# Supplementary material for: Salicylic acid metabolism and signalling coordinate senescence initiation in aspen in nature
Source: Nat Commun. 2023 Jul 18;14:4288. doi: 10.1038/s41467-023-39564-5 (PMC10354028; doi:10.1038/s41467-023-39564-5)
Supplement: Supplementary file 5 — Supplementary Data 1-16 [file 41467_2023_39564_MOESM5_ESM.zip]

Archive with 19 entries (19 files):
- Supplementary_Data_1-16/~$Lihavainen_etal_Supplemental_Data_Set_1_DE_genes.xlsx
- Supplementary_Data_1-16/~$Lihavainen_etal_Supplemental_Data_Set_14_Metabolite_markers_statistics.xlsx
- Supplementary_Data_1-16/~$Lihavainen_etal_Supplemental_Data_Set_4_WGCNA_SwAsp2018_results.xlsx
- Supplementary_Data_1-16/Supplementary_Data_1.xlsx
- Supplementary_Data_1-16/Supplementary_Data_10.txt
- Supplementary_Data_1-16/Supplementary_Data_11.txt
- Supplementary_Data_1-16/Supplementary_Data_12.txt
- Supplementary_Data_1-16/Supplementary_Data_13.txt
- Supplementary_Data_1-16/Supplementary_Data_14.xlsx
- Supplementary_Data_1-16/Supplementary_Data_15.xlsx
- Supplementary_Data_1-16/Supplementary_Data_16.xlsx
- Supplementary_Data_1-16/Supplementary_Data_2.xlsx
- Supplementary_Data_1-16/Supplementary_Data_3.txt
- Supplementary_Data_1-16/Supplementary_Data_4.xlsx
- Supplementary_Data_1-16/Supplementary_Data_5.txt
- Supplementary_Data_1-16/Supplementary_Data_6.xlsx
- Supplementary_Data_1-16/Supplementary_Data_7.txt
- Supplementary_Data_1-16/Supplementary_Data_8.txt
- Supplementary_Data_1-16/Supplementary_Data_9.txt
