# Supplementary material for: Salicylic acid metabolism and signalling coordinate senescence initiation in aspen in nature
Source: Nat Commun. 2023 Jul 18;14:4288. doi: 10.1038/s41467-023-39564-5 (PMC10354028; doi:10.1038/s41467-023-39564-5)
Supplement: Supplementary file 5 — Supplementary Data 1-16 [file 41467_2023_39564_MOESM5_ESM.zip › Supplementary_Data_1-16/Supplementary_Data_1.xlsx]

## Sheet: SDS1a_DE_genes
Supplemental Data Set 1 Table a. Differentially expressed genes (DEGs) affected by time, genotype or their interaction (time × genotype) in autumn 2018. DESeq analysis was performed by comparing each time point against the first time point (225 DOY) and by comparing consecutive time points considering all genotypes [All] and within each genotype (Wald contrast, log2fold change cut off 0.5). Effec…
Potra-ID	Time effect compared to 225 DOY	Time effect consecutive	Time effect within genotype (compared to 225 DOY)	Time effect within genotype (consecutive time points)	Genotype effect	Time × genotype interaction (LRT)	Time LRT	Genotype LRT	Time × genotype interaction LRT
Potra2n10c20185	[All]		[L1][I48]		[L1 vs E81]	yes	yes	yes	yes
Potra2n10c20438	[All]		[L1][I48][E81]			yes	yes	yes	yes
Potra2n10c20538			[L1][I48]	[L1][I48]	[L1 vs E81]	yes	yes	yes	yes
Potra2n10c20575	[All]		[L1]		[L1 vs E81]	yes	yes	yes	yes
Potra2n10c20585		[All]	[L1]	[L1][I48][E81]		yes	yes	yes	yes
Potra2n10c20672	[All]	[All]	[L1]	[L1]	[L1 vs I48] and [L1 vs E81] and [I48 vs E81]	yes	yes	yes	yes
Potra2n10c20680	[All]		[L1][I48][E81]	[I48]	[L1 vs I48] and [L1 vs E81]	yes	yes	yes	yes
Potra2n10c21159					[L1 vs I48] and [I48 vs E81]	yes	yes	yes	yes
Potra2n10c21283			[I48][E81]		[I48 vs E81]	yes	yes	yes	yes
Potra2n10c21295		[All]	[I48]	[L1][I48]	[L1 vs I48] and [L1 vs E81] and [I48 vs E81]	yes	yes	yes	yes
Potra2n10c21407	[All]	[All]	[L1][I48][E81]	[L1]		yes	yes	yes	yes
Potra2n10c21451		[All]	[I48]	[L1][I48][E81]		yes	yes	yes	yes
Potra2n10c21686	[All]		[L1][I48][E81]	[L1]	[L1 vs I48] and [L1 vs E81]	yes	yes	yes	yes
Potra2n10c21720			[E81]		[L1 vs I48]	yes	yes	yes	yes
Potra2n10c21756	[All]		[L1][I48][E81]	[L1][I48]	[L1 vs E81]	yes	yes	yes	yes
Potra2n10c21990	[All]		[L1][I48]	[I48]		yes	yes	yes	yes
Potra2n10c22291			[L1][I48][E81]		[L1 vs E81] and [I48 vs E81]	yes	yes	yes	yes
Potra2n114s34562	[All]		[L1][I48]	[I48][E81]	[L1 vs I48]	yes	yes	yes	yes
Potra2n11c22462	[All]		[L1][E81]		[L1 vs I48] and [I48 vs E81]	yes	yes	yes	yes
Potra2n11c22518	[All]		[L1][I48][E81]	[I48][E81]	[L1 vs E81]	yes	yes	yes	yes
Potra2n11c22555			[L1]	[I48][E81]	[L1 vs I48] and [L1 vs E81]	yes	yes	yes	yes
Potra2n11c22595	[All]		[L1][I48]	[I48]	[L1 vs I48] and [L1 vs E81]	yes	yes	yes	yes
Potra2n11c22644						yes	yes	yes	yes
Potra2n11c22901					[L1 vs I48] and [L1 vs E81]	yes	yes	yes	yes
Potra2n11c23144			[I48]	[I48]		yes	yes	yes	yes
Potra2n11c23149			[L1][I48][E81]		[L1 vs I48] and [I48 vs E81]	yes	yes	yes	yes
Potra2n11c23153	[All]		[L1]		[L1 vs I48] and [L1 vs E81]	yes	yes	yes	yes
Potra2n11c23178			[L1]	[I48]		yes	yes	yes	yes
Potra2n11c23323	[All]		[L1][I48]		[L1 vs I48]	yes	yes	yes	yes
Potra2n11c23346	[All]		[L1][I48][E81]	[I48]	[L1 vs I48] and [I48 vs E81]	yes	yes	yes	yes
Potra2n11c23368	[All]		[L1][I48]			yes	yes	yes	yes
Potra2n11c23686			[I48][E81]	[E81]	[I48 vs E81]	yes	yes	yes	yes
Potra2n127s34658			[L1][E81]	[L1]		yes	yes	yes	yes
Potra2n12c23782	[All]		[L1][I48][E81]	[I48]		yes	yes	yes	yes
Potra2n12c23897			[L1][I48][E81]	[L1]	[L1 vs I48]	yes	yes	yes	yes
Potra2n12c23901			[E81]		[L1 vs I48] and [L1 vs E81] and [I48 vs E81]	yes	yes	yes	yes
Potra2n12c23909	[All]		[L1][E81]		[L1 vs I48] and [I48 vs E81]	yes	yes	yes	yes
Potra2n12c23941			[I48]		[L1 vs I48] and [L1 vs E81] and [I48 vs E81]	yes	yes	yes	yes
Potra2n12c24079	[All]		[L1][I48][E81]	[I48]	[L1 vs E81] and [I48 vs E81]	yes	yes	yes	yes
Potra2n12c24090			[L1]	[L1]	[L1 vs I48] and [I48 vs E81]	yes	yes	yes	yes
Potra2n12c24155	[All]		[L1][I48][E81]	[I48][E81]		yes	yes	yes	yes
Potra2n12c24418			[I48]	[I48]	[L1 vs I48] and [L1 vs E81]	yes	yes	yes	yes
Potra2n12c24469			[L1][I48]	[L1]	[L1 vs I48] and [I48 vs E81]	yes	yes	yes	yes
Potra2n12c24591	[All]		[L1][I48][E81]	[L1][E81]		yes	yes	yes	yes
Potra2n12c24788	[All]	[All]	[L1][I48][E81]	[L1][I48][E81]	[L1 vs I48] and [I48 vs E81]	yes	yes	yes	yes
Potra2n13c24984			[E81]	[L1]	[L1 vs I48] and [I48 vs E81]	yes	yes	yes	yes
Potra2n13c25106	[All]		[L1]	[L1][I48][E81]	[L1 vs E81] and [I48 vs E81]	yes	yes	yes	yes
Potra2n13c25108			[L1][I48]	[L1]	[L1 vs I48]	yes	yes	yes	yes
Potra2n13c25119			[I48][E81]	[I48]	[L1 vs E81] and [I48 vs E81]	yes	yes	yes	yes
Potra2n13c25161						yes	yes	yes	yes
Potra2n13c25166			[I48]	[I48][E81]	[L1 vs E81]	yes	yes	yes	yes
Potra2n13c25239			[L1]	[L1]	[L1 vs E81] and [I48 vs E81]	yes	yes	yes	yes
Potra2n13c25240			[L1]	[L1][I48][E81]	[L1 vs E81] and [I48 vs E81]	yes	yes	yes	yes
Potra2n13c25241			[L1][E81]	[L1]	[L1 vs E81] and [I48 vs E81]	yes	yes	yes	yes
Potra2n13c25297					[L1 vs E81] and [I48 vs E81]	yes	yes	yes	yes
Potra2n13c25437			[L1][E81]	[L1]	[L1 vs E81] and [I48 vs E81]	yes	yes	yes	yes
Potra2n13c25630	[All]		[L1][I48][E81]	[L1][I48]		yes	yes	yes	yes
Potra2n13c25744			[L1][I48][E81]	[L1][E81]		yes	yes	yes	yes
Potra2n13c25884	[All]		[L1][I48]	[L1]		yes	yes	yes	yes
Potra2n13c25916				[E81]	[L1 vs I48] and [I48 vs E81]	yes	yes	yes	yes
Potra2n13c26008			[I48][E81]	[I48][E81]	[I48 vs E81]	yes	yes	yes	yes
Potra2n13c26019	[All]		[L1]		[I48 vs E81]	yes	yes	yes	yes
Potra2n13c26117			[L1][I48]	[L1]	[L1 vs E81] and [I48 vs E81]	yes	yes	yes	yes
Potra2n13c26176	[All]	[All]	[L1][E81]	[L1]	[L1 vs I48] and [I48 vs E81]	yes	yes	yes	yes
Potra2n13c26186			[L1][I48]		[L1 vs I48] and [L1 vs E81]	yes	yes	yes	yes
Potra2n1414s37057			[L1]			yes	yes	yes	yes
Potra2n14c26487	[All]	[All]	[L1][I48][E81]	[L1]		yes	yes	yes	yes
Potra2n14c26542	[All]		[L1][I48][E81]	[L1][I48][E81]		yes	yes	yes	yes
Potra2n14c26611	[All]		[L1][E81]		[L1 vs E81] and [I48 vs E81]	yes	yes	yes	yes
Potra2n14c26645			[L1][I48]	[L1][I48]		yes	yes	yes	yes
Potra2n14c26836			[E81]			yes	yes	yes	yes
Potra2n14c26888	[All]		[L1][I48][E81]	[I48][E81]		yes	yes	yes	yes
Potra2n14c27006	[All]		[L1][E81]			yes	yes	yes	yes
Potra2n14c27215	[All]		[L1][I48]	[I48][E81]	[L1 vs I48]	yes	yes	yes	yes
Potra2n14c27457	[All]	[All]	[L1][I48][E81]	[L1][I48][E81]	[L1 vs I48]	yes	yes	yes	yes
Potra2n14c27586			[L1][I48][E81]	[I48]	[L1 vs I48]	yes	yes	yes	yes
Potra2n14c27722					[L1 vs E81] and [I48 vs E81]	yes	yes	yes	yes
Potra2n14c27739	[All]		[L1][I48][E81]	[L1][I48]		yes	yes	yes	yes
Potra2n14c27762			[I48]	[E81]		yes	yes	yes	yes
Potra2n14c27929					[L1 vs E81] and [I48 vs E81]	yes	yes	yes	yes
Potra2n15c28135			[E81]	[L1]	[L1 vs I48] and [L1 vs E81]	yes	yes	yes	yes
Potra2n15c28169	[All]		[L1][I48][E81]	[L1][I48][E81]	[L1 vs I48] and [L1 vs E81] and [I48 vs E81]	yes	yes	yes	yes
Potra2n15c28236	[All]		[L1][I48][E81]	[L1]	[L1 vs I48] and [I48 vs E81]	yes	yes	yes	yes
Potra2n15c28240			[I48]	[L1]	[L1 vs E81] and [I48 vs E81]	yes	yes	yes	yes
Potra2n15c28422	[All]		[L1][I48][E81]		[L1 vs I48] and [L1 vs E81]	yes	yes	yes	yes
Potra2n15c28426			[L1]		[L1 vs I48] and [L1 vs E81]	yes	yes	yes	yes
Potra2n15c29133			[L1][E81]			yes	yes	yes	yes
Potra2n16c29328			[L1]		[L1 vs E81] and [I48 vs E81]	yes	yes	yes	yes
Potra2n16c29404		[All]	[I48]	[L1][I48][E81]	[L1 vs I48]	yes	yes	yes	yes
Potra2n16c29457			[I48]	[L1][I48][E81]	[L1 vs E81] and [I48 vs E81]	yes	yes	yes	yes
Potra2n16c29941	[All]		[L1][I48]	[I48]	[L1 vs E81] and [I48 vs E81]	yes	yes	yes	yes
Potra2n16c30112			[L1][I48]		[L1 vs E81] and [I48 vs E81]	yes	yes	yes	yes
Potra2n16c30188	[All]	[All]	[L1][E81]	[L1][E81]		yes	yes	yes	yes
Potra2n16c30352	[All]		[L1][I48][E81]	[L1][I48][E81]	[L1 vs I48] and [L1 vs E81]	yes	yes	yes	yes
Potra2n16c30407	[All]		[L1][E81]		[L1 vs I48] and [I48 vs E81]	yes	yes	yes	yes
Potra2n16c30413			[L1]	[L1]	[L1 vs I48] and [I48 vs E81]	yes	yes	yes	yes
Potra2n16c30450	[All]		[L1]		[L1 vs I48] and [L1 vs E81] and [I48 vs E81]	yes	yes	yes	yes
Potra2n17c30678				[L1]	[L1 vs E81]	yes	yes	yes	yes
Potra2n17c30707			[L1][E81]	[L1]	[L1 vs I48] and [L1 vs E81]	yes	yes	yes	yes
Potra2n17c30785			[E81]		[L1 vs I48] and [I48 vs E81]	yes	yes	yes	yes
Potra2n17c30852			[E81]		[L1 vs E81] and [I48 vs E81]	yes	yes	yes	yes
Potra2n17c31054	[All]	[All]	[L1][I48]	[L1]		yes	yes	yes	yes
Potra2n17c31068			[L1][I48][E81]	[I48][E81]	[L1 vs E81] and [I48 vs E81]	yes	yes	yes	yes
Potra2n17c31378	[All]		[L1][I48][E81]		[I48 vs E81]	yes	yes	yes	yes
Potra2n17c31589	[All]	[All]	[L1][I48]	[L1][I48]		yes	yes	yes	yes
Potra2n17c31623					[L1 vs I48] and [I48 vs E81]	yes	yes	yes	yes
Potra2n17c31706						yes	yes	yes	yes
Potra2n17c31736			[I48][E81]	[I48]	[L1 vs E81] and [I48 vs E81]	yes	yes	yes	yes
Potra2n17c31812			[I48]	[I48]		yes	yes	yes	yes
Potra2n17c31833		[All]	[I48]	[L1][I48]		yes	yes	yes	yes
Potra2n17c31856			[L1][E81]	[L1]	[L1 vs I48] and [I48 vs E81]	yes	yes	yes	yes
Potra2n17c31885	[All]		[L1][I48][E81]		[L1 vs E81] and [I48 vs E81]	yes	yes	yes	yes
Potra2n17c31903	[All]		[L1][I48]		[I48 vs E81]	yes	yes	yes	yes
Potra2n18c31980			[L1]		[L1 vs E81] and [I48 vs E81]	yes	yes	yes	yes
Potra2n18c32009			[L1][E81]		[L1 vs I48] and [L1 vs E81]	yes	yes	yes	yes
Potra2n18c32055			[E81]	[E81]	[L1 vs I48] and [L1 vs E81]	yes	yes	yes	yes
Potra2n18c32090	[All]		[L1][I48][E81]	[E81]	[I48 vs E81]	yes	yes	yes	yes
Potra2n18c32115	[All]		[L1][I48][E81]	[I48]		yes	yes	yes	yes
Potra2n18c32188	[All]		[L1][I48][E81]	[L1]	[L1 vs E81] and [I48 vs E81]	yes	yes	yes	yes
Potra2n18c32326				[E81]		yes	yes	yes	yes
Potra2n18c32358			[L1]	[L1]	[L1 vs E81] and [I48 vs E81]	yes	yes	yes	yes
Potra2n18c32477	[All]		[L1][I48]	[I48]		yes	yes	yes	yes
Potra2n18c32495			[L1][I48]	[L1][I48][E81]	[L1 vs E81] and [I48 vs E81]	yes	yes	yes	yes
Potra2n18c32520				[E81]		yes	yes	yes	yes
Potra2n18c33129	[All]		[L1][I48][E81]	[I48][E81]		yes	yes	yes	yes
Potra2n18c33146			[L1]	[L1]	[L1 vs I48] and [L1 vs E81]	yes	yes	yes	yes
Potra2n18c33152			[I48]			yes	yes	yes	yes
Potra2n18c33235	[All]	[All]	[L1][I48]	[L1][I48]		yes	yes	yes	yes
Potra2n18c33254			[I48]	[I48]		yes	yes	yes	yes
Potra2n197s34845					[L1 vs I48] and [L1 vs E81]	yes	yes	yes	yes
Potra2n19c33293	[All]		[L1][E81]		[L1 vs I48] and [I48 vs E81]	yes	yes	yes	yes
Potra2n19c33373			[I48]	[I48]	[L1 vs E81] and [I48 vs E81]	yes	yes	yes	yes
Potra2n19c33517	[All]		[L1][I48]	[L1][I48]	[L1 vs E81] and [I48 vs E81]	yes	yes	yes	yes
Potra2n19c33545			[L1][I48]	[L1]	[L1 vs I48] and [I48 vs E81]	yes	yes	yes	yes
Potra2n19c33698	[All]		[L1][E81]		[L1 vs I48] and [I48 vs E81]	yes	yes	yes	yes
Potra2n19c33713			[I48]		[L1 vs E81] and [I48 vs E81]	yes	yes	yes	yes
Potra2n19c33769			[I48]	[I48]		yes	yes	yes	yes
Potra2n19c34029	[All]	[All]	[L1][E81]	[L1][I48][E81]		yes	yes	yes	yes
Potra2n19c34042	[All]		[L1][I48][E81]	[I48]		yes	yes	yes	yes
Potra2n19c34089	[All]		[L1][E81]	[E81]	[L1 vs I48] and [L1 vs E81]	yes	yes	yes	yes
Potra2n19c34116				[L1][E81]		yes	yes	yes	yes
Potra2n19c34222			[L1]		[L1 vs E81] and [I48 vs E81]	yes	yes	yes	yes
Potra2n19c34228	[All]		[L1][I48][E81]	[I48]		yes	yes	yes	yes
Potra2n19c34277				[L1]	[L1 vs I48] and [L1 vs E81] and [I48 vs E81]	yes	yes	yes	yes
Potra2n19c34282			[L1][I48]		[L1 vs E81] and [I48 vs E81]	yes	yes	yes	yes
Potra2n19c34287			[L1][I48]		[L1 vs E81] and [I48 vs E81]	yes	yes	yes	yes
Potra2n19c34320	[All]	[All]	[L1]	[L1][I48]	[L1 vs I48]	yes	yes	yes	yes
Potra2n19c34321			[E81]	[E81]	[L1 vs E81] and [I48 vs E81]	yes	yes	yes	yes
Potra2n19c34322	[All]	[All]	[L1][E81]	[L1][I48][E81]	[L1 vs I48] and [L1 vs E81]	yes	yes	yes	yes
Potra2n19c34452				[E81]	[L1 vs E81] and [I48 vs E81]	yes	yes	yes	yes
Potra2n1c1269			[I48]		[L1 vs I48] and [I48 vs E81]	yes	yes	yes	yes
Potra2n1c1379	[All]		[L1][I48]	[I48]	[L1 vs E81] and [I48 vs E81]	yes	yes	yes	yes
Potra2n1c1477	[All]	[All]	[L1][I48][E81]	[L1][I48]	[I48 vs E81]	yes	yes	yes	yes
Potra2n1c1675			[I48][E81]	[I48]	[L1 vs I48] and [L1 vs E81]	yes	yes	yes	yes
Potra2n1c1723					[L1 vs E81] and [I48 vs E81]	yes	yes	yes	yes
Potra2n1c1903	[All]		[L1][I48]		[L1 vs I48] and [I48 vs E81]	yes	yes	yes	yes
Potra2n1c1961	[All]		[L1][I48]	[L1]		yes	yes	yes	yes
Potra2n1c2137			[L1][I48]		[L1 vs E81]	yes	yes	yes	yes
Potra2n1c267	[All]		[L1][I48][E81]	[I48][E81]		yes	yes	yes	yes
Potra2n1c3187	[All]	[All]	[L1][I48][E81]	[L1][E81]	[I48 vs E81]	yes	yes	yes	yes
Potra2n1c3206	[All]		[L1][I48]	[I48]	[L1 vs I48] and [I48 vs E81]	yes	yes	yes	yes
Potra2n1c3366	[All]		[L1][I48]		[L1 vs I48]	yes	yes	yes	yes
Potra2n1c3371	[All]		[L1][I48]	[L1][I48]	[L1 vs E81] and [I48 vs E81]	yes	yes	yes	yes
Potra2n1c3525	[All]	[All]	[L1][I48][E81]	[L1]		yes	yes	yes	yes
Potra2n1c3594			[L1][I48]	[L1][E81]	[L1 vs E81] and [I48 vs E81]	yes	yes	yes	yes
Potra2n1c3665			[L1]		[L1 vs I48] and [I48 vs E81]	yes	yes	yes	yes
Potra2n1c3694			[L1][E81]		[L1 vs I48] and [L1 vs E81]	yes	yes	yes	yes
Potra2n1c3747			[L1]		[L1 vs I48] and [I48 vs E81]	yes	yes	yes	yes
Potra2n1c487					[L1 vs E81] and [I48 vs E81]	yes	yes	yes	yes
Potra2n1c628			[I48]	[I48]	[L1 vs I48]	yes	yes	yes	yes
Potra2n1c714	[All]		[L1][I48][E81]	[L1][I48]	[L1 vs I48] and [I48 vs E81]	yes	yes	yes	yes
Potra2n1c75					[L1 vs E81] and [I48 vs E81]	yes	yes	yes	yes
Potra2n1c775	[All]	[All]	[L1][I48][E81]	[L1]		yes	yes	yes	yes
Potra2n1c796			[I48]	[I48]		yes	yes	yes	yes
Potra2n1c855	[All]		[L1][I48][E81]	[E81]		yes	yes	yes	yes
Potra2n1c951	[All]	[All]	[L1][I48][E81]	[L1][I48]	[I48 vs E81]	yes	yes	yes	yes
Potra2n211s34978					[L1 vs E81] and [I48 vs E81]	yes	yes	yes	yes
Potra2n243s35085			[L1][I48][E81]	[L1]	[L1 vs I48] and [I48 vs E81]	yes	yes	yes	yes
Potra2n245s35095			[I48]	[I48]	[L1 vs E81] and [I48 vs E81]	yes	yes	yes	yes
Potra2n249s35115					[L1 vs E81] and [I48 vs E81]	yes	yes	yes	yes
Potra2n262s35142			[I48][E81]	[L1][E81]	[L1 vs I48] and [I48 vs E81]	yes	yes	yes	yes
Potra2n262s35143	[All]		[L1][I48][E81]	[E81]	[L1 vs I48] and [I48 vs E81]	yes	yes	yes	yes
Potra2n262s35145		[All]	[L1][I48][E81]	[L1]	[L1 vs I48]	yes	yes	yes	yes
Potra2n278s35187					[L1 vs E81] and [I48 vs E81]	yes	yes	yes	yes
Potra2n293s35234	[All]		[L1][I48][E81]	[L1]	[L1 vs I48] and [L1 vs E81]	yes	yes	yes	yes
Potra2n299s35258			[L1][I48][E81]	[E81]	[L1 vs I48] and [I48 vs E81]	yes	yes	yes	yes
Potra2n2c4057	[All]	[All]	[L1][I48][E81]	[L1][I48]		yes	yes	yes	yes
Potra2n2c4346	[All]		[L1][E81]		[L1 vs E81] and [I48 vs E81]	yes	yes	yes	yes
Potra2n2c4601					[I48 vs E81]	yes	yes	yes	yes
Potra2n2c4670		[All]	[I48][E81]	[L1][I48][E81]		yes	yes	yes	yes
Potra2n2c4868	[All]	[All]	[L1][I48][E81]	[L1][I48]		yes	yes	yes	yes
Potra2n2c4961	[All]		[L1][I48]	[L1][I48][E81]	[L1 vs E81] and [I48 vs E81]	yes	yes	yes	yes
Potra2n2c5002	[All]	[All]	[L1][E81]	[L1]	[L1 vs I48] and [L1 vs E81] and [I48 vs E81]	yes	yes	yes	yes
Potra2n2c5004	[All]		[L1][I48][E81]	[L1]	[L1 vs I48] and [I48 vs E81]	yes	yes	yes	yes
Potra2n2c5035			[E81]			yes	yes	yes	yes
Potra2n2c5247	[All]	[All]	[L1]	[L1]		yes	yes	yes	yes
Potra2n2c5258	[All]	[All]	[L1][E81]	[L1][E81]	[L1 vs I48] and [I48 vs E81]	yes	yes	yes	yes
Potra2n2c5541	[All]		[L1][E81]	[L1][E81]	[L1 vs I48] and [I48 vs E81]	yes	yes	yes	yes
Potra2n2c5702	[All]	[All]	[L1][I48][E81]	[L1][I48][E81]	[L1 vs I48] and [L1 vs E81]	yes	yes	yes	yes
Potra2n2c5920					[L1 vs E81]	yes	yes	yes	yes
Potra2n2c6062				[L1]	[L1 vs E81] and [I48 vs E81]	yes	yes	yes	yes
Potra2n2c6185			[I48]		[L1 vs E81] and [I48 vs E81]	yes	yes	yes	yes
Potra2n2c6240	[All]		[L1]		[L1 vs I48] and [L1 vs E81] and [I48 vs E81]	yes	yes	yes	yes
Potra2n2c6245	[All]		[L1]			yes	yes	yes	yes
Potra2n2c6359	[All]		[L1][I48][E81]	[L1][I48]		yes	yes	yes	yes
Potra2n310s35284	[All]		[L1][E81]	[L1][E81]	[L1 vs I48]	yes	yes	yes	yes
Potra2n315s35297			[L1]		[L1 vs E81] and [I48 vs E81]	yes	yes	yes	yes
Potra2n372s35460			[L1]		[L1 vs I48] and [L1 vs E81]	yes	yes	yes	yes
Potra2n381s35494			[I48]		[L1 vs I48] and [L1 vs E81]	yes	yes	yes	yes
Potra2n387s35509					[I48 vs E81]	yes	yes	yes	yes
Potra2n391s35518					[L1 vs E81] and [I48 vs E81]	yes	yes	yes	yes
Potra2n3c6490			[I48][E81]		[L1 vs I48]	yes	yes	yes	yes
Potra2n3c6592					[L1 vs E81] and [I48 vs E81]	yes	yes	yes	yes
Potra2n3c6790			[E81]		[L1 vs I48] and [I48 vs E81]	yes	yes	yes	yes
Potra2n3c6819	[All]	[All]	[L1][I48]	[L1][I48][E81]		yes	yes	yes	yes
Potra2n3c6905			[L1][I48]		[L1 vs E81] and [I48 vs E81]	yes	yes	yes	yes
Potra2n3c7105	[All]	[All]	[L1][I48][E81]	[L1]		yes	yes	yes	yes
Potra2n3c7109			[L1]	[L1]	[L1 vs E81] and [I48 vs E81]	yes	yes	yes	yes
Potra2n3c7200	[All]	[All]	[L1][I48][E81]	[L1][I48][E81]		yes	yes	yes	yes
Potra2n3c7208	[All]		[L1][I48]		[L1 vs E81] and [I48 vs E81]	yes	yes	yes	yes
Potra2n3c7336			[I48][E81]	[I48]		yes	yes	yes	yes
Potra2n3c7450	[All]		[L1]			yes	yes	yes	yes
Potra2n3c7483	[All]	[All]	[L1][E81]	[L1][I48]		yes	yes	yes	yes
Potra2n3c7807	[All]	[All]	[L1][I48][E81]	[L1]		yes	yes	yes	yes
Potra2n3c7875	[All]		[L1][I48][E81]			yes	yes	yes	yes
Potra2n3c8180					[L1 vs E81] and [I48 vs E81]	yes	yes	yes	yes
Potra2n3c8187				[L1]	[L1 vs I48] and [L1 vs E81] and [I48 vs E81]	yes	yes	yes	yes
Potra2n3c8202					[L1 vs E81]	yes	yes	yes	yes
Potra2n404s35536	[All]		[L1]		[L1 vs I48]	yes	yes	yes	yes
Potra2n415s35584					[L1 vs E81] and [I48 vs E81]	yes	yes	yes	yes
Potra2n452s35715					[L1 vs E81] and [I48 vs E81]	yes	yes	yes	yes
Potra2n456s35729	[All]		[L1][I48][E81]		[L1 vs E81]	yes	yes	yes	yes
Potra2n478s35763					[L1 vs I48] and [I48 vs E81]	yes	yes	yes	yes
Potra2n483s35775			[L1]		[L1 vs I48] and [L1 vs E81] and [I48 vs E81]	yes	yes	yes	yes
Potra2n4c10009	[All]		[L1][I48][E81]	[E81]	[L1 vs I48] and [I48 vs E81]	yes	yes	yes	yes
Potra2n4c10106			[L1][I48][E81]		[L1 vs I48]	yes	yes	yes	yes
Potra2n4c10206	[All]		[L1][E81]		[L1 vs E81]	yes	yes	yes	yes
Potra2n4c10269	[All]		[L1][I48][E81]	[L1]	[L1 vs I48] and [L1 vs E81]	yes	yes	yes	yes
Potra2n4c10310					[L1 vs I48] and [I48 vs E81]	yes	yes	yes	yes
Potra2n4c10460	[All]		[L1]		[L1 vs E81] and [I48 vs E81]	yes	yes	yes	yes
Potra2n4c10472	[All]		[L1][I48]		[L1 vs I48] and [I48 vs E81]	yes	yes	yes	yes
Potra2n4c8452	[All]		[L1][I48][E81]	[L1][I48]		yes	yes	yes	yes
Potra2n4c8509					[L1 vs I48] and [I48 vs E81]	yes	yes	yes	yes
Potra2n4c8513					[L1 vs I48] and [I48 vs E81]	yes	yes	yes	yes
Potra2n4c8516					[L1 vs I48] and [I48 vs E81]	yes	yes	yes	yes
Potra2n4c8570	[All]		[L1][I48][E81]	[I48]	[L1 vs I48] and [I48 vs E81]	yes	yes	yes	yes
Potra2n4c8586			[L1][I48]		[L1 vs I48] and [I48 vs E81]	yes	yes	yes	yes
Potra2n4c8612	[All]		[L1][I48][E81]	[I48]	[L1 vs E81]	yes	yes	yes	yes
Potra2n4c8629			[L1]		[L1 vs I48] and [L1 vs E81]	yes	yes	yes	yes
Potra2n4c8637			[I48][E81]	[E81]		yes	yes	yes	yes
Potra2n4c8847			[I48][E81]		[L1 vs I48] and [I48 vs E81]	yes	yes	yes	yes
Potra2n4c8862			[L1][E81]		[L1 vs E81] and [I48 vs E81]	yes	yes	yes	yes
Potra2n4c8892					[L1 vs E81] and [I48 vs E81]	yes	yes	yes	yes
Potra2n4c8893			[L1]		[L1 vs I48] and [L1 vs E81] and [I48 vs E81]	yes	yes	yes	yes
Potra2n4c8913	[All]	[All]	[L1][I48][E81]	[L1][I48]	[L1 vs I48] and [I48 vs E81]	yes	yes	yes	yes
Potra2n4c8957					[L1 vs E81]	yes	yes	yes	yes
Potra2n4c9116					[L1 vs I48] and [L1 vs E81]	yes	yes	yes	yes
Potra2n4c9369			[I48]			yes	yes	yes	yes
Potra2n4c9412			[I48][E81]	[I48][E81]	[L1 vs I48] and [I48 vs E81]	yes	yes	yes	yes
Potra2n4c9430	[All]		[L1][I48][E81]	[L1][I48][E81]		yes	yes	yes	yes
Potra2n4c9515	[All]	[All]	[L1][I48][E81]	[L1][I48]	[L1 vs I48] and [I48 vs E81]	yes	yes	yes	yes
Potra2n4c9591	[All]		[L1][I48][E81]	[L1][I48][E81]		yes	yes	yes	yes
Potra2n4c9696	[All]	[All]	[L1][I48][E81]	[L1][I48]		yes	yes	yes	yes
Potra2n4c9753			[L1][I48]	[L1]	[L1 vs I48] and [L1 vs E81] and [I48 vs E81]	yes	yes	yes	yes
Potra2n4c9985			[E81]	[I48][E81]		yes	yes	yes	yes
Potra2n507s35842			[I48]	[I48]		yes	yes	yes	yes
Potra2n515s35866	[All]		[L1][I48][E81]	[L1][I48]	[L1 vs I48] and [I48 vs E81]	yes	yes	yes	yes
Potra2n526s35883			[I48]	[I48]	[L1 vs E81] and [I48 vs E81]	yes	yes	yes	yes
Potra2n583s36045			[L1]	[L1]	[I48 vs E81]	yes	yes	yes	yes
Potra2n599s36095			[I48]	[E81]	[L1 vs I48] and [I48 vs E81]	yes	yes	yes	yes
Potra2n5c10523			[L1]		[L1 vs I48] and [L1 vs E81]	yes	yes	yes	yes
Potra2n5c10710			[E81]	[E81]		yes	yes	yes	yes
Potra2n5c11614	[All]	[All]	[L1][I48][E81]	[L1][I48][E81]	[L1 vs I48] and [L1 vs E81]	yes	yes	yes	yes
Potra2n5c11895	[All]		[L1][I48][E81]	[L1][I48]		yes	yes	yes	yes
Potra2n5c12067	[All]	[All]	[L1][I48][E81]	[L1][I48]		yes	yes	yes	yes
Potra2n5c12141			[L1]	[L1]	[L1 vs I48] and [L1 vs E81]	yes	yes	yes	yes
Potra2n5c12253			[L1]		[L1 vs I48] and [L1 vs E81]	yes	yes	yes	yes
Potra2n5c12258	[All]		[L1]		[L1 vs I48] and [I48 vs E81]	yes	yes	yes	yes
Potra2n5c12298	[All]		[L1][I48][E81]		[L1 vs I48] and [I48 vs E81]	yes	yes	yes	yes
Potra2n5c12361	[All]	[All]	[L1][I48]	[L1][I48]		yes	yes	yes	yes
Potra2n607s36128	[All]		[L1][I48]	[L1]	[L1 vs E81] and [I48 vs E81]	yes	yes	yes	yes
Potra2n628s36209			[L1]	[L1]	[L1 vs I48] and [L1 vs E81] and [I48 vs E81]	yes	yes	yes	yes
Potra2n651s36275			[L1][I48][E81]	[L1]		yes	yes	yes	yes
Potra2n6c13058				[L1]	[L1 vs E81] and [I48 vs E81]	yes	yes	yes	yes
Potra2n6c13076				[I48][E81]		yes	yes	yes	yes
Potra2n6c13361		[All]	[E81]	[L1][I48][E81]	[I48 vs E81]	yes	yes	yes	yes
Potra2n6c13617	[All]		[L1][I48][E81]	[L1]	[L1 vs I48] and [L1 vs E81]	yes	yes	yes	yes
Potra2n6c13667			[E81]	[I48][E81]		yes	yes	yes	yes
Potra2n6c14064	[All]		[L1][E81]		[L1 vs I48] and [I48 vs E81]	yes	yes	yes	yes
Potra2n6c14120	[All]	[All]	[L1][I48][E81]	[L1][I48]	[L1 vs I48]	yes	yes	yes	yes
Potra2n6c14137			[I48]		[L1 vs I48] and [L1 vs E81] and [I48 vs E81]	yes	yes	yes	yes
Potra2n6c14187			[L1]		[L1 vs E81] and [I48 vs E81]	yes	yes	yes	yes
Potra2n6c14302			[E81]	[L1][I48]		yes	yes	yes	yes
Potra2n6c14346				[E81]		yes	yes	yes	yes
Potra2n6c14584	[All]	[All]	[L1]	[L1][E81]		yes	yes	yes	yes
Potra2n6c14598					[L1 vs E81] and [I48 vs E81]	yes	yes	yes	yes
Potra2n6c14808			[I48][E81]	[I48]	[L1 vs I48] and [L1 vs E81]	yes	yes	yes	yes
Potra2n6c14878	[All]	[All]	[L1][I48][E81]	[L1]		yes	yes	yes	yes
Potra2n6c15103	[All]		[L1][E81]	[L1][E81]	[L1 vs E81]	yes	yes	yes	yes
Potra2n6c15155					[L1 vs I48] and [I48 vs E81]	yes	yes	yes	yes
Potra2n6c15195	[All]		[L1][I48]	[L1]	[L1 vs E81] and [I48 vs E81]	yes	yes	yes	yes
Potra2n6c15200			[L1][I48][E81]	[L1][I48][E81]	[L1 vs I48] and [L1 vs E81]	yes	yes	yes	yes
Potra2n702s36528			[I48]	[L1][I48]	[L1 vs E81]	yes	yes	yes	yes
Potra2n706s36542			[I48]		[L1 vs I48] and [I48 vs E81]	yes	yes	yes	yes
Potra2n751s36690	[All]		[L1][I48][E81]	[I48]	[L1 vs I48] and [I48 vs E81]	yes	yes	yes	yes
Potra2n7c15430			[L1]	[L1]	[L1 vs E81] and [I48 vs E81]	yes	yes	yes	yes
Potra2n7c15450	[All]		[L1][I48][E81]	[I48]		yes	yes	yes	yes
Potra2n7c15717	[All]	[All]	[L1][E81]	[L1]		yes	yes	yes	yes
Potra2n7c15931			[L1][I48]		[L1 vs I48] and [L1 vs E81]	yes	yes	yes	yes
Potra2n7c16430		[All]	[L1][I48][E81]	[L1]	[L1 vs I48]	yes	yes	yes	yes
Potra2n844s36827	[All]	[All]		[L1]	[L1 vs I48] and [L1 vs E81]	yes	yes	yes	yes
Potra2n8c16800					[L1 vs I48] and [I48 vs E81]	yes	yes	yes	yes
Potra2n8c16801			[L1]		[L1 vs I48] and [I48 vs E81]	yes	yes	yes	yes
Potra2n8c16973	[All]	[All]	[L1][I48][E81]	[L1][I48]		yes	yes	yes	yes
Potra2n8c17049			[L1][I48][E81]			yes	yes	yes	yes
Potra2n8c17455					[L1 vs I48] and [L1 vs E81] and [I48 vs E81]	yes	yes	yes	yes
Potra2n8c17486			[L1][I48][E81]	[L1][I48]		yes	yes	yes	yes
Potra2n8c17823	[All]		[L1][I48]		[L1 vs I48]	yes	yes	yes	yes
Potra2n8c17829					[L1 vs E81] and [I48 vs E81]	yes	yes	yes	yes
Potra2n8c18020			[I48][E81]	[I48][E81]	[L1 vs I48] and [L1 vs E81]	yes	yes	yes	yes
Potra2n8c18104			[E81]		[L1 vs I48] and [L1 vs E81]	yes	yes	yes	yes
Potra2n8c18320					[I48 vs E81]	yes	yes	yes	yes
Potra2n8c18416	[All]		[L1][I48][E81]	[I48]		yes	yes	yes	yes
Potra2n989s36914	[All]	[All]	[L1][I48]	[L1][E81]	[L1 vs E81] and [I48 vs E81]	yes	yes	yes	yes
Potra2n9c18680	[All]		[L1][E81]			yes	yes	yes	yes
Potra2n9c18950	[All]		[L1][I48][E81]	[L1][I48]	[L1 vs I48] and [L1 vs E81]	yes	yes	yes	yes
Potra2n9c19092			[E81]		[I48 vs E81]	yes	yes	yes	yes
Potra2n9c19157					[L1 vs E81] and [I48 vs E81]	yes	yes	yes	yes
Potra2n9c19519			[I48]		[L1 vs E81] and [I48 vs E81]	yes	yes	yes	yes
Potra2n9c19555	[All]		[E81]	[I48][E81]	[I48 vs E81]	yes	yes	yes	yes
Potra2n9c19579	[All]	[All]	[L1][I48]	[L1]		yes	yes	yes	yes
Potra2n9c19650		[All]	[I48][E81]	[L1][I48][E81]	[L1 vs I48] and [L1 vs E81]	yes	yes	yes	yes
Potra2n9c19693			[I48]			yes	yes	yes	yes
Potra2c131s34687			[E81]	[E81]	[L1 vs I48]		yes	yes
Potra2c499s35830				[L1]			yes	yes
Potra2n1022s36932	[All]	[All]	[L1][I48]	[L1][I48][E81]			yes	yes
Potra2n1028s36937			[L1]	[E81]			yes	yes
Potra2n1041s36943			[L1]				yes	yes
Potra2n1048s36945	[All]		[L1][I48][E81]	[I48]			yes	yes
Potra2n1049s36950	[All]		[L1][E81]		[L1 vs E81]		yes	yes
Potra2n1055s36952			[I48]		[L1 vs I48] and [L1 vs E81] and [I48 vs E81]		yes	yes
Potra2n1055s36953			[I48]		[L1 vs I48] and [I48 vs E81]		yes	yes
Potra2n1075s36965			[I48]		[L1 vs I48] and [L1 vs E81]		yes	yes
Potra2n10c20098	[All]		[L1][I48]				yes	yes
Potra2n10c20103	[All]		[L1][I48][E81]	[L1]			yes	yes
Potra2n10c20104	[All]		[L1][I48][E81]				yes	yes
Potra2n10c20105	[All]		[L1][I48][E81]				yes	yes
Potra2n10c20106	[All]		[L1][I48]	[L1]			yes	yes
Potra2n10c20107	[All]		[L1]				yes	yes
Potra2n10c20111			[I48]				yes	yes
Potra2n10c20116			[L1][I48]	[I48]			yes	yes
Potra2n10c20117	[All]		[L1][E81]				yes	yes
Potra2n10c20126	[All]	[All]	[L1][I48][E81]	[L1][I48]			yes	yes
Potra2n10c20128	[All]		[L1][I48][E81]				yes	yes
Potra2n10c20130	[All]		[L1]				yes	yes
Potra2n10c20131		[All]	[E81]	[L1][I48][E81]			yes	yes
Potra2n10c20134	[All]		[L1][I48][E81]		[L1 vs I48]		yes	yes
Potra2n10c20141			[I48]				yes	yes
Potra2n10c20142			[L1][I48]	[L1][I48]			yes	yes
Potra2n10c20145	[All]		[L1][I48]				yes	yes
Potra2n10c20148			[I48][E81]	[I48]			yes	yes
Potra2n10c20150			[I48]				yes	yes
Potra2n10c20153	[All]		[L1][I48][E81]	[L1]			yes	yes
Potra2n10c20154	[All]		[L1][I48][E81]	[L1][I48][E81]			yes	yes
Potra2n10c20156			[I48]				yes	yes
Potra2n10c20158			[L1]		[L1 vs E81]		yes	yes
Potra2n10c20159	[All]		[L1][I48][E81]	[L1][E81]			yes	yes
Potra2n10c20165	[All]		[L1][E81]	[L1]			yes	yes
Potra2n10c20175	[All]		[L1][I48]	[L1][I48]	[L1 vs E81] and [I48 vs E81]		yes	yes
Potra2n10c20176				[E81]			yes	yes
Potra2n10c20177	[All]		[L1][I48][E81]	[I48][E81]			yes	yes
Potra2n10c20179			[E81]		[L1 vs E81] and [I48 vs E81]		yes	yes
Potra2n10c20181	[All]		[L1][I48]				yes	yes
Potra2n10c20183	[All]	[All]	[L1][I48][E81]	[L1][I48]			yes	yes
Potra2n10c20186					[L1 vs E81]		yes	yes
Potra2n10c20190	[All]		[L1][I48]	[L1][I48]			yes	yes
Potra2n10c20194	[All]		[L1][I48][E81]	[I48]	[I48 vs E81]		yes	yes
Potra2n10c20196	[All]		[L1][I48][E81]	[I48]			yes	yes
Potra2n10c20202	[All]		[L1]	[L1][I48]	[L1 vs I48] and [L1 vs E81]		yes	yes
Potra2n10c20203	[All]		[L1][I48][E81]	[L1]	[L1 vs E81]		yes	yes
Potra2n10c20208	[All]		[L1][I48][E81]				yes	yes
Potra2n10c20211			[I48]				yes	yes
Potra2n10c20212			[L1][E81]				yes	yes
Potra2n10c20214			[I48][E81]		[L1 vs E81] and [I48 vs E81]		yes	yes
Potra2n10c20216			[L1][E81]				yes	yes
Potra2n10c20218	[All]	[All]	[L1]	[L1]			yes	yes
Potra2n10c20225				[I48]			yes	yes
Potra2n10c20226			[L1]		[L1 vs I48] and [I48 vs E81]		yes	yes
Potra2n10c20227			[L1][I48][E81]	[L1][I48][E81]	[I48 vs E81]		yes	yes
Potra2n10c20228	[All]		[L1][I48][E81]				yes	yes
Potra2n10c20229			[I48][E81]	[I48][E81]			yes	yes
Potra2n10c20230			[I48][E81]	[L1][I48]	[L1 vs I48] and [L1 vs E81]		yes	yes
Potra2n10c20234				[L1]	[L1 vs I48]		yes	yes
Potra2n10c20235	[All]		[L1][I48][E81]				yes	yes
Potra2n10c20239	[All]		[L1][I48][E81]				yes	yes
Potra2n10c20245	[All]		[L1][I48][E81]				yes	yes
Potra2n10c20254	[All]	[All]	[L1][I48][E81]	[L1]			yes	yes
Potra2n10c20255			[L1][E81]	[E81]	[L1 vs E81] and [I48 vs E81]		yes	yes
Potra2n10c20259		[All]	[L1]	[L1][E81]			yes	yes
Potra2n10c20261	[All]		[L1][I48]	[L1]	[I48 vs E81]		yes	yes
Potra2n10c20262	[All]	[All]	[L1][I48]	[L1][I48][E81]			yes	yes
Potra2n10c20266				[L1][I48]			yes	yes
Potra2n10c20269	[All]		[I48]		[L1 vs I48] and [I48 vs E81]		yes	yes
Potra2n10c20270	[All]		[L1][I48][E81]				yes	yes
Potra2n10c20274	[All]		[L1][I48][E81]	[I48]			yes	yes
Potra2n10c20275	[All]		[L1][I48]		[I48 vs E81]		yes	yes
Potra2n10c20276	[All]		[L1]				yes	yes
Potra2n10c20282			[I48][E81]	[L1][I48]			yes	yes
Potra2n10c20283	[All]		[L1]				yes	yes
Potra2n10c20294			[I48]	[I48]			yes	yes
Potra2n10c20302				[I48]	[L1 vs E81] and [I48 vs E81]		yes	yes
Potra2n10c20307	[All]		[L1]	[L1]			yes	yes
Potra2n10c20308	[All]	[All]	[L1]	[L1][I48][E81]			yes	yes
Potra2n10c20310	[All]		[L1][I48][E81]				yes	yes
Potra2n10c20314		[All]	[L1][I48]	[L1][I48]			yes	yes
Potra2n10c20315	[All]		[L1][I48][E81]	[L1][I48]			yes	yes
Potra2n10c20324					[L1 vs I48]		yes	yes
Potra2n10c20325			[L1]	[L1]			yes	yes
Potra2n10c20327	[All]		[L1][I48]	[L1]			yes	yes
Potra2n10c20331	[All]		[L1][I48][E81]				yes	yes
Potra2n10c20332	[All]	[All]	[L1][I48][E81]	[L1][I48][E81]			yes	yes
Potra2n10c20333	[All]	[All]	[L1][I48][E81]	[L1][I48]			yes	yes
Potra2n10c20341	[All]		[L1][I48][E81]				yes	yes
Potra2n10c20346	[All]	[All]	[L1][I48]	[L1][I48][E81]			yes	yes
Potra2n10c20364				[I48]			yes	yes
Potra2n10c20366				[L1]			yes	yes
Potra2n10c20373	[All]		[L1][I48][E81]	[L1][I48]			yes	yes
Potra2n10c20376	[All]		[L1][I48]	[L1][I48]			yes	yes
Potra2n10c20378	[All]		[L1][I48]				yes	yes
Potra2n10c20379			[I48]		[L1 vs E81]		yes	yes
Potra2n10c20381			[I48]		[L1 vs E81] and [I48 vs E81]		yes	yes
Potra2n10c20388			[L1][I48][E81]				yes	yes
Potra2n10c20389		[All]		[L1]			yes	yes
Potra2n10c20391		[All]		[L1]			yes	yes
Potra2n10c20393			[L1]		[L1 vs I48]		yes	yes
Potra2n10c20397	[All]	[All]	[L1][I48][E81]	[L1]			yes	yes
Potra2n10c20403					[L1 vs E81]		yes	yes
Potra2n10c20406	[All]		[L1][I48][E81]	[L1][I48][E81]	[L1 vs I48]		yes	yes
Potra2n10c20410	[All]		[L1]	[L1][I48]			yes	yes
Potra2n10c20411	[All]		[L1][I48][E81]	[I48]			yes	yes
Potra2n10c20416	[All]		[L1][E81]				yes	yes
Potra2n10c20422			[I48]				yes	yes
Potra2n10c20424	[All]	[All]	[L1][I48][E81]	[L1][I48]			yes	yes
Potra2n10c20427	[All]		[L1][I48][E81]				yes	yes
Potra2n10c20429		[All]	[I48]	[I48][E81]	[L1 vs I48] and [L1 vs E81]		yes	yes
Potra2n10c20436			[L1]	[L1]	[L1 vs I48] and [I48 vs E81]		yes	yes
Potra2n10c20444	[All]	[All]	[L1][I48][E81]	[L1][I48]			yes	yes
Potra2n10c20446			[L1][E81]	[E81]	[I48 vs E81]		yes	yes
Potra2n10c20448					[L1 vs E81] and [I48 vs E81]		yes	yes
Potra2n10c20449	[All]		[L1][I48][E81]				yes	yes
Potra2n10c20451		[All]		[L1]			yes	yes
Potra2n10c20455	[All]		[L1][I48]				yes	yes
Potra2n10c20458				[I48]			yes	yes
Potra2n10c20459				[I48][E81]			yes	yes
Potra2n10c20460	[All]		[L1]	[L1]			yes	yes
Potra2n10c20462	[All]		[L1][I48][E81]	[L1][I48][E81]	[L1 vs E81]		yes	yes
Potra2n10c20463	[All]		[L1][I48][E81]	[I48]			yes	yes
Potra2n10c20464	[All]		[L1][I48][E81]				yes	yes
Potra2n10c20465	[All]		[L1][I48]				yes	yes
Potra2n10c20466			[L1]				yes	yes
Potra2n10c20467	[All]		[L1]				yes	yes
Potra2n10c20469	[All]	[All]	[L1][I48][E81]	[L1][I48][E81]			yes	yes
Potra2n10c20473	[All]		[L1][I48]				yes	yes
Potra2n10c20474	[All]		[L1][E81]		[I48 vs E81]		yes	yes
Potra2n10c20476	[All]		[L1][I48]	[L1][I48]	[L1 vs I48] and [L1 vs E81]		yes	yes
Potra2n10c20485			[E81]	[E81]			yes	yes
Potra2n10c20488	[All]		[L1][I48]		[I48 vs E81]		yes	yes
Potra2n10c20489	[All]		[L1][I48][E81]		[L1 vs E81]		yes	yes
Potra2n10c20490	[All]		[L1][I48][E81]		[L1 vs I48] and [I48 vs E81]		yes	yes
Potra2n10c20495	[All]		[L1][I48]				yes	yes
Potra2n10c20496				[L1]			yes	yes
Potra2n10c20497					[L1 vs I48]		yes	yes
Potra2n10c20498				[I48]			yes	yes
Potra2n10c20499	[All]		[L1][I48]	[L1][I48]			yes	yes
Potra2n10c20500	[All]	[All]	[L1]	[L1]			yes	yes
Potra2n10c20501	[All]	[All]	[L1][I48][E81]	[L1][I48]			yes	yes
Potra2n10c20507	[All]	[All]	[L1][E81]	[L1][E81]			yes	yes
Potra2n10c20508		[All]	[I48][E81]	[L1][I48][E81]			yes	yes
Potra2n10c20509	[All]		[L1][E81]	[L1]			yes	yes
Potra2n10c20510				[I48]			yes	yes
Potra2n10c20511	[All]		[L1][I48][E81]	[L1][I48]			yes	yes
Potra2n10c20514		[All]					yes	yes
Potra2n10c20516	[All]		[L1][I48][E81]				yes	yes
Potra2n10c20517	[All]		[L1][I48][E81]	[L1][I48]			yes	yes
Potra2n10c20522	[All]	[All]	[L1][I48]	[L1][I48]			yes	yes
Potra2n10c20523	[All]		[L1][I48][E81]				yes	yes
Potra2n10c20527			[I48]		[I48 vs E81]		yes	yes
Potra2n10c20528	[All]		[L1][I48][E81]		[L1 vs E81] and [I48 vs E81]		yes	yes
Potra2n10c20529			[L1]				yes	yes
Potra2n10c20531	[All]	[All]	[L1][I48][E81]	[L1]			yes	yes
Potra2n10c20532	[All]		[L1][I48][E81]				yes	yes
Potra2n10c20534			[E81]		[I48 vs E81]		yes	yes
Potra2n10c20535	[All]		[L1][I48]				yes	yes
Potra2n10c20545	[All]	[All]	[L1]	[L1][I48][E81]			yes	yes
Potra2n10c20546	[All]		[L1][I48][E81]		[I48 vs E81]		yes	yes
Potra2n10c20548	[All]		[L1][I48][E81]	[I48]			yes	yes
Potra2n10c20549	[All]	[All]	[L1][I48][E81]	[L1][I48][E81]			yes	yes
Potra2n10c20555	[All]		[L1][I48][E81]				yes	yes
Potra2n10c20556					[L1 vs E81]		yes	yes
Potra2n10c20563			[L1][I48]	[L1][I48]	[L1 vs E81] and [I48 vs E81]		yes	yes
Potra2n10c20565				[L1][I48]			yes	yes
Potra2n10c20567		[All]	[I48][E81]	[L1][E81]			yes	yes
Potra2n10c20576		[All]	[L1]	[L1]			yes	yes
Potra2n10c20582				[L1][I48]	[L1 vs E81] and [I48 vs E81]		yes	yes
Potra2n10c20586	[All]		[L1][I48]	[I48][E81]			yes	yes
Potra2n10c20595			[E81]		[L1 vs E81] and [I48 vs E81]		yes	yes
Potra2n10c20597			[I48]				yes	yes
Potra2n10c20605	[All]		[L1][I48][E81]				yes	yes
Potra2n10c20612	[All]	[All]	[L1][I48]	[L1][I48]	[L1 vs E81]		yes	yes
Potra2n10c20616				[E81]			yes	yes
Potra2n10c20618	[All]	[All]	[L1][I48][E81]	[L1]			yes	yes
Potra2n10c20620			[L1][I48]	[I48]			yes	yes
Potra2n10c20621					[L1 vs I48]		yes	yes
Potra2n10c20623	[All]		[L1][I48][E81]	[L1]			yes	yes
Potra2n10c20627			[L1][I48][E81]	[L1]			yes	yes
Potra2n10c20636			[L1]		[L1 vs I48]		yes	yes
Potra2n10c20644	[All]		[L1][I48][E81]	[L1][I48]			yes	yes
Potra2n10c20647	[All]		[L1][I48][E81]	[L1][I48]			yes	yes
Potra2n10c20650			[I48]	[I48]			yes	yes
Potra2n10c20651	[All]	[All]	[L1]	[L1][I48]			yes	yes
Potra2n10c20652					[I48 vs E81]		yes	yes
Potra2n10c20653			[I48]	[L1][I48]	[L1 vs I48]		yes	yes
Potra2n10c20655	[All]	[All]	[L1]	[L1][I48][E81]	[L1 vs I48] and [L1 vs E81]		yes	yes
Potra2n10c20656	[All]	[All]	[L1]	[L1][I48]			yes	yes
Potra2n10c20657	[All]	[All]	[L1]	[L1][I48][E81]			yes	yes
Potra2n10c20659	[All]		[L1][I48][E81]	[I48][E81]			yes	yes
Potra2n10c20663	[All]	[All]	[L1][I48][E81]	[L1][I48]			yes	yes
Potra2n10c20665			[L1][E81]	[E81]			yes	yes
Potra2n10c20670			[L1]		[L1 vs E81]		yes	yes
Potra2n10c20671	[All]		[L1][I48][E81]		[L1 vs I48]		yes	yes
Potra2n10c20679					[L1 vs I48] and [I48 vs E81]		yes	yes
Potra2n10c20683			[I48][E81]	[I48][E81]			yes	yes
Potra2n10c20684		[All]		[L1]			yes	yes
Potra2n10c20687	[All]		[L1][I48]		[L1 vs E81] and [I48 vs E81]		yes	yes
Potra2n10c20689	[All]		[L1][I48][E81]	[L1]			yes	yes
Potra2n10c20690			[E81]		[L1 vs E81] and [I48 vs E81]		yes	yes
Potra2n10c20691	[All]		[L1][I48]				yes	yes
Potra2n10c20697	[All]		[L1][I48][E81]				yes	yes
Potra2n10c20703	[All]		[I48][E81]	[I48]			yes	yes
Potra2n10c20704	[All]	[All]	[L1][I48]	[L1]	[I48 vs E81]		yes	yes
Potra2n10c20705		[All]		[L1][E81]			yes	yes
Potra2n10c20707	[All]		[L1][I48][E81]	[L1][I48]			yes	yes
Potra2n10c20712	[All]		[L1][I48][E81]	[L1]			yes	yes
Potra2n10c20715			[I48]				yes	yes
Potra2n10c20716			[L1][I48][E81]		[L1 vs I48] and [I48 vs E81]		yes	yes
Potra2n10c20717			[L1]				yes	yes
Potra2n10c20719	[All]		[L1][I48][E81]	[L1]			yes	yes
Potra2n10c20721	[All]		[L1][I48][E81]				yes	yes
Potra2n10c20726	[All]	[All]	[L1][I48]	[L1][I48]	[I48 vs E81]		yes	yes
Potra2n10c20727	[All]	[All]	[L1][I48][E81]	[L1][I48][E81]			yes	yes
Potra2n10c20734				[I48][E81]	[L1 vs E81] and [I48 vs E81]		yes	yes
Potra2n10c20738			[L1]	[I48]	[L1 vs E81]		yes	yes
Potra2n10c20742	[All]		[L1][I48][E81]	[L1][I48]	[L1 vs I48]		yes	yes
Potra2n10c20743			[I48][E81]				yes	yes
Potra2n10c20745	[All]		[L1][I48]				yes	yes
Potra2n10c20748	[All]		[L1][I48][E81]	[I48]			yes	yes
Potra2n10c20754	[All]		[L1][E81]				yes	yes
Potra2n10c20758		[All]		[L1]			yes	yes
Potra2n10c20759			[I48]	[I48]			yes	yes
Potra2n10c20760	[All]		[L1][I48][E81]	[L1]			yes	yes
Potra2n10c20764	[All]	[All]	[L1][I48][E81]	[L1][I48]			yes	yes
Potra2n10c20765	[All]		[L1][I48][E81]	[L1][I48]	[L1 vs E81]		yes	yes
Potra2n10c20766			[I48]				yes	yes
Potra2n10c20768	[All]		[L1][I48]	[L1][I48]	[L1 vs I48] and [L1 vs E81]		yes	yes
Potra2n10c20770			[L1][I48][E81]				yes	yes
Potra2n10c20772	[All]		[L1][I48]	[I48]			yes	yes
Potra2n10c20776	[All]		[L1]	[I48]	[L1 vs I48]		yes	yes
Potra2n10c20785	[All]	[All]	[L1][I48][E81]	[L1][I48]			yes	yes
Potra2n10c20790	[All]		[L1][I48][E81]	[I48]			yes	yes
Potra2n10c20792			[E81]				yes	yes
Potra2n10c20793	[All]		[L1][I48]	[I48]			yes	yes
Potra2n10c20794	[All]	[All]	[L1]	[L1][E81]			yes	yes
Potra2n10c20799			[L1]		[L1 vs E81]		yes	yes
Potra2n10c20801	[All]		[L1]				yes	yes
Potra2n10c20804			[L1][I48]	[L1]			yes	yes
Potra2n10c20808			[I48]		[L1 vs I48] and [L1 vs E81]		yes	yes
Potra2n10c20809	[All]		[L1]				yes	yes
Potra2n10c20810	[All]		[L1][I48][E81]	[E81]	[I48 vs E81]		yes	yes
Potra2n10c20811	[All]		[L1][I48]				yes	yes
Potra2n10c20813	[All]		[L1][I48][E81]	[E81]			yes	yes
Potra2n10c20814	[All]		[L1][I48]		[L1 vs I48] and [L1 vs E81] and [I48 vs E81]		yes	yes
Potra2n10c20820	[All]		[L1][I48]		[L1 vs E81]		yes	yes
Potra2n10c20822					[L1 vs E81]		yes	yes
Potra2n10c20823	[All]	[All]	[L1][I48]	[L1][I48][E81]	[I48 vs E81]		yes	yes
Potra2n10c20825	[All]	[All]			[I48 vs E81]		yes	yes
Potra2n10c20828					[L1 vs I48] and [L1 vs E81]		yes	yes
Potra2n10c20829					[L1 vs I48]		yes	yes
Potra2n10c20834	[All]		[L1][I48][E81]		[L1 vs E81]		yes	yes
Potra2n10c20838	[All]		[L1][I48][E81]		[I48 vs E81]		yes	yes
Potra2n10c20843			[L1]				yes	yes
Potra2n10c20845	[All]		[L1][I48]	[I48]	[L1 vs E81]		yes	yes
Potra2n10c20847			[L1][I48]	[L1][I48]			yes	yes
Potra2n10c20849		[All]		[L1]	[L1 vs E81] and [I48 vs E81]		yes	yes
Potra2n10c20850			[I48]	[I48]	[L1 vs I48] and [L1 vs E81]		yes	yes
Potra2n10c20852			[L1]				yes	yes
Potra2n10c20853			[L1]		[L1 vs I48] and [L1 vs E81]		yes	yes
Potra2n10c20856	[All]		[L1][I48][E81]				yes	yes
Potra2n10c20868	[All]	[All]	[L1][E81]	[L1]			yes	yes
Potra2n10c20875	[All]		[L1][I48][E81]	[L1]	[L1 vs I48] and [L1 vs E81]		yes	yes
Potra2n10c20876			[L1]	[L1][I48]	[L1 vs I48]		yes	yes
Potra2n10c20878	[All]		[L1][I48][E81]		[L1 vs E81] and [I48 vs E81]		yes	yes
Potra2n10c20879	[All]		[L1][I48][E81]	[L1][I48][E81]			yes	yes
Potra2n10c20885	[All]		[L1][I48]				yes	yes
Potra2n10c20891	[All]		[L1][I48][E81]				yes	yes
Potra2n10c20894	[All]		[L1][I48][E81]	[I48]			yes	yes
Potra2n10c20895	[All]		[L1][I48][E81]	[L1]			yes	yes
Potra2n10c20899	[All]	[All]	[L1][I48]	[L1][E81]			yes	yes
Potra2n10c20903		[All]	[E81]	[L1]			yes	yes
Potra2n10c20910	[All]		[L1]	[L1][E81]	[L1 vs I48]		yes	yes
Potra2n10c20914		[All]		[L1]			yes	yes
Potra2n10c20915			[I48]				yes	yes
Potra2n10c20916	[All]		[L1][I48]	[I48]	[L1 vs I48]		yes	yes
Potra2n10c20918	[All]		[L1]		[L1 vs I48] and [I48 vs E81]		yes	yes
Potra2n10c20920	[All]		[L1][I48][E81]				yes	yes
Potra2n10c20924	[All]		[L1][I48]	[L1]			yes	yes
Potra2n10c20927	[All]		[L1][I48][E81]	[L1][I48][E81]			yes	yes
Potra2n10c20928	[All]		[L1][I48][E81]				yes	yes
Potra2n10c20929			[L1]	[L1]	[L1 vs E81]		yes	yes
Potra2n10c20930			[L1]	[L1][I48]			yes	yes
Potra2n10c20931	[All]	[All]	[L1][I48][E81]	[L1]	[L1 vs I48]		yes	yes
Potra2n10c20937	[All]		[L1][E81]				yes	yes
Potra2n10c20939	[All]		[L1]				yes	yes
Potra2n10c20946	[All]		[L1][I48]		[L1 vs E81]		yes	yes
Potra2n10c20947	[All]		[L1][I48][E81]	[I48]			yes	yes
Potra2n10c20949	[All]		[L1]		[L1 vs I48]		yes	yes
Potra2n10c20951	[All]		[L1][I48][E81]				yes	yes
Potra2n10c20958			[L1][E81]	[L1]			yes	yes
Potra2n10c20960	[All]		[L1][I48][E81]	[I48]			yes	yes
Potra2n10c20963	[All]		[L1][I48][E81]				yes	yes
Potra2n10c20974			[E81]				yes	yes
Potra2n10c20978			[L1][I48][E81]	[L1][I48]			yes	yes
Potra2n10c20983	[All]		[L1][E81]		[L1 vs I48]		yes	yes
Potra2n10c20986					[I48 vs E81]		yes	yes
Potra2n10c20988	[All]		[L1]				yes	yes
Potra2n10c20991	[All]		[L1][I48][E81]				yes	yes
Potra2n10c20992			[I48][E81]	[I48][E81]			yes	yes
Potra2n10c20993			[I48]	[I48]			yes	yes
Potra2n10c20995	[All]		[L1][E81]		[L1 vs E81] and [I48 vs E81]		yes	yes
Potra2n10c20996			[E81]		[L1 vs E81]		yes	yes
Potra2n10c21000	[All]	[All]	[L1][I48]	[L1]			yes	yes
Potra2n10c21002			[L1][I48]	[L1][I48][E81]			yes	yes
Potra2n10c21004	[All]		[L1][I48]		[L1 vs E81]		yes	yes
Potra2n10c21005			[E81]	[I48]			yes	yes
Potra2n10c21006	[All]		[L1][I48]				yes	yes
Potra2n10c21009	[All]		[L1][E81]				yes	yes
Potra2n10c21013			[I48]		[L1 vs I48] and [L1 vs E81]		yes	yes
Potra2n10c21018	[All]		[L1][I48][E81]	[L1][I48]			yes	yes
Potra2n10c21023	[All]		[L1][E81]				yes	yes
Potra2n10c21025	[All]		[L1]	[L1][I48]			yes	yes
Potra2n10c21030				[I48]			yes	yes
Potra2n10c21031	[All]		[L1][I48][E81]	[E81]			yes	yes
Potra2n10c21032	[All]		[L1][I48][E81]				yes	yes
Potra2n10c21038			[I48]		[L1 vs E81] and [I48 vs E81]		yes	yes
Potra2n10c21041	[All]	[All]	[L1][I48][E81]	[L1][I48]			yes	yes
Potra2n10c21042			[E81]		[L1 vs I48] and [L1 vs E81]		yes	yes
Potra2n10c21044	[All]		[L1]	[L1]			yes	yes
Potra2n10c21056			[L1][I48]				yes	yes
Potra2n10c21058			[I48]				yes	yes
Potra2n10c21060	[All]		[L1][I48][E81]	[L1]	[L1 vs E81] and [I48 vs E81]		yes	yes
Potra2n10c21062			[I48]				yes	yes
Potra2n10c21063			[I48][E81]	[L1]	[L1 vs I48]		yes	yes
Potra2n10c21065	[All]	[All]	[L1][I48][E81]	[L1][I48]			yes	yes
Potra2n10c21066	[All]		[L1][I48][E81]	[I48]			yes	yes
Potra2n10c21067				[I48]			yes	yes
Potra2n10c21068	[All]		[L1][I48][E81]	[I48]			yes	yes
Potra2n10c21069	[All]		[L1][I48][E81]	[L1]			yes	yes
Potra2n10c21072	[All]		[L1]				yes	yes
Potra2n10c21079			[I48]				yes	yes
Potra2n10c21080			[I48][E81]	[I48][E81]			yes	yes
Potra2n10c21086			[I48]	[I48]	[L1 vs E81] and [I48 vs E81]		yes	yes
Potra2n10c21087	[All]		[L1][E81]		[L1 vs E81]		yes	yes
Potra2n10c21092	[All]		[I48]	[I48]			yes	yes
Potra2n10c21093	[All]		[L1][I48]				yes	yes
Potra2n10c21096	[All]		[L1][I48][E81]				yes	yes
Potra2n10c21097			[I48]	[I48]			yes	yes
Potra2n10c21098	[All]		[L1][I48][E81]	[L1][I48][E81]			yes	yes
Potra2n10c21099			[E81]	[E81]			yes	yes
Potra2n10c21100	[All]		[L1][I48]				yes	yes
Potra2n10c21113	[All]	[All]	[L1][I48][E81]	[L1][I48]	[I48 vs E81]		yes	yes
Potra2n10c21114			[I48]		[L1 vs I48] and [L1 vs E81]		yes	yes
Potra2n10c21122	[All]		[L1][I48][E81]				yes	yes
Potra2n10c21126	[All]		[L1][I48]		[L1 vs I48] and [L1 vs E81]		yes	yes
Potra2n10c21132	[All]	[All]	[L1][I48][E81]	[L1][I48][E81]	[L1 vs I48] and [L1 vs E81]		yes	yes
Potra2n10c21140	[All]		[L1][I48]				yes	yes
Potra2n10c21145	[All]		[L1][I48]	[L1]			yes	yes
Potra2n10c21146	[All]		[L1][E81]	[L1]	[L1 vs I48] and [I48 vs E81]		yes	yes
Potra2n10c21148	[All]		[L1]		[L1 vs I48] and [I48 vs E81]		yes	yes
Potra2n10c21152	[All]		[L1]	[L1]	[I48 vs E81]		yes	yes
Potra2n10c21153					[L1 vs I48]		yes	yes
Potra2n10c21156		[All]		[L1][E81]			yes	yes
Potra2n10c21157	[All]		[L1][I48][E81]	[I48][E81]			yes	yes
Potra2n10c21158			[I48]	[I48]			yes	yes
Potra2n10c21163			[E81]		[L1 vs I48]		yes	yes
Potra2n10c21164				[I48]			yes	yes
Potra2n10c21165	[All]		[L1][I48][E81]	[L1][I48]			yes	yes
Potra2n10c21167				[L1]			yes	yes
Potra2n10c21173	[All]		[L1][I48][E81]	[I48]	[I48 vs E81]		yes	yes
Potra2n10c21175				[E81]			yes	yes
Potra2n10c21178			[I48]		[L1 vs I48] and [I48 vs E81]		yes	yes
Potra2n10c21181			[L1]		[L1 vs I48] and [I48 vs E81]		yes	yes
Potra2n10c21185			[I48]				yes	yes
Potra2n10c21186			[L1]		[I48 vs E81]		yes	yes
Potra2n10c21194			[I48]				yes	yes
Potra2n10c21198	[All]	[All]	[L1][I48][E81]	[L1][I48][E81]			yes	yes
Potra2n10c21202			[L1][I48]		[L1 vs I48] and [I48 vs E81]		yes	yes
Potra2n10c21205				[I48]			yes	yes
Potra2n10c21206			[I48]	[I48]			yes	yes
Potra2n10c21209			[L1][I48]				yes	yes
Potra2n10c21210	[All]		[L1][E81]				yes	yes
Potra2n10c21213					[L1 vs I48] and [I48 vs E81]		yes	yes
Potra2n10c21215	[All]		[L1][I48]	[I48]			yes	yes
Potra2n10c21216			[L1][I48]	[L1][I48]			yes	yes
Potra2n10c21220	[All]		[L1]	[I48]			yes	yes
Potra2n10c21222			[I48]		[L1 vs I48] and [I48 vs E81]		yes	yes
Potra2n10c21225	[All]		[L1]				yes	yes
Potra2n10c21230	[All]		[L1][I48]	[L1]			yes	yes
Potra2n10c21231	[All]		[L1][I48][E81]		[L1 vs I48] and [L1 vs E81]		yes	yes
Potra2n10c21240	[All]		[L1][E81]		[L1 vs I48]		yes	yes
Potra2n10c21244				[E81]	[L1 vs E81] and [I48 vs E81]		yes	yes
Potra2n10c21245			[I48][E81]				yes	yes
Potra2n10c21251			[L1]				yes	yes
Potra2n10c21254		[All]	[I48]	[L1]			yes	yes
Potra2n10c21255	[All]		[L1][I48][E81]				yes	yes
Potra2n10c21256			[L1]				yes	yes
Potra2n10c21259			[I48]	[L1]			yes	yes
Potra2n10c21261			[E81]				yes	yes
Potra2n10c21262				[E81]			yes	yes
Potra2n10c21266	[All]		[L1][I48][E81]	[L1]			yes	yes
Potra2n10c21273	[All]		[L1]	[I48]			yes	yes
Potra2n10c21274					[I48 vs E81]		yes	yes
Potra2n10c21281			[L1][I48]	[E81]	[L1 vs E81] and [I48 vs E81]		yes	yes
Potra2n10c21282	[All]		[L1][I48]		[L1 vs I48]		yes	yes
Potra2n10c21284					[L1 vs E81]		yes	yes
Potra2n10c21285			[L1][I48]	[L1]			yes	yes
Potra2n10c21288	[All]	[All]	[L1][I48][E81]	[L1][I48][E81]	[I48 vs E81]		yes	yes
Potra2n10c21293	[All]		[L1]	[L1][I48]	[L1 vs E81] and [I48 vs E81]		yes	yes
Potra2n10c21294	[All]		[L1]				yes	yes
Potra2n10c21296				[I48]			yes	yes
Potra2n10c21298	[All]		[L1][I48][E81]	[I48]			yes	yes
Potra2n10c21299			[L1][I48]	[E81]			yes	yes
Potra2n10c21309	[All]		[L1][I48][E81]		[L1 vs E81]		yes	yes
Potra2n10c21310	[All]		[L1][I48][E81]				yes	yes
Potra2n10c21312			[I48][E81]				yes	yes
Potra2n10c21314			[I48][E81]	[E81]	[L1 vs I48] and [L1 vs E81]		yes	yes
Potra2n10c21316				[I48]	[L1 vs I48]		yes	yes
Potra2n10c21319	[All]		[L1][I48][E81]	[I48]			yes	yes
Potra2n10c21322	[All]		[L1][I48]		[I48 vs E81]		yes	yes
Potra2n10c21324	[All]		[L1][I48]				yes	yes
Potra2n10c21327	[All]	[All]	[L1][I48]	[L1]			yes	yes
Potra2n10c21328			[I48][E81]		[L1 vs I48] and [I48 vs E81]		yes	yes
Potra2n10c21330	[All]		[L1][I48]				yes	yes
Potra2n10c21337	[All]		[L1][E81]		[L1 vs I48]		yes	yes
Potra2n10c21341		[All]	[L1][I48]	[L1][I48]			yes	yes
Potra2n10c21346			[E81]				yes	yes
Potra2n10c21349			[I48]	[L1][I48]			yes	yes
Potra2n10c21351			[L1][E81]	[L1][E81]			yes	yes
Potra2n10c21354	[All]		[L1][I48]	[L1]			yes	yes
Potra2n10c21356			[I48]	[E81]			yes	yes
Potra2n10c21360				[L1][I48]			yes	yes
Potra2n10c21366	[All]		[L1][I48][E81]	[I48]			yes	yes
Potra2n10c21368					[I48 vs E81]		yes	yes
Potra2n10c21372			[L1]	[L1]			yes	yes
Potra2n10c21374		[All]		[I48][E81]			yes	yes
Potra2n10c21376	[All]		[L1][I48][E81]				yes	yes
Potra2n10c21377			[I48]				yes	yes
Potra2n10c21378	[All]		[L1][I48][E81]				yes	yes
Potra2n10c21379	[All]		[L1][I48][E81]	[I48]			yes	yes
Potra2n10c21383		[All]		[L1]			yes	yes
Potra2n10c21386					[L1 vs I48]		yes	yes
Potra2n10c21388	[All]		[L1][I48]				yes	yes
Potra2n10c21392				[I48]			yes	yes
Potra2n10c21396		[All]		[L1]			yes	yes
Potra2n10c21398			[L1]		[L1 vs E81]		yes	yes
Potra2n10c21401				[I48]			yes	yes
Potra2n10c21408					[L1 vs E81]		yes	yes
Potra2n10c21416	[All]	[All]	[L1][I48][E81]	[L1]	[L1 vs E81] and [I48 vs E81]		yes	yes
Potra2n10c21419	[All]		[L1][I48][E81]		[L1 vs I48] and [L1 vs E81]		yes	yes
Potra2n10c21420			[I48]				yes	yes
Potra2n10c21425	[All]		[L1][I48]				yes	yes
Potra2n10c21427	[All]		[L1][I48][E81]				yes	yes
Potra2n10c21429				[E81]			yes	yes
Potra2n10c21431					[L1 vs I48] and [I48 vs E81]		yes	yes
Potra2n10c21432	[All]		[L1][I48][E81]		[L1 vs I48]		yes	yes
Potra2n10c21433				[L1]			yes	yes
Potra2n10c21435	[All]		[L1][I48]	[L1][I48]			yes	yes
Potra2n10c21437	[All]	[All]	[L1][I48][E81]	[L1][I48]			yes	yes
Potra2n10c21438	[All]		[L1][I48][E81]				yes	yes
Potra2n10c21439	[All]		[L1]		[L1 vs I48]		yes	yes
Potra2n10c21440	[All]		[L1][I48][E81]		[L1 vs I48] and [L1 vs E81]		yes	yes
Potra2n10c21442	[All]	[All]	[L1][I48][E81]	[L1][I48][E81]			yes	yes
Potra2n10c21445	[All]	[All]	[L1][I48][E81]	[L1][I48][E81]	[I48 vs E81]		yes	yes
Potra2n10c21446	[All]	[All]	[L1][I48]	[L1][I48]			yes	yes
Potra2n10c21447				[L1]	[I48 vs E81]		yes	yes
Potra2n10c21448			[L1][I48][E81]				yes	yes
Potra2n10c21454				[I48]			yes	yes
Potra2n10c21457	[All]		[L1][I48][E81]	[L1][I48][E81]			yes	yes
Potra2n10c21458			[I48]	[I48]			yes	yes
Potra2n10c21459			[I48]				yes	yes
Potra2n10c21460			[L1][E81]	[I48][E81]	[L1 vs I48]		yes	yes
Potra2n10c21462			[L1][I48]	[L1][I48]			yes	yes
Potra2n10c21467			[I48]	[I48]			yes	yes
Potra2n10c21474		[All]	[L1]	[L1][I48]			yes	yes
Potra2n10c21476	[All]		[L1][E81]				yes	yes
Potra2n10c21479	[All]	[All]	[L1][I48][E81]	[L1][E81]			yes	yes
Potra2n10c21481	[All]		[L1][I48][E81]	[I48]			yes	yes
Potra2n10c21484	[All]		[L1][I48]				yes	yes
Potra2n10c21487	[All]		[L1][I48]	[L1]			yes	yes
Potra2n10c21488				[E81]			yes	yes
Potra2n10c21491	[All]		[L1][I48][E81]				yes	yes
Potra2n10c21492	[All]		[L1][I48][E81]		[I48 vs E81]		yes	yes
Potra2n10c21496	[All]		[L1][I48]				yes	yes
Potra2n10c21500			[I48]				yes	yes
Potra2n10c21504	[All]	[All]	[L1][I48][E81]	[L1][I48][E81]			yes	yes
Potra2n10c21505	[All]		[L1][I48][E81]	[L1][I48]			yes	yes
Potra2n10c21514	[All]		[L1][I48]	[I48][E81]	[L1 vs E81] and [I48 vs E81]		yes	yes
Potra2n10c21515	[All]		[L1][I48]	[I48][E81]			yes	yes
Potra2n10c21516				[L1]			yes	yes
Potra2n10c21518	[All]	[All]	[L1][I48][E81]	[L1][E81]			yes	yes
Potra2n10c21524	[All]		[L1][I48]				yes	yes
Potra2n10c21527	[All]		[L1]	[I48]	[L1 vs I48] and [L1 vs E81]		yes	yes
Potra2n10c21528	[All]		[L1][I48]		[L1 vs E81]		yes	yes
Potra2n10c21534				[I48]			yes	yes
Potra2n10c21536	[All]		[L1][I48][E81]				yes	yes
Potra2n10c21541	[All]		[L1][I48][E81]	[I48]			yes	yes
Potra2n10c21546					[L1 vs E81] and [I48 vs E81]		yes	yes
Potra2n10c21556	[All]		[L1][I48]	[I48][E81]			yes	yes
Potra2n10c21559			[I48]		[L1 vs I48] and [L1 vs E81]		yes	yes
Potra2n10c21562	[All]		[L1][I48][E81]	[L1]			yes	yes
Potra2n10c21566			[E81]	[E81]			yes	yes
Potra2n10c21568	[All]		[L1]		[L1 vs I48]		yes	yes
Potra2n10c21569	[All]		[L1][I48][E81]	[L1]			yes	yes
Potra2n10c21570					[L1 vs E81] and [I48 vs E81]		yes	yes
Potra2n10c21575	[All]		[L1][I48]				yes	yes
Potra2n10c21577					[L1 vs I48]		yes	yes
Potra2n10c21578		[All]		[L1]			yes	yes
Potra2n10c21580				[I48]			yes	yes
Potra2n10c21581		[All]		[L1][I48][E81]			yes	yes
Potra2n10c21586	[All]		[L1][I48]				yes	yes
Potra2n10c21589			[I48]				yes	yes
Potra2n10c21592	[All]		[L1][I48]				yes	yes
Potra2n10c21594			[I48]				yes	yes
Potra2n10c21596	[All]		[L1][I48][E81]	[I48]			yes	yes
Potra2n10c21606					[L1 vs E81]		yes	yes
Potra2n10c21613		[All]		[L1][I48]	[L1 vs E81]		yes	yes
Potra2n10c21614		[All]	[I48]	[L1]			yes	yes
Potra2n10c21615			[L1]				yes	yes
Potra2n10c21617			[I48]				yes	yes
Potra2n10c21618	[All]		[L1][I48]	[I48]	[L1 vs E81]		yes	yes
Potra2n10c21624			[E81]				yes	yes
Potra2n10c21626	[All]		[L1][I48][E81]	[I48][E81]			yes	yes
Potra2n10c21628					[L1 vs I48]		yes	yes
Potra2n10c21629	[All]		[L1][I48][E81]		[L1 vs I48]		yes	yes
Potra2n10c21636	[All]		[L1][I48][E81]				yes	yes
Potra2n10c21640			[L1][I48]	[L1]			yes	yes
Potra2n10c21641	[All]		[L1][I48][E81]				yes	yes
Potra2n10c21643			[L1][I48]				yes	yes
Potra2n10c21644	[All]		[L1][I48]	[L1][I48]	[I48 vs E81]		yes	yes
Potra2n10c21645					[L1 vs I48] and [I48 vs E81]		yes	yes
Potra2n10c21648	[All]	[All]	[L1][I48][E81]	[L1]			yes	yes
Potra2n10c21649					[L1 vs I48] and [L1 vs E81]		yes	yes
Potra2n10c21652	[All]		[L1][I48][E81]	[I48]			yes	yes
Potra2n10c21653			[I48]	[I48]			yes	yes
Potra2n10c21656	[All]	[All]	[L1][I48][E81]	[L1][I48]			yes	yes
Potra2n10c21661			[I48]		[L1 vs I48] and [I48 vs E81]		yes	yes
Potra2n10c21669				[I48]			yes	yes
Potra2n10c21670	[All]		[L1][I48][E81]	[L1]			yes	yes
Potra2n10c21674	[All]		[L1]				yes	yes
Potra2n10c21679	[All]		[L1]				yes	yes
Potra2n10c21680		[All]		[L1][I48]			yes	yes
Potra2n10c21682					[L1 vs I48] and [I48 vs E81]		yes	yes
Potra2n10c21683	[All]		[L1]				yes	yes
Potra2n10c21688	[All]		[L1][I48][E81]				yes	yes
Potra2n10c21689					[L1 vs I48]		yes	yes
Potra2n10c21694	[All]	[All]	[L1][I48][E81]	[L1][I48][E81]			yes	yes
Potra2n10c21697	[All]		[L1]				yes	yes
Potra2n10c21709		[All]	[E81]	[L1][I48][E81]			yes	yes
Potra2n10c21711		[All]	[L1][I48]	[L1][I48]			yes	yes
Potra2n10c21712					[L1 vs I48] and [L1 vs E81]		yes	yes
Potra2n10c21713			[L1]				yes	yes
Potra2n10c21714	[All]		[L1][I48][E81]	[L1][I48]	[L1 vs E81]		yes	yes
Potra2n10c21715	[All]		[L1]	[L1]	[L1 vs E81] and [I48 vs E81]		yes	yes
Potra2n10c21716	[All]		[L1][I48][E81]	[I48]			yes	yes
Potra2n10c21717	[All]	[All]	[L1][I48]	[L1][I48][E81]			yes	yes
Potra2n10c21725	[All]		[L1][I48]	[L1]			yes	yes
Potra2n10c21730	[All]	[All]	[L1][I48][E81]	[L1][I48]			yes	yes
Potra2n10c21735					[L1 vs E81]		yes	yes
Potra2n10c21738	[All]		[L1][I48][E81]		[L1 vs I48] and [I48 vs E81]		yes	yes
Potra2n10c21744	[All]	[All]	[L1][E81]	[L1][I48][E81]			yes	yes
Potra2n10c21753			[I48]				yes	yes
Potra2n10c21754	[All]		[L1][I48][E81]				yes	yes
Potra2n10c21758		[All]	[I48]	[L1][I48]	[I48 vs E81]		yes	yes
Potra2n10c21759	[All]		[L1][I48][E81]	[E81]			yes	yes
Potra2n10c21763			[I48]				yes	yes
Potra2n10c21764	[All]		[L1][I48][E81]				yes	yes
Potra2n10c21770	[All]		[L1][I48][E81]				yes	yes
Potra2n10c21772	[All]		[L1][I48]	[L1]			yes	yes
Potra2n10c21775					[L1 vs I48] and [I48 vs E81]		yes	yes
Potra2n10c21781	[All]		[L1][I48][E81]				yes	yes
Potra2n10c21783	[All]		[L1][I48][E81]	[L1]			yes	yes
Potra2n10c21785	[All]		[L1][I48][E81]	[I48]			yes	yes
Potra2n10c21786	[All]		[L1][I48][E81]				yes	yes
Potra2n10c21792	[All]	[All]	[L1][I48][E81]	[L1]			yes	yes
Potra2n10c21793	[All]		[L1][E81]		[L1 vs I48] and [I48 vs E81]		yes	yes
Potra2n10c21796			[I48][E81]				yes	yes
Potra2n10c21799	[All]		[L1][I48]		[I48 vs E81]		yes	yes
Potra2n10c21800			[L1][I48][E81]		[L1 vs I48]		yes	yes
Potra2n10c21808	[All]		[L1]	[L1]	[L1 vs I48] and [L1 vs E81]		yes	yes
Potra2n10c21809	[All]		[L1][I48][E81]				yes	yes
Potra2n10c21811			[E81]	[L1]			yes	yes
Potra2n10c21815	[All]		[L1][I48][E81]	[L1]	[L1 vs I48]		yes	yes
Potra2n10c21820	[All]		[L1][I48][E81]	[L1][I48]			yes	yes
Potra2n10c21821					[L1 vs I48]		yes	yes
Potra2n10c21823			[L1][I48]	[L1][I48]			yes	yes
Potra2n10c21829		[All]		[L1]	[I48 vs E81]		yes	yes
Potra2n10c21838			[L1]				yes	yes
Potra2n10c21840			[I48]				yes	yes
Potra2n10c21843	[All]	[All]	[L1]	[L1][I48]			yes	yes
Potra2n10c21844	[All]		[L1][I48]	[I48]			yes	yes
Potra2n10c21854		[All]	[I48][E81]	[L1]			yes	yes
Potra2n10c21858	[All]		[L1]				yes	yes
Potra2n10c21861	[All]		[L1][I48]	[L1]	[L1 vs I48] and [I48 vs E81]		yes	yes
Potra2n10c21863	[All]	[All]	[L1][I48]	[L1][I48][E81]			yes	yes
Potra2n10c21867				[I48]			yes	yes
Potra2n10c21868	[All]		[L1][I48][E81]	[L1]			yes	yes
Potra2n10c21869	[All]		[L1][I48][E81]	[I48]			yes	yes
Potra2n10c21871			[L1]	[L1]	[L1 vs E81]		yes	yes
Potra2n10c21875	[All]		[L1][I48]				yes	yes
Potra2n10c21881	[All]		[L1]				yes	yes
Potra2n10c21887			[I48]	[L1][I48]	[L1 vs E81] and [I48 vs E81]		yes	yes
Potra2n10c21888	[All]		[L1]	[I48]			yes	yes
Potra2n10c21889			[I48][E81]				yes	yes
Potra2n10c21891	[All]		[L1][I48][E81]				yes	yes
Potra2n10c21892	[All]	[All]	[L1][I48][E81]	[L1][I48][E81]			yes	yes
Potra2n10c21894	[All]		[L1][I48][E81]	[L1][I48]	[L1 vs E81]		yes	yes
Potra2n10c21895			[I48][E81]	[L1]			yes	yes
Potra2n10c21900			[I48][E81]				yes	yes
Potra2n10c21901	[All]	[All]	[L1][I48][E81]	[L1][E81]			yes	yes
Potra2n10c21905	[All]		[L1][I48][E81]				yes	yes
Potra2n10c21907			[L1][I48][E81]				yes	yes
Potra2n10c21909	[All]		[L1][I48][E81]				yes	yes
Potra2n10c21910	[All]	[All]	[L1][I48]	[L1][I48][E81]	[L1 vs I48] and [L1 vs E81]		yes	yes
Potra2n10c21914	[All]	[All]	[L1][I48][E81]	[L1][I48][E81]	[I48 vs E81]		yes	yes
Potra2n10c21915	[All]		[L1][I48]				yes	yes
Potra2n10c21916	[All]		[L1][E81]				yes	yes
Potra2n10c21927	[All]		[L1][I48][E81]	[I48]	[I48 vs E81]		yes	yes
Potra2n10c21931	[All]		[L1]		[I48 vs E81]		yes	yes
Potra2n10c21934			[I48][E81]	[L1][I48]	[L1 vs E81]		yes	yes
Potra2n10c21944	[All]		[L1][I48][E81]		[I48 vs E81]		yes	yes
Potra2n10c21945	[All]		[L1][I48]				yes	yes
Potra2n10c21947			[E81]				yes	yes
Potra2n10c21950			[I48]				yes	yes
Potra2n10c21951	[All]		[L1][I48][E81]				yes	yes
Potra2n10c21954	[All]		[L1]		[I48 vs E81]		yes	yes
Potra2n10c21955		[All]	[L1][I48][E81]	[L1][I48][E81]			yes	yes
Potra2n10c21956			[E81]				yes	yes
Potra2n10c21959					[L1 vs I48]		yes	yes
Potra2n10c21964	[All]		[L1][I48][E81]				yes	yes
Potra2n10c21965	[All]	[All]	[L1][I48]	[L1][I48]			yes	yes
Potra2n10c21969					[I48 vs E81]		yes	yes
Potra2n10c21970		[All]	[I48][E81]	[L1][I48][E81]	[L1 vs I48] and [L1 vs E81]		yes	yes
Potra2n10c21975					[L1 vs I48]		yes	yes
Potra2n10c21976	[All]		[L1][E81]	[L1]			yes	yes
Potra2n10c21977			[I48]				yes	yes
Potra2n10c21978	[All]	[All]	[L1][I48][E81]	[L1][I48]			yes	yes
Potra2n10c21979	[All]	[All]	[L1][I48]	[L1][I48]			yes	yes
Potra2n10c21981	[All]		[L1][I48][E81]	[I48]			yes	yes
Potra2n10c21983	[All]	[All]	[L1][I48][E81]	[L1][E81]			yes	yes
Potra2n10c21984	[All]	[All]	[L1][I48][E81]	[L1][I48]			yes	yes
Potra2n10c21986	[All]		[L1][I48][E81]	[I48]			yes	yes
Potra2n10c22004	[All]	[All]	[L1][I48][E81]	[L1][I48]			yes	yes
Potra2n10c22007	[All]		[L1]				yes	yes
Potra2n10c22008	[All]		[L1]				yes	yes
Potra2n10c22009			[L1]	[I48]			yes	yes
Potra2n10c22013			[L1]				yes	yes
Potra2n10c22016	[All]		[L1][I48]	[I48]			yes	yes
Potra2n10c22020	[All]		[L1][I48][E81]	[L1][I48]			yes	yes
Potra2n10c22024	[All]		[L1][I48][E81]	[I48]			yes	yes
Potra2n10c22025	[All]	[All]	[L1][I48][E81]	[L1]	[L1 vs I48] and [L1 vs E81]		yes	yes
Potra2n10c22026	[All]		[L1][I48]				yes	yes
Potra2n10c22027	[All]		[L1][I48]				yes	yes
Potra2n10c22030	[All]		[L1][I48][E81]	[L1][I48]			yes	yes
Potra2n10c22031			[L1][I48]	[L1][I48]			yes	yes
Potra2n10c22033					[L1 vs E81]		yes	yes
Potra2n10c22036			[L1][I48][E81]	[I48]			yes	yes
Potra2n10c22037	[All]		[L1][I48][E81]				yes	yes
Potra2n10c22039	[All]		[L1][E81]				yes	yes
Potra2n10c22042				[I48]			yes	yes
Potra2n10c22045			[I48]				yes	yes
Potra2n10c22049	[All]		[L1][I48]	[I48]			yes	yes
Potra2n10c22051			[I48][E81]	[I48]			yes	yes
Potra2n10c22053	[All]		[L1][I48]	[I48]			yes	yes
Potra2n10c22057	[All]		[L1][I48]	[I48][E81]			yes	yes
Potra2n10c22060	[All]	[All]	[L1][I48][E81]	[L1][I48]			yes	yes
Potra2n10c22062	[All]	[All]	[L1][I48][E81]	[L1][I48]			yes	yes
Potra2n10c22063			[I48]	[I48]			yes	yes
Potra2n10c22069	[All]		[L1][I48]				yes	yes
Potra2n10c22077			[I48]				yes	yes
Potra2n10c22078	[All]		[L1][I48][E81]				yes	yes
Potra2n10c22079			[E81]	[E81]			yes	yes
Potra2n10c22086	[All]		[L1][I48]				yes	yes
Potra2n10c22087	[All]		[L1][E81]				yes	yes
Potra2n10c22097	[All]		[L1]		[I48 vs E81]		yes	yes
Potra2n10c22099	[All]		[L1][E81]				yes	yes
Potra2n10c22100			[I48]				yes	yes
Potra2n10c22102	[All]		[L1][I48]				yes	yes
Potra2n10c22103					[I48 vs E81]		yes	yes
Potra2n10c22104				[I48]	[L1 vs E81] and [I48 vs E81]		yes	yes
Potra2n10c22109	[All]		[L1]	[E81]			yes	yes
Potra2n10c22115	[All]		[L1]	[I48]			yes	yes
Potra2n10c22116				[I48]			yes	yes
Potra2n10c22118	[All]		[L1][E81]	[L1]			yes	yes
Potra2n10c22119	[All]	[All]	[L1][I48]	[L1][I48]			yes	yes
Potra2n10c22122	[All]	[All]	[L1][I48][E81]	[L1][I48][E81]			yes	yes
Potra2n10c22124	[All]		[L1][I48]	[L1]			yes	yes
Potra2n10c22127	[All]		[L1][I48][E81]	[I48]	[L1 vs E81] and [I48 vs E81]		yes	yes
Potra2n10c22128				[L1][I48]			yes	yes
Potra2n10c22131	[All]		[L1][I48][E81]		[L1 vs I48] and [I48 vs E81]		yes	yes
Potra2n10c22135			[I48][E81]	[I48]			yes	yes
Potra2n10c22141			[E81]				yes	yes
Potra2n10c22147	[All]		[L1][E81]				yes	yes
Potra2n10c22148	[All]	[All]	[L1][I48][E81]	[L1][I48]			yes	yes
Potra2n10c22154	[All]		[L1]				yes	yes
Potra2n10c22155			[I48]				yes	yes
Potra2n10c22156	[All]		[L1][I48][E81]				yes	yes
Potra2n10c22157	[All]		[L1][I48]	[L1][I48]			yes	yes
Potra2n10c22159	[All]		[L1][I48][E81]				yes	yes
Potra2n10c22160			[I48][E81]				yes	yes
Potra2n10c22170	[All]		[L1][I48]				yes	yes
Potra2n10c22172	[All]	[All]	[L1][I48][E81]	[L1][I48][E81]			yes	yes
Potra2n10c22174					[L1 vs I48]		yes	yes
Potra2n10c22187	[All]		[L1][I48][E81]		[I48 vs E81]		yes	yes
Potra2n10c22188			[I48][E81]	[I48][E81]			yes	yes
Potra2n10c22189			[L1]				yes	yes
Potra2n10c22192	[All]	[All]	[L1][I48]	[L1][I48][E81]			yes	yes
Potra2n10c22195	[All]		[L1]	[I48]			yes	yes
Potra2n10c22197			[I48]		[I48 vs E81]		yes	yes
Potra2n10c22207			[I48]				yes	yes
Potra2n10c22209		[All]					yes	yes
Potra2n10c22213			[I48]	[I48]	[L1 vs E81]		yes	yes
Potra2n10c22220				[I48]			yes	yes
Potra2n10c22223	[All]		[L1]	[L1]			yes	yes
Potra2n10c22231			[I48][E81]	[L1]			yes	yes
Potra2n10c22233			[I48][E81]	[I48]			yes	yes
Potra2n10c22234				[I48]			yes	yes
Potra2n10c22237	[All]		[L1][E81]	[L1][I48][E81]	[L1 vs I48] and [I48 vs E81]		yes	yes
Potra2n10c22240	[All]		[L1][I48][E81]	[L1]			yes	yes
Potra2n10c22242	[All]		[L1][I48][E81]				yes	yes
Potra2n10c22245	[All]		[L1][I48][E81]		[L1 vs I48] and [I48 vs E81]		yes	yes
Potra2n10c22249			[I48]	[I48]	[L1 vs I48] and [I48 vs E81]		yes	yes
Potra2n10c22254	[All]		[L1][I48][E81]				yes	yes
Potra2n10c22259	[All]	[All]	[L1][I48]	[L1][I48]			yes	yes
Potra2n10c22266			[L1]		[L1 vs I48]		yes	yes
Potra2n10c22268				[L1]			yes	yes
Potra2n10c22269	[All]		[L1][E81]	[L1][E81]	[L1 vs E81]		yes	yes
Potra2n10c22272	[All]	[All]	[L1][E81]				yes	yes
Potra2n10c22273					[L1 vs I48] and [L1 vs E81]		yes	yes
Potra2n10c22278			[I48]		[L1 vs I48]		yes	yes
Potra2n10c22279			[I48][E81]		[L1 vs E81]		yes	yes
Potra2n10c22282				[I48]	[L1 vs I48]		yes	yes
Potra2n10c22283			[I48]		[L1 vs I48] and [I48 vs E81]		yes	yes
Potra2n10c22286					[L1 vs I48]		yes	yes
Potra2n10c22287					[L1 vs I48]		yes	yes
Potra2n10c22289					[L1 vs E81]		yes	yes
Potra2n10c22298	[All]	[All]	[L1][I48]	[L1]	[L1 vs I48] and [I48 vs E81]		yes	yes
Potra2n10c22303		[All]	[L1][I48]	[L1][I48][E81]			yes	yes
Potra2n10c22306	[All]		[L1][I48][E81]	[L1][E81]	[L1 vs I48]		yes	yes
Potra2n10c22307			[I48]				yes	yes
Potra2n10c22309				[E81]			yes	yes
Potra2n10c22312					[L1 vs I48] and [I48 vs E81]		yes	yes
Potra2n10c22315			[L1]				yes	yes
Potra2n10c22316					[L1 vs E81]		yes	yes
Potra2n10c22317		[All]	[I48]	[L1][I48]			yes	yes
Potra2n10c22320	[All]		[L1]	[L1]	[L1 vs I48]		yes	yes
Potra2n10c22321	[All]		[L1][I48][E81]	[L1][I48]			yes	yes
Potra2n10c22322	[All]		[L1][I48][E81]	[I48]			yes	yes
Potra2n10c22325	[All]		[L1][I48]	[L1][I48]			yes	yes
Potra2n10c22328			[I48]	[I48]			yes	yes
Potra2n10c22331	[All]		[L1][I48][E81]	[I48]	[L1 vs E81]		yes	yes
Potra2n10c22333	[All]		[L1][I48][E81]	[I48]	[L1 vs E81] and [I48 vs E81]		yes	yes
Potra2n10c22334	[All]	[All]	[L1][I48][E81]	[L1][I48][E81]			yes	yes
Potra2n10c22336				[L1][E81]			yes	yes
Potra2n10c22337	[All]		[L1]				yes	yes
Potra2n10c22345				[I48]			yes	yes
Potra2n10c22352				[E81]			yes	yes
Potra2n10c22356	[All]		[L1][I48][E81]				yes	yes
Potra2n10c22364	[All]		[L1][I48][E81]				yes	yes
Potra2n10c22365			[L1]	[L1]			yes	yes
Potra2n1106s36971	[All]		[L1][I48][E81]	[L1]			yes	yes
Potra2n114s34559	[All]		[L1][E81]				yes	yes
Potra2n114s34561	[All]		[L1][I48][E81]	[I48][E81]	[L1 vs E81]		yes	yes
Potra2n114s34567					[L1 vs I48] and [L1 vs E81]		yes	yes
Potra2n1164s36980	[All]		[I48]		[L1 vs I48] and [L1 vs E81]		yes	yes
Potra2n11c22367	[All]		[L1]				yes	yes
Potra2n11c22375		[All]	[L1]	[L1]	[L1 vs E81]		yes	yes
Potra2n11c22377			[L1]				yes	yes
Potra2n11c22383			[I48]	[I48]			yes	yes
Potra2n11c22389	[All]		[L1][I48]	[L1]			yes	yes
Potra2n11c22392			[L1]	[L1][I48]	[L1 vs I48] and [L1 vs E81]		yes	yes
Potra2n11c22396		[All]		[L1]			yes	yes
Potra2n11c22397			[I48]				yes	yes
Potra2n11c22400			[L1]		[I48 vs E81]		yes	yes
Potra2n11c22403	[All]		[L1][I48][E81]				yes	yes
Potra2n11c22405	[All]		[L1][I48]				yes	yes
Potra2n11c22406	[All]		[L1][I48]	[L1]			yes	yes
Potra2n11c22409					[L1 vs I48] and [L1 vs E81]		yes	yes
Potra2n11c22411	[All]		[L1]				yes	yes
Potra2n11c22415	[All]		[L1][I48][E81]	[I48]			yes	yes
Potra2n11c22416	[All]		[L1][I48]		[L1 vs E81] and [I48 vs E81]		yes	yes
Potra2n11c22420	[All]	[All]	[L1][I48][E81]	[L1][I48]			yes	yes
Potra2n11c22426	[All]		[L1][I48]	[L1]			yes	yes
Potra2n11c22429	[All]		[L1][I48][E81]		[L1 vs I48]		yes	yes
Potra2n11c22431	[All]		[L1][I48]				yes	yes
Potra2n11c22432			[E81]				yes	yes
Potra2n11c22435			[I48]	[I48]	[I48 vs E81]		yes	yes
Potra2n11c22441			[L1]	[L1]			yes	yes
Potra2n11c22459			[E81]				yes	yes
Potra2n11c22461					[L1 vs E81] and [I48 vs E81]		yes	yes
Potra2n11c22463	[All]	[All]	[L1][I48][E81]	[L1][I48]			yes	yes
Potra2n11c22471					[L1 vs E81]		yes	yes
Potra2n11c22472		[All]	[L1][I48]	[L1][I48]			yes	yes
Potra2n11c22474			[I48][E81]				yes	yes
Potra2n11c22475	[All]		[L1]	[I48]			yes	yes
Potra2n11c22476					[L1 vs E81]		yes	yes
Potra2n11c22477			[L1]	[I48]	[L1 vs I48]		yes	yes
Potra2n11c22478	[All]		[L1][I48][E81]				yes	yes
Potra2n11c22479	[All]	[All]	[L1][I48][E81]	[L1][I48]			yes	yes
Potra2n11c22480	[All]		[L1]		[L1 vs E81]		yes	yes
Potra2n11c22483			[E81]				yes	yes
Potra2n11c22489	[All]		[L1][I48][E81]		[L1 vs E81] and [I48 vs E81]		yes	yes
Potra2n11c22490	[All]		[L1]		[L1 vs I48] and [I48 vs E81]		yes	yes
Potra2n11c22494					[L1 vs E81]		yes	yes
Potra2n11c22502	[All]		[L1][E81]		[L1 vs E81]		yes	yes
Potra2n11c22503				[I48]			yes	yes
Potra2n11c22504	[All]		[L1]				yes	yes
Potra2n11c22505	[All]	[All]	[L1][I48][E81]	[L1][I48]			yes	yes
Potra2n11c22512	[All]	[All]	[L1][I48][E81]	[L1]			yes	yes
Potra2n11c22513			[L1][I48]	[L1]			yes	yes
Potra2n11c22516	[All]		[L1]				yes	yes
Potra2n11c22519			[I48]	[I48]			yes	yes
Potra2n11c22520	[All]		[L1][I48][E81]				yes	yes
Potra2n11c22521	[All]		[L1][I48]				yes	yes
Potra2n11c22523	[All]		[L1][I48][E81]		[L1 vs I48] and [I48 vs E81]		yes	yes
Potra2n11c22524			[L1][I48][E81]	[I48][E81]			yes	yes
Potra2n11c22531			[L1][I48]	[L1]	[L1 vs I48] and [L1 vs E81]		yes	yes
Potra2n11c22539			[L1][I48]	[L1][I48]			yes	yes
Potra2n11c22540			[I48][E81]	[I48]			yes	yes
Potra2n11c22541					[L1 vs I48]		yes	yes
Potra2n11c22545			[L1]	[L1][I48]	[L1 vs I48]		yes	yes
Potra2n11c22549		[All]		[L1]			yes	yes
Potra2n11c22552	[All]		[L1][I48][E81]	[L1]	[L1 vs E81] and [I48 vs E81]		yes	yes
Potra2n11c22553	[All]		[L1][I48][E81]	[L1]			yes	yes
Potra2n11c22556			[L1]				yes	yes
Potra2n11c22557	[All]		[L1]		[I48 vs E81]		yes	yes
Potra2n11c22559	[All]		[L1]	[L1]			yes	yes
Potra2n11c22560			[L1]		[L1 vs I48]		yes	yes
Potra2n11c22561					[L1 vs E81] and [I48 vs E81]		yes	yes
Potra2n11c22563	[All]		[L1]	[L1]			yes	yes
Potra2n11c22564	[All]		[L1][I48][E81]	[L1][I48][E81]			yes	yes
Potra2n11c22570	[All]		[L1][I48][E81]				yes	yes
Potra2n11c22572	[All]		[L1][I48]				yes	yes
Potra2n11c22573			[E81]		[L1 vs E81] and [I48 vs E81]		yes	yes
Potra2n11c22574			[I48]		[L1 vs E81]		yes	yes
Potra2n11c22575				[L1]			yes	yes
Potra2n11c22578	[All]		[L1][I48]	[L1][I48]			yes	yes
Potra2n11c22581	[All]		[L1][I48][E81]	[I48][E81]			yes	yes
Potra2n11c22590		[All]	[L1][I48]	[L1][I48][E81]			yes	yes
Potra2n11c22594	[All]		[L1][I48][E81]	[I48][E81]	[L1 vs E81]		yes	yes
Potra2n11c22600	[All]		[L1][I48][E81]	[L1]			yes	yes
Potra2n11c22601	[All]		[L1][I48][E81]	[I48]			yes	yes
Potra2n11c22604	[All]	[All]	[L1]	[L1]			yes	yes
Potra2n11c22605	[All]		[L1]				yes	yes
Potra2n11c22621			[L1][I48]		[L1 vs I48] and [L1 vs E81]		yes	yes
Potra2n11c22622					[L1 vs I48] and [L1 vs E81]		yes	yes
Potra2n11c22626	[All]		[L1][E81]	[L1][E81]	[L1 vs I48] and [I48 vs E81]		yes	yes
Potra2n11c22627	[All]		[I48][E81]	[I48]	[L1 vs I48] and [L1 vs E81] and [I48 vs E81]		yes	yes
Potra2n11c22630	[All]		[L1][I48]	[L1][I48]			yes	yes
Potra2n11c22636	[All]	[All]	[L1]	[L1]			yes	yes
Potra2n11c22650	[All]	[All]	[L1][I48][E81]	[L1][I48]			yes	yes
Potra2n11c22655				[I48]	[L1 vs I48] and [I48 vs E81]		yes	yes
Potra2n11c22658		[All]	[L1]	[L1][I48][E81]			yes	yes
Potra2n11c22668	[All]		[L1][I48][E81]	[L1]			yes	yes
Potra2n11c22669		[All]	[L1]	[L1]			yes	yes
Potra2n11c22672				[L1]			yes	yes
Potra2n11c22674					[L1 vs E81]		yes	yes
Potra2n11c22677	[All]		[I48]		[L1 vs I48] and [I48 vs E81]		yes	yes
Potra2n11c22682	[All]		[L1][I48][E81]		[I48 vs E81]		yes	yes
Potra2n11c22684	[All]	[All]	[L1][I48]	[L1][I48][E81]	[L1 vs I48] and [L1 vs E81]		yes	yes
Potra2n11c22685	[All]		[L1][I48][E81]				yes	yes
Potra2n11c22686			[L1]		[I48 vs E81]		yes	yes
Potra2n11c22688			[L1][I48][E81]				yes	yes
Potra2n11c22690	[All]		[L1][I48][E81]				yes	yes
Potra2n11c22692			[L1]	[L1]	[L1 vs E81]		yes	yes
Potra2n11c22698	[All]		[L1][I48]				yes	yes
Potra2n11c22704	[All]		[L1][I48]				yes	yes
Potra2n11c22705	[All]		[L1]				yes	yes
Potra2n11c22706			[E81]				yes	yes
Potra2n11c22707	[All]		[L1][I48][E81]	[L1][I48]	[L1 vs I48]		yes	yes
Potra2n11c22713			[I48]				yes	yes
Potra2n11c22715	[All]		[L1]				yes	yes
Potra2n11c22718	[All]		[L1][I48][E81]	[E81]			yes	yes
Potra2n11c22722	[All]		[L1][I48]				yes	yes
Potra2n11c22723	[All]		[L1][E81]		[I48 vs E81]		yes	yes
Potra2n11c22727	[All]						yes	yes
Potra2n11c22730	[All]		[L1][I48][E81]				yes	yes
Potra2n11c22736			[I48]	[I48]	[L1 vs E81] and [I48 vs E81]		yes	yes
Potra2n11c22739	[All]	[All]	[L1][I48][E81]	[L1][I48]			yes	yes
Potra2n11c22740	[All]	[All]	[L1][E81]	[L1][E81]			yes	yes
Potra2n11c22744	[All]		[L1]				yes	yes
Potra2n11c22750	[All]		[L1][I48][E81]	[I48]			yes	yes
Potra2n11c22751				[I48]			yes	yes
Potra2n11c22757	[All]		[L1][I48][E81]	[I48]			yes	yes
Potra2n11c22758	[All]		[L1][I48]	[L1][I48]			yes	yes
Potra2n11c22760	[All]	[All]	[L1][I48]	[L1][I48]			yes	yes
Potra2n11c22765	[All]	[All]	[L1][E81]	[L1]	[I48 vs E81]		yes	yes
Potra2n11c22774	[All]		[L1][I48][E81]				yes	yes
Potra2n11c22781	[All]		[L1][I48][E81]				yes	yes
Potra2n11c22782			[I48]				yes	yes
Potra2n11c22784				[L1]			yes	yes
Potra2n11c22785				[E81]			yes	yes
Potra2n11c22790	[All]	[All]	[L1][I48][E81]	[L1][I48]			yes	yes
Potra2n11c22791			[L1][I48]	[I48]			yes	yes
Potra2n11c22798			[L1]		[L1 vs I48] and [I48 vs E81]		yes	yes
Potra2n11c22799	[All]		[L1][I48]		[L1 vs I48]		yes	yes
Potra2n11c22801	[All]		[L1][I48][E81]	[I48][E81]	[I48 vs E81]		yes	yes
Potra2n11c22809			[I48]	[I48]			yes	yes
Potra2n11c22815				[E81]	[L1 vs I48] and [I48 vs E81]		yes	yes
Potra2n11c22820			[I48]		[L1 vs I48] and [I48 vs E81]		yes	yes
Potra2n11c22822	[All]		[L1][I48]		[I48 vs E81]		yes	yes
Potra2n11c22823	[All]		[L1][I48][E81]		[L1 vs E81] and [I48 vs E81]		yes	yes
Potra2n11c22824	[All]		[L1][I48][E81]				yes	yes
Potra2n11c22825	[All]	[All]	[L1][I48]	[L1][I48]			yes	yes
Potra2n11c22827	[All]		[L1][I48][E81]	[L1]			yes	yes
Potra2n11c22828	[All]		[L1][I48]				yes	yes
Potra2n11c22831			[I48]	[I48]			yes	yes
Potra2n11c22832	[All]		[L1]		[L1 vs E81]		yes	yes
Potra2n11c22837	[All]		[L1]				yes	yes
Potra2n11c22838	[All]		[L1][I48][E81]	[I48][E81]			yes	yes
Potra2n11c22840	[All]	[All]	[L1][I48]	[L1][I48]			yes	yes
Potra2n11c22843	[All]	[All]	[L1]	[L1][I48]			yes	yes
Potra2n11c22844	[All]	[All]	[L1][I48][E81]	[L1]			yes	yes
Potra2n11c22849	[All]		[L1][I48][E81]				yes	yes
Potra2n11c22850	[All]		[L1][I48][E81]				yes	yes
Potra2n11c22853					[L1 vs E81]		yes	yes
Potra2n11c22855	[All]		[L1][I48]				yes	yes
Potra2n11c22856			[L1][I48]	[L1]			yes	yes
Potra2n11c22858	[All]	[All]	[L1]	[L1]			yes	yes
Potra2n11c22859			[L1][I48][E81]				yes	yes
Potra2n11c22860	[All]		[L1]				yes	yes
Potra2n11c22872	[All]		[L1][I48][E81]				yes	yes
Potra2n11c22873	[All]		[L1][I48][E81]				yes	yes
Potra2n11c22874	[All]	[All]	[L1][I48][E81]	[L1][I48][E81]	[L1 vs I48] and [L1 vs E81]		yes	yes
Potra2n11c22876			[I48]				yes	yes
Potra2n11c22877	[All]		[L1][I48][E81]				yes	yes
Potra2n11c22880	[All]		[L1][I48][E81]	[L1]			yes	yes
Potra2n11c22882					[L1 vs I48] and [I48 vs E81]		yes	yes
Potra2n11c22889		[All]	[I48]	[L1][I48][E81]	[L1 vs I48] and [L1 vs E81]		yes	yes
Potra2n11c22890			[L1][I48]	[I48]	[L1 vs E81] and [I48 vs E81]		yes	yes
Potra2n11c22891	[All]		[L1]				yes	yes
Potra2n11c22899	[All]		[L1][I48]	[L1]			yes	yes
Potra2n11c22902			[I48]				yes	yes
Potra2n11c22904					[L1 vs E81]		yes	yes
Potra2n11c22905	[All]		[L1][I48]				yes	yes
Potra2n11c22908		[All]	[I48]	[L1][I48]			yes	yes
Potra2n11c22910			[L1]				yes	yes
Potra2n11c22914			[E81]	[L1][E81]			yes	yes
Potra2n11c22916	[All]		[L1][I48][E81]	[I48]			yes	yes
Potra2n11c22919		[All]	[E81]	[L1]			yes	yes
Potra2n11c22920		[All]	[I48]	[L1]	[L1 vs I48]		yes	yes
Potra2n11c22921					[L1 vs I48] and [L1 vs E81]		yes	yes
Potra2n11c22923			[L1]	[L1]	[L1 vs I48]		yes	yes
Potra2n11c22924			[L1]	[L1]	[L1 vs I48] and [L1 vs E81]		yes	yes
Potra2n11c22928	[All]	[All]	[L1][I48][E81]	[L1][I48][E81]			yes	yes
Potra2n11c22929	[All]		[L1][I48][E81]	[L1]			yes	yes
Potra2n11c22931	[All]		[L1][I48][E81]	[I48]			yes	yes
Potra2n11c22934			[L1]		[L1 vs I48]		yes	yes
Potra2n11c22945	[All]		[L1]		[L1 vs E81]		yes	yes
Potra2n11c22954	[All]		[L1][I48][E81]				yes	yes
Potra2n11c22964	[All]		[L1][I48]	[L1]	[L1 vs E81] and [I48 vs E81]		yes	yes
Potra2n11c22967	[All]		[L1][I48][E81]	[I48]			yes	yes
Potra2n11c22968	[All]		[L1][E81]		[L1 vs I48] and [I48 vs E81]		yes	yes
Potra2n11c22978			[E81]		[L1 vs I48] and [I48 vs E81]		yes	yes
Potra2n11c22981			[L1][I48][E81]		[L1 vs I48] and [I48 vs E81]		yes	yes
Potra2n11c22982				[I48]			yes	yes
Potra2n11c22986					[L1 vs E81]		yes	yes
Potra2n11c22987	[All]	[All]	[L1][I48][E81]	[L1][E81]			yes	yes
Potra2n11c22988		[All]	[L1]	[L1]			yes	yes
Potra2n11c22989	[All]		[L1]		[L1 vs I48]		yes	yes
Potra2n11c22991	[All]		[L1][E81]		[L1 vs I48]		yes	yes
Potra2n11c22997	[All]		[L1]				yes	yes
Potra2n11c23003			[L1]				yes	yes
Potra2n11c23004	[All]		[L1][I48][E81]	[I48]			yes	yes
Potra2n11c23006	[All]		[L1][I48]				yes	yes
Potra2n11c23008	[All]		[L1][I48][E81]	[I48]			yes	yes
Potra2n11c23012	[All]		[L1][I48]	[L1][I48]			yes	yes
Potra2n11c23016			[L1]				yes	yes
Potra2n11c23023	[All]		[L1][I48][E81]				yes	yes
Potra2n11c23024	[All]		[L1][I48][E81]	[L1]			yes	yes
Potra2n11c23028			[I48][E81]				yes	yes
Potra2n11c23033	[All]		[I48][E81]		[L1 vs I48]		yes	yes
Potra2n11c23037	[All]		[L1][I48]				yes	yes
Potra2n11c23040	[All]	[All]	[L1][I48]	[L1][I48][E81]	[I48 vs E81]		yes	yes
Potra2n11c23042	[All]		[L1]				yes	yes
Potra2n11c23044	[All]		[L1][I48][E81]				yes	yes
Potra2n11c23050	[All]		[L1]				yes	yes
Potra2n11c23053	[All]		[L1][I48][E81]	[L1][I48]			yes	yes
Potra2n11c23062	[All]		[L1]	[L1][I48][E81]			yes	yes
Potra2n11c23064	[All]		[L1][I48][E81]				yes	yes
Potra2n11c23065			[I48]				yes	yes
Potra2n11c23067			[I48]				yes	yes
Potra2n11c23069	[All]		[L1][I48]	[I48]	[L1 vs I48] and [L1 vs E81]		yes	yes
Potra2n11c23074	[All]		[L1][I48][E81]	[I48]			yes	yes
Potra2n11c23078			[I48]	[I48]			yes	yes
Potra2n11c23082	[All]	[All]	[L1][I48][E81]	[L1][I48][E81]			yes	yes
Potra2n11c23084	[All]		[L1][I48]	[L1][I48][E81]			yes	yes
Potra2n11c23095			[I48]	[I48]			yes	yes
Potra2n11c23098		[All]	[I48]	[L1][I48]			yes	yes
Potra2n11c23099					[I48 vs E81]		yes	yes
Potra2n11c23103			[L1][I48]	[I48]			yes	yes
Potra2n11c23108			[L1]		[L1 vs I48] and [L1 vs E81]		yes	yes
Potra2n11c23109				[E81]			yes	yes
Potra2n11c23115					[L1 vs E81] and [I48 vs E81]		yes	yes
Potra2n11c23123	[All]		[L1][I48]	[I48]			yes	yes
Potra2n11c23126					[L1 vs I48] and [L1 vs E81]		yes	yes
Potra2n11c23127	[All]		[L1]	[L1]	[L1 vs I48]		yes	yes
Potra2n11c23135			[I48]				yes	yes
Potra2n11c23137				[E81]			yes	yes
Potra2n11c23150					[L1 vs E81]		yes	yes
Potra2n11c23156					[L1 vs I48] and [I48 vs E81]		yes	yes
Potra2n11c23166			[I48]		[L1 vs E81]		yes	yes
Potra2n11c23169			[L1][I48]	[L1]	[L1 vs I48] and [L1 vs E81]		yes	yes
Potra2n11c23173					[L1 vs I48] and [L1 vs E81]		yes	yes
Potra2n11c23174	[All]		[L1][I48][E81]		[L1 vs I48]		yes	yes
Potra2n11c23180	[All]		[L1][I48][E81]	[L1][I48]			yes	yes
Potra2n11c23184	[All]		[L1][I48][E81]				yes	yes
Potra2n11c23186	[All]		[L1][I48][E81]	[E81]			yes	yes
Potra2n11c23187		[All]	[L1][I48]	[L1][I48][E81]	[L1 vs I48]		yes	yes
Potra2n11c23188	[All]	[All]	[L1][E81]	[L1]	[L1 vs I48] and [L1 vs E81]		yes	yes
Potra2n11c23191	[All]		[L1][I48][E81]	[I48]	[L1 vs E81]		yes	yes
Potra2n11c23192	[All]		[L1][I48][E81]				yes	yes
Potra2n11c23197			[L1]				yes	yes
Potra2n11c23201	[All]		[L1][I48]	[L1][I48][E81]			yes	yes
Potra2n11c23202			[I48]	[L1][I48]	[I48 vs E81]		yes	yes
Potra2n11c23213	[All]	[All]	[L1][I48][E81]	[L1][I48][E81]			yes	yes
Potra2n11c23214	[All]		[L1][E81]				yes	yes
Potra2n11c23219	[All]		[L1][I48][E81]	[I48]	[L1 vs E81] and [I48 vs E81]		yes	yes
Potra2n11c23222	[All]		[L1][I48][E81]				yes	yes
Potra2n11c23223	[All]		[L1][I48][E81]				yes	yes
Potra2n11c23228			[L1][I48]	[I48]	[L1 vs I48] and [L1 vs E81] and [I48 vs E81]		yes	yes
Potra2n11c23229			[L1]				yes	yes
Potra2n11c23231	[All]		[L1][I48]	[L1][I48]			yes	yes
Potra2n11c23234			[L1][I48]		[L1 vs E81] and [I48 vs E81]		yes	yes
Potra2n11c23238	[All]		[L1][I48][E81]	[I48]			yes	yes
Potra2n11c23240	[All]		[L1][I48]				yes	yes
Potra2n11c23245	[All]		[L1][I48]	[I48]	[L1 vs I48]		yes	yes
Potra2n11c23251	[All]	[All]	[L1][I48][E81]	[L1]			yes	yes
Potra2n11c23252			[L1]				yes	yes
Potra2n11c23254	[All]		[L1][I48][E81]	[L1][I48][E81]			yes	yes
Potra2n11c23260				[I48]			yes	yes
Potra2n11c23262			[L1]	[L1]			yes	yes
Potra2n11c23263			[E81]				yes	yes
Potra2n11c23264	[All]		[L1][I48][E81]	[L1][I48]	[L1 vs I48]		yes	yes
Potra2n11c23267	[All]		[L1][I48][E81]	[I48]	[I48 vs E81]		yes	yes
Potra2n11c23269	[All]		[L1][I48][E81]	[L1][I48]			yes	yes
Potra2n11c23270	[All]		[L1][I48][E81]				yes	yes
Potra2n11c23275	[All]		[L1][I48][E81]	[I48]			yes	yes
Potra2n11c23277			[L1]				yes	yes
Potra2n11c23281	[All]		[L1][I48][E81]	[I48]	[L1 vs E81]		yes	yes
Potra2n11c23283			[L1]				yes	yes
Potra2n11c23288	[All]		[L1][I48][E81]		[L1 vs E81] and [I48 vs E81]		yes	yes
Potra2n11c23291		[All]	[L1]	[L1][I48]			yes	yes
Potra2n11c23294	[All]		[L1]		[L1 vs I48]		yes	yes
Potra2n11c23298				[I48]	[L1 vs I48]		yes	yes
Potra2n11c23299	[All]	[All]	[L1][I48][E81]	[L1][I48][E81]			yes	yes
Potra2n11c23300	[All]		[L1][I48]				yes	yes
Potra2n11c23304				[I48]			yes	yes
Potra2n11c23309	[All]		[L1][I48][E81]				yes	yes
Potra2n11c23311			[E81]				yes	yes
Potra2n11c23312	[All]		[L1][I48][E81]				yes	yes
Potra2n11c23318			[I48]		[L1 vs I48]		yes	yes
Potra2n11c23321			[I48]	[L1][I48]			yes	yes
Potra2n11c23325	[All]		[L1]				yes	yes
Potra2n11c23327	[All]	[All]	[L1]	[L1][I48]			yes	yes
Potra2n11c23328				[L1]			yes	yes
Potra2n11c23329	[All]		[L1][I48]				yes	yes
Potra2n11c23330	[All]		[L1][I48][E81]	[E81]			yes	yes
Potra2n11c23332			[I48]	[I48]			yes	yes
Potra2n11c23333			[I48]				yes	yes
Potra2n11c23334				[E81]			yes	yes
Potra2n11c23336			[E81]				yes	yes
Potra2n11c23343	[All]		[L1]		[L1 vs E81]		yes	yes
Potra2n11c23344			[L1]	[L1]	[L1 vs E81]		yes	yes
Potra2n11c23350			[I48][E81]		[L1 vs E81]		yes	yes
Potra2n11c23351			[E81]				yes	yes
Potra2n11c23353	[All]		[L1]	[L1][E81]			yes	yes
Potra2n11c23354	[All]		[L1]		[L1 vs E81] and [I48 vs E81]		yes	yes
Potra2n11c23356			[I48]	[E81]			yes	yes
Potra2n11c23360	[All]	[All]	[L1][I48][E81]	[L1][I48][E81]			yes	yes
Potra2n11c23365			[L1][I48]		[L1 vs E81] and [I48 vs E81]		yes	yes
Potra2n11c23366					[L1 vs I48] and [I48 vs E81]		yes	yes
Potra2n11c23371	[All]		[L1]	[L1]			yes	yes
Potra2n11c23373	[All]		[L1][I48][E81]				yes	yes
Potra2n11c23374	[All]		[L1][I48][E81]	[L1]	[L1 vs I48] and [I48 vs E81]		yes	yes
Potra2n11c23377	[All]		[L1][I48]				yes	yes
Potra2n11c23381	[All]	[All]	[L1][I48][E81]	[L1][I48]			yes	yes
Potra2n11c23383			[I48]	[I48]			yes	yes
Potra2n11c23385			[L1][I48]	[L1]			yes	yes
Potra2n11c23386	[All]		[L1][E81]				yes	yes
Potra2n11c23389	[All]		[L1][I48]				yes	yes
Potra2n11c23390	[All]		[L1][I48]		[I48 vs E81]		yes	yes
Potra2n11c23395	[All]		[L1][I48][E81]	[I48]			yes	yes
Potra2n11c23400			[L1][I48]	[I48]			yes	yes
Potra2n11c23402	[All]		[L1][I48]				yes	yes
Potra2n11c23407			[L1]		[L1 vs I48]		yes	yes
Potra2n11c23410			[L1]				yes	yes
Potra2n11c23411	[All]	[All]	[L1][I48]	[L1]			yes	yes
Potra2n11c23416	[All]		[L1]	[I48]			yes	yes
Potra2n11c23418	[All]		[L1][I48]				yes	yes
Potra2n11c23422	[All]		[L1][I48][E81]	[I48][E81]			yes	yes
Potra2n11c23424	[All]		[L1][I48]				yes	yes
Potra2n11c23425			[L1]		[L1 vs E81]		yes	yes
Potra2n11c23426			[L1]				yes	yes
Potra2n11c23428	[All]		[L1][I48][E81]		[L1 vs I48] and [L1 vs E81]		yes	yes
Potra2n11c23429			[I48]	[L1]	[L1 vs E81] and [I48 vs E81]		yes	yes
Potra2n11c23432	[All]		[L1]				yes	yes
Potra2n11c23435	[All]		[L1]				yes	yes
Potra2n11c23442	[All]		[L1][I48]	[I48]			yes	yes
Potra2n11c23444			[I48]	[I48][E81]			yes	yes
Potra2n11c23452	[All]	[All]	[L1]	[L1][E81]			yes	yes
Potra2n11c23453					[I48 vs E81]		yes	yes
Potra2n11c23458			[E81]		[L1 vs I48] and [I48 vs E81]		yes	yes
Potra2n11c23460	[All]		[L1][I48]	[I48]			yes	yes
Potra2n11c23462			[L1][I48]	[L1][I48]			yes	yes
Potra2n11c23465	[All]		[L1][E81]	[L1][E81]	[L1 vs I48]		yes	yes
Potra2n11c23466	[All]		[L1][I48][E81]	[I48]			yes	yes
Potra2n11c23490	[All]		[L1]				yes	yes
Potra2n11c23493			[I48]				yes	yes
Potra2n11c23497			[E81]	[L1]			yes	yes
Potra2n11c23502			[L1][I48]	[L1][I48]	[L1 vs E81]		yes	yes
Potra2n11c23503			[L1]		[I48 vs E81]		yes	yes
Potra2n11c23507			[I48]				yes	yes
Potra2n11c23509				[I48]			yes	yes
Potra2n11c23518	[All]		[L1][I48]				yes	yes
Potra2n11c23523	[All]		[L1][I48][E81]	[I48]			yes	yes
Potra2n11c23524	[All]		[L1][I48][E81]	[L1]			yes	yes
Potra2n11c23530	[All]		[L1]	[L1]	[L1 vs I48] and [L1 vs E81]		yes	yes
Potra2n11c23534	[All]		[L1][I48][E81]	[L1]	[L1 vs I48] and [I48 vs E81]		yes	yes
Potra2n11c23535	[All]	[All]	[L1][I48][E81]	[L1][I48]			yes	yes
Potra2n11c23536		[All]		[L1][I48]			yes	yes
Potra2n11c23558	[All]		[L1]				yes	yes
Potra2n11c23563	[All]		[L1][I48][E81]				yes	yes
Potra2n11c23568					[L1 vs I48]		yes	yes
Potra2n11c23575	[All]		[L1]				yes	yes
Potra2n11c23576			[I48]		[L1 vs I48]		yes	yes
Potra2n11c23579	[All]		[L1][I48]		[L1 vs E81]		yes	yes
Potra2n11c23581	[All]		[L1][I48][E81]	[L1]			yes	yes
Potra2n11c23583				[L1]	[I48 vs E81]		yes	yes
Potra2n11c23586	[All]		[L1][I48][E81]				yes	yes
Potra2n11c23588			[I48]		[L1 vs I48] and [L1 vs E81]		yes	yes
Potra2n11c23595			[E81]		[L1 vs I48] and [I48 vs E81]		yes	yes
Potra2n11c23614	[All]		[L1][I48][E81]				yes	yes
Potra2n11c23615	[All]		[L1][E81]	[E81]	[I48 vs E81]		yes	yes
Potra2n11c23618	[All]		[L1]	[L1]	[L1 vs I48]		yes	yes
Potra2n11c23622	[All]		[L1][I48][E81]	[I48]			yes	yes
Potra2n11c23623	[All]		[L1][I48][E81]				yes	yes
Potra2n11c23626	[All]		[L1][I48][E81]				yes	yes
Potra2n11c23634	[All]		[L1]		[L1 vs I48] and [I48 vs E81]		yes	yes
Potra2n11c23638	[All]		[L1][I48]		[L1 vs I48] and [L1 vs E81] and [I48 vs E81]		yes	yes
Potra2n11c23640	[All]		[L1][I48]	[L1]			yes	yes
Potra2n11c23661					[L1 vs I48]		yes	yes
Potra2n11c23665	[All]	[All]	[L1][I48]	[L1][I48]			yes	yes
Potra2n11c23667	[All]		[L1][I48][E81]	[I48]	[I48 vs E81]		yes	yes
Potra2n11c23670	[All]		[L1][I48][E81]	[L1]	[I48 vs E81]		yes	yes
Potra2n11c23671			[I48][E81]		[L1 vs E81]		yes	yes
Potra2n11c23672			[I48]		[L1 vs I48] and [I48 vs E81]		yes	yes
Potra2n11c23676			[I48][E81]		[I48 vs E81]		yes	yes
Potra2n11c23677			[I48]	[L1][I48][E81]	[L1 vs E81] and [I48 vs E81]		yes	yes
Potra2n11c23678	[All]		[L1]				yes	yes
Potra2n11c23679			[I48][E81]				yes	yes
Potra2n11c23680					[L1 vs I48] and [L1 vs E81]		yes	yes
Potra2n1227s36989	[All]	[All]	[L1]	[L1][I48]			yes	yes
Potra2n1242s36994			[I48][E81]				yes	yes
Potra2n124s34588	[All]		[L1][I48][E81]				yes	yes
Potra2n124s34589	[All]		[L1]				yes	yes
Potra2n124s34590				[L1]			yes	yes
Potra2n124s34597	[All]	[All]	[L1][I48][E81]	[L1]			yes	yes
Potra2n124s34598	[All]		[L1][I48][E81]				yes	yes
Potra2n124s34601	[All]		[L1][I48][E81]	[L1]	[L1 vs E81] and [I48 vs E81]		yes	yes
Potra2n125s34614	[All]		[L1][I48][E81]	[L1][I48]	[I48 vs E81]		yes	yes
Potra2n125s34615	[All]		[L1][I48][E81]	[L1][I48][E81]	[I48 vs E81]		yes	yes
Potra2n125s34618					[I48 vs E81]		yes	yes
Potra2n125s34625	[All]		[L1]		[L1 vs I48] and [L1 vs E81]		yes	yes
Potra2n125s34629			[I48]				yes	yes
Potra2n125s34631	[All]		[L1][I48][E81]				yes	yes
Potra2n125s34633			[I48]				yes	yes
Potra2n125s34635			[I48][E81]				yes	yes
Potra2n125s34636	[All]		[L1][I48]				yes	yes
Potra2n126s34638			[E81]				yes	yes
Potra2n126s34639					[L1 vs I48] and [L1 vs E81]		yes	yes
Potra2n127s34649			[E81]				yes	yes
Potra2n127s34651	[All]	[All]	[L1][E81]	[L1][I48][E81]			yes	yes
Potra2n127s34652	[All]		[L1][I48]	[I48]			yes	yes
Potra2n127s34653	[All]		[L1][I48][E81]	[L1]			yes	yes
Potra2n127s34656	[All]		[L1][I48]				yes	yes
Potra2n127s34659	[All]		[L1][I48]	[L1]	[L1 vs E81] and [I48 vs E81]		yes	yes
Potra2n127s34664					[L1 vs I48]		yes	yes
Potra2n12c23688				[I48]	[L1 vs I48] and [L1 vs E81]		yes	yes
Potra2n12c23689	[All]		[L1]		[L1 vs I48]		yes	yes
Potra2n12c23691	[All]		[L1][I48][E81]				yes	yes
Potra2n12c23692				[L1]	[I48 vs E81]		yes	yes
Potra2n12c23693			[L1][I48]	[L1][I48]	[L1 vs I48] and [I48 vs E81]		yes	yes
Potra2n12c23699	[All]	[All]	[L1][I48][E81]	[L1][E81]			yes	yes
Potra2n12c23703	[All]		[L1][I48][E81]	[I48]			yes	yes
Potra2n12c23704			[I48]	[I48]			yes	yes
Potra2n12c23709			[E81]		[I48 vs E81]		yes	yes
Potra2n12c23720			[L1]		[I48 vs E81]		yes	yes
Potra2n12c23722			[L1]	[L1][I48]			yes	yes
Potra2n12c23726	[All]		[L1]				yes	yes
Potra2n12c23732	[All]		[L1][I48][E81]	[L1][I48]			yes	yes
Potra2n12c23733			[E81]		[L1 vs E81] and [I48 vs E81]		yes	yes
Potra2n12c23750			[E81]	[I48]	[L1 vs E81] and [I48 vs E81]		yes	yes
Potra2n12c23753					[L1 vs I48] and [I48 vs E81]		yes	yes
Potra2n12c23757			[I48]	[I48]	[L1 vs E81] and [I48 vs E81]		yes	yes
Potra2n12c23758				[I48]	[L1 vs I48]		yes	yes
Potra2n12c23761				[L1]			yes	yes
Potra2n12c23765	[All]		[L1][I48][E81]				yes	yes
Potra2n12c23766	[All]		[L1][I48][E81]				yes	yes
Potra2n12c23769	[All]		[L1][I48][E81]				yes	yes
Potra2n12c23772			[L1]	[L1]	[L1 vs I48] and [L1 vs E81]		yes	yes
Potra2n12c23773			[L1]				yes	yes
Potra2n12c23775				[L1]			yes	yes
Potra2n12c23780	[All]		[L1][I48][E81]	[I48]			yes	yes
Potra2n12c23781	[All]		[L1][I48][E81]				yes	yes
Potra2n12c23789			[L1]	[L1][I48]			yes	yes
Potra2n12c23794	[All]		[L1][I48]		[I48 vs E81]		yes	yes
Potra2n12c23799			[L1][I48]	[L1][I48]			yes	yes
Potra2n12c23806	[All]		[L1][I48][E81]				yes	yes
Potra2n12c23807	[All]		[L1][I48][E81]				yes	yes
Potra2n12c23808	[All]		[L1][I48][E81]	[L1]			yes	yes
Potra2n12c23818	[All]		[L1]				yes	yes
Potra2n12c23820	[All]	[All]	[L1][I48][E81]	[L1][I48][E81]	[L1 vs E81]		yes	yes
Potra2n12c23824		[All]	[I48]	[L1][I48][E81]	[L1 vs E81]		yes	yes
Potra2n12c23826	[All]		[L1][E81]		[L1 vs I48]		yes	yes
Potra2n12c23828		[All]	[L1]	[L1]	[L1 vs I48] and [L1 vs E81]		yes	yes
Potra2n12c23829				[I48]	[L1 vs E81]		yes	yes
Potra2n12c23834	[All]		[L1][I48][E81]	[L1][I48]			yes	yes
Potra2n12c23836			[I48]	[I48][E81]	[L1 vs I48]		yes	yes
Potra2n12c23837	[All]		[I48]				yes	yes
Potra2n12c23843	[All]		[L1]	[L1]			yes	yes
Potra2n12c23844				[L1]			yes	yes
Potra2n12c23845	[All]	[All]	[L1][I48][E81]	[L1][I48][E81]			yes	yes
Potra2n12c23848	[All]		[L1][I48][E81]		[I48 vs E81]		yes	yes
Potra2n12c23851					[L1 vs I48] and [L1 vs E81]		yes	yes
Potra2n12c23853	[All]		[L1][I48][E81]				yes	yes
Potra2n12c23855	[All]		[L1][I48][E81]		[L1 vs I48] and [L1 vs E81]		yes	yes
Potra2n12c23884			[E81]		[L1 vs E81] and [I48 vs E81]		yes	yes
Potra2n12c23896	[All]	[All]	[E81]		[L1 vs I48] and [L1 vs E81] and [I48 vs E81]		yes	yes
Potra2n12c23898					[L1 vs I48] and [L1 vs E81]		yes	yes
Potra2n12c23906			[I48][E81]	[I48]			yes	yes
Potra2n12c23907			[I48][E81]				yes	yes
Potra2n12c23912			[I48]		[L1 vs I48] and [L1 vs E81]		yes	yes
Potra2n12c23914	[All]		[L1][I48][E81]				yes	yes
Potra2n12c23917	[All]		[L1]		[I48 vs E81]		yes	yes
Potra2n12c23920			[I48][E81]		[I48 vs E81]		yes	yes
Potra2n12c23921				[I48]	[L1 vs I48] and [I48 vs E81]		yes	yes
Potra2n12c23922			[I48]	[L1][I48][E81]	[I48 vs E81]		yes	yes
Potra2n12c23927			[I48]		[L1 vs I48]		yes	yes
Potra2n12c23929			[I48]	[I48]			yes	yes
Potra2n12c23930	[All]		[L1][I48][E81]	[I48]			yes	yes
Potra2n12c23936	[All]		[L1][I48][E81]	[L1]			yes	yes
Potra2n12c23939			[I48]				yes	yes
Potra2n12c23948			[I48]		[L1 vs E81]		yes	yes
Potra2n12c23952					[L1 vs I48]		yes	yes
Potra2n12c23954			[I48]		[L1 vs E81]		yes	yes
Potra2n12c23960					[L1 vs E81] and [I48 vs E81]		yes	yes
Potra2n12c23961					[L1 vs I48]		yes	yes
Potra2n12c23965	[All]		[L1][I48][E81]	[L1][I48][E81]			yes	yes
Potra2n12c23987			[I48]				yes	yes
Potra2n12c23992				[I48][E81]			yes	yes
Potra2n12c23993	[All]	[All]	[L1][I48][E81]				yes	yes
Potra2n12c23994	[All]		[L1]	[I48][E81]			yes	yes
Potra2n12c23995			[E81]				yes	yes
Potra2n12c23997			[I48][E81]				yes	yes
Potra2n12c23999			[L1]	[L1]			yes	yes
Potra2n12c24001					[L1 vs E81]		yes	yes
Potra2n12c24002		[All]		[L1][E81]			yes	yes
Potra2n12c24010	[All]		[L1][I48][E81]				yes	yes
Potra2n12c24012	[All]		[L1][I48]	[I48]			yes	yes
Potra2n12c24016	[All]		[L1][I48][E81]				yes	yes
Potra2n12c24018			[L1][I48][E81]				yes	yes
Potra2n12c24030					[I48 vs E81]		yes	yes
Potra2n12c24033		[All]	[I48]	[L1][I48]			yes	yes
Potra2n12c24037	[All]		[L1]		[L1 vs E81]		yes	yes
Potra2n12c24038					[L1 vs I48] and [I48 vs E81]		yes	yes
Potra2n12c24042	[All]	[All]	[L1][I48][E81]	[L1][I48]			yes	yes
Potra2n12c24051	[All]		[L1]		[L1 vs I48] and [I48 vs E81]		yes	yes
Potra2n12c24052			[I48][E81]		[L1 vs I48] and [I48 vs E81]		yes	yes
Potra2n12c24057			[L1]				yes	yes
Potra2n12c24063			[I48]		[L1 vs I48]		yes	yes
Potra2n12c24066					[L1 vs E81] and [I48 vs E81]		yes	yes
Potra2n12c24069	[All]		[L1][I48][E81]				yes	yes
Potra2n12c24073					[L1 vs E81] and [I48 vs E81]		yes	yes
Potra2n12c24075	[All]		[L1][I48][E81]				yes	yes
Potra2n12c24077	[All]	[All]	[L1]	[L1]			yes	yes
Potra2n12c24080	[All]		[L1][I48][E81]	[L1][I48]	[L1 vs I48]		yes	yes
Potra2n12c24086			[E81]				yes	yes
Potra2n12c24087	[All]		[L1]				yes	yes
Potra2n12c24095	[All]		[L1][I48]		[I48 vs E81]		yes	yes
Potra2n12c24097			[I48]	[I48]			yes	yes
Potra2n12c24098			[L1]				yes	yes
Potra2n12c24100			[L1][I48]		[L1 vs I48]		yes	yes
Potra2n12c24108		[All]		[L1][E81]			yes	yes
Potra2n12c24110	[All]		[L1][I48][E81]	[I48]			yes	yes
Potra2n12c24113			[L1]				yes	yes
Potra2n12c24118	[All]		[L1][I48]				yes	yes
Potra2n12c24119			[L1]	[L1]			yes	yes
Potra2n12c24120			[E81]	[I48][E81]			yes	yes
Potra2n12c24126			[L1][I48][E81]	[I48]			yes	yes
Potra2n12c24131		[All]		[L1]			yes	yes
Potra2n12c24134			[E81]				yes	yes
Potra2n12c24135			[I48]				yes	yes
Potra2n12c24137		[All]	[I48]	[L1][I48][E81]			yes	yes
Potra2n12c24140	[All]		[L1][I48][E81]				yes	yes
Potra2n12c24141	[All]		[L1][I48][E81]				yes	yes
Potra2n12c24143			[I48]		[L1 vs I48] and [L1 vs E81]		yes	yes
Potra2n12c24144	[All]		[L1][I48][E81]		[L1 vs I48] and [I48 vs E81]		yes	yes
Potra2n12c24147	[All]		[L1][I48][E81]	[L1][I48]			yes	yes
Potra2n12c24156	[All]	[All]	[L1][I48][E81]	[L1][I48][E81]			yes	yes
Potra2n12c24165			[L1][I48][E81]	[L1]	[L1 vs I48] and [L1 vs E81]		yes	yes
Potra2n12c24166	[All]		[L1][I48][E81]				yes	yes
Potra2n12c24167	[All]		[L1][I48][E81]				yes	yes
Potra2n12c24170	[All]		[L1]				yes	yes
Potra2n12c24171	[All]		[L1][I48][E81]	[L1]			yes	yes
Potra2n12c24176	[All]		[L1][I48][E81]	[I48]			yes	yes
Potra2n12c24186	[All]		[L1]	[L1]			yes	yes
Potra2n12c24192					[I48 vs E81]		yes	yes
Potra2n12c24194	[All]		[L1][E81]				yes	yes
Potra2n12c24195			[I48]		[L1 vs I48] and [L1 vs E81]		yes	yes
Potra2n12c24196			[I48]				yes	yes
Potra2n12c24199	[All]	[All]	[L1][I48][E81]	[L1][I48]			yes	yes
Potra2n12c24204	[All]		[L1][I48][E81]	[I48]			yes	yes
Potra2n12c24206					[L1 vs E81]		yes	yes
Potra2n12c24207	[All]		[L1]				yes	yes
Potra2n12c24208	[All]		[L1][E81]		[I48 vs E81]		yes	yes
Potra2n12c24211	[All]		[L1][I48][E81]				yes	yes
Potra2n12c24212			[I48]				yes	yes
Potra2n12c24213	[All]		[L1][I48]				yes	yes
Potra2n12c24218	[All]		[L1]				yes	yes
Potra2n12c24220	[All]		[L1][I48]				yes	yes
Potra2n12c24222					[L1 vs I48] and [L1 vs E81] and [I48 vs E81]		yes	yes
Potra2n12c24224	[All]	[All]	[L1][I48][E81]	[L1]			yes	yes
Potra2n12c24225			[L1][I48]	[L1][I48]			yes	yes
Potra2n12c24228			[I48]				yes	yes
Potra2n12c24235	[All]		[L1]				yes	yes
Potra2n12c24243	[All]		[L1][I48]	[L1]			yes	yes
Potra2n12c24249	[All]		[L1]				yes	yes
Potra2n12c24253	[All]		[L1][I48][E81]				yes	yes
Potra2n12c24254			[I48]		[L1 vs E81] and [I48 vs E81]		yes	yes
Potra2n12c24256			[E81]				yes	yes
Potra2n12c24258	[All]		[L1][I48]				yes	yes
Potra2n12c24265				[I48]			yes	yes
Potra2n12c24266				[I48]			yes	yes
Potra2n12c24271			[L1][I48][E81]				yes	yes
Potra2n12c24277	[All]		[L1][I48][E81]		[L1 vs I48] and [L1 vs E81]		yes	yes
Potra2n12c24285	[All]		[L1][I48][E81]		[L1 vs I48]		yes	yes
Potra2n12c24286	[All]	[All]	[L1][I48][E81]	[L1][I48][E81]			yes	yes
Potra2n12c24288					[L1 vs E81]		yes	yes
Potra2n12c24290	[All]		[L1][I48][E81]				yes	yes
Potra2n12c24291	[All]		[L1][I48]				yes	yes
Potra2n12c24292			[E81]		[L1 vs I48] and [L1 vs E81] and [I48 vs E81]		yes	yes
Potra2n12c24294	[All]		[L1][I48][E81]	[I48]			yes	yes
Potra2n12c24296	[All]	[All]	[L1][I48][E81]	[L1][I48]	[I48 vs E81]		yes	yes
Potra2n12c24297					[L1 vs E81]		yes	yes
Potra2n12c24299	[All]		[L1][I48][E81]				yes	yes
Potra2n12c24301	[All]		[L1]		[L1 vs I48] and [L1 vs E81]		yes	yes
Potra2n12c24304	[All]	[All]	[L1][I48][E81]	[L1]			yes	yes
Potra2n12c24306	[All]	[All]	[L1][I48][E81]	[L1][I48][E81]			yes	yes
Potra2n12c24307	[All]		[L1][I48][E81]	[I48]			yes	yes
Potra2n12c24311	[All]	[All]	[L1][I48][E81]	[L1]	[L1 vs E81] and [I48 vs E81]		yes	yes
Potra2n12c24312	[All]		[L1][I48]	[I48]			yes	yes
Potra2n12c24313	[All]		[L1][I48][E81]	[I48][E81]			yes	yes
Potra2n12c24316	[All]		[L1][E81]		[L1 vs I48]		yes	yes
Potra2n12c24318					[L1 vs I48] and [L1 vs E81]		yes	yes
Potra2n12c24320	[All]	[All]	[L1][E81]	[L1][I48][E81]			yes	yes
Potra2n12c24341			[I48]				yes	yes
Potra2n12c24342	[All]		[L1][I48][E81]				yes	yes
Potra2n12c24343			[I48]				yes	yes
Potra2n12c24344	[All]		[L1][I48][E81]				yes	yes
Potra2n12c24348	[All]		[L1][I48]				yes	yes
Potra2n12c24351			[L1]	[L1]			yes	yes
Potra2n12c24355				[L1]			yes	yes
Potra2n12c24356	[All]		[L1][I48][E81]	[I48]			yes	yes
Potra2n12c24359			[I48]				yes	yes
Potra2n12c24362			[I48]				yes	yes
Potra2n12c24363	[All]		[L1][I48][E81]	[I48]			yes	yes
Potra2n12c24368				[I48][E81]			yes	yes
Potra2n12c24370			[I48][E81]				yes	yes
Potra2n12c24372	[All]		[L1][I48][E81]	[L1]			yes	yes
Potra2n12c24373	[All]	[All]	[L1][I48]	[L1][I48]			yes	yes
Potra2n12c24381			[I48][E81]	[I48]			yes	yes
Potra2n12c24386	[All]		[L1][I48][E81]				yes	yes
Potra2n12c24391			[L1][I48]				yes	yes
Potra2n12c24393			[I48][E81]	[L1]			yes	yes
Potra2n12c24401	[All]		[L1][I48][E81]				yes	yes
Potra2n12c24403		[All]		[L1]	[L1 vs E81]		yes	yes
Potra2n12c24404	[All]		[L1][I48][E81]	[E81]			yes	yes
Potra2n12c24406					[I48 vs E81]		yes	yes
Potra2n12c24409				[L1]	[L1 vs E81] and [I48 vs E81]		yes	yes
Potra2n12c24411	[All]		[L1][I48][E81]	[I48]			yes	yes
Potra2n12c24412	[All]		[L1][I48][E81]				yes	yes
Potra2n12c24413		[All]	[L1][E81]	[L1][E81]			yes	yes
Potra2n12c24415			[I48][E81]				yes	yes
Potra2n12c24417			[I48][E81]		[L1 vs I48]		yes	yes
Potra2n12c24421	[All]		[L1]				yes	yes
Potra2n12c24422	[All]	[All]	[L1][I48][E81]	[L1][I48][E81]			yes	yes
Potra2n12c24425			[E81]	[E81]	[L1 vs I48]		yes	yes
Potra2n12c24427		[All]		[L1]	[L1 vs I48]		yes	yes
Potra2n12c24430					[L1 vs I48] and [L1 vs E81]		yes	yes
Potra2n12c24432	[All]		[L1][I48]	[I48]			yes	yes
Potra2n12c24436	[All]	[All]	[L1][I48][E81]	[L1]			yes	yes
Potra2n12c24437	[All]	[All]	[L1]	[L1][E81]	[L1 vs E81]		yes	yes
Potra2n12c24438					[L1 vs E81]		yes	yes
Potra2n12c24446	[All]		[L1][I48][E81]	[L1][I48]			yes	yes
Potra2n12c24449	[All]		[L1][E81]				yes	yes
Potra2n12c24450	[All]		[L1]				yes	yes
Potra2n12c24457	[All]		[L1]		[L1 vs E81] and [I48 vs E81]		yes	yes
Potra2n12c24460	[All]	[All]	[L1][I48][E81]	[L1][I48]	[L1 vs E81]		yes	yes
Potra2n12c24466	[All]		[L1][I48][E81]				yes	yes
Potra2n12c24470				[E81]	[L1 vs E81] and [I48 vs E81]		yes	yes
Potra2n12c24471				[E81]	[L1 vs E81] and [I48 vs E81]		yes	yes
Potra2n12c24474			[L1][I48][E81]	[L1]			yes	yes
Potra2n12c24476	[All]		[L1][I48][E81]	[I48]			yes	yes
Potra2n12c24478			[I48][E81]				yes	yes
Potra2n12c24480			[L1]				yes	yes
Potra2n12c24481	[All]		[L1][I48][E81]				yes	yes
Potra2n12c24482		[All]	[I48]	[L1][I48][E81]			yes	yes
Potra2n12c24484				[I48]			yes	yes
Potra2n12c24487			[L1][I48]	[L1]			yes	yes
Potra2n12c24489			[I48]	[I48]	[L1 vs I48]		yes	yes
Potra2n12c24491			[L1][E81]		[L1 vs I48] and [L1 vs E81] and [I48 vs E81]		yes	yes
Potra2n12c24494	[All]		[L1][I48]	[L1][I48]			yes	yes
Potra2n12c24499	[All]		[L1][I48]	[I48]			yes	yes
Potra2n12c24501	[All]		[L1][I48]	[I48]			yes	yes
Potra2n12c24505	[All]		[L1][I48][E81]	[L1][I48]	[L1 vs I48]		yes	yes
Potra2n12c24506	[All]		[L1][I48]				yes	yes
Potra2n12c24507	[All]		[L1][I48][E81]		[L1 vs I48] and [L1 vs E81]		yes	yes
Potra2n12c24511	[All]		[L1][I48][E81]	[L1]			yes	yes
Potra2n12c24513			[L1][I48]	[I48]			yes	yes
Potra2n12c24516				[E81]			yes	yes
Potra2n12c24518	[All]	[All]	[L1][I48]	[L1][I48][E81]			yes	yes
Potra2n12c24520			[L1][I48]				yes	yes
Potra2n12c24522	[All]		[L1][I48][E81]	[I48]			yes	yes
Potra2n12c24523	[All]		[L1][I48][E81]	[L1][I48]			yes	yes
Potra2n12c24525	[All]		[L1][I48][E81]		[I48 vs E81]		yes	yes
Potra2n12c24526	[All]		[I48]	[I48]	[L1 vs I48] and [I48 vs E81]		yes	yes
Potra2n12c24529					[L1 vs E81] and [I48 vs E81]		yes	yes
Potra2n12c24530	[All]		[L1][I48]				yes	yes
Potra2n12c24537	[All]	[All]	[L1][I48]	[L1][I48][E81]	[L1 vs I48] and [L1 vs E81] and [I48 vs E81]		yes	yes
Potra2n12c24538	[All]		[L1][I48][E81]		[L1 vs I48] and [I48 vs E81]		yes	yes
Potra2n12c24539	[All]		[L1][I48]		[L1 vs E81] and [I48 vs E81]		yes	yes
Potra2n12c24540	[All]		[L1]				yes	yes
Potra2n12c24543			[I48]	[I48]	[L1 vs I48] and [L1 vs E81]		yes	yes
Potra2n12c24545			[L1][I48][E81]	[L1][I48]	[I48 vs E81]		yes	yes
Potra2n12c24546	[All]		[L1]		[L1 vs E81]		yes	yes
Potra2n12c24549					[L1 vs E81]		yes	yes
Potra2n12c24555	[All]	[All]	[L1][I48][E81]	[I48][E81]			yes	yes
Potra2n12c24564	[All]		[L1][I48][E81]				yes	yes
Potra2n12c24574	[All]		[L1][I48][E81]	[L1][I48][E81]			yes	yes
Potra2n12c24578			[I48]	[I48]			yes	yes
Potra2n12c24583	[All]		[L1]	[L1][I48]			yes	yes
Potra2n12c24587	[All]		[L1][I48]				yes	yes
Potra2n12c24593	[All]	[All]	[L1]	[L1][I48][E81]			yes	yes
Potra2n12c24594			[I48][E81]	[L1][I48][E81]	[L1 vs I48]		yes	yes
Potra2n12c24595	[All]		[L1][I48][E81]				yes	yes
Potra2n12c24596			[I48]				yes	yes
Potra2n12c24599	[All]		[L1][I48][E81]				yes	yes
Potra2n12c24602				[L1]			yes	yes
Potra2n12c24605			[L1][I48]	[L1]	[L1 vs E81]		yes	yes
Potra2n12c24606	[All]		[L1]				yes	yes
Potra2n12c24609	[All]	[All]	[L1][I48]	[L1][I48][E81]	[L1 vs E81]		yes	yes
Potra2n12c24611	[All]		[L1][I48]	[I48]			yes	yes
Potra2n12c24614			[I48]		[L1 vs I48]		yes	yes
Potra2n12c24616			[I48]				yes	yes
Potra2n12c24618					[I48 vs E81]		yes	yes
Potra2n12c24625			[I48]		[L1 vs I48]		yes	yes
Potra2n12c24626			[I48]	[I48]			yes	yes
Potra2n12c24628					[L1 vs E81] and [I48 vs E81]		yes	yes
Potra2n12c24631	[All]		[L1][I48][E81]				yes	yes
Potra2n12c24632			[L1]	[L1]			yes	yes
Potra2n12c24635			[L1][I48]	[L1][I48]			yes	yes
Potra2n12c24639				[I48]			yes	yes
Potra2n12c24642	[All]		[L1]				yes	yes
Potra2n12c24647			[L1][I48][E81]				yes	yes
Potra2n12c24649					[L1 vs I48]		yes	yes
Potra2n12c24651		[All]		[L1][I48]			yes	yes
Potra2n12c24652	[All]		[L1][I48][E81]	[L1]	[I48 vs E81]		yes	yes
Potra2n12c24653			[L1][I48]				yes	yes
Potra2n12c24654	[All]		[L1][I48]				yes	yes
Potra2n12c24658	[All]		[L1][I48][E81]	[L1][I48]			yes	yes
Potra2n12c24659		[All]		[L1]	[L1 vs E81]		yes	yes
Potra2n12c24664			[I48]	[I48]			yes	yes
Potra2n12c24669			[L1][I48]	[L1][I48][E81]			yes	yes
Potra2n12c24670	[All]		[L1]				yes	yes
Potra2n12c24671	[All]	[All]	[L1][I48]	[L1]	[L1 vs I48]		yes	yes
Potra2n12c24673	[All]	[All]	[L1]	[L1]	[L1 vs I48]		yes	yes
Potra2n12c24677			[L1][I48]	[L1][I48]			yes	yes
Potra2n12c24684			[E81]		[L1 vs I48] and [I48 vs E81]		yes	yes
Potra2n12c24697	[All]		[L1][I48][E81]				yes	yes
Potra2n12c24698	[All]		[L1][I48]	[L1][I48]			yes	yes
Potra2n12c24700			[L1][I48]	[L1]	[L1 vs I48]		yes	yes
Potra2n12c24701			[I48][E81]				yes	yes
Potra2n12c24703	[All]		[L1][I48][E81]	[L1][I48]			yes	yes
Potra2n12c24709	[All]		[L1][I48]				yes	yes
Potra2n12c24714	[All]		[L1][E81]	[L1][E81]			yes	yes
Potra2n12c24715	[All]		[L1][I48][E81]				yes	yes
Potra2n12c24719	[All]		[L1][I48][E81]		[I48 vs E81]		yes	yes
Potra2n12c24721	[All]		[L1][I48]				yes	yes
Potra2n12c24727	[All]		[L1][I48]	[I48]	[L1 vs I48] and [L1 vs E81]		yes	yes
Potra2n12c24731	[All]		[L1][I48][E81]				yes	yes
Potra2n12c24733			[I48]		[I48 vs E81]		yes	yes
Potra2n12c24734				[I48]			yes	yes
Potra2n12c24736	[All]		[L1][E81]		[L1 vs I48] and [I48 vs E81]		yes	yes
Potra2n12c24743				[E81]			yes	yes
Potra2n12c24745		[All]	[L1]	[L1][I48][E81]			yes	yes
Potra2n12c24749			[I48]	[I48]			yes	yes
Potra2n12c24752			[L1]				yes	yes
Potra2n12c24764	[All]		[L1][I48][E81]	[I48]			yes	yes
Potra2n12c24768	[All]	[All]	[L1][I48][E81]	[L1][I48][E81]			yes	yes
Potra2n12c24772	[All]	[All]	[L1][E81]	[L1]			yes	yes
Potra2n12c24773	[All]		[L1][I48][E81]		[L1 vs I48] and [L1 vs E81]		yes	yes
Potra2n12c24774	[All]		[L1][I48]	[L1][I48]			yes	yes
Potra2n12c24778			[I48]		[L1 vs I48] and [L1 vs E81]		yes	yes
Potra2n12c24787	[All]		[L1][I48][E81]	[I48]			yes	yes
Potra2n12c24790	[All]		[L1]	[L1]	[L1 vs I48] and [L1 vs E81]		yes	yes
Potra2n12c24791				[L1]			yes	yes
Potra2n12c24792	[All]		[L1][I48]		[L1 vs E81]		yes	yes
Potra2n12c24793	[All]		[L1][I48][E81]	[L1]	[L1 vs E81]		yes	yes
Potra2n12c24799			[I48][E81]	[E81]	[L1 vs I48] and [I48 vs E81]		yes	yes
Potra2n12c24805	[All]		[L1][E81]		[I48 vs E81]		yes	yes
Potra2n12c24808			[I48]				yes	yes
Potra2n12c24809	[All]		[L1][E81]				yes	yes
Potra2n12c24811			[I48]	[I48]			yes	yes
Potra2n12c24815	[All]		[L1][I48]	[I48]			yes	yes
Potra2n12c24816	[All]		[L1][I48][E81]				yes	yes
Potra2n12c24818			[I48]	[I48][E81]			yes	yes
Potra2n12c24821	[All]		[L1][I48][E81]	[I48]			yes	yes
Potra2n12c24829				[I48]			yes	yes
Potra2n12c24830			[L1]				yes	yes
Potra2n12c24832			[L1][I48]	[L1]	[L1 vs E81]		yes	yes
Potra2n12c24833					[L1 vs E81] and [I48 vs E81]		yes	yes
Potra2n12c24838	[All]	[All]	[L1][I48]	[L1][I48][E81]			yes	yes
Potra2n12c24842	[All]		[L1][I48]				yes	yes
Potra2n12c24843				[E81]			yes	yes
Potra2n12c24847			[L1][I48]				yes	yes
Potra2n12c24848			[L1]	[L1]			yes	yes
Potra2n12c24850	[All]		[L1][E81]				yes	yes
Potra2n12c24860	[All]		[L1]				yes	yes
Potra2n12c24866			[E81]	[E81]			yes	yes
Potra2n12c24875	[All]		[L1][I48][E81]		[L1 vs E81] and [I48 vs E81]		yes	yes
Potra2n12c24876		[All]		[L1]			yes	yes
Potra2n12c24877	[All]	[All]	[L1][I48]	[L1][I48]			yes	yes
Potra2n12c24878			[I48][E81]	[I48]			yes	yes
Potra2n12c24879	[All]		[L1][I48][E81]	[I48]			yes	yes
Potra2n12c24884	[All]		[L1][I48]				yes	yes
Potra2n12c24890		[All]	[L1]	[L1]			yes	yes
Potra2n12c24892	[All]		[L1][E81]		[I48 vs E81]		yes	yes
Potra2n12c24893					[L1 vs I48]		yes	yes
Potra2n12c24898			[L1][I48]		[L1 vs I48]		yes	yes
Potra2n12c24900	[All]		[L1][I48][E81]				yes	yes
Potra2n12c24905	[All]		[L1][I48][E81]	[I48]	[L1 vs I48]		yes	yes
Potra2n12c24906			[L1]	[L1]			yes	yes
Potra2n12c24907			[I48][E81]				yes	yes
Potra2n12c24908			[L1][I48]		[I48 vs E81]		yes	yes
Potra2n12c24909			[I48]				yes	yes
Potra2n12c24911			[L1]	[L1]			yes	yes
Potra2n12c24918			[E81]		[I48 vs E81]		yes	yes
Potra2n12c24919	[All]		[L1][I48][E81]	[L1][I48]	[L1 vs E81]		yes	yes
Potra2n12c24922	[All]	[All]	[L1][I48]	[L1]			yes	yes
Potra2n12c24923	[All]	[All]	[L1][I48][E81]	[L1][I48][E81]			yes	yes
Potra2n12c24924	[All]		[L1][I48][E81]	[L1][I48]	[L1 vs I48] and [I48 vs E81]		yes	yes
Potra2n12c24925	[All]						yes	yes
Potra2n12c24926	[All]	[All]	[L1][I48]	[L1][I48][E81]			yes	yes
Potra2n1379s37010					[L1 vs I48]		yes	yes
Potra2n137s34705					[L1 vs E81] and [I48 vs E81]		yes	yes
Potra2n137s34709				[I48]	[L1 vs I48] and [L1 vs E81] and [I48 vs E81]		yes	yes
Potra2n1382s37015			[L1][I48][E81]				yes	yes
Potra2n1388s37022					[L1 vs I48] and [L1 vs E81]		yes	yes
Potra2n1398s37044	[All]		[L1]				yes	yes
Potra2n13c24930			[I48]	[L1]			yes	yes
Potra2n13c24931	[All]	[All]	[L1][I48][E81]	[L1][I48][E81]	[L1 vs I48]		yes	yes
Potra2n13c24932	[All]	[All]	[L1][I48]	[L1]	[L1 vs I48] and [I48 vs E81]		yes	yes
Potra2n13c24938			[I48]	[I48]			yes	yes
Potra2n13c24942	[All]	[All]	[L1][I48]	[L1][I48][E81]			yes	yes
Potra2n13c24943					[I48 vs E81]		yes	yes
Potra2n13c24944	[All]	[All]	[L1][I48][E81]	[L1][I48][E81]			yes	yes
Potra2n13c24949	[All]	[All]	[L1][I48][E81]	[L1][I48][E81]			yes	yes
Potra2n13c24959	[All]		[L1][I48][E81]	[I48][E81]			yes	yes
Potra2n13c24960	[All]		[L1][I48][E81]	[I48]			yes	yes
Potra2n13c24963	[All]		[L1][E81]				yes	yes
Potra2n13c24970			[I48]	[I48]			yes	yes
Potra2n13c24973	[All]		[L1][I48][E81]				yes	yes
Potra2n13c24979				[I48]			yes	yes
Potra2n13c24980	[All]		[L1][E81]				yes	yes
Potra2n13c24989	[All]		[L1][I48][E81]	[L1][I48]			yes	yes
Potra2n13c24992			[I48][E81]				yes	yes
Potra2n13c24997				[I48]			yes	yes
Potra2n13c25000	[All]	[All]	[L1][I48][E81]	[L1][I48][E81]			yes	yes
Potra2n13c25007					[L1 vs I48] and [L1 vs E81]		yes	yes
Potra2n13c25009	[All]		[L1][I48][E81]				yes	yes
Potra2n13c25014			[I48]				yes	yes
Potra2n13c25023			[L1][I48]	[I48]			yes	yes
Potra2n13c25027			[I48]				yes	yes
Potra2n13c25028	[All]	[All]	[L1][I48][E81]	[L1][I48][E81]			yes	yes
Potra2n13c25032				[L1][E81]			yes	yes
Potra2n13c25034	[All]		[L1][E81]				yes	yes
Potra2n13c25039	[All]		[L1][I48][E81]				yes	yes
Potra2n13c25045	[All]		[L1][I48][E81]				yes	yes
Potra2n13c25047	[All]		[L1][I48][E81]				yes	yes
Potra2n13c25049			[E81]	[I48]			yes	yes
Potra2n13c25050	[All]		[L1][I48][E81]	[L1][I48]			yes	yes
Potra2n13c25051	[All]		[L1][I48][E81]				yes	yes
Potra2n13c25053	[All]		[L1][I48]				yes	yes
Potra2n13c25055			[L1][I48]		[L1 vs I48] and [L1 vs E81]		yes	yes
Potra2n13c25056				[L1]			yes	yes
Potra2n13c25061			[L1]				yes	yes
Potra2n13c25062	[All]		[L1][I48][E81]	[L1][I48]			yes	yes
Potra2n13c25066	[All]		[L1][E81]	[L1]	[L1 vs I48]		yes	yes
Potra2n13c25071			[I48]				yes	yes
Potra2n13c25072	[All]		[L1]				yes	yes
Potra2n13c25078			[L1]	[I48]	[L1 vs E81] and [I48 vs E81]		yes	yes
Potra2n13c25079	[All]		[L1][I48][E81]	[L1][I48]			yes	yes
Potra2n13c25082	[All]	[All]	[L1][I48][E81]	[L1][I48]			yes	yes
Potra2n13c25086	[All]		[L1][I48][E81]	[I48]	[L1 vs I48]		yes	yes
Potra2n13c25088			[L1]		[I48 vs E81]		yes	yes
Potra2n13c25091			[L1][I48]	[I48]			yes	yes
Potra2n13c25096	[All]	[All]	[L1][I48][E81]	[L1][I48][E81]			yes	yes
Potra2n13c25099	[All]		[L1][I48]		[I48 vs E81]		yes	yes
Potra2n13c25101	[All]		[L1][I48][E81]	[L1][I48][E81]			yes	yes
Potra2n13c25102	[All]	[All]	[L1][I48][E81]	[L1][I48]			yes	yes
Potra2n13c25103		[All]	[L1]	[L1]			yes	yes
Potra2n13c25104	[All]		[L1][I48][E81]				yes	yes
Potra2n13c25105	[All]		[L1][I48]		[L1 vs I48] and [I48 vs E81]		yes	yes
Potra2n13c25107	[All]		[L1][I48][E81]		[L1 vs I48]		yes	yes
Potra2n13c25112	[All]	[All]	[L1][I48][E81]	[L1][I48][E81]	[L1 vs E81] and [I48 vs E81]		yes	yes
Potra2n13c25114			[I48][E81]		[L1 vs E81] and [I48 vs E81]		yes	yes
Potra2n13c25118					[L1 vs I48] and [I48 vs E81]		yes	yes
Potra2n13c25127			[I48]		[L1 vs I48] and [I48 vs E81]		yes	yes
Potra2n13c25138	[All]		[L1][I48]	[L1]	[L1 vs I48] and [I48 vs E81]		yes	yes
Potra2n13c25141			[E81]				yes	yes
Potra2n13c25148	[All]		[L1][I48][E81]				yes	yes
Potra2n13c25151	[All]	[All]	[L1][I48]	[L1][I48]	[L1 vs E81] and [I48 vs E81]		yes	yes
Potra2n13c25152	[All]	[All]	[L1][I48]	[L1][I48]			yes	yes
Potra2n13c25155		[All]	[L1][I48]	[L1][I48]			yes	yes
Potra2n13c25157	[All]		[L1][I48][E81]	[L1]			yes	yes
Potra2n13c25158	[All]	[All]	[L1][I48][E81]	[L1]	[L1 vs I48] and [I48 vs E81]		yes	yes
Potra2n13c25160	[All]		[L1][I48][E81]	[L1]			yes	yes
Potra2n13c25164					[L1 vs E81] and [I48 vs E81]		yes	yes
Potra2n13c25168				[L1]			yes	yes
Potra2n13c25171	[All]		[L1][I48][E81]	[I48]			yes	yes
Potra2n13c25179	[All]		[L1][I48][E81]	[I48][E81]			yes	yes
Potra2n13c25182	[All]		[L1][I48][E81]				yes	yes
Potra2n13c25183			[I48]				yes	yes
Potra2n13c25184				[E81]			yes	yes
Potra2n13c25187			[I48]				yes	yes
Potra2n13c25188	[All]		[L1][I48][E81]				yes	yes
Potra2n13c25189	[All]		[L1][I48][E81]		[I48 vs E81]		yes	yes
Potra2n13c25192	[All]		[L1][I48][E81]	[L1][I48]			yes	yes
Potra2n13c25194	[All]		[L1][I48]	[I48]			yes	yes
Potra2n13c25195	[All]		[L1][I48][E81]				yes	yes
Potra2n13c25196			[L1]				yes	yes
Potra2n13c25199					[I48 vs E81]		yes	yes
Potra2n13c25207		[All]	[L1][I48]	[L1][I48][E81]			yes	yes
Potra2n13c25208	[All]		[L1][I48][E81]	[I48]			yes	yes
Potra2n13c25210			[L1]		[L1 vs E81]		yes	yes
Potra2n13c25211			[I48]				yes	yes
Potra2n13c25223		[All]	[L1]	[L1]	[I48 vs E81]		yes	yes
Potra2n13c25227			[I48][E81]	[I48]			yes	yes
Potra2n13c25228	[All]	[All]	[L1][I48][E81]	[L1][I48]			yes	yes
Potra2n13c25229	[All]		[L1][I48]				yes	yes
Potra2n13c25245	[All]		[L1][I48]	[L1][I48]			yes	yes
Potra2n13c25247	[All]	[All]	[L1][I48]	[L1][I48][E81]			yes	yes
Potra2n13c25249	[All]		[L1]				yes	yes
Potra2n13c25252	[All]		[L1][E81]		[L1 vs I48]		yes	yes
Potra2n13c25253	[All]		[L1][I48]	[I48]	[L1 vs E81] and [I48 vs E81]		yes	yes
Potra2n13c25259		[All]		[L1][E81]			yes	yes
Potra2n13c25261	[All]		[L1][I48][E81]	[I48]			yes	yes
Potra2n13c25281	[All]	[All]	[L1][I48]	[L1]			yes	yes
Potra2n13c25285	[All]		[L1][I48][E81]				yes	yes
Potra2n13c25286			[I48]		[L1 vs I48] and [I48 vs E81]		yes	yes
Potra2n13c25291	[All]		[I48][E81]	[I48]	[L1 vs I48] and [I48 vs E81]		yes	yes
Potra2n13c25292	[All]		[L1][I48][E81]	[L1]			yes	yes
Potra2n13c25293					[L1 vs E81]		yes	yes
Potra2n13c25311	[All]		[L1][I48][E81]	[L1]			yes	yes
Potra2n13c25316	[All]		[L1][I48][E81]	[L1]			yes	yes
Potra2n13c25318	[All]		[L1][E81]				yes	yes
Potra2n13c25321	[All]		[L1]				yes	yes
Potra2n13c25322	[All]		[I48]				yes	yes
Potra2n13c25323	[All]		[L1][I48][E81]				yes	yes
Potra2n13c25325		[All]	[L1][I48]	[L1][I48][E81]	[L1 vs I48] and [L1 vs E81]		yes	yes
[truncated: 22,139 more rows]

## Sheet: SDS1b_DE_genes_TxG_effect
Supplemental Data Set 1 Table b. Details of the differentially expressed genes (DEGs) affected by time × genotype interaction in autumn 2018.
Potra ID	Potri ID	Potra-Description	ATG-Description	ATG-ID	ATG gene name
Potra2n12c24155	Potri.012G053600	sp|P0CB60|MURG_STRPN UDP-N-acetylglucosamine--N-acetylmuramyl-(pentapeptide) pyrophosphoryl-undecaprenol N-acetylglucosamine transferase OS=Streptococcus pneumoniae serotype 4 (strain ATCC BAA-334 / TIGR4) OX=170187 GN=murG PE=3 SV=1	AT1G73740-UDP-Glycosyltransferase superfamily protein UDP-Glycosyltransferase superfamily protein	AT1G73740
Potra2n13c25106	Potri.013G134700	sp|Q29HZ1|LANC3_DROPS LanC-like protein 3 homolog OS=Drosophila pseudoobscura pseudoobscura OX=46245 GN=GA15215 PE=3 SV=1	AT2G20770-GCR2-like 2 GCR2-like 2	AT2G20770
Potra2n15c28687	Potri.015G060400	sp|Q6I576|SPL9_ORYSJ Squamosa promoter-binding-like protein 9 OS=Oryza sativa subsp. japonica OX=39947 GN=SPL9 PE=2 SV=1	AT1G69170-Squamosa promoter-binding protein-like (SBP domain) transcription factor family protein Squamosa promoter-binding protein-like (SBP domain) transcription factor family protein	AT1G69170
Potra2n16c30352	Potri.016G120100	sp|Q65D03|IOLD_BACLD 3D-(3,5/4)-trihydroxycyclohexane-1,2-dione hydrolase OS=Bacillus licheniformis (strain ATCC 14580 / DSM 13 / JCM 2505 / NBRC 12200 / NCIMB 9375 / NRRL NRS-1264 / Gibson 46) OX=279010 GN=iolD PE=3 SV=1	AT5G01320-Thiamine pyrophosphate dependent pyruvate decarboxylase family protein Thiamine pyrophosphate dependent pyruvate decarboxylase family protein	AT5G01320
Potra2n9c19650	Potri.009G054000	sp|B9K736|OBG_THENN GTPase Obg OS=Thermotoga neapolitana (strain ATCC 49049 / DSM 4359 / NS-E) OX=309803 GN=obg PE=3 SV=1	AT1G50920-Nucleolar GTP-binding protein Nucleolar GTP-binding protein	AT1G50920
Potra2n10c21407	Potri.010G116900	sp|Q73BB8|NORM_BACC1 Probable multidrug resistance protein NorM OS=Bacillus cereus (strain ATCC 10987 / NRS 248) OX=222523 GN=norM PE=3 SV=1	AT1G15170-MATE efflux family protein MATE efflux family protein	AT1G15170
Potra2n10c22291	Potri.010G006800	sp|Q9C6P5|RAVL2_ARATH AP2/ERF and B3 domain-containing transcription factor At1g50680 OS=Arabidopsis thaliana OX=3702 GN=At1g50680 PE=2 SV=1	AT3G16770-ethylene-responsive element binding protein ethylene-responsive element binding protein	AT3G16770	RAP2-3/EBP
Potra2n11c22598	Potri.011G142700	sp|O81851|BOI_ARATH E3 ubiquitin-protein ligase BOI OS=Arabidopsis thaliana OX=3702 GN=BOI PE=1 SV=1	AT3G12920-SBP (S-ribonuclease binding protein) family protein SBP (S-ribonuclease binding protein) family protein	AT3G12920
Potra2n11c23149	Potri.011G075400	sp|Q8BGI7|LRC39_MOUSE Leucine-rich repeat-containing protein 39 OS=Mus musculus OX=10090 GN=Lrrc39 PE=1 SV=1	AT1G29740-Leucine-rich repeat transmembrane protein kinase Leucine-rich repeat transmembrane protein kinase	AT1G29740
Potra2n12c23793	Potri.012G020500	sp|Q6DG19|MFSD5_DANRE Molybdate-anion transporter OS=Danio rerio OX=7955 GN=mfsd5 PE=2 SV=1	AT4G27720-Major facilitator superfamily protein Major facilitator superfamily protein	AT4G27720
Potra2n12c23941	Potri.012G030301	None available
Potra2n12c24788	Potri.012G130700	sp|Q9SH31|GT16_ARATH Xyloglucan-specific galacturonosyltransferase 1 OS=Arabidopsis thaliana OX=3702 GN=GT16 PE=2 SV=1	AT5G62220-glycosyltransferase 18 glycosyltransferase 18	AT5G62220
Potra2n13c25744	Potri.013G062300	None available
Potra2n13c25884	Potri.013G046100	sp|Q94AG2|SERK1_ARATH Somatic embryogenesis receptor kinase 1 OS=Arabidopsis thaliana OX=3702 GN=SERK1 PE=1 SV=2	AT3G04530-phosphoenolpyruvate carboxylase kinase 2 phosphoenolpyruvate carboxylase kinase 2	AT3G04530
Potra2n14c26836	Potri.014G067700	sp|P49900|ARGI_LITCT Arginase, hepatic OS=Lithobates catesbeianus OX=8400 PE=2 SV=1	AT4G08900-arginase arginase	AT4G08900
Potra2n14c27549	Potri.014G143300	sp|Q7TSV6|AATC2_MOUSE Putative aspartate aminotransferase, cytoplasmic 2 OS=Mus musculus OX=10090 GN=Got1l1 PE=2 SV=1	AT2G30970-aspartate aminotransferase 1 aspartate aminotransferase 1	AT2G30970
Potra2n15c28236	Potri.015G104400	sp|O94502|YBT5_SCHPO Uncharacterized mitochondrial carrier C12D12.05c OS=Schizosaccharomyces pombe (strain 972 / ATCC 24843) OX=284812 GN=SPBC12D12.05c PE=3 SV=2	AT5G14040-phosphate transporter 3;1 phosphate transporter 3;1	AT5G14040
Potra2n15c28274	Potri.015G100900	sp|Q23243|MORC1_CAEEL Protein morc-1 OS=Caenorhabditis elegans OX=6239 GN=morc-1 PE=1 SV=2	AT5G50780-Histidine kinase-, DNA gyrase B-, and HSP90-like ATPase family protein Histidine kinase-, DNA gyrase B-, and HSP90-like ATPase family protein	AT5G50780
Potra2n15c28422	Potri.015G086400	sp|Q97U94|AGAL_SACS2 Alpha-galactosidase OS=Saccharolobus solfataricus (strain ATCC 35092 / DSM 1617 / JCM 11322 / P2) OX=273057 GN=galS PE=1 SV=2	AT3G57520-seed imbibition 2 seed imbibition 2	AT3G57520
Potra2n17c30852	Potri.017G122900	sp|D9J0Z8|AAM1I_MAIZE Inactive anthranilate O-methyltransferase 1 OS=Zea mays OX=4577 GN=AAMT1I PE=2 SV=1	AT1G15125-S-adenosyl-L-methionine-dependent methyltransferases superfamily protein S-adenosyl-L-methionine-dependent methyltransferases superfamily protein	AT1G15125
Potra2n17c31378	Potri.017G064100	sp|Q7XJ02|APX7_ORYSJ Probable L-ascorbate peroxidase 7, chloroplastic OS=Oryza sativa subsp. japonica OX=39947 GN=APX7 PE=2 SV=1	AT4G37530-Peroxidase superfamily protein Peroxidase superfamily protein	AT4G37530
Potra2n17c31833	Potri.017G010900	sp|Q9LIF8|JAL36_ARATH Jacalin-related lectin 36 OS=Arabidopsis thaliana OX=3702 GN=JAL36 PE=2 SV=1	AT1G19715-Mannose-binding lectin superfamily protein Mannose-binding lectin superfamily protein	AT1G19715
Potra2n17c31856	Potri.017G011800	sp|Q9SSR8|DRL6_ARATH Probable disease resistance protein At1g52660 OS=Arabidopsis thaliana OX=3702 GN=At1g52660 PE=3 SV=1	AT5G17680-disease resistance protein (TIR-NBS-LRR class) disease resistance protein (TIR-NBS-LRR class)	AT5G17680
Potra2n17c31903	Potri.017G002500	sp|Q03102|YMN1_YEAST Uncharacterized membrane protein YML131W OS=Saccharomyces cerevisiae (strain ATCC 204508 / S288c) OX=559292 GN=YML131W PE=1 SV=1	AT5G16960-Zinc-binding dehydrogenase family protein Zinc-binding dehydrogenase family protein	AT5G16960
Potra2n1c1269	Potri.001G147400	sp|Q6CZR3|GPH_PECAS Phosphoglycolate phosphatase OS=Pectobacterium atrosepticum (strain SCRI 1043 / ATCC BAA-672) OX=218491 GN=ECA4088 PE=3 SV=1	AT2G38740-Haloacid dehalogenase-like hydrolase (HAD) superfamily protein Haloacid dehalogenase-like hydrolase (HAD) superfamily protein	AT2G38740
Potra2n1c2137	Potri.001G246300	sp|Q5N7A7|IPCS_ORYSJ Phosphatidylinositol:ceramide inositolphosphotransferase OS=Oryza sativa subsp. japonica OX=39947 GN=ERH1 PE=2 SV=1	AT2G29525-Inositol phosphorylceramide synthase 3 Inositol phosphorylceramide synthase 3	AT2G29525
Potra2n1c3206	Potri.001G366800	sp|Q9XXD1|KVS4_CAEEL Probable voltage-gated potassium channel subunit kvs-4 OS=Caenorhabditis elegans OX=6239 GN=kvs-4 PE=1 SV=3	AT5G55630-Outward rectifying potassium channel protein Outward rectifying potassium channel protein	AT5G55630
Potra2n1c3371	Potri.001G386500	sp|Q9S9M3|WAKLC_ARATH Wall-associated receptor kinase-like 3 OS=Arabidopsis thaliana OX=3702 GN=WAKL3 PE=2 SV=2	AT1G53430-Leucine-rich repeat transmembrane protein kinase Leucine-rich repeat transmembrane protein kinase	AT1G53430
Potra2n1c3525	Potri.001G402600	sp|F5B8V6|CONA1_LUPAN Conglutin alpha 1 OS=Lupinus angustifolius OX=3871 GN=CONALPHA PE=1 SV=1	AT1G07750-RmlC-like cupins superfamily protein RmlC-like cupins superfamily protein	AT1G07750
Potra2n1c3747		None available
Potra2n1c855	Potri.001G102400	sp|Q53MB8|TLPH_ORYSJ Thaumatin-like protein OS=Oryza sativa subsp. japonica OX=39947 GN=Os11g0706600 PE=2 SV=1	AT4G11650-osmotin 34 osmotin 34	AT4G11650	OSM34
Potra2n293s35234	Potri.017G133200	sp|O66489|MAP1_AQUAE Methionine aminopeptidase OS=Aquifex aeolicus (strain VF5) OX=224324 GN=map PE=3 SV=1	AT3G59990-methionine aminopeptidase 2B methionine aminopeptidase 2B	AT3G59990
Potra2n2c5002	Potri.002G156300	sp|P16543|DHK2_STRVN Granaticin polyketide synthase putative ketoacyl reductase 2 OS=Streptomyces violaceoruber OX=1935 GN=gra-orf6 PE=3 SV=1	AT3G61220-NAD(P)-binding Rossmann-fold superfamily protein NAD(P)-binding Rossmann-fold superfamily protein	AT3G61220
Potra2n2c5004	Potri.002G156300	sp|P87219|SOU1_CANAL Sorbose reductase SOU1 OS=Candida albicans (strain SC5314 / ATCC MYA-2876) OX=237561 GN=SOU1 PE=1 SV=1	AT3G61220-NAD(P)-binding Rossmann-fold superfamily protein NAD(P)-binding Rossmann-fold superfamily protein	AT3G61220
Potra2n2c5593		None available
Potra2n3c6592	Potri.003G210700	sp|A0JJU1|TENS_BEABA Tenellin synthetase OS=Beauveria bassiana OX=176275 GN=tenS PE=1 SV=1	AT5G36880-acetyl-CoA synthetase acetyl-CoA synthetase	AT5G36880
Potra2n3c7807	Potri.003G080600	sp|Q6X5Y6|WRI1_ARATH Ethylene-responsive transcription factor WRI1 OS=Arabidopsis thaliana OX=3702 GN=WRI1 PE=1 SV=1	AT4G17490-ethylene responsive element binding factor 6 ethylene responsive element binding factor 6	AT4G17490	ERF6
Potra2n456s35729	Potri.001G374800	sp|Q62645|NMDE4_RAT Glutamate receptor ionotropic, NMDA 2D OS=Rattus norvegicus OX=10116 GN=Grin2d PE=1 SV=2	AT2G29100-glutamate receptor 2.9 glutamate receptor 2.9	AT2G29100
Potra2n4c8570	Potri.004G017700	sp|P0DPA7|PSIH_PSICU Tryptamine 4-monooxygenase OS=Psilocybe cubensis OX=181762 GN=psiH PE=1 SV=1	AT5G36110-cytochrome P450, family 716, subfamily A, polypeptide 1 cytochrome P450, family 716, subfamily A, polypeptide 1	AT5G36110
Potra2n4c8637	Potri.004G027400	sp|Q9HGN1|GCN2_SCHPO eIF-2-alpha kinase GCN2 OS=Schizosaccharomyces pombe (strain 972 / ATCC 24843) OX=284812 GN=gcn2 PE=2 SV=2	AT1G11330-S-locus lectin protein kinase family protein S-locus lectin protein kinase family protein	AT1G11330
Potra2n4c8893	Potri.004G054300	sp|Q9LMS5|GDL3_ARATH GDSL esterase/lipase At1g18120 OS=Arabidopsis thaliana OX=3702 GN=At1g18120 PE=3 SV=1	AT1G28580-GDSL-like Lipase/Acylhydrolase superfamily protein GDSL-like Lipase/Acylhydrolase superfamily protein	AT1G28580
Potra2n4c8957	Potri.004G060100	sp|Q7L1W4|LRC8D_HUMAN Volume-regulated anion channel subunit LRRC8D OS=Homo sapiens OX=9606 GN=LRRC8D PE=1 SV=1	AT3G47110-Leucine-rich repeat protein kinase family protein Leucine-rich repeat protein kinase family protein	AT3G47110
Potra2n526s35883	Potri.T097800	sp|Q54VU4|Y8013_DICDI Probable serine/threonine-protein kinase DDB_G0280133 OS=Dictyostelium discoideum OX=44689 GN=DDB_G0280133 PE=3 SV=1	AT4G21390-S-locus lectin protein kinase family protein S-locus lectin protein kinase family protein	AT4G21390
Potra2n5c12429	Potri.005G048700	sp|P46493|ILVA_HAEIN L-threonine dehydratase biosynthetic IlvA OS=Haemophilus influenzae (strain ATCC 51907 / DSM 11121 / KW20 / Rd) OX=71421 GN=ilvA PE=3 SV=1	AT4G14880-O-acetylserine (thiol) lyase (OAS-TL) isoform A1 O-acetylserine (thiol) lyase (OAS-TL) isoform A1	AT4G14880
Potra2n6c13058	Potri.006G255100	sp|Q9SI06|Y5573_ARATH Putative leucine-rich repeat receptor-like serine/threonine-protein kinase At2g04300 OS=Arabidopsis thaliana OX=3702 GN=At2g04300 PE=3 SV=2	AT1G56130-Leucine-rich repeat transmembrane protein kinase Leucine-rich repeat transmembrane protein kinase	AT1G56130
Potra2n6c13285	Potri.006G230200	sp|Q8BYI6|PCAT2_MOUSE Lysophosphatidylcholine acyltransferase 2 OS=Mus musculus OX=10090 GN=Lpcat2 PE=1 SV=1	AT4G33000-calcineurin B-like protein 10 calcineurin B-like protein 10	AT4G33000
Potra2n6c14878	Potri.016G049600	sp|Q9XIB6|PLRX2_ARATH Pollen-specific leucine-rich repeat extensin-like protein 2 OS=Arabidopsis thaliana OX=3702 GN=PEX2 PE=1 SV=1	AT5G06860-polygalacturonase inhibiting protein 1 polygalacturonase inhibiting protein 1	AT5G06860
Potra2n7c15450	Potri.007G140400	sp|Q9LE42|HAC5_ARATH Histone acetyltransferase HAC5 OS=Arabidopsis thaliana OX=3702 GN=HAC5 PE=2 SV=1	AT1G05690-BTB and TAZ domain protein 3 BTB and TAZ domain protein 3	AT1G05690
Potra2n8c17535	Potri.008G101000	sp|H2KYQ5|GYG1_CAEEL Glycogenin-1 OS=Caenorhabditis elegans OX=6239 GN=gyg-1 PE=1 SV=1	AT2G47180-galactinol synthase 1 galactinol synthase 1	AT2G47180
Potra2n9c18889	Potri.009G140400	sp|P09350|SR1A_PHYPO Spherulin-1A OS=Physarum polycephalum OX=5791 PE=1 SV=1	AT5G39190-germin-like protein 2 germin-like protein 2	AT5G39190
Potra2n9c19483	Potri.001G270800	sp|O61387|CP6B7_HELAM Cytochrome P450 6B7 OS=Helicoverpa armigera OX=29058 GN=CYP6B7 PE=2 SV=1	AT1G12740-cytochrome P450, family 87, subfamily A, polypeptide 2 cytochrome P450, family 87, subfamily A, polypeptide 2	AT1G12740
Potra2n9c19555	Potri.009G072900	sp|Q9HT25|GLMS_PSEAE Glutamine--fructose-6-phosphate aminotransferase [isomerizing] OS=Pseudomonas aeruginosa (strain ATCC 15692 / DSM 22644 / CIP 104116 / JCM 14847 / LMG 12228 / 1C / PRS 101 / PAO1) OX=208964 GN=glmS PE=3 SV=3	AT3G47340-glutamine-dependent asparagine synthase 1 glutamine-dependent asparagine synthase 1	AT3G47340
Potra2n10c20438	Potri.010G221900	sp|P44614|MTR_HAEIN Tryptophan-specific transport protein OS=Haemophilus influenzae (strain ATCC 51907 / DSM 11121 / KW20 / Rd) OX=71421 GN=mtr PE=3 SV=1	AT5G19500-Tryptophan/tyrosine permease Tryptophan/tyrosine permease	AT5G19500
Potra2n10c20575	Potri.010G207700	sp|Q9SJM1|ACR10_ARATH ACT domain-containing protein ACR10 OS=Arabidopsis thaliana OX=3702 GN=ACR10 PE=2 SV=1	AT2G39570-ACT domain-containing protein ACT domain-containing protein	AT2G39570
Potra2n10c20680	Potri.010G196800	sp|P29600|SUBS_BACLE Subtilisin Savinase OS=Bacillus lentus OX=1467 PE=1 SV=1	AT4G00230-xylem serine peptidase 1 xylem serine peptidase 1	AT4G00230
Potra2n10c21686	Potri.010G087300	sp|Q9X406|MSMD_METHY Putative methanesulfonate monooxygenase ferredoxin reductase subunit OS=Methylosulfonomonas methylovora OX=50057 GN=msmD PE=1 SV=1	AT4G14890-2Fe-2S ferredoxin-like superfamily protein 2Fe-2S ferredoxin-like superfamily protein	AT4G14890
Potra2n10c21756	Potri.010G078600	sp|Q5H8A5|POLLU_LOTJA Ion channel POLLUX OS=Lotus japonicus OX=34305 GN=POLLUX PE=1 SV=1	AT5G43745-ion channel POLLUX-like protein, putative (DUF1012) ion channel POLLUX-like protein, putative (DUF1012)	AT5G43745
Potra2n11c22518	Potri.011G150900	sp|P07518|SUBT_BACPU Subtilisin OS=Bacillus pumilus OX=1408 GN=apr PE=1 SV=1	AT1G32940-Subtilase family protein Subtilase family protein	AT1G32940
Potra2n11c22555	Potri.011G146900	sp|P0CD91|AQY1_YEAST Aquaporin-1 OS=Saccharomyces cerevisiae (strain ATCC 204508 / S288c) OX=559292 GN=AQY1 PE=1 SV=1	AT4G10380-NOD26-like intrinsic protein 5;1 NOD26-like intrinsic protein 5;1	AT4G10380
Potra2n12c24079	Potri.012G043000	sp|Q5UPV1|YL271_MIMIV Putative ankyrin repeat protein L271 OS=Acanthamoeba polyphaga mimivirus OX=212035 GN=MIMI_L271 PE=4 SV=1	AT3G02850-STELAR K+ outward rectifier STELAR K+ outward rectifier	AT3G02850
Potra2n12c24591	Potri.012G103700	sp|F4JTS8|NOV_ARATH Protein NO VEIN OS=Arabidopsis thaliana OX=3702 GN=NOV PE=1 SV=1	AT3G48770-ATP/DNA binding protein ATP/DNA binding protein	AT3G48770
Potra2n13c25630	Potri.013G074400	sp|Q9ZTK5|DAT_CATRO Deacetylvindoline O-acetyltransferase OS=Catharanthus roseus OX=4058 GN=DAT PE=1 SV=1	AT5G17540-HXXXD-type acyl-transferase family protein HXXXD-type acyl-transferase family protein	AT5G17540
Potra2n13c26004	Potri.013G033200	sp|A4KX75|MMP_HVAVE Putative matrix metalloproteinase OS=Heliothis virescens ascovirus 3e OX=260797 GN=ORF20 PE=3 SV=1	AT1G59970-Matrixin family protein Matrixin family protein	AT1G59970
Potra2n1414s37057		None available
Potra2n14c26611	Potri.014G038300	sp|P46549|SULU_CAEEL Serine/threonine-protein kinase SULU OS=Caenorhabditis elegans OX=6239 GN=kin-18 PE=1 SV=1	AT1G55200-kinase with adenine nucleotide alpha hydrolases-like domain-containing protein kinase with adenine nucleotide alpha hydrolases-like domain-containing protein	AT1G55200
Potra2n14c26937	Potri.014G078000	sp|Q01317|NUC2_NEUCR Ankyrin repeat protein nuc-2 OS=Neurospora crassa (strain ATCC 24698 / 74-OR23-1A / CBS 708.71 / DSM 1257 / FGSC 987) OX=367110 GN=nuc-2 PE=4 SV=2	AT4G22990-Major Facilitator Superfamily with SPX (SYG1/Pho81/XPR1) domain-containing protein Major Facilitator Superfamily with SPX (SYG1/Pho81/XPR1) domain-containing protein	AT4G22990
Potra2n16c29496	Potri.T039450	sp|Q8W474|DRL7_ARATH Probable disease resistance protein At1g58390 OS=Arabidopsis thaliana OX=3702 GN=At1g58390 PE=2 SV=4	AT5G36930-Disease resistance protein (TIR-NBS-LRR class) family Disease resistance protein (TIR-NBS-LRR class) family	AT5G36930
Potra2n17c31920	Potri.017G000700	sp|Q9LM55|FBK8_ARATH F-box/kelch-repeat protein At1g22040 OS=Arabidopsis thaliana OX=3702 GN=At1g22040 PE=2 SV=1	AT3G59940-Galactose oxidase/kelch repeat superfamily protein Galactose oxidase/kelch repeat superfamily protein	AT3G59940
Potra2n18c32089	Potri.018G138700	sp|Q9SYM9|Y1853_ARATH Receptor-like serine/threonine-protein kinase At1g78530 OS=Arabidopsis thaliana OX=3702 GN=At1g78530 PE=2 SV=1	AT4G34500-Protein kinase superfamily protein Protein kinase superfamily protein	AT4G34500
Potra2n18c32115	Potri.018G132200	sp|P28584|TRK2_YEAST Low-affinity potassium transport protein OS=Saccharomyces cerevisiae (strain ATCC 204508 / S288c) OX=559292 GN=TRK2 PE=1 SV=1	AT4G10310-high-affinity K+ transporter 1 high-affinity K+ transporter 1	AT4G10310
Potra2n19c33517	Potri.019G090200	sp|Q93ZA5|TBL46_ARATH Putative truncated protein trichome birefringence-like 46 OS=Arabidopsis thaliana OX=3702 GN=TBL46 PE=5 SV=1	AT2G42570-TRICHOME BIREFRINGENCE-LIKE 39 TRICHOME BIREFRINGENCE-LIKE 39	AT2G42570
Potra2n19c34042	Potri.019G039000	sp|Q3ZC49|LRC39_BOVIN Leucine-rich repeat-containing protein 39 OS=Bos taurus OX=9913 GN=LRRC39 PE=2 SV=1	AT3G03770-Leucine-rich repeat protein kinase family protein Leucine-rich repeat protein kinase family protein	AT3G03770
Potra2n19c34089	Potri.019G034800	sp|Q9USN5|GDH2_SCHPO Probable NAD-specific glutamate dehydrogenase OS=Schizosaccharomyces pombe (strain 972 / ATCC 24843) OX=284812 GN=gdh2 PE=3 SV=1	AT5G18170-glutamate dehydrogenase 1 glutamate dehydrogenase 1	AT5G18170
Potra2n19c34320	Potri.019G011750	sp|Q9ZVA4|EP1L3_ARATH EP1-like glycoprotein 3 OS=Arabidopsis thaliana OX=3702 GN=At1g78850 PE=1 SV=1	AT5G24080-Protein kinase superfamily protein Protein kinase superfamily protein	AT5G24080
Potra2n1c1477	Potri.001G167800	sp|Q9V6H1|CP9H1_DROME Probable cytochrome P450 9h1 OS=Drosophila melanogaster OX=7227 GN=Cyp9h1 PE=3 SV=1	AT5G07990-Cytochrome P450 superfamily protein Cytochrome P450 superfamily protein	AT5G07990
Potra2n1c1631	Potri.001G185900	sp|Q8S3D5|BH069_ARATH Transcription factor bHLH69 OS=Arabidopsis thaliana OX=3702 GN=BHLH69 PE=2 SV=2	AT4G29100-basic helix-loop-helix (bHLH) DNA-binding superfamily protein basic helix-loop-helix (bHLH) DNA-binding superfamily protein	AT4G29100
Potra2n1c1961	Potri.001G227300	sp|B4U1G6|LACG_STREM 6-phospho-beta-galactosidase OS=Streptococcus equi subsp. zooepidemicus (strain MGCS10565) OX=552526 GN=lacG PE=3 SV=1	AT2G44480-beta glucosidase 17 beta glucosidase 17	AT2G44480
Potra2n1c267	Potri.001G032500	sp|F4IXT6|WTR19_ARATH WAT1-related protein At3g28060 OS=Arabidopsis thaliana OX=3702 GN=At3g28060 PE=3 SV=1	AT5G07050-nodulin MtN21 /EamA-like transporter family protein nodulin MtN21 /EamA-like transporter family protein	AT5G07050
Potra2n1c3187	Potri.001G361200	sp|Q0VAA2|LR74A_HUMAN Leucine-rich repeat-containing protein 74A OS=Homo sapiens OX=9606 GN=LRRC74A PE=2 SV=2	AT5G55540-tornado 1 tornado 1	AT5G55540
Potra2n1c3729	Potri.001G439600	sp|F4IDI6|BRG2_ARATH Probable BOI-related E3 ubiquitin-protein ligase 2 OS=Arabidopsis thaliana OX=3702 GN=BRG2 PE=1 SV=1	AT3G12920-SBP (S-ribonuclease binding protein) family protein SBP (S-ribonuclease binding protein) family protein	AT3G12920
Potra2n1c714	Potri.001G086900	sp|Q9P7B4|YI13_SCHPO NADP-dependent 3-hydroxy acid dehydrogenase OS=Schizosaccharomyces pombe (strain 972 / ATCC 24843) OX=284812 GN=SPAC521.03 PE=1 SV=1	AT4G24050-NAD(P)-binding Rossmann-fold superfamily protein NAD(P)-binding Rossmann-fold superfamily protein	AT4G24050
Potra2n1c951	Potri.001G112000	sp|Q5UPS5|YL780_MIMIV Uncharacterized protein L780 OS=Acanthamoeba polyphaga mimivirus OX=212035 GN=MIMI_L780 PE=4 SV=1	AT1G63000-nucleotide-rhamnose synthase/epimerase-reductase nucleotide-rhamnose synthase/epimerase-reductase	AT1G63000
Potra2n2c4057	Potri.002G260000	sp|Q9FNN6|SRM1_ARATH Transcription factor SRM1 OS=Arabidopsis thaliana OX=3702 GN=SRM1 PE=1 SV=1	AT4G39250-RAD-like 1 RAD-like 1	AT4G39250
Potra2n2c4868	Potri.002G169900	None available	AT2G46420-helicase with zinc finger protein helicase with zinc finger protein	AT2G46420
Potra2n2c4961	Potri.014G085700	sp|Q9BYT1|S17A9_HUMAN Solute carrier family 17 member 9 OS=Homo sapiens OX=9606 GN=SLC17A9 PE=1 SV=2	AT4G00370-Major facilitator superfamily protein Major facilitator superfamily protein	AT4G00370
Potra2n2c5702	Potri.002G078900	sp|Q9XI19|PTAC6_ARATH PLASTID TRANSCRIPTIONALLY ACTIVE protein 6, chloroplastic OS=Arabidopsis thaliana OX=3702 GN=PTAC6 PE=1 SV=1	AT1G21600-plastid transcriptionally active 6 plastid transcriptionally active 6	AT1G21600
Potra2n3c6746	Potri.003G192500	sp|F4IXT6|WTR19_ARATH WAT1-related protein At3g28060 OS=Arabidopsis thaliana OX=3702 GN=At3g28060 PE=3 SV=1	AT5G07050-nodulin MtN21 /EamA-like transporter family protein nodulin MtN21 /EamA-like transporter family protein	AT5G07050
Potra2n3c7200	Potri.003G143500	sp|P30271|AMYB_SECCE Beta-amylase (Fragment) OS=Secale cereale OX=4550 GN=BMY1 PE=2 SV=1	AT3G23920-beta-amylase 1 beta-amylase 1	AT3G23920
Potra2n3c7336	Potri.003G128600	sp|P18156|GLPF_BACSU Glycerol uptake facilitator protein OS=Bacillus subtilis (strain 168) OX=224308 GN=glpF PE=2 SV=2	AT1G01620-plasma membrane intrinsic protein 1C plasma membrane intrinsic protein 1C	AT1G01620
Potra2n4c8452	Potri.011G010500	sp|O61122|SVKA_DICDI Serine/threonine-protein kinase svkA OS=Dictyostelium discoideum OX=44689 GN=svkA PE=1 SV=1	AT4G22130-STRUBBELIG-receptor family 8 STRUBBELIG-receptor family 8	AT4G22130
Potra2n4c8612	Potri.004G023000	None available	AT4G21215-transmembrane protein transmembrane protein	AT4G21215
Potra2n4c9591	Potri.005G077200	sp|Q9HIW7|OTSBH_THEAC Trehalose-6-phosphate phosphatase-related protein OS=Thermoplasma acidophilum (strain ATCC 25905 / DSM 1728 / JCM 9062 / NBRC 15155 / AMRC-C165) OX=273075 GN=Ta1209 PE=1 SV=1	AT5G65140-Haloacid dehalogenase-like hydrolase (HAD) superfamily protein Haloacid dehalogenase-like hydrolase (HAD) superfamily protein	AT5G65140
Potra2n515s35866	Potri.016G011601	sp|P00527|YES_AVISY Tyrosine-protein kinase transforming protein Yes (Fragment) OS=Avian sarcoma virus (strain Y73) OX=11884 GN=V-YES PE=3 SV=2	AT1G53430-Leucine-rich repeat transmembrane protein kinase Leucine-rich repeat transmembrane protein kinase	AT1G53430
Potra2n5c10523	Potri.005G257000	sp|Q59468|HMDH_HALVD 3-hydroxy-3-methylglutaryl-coenzyme A reductase OS=Haloferax volcanii (strain ATCC 29605 / DSM 3757 / JCM 8879 / NBRC 14742 / NCIMB 2012 / VKM B-1768 / DS2) OX=309800 GN=hmgA PE=1 SV=2	AT1G76490-hydroxy methylglutaryl CoA reductase 1 hydroxy methylglutaryl CoA reductase 1	AT1G76490
Potra2n5c11895	Potri.005G102800	sp|Q8W4G3|DTX46_ARATH Protein DETOXIFICATION 46, chloroplastic OS=Arabidopsis thaliana OX=3702 GN=DTX46 PE=2 SV=1	AT4G38380-MATE efflux family protein MATE efflux family protein	AT4G38380
Potra2n5c12067	Potri.005G087300	sp|Q9ZLF9|RIR1_HELPJ Ribonucleoside-diphosphate reductase subunit alpha OS=Helicobacter pylori (strain J99 / ATCC 700824) OX=85963 GN=nrdA PE=3 SV=1	AT2G21790-ribonucleotide reductase 1 ribonucleotide reductase 1	AT2G21790
Potra2n5c12249	Potri.005G069200	sp|Q5BEQ0|BGALB_EMENI Probable beta-galactosidase B OS=Emericella nidulans (strain FGSC A4 / ATCC 38163 / CBS 112.46 / NRRL 194 / M139) OX=227321 GN=lacB PE=3 SV=2	AT5G63800-Glycosyl hydrolase family 35 protein Glycosyl hydrolase family 35 protein	AT5G63800
Potra2n5c12258	Potri.007G100800	sp|Q8VY52|PPD2_ARATH PsbP domain-containing protein 2, chloroplastic OS=Arabidopsis thaliana OX=3702 GN=PPD2 PE=1 SV=1	AT2G28605-Photosystem II reaction center PsbP family protein Photosystem II reaction center PsbP family protein	AT2G28605
Potra2n6c13617	Potri.006G196500	sp|Q9FMQ9|FACR7_ARATH Putative fatty acyl-CoA reductase 7 OS=Arabidopsis thaliana OX=3702 GN=FAR7 PE=3 SV=1	AT3G11980-Jojoba acyl CoA reductase-related male sterility protein Jojoba acyl CoA reductase-related male sterility protein	AT3G11980
Potra2n6c13667	Potri.006G191000	sp|Q67W50|ORR25_ORYSJ Two-component response regulator ORR25 OS=Oryza sativa subsp. japonica OX=39947 GN=RR25 PE=3 SV=1	AT5G06800-myb-like HTH transcriptional regulator family protein myb-like HTH transcriptional regulator family protein	AT5G06800
Potra2n6c15200	Potri.006G021200	None available	AT2G32240-early endosome antigen early endosome antigen	AT2G32240
Potra2n7c15717	Potri.007G111100	sp|Q9LZR8|Y5370_ARATH PAN domain-containing protein At5g03700 OS=Arabidopsis thaliana OX=3702 GN=At5g03700 PE=1 SV=1	AT5G24080-Protein kinase superfamily protein Protein kinase superfamily protein	AT5G24080
Potra2n8c16973	Potri.008G041000	sp|P93664|LHSR1_CHLRE Light-harvesting complex stress-related protein 1, chloroplastic OS=Chlamydomonas reinhardtii OX=3055 GN=LHCSR1 PE=1 SV=1	AT3G54890-chlorophyll a-b binding protein 6 chlorophyll a-b binding protein 6	AT3G54890
Potra2n8c18416	Potri.008G194000	sp|P14906|SEC63_YEAST Protein translocation protein SEC63 OS=Saccharomyces cerevisiae (strain ATCC 204508 / S288c) OX=559292 GN=SEC63 PE=1 SV=2	AT1G59725-DNAJ heat shock family protein DNAJ heat shock family protein	AT1G59725
Potra2n9c19094	Potri.009G116600	sp|Q4R8H2|DNJC2_MACFA DnaJ homolog subfamily C member 2 OS=Macaca fascicularis OX=9541 GN=DNAJC2 PE=2 SV=1	AT2G21650-Homeodomain-like superfamily protein Homeodomain-like superfamily protein	AT2G21650
Potra2n18c32520	Potri.018G086800	sp|B8NI27|IMQJ_ASPFN Peptide transporter imqJ OS=Aspergillus flavus (strain ATCC 200026 / FGSC A1120 / NRRL 3357 / JCM 12722 / SRRC 167) OX=332952 GN=imqJ PE=2 SV=1	AT1G35190-2-oxoglutarate (2OG) and Fe(II)-dependent oxygenase superfamily protein 2-oxoglutarate (2OG) and Fe(II)-dependent oxygenase superfamily protein	AT1G35190
Potra2n1c1675	Potri.001G191000	sp|O82122|VSP2_ARATH Vegetative storage protein 2 OS=Arabidopsis thaliana OX=3702 GN=VSP2 PE=2 SV=1	AT4G25150-HAD superfamily, subfamily IIIB acid phosphatase HAD superfamily, subfamily IIIB acid phosphatase	AT4G25150
Potra2n278s35187	Potri.004G157200	sp|Q6FPX5|RS25_CANGA 40S ribosomal protein S25 OS=Candida glabrata (strain ATCC 2001 / CBS 138 / JCM 3761 / NBRC 0622 / NRRL Y-65) OX=284593 GN=RPS25 PE=3 SV=1	AT4G39200-Ribosomal protein S25 family protein Ribosomal protein S25 family protein	AT4G39200
Potra2n3c6819	Potri.003G183700	sp|Q9JMC3|DNJA4_MOUSE DnaJ homolog subfamily A member 4 OS=Mus musculus OX=10090 GN=Dnaja4 PE=1 SV=1	AT1G80920-Chaperone DnaJ-domain superfamily protein Chaperone DnaJ-domain superfamily protein	AT1G80920
Potra2n3c8091	Potri.003G043600	None available	AT2G19460-DUF3511 domain protein (DUF3511) DUF3511 domain protein (DUF3511)	AT2G19460
Potra2n4c8510	Potri.T104700	None available
Potra2n4c9753	Potri.004G147600	sp|Q59203|CPXP_BRADU Cytochrome P450 BJ-1 OS=Bradyrhizobium diazoefficiens (strain JCM 10833 / IAM 13628 / NBRC 14792 / USDA 110) OX=224911 GN=cyp112 PE=3 SV=2	AT4G31940-cytochrome P450, family 82, subfamily C, polypeptide 4 cytochrome P450, family 82, subfamily C, polypeptide 4	AT4G31940
Potra2n599s36095	Potri.T164000	sp|P0C897|Y3264_ARATH Putative UPF0481 protein At3g02645 OS=Arabidopsis thaliana OX=3702 GN=At3g02645 PE=3 SV=1	AT3G50120-transmembrane protein, putative (DUF247) transmembrane protein, putative (DUF247)	AT3G50120
Potra2n6c15103	Potri.006G036000	sp|D4AQ54|SCPC_ARTBC Carboxypeptidase Y homolog ARB_06361 OS=Arthroderma benhamiae (strain ATCC MYA-4681 / CBS 112371) OX=663331 GN=ARB_06361 PE=1 SV=1	AT1G28110-serine carboxypeptidase-like 45 serine carboxypeptidase-like 45	AT1G28110
Potra2n10c20672	Potri.010G197700	sp|O42611|HIRA_TAKRU Protein HIRA OS=Takifugu rubripes OX=31033 GN=hira PE=2 SV=1	AT5G05970-Transducin/WD40 repeat-like superfamily protein Transducin/WD40 repeat-like superfamily protein	AT5G05970
Potra2n14c27557	Potri.014G144300	None available	AT3G19340-aminopeptidase (DUF3754) aminopeptidase (DUF3754)	AT3G19340
Potra2n154s34741	Potri.T087300	sp|P0C897|Y3264_ARATH Putative UPF0481 protein At3g02645 OS=Arabidopsis thaliana OX=3702 GN=At3g02645 PE=3 SV=1	AT5G11290-transmembrane protein, putative (DUF247) transmembrane protein, putative (DUF247)	AT5G11290
Potra2n16c30407	Potri.016G126500	None available	AT5G01650-Tautomerase/MIF superfamily protein Tautomerase/MIF superfamily protein	AT5G01650
Potra2n19c33545	Potri.019G093900	sp|Q9LSP9|CTL2_ARATH Chitinase-like protein 2 OS=Arabidopsis thaliana OX=3702 GN=CTL2 PE=2 SV=1	AT3G54420-homolog of carrot EP3-3 chitinase homolog of carrot EP3-3 chitinase	AT3G54420
Potra2n19c33698	Potri.019G076300	sp|Q9FH92|IX15L_ARATH Protein IRX15-LIKE OS=Arabidopsis thaliana OX=3702 GN=IRX15-L PE=2 SV=1	AT1G33800-glucuronoxylan 4-O-methyltransferase-like protein (DUF579) glucuronoxylan 4-O-methyltransferase-like protein (DUF579)	AT1G33800
Potra2n203s34933	Potri.007G037700	sp|C0LA90|PYRHY_SPHWJ Pyrethroid hydrolase OS=Sphingobium wenxiniae (strain DSM 21828 / JZ-1) OX=595605 GN=pytH PE=1 SV=1	AT2G23620-methyl esterase 1 methyl esterase 1	AT2G23620
Potra2n243s35085	Potri.T092200	sp|B4F7C5|LRRT4_RAT Leucine-rich repeat transmembrane neuronal protein 4 OS=Rattus norvegicus OX=10116 GN=Lrrtm4 PE=1 SV=1	AT1G47890-receptor like protein 7 receptor like protein 7	AT1G47890
Potra2n4c8847	Potri.004G050600	None available
Potra2n5c12482	Potri.005G042900	sp|Q42484|RPS2_ARATH Disease resistance protein RPS2 OS=Arabidopsis thaliana OX=3702 GN=RPS2 PE=1 SV=1	AT4G26090-NB-ARC domain-containing disease resistance protein NB-ARC domain-containing disease resistance protein	AT4G26090
Potra2n6c14064	Potri.006G141400	sp|Q9VQD2|CP391_DROME Probable cytochrome P450 309a1 OS=Drosophila melanogaster OX=7227 GN=Cyp309a1 PE=1 SV=4	AT5G07990-Cytochrome P450 superfamily protein Cytochrome P450 superfamily protein	AT5G07990
Potra2n9c19092	Potri.009G117000	sp|O05235|YUGF_BACSU Uncharacterized hydrolase YugF OS=Bacillus subtilis (strain 168) OX=224308 GN=yugF PE=3 SV=1	AT2G18360-alpha/beta-Hydrolases superfamily protein alpha/beta-Hydrolases superfamily protein	AT2G18360
Potra2n10c20836	Potri.010G180300	sp|Q6P7W0|SENP6_MOUSE Sentrin-specific protease 6 OS=Mus musculus OX=10090 GN=Senp6 PE=1 SV=3	AT3G48480-Cysteine proteinases superfamily protein Cysteine proteinases superfamily protein	AT3G48480
Potra2n2c4346	Potri.014G150800	sp|Q8NCG7|DGLB_HUMAN Sn1-specific diacylglycerol lipase beta OS=Homo sapiens OX=9606 GN=DAGLB PE=1 SV=2	AT1G05790-lipase class 3 family protein lipase class 3 family protein	AT1G05790
Potra2n9c19178	Potri.009G106900	sp|P35507|KC1B_BOVIN Casein kinase I isoform beta OS=Bos taurus OX=9913 GN=CSNK1B PE=2 SV=1	AT4G33950-Protein kinase superfamily protein Protein kinase superfamily protein	AT4G33950
Potra2n114s34562	Potri.015G126800	sp|Q9LVA0|BAG7_ARATH BAG family molecular chaperone regulator 7 OS=Arabidopsis thaliana OX=3702 GN=BAG7 PE=1 SV=1	AT5G62390-BCL-2-associated athanogene 7 BCL-2-associated athanogene 7	AT5G62390	BAG7
Potra2n3c7634	Potri.003G098100	sp|Q97UL6|PMK_SACS2 Phosphomevalonate kinase OS=Saccharolobus solfataricus (strain ATCC 35092 / DSM 1617 / JCM 11322 / P2) OX=273057 GN=SSO2988 PE=1 SV=1	AT1G31910-GHMP kinase family protein GHMP kinase family protein	AT1G31910
Potra2n12c24090	Potri.012G044400	None available	AT2G23530-Zinc-finger domain of monoamine-oxidase A repressor R1 Zinc-finger domain of monoamine-oxidase A repressor R1	AT2G23530
Potra2n16c30450	Potri.016G130500	sp|A0MFH4|LOR16_ARATH Protein LURP-one-related 16 OS=Arabidopsis thaliana OX=3702 GN=At5g20640 PE=2 SV=2	AT5G01750-LURP-one-like protein (DUF567) LURP-one-like protein (DUF567)	AT5G01750
Potra2n2c4325	Potri.012G086600	sp|P62864|RS30_RAT 40S ribosomal protein S30 OS=Rattus norvegicus OX=10116 GN=Fau PE=1 SV=1	AT2G19750-Ribosomal protein S30 family protein Ribosomal protein S30 family protein	AT2G19750
Potra2n372s35460	Potri.014G183800	sp|P52397|E13J_TOBAC Glucan endo-1,3-beta-glucosidase, acidic isoform PR-O (Fragment) OS=Nicotiana tabacum OX=4097 GN=PR0 PE=1 SV=1	AT4G34480-O-Glycosyl hydrolases family 17 protein O-Glycosyl hydrolases family 17 protein	AT4G34480
Potra2n4c8550	Potri.004G015300	sp|Q5AEN1|CCPR_CANAL Cytochrome c peroxidase, mitochondrial OS=Candida albicans (strain SC5314 / ATCC MYA-2876) OX=237561 GN=CCP1 PE=3 SV=2	AT4G21960-Peroxidase superfamily protein Peroxidase superfamily protein	AT4G21960
Potra2n4c9015	Potri.011G083300	sp|Q9LU10|DEGP8_ARATH Protease Do-like 8, chloroplastic OS=Arabidopsis thaliana OX=3702 GN=DEGP8 PE=1 SV=1	AT4G18370-DEGP protease 5 DEGP protease 5	AT4G18370
Potra2n7c16056	Potri.007G067100	sp|Q2QQS5|CCT14_ORYSJ Cyclin-T1-4 OS=Oryza sativa subsp. japonica OX=39947 GN=CYCT1-1 PE=2 SV=1	AT4G19600-Cyclin family protein Cyclin family protein	AT4G19600
Potra2n8c17310	Potri.008G077000	sp|Q0WVZ1|Y3330_ARATH Putative metallophosphoesterase At3g03305 OS=Arabidopsis thaliana OX=3702 GN=At3g03305 PE=2 SV=1	AT3G03305-Calcineurin-like metallo-phosphoesterase superfamily protein Calcineurin-like metallo-phosphoesterase superfamily protein	AT3G03305
Potra2n14c27215	Potri.014G109200	sp|O74507|YJD4_SCHPO Uncharacterized protein C594.04c OS=Schizosaccharomyces pombe (strain 972 / ATCC 24843) OX=284812 GN=SPCC594.04c PE=3 SV=2	AT2G46890-3-oxo-5-alpha-steroid 4-dehydrogenase (DUF1295) 3-oxo-5-alpha-steroid 4-dehydrogenase (DUF1295)	AT2G46890
Potra2n14c27586	Potri.014G147300	sp|Q6P9F7|LRC8B_HUMAN Volume-regulated anion channel subunit LRRC8B OS=Homo sapiens OX=9606 GN=LRRC8B PE=1 SV=2	AT3G28040-Leucine-rich receptor-like protein kinase family protein Leucine-rich receptor-like protein kinase family protein	AT3G28040
Potra2n6c14120	Potri.006G135100	sp|P85076|PME_ACTDE Pectinesterase OS=Actinidia deliciosa OX=3627 PE=1 SV=1	AT5G20860-Plant invertase/pectin methylesterase inhibitor superfamily Plant invertase/pectin methylesterase inhibitor superfamily	AT5G20860
Potra2n6c14584	Potri.006G086600	sp|Q2V2T9|SCL16_ARATH Putative scarecrow-like protein 16 OS=Arabidopsis thaliana OX=3702 GN=SCL16 PE=5 SV=1	AT2G37650-GRAS family transcription factor GRAS family transcription factor	AT2G37650
Potra2n13c25240	Potri.013G122900	sp|Q6WUC2|7OMT_PAPSO (R,S)-reticuline 7-O-methyltransferase OS=Papaver somniferum OX=3469 GN=7OMT PE=1 SV=1	AT5G54160-O-methyltransferase 1 O-methyltransferase 1	AT5G54160
Potra2n13c26019	Potri.013G031400	sp|Q6Q595|SCS22_YEAST Vesicle-associated membrane protein-associated protein SCS22 OS=Saccharomyces cerevisiae (strain ATCC 204508 / S288c) OX=559292 GN=SCS22 PE=1 SV=2	AT1G08820-vamp/synaptobrevin-associated protein 27-2 vamp/synaptobrevin-associated protein 27-2	AT1G08820
Potra2n16c29404	Potri.016G018700	None available	AT2G32240-early endosome antigen early endosome antigen	AT2G32240
Potra2n16c29457	Potri.016G026000	sp|Q7XJM8|SCL27_ARATH Scarecrow-like protein 27 OS=Arabidopsis thaliana OX=3702 GN=SCL27 PE=2 SV=1	AT2G01570-GRAS family transcription factor family protein GRAS family transcription factor family protein	AT2G01570
Potra2n16c29762	Potri.016G057800	None available	AT5G22355-Cysteine/Histidine-rich C1 domain family protein Cysteine/Histidine-rich C1 domain family protein	AT5G22355
Potra2n17c31706	Potri.017G038500	sp|Q58760|Y1365_METJA Uncharacterized protein MJ1365 OS=Methanocaldococcus jannaschii (strain ATCC 43067 / DSM 2661 / JAL-1 / JCM 10045 / NBRC 100440) OX=243232 GN=MJ1365 PE=4 SV=1	AT1G05270-TraB family protein TraB family protein	AT1G05270
Potra2n18c32055	Potri.018G143100	sp|Q8R3D1|TBC13_MOUSE TBC1 domain family member 13 OS=Mus musculus OX=10090 GN=Tbc1d13 PE=1 SV=1	AT4G29950-Ypt/Rab-GAP domain of gyp1p superfamily protein Ypt/Rab-GAP domain of gyp1p superfamily protein	AT4G29950
Potra2n18c32326	Potri.006G183000	None available	AT5G57910-ribosomal RNA small subunit methyltransferase G ribosomal RNA small subunit methyltransferase G	AT5G57910
Potra2n19c34322	Potri.019G011400	sp|O64793|Y1675_ARATH G-type lectin S-receptor-like serine/threonine-protein kinase At1g67520 OS=Arabidopsis thaliana OX=3702 GN=At1g67520 PE=2 SV=3	AT5G24080-Protein kinase superfamily protein Protein kinase superfamily protein	AT5G24080
Potra2n19c34401		None available
Potra2n19c34452	Potri.T045200	None available
Potra2n2c5967	Potri.007G089350	sp|Q03274|PO22_POPJA Retrovirus-related Pol polyprotein from type-1 retrotransposable element R2 (Fragment) OS=Popillia japonica OX=7064 PE=4 SV=1	AT4G29090-Ribonuclease H-like superfamily protein Ribonuclease H-like superfamily protein	AT4G29090
Potra2n2c6062	Potri.002G042300	sp|P01052|ICIA_SOLTU Chymotrypsin inhibitor I, A, B and C subunits OS=Solanum tuberosum OX=4113 PE=1 SV=1	AT4G23160-cysteine-rich RECEPTOR-like kinase cysteine-rich RECEPTOR-like kinase	AT4G23160
Potra2n381s35494	Potri.T008550	sp|Q24020|FLII_DROME Protein flightless-1 OS=Drosophila melanogaster OX=7227 GN=fliI PE=2 SV=1	AT1G29740-Leucine-rich repeat transmembrane protein kinase Leucine-rich repeat transmembrane protein kinase	AT1G29740
Potra2n3c7483	Potri.003G113400	sp|O14217|TOM70_SCHPO Probable mitochondrial import receptor subunit tom70 OS=Schizosaccharomyces pombe (strain 972 / ATCC 24843) OX=284812 GN=tom70 PE=1 SV=1	AT4G12400-stress-inducible protein stress-inducible protein	AT4G12400
Potra2n3c8191	Potri.003G028000	sp|Q9SHV7|MD15C_ARATH Probable mediator of RNA polymerase II transcription subunit 15c OS=Arabidopsis thaliana OX=3702 GN=MED15C PE=3 SV=1	AT1G15780-mediator of RNA polymerase II transcription subunit 15a-like protein mediator of RNA polymerase II transcription subunit 15a-like protein	AT1G15780
Potra2n6c14808	Potri.006G064300	sp|A0R043|PIMB_MYCS2 GDP-mannose-dependent alpha-(1-6)-phosphatidylinositol monomannoside mannosyltransferase OS=Mycolicibacterium smegmatis (strain ATCC 700084 / mc(2)155) OX=246196 GN=pimB PE=1 SV=1	AT5G20280-sucrose phosphate synthase 1F sucrose phosphate synthase 1F	AT5G20280
Potra2n6c15367	Potri.006G002800	sp|Q58FG0|HS905_HUMAN Putative heat shock protein HSP 90-alpha A5 OS=Homo sapiens OX=9606 GN=HSP90AA5P PE=2 SV=1	AT5G56010-heat shock protein 81-3 heat shock protein 81-3	AT5G56010
Potra2n751s36690	Potri.006G023151	sp|P17717|UDB17_MOUSE UDP-glucuronosyltransferase 2B17 OS=Mus musculus OX=10090 GN=Ugt2b17 PE=1 SV=1	AT1G22380-UDP-glucosyl transferase 85A3 UDP-glucosyl transferase 85A3	AT1G22380
Potra2n989s36914	Potri.T092000	sp|C0LGR6|Y4291_ARATH Probable LRR receptor-like serine/threonine-protein kinase At4g29180 OS=Arabidopsis thaliana OX=3702 GN=At4g29180 PE=1 SV=2	AT1G47890-receptor like protein 7 receptor like protein 7	AT1G47890
Potra2n11c22462	Potri.011G157100	sp|Q8GWF1|WRK38_ARATH Probable WRKY transcription factor 38 OS=Arabidopsis thaliana OX=3702 GN=WRKY38 PE=1 SV=1	AT1G30650-WRKY DNA-binding protein 14 WRKY DNA-binding protein 14	AT1G30650
Potra2n17c30785	Potri.017G131100	sp|Q5SIP0|GLNA_THET8 Glutamine synthetase OS=Thermus thermophilus (strain HB8 / ATCC 27634 / DSM 579) OX=300852 GN=TTHA1329 PE=1 SV=1	AT5G37600-hypothetical protein hypothetical protein	AT5G37600
Potra2n7c16274	Potri.007G042900	sp|P02591|TNNC1_RABIT Troponin C, slow skeletal and cardiac muscles OS=Oryctolagus cuniculus OX=9986 GN=TNNC1 PE=1 SV=1	AT2G15680-Calcium-binding EF-hand family protein Calcium-binding EF-hand family protein	AT2G15680
Potra2n10c20372	Potri.019G012400	None available
Potra2n10c21451	Potri.010G112800	sp|D5A7J3|PIN5B_ORYSJ Probable auxin efflux carrier component 5b OS=Oryza sativa subsp. japonica OX=39947 GN=PIN5B PE=2 SV=1	AT1G70940-Auxin efflux carrier family protein Auxin efflux carrier family protein	AT1G70940
Potra2n11c22644	Potri.011G135800	sp|O43299|AP5Z1_HUMAN AP-5 complex subunit zeta-1 OS=Homo sapiens OX=9606 GN=AP5Z1 PE=1 SV=2	AT3G15160-AP-5 complex subunit zeta-1 AP-5 complex subunit zeta-1	AT3G15160
Potra2n11c23165	Potri.011G075400	sp|Q5E9C0|RSU1_BOVIN Ras suppressor protein 1 OS=Bos taurus OX=9913 GN=RSU1 PE=2 SV=1	AT1G29740-Leucine-rich repeat transmembrane protein kinase Leucine-rich repeat transmembrane protein kinase	AT1G29740
Potra2n11c23178	Potri.011G072100	sp|O77740|AQP2_TALEU Aquaporin-2 (Fragment) OS=Talpa europaea OX=9375 GN=AQP2 PE=3 SV=1	AT4G18910-NOD26-like intrinsic protein 1;2 NOD26-like intrinsic protein 1;2	AT4G18910
Potra2n11c23346	Potri.011G050900	sp|Q9C5W7|TOM2A_ARATH Tobamovirus multiplication protein 2A OS=Arabidopsis thaliana OX=3702 GN=TOM2A PE=1 SV=1	AT2G20740-Tetraspanin family protein Tetraspanin family protein	AT2G20740
Potra2n11c23500	Potri.011G024900	sp|E3PY97|ORTB_ACESD 2-amino-4-ketopentanoate thiolase beta subunit OS=Acetoanaerobium sticklandii (strain ATCC 12662 / DSM 519 / JCM 1433 / NCIMB 10654) OX=499177 GN=ortB PE=1 SV=1	AT5G28237-Pyridoxal-5'-phosphate-dependent enzyme family protein Pyridoxal-5'-phosphate-dependent enzyme family protein	AT5G28237
Potra2n12c24418	Potri.015G083200	sp|Q9NPH5|NOX4_HUMAN NADPH oxidase 4 OS=Homo sapiens OX=9606 GN=NOX4 PE=1 SV=2	AT5G50160-ferric reduction oxidase 8 ferric reduction oxidase 8	AT5G50160
Potra2n13c25916	Potri.013G043100	sp|O95237|LRAT_HUMAN Lecithin retinol acyltransferase OS=Homo sapiens OX=9606 GN=LRAT PE=1 SV=2	AT5G16360-NC domain-containing protein-like protein NC domain-containing protein-like protein	AT5G16360
Potra2n13c26143	Potri.013G018400	sp|Q6FRU4|ATG21_CANGA Autophagy-related protein 21 OS=Candida glabrata (strain ATCC 2001 / CBS 138 / JCM 3761 / NBRC 0622 / NRRL Y-65) OX=284593 GN=ATG21 PE=3 SV=1	AT3G62770-Transducin/WD40 repeat-like superfamily protein Transducin/WD40 repeat-like superfamily protein	AT3G62770
Potra2n13c26186	Potri.013G012766	sp|Q9C7J9|P2B13_ARATH F-box protein PP2-B13 OS=Arabidopsis thaliana OX=3702 GN=PP2B13 PE=2 SV=1	AT1G09155-phloem protein 2-B15 phloem protein 2-B15	AT1G09155
Potra2n148s34737	Potri.011G013800	sp|P0DI18|DRL45_ARATH Probable disease resistance protein RDL6 OS=Arabidopsis thaliana OX=3702 GN=RDL6 PE=3 SV=1	AT5G36930-Disease resistance protein (TIR-NBS-LRR class) family Disease resistance protein (TIR-NBS-LRR class) family	AT5G36930
Potra2n14c27129	Potri.014G099700	sp|P0CB25|BH131_ARATH Transcription factor bHLH131 OS=Arabidopsis thaliana OX=3702 GN=BHLH131 PE=2 SV=1	AT1G01260-basic helix-loop-helix (bHLH) DNA-binding superfamily protein basic helix-loop-helix (bHLH) DNA-binding superfamily protein	AT1G01260
Potra2n16c29771	Potri.016G058700	sp|Q5UBY2|FRS1_ARATH Protein FAR1-RELATED SEQUENCE 1 OS=Arabidopsis thaliana OX=3702 GN=FRS1 PE=1 SV=1	AT2G27110-FAR1-related sequence 3 FAR1-related sequence 3	AT2G27110
Potra2n16c30474	Potri.016G133300	sp|O48724|WEB1_ARATH Protein WEAK CHLOROPLAST MOVEMENT UNDER BLUE LIGHT 1 OS=Arabidopsis thaliana OX=3702 GN=WEB1 PE=1 SV=1	AT2G38370-weak chloroplast movement under blue light protein (DUF827) weak chloroplast movement under blue light protein (DUF827)	AT2G38370
Potra2n17c30631	Potri.004G071600	sp|Q9SN22|SCL32_ARATH Scarecrow-like protein 32 OS=Arabidopsis thaliana OX=3702 GN=SCL32 PE=1 SV=1	AT2G01570-GRAS family transcription factor family protein GRAS family transcription factor family protein	AT2G01570
Potra2n18c33235	Potri.006G279000	sp|P39163|CHAC_ECOLI Glutathione-specific gamma-glutamylcyclotransferase OS=Escherichia coli (strain K12) OX=83333 GN=chaC PE=1 SV=3	AT4G31290-ChaC-like family protein ChaC-like family protein	AT4G31290
Potra2n18c33254	Potri.018G000600	None available	AT4G31130-keratin-associated protein (DUF1218) keratin-associated protein (DUF1218)	AT4G31130
Potra2n197s34845	Potri.T040800	sp|Q9M9C5|Y1680_ARATH Probable leucine-rich repeat receptor-like protein kinase At1g68400 OS=Arabidopsis thaliana OX=3702 GN=At1g68400 PE=1 SV=1	AT1G58190-receptor like protein 9 receptor like protein 9	AT1G58190
Potra2n19c34029	Potri.013G065900	sp|P47144|ECM27_YEAST Protein ECM27 OS=Saccharomyces cerevisiae (strain ATCC 204508 / S288c) OX=559292 GN=ECM27 PE=1 SV=2	AT5G17850-Sodium/calcium exchanger family protein Sodium/calcium exchanger family protein	AT5G17850
Potra2n19c34062	Potri.019G037600	sp|Q9LFD5|BPA1_ARATH Binding partner of ACD11 1 OS=Arabidopsis thaliana OX=3702 GN=BPA1 PE=1 SV=1	AT5G32450-RNA binding (RRM/RBD/RNP motifs) family protein RNA binding (RRM/RBD/RNP motifs) family protein	AT5G32450
Potra2n19c34386	Potri.T001933	None available
Potra2n1c3366	Potri.001G385400	sp|Q9SJG2|Y2296_ARATH Probable receptor-like protein kinase At2g42960 OS=Arabidopsis thaliana OX=3702 GN=At2g42960 PE=3 SV=1	AT1G53430-Leucine-rich repeat transmembrane protein kinase Leucine-rich repeat transmembrane protein kinase	AT1G53430
Potra2n1c775	Potri.003G138400	sp|Q15738|NSDHL_HUMAN Sterol-4-alpha-carboxylate 3-dehydrogenase, decarboxylating OS=Homo sapiens OX=9606 GN=NSDHL PE=1 SV=2	AT5G42800-dihydroflavonol 4-reductase dihydroflavonol 4-reductase	AT5G42800
Potra2n232s35037	Potri.011G072732	sp|Q9M1G3|LRK16_ARATH Probable L-type lectin-domain containing receptor kinase I.6 OS=Arabidopsis thaliana OX=3702 GN=LECRK16 PE=2 SV=1	AT1G29740-Leucine-rich repeat transmembrane protein kinase Leucine-rich repeat transmembrane protein kinase	AT1G29740
Potra2n249s35115		None available
Potra2n262s35142	Potri.T092300	sp|Q9FZB8|Y5181_ARATH Probable LRR receptor-like serine/threonine-protein kinase At1g51810 OS=Arabidopsis thaliana OX=3702 GN=At1g51810 PE=1 SV=1	AT1G45616-receptor like protein 6 receptor like protein 6	AT1G45616
Potra2n2c4164	Potri.002G248700	sp|Q9SUR9|SGT1A_ARATH Protein SGT1 homolog A OS=Arabidopsis thaliana OX=3702 GN=SGT1A PE=1 SV=1	AT3G07370-carboxyl terminus of HSC70-interacting protein carboxyl terminus of HSC70-interacting protein	AT3G07370
Potra2n2c5920	Potri.005G206400	sp|C0LGQ5|GSO1_ARATH LRR receptor-like serine/threonine-protein kinase GSO1 OS=Arabidopsis thaliana OX=3702 GN=GSO1 PE=1 SV=1	AT5G36930-Disease resistance protein (TIR-NBS-LRR class) family Disease resistance protein (TIR-NBS-LRR class) family	AT5G36930
Potra2n3c6552	Potri.003G214100	sp|Q0DR28|PUB57_ORYSJ U-box domain-containing protein 57 OS=Oryza sativa subsp. japonica OX=39947 GN=PUB57 PE=2 SV=1	AT5G42340-Plant U-Box 15 Plant U-Box 15	AT5G42340
Potra2n3c7327	Potri.003G129700	sp|Q8SSK3|Y1A1_ENCCU Probable ubiquitin-conjugating enzyme E2 ECU01_1010 OS=Encephalitozoon cuniculi (strain GB-M1) OX=284813 GN=ECU01_1010 PE=1 SV=1	AT5G41340-ubiquitin conjugating enzyme 4 ubiquitin conjugating enzyme 4	AT5G41340
Potra2n3c8034	Potri.007G117050	None available
Potra2n3c8187	Potri.003G012766	sp|Q70CT4|RLP8_ARATH Receptor-like protein 8 OS=Arabidopsis thaliana OX=3702 GN=RLP8 PE=2 SV=1	AT1G58190-receptor like protein 9 receptor like protein 9	AT1G58190
Potra2n415s35584	Potri.013G037300	sp|Q9FI14|TAO1_ARATH Disease resistance protein TAO1 OS=Arabidopsis thaliana OX=3702 GN=TAO1 PE=3 SV=1	AT5G36930-Disease resistance protein (TIR-NBS-LRR class) family Disease resistance protein (TIR-NBS-LRR class) family	AT5G36930
Potra2n424s35622		None available
Potra2n458s35731	Potri.006G273700	None available
Potra2n4c10472	Potri.004G234900	sp|Q3YAT3|MPDB_MYCAO 2-methyl-1,2-propanediol dehydrogenase OS=Mycolicibacterium austroafricanum OX=39687 GN=mpdB PE=1 SV=1	AT4G19380-Long-chain fatty alcohol dehydrogenase family protein Long-chain fatty alcohol dehydrogenase family protein	AT4G19380
Potra2n4c8586	Potri.004G020100	sp|P85524|KIRO_ACTDE Kirola OS=Actinidia deliciosa OX=3627 PE=1 SV=1	AT5G28000-Polyketide cyclase/dehydrase and lipid transport superfamily protein Polyketide cyclase/dehydrase and lipid transport superfamily protein	AT5G28000
Potra2n4c8862	Potri.004G052000	None available
Potra2n4c9052	Potri.004G069600	sp|Q9SGA8|U83A1_ARATH UDP-glycosyltransferase 83A1 OS=Arabidopsis thaliana OX=3702 GN=UGT83A1 PE=2 SV=1	AT3G16520-UDP-glucosyl transferase 88A1 UDP-glucosyl transferase 88A1	AT3G16520
Potra2n4c9412	Potri.004G106600	sp|A1DA60|FTMC_NEOFI Tryprostatin B 6-hydroxylase OS=Neosartorya fischeri (strain ATCC 1020 / DSM 3700 / CBS 544.65 / FGSC A1164 / JCM 1740 / NRRL 181 / WB 181) OX=331117 GN=ftmP450-1 PE=3 SV=1	AT3G25180-cytochrome P450, family 82, subfamily G, polypeptide 1 cytochrome P450, family 82, subfamily G, polypeptide 1	AT3G25180
Potra2n4c9803	Potri.004G153600	sp|Q8SSH1|Y255_ENCCU Probable serine/threonine-protein kinase ECU02_0550 OS=Encephalitozoon cuniculi (strain GB-M1) OX=284813 GN=ECU02_0550 PE=3 SV=1	AT4G34440-Protein kinase superfamily protein Protein kinase superfamily protein	AT4G34440
Potra2n5c10614	Potri.005G247300	sp|Q5RAK4|PPCEL_PONAB Prolyl endopeptidase-like OS=Pongo abelii OX=9601 GN=PREPL PE=2 SV=2	AT1G76140-Prolyl oligopeptidase family protein Prolyl oligopeptidase family protein	AT1G76140
Potra2n5c10764	Potri.005G232500	sp|F4I9R6|JA15S_ARATH Jacalin-related lectin 15 OS=Arabidopsis thaliana OX=3702 GN=JAL15 PE=2 SV=2	AT1G19715-Mannose-binding lectin superfamily protein Mannose-binding lectin superfamily protein	AT1G19715
Potra2n5c10920	Potri.005G215800	sp|O53021|PPIA_DICD3 Peptidyl-prolyl cis-trans isomerase A OS=Dickeya dadantii (strain 3937) OX=198628 GN=rotA PE=3 SV=2	AT3G63400-Cyclophilin-like peptidyl-prolyl cis-trans isomerase family protein Cyclophilin-like peptidyl-prolyl cis-trans isomerase family protein	AT3G63400
Potra2n5c11556	Potri.005G144100	sp|Q62868|ROCK2_RAT Rho-associated protein kinase 2 OS=Rattus norvegicus OX=10116 GN=Rock2 PE=1 SV=2	AT2G23200-Protein kinase superfamily protein Protein kinase superfamily protein	AT2G23200
Potra2n5c12361	Potri.005G055900	sp|Q94C48|WDL5_ARATH Protein WVD2-like 5 OS=Arabidopsis thaliana OX=3702 GN=WDL5 PE=1 SV=1	AT1G54460-TPX2 (targeting protein for Xklp2) protein family TPX2 (targeting protein for Xklp2) protein family	AT1G54460
Potra2n606s36123	Potri.013G133800	sp|P23631|LATA_LATTR Alpha-latrotoxin-Lt1a OS=Latrodectus tredecimguttatus OX=6925 PE=1 SV=2	AT1G03670-ankyrin repeat family protein ankyrin repeat family protein	AT1G03670
Potra2n628s36209	Potri.T092000	sp|Q9HBL6|LRTM1_HUMAN Leucine-rich repeat and transmembrane domain-containing protein 1 OS=Homo sapiens OX=9606 GN=LRTM1 PE=2 SV=1	AT1G47890-receptor like protein 7 receptor like protein 7	AT1G47890
Potra2n6c14263	Potri.006G119500	sp|Q01266|YHYC_PSESN Uncharacterized protein in hyuC 3'region (Fragment) OS=Pseudomonas sp. (strain NS671) OX=29441 PE=3 SV=2	AT5G03555-permease, cytosine/purines, uracil, thiamine, allantoin family protein permease, cytosine/purines, uracil, thiamine, allantoin family protein	AT5G03555
Potra2n6c14302	Potri.006G115700	sp|P20134|SFL1_YEAST Flocculation suppression protein OS=Saccharomyces cerevisiae (strain ATCC 204508 / S288c) OX=559292 GN=SFL1 PE=1 SV=3	AT5G03720-heat shock transcription factor A3 heat shock transcription factor A3	AT5G03720
Potra2n6c14438	Potri.006G102500	sp|O08353|ILVB_METAO Probable acetolactate synthase large subunit OS=Methanococcus aeolicus OX=42879 GN=ilvB PE=3 SV=1	AT5G01320-Thiamine pyrophosphate dependent pyruvate decarboxylase family protein Thiamine pyrophosphate dependent pyruvate decarboxylase family protein	AT5G01320
Potra2n6c14598		None available
Potra2n706s36542	Potri.006G262100	sp|Q7A0U4|SRRA_STAAW Transcriptional regulatory protein SrrA OS=Staphylococcus aureus (strain MW2) OX=196620 GN=srrA PE=3 SV=1	AT2G25180-response regulator 12 response regulator 12	AT2G25180
Potra2n721s36595	Potri.T077600	sp|F4KIF3|CSA1_ARATH Disease resistance-like protein CSA1 OS=Arabidopsis thaliana OX=3702 GN=CSA1 PE=3 SV=1	AT4G19470-Leucine-rich repeat (LRR) family protein Leucine-rich repeat (LRR) family protein	AT4G19470
Potra2n7c15893	Potri.007G093000	sp|Q9M2W8|Y3990_ARATH BTB/POZ domain-containing protein At3g49900 OS=Arabidopsis thaliana OX=3702 GN=At3g49900 PE=3 SV=1	AT5G10250-Phototropic-responsive NPH3 family protein Phototropic-responsive NPH3 family protein	AT5G10250
Potra2n8c16800	Potri.008G020500	None available
Potra2n8c17829	Potri.008G129800	sp|D4AP52|SCPB_ARTBC Carboxypeptidase S1 homolog B OS=Arthroderma benhamiae (strain ATCC MYA-4681 / CBS 112371) OX=663331 GN=SCPB PE=3 SV=1	AT1G15000-serine carboxypeptidase-like 50 serine carboxypeptidase-like 50	AT1G15000
Potra2n8c18320	Potri.010G051400	sp|Q9ERS4|PKHA3_MOUSE Pleckstrin homology domain-containing family A member 3 OS=Mus musculus OX=10090 GN=Plekha3 PE=2 SV=1	AT1G13170-OSBP(oxysterol binding protein)-related protein 1D OSBP(oxysterol binding protein)-related protein 1D	AT1G13170
Potra2n9c19693	Potri.009G049500	None available	AT3G20070-titan9 titan9	AT3G20070
Potra2n3c7208	Potri.003G142800	sp|Q5JMF2|ABIL5_ORYSJ Probable protein ABIL5 OS=Oryza sativa subsp. japonica OX=39947 GN=Os01g0760900 PE=2 SV=1	AT3G49290-ABL interactor-like protein 2 ABL interactor-like protein 2	AT3G49290
Potra2n12c24469	Potri.015G086100	sp|Q0WWT7|STR11_ARATH Rhodanese-like domain-containing protein 11, chloroplastic OS=Arabidopsis thaliana OX=3702 GN=STR11 PE=2 SV=1	AT4G24750-Rhodanese/Cell cycle control phosphatase superfamily protein Rhodanese/Cell cycle control phosphatase superfamily protein	AT4G24750
Potra2n13c25166	Potri.013G130400	sp|Q5AR04|MANF_EMENI Probable mannan endo-1,4-beta-mannosidase F OS=Emericella nidulans (strain FGSC A4 / ATCC 38163 / CBS 112.46 / NRRL 194 / M139) OX=227321 GN=manF PE=3 SV=2	AT2G20680-Glycosyl hydrolase superfamily protein Glycosyl hydrolase superfamily protein	AT2G20680
Potra2n16c30188	Potri.016G101700	sp|P25183|RCC1_XENLA Regulator of chromosome condensation OS=Xenopus laevis OX=8355 GN=rcc1 PE=2 SV=1	AT3G53830-Regulator of chromosome condensation (RCC1) family protein Regulator of chromosome condensation (RCC1) family protein	AT3G53830
Potra2n19c34321	Potri.019G011600	sp|Q94C25|Y5005_ARATH Probable receptor-like protein kinase At5g20050 OS=Arabidopsis thaliana OX=3702 GN=At5g20050 PE=2 SV=1	AT1G49180-protein kinase family protein protein kinase family protein	AT1G49180
Potra2n262s35145	Potri.T092000	sp|C0LGQ7|Y4245_ARATH Probable LRR receptor-like serine/threonine-protein kinase At4g20450 OS=Arabidopsis thaliana OX=3702 GN=At4g20450 PE=1 SV=1	AT3G28890-receptor like protein 43 receptor like protein 43	AT3G28890
Potra2n299s35258	Potri.008G130400	sp|P0AFR2|DAUA_ECOLI C4-dicarboxylic acid transporter DauA OS=Escherichia coli (strain K12) OX=83333 GN=dauA PE=1 SV=2	AT1G23090-sulfate transporter 91 sulfate transporter 91	AT1G23090
Potra2n2c4670	Potri.002G191600	sp|F4JMI5|GUX7_ARATH Putative glucuronosyltransferase PGSIP7 OS=Arabidopsis thaliana OX=3702 GN=PGSIP7 PE=3 SV=1	AT2G47180-galactinol synthase 1 galactinol synthase 1	AT2G47180
Potra2n4c9985	Potri.004G174900	sp|Q5S006|LRRK2_MOUSE Leucine-rich repeat serine/threonine-protein kinase 2 OS=Mus musculus OX=10090 GN=Lrrk2 PE=1 SV=2	AT4G35020-RAC-like 3 RAC-like 3	AT4G35020
Potra2n5c12305	Potri.005G063400	sp|Q4WCZ8|PGLRX_ASPFU Probable exopolygalacturonase X OS=Neosartorya fumigata (strain ATCC MYA-4609 / Af293 / CBS 101355 / FGSC A1100) OX=330879 GN=pgaX PE=3 SV=2	AT4G33440-Pectin lyase-like superfamily protein Pectin lyase-like superfamily protein	AT4G33440
Potra2n9c19579	Potri.009G075300	sp|Q9ZQX6|ETOL1_ARATH ETO1-like protein 1 OS=Arabidopsis thaliana OX=3702 GN=EOL1 PE=1 SV=1	AT3G51770-tetratricopeptide repeat (TPR)-containing protein tetratricopeptide repeat (TPR)-containing protein	AT3G51770
Potra2n18c32477	Potri.018G090900	None available	AT2G18910-hydroxyproline-rich glycoprotein family protein hydroxyproline-rich glycoprotein family protein	AT2G18910
Potra2n19c33769	Potri.019G070900	sp|P67205|Y919_MYCBO Putative diacyglycerol O-acyltransferase Mb0919 OS=Mycobacterium bovis (strain ATCC BAA-935 / AF2122/97) OX=233413 GN=BQ2027_MB0919 PE=3 SV=1	AT5G53390-O-acyltransferase (WSD1-like) family protein O-acyltransferase (WSD1-like) family protein	AT5G53390	FOP1
Potra2n1c628	Potri.003G152100	None available
Potra2n6c13076	Potri.006G253100	sp|O94761|RECQ4_HUMAN ATP-dependent DNA helicase Q4 OS=Homo sapiens OX=9606 GN=RECQL4 PE=1 SV=2	AT5G11170-DEAD/DEAH box RNA helicase family protein DEAD/DEAH box RNA helicase family protein	AT5G11170
Potra2n6c14811	Potri.006G063900	sp|Q9USG8|MU190_SCHPO Meiotically up-regulated gene 190 protein OS=Schizosaccharomyces pombe (strain 972 / ATCC 24843) OX=284812 GN=mug190 PE=1 SV=1	AT1G05500-Calcium-dependent lipid-binding (CaLB domain) family protein Calcium-dependent lipid-binding (CaLB domain) family protein	AT1G05500
Potra2n10c20733	Potri.010G191300	sp|Q9LY61|HSPR1_ARATH Nematode resistance protein-like HSPRO1 OS=Arabidopsis thaliana OX=3702 GN=HSPRO1 PE=1 SV=1	AT2G40000-ortholog of sugar beet HS1 PRO-1 2 ortholog of sugar beet HS1 PRO-1 2	AT2G40000	HSPRO2
Potra2n10c21750	Potri.010G079000	sp|Q54XX5|Y9849_DICDI Probable serine/threonine-protein kinase DDB_G0278535 OS=Dictyostelium discoideum OX=44689 GN=DDB_G0278535 PE=3 SV=1	AT4G14580-CBL-interacting protein kinase 4 CBL-interacting protein kinase 4	AT4G14580	CIPK4
Potra2n13c25108	Potri.013G133400	sp|Q1RJR6|Y317_RICBR Putative ankyrin repeat protein RBE_0317 OS=Rickettsia bellii (strain RML369-C) OX=336407 GN=RBE_0317 PE=4 SV=1	AT1G03670-ankyrin repeat family protein ankyrin repeat family protein	AT1G03670
Potra2n18c32090	Potri.018G138500	sp|Q9S9U3|RLP53_ARATH Receptor-like protein 53 OS=Arabidopsis thaliana OX=3702 GN=RLP53 PE=3 SV=1	AT1G50180-NB-ARC domain-containing disease resistance protein NB-ARC domain-containing disease resistance protein	AT1G50180	CAR1
Potra2n18c32774	Potri.006G234100	sp|Q8IYW4|ENTD1_HUMAN ENTH domain-containing protein 1 OS=Homo sapiens OX=9606 GN=ENTHD1 PE=2 SV=1	AT5G11710-ENTH/VHS family protein ENTH/VHS family protein	AT5G11710	EPS1
Potra2n1c2715	Potri.006G172300	None available
Potra2n4c10106	Potri.004G189000	sp|Q7PC69|CSLC3_ORYSJ Probable xyloglucan glycosyltransferase 3 OS=Oryza sativa subsp. japonica OX=39947 GN=CSLC3 PE=2 SV=1	AT5G22740-cellulose synthase-like A02 cellulose synthase-like A02	AT5G22740	CSLA02
Potra2n4c9515	Potri.004G118600	sp|G3XD94|UGND_PSEAE UDP-N-acetyl-D-glucosamine 6-dehydrogenase OS=Pseudomonas aeruginosa (strain ATCC 15692 / DSM 22644 / CIP 104116 / JCM 14847 / LMG 12228 / 1C / PRS 101 / PAO1) OX=208964 GN=wbpA PE=1 SV=1	AT5G15490-UDP-glucose 6-dehydrogenase family protein UDP-glucose 6-dehydrogenase family protein	AT5G15490	UGD3
Potra2n626s36202	Potri.T032400	sp|Q8C0P0|GWL_MOUSE Serine/threonine-protein kinase greatwall OS=Mus musculus OX=10090 GN=Mastl PE=2 SV=2	AT1G29750-receptor-like kinase in flowers 1 receptor-like kinase in flowers 1	AT1G29750	RKF1
Potra2n7c15931	Potri.T079200	sp|A0A084API1|SAT11_STACB Cytochrome P450 monooxygenase SAT11 OS=Stachybotrys chartarum (strain CBS 109288 / IBT 7711) OX=1280523 GN=SAT11 PE=3 SV=1	AT1G64950-cytochrome P450, family 89, subfamily A, polypeptide 5 cytochrome P450, family 89, subfamily A, polypeptide 5	AT1G64950	CYP89A5
Potra2n13c25159	Potri.013G131100	sp|Q9ER60|SCN4A_MOUSE Sodium channel protein type 4 subunit alpha OS=Mus musculus OX=10090 GN=Scn4a PE=1 SV=1	AT4G03560-two-pore channel 1 two-pore channel 1	AT4G03560
Potra2n1c2918	Potri.001G333901	None available
Potra2n4c9369	Potri.004G102500	sp|Q9LS03|AOC1_ARATH Allene oxide cyclase 1, chloroplastic OS=Arabidopsis thaliana OX=3702 GN=AOC1 PE=1 SV=1	AT3G25780-allene oxide cyclase 3 allene oxide cyclase 3	AT3G25780	AOC3
Potra2n11c22595	Potri.011G142800	sp|Q0JF02|CPS4_ORYSJ Syn-copalyl diphosphate synthase OS=Oryza sativa subsp. japonica OX=39947 GN=CPS4 PE=2 SV=1	AT5G23960-terpene synthase 21 terpene synthase 21	AT5G23960
Potra2n13c25239	Potri.013G122400	sp|B1P123|BX7_MAIZE TRIBOA-glucoside O-methyltransferase BX7 OS=Zea mays OX=4577 GN=BX7 PE=1 SV=1	AT4G35160-O-methyltransferase family protein O-methyltransferase family protein	AT4G35160
Potra2n13c25241	Potri.013G122400	sp|Q43047|COMT3_POPKI Caffeic acid 3-O-methyltransferase 3 OS=Populus kitakamiensis OX=34292 GN=HOMT3 PE=3 SV=1	AT4G35160-O-methyltransferase family protein O-methyltransferase family protein	AT4G35160
Potra2n13c26008	Potri.013G032900	None available
Potra2n14c26542	Potri.014G029100	sp|Q9VMT5|C28D1_DROME Probable cytochrome P450 28d1 OS=Drosophila melanogaster OX=7227 GN=Cyp28d1 PE=2 SV=1	AT3G19270-cytochrome P450, family 707, subfamily A, polypeptide 4 cytochrome P450, family 707, subfamily A, polypeptide 4	AT3G19270
Potra2n14c27762	Potri.014G167400	sp|P80387|AAKB1_PIG 5'-AMP-activated protein kinase subunit beta-1 (Fragment) OS=Sus scrofa OX=9823 GN=PRKAB1 PE=1 SV=1	AT5G21170-5'-AMP-activated protein kinase beta-2 subunit protein 5'-AMP-activated protein kinase beta-2 subunit protein	AT5G21170
Potra2n15c29133	Potri.015G010100	sp|Q84V39|ALL10_OLEEU Major pollen allergen Ole e 10 OS=Olea europaea OX=4146 PE=1 SV=1	AT5G24318-O-Glycosyl hydrolases family 17 protein O-Glycosyl hydrolases family 17 protein	AT5G24318
Potra2n17c30789	Potri.017G130800	sp|Q8L7G3|CRK7_ARATH Cysteine-rich receptor-like protein kinase 7 OS=Arabidopsis thaliana OX=3702 GN=CRK7 PE=2 SV=1	AT5G37660-plasmodesmata-located protein 7 plasmodesmata-located protein 7	AT5G37660
Potra2n18c32495	Potri.018G088800	sp|Q9SF94|GDL50_ARATH GDSL esterase/lipase At3g09930 OS=Arabidopsis thaliana OX=3702 GN=At3g09930 PE=2 SV=1	AT1G29660-GDSL-like Lipase/Acylhydrolase superfamily protein GDSL-like Lipase/Acylhydrolase superfamily protein	AT1G29660
Potra2n18c33129	Potri.018G015100	None available
Potra2n1c1243	Potri.001G145200	sp|B4EY98|DTPA_PROMH Dipeptide and tripeptide permease A OS=Proteus mirabilis (strain HI4320) OX=529507 GN=dtpA PE=3 SV=1	AT1G32450-nitrate transporter 1.5 nitrate transporter 1.5	AT1G32450
Potra2n1c1379	Potri.001G157200	None available	AT5G47380-electron transporter, putative (Protein of unknown function, DUF547) electron transporter, putative (Protein of unknown function, DUF547)	AT5G47380
Potra2n1c229	Potri.001G027900	sp|Q9ET77|JPH3_MOUSE Junctophilin-3 OS=Mus musculus OX=10090 GN=Jph3 PE=1 SV=1	AT3G07960-Phosphatidylinositol-4-phosphate 5-kinase family protein Phosphatidylinositol-4-phosphate 5-kinase family protein	AT3G07960
Potra2n1c3594	Potri.001G411000	sp|P12688|YPK1_YEAST Serine/threonine-protein kinase YPK1 OS=Saccharomyces cerevisiae (strain ATCC 204508 / S288c) OX=559292 GN=YPK1 PE=1 SV=2	AT4G21380-receptor kinase 3 receptor kinase 3	AT4G21380
Potra2n3c7875	Potri.003G073700	sp|Q54DC8|Y2350_DICDI Probable serine/threonine-protein kinase DDB_G0292350 OS=Dictyostelium discoideum OX=44689 GN=DDB_G0292350 PE=3 SV=1	AT1G53730-STRUBBELIG-receptor family 6 STRUBBELIG-receptor family 6	AT1G53730
Potra2n4c10009	Potri.004G177400	sp|P29273|CRTI_SYNY3 Phytoene dehydrogenase OS=Synechocystis sp. (strain PCC 6803 / Kazusa) OX=1111708 GN=pds PE=3 SV=2
Potra2n4c10269	Potri.004G211700	sp|Q9AWS7|Y1407_ORYSJ Putative AP2/ERF and B3 domain-containing protein Os01g0140700 OS=Oryza sativa subsp. japonica OX=39947 GN=Os01g0140700 PE=3 SV=1	AT2G28350-auxin response factor 10 auxin response factor 10	AT2G28350
Potra2n4c8913	Potri.004G055000	sp|Q93ZA5|TBL46_ARATH Putative truncated protein trichome birefringence-like 46 OS=Arabidopsis thaliana OX=3702 GN=TBL46 PE=5 SV=1	AT1G29050-TRICHOME BIREFRINGENCE-LIKE 38 TRICHOME BIREFRINGENCE-LIKE 38	AT1G29050
Potra2n4c9430	Potri.004G108300	sp|Q8RWD0|COL16_ARATH Zinc finger protein CONSTANS-LIKE 16 OS=Arabidopsis thaliana OX=3702 GN=COL16 PE=1 SV=2	AT3G02380-CONSTANS-like 2 CONSTANS-like 2	AT3G02380
Potra2n507s35842	Potri.004G127400	sp|Q9FKA5|Y5957_ARATH Uncharacterized protein At5g39570 OS=Arabidopsis thaliana OX=3702 GN=At5g39570 PE=1 SV=1	AT3G29075-glycine-rich protein glycine-rich protein	AT3G29075
Potra2n5c10710	Potri.005G237700	sp|P23658|GUNC_BUTFI Cellodextrinase OS=Butyrivibrio fibrisolvens OX=831 GN=ced1 PE=1 SV=1	AT1G19940-glycosyl hydrolase 9B5 glycosyl hydrolase 9B5	AT1G19940
Potra2n5c11614	Potri.005G136600	sp|Q9V7H4|TM131_DROME Transmembrane protein 131 homolog OS=Drosophila melanogaster OX=7227 GN=CG8370 PE=1 SV=2	AT5G66820-transmembrane protein transmembrane protein	AT5G66820
Potra2n11c23639	Potri.011G005200	None available
Potra2n127s34658	Potri.003G212000	sp|Q54WD7|Y9719_DICDI Probable serine/threonine-protein kinase DDB_G0279719 OS=Dictyostelium discoideum OX=44689 GN=DDB_G0279719 PE=2 SV=1	AT5G24080-Protein kinase superfamily protein Protein kinase superfamily protein	AT5G24080
Potra2n15c29170	Potri.015G006000	sp|P94374|YXLF_BACSU Uncharacterized ABC transporter ATP-binding protein YxlF OS=Bacillus subtilis (strain 168) OX=224308 GN=yxlF PE=2 SV=1	AT3G53480-pleiotropic drug resistance 9 pleiotropic drug resistance 9	AT3G53480	ABCG37
Potra2n17c31054	Potri.017G099100	sp|Q7FAY6|RGP2_ORYSJ Probable inactive UDP-arabinopyranose mutase 2 OS=Oryza sativa subsp. japonica OX=39947 GN=UAM2 PE=1 SV=1	AT3G02230-reversibly glycosylated polypeptide 1 reversibly glycosylated polypeptide 1	AT3G02230	RGP1
Potra2n17c31108	Potri.T169800	sp|Q9VSJ8|EXOC7_DROME Exocyst complex component 7 OS=Drosophila melanogaster OX=7227 GN=Exo70 PE=1 SV=2	AT3G29400-exocyst subunit exo70 family protein E1 exocyst subunit exo70 family protein E1	AT3G29400
Potra2n17c31812	Potri.017G014300	sp|Q56X72|RTNLS_ARATH Reticulon-like protein B21 OS=Arabidopsis thaliana OX=3702 GN=RTNLB21 PE=2 SV=2	AT4G28430-Reticulon family protein Reticulon family protein	AT4G28430	RTN18
Potra2n2c6417	Potri.002G004800	sp|P15771|NUCL_CHICK Nucleolin OS=Gallus gallus OX=9031 GN=NCL PE=1 SV=1	AT2G33610-switch subunit 3 switch subunit 3	AT2G33610	SWI3B
Potra2n4c10460	Potri.004G233300	sp|O94458|YFFH_SCHPO Uncharacterized derlin-like protein C1687.17c OS=Schizosaccharomyces pombe (strain 972 / ATCC 24843) OX=284812 GN=SPAC1687.17c PE=3 SV=2	AT5G51290-Diacylglycerol kinase family protein Diacylglycerol kinase family protein	AT5G51290	ACD5
Potra2n5c11745	Potri.005G119200	sp|Q9Y276|BCS1_HUMAN Mitochondrial chaperone BCS1 OS=Homo sapiens OX=9606 GN=BCS1L PE=1 SV=1	AT1G43910-P-loop containing nucleoside triphosphate hydrolases superfamily protein P-loop containing nucleoside triphosphate hydrolases superfamily protein	AT1G43910
Potra2n5c12789	Potri.005G004400	None available
Potra2n616s36164	Potri.017G009400	None available
Potra2n7c15430	Potri.007G143300	None available
Potra2n7c15481	Potri.007G136400	sp|Q3MG81|DNAJ_TRIV2 Chaperone protein DnaJ OS=Trichormus variabilis (strain ATCC 29413 / PCC 7937) OX=240292 GN=dnaJ PE=3 SV=1	AT2G20550-HSP40/DnaJ peptide-binding protein HSP40/DnaJ peptide-binding protein	AT2G20550
Potra2n8c17347	Potri.010G174800	sp|Q09219|CPNA5_CAEEL Copine family protein 5 OS=Caenorhabditis elegans OX=6239 GN=cpna-5 PE=3 SV=2	AT1G79380-Ca(2)-dependent phospholipid-binding protein (Copine) family Ca(2)-dependent phospholipid-binding protein (Copine) family	AT1G79380	RGLG4
Potra2n10c20538	Potri.010G210800	None available	AT5G01150-hypothetical protein (DUF674) hypothetical protein (DUF674)	AT5G01150
Potra2n11c23686	Potri.011G000200	sp|I1Z695|EREC2_ORYSJ LRR receptor-like serine/threonine-protein kinase ER2 OS=Oryza sativa subsp. japonica OX=39947 GN=ER2 PE=1 SV=2	AT1G61850-phospholipase A I-like protein phospholipase A I-like protein	AT1G61850
Potra2n12c23886	Potri.012G011800	None available
Potra2n17c30964	Potri.T100300	None available
Potra2n19c34116	Potri.019G032400	None available
Potra2n15c28426	Potri.015G086000	sp|O08469|CPXY_BACSU Cytochrome P450 OS=Bacillus subtilis (strain 168) OX=224308 GN=cypA PE=3 SV=1	AT1G13080-cytochrome P450, family 71, subfamily B, polypeptide 2 cytochrome P450, family 71, subfamily B, polypeptide 2	AT1G13080	CYP71B2
Potra2n16c29456	Potri.016G025500	sp|P94552|IABF2_BACSU Intracellular exo-alpha-L-arabinofuranosidase 2 OS=Bacillus subtilis (strain 168) OX=224308 GN=abf2 PE=1 SV=2	AT3G10740-alpha-L-arabinofuranosidase 1 alpha-L-arabinofuranosidase 1	AT3G10740	ASD1
Potra2n16c30119	Potri.016G093100	sp|Q67ZW1|HIP27_ARATH Heavy metal-associated isoprenylated plant protein 27 OS=Arabidopsis thaliana OX=3702 GN=HIPP27 PE=1 SV=1	AT5G03380-Heavy metal transport/detoxification superfamily protein Heavy metal transport/detoxification superfamily protein	AT5G03380	HMP43
Potra2n2c5762	Potri.002G071800	sp|Q8S8P0|SCP52_ARATH Putative serine carboxypeptidase-like 52 OS=Arabidopsis thaliana OX=3702 GN=SCPL52 PE=5 SV=1	AT5G42240-serine carboxypeptidase-like 42 serine carboxypeptidase-like 42	AT5G42240	scpl42
Potra2n310s35284	Potri.007G040300	sp|P97570|PLPL9_RAT 85/88 kDa calcium-independent phospholipase A2 OS=Rattus norvegicus OX=10116 GN=Pla2g6 PE=1 SV=2	AT2G26560-phospholipase A 2A phospholipase A 2A	AT2G26560	PLA2A
Potra2n8c18020	Potri.008G151900	sp|O75106|AOC2_HUMAN Retina-specific copper amine oxidase OS=Homo sapiens OX=9606 GN=AOC2 PE=1 SV=2	AT1G31690-Copper amine oxidase family protein Copper amine oxidase family protein	AT1G31690	CuAOalpha2
Potra2n10c20585	Potri.010G206600	sp|P86237|HS71L_MESAU Heat shock 70 kDa protein 1-like (Fragments) OS=Mesocricetus auratus OX=10036 GN=HSPA1L PE=1 SV=1	AT3G12580-heat shock protein 70 heat shock protein 70	AT3G12580
Potra2n10c21283	Potri.010G129700	sp|Q9SQY0|NAC52_ARATH NAC domain containing protein 52 OS=Arabidopsis thaliana OX=3702 GN=NAC052 PE=1 SV=1	AT1G25580-NAC (No Apical Meristem) domain transcriptional regulator superfamily protein NAC (No Apical Meristem) domain transcriptional regulator superfamily protein	AT1G25580
Potra2n14c26645	Potri.014G042300	sp|Q8X1T0|SDU1_SCHPO DeSI-like protein sdu1 OS=Schizosaccharomyces pombe (strain 972 / ATCC 24843) OX=284812 GN=sdu1 PE=1 SV=1	AT1G47740-PPPDE putative thiol peptidase family protein PPPDE putative thiol peptidase family protein	AT1G47740
Potra2n17c30984	Potri.017G109800	None available
Potra2n2c5247	Potri.014G032100	None available
Potra2n2c5258	Potri.002G126700	sp|Q9FMN1|WEL3_ARATH Protein WEAK CHLOROPLAST MOVEMENT UNDER BLUE LIGHT-like 3 OS=Arabidopsis thaliana OX=3702 GN=WEL3 PE=2 SV=1	AT2G26570-WEAK CHLOROPLAST MOVEMENT UNDER BLUE LIGHT-like protein (DUF827) WEAK CHLOROPLAST MOVEMENT UNDER BLUE LIGHT-like protein (DUF827)	AT2G26570
Potra2n5c12298	Potri.005G064000	sp|Q92IS3|ODPA_RICCN Pyruvate dehydrogenase E1 component subunit alpha OS=Rickettsia conorii (strain ATCC VR-613 / Malish 7) OX=272944 GN=pdhA PE=3 SV=1	AT5G09300-Thiamin diphosphate-binding fold (THDP-binding) superfamily protein Thiamin diphosphate-binding fold (THDP-binding) superfamily protein	AT5G09300
Potra2n702s36528	Potri.008G223500	sp|C8VI81|PKFB_EMENI Cytochrome P450 monooxygenase pkfB OS=Emericella nidulans (strain FGSC A4 / ATCC 38163 / CBS 112.46 / NRRL 194 / M139) OX=227321 GN=pkfkB PE=1 SV=1	AT3G26210-cytochrome P450, family 71, subfamily B, polypeptide 23 cytochrome P450, family 71, subfamily B, polypeptide 23	AT3G26210
Potra2n8c17486	Potri.008G096100	None available	AT5G61040-hypothetical protein hypothetical protein	AT5G61040
Potra2n14c26888	Potri.014G073500	sp|A5W6I8|PDXB_PSEP1 Erythronate-4-phosphate dehydrogenase OS=Pseudomonas putida (strain ATCC 700007 / DSM 6899 / BCRC 17059 / F1) OX=351746 GN=pdxB PE=3 SV=1	AT2G45630-D-isomer specific 2-hydroxyacid dehydrogenase family protein D-isomer specific 2-hydroxyacid dehydrogenase family protein	AT2G45630
Potra2n14c27006	Potri.014G086300	sp|Q2YY67|TDCB_STAAB L-threonine dehydratase catabolic TdcB OS=Staphylococcus aureus (strain bovine RF122 / ET3-1) OX=273036 GN=tdcB PE=3 SV=2	AT3G61440-cysteine synthase C1 cysteine synthase C1	AT3G61440
Potra2n14c27457	Potri.014G134300	sp|P55142|GRXC6_ORYSJ Glutaredoxin-C6 OS=Oryza sativa subsp. japonica OX=39947 GN=GRXC6 PE=1 SV=2	AT2G30540-Thioredoxin superfamily protein Thioredoxin superfamily protein	AT2G30540
Potra2n1c1903	Potri.001G219300	sp|Q9JYE1|ANIA_NEIMB Copper-containing nitrite reductase OS=Neisseria meningitidis serogroup B (strain MC58) OX=122586 GN=aniA PE=3 SV=1	AT5G21105-Plant L-ascorbate oxidase Plant L-ascorbate oxidase	AT5G21105
Potra2n1c872	Potri.001G104000	sp|O16844|COS_DROME Kinesin-like protein costa OS=Drosophila melanogaster OX=7227 GN=cos PE=1 SV=2	AT1G63640-P-loop nucleoside triphosphate hydrolases superfamily protein with CH (Calponin Homology) domain-containing protein P-loop nucleoside triphosphate hydrolases superfamily protein with CH (Calponin Homology) domain-containing protein	AT1G63640
Potra2n4c9079	Potri.017G146600	sp|Q58FF3|ENPLL_HUMAN Putative endoplasmin-like protein OS=Homo sapiens OX=9606 GN=HSP90B2P PE=5 SV=1	AT5G52640-heat shock-like protein heat shock-like protein	AT5G52640
Potra2n6c14346	Potri.006G111200	sp|Q8FTK0|ZUPT_COREF Zinc transporter ZupT OS=Corynebacterium efficiens (strain DSM 44549 / YS-314 / AJ 12310 / JCM 11189 / NBRC 100395) OX=196164 GN=zupT PE=3 SV=1	AT3G08650-ZIP metal ion transporter family ZIP metal ion transporter family	AT3G08650
Potra2n8c18104		None available
Potra2n10c20185	Potri.010G247100	None available	AT5G50350-hypothetical protein hypothetical protein	AT5G50350
Potra2n10c21295	Potri.010G128700	sp|P34552|ALXA_CAEEL Apoptosis-linked gene 2-interacting protein X 1 OS=Caenorhabditis elegans OX=6239 GN=alx-1 PE=2 SV=3	AT1G13310-Endosomal targeting BRO1-like domain-containing protein Endosomal targeting BRO1-like domain-containing protein	AT1G13310
Potra2n10c21720	Potri.010G082900	sp|Q8IZP2|ST134_HUMAN Putative protein FAM10A4 OS=Homo sapiens OX=9606 GN=ST13P4 PE=5 SV=1	AT1G04190-Tetratricopeptide repeat (TPR)-like superfamily protein Tetratricopeptide repeat (TPR)-like superfamily protein	AT1G04190
Potra2n10c21807	Potri.010G073300	sp|K0DZA0|HTYE_ASPRU 2-oxoglutarate-dependent dioxygenase htyE OS=Aspergillus rugulosus OX=41736 GN=htyE PE=1 SV=1	AT1G06620-2-oxoglutarate (2OG) and Fe(II)-dependent oxygenase superfamily protein 2-oxoglutarate (2OG) and Fe(II)-dependent oxygenase superfamily protein	AT1G06620
Potra2n10c21990	Potri.010G050900	sp|Q9SZQ5|VIP3_ARATH WD repeat-containing protein VIP3 OS=Arabidopsis thaliana OX=3702 GN=VIP3 PE=1 SV=1	AT1G24530-Transducin/WD40 repeat-like superfamily protein Transducin/WD40 repeat-like superfamily protein	AT1G24530
Potra2n11c23323	Potri.011G053500	sp|Q6C1N1|EIF3D_YARLI Eukaryotic translation initiation factor 3 subunit D OS=Yarrowia lipolytica (strain CLIB 122 / E 150) OX=284591 GN=YALI0F14839g PE=3 SV=1	AT4G20980-Eukaryotic translation initiation factor 3 subunit 7 (eIF-3) Eukaryotic translation initiation factor 3 subunit 7 (eIF-3)	AT4G20980
Potra2n11c23368	Potri.011G047700	sp|Q9UNA3|A4GCT_HUMAN Alpha-1,4-N-acetylglucosaminyltransferase OS=Homo sapiens OX=9606 GN=A4GNT PE=1 SV=1	AT1G61050-alpha 1,4-glycosyltransferase family protein alpha 1,4-glycosyltransferase family protein	AT1G61050
Potra2n12c23782	Potri.012G005100	sp|L7WU90|NOTO_ASPVE Notoamide biosynthesis cluster protein O' OS=Aspergillus versicolor OX=46472 GN=notO' PE=1 SV=1	AT1G18000-Major facilitator superfamily protein Major facilitator superfamily protein	AT1G18000
Potra2n12c23978	Potri.012G032400	sp|Q6Z8P4|PIRL4_ORYSJ Plant intracellular Ras-group-related LRR protein 4 OS=Oryza sativa subsp. japonica OX=39947 GN=IRL4 PE=2 SV=1	AT1G69550-disease resistance protein (TIR-NBS-LRR class) disease resistance protein (TIR-NBS-LRR class)	AT1G69550
Potra2n13c24984	Potri.013G155500	sp|Q9FY19|PGLR2_JUNAS Polygalacturonase OS=Juniperus ashei OX=13101 GN=JNA2 PE=1 SV=1	AT2G30370-allergen-like protein allergen-like protein	AT2G30370
Potra2n13c25119	Potri.013G133400	None available
Potra2n13c25129	Potri.013G133400	sp|Q337A0|XB33_ORYSJ Probable E3 ubiquitin-protein ligase XBOS33 OS=Oryza sativa subsp. japonica OX=39947 GN=XBOS33 PE=2 SV=1	AT1G03670-ankyrin repeat family protein ankyrin repeat family protein	AT1G03670
Potra2n13c25628	Potri.013G074400	sp|Q9ZTK5|DAT_CATRO Deacetylvindoline O-acetyltransferase OS=Catharanthus roseus OX=4058 GN=DAT PE=1 SV=1	AT5G17540-HXXXD-type acyl-transferase family protein HXXXD-type acyl-transferase family protein	AT5G17540
Potra2n14c26356	Potri.007G000700	sp|F4I8S3|CLSY3_ARATH SNF2 domain-containing protein CLASSY 3 OS=Arabidopsis thaliana OX=3702 GN=CLSY3 PE=1 SV=1	AT3G20010-SNF2 domain-containing protein / helicase domain-containing protein / zinc finger protein-like protein SNF2 domain-containing protein / helicase domain-containing protein / zinc finger protein-like protein	AT3G20010
Potra2n14c27580	Potri.014G146700	sp|Q5EA97|S38AB_BOVIN Putative sodium-coupled neutral amino acid transporter 11 OS=Bos taurus OX=9913 GN=SLC38A11 PE=2 SV=1	AT5G16740-Transmembrane amino acid transporter family protein Transmembrane amino acid transporter family protein	AT5G16740
Potra2n14c27739	Potri.014G165100	sp|Q03965|LI181_CHLMO Chlorophyll a-b binding protein LI818, chloroplastic OS=Chlamydomonas moewusii OX=3054 GN=LI818 PE=2 SV=1	AT2G05070-photosystem II light harvesting complex protein 2.2 photosystem II light harvesting complex protein 2.2	AT2G05070
Potra2n16c29378	Potri.016G016700	sp|Q43716|UFOG_PETHY Anthocyanidin-3-O-glucoside rhamnosyltransferase OS=Petunia hybrida OX=4102 GN=RT PE=2 SV=1	AT3G21750-UDP-glucosyl transferase 71B1 UDP-glucosyl transferase 71B1	AT3G21750
Potra2n16c29941	Potri.016G075500	sp|Q9ZE28|Y120_RICPR Uncharacterized protein RP120 OS=Rickettsia prowazekii (strain Madrid E) OX=272947 GN=RP120 PE=4 SV=1	AT5G22350-fission ELM1-like protein (DUF1022) fission ELM1-like protein (DUF1022)	AT5G22350
Potra2n17c31068	Potri.017G098000	None available
Potra2n17c31071	Potri.017G097400	None available
Potra2n17c31589	Potri.017G043000	sp|Q6FNH8|NUF2_CANGA Probable kinetochore protein NUF2 OS=Candida glabrata (strain ATCC 2001 / CBS 138 / JCM 3761 / NBRC 0622 / NRRL Y-65) OX=284593 GN=NUF2 PE=3 SV=1	AT1G61000-kinetochore protein kinetochore protein	AT1G61000
Potra2n17c31736	Potri.017G035600	None available
Potra2n17c31885	Potri.017G007000	sp|Q6LRI5|TPMT_PHOPR Thiopurine S-methyltransferase OS=Photobacterium profundum (strain SS9) OX=298386 GN=tpm PE=3 SV=1	AT2G43940-S-adenosyl-L-methionine-dependent methyltransferases superfamily protein S-adenosyl-L-methionine-dependent methyltransferases superfamily protein	AT2G43940
Potra2n19c34228	Potri.019G018500	sp|Q9UW18|TOXG_COCCA Alanine racemase TOXG OS=Cochliobolus carbonum OX=5017 GN=TOXG PE=3 SV=1	AT1G08630-threonine aldolase 1 threonine aldolase 1	AT1G08630
Potra2n1c1850	Potri.001G213600	sp|P00796|RENI2_MOUSE Renin-2 OS=Mus musculus OX=10090 GN=Ren2 PE=1 SV=1	AT5G22850-Eukaryotic aspartyl protease family protein Eukaryotic aspartyl protease family protein	AT5G22850
Potra2n1c3102	Potri.001G352000	sp|P38242|ALG14_YEAST UDP-N-acetylglucosamine transferase subunit ALG14 OS=Saccharomyces cerevisiae (strain ATCC 204508 / S288c) OX=559292 GN=ALG14 PE=1 SV=1	AT4G18230-UDP-N-acetylglucosamine transferase subunit ALG14-like protein UDP-N-acetylglucosamine transferase subunit ALG14-like protein	AT4G18230
Potra2n1c3694		None available
Potra2n1c796	Potri.001G095800	sp|Q55702|Y229_SYNY3 Uncharacterized oxidoreductase slr0229 OS=Synechocystis sp. (strain PCC 6803 / Kazusa) OX=1111708 GN=slr0229 PE=3 SV=1	AT5G41670-6-phosphogluconate dehydrogenase family protein 6-phosphogluconate dehydrogenase family protein	AT5G41670
Potra2n2c5541	Potri.002G095900	sp|Q9XST2|GLUT4_CANLF Solute carrier family 2, facilitated glucose transporter member 4 (Fragment) OS=Canis lupus familiaris OX=9615 GN=SLC2A4 PE=2 SV=1	AT1G34580-Major facilitator superfamily protein Major facilitator superfamily protein	AT1G34580
Potra2n2c6240	Potri.002G022300	sp|P18414|ERD2_YEAST ER lumen protein-retaining receptor OS=Saccharomyces cerevisiae (strain ATCC 204508 / S288c) OX=559292 GN=ERD2 PE=3 SV=1	AT1G75760-ER lumen protein retaining receptor family protein ER lumen protein retaining receptor family protein	AT1G75760
Potra2n2c6245	Potri.002G021700	sp|B6NXD5|BABA2_BRAFL BRISC and BRCA1-A complex member 2 OS=Branchiostoma floridae OX=7739 GN=BABAM2 PE=3 SV=1	AT5G42470-BRCA1-A complex subunit BRE-like protein BRCA1-A complex subunit BRE-like protein	AT5G42470
Potra2n2c6359	Potri.002G010700	sp|Q9SND9|Y3028_ARATH Uncharacterized acetyltransferase At3g50280 OS=Arabidopsis thaliana OX=3702 GN=At3g50280 PE=3 SV=1	AT3G26040-HXXXD-type acyl-transferase family protein HXXXD-type acyl-transferase family protein	AT3G26040
Potra2n3c6490	Potri.003G221200	None available	AT1G55360-tRNA-splicing ligase (DUF239) tRNA-splicing ligase (DUF239)	AT1G55360
Potra2n3c7105	Potri.003G154600	sp|P39636|ROCC_BACSU Amino-acid permease RocC OS=Bacillus subtilis (strain 168) OX=224308 GN=rocC PE=2 SV=1	AT2G34960-cationic amino acid transporter 5 cationic amino acid transporter 5	AT2G34960
Potra2n404s35536	Potri.012G123550	sp|P25043|PSB2_YEAST Proteasome subunit beta type-2 OS=Saccharomyces cerevisiae (strain ATCC 204508 / S288c) OX=559292 GN=PUP1 PE=1 SV=1	AT1G16470-proteasome subunit PAB1 proteasome subunit PAB1	AT1G16470
Potra2n4c10206	Potri.009G165400	None available
Potra2n4c8971	Potri.004G061700	sp|P38251|RFC5_YEAST Replication factor C subunit 5 OS=Saccharomyces cerevisiae (strain ATCC 204508 / S288c) OX=559292 GN=RFC5 PE=1 SV=1	AT4G18820-AAA-type ATPase family protein AAA-type ATPase family protein	AT4G18820
Potra2n4c9696	Potri.004G140800	sp|P21637|COBG_SINSX Precorrin-3B synthase OS=Sinorhizobium sp. OX=42445 GN=cobG PE=3 SV=2	AT2G15620-nitrite reductase 1 nitrite reductase 1	AT2G15620
Potra2n651s36275	Potri.017G023200	sp|B1AVH7|TBD2A_MOUSE TBC1 domain family member 2A OS=Mus musculus OX=10090 GN=Tbc1d2 PE=2 SV=1	AT2G43490-Ypt/Rab-GAP domain of gyp1p superfamily protein Ypt/Rab-GAP domain of gyp1p superfamily protein	AT2G43490
Potra2n6c12846	Potri.006G279500	sp|O74304|WIN1_SCHPO MAP kinase kinase kinase win1 OS=Schizosaccharomyces pombe (strain 972 / ATCC 24843) OX=284812 GN=win1 PE=1 SV=1	AT2G24370-kinase with adenine nucleotide alpha hydrolases-like domain-containing protein kinase with adenine nucleotide alpha hydrolases-like domain-containing protein	AT2G24370
Potra2n6c13361	Potri.006G222200	sp|P97355|SPSY_MOUSE Spermine synthase OS=Mus musculus OX=10090 GN=Sms PE=1 SV=1	AT5G19530-S-adenosyl-L-methionine-dependent methyltransferases superfamily protein S-adenosyl-L-methionine-dependent methyltransferases superfamily protein	AT5G19530
Potra2n7c15440	Potri.007G142000	sp|Q06493|YLH47_YEAST LETM1 domain-containing protein YLH47, mitochondrial OS=Saccharomyces cerevisiae (strain ATCC 204508 / S288c) OX=559292 GN=YLH47 PE=1 SV=1	AT1G65540-LETM1-like protein LETM1-like protein	AT1G65540
Potra2n7c16430	Potri.005G121600	sp|Q9S9M8|TLP8_ARATH Tubby-like protein 8 OS=Arabidopsis thaliana OX=3702 GN=TULP8 PE=2 SV=1	AT2G18280-tubby like protein 2 tubby like protein 2	AT2G18280
Potra2n8c17049	Potri.008G049000	sp|P28321|MGLL_YEAST Monoglyceride lipase OS=Saccharomyces cerevisiae (strain ATCC 204508 / S288c) OX=559292 GN=YJU3 PE=1 SV=2	AT2G39420-alpha/beta-Hydrolases superfamily protein alpha/beta-Hydrolases superfamily protein	AT2G39420
Potra2n8c17823	Potri.008G129200	None available
Potra2n9c18680	Potri.009G164900	None available	AT5G22460-alpha/beta-Hydrolases superfamily protein alpha/beta-Hydrolases superfamily protein	AT5G22460
Potra2n9c19090	Potri.009G117300	sp|Q9LXD8|HEC3_ARATH Transcription factor HEC3 OS=Arabidopsis thaliana OX=3702 GN=HEC3 PE=1 SV=1	AT4G34530-cryptochrome-interacting basic-helix-loop-helix 1 cryptochrome-interacting basic-helix-loop-helix 1	AT4G34530
Potra2n9c19123	Potri.009G113600	sp|Q12407|YD199_YEAST Putative metabolite transport protein YDL199C OS=Saccharomyces cerevisiae (strain ATCC 204508 / S288c) OX=559292 GN=YDL199C PE=1 SV=1	AT3G18830-polyol/monosaccharide transporter 5 polyol/monosaccharide transporter 5	AT3G18830
Potra2n9c19519	Potri.009G069100	sp|C7J3A2|C7017_ORYSJ Ent-kaurene oxidase-like protein 1 OS=Oryza sativa subsp. japonica OX=39947 GN=CYP701A7 PE=5 SV=1	AT5G07990-Cytochrome P450 superfamily protein Cytochrome P450 superfamily protein	AT5G07990
Potra2n1c2943	Potri.001G336400	sp|Q494Q2|HPAT2_ARATH Hydroxyproline O-arabinosyltransferase 2 OS=Arabidopsis thaliana OX=3702 GN=HPAT2 PE=1 SV=1	AT3G01720-peptidyl serine alpha-galactosyltransferase peptidyl serine alpha-galactosyltransferase	AT3G01720
Potra2n1c3665	Potri.001G421400	sp|F4I4F2|RHS3_ARATH Serine/threonine-protein kinase RHS3 OS=Arabidopsis thaliana OX=3702 GN=RHS3 PE=1 SV=1	AT3G20530-Protein kinase superfamily protein Protein kinase superfamily protein	AT3G20530
Potra2n2c5035	Potri.002G153700	sp|Q5VRH9|PUB12_ORYSJ U-box domain-containing protein 12 OS=Oryza sativa subsp. japonica OX=39947 GN=PUB12 PE=2 SV=1	AT2G45720-ARM repeat superfamily protein ARM repeat superfamily protein	AT2G45720
Potra2n4c10179	Potri.004G201400	sp|Q6H849|NRL4_ORYSJ Bifunctional nitrilase/nitrile hydratase NIT4 OS=Oryza sativa subsp. japonica OX=39947 GN=NIT4 PE=2 SV=1	AT2G27450-nitrilase-like protein 1 nitrilase-like protein 1	AT2G27450
Potra2n11c22673	Potri.011G132600	sp|Q9LN68|GATL1_ARATH Probable galacturonosyltransferase-like 1 OS=Arabidopsis thaliana OX=3702 GN=GATL1 PE=2 SV=1	AT5G54690-galacturonosyltransferase 12 galacturonosyltransferase 12	AT5G54690
Potra2n11c23144	Potri.T032684	sp|Q9FZB8|Y5181_ARATH Probable LRR receptor-like serine/threonine-protein kinase At1g51810 OS=Arabidopsis thaliana OX=3702 GN=At1g51810 PE=1 SV=1	AT1G29740-Leucine-rich repeat transmembrane protein kinase Leucine-rich repeat transmembrane protein kinase	AT1G29740
Potra2n11c23153	Potri.T032966	sp|Q96CX6|LRC58_HUMAN Leucine-rich repeat-containing protein 58 OS=Homo sapiens OX=9606 GN=LRRC58 PE=1 SV=2	AT1G29730-Leucine-rich repeat transmembrane protein kinase Leucine-rich repeat transmembrane protein kinase	AT1G29730
Potra2n13c25437	Potri.013G101000	sp|Q07469|BSPA_POPDE Bark storage protein A OS=Populus deltoides OX=3696 GN=BSPA PE=2 SV=1	AT4G24340-Phosphorylase superfamily protein Phosphorylase superfamily protein	AT4G24340
Potra2n13c26176		None available
Potra2n14c26487	Potri.014G022900	sp|B4GHE3|ASPG2_DROPE L-asparaginase-like protein GL17509 OS=Drosophila persimilis OX=7234 GN=GL17509 PE=3 SV=1	AT3G16150-N-terminal nucleophile aminohydrolases (Ntn hydrolases) superfamily protein N-terminal nucleophile aminohydrolases (Ntn hydrolases) superfamily protein	AT3G16150
Potra2n15c28169	Potri.015G110600	sp|Q54RP0|AGTA_DICDI UDP-galactose:fucoside alpha-3-galactosyltransferase OS=Dictyostelium discoideum OX=44689 GN=agtA PE=1 SV=1	AT1G28710-Nucleotide-diphospho-sugar transferase family protein Nucleotide-diphospho-sugar transferase family protein	AT1G28710
Potra2n18c32188	Potri.018G124100	sp|B5Z428|CLCB_ECO5E Voltage-gated ClC-type chloride channel ClcB OS=Escherichia coli O157:H7 (strain EC4115 / EHEC) OX=444450 GN=clcB PE=3 SV=1	AT5G33280-Voltage-gated chloride channel family protein Voltage-gated chloride channel family protein	AT5G33280
Potra2n18c32650	Potri.018G071900	None available	AT5G19970-GRAS family transcription factor family protein GRAS family transcription factor family protein	AT5G19970
Potra2n262s35143	Potri.T092300	sp|Q7F8Q9|MSL1_ORYSJ Leucine-rich repeat receptor protein kinase MSL1 OS=Oryza sativa subsp. japonica OX=39947 GN=MSL1 PE=2 SV=1	AT1G47890-receptor like protein 7 receptor like protein 7	AT1G47890
Potra2n3c7450	Potri.003G116700	sp|Q9HTR0|NORM_PSEAE Probable multidrug resistance protein NorM OS=Pseudomonas aeruginosa (strain ATCC 15692 / DSM 22644 / CIP 104116 / JCM 14847 / LMG 12228 / 1C / PRS 101 / PAO1) OX=208964 GN=norM PE=3 SV=1	AT4G22790-MATE efflux family protein MATE efflux family protein	AT4G22790
Potra2n6c14137	Potri.006G133400	sp|Q55EP9|BUB2_DICDI Putative mitotic check point protein BUB2 OS=Dictyostelium discoideum OX=44689 GN=bub2 PE=3 SV=1	AT2G37290-Ypt/Rab-GAP domain of gyp1p superfamily protein Ypt/Rab-GAP domain of gyp1p superfamily protein	AT2G37290
Potra2n844s36827		None available
Potra2n9c18950	Potri.009G133500	sp|Q9SD22|SDEH3_ARATH Senescence/dehydration-associated protein At3g51250 OS=Arabidopsis thaliana OX=3702 GN=At3g51250 PE=2 SV=1	AT2G17840-Senescence/dehydration-associated protein-like protein Senescence/dehydration-associated protein-like protein	AT2G17840
Potra2n9c19900	Potri.009G026600	sp|P17948|VGFR1_HUMAN Vascular endothelial growth factor receptor 1 OS=Homo sapiens OX=9606 GN=FLT1 PE=1 SV=2	AT3G46290-hercules receptor kinase 1 hercules receptor kinase 1	AT3G46290
Potra2n10c20172		None available
Potra2n10c21159	Potri.008G106900	sp|P36958|RPB9_DROME DNA-directed RNA polymerase II subunit RPB9 OS=Drosophila melanogaster OX=7227 GN=RpII15 PE=2 SV=2	AT4G16265-RNA polymerases M/15 Kd subunit RNA polymerases M/15 Kd subunit	AT4G16265
Potra2n10c21365	Potri.008G123600	sp|Q7XUC5|P2C43_ORYSJ Probable protein phosphatase 2C 43 OS=Oryza sativa subsp. japonica OX=39947 GN=Os04g0584300 PE=3 SV=2	AT1G68410-Protein phosphatase 2C family protein Protein phosphatase 2C family protein	AT1G68410
Potra2n10c21824	Potri.010G069800	sp|Q9CAL3|CRK2_ARATH Cysteine-rich receptor-like protein kinase 2 OS=Arabidopsis thaliana OX=3702 GN=CRK2 PE=1 SV=1	AT4G23220-cysteine-rich RECEPTOR-like kinase cysteine-rich RECEPTOR-like kinase	AT4G23220
Potra2n10c21974	Potri.010G052400	sp|P0DOV5|SQD_PSEPU Sulfoquinovose 1-dehydrogenase OS=Pseudomonas putida OX=303 GN=PpSQ1_00405 PE=1 SV=1	AT1G67730-beta-ketoacyl reductase 1 beta-ketoacyl reductase 1	AT1G67730
Potra2n11c22883	Potri.011G111700	sp|Q8NCR0|B3GL2_HUMAN UDP-GalNAc:beta-1,3-N-acetylgalactosaminyltransferase 2 OS=Homo sapiens OX=9606 GN=B3GALNT2 PE=1 SV=1	AT1G53290-Galactosyltransferase family protein Galactosyltransferase family protein	AT1G53290
Potra2n11c22901		None available
Potra2n11c23131		None available
Potra2n11c23603	Potri.T068300	None available
Potra2n11c23644	Potri.011G006000	None available
Potra2n12c23890	Potri.T053600	None available
Potra2n12c23897	Potri.T053800	None available	AT3G60470-transmembrane protein, putative (DUF247) transmembrane protein, putative (DUF247)	AT3G60470
Potra2n12c23901	Potri.012G012100	None available
Potra2n12c23902	Potri.T053800	None available	AT3G60470-transmembrane protein, putative (DUF247) transmembrane protein, putative (DUF247)	AT3G60470
Potra2n12c23909	Potri.T053500	sp|Q9SD53|Y3720_ARATH UPF0481 protein At3g47200 OS=Arabidopsis thaliana OX=3702 GN=At3g47200 PE=2 SV=1	AT5G11290-transmembrane protein, putative (DUF247) transmembrane protein, putative (DUF247)	AT5G11290
Potra2n13c25161	Potri.013G130800	sp|Q54I43|UBE2S_DICDI Ubiquitin-conjugating enzyme E2 S OS=Dictyostelium discoideum OX=44689 GN=ube2s PE=3 SV=1	AT3G15355-ubiquitin-conjugating enzyme 25 ubiquitin-conjugating enzyme 25	AT3G15355
Potra2n13c25236	Potri.013G149600	sp|Q86KS1|DCR1_DICDI DNA cross-link repair 1 protein OS=Dictyostelium discoideum OX=44689 GN=dclre1 PE=3 SV=1	AT1G27410-DNA repair metallo-beta-lactamase family protein DNA repair metallo-beta-lactamase family protein	AT1G27410
Potra2n13c25297	Potri.013G116200	sp|O01704|EXT1_CAEEL Exostosin-1 homolog OS=Caenorhabditis elegans OX=6239 GN=rib-1 PE=1 SV=2	AT1G34270-Exostosin family protein Exostosin family protein	AT1G34270
Potra2n13c25745	Potri.013G062000	sp|Q9ZU96|Y2168_ARATH Ankyrin repeat-containing protein At2g01680 OS=Arabidopsis thaliana OX=3702 GN=At2g01680 PE=2 SV=1	AT2G03430-Ankyrin repeat family protein Ankyrin repeat family protein	AT2G03430
Potra2n13c26117	Potri.003G207900	sp|Q9SD53|Y3720_ARATH UPF0481 protein At3g47200 OS=Arabidopsis thaliana OX=3702 GN=At3g47200 PE=2 SV=1	AT5G11290-transmembrane protein, putative (DUF247) transmembrane protein, putative (DUF247)	AT5G11290
Potra2n13c26178	Potri.013G013900	sp|Q95KW8|SWET1_PAPAN Sugar transporter SWEET1 OS=Papio anubis OX=9555 GN=SLC50A1 PE=2 SV=1	AT4G15920-Nodulin MtN3 family protein Nodulin MtN3 family protein	AT4G15920
Potra2n14c26439	Potri.001G155750	None available	AT1G21280-Copia-like polyprotein/retrotransposon Copia-like polyprotein/retrotransposon	AT1G21280
Potra2n14c27722	Potri.014G163100	sp|O88990|ACTN3_MOUSE Alpha-actinin-3 OS=Mus musculus OX=10090 GN=Actn3 PE=2 SV=1	AT5G35700-fimbrin-like protein 2 fimbrin-like protein 2	AT5G35700
Potra2n14c27929	Potri.002G248400	sp|P74165|BMGDS_SYNY3 Beta-monoglucosyldiacylglycerol synthase OS=Synechocystis sp. (strain PCC 6803 / Kazusa) OX=1111708 GN=sll1377 PE=1 SV=1	AT3G07330-Cellulose-synthase-like C6 Cellulose-synthase-like C6	AT3G07330
Potra2n15c28135	Potri.015G122800	sp|P86206|CH60_MESAU 60 kDa heat shock protein, mitochondrial (Fragments) OS=Mesocricetus auratus OX=10036 GN=HSPD1 PE=1 SV=1	AT5G18820-TCP-1/cpn60 chaperonin family protein TCP-1/cpn60 chaperonin family protein	AT5G18820
Potra2n15c28203	Potri.015G107000	sp|P25183|RCC1_XENLA Regulator of chromosome condensation OS=Xenopus laevis OX=8355 GN=rcc1 PE=2 SV=1	AT1G27060-Regulator of chromosome condensation (RCC1) family protein Regulator of chromosome condensation (RCC1) family protein	AT1G27060
Potra2n15c28216	Potri.015G106300	sp|Q9ERF3|WDR61_MOUSE WD repeat-containing protein 61 OS=Mus musculus OX=10090 GN=Wdr61 PE=1 SV=1	AT5G50970-transducin family protein / WD-40 repeat family protein transducin family protein / WD-40 repeat family protein	AT5G50970
Potra2n15c28240	Potri.001G155750	None available	AT1G21280-Copia-like polyprotein/retrotransposon Copia-like polyprotein/retrotransposon	AT1G21280
Potra2n16c29328		None available
Potra2n16c29791	Potri.016G061500	sp|O65924|Y2921_ARATH Putative leucine-rich repeat receptor-like protein kinase At2g19210 OS=Arabidopsis thaliana OX=3702 GN=At2g19210 PE=1 SV=1	AT1G53430-Leucine-rich repeat transmembrane protein kinase Leucine-rich repeat transmembrane protein kinase	AT1G53430
Potra2n16c30112	Potri.016G092300	sp|Q9LVV5|TL15B_ARATH Thylakoid lumenal 15.0 kDa protein 2, chloroplastic OS=Arabidopsis thaliana OX=3702 GN=At5g52970 PE=1 SV=2	AT5G52970-thylakoid lumen 15.0 kDa protein thylakoid lumen 15.0 kDa protein	AT5G52970
Potra2n16c30201	Potri.016G102600	sp|O65238|Y5537_ARATH G-type lectin S-receptor-like serine/threonine-protein kinase At5g35370 OS=Arabidopsis thaliana OX=3702 GN=At5g35370 PE=2 SV=2	AT2G41890-curculin-like (mannose-binding) lectin family protein / PAN domain-containing protein curculin-like (mannose-binding) lectin family protein / PAN domain-containing protein	AT2G41890
Potra2n16c30366	Potri.T045400	sp|O74741|DIOXL_SCHPO 4,5-DOPA dioxygenase extradiol-like protein OS=Schizosaccharomyces pombe (strain 972 / ATCC 24843) OX=284812 GN=SPBC1709.16c PE=3 SV=2	AT4G15093-catalytic LigB subunit of aromatic ring-opening dioxygenase family catalytic LigB subunit of aromatic ring-opening dioxygenase family	AT4G15093
Potra2n16c30413	Potri.T092000	sp|Q15404|RSU1_HUMAN Ras suppressor protein 1 OS=Homo sapiens OX=9606 GN=RSU1 PE=1 SV=3	AT2G33060-receptor like protein 27 receptor like protein 27	AT2G33060
Potra2n170s34789	Potri.013G068501	sp|P97329|KI20A_MOUSE Kinesin-like protein KIF20A OS=Mus musculus OX=10090 GN=Kif20a PE=1 SV=1	AT1G20060-ATP binding microtubule motor family protein ATP binding microtubule motor family protein	AT1G20060
Potra2n177s34796	Potri.T129400	sp|A1AY86|PDTIR_PARDP NAD(+) hydrolase PdTIR OS=Paracoccus denitrificans (strain Pd 1222) OX=318586 GN=Pden_0113 PE=1 SV=1	AT5G17680-disease resistance protein (TIR-NBS-LRR class) disease resistance protein (TIR-NBS-LRR class)	AT5G17680
Potra2n17c30678	Potri.017G143800	sp|B5DX45|SUR8_DROPS Leucine-rich repeat protein soc-2 homolog OS=Drosophila pseudoobscura pseudoobscura OX=46245 GN=Sur-8 PE=3 SV=1	AT1G69550-disease resistance protein (TIR-NBS-LRR class) disease resistance protein (TIR-NBS-LRR class)	AT1G69550
Potra2n17c30707	Potri.017G141800	None available
Potra2n17c31105	Potri.017G093901	sp|O35250|EXOC7_MOUSE Exocyst complex component 7 OS=Mus musculus OX=10090 GN=Exoc7 PE=1 SV=2	AT3G29400-exocyst subunit exo70 family protein E1 exocyst subunit exo70 family protein E1	AT3G29400
Potra2n17c31623	Potri.017G018800	sp|Q9SN22|SCL32_ARATH Scarecrow-like protein 32 OS=Arabidopsis thaliana OX=3702 GN=SCL32 PE=1 SV=1	AT1G14920-GRAS family transcription factor family protein GRAS family transcription factor family protein	AT1G14920
Potra2n18c31980	Potri.T161600	sp|O64471|MTX_ARATH Mitochondrial outer membrane import complex protein METAXIN OS=Arabidopsis thaliana OX=3702 GN=MTX1 PE=1 SV=1	AT2G19080-metaxin-like protein metaxin-like protein	AT2G19080
Potra2n18c32009	Potri.006G078900	sp|Q8C092|TAF5_MOUSE Transcription initiation factor TFIID subunit 5 OS=Mus musculus OX=10090 GN=Taf5 PE=1 SV=1	AT4G04940-transducin family protein / WD-40 repeat family protein transducin family protein / WD-40 repeat family protein	AT4G04940
Potra2n18c32220	Potri.T109201	sp|Q54RB9|CMC_DICDI Calcium-binding mitochondrial carrier protein OS=Dictyostelium discoideum OX=44689 GN=mcfO PE=3 SV=1	AT4G32060-calcium-binding EF hand family protein calcium-binding EF hand family protein	AT4G32060
Potra2n18c32358	Potri.018G101600	sp|Q9FL81|EXP21_ARATH Expansin-A21 OS=Arabidopsis thaliana OX=3702 GN=EXPA21 PE=2 SV=3	AT2G18660-plant natriuretic peptide A plant natriuretic peptide A	AT2G18660	PNP-A
Potra2n18c33146	Potri.018G010700	sp|Q91756|GLRK_XENLA Glutamate receptor U1 OS=Xenopus laevis OX=8355 GN=kbp PE=2 SV=1	AT2G24720-glutamate receptor 2.2 glutamate receptor 2.2	AT2G24720
Potra2n18c33150	Potri.018G010700	sp|Q7RTX1|TS1R1_HUMAN Taste receptor type 1 member 1 OS=Homo sapiens OX=9606 GN=TAS1R1 PE=2 SV=1	AT2G29110-glutamate receptor 2.8 glutamate receptor 2.8	AT2G29110
Potra2n18c33152		None available
Potra2n18c33256	Potri.005G002700	sp|A2AKY4|Z804A_MOUSE Zinc finger protein 804A OS=Mus musculus OX=10090 GN=Znf804a PE=2 SV=1	AT5G26610-D111/G-patch domain-containing protein D111/G-patch domain-containing protein	AT5G26610
Potra2n19c33293	Potri.T119700	None available
Potra2n19c33373	Potri.019G118000	sp|Q8S9G6|T5AT_TAXWC Taxadien-5-alpha-ol O-acetyltransferase OS=Taxus wallichiana var. chinensis OX=29808 PE=2 SV=1	AT1G03940-HXXXD-type acyl-transferase family protein HXXXD-type acyl-transferase family protein	AT1G03940
Potra2n19c33713	Potri.019G075300	sp|A1ZAI3|FACR2_DROME Putative fatty acyl-CoA reductase CG8303 OS=Drosophila melanogaster OX=7227 GN=CG8303 PE=2 SV=3	AT3G44540-fatty acid reductase 4 fatty acid reductase 4	AT3G44540
Potra2n19c33917	Potri.019G055500	sp|Q9LSK9|Y5566_ARATH Uncharacterized protein At5g65660 OS=Arabidopsis thaliana OX=3702 GN=At5g65660 PE=2 SV=1	AT5G65660-hydroxyproline-rich glycoprotein family protein hydroxyproline-rich glycoprotein family protein	AT5G65660
Potra2n19c34163	Potri.T056000	None available	AT4G13440-Calcium-binding EF-hand family protein Calcium-binding EF-hand family protein	AT4G13440
Potra2n19c34222	Potri.001G028700	None available	AT3G04500-RNA-binding (RRM/RBD/RNP motifs) family protein RNA-binding (RRM/RBD/RNP motifs) family protein	AT3G04500
Potra2n19c34277	Potri.T052100	sp|O13306|ERG1_CANGA Squalene monooxygenase OS=Candida glabrata (strain ATCC 2001 / CBS 138 / JCM 3761 / NBRC 0622 / NRRL Y-65) OX=284593 GN=ERG1 PE=3 SV=2	AT1G58440-FAD/NAD(P)-binding oxidoreductase family protein FAD/NAD(P)-binding oxidoreductase family protein	AT1G58440
Potra2n19c34282	Potri.T053000	None available
Potra2n19c34287	Potri.T053000	None available
Potra2n1c1723	Potri.001G198300	sp|P18961|YPK2_YEAST Serine/threonine-protein kinase YPK2/YKR2 OS=Saccharomyces cerevisiae (strain ATCC 204508 / S288c) OX=559292 GN=YPK2 PE=1 SV=1	AT5G12000-kinase with adenine nucleotide alpha hydrolases-like domain-containing protein kinase with adenine nucleotide alpha hydrolases-like domain-containing protein	AT5G12000
Potra2n1c2457	Potri.001G281300	sp|Q61545|EWS_MOUSE RNA-binding protein EWS OS=Mus musculus OX=10090 GN=Ewsr1 PE=1 SV=2	AT5G58470-TBP-associated factor 15B TBP-associated factor 15B	AT5G58470
Potra2n1c2957	Potri.001G182200	None available
Potra2n1c3104	Potri.001G352200	sp|Q9SY29|PUP4_ARATH Probable purine permease 4 OS=Arabidopsis thaliana OX=3702 GN=PUP4 PE=2 SV=1	AT4G18220-Drug/metabolite transporter superfamily protein Drug/metabolite transporter superfamily protein	AT4G18220
Potra2n1c3391	Potri.001G384700	sp|O04533|LRK52_ARATH Putative L-type lectin-domain containing receptor kinase V.2 OS=Arabidopsis thaliana OX=3702 GN=LECRK52 PE=3 SV=1	AT3G14840-Leucine-rich repeat transmembrane protein kinase Leucine-rich repeat transmembrane protein kinase	AT3G14840
Potra2n1c3877	Potri.014G010900	sp|Q9FI14|TAO1_ARATH Disease resistance protein TAO1 OS=Arabidopsis thaliana OX=3702 GN=TAO1 PE=3 SV=1	AT5G44510-target of AVRB operation1 target of AVRB operation1	AT5G44510
Potra2n1c487	Potri.001G058900	sp|O34979|YVRO_BACSU Uncharacterized ABC transporter ATP-binding protein YvrO OS=Bacillus subtilis (strain 168) OX=224308 GN=yvrO PE=3 SV=2	AT5G60740-ABC transporter family protein ABC transporter family protein	AT5G60740
Potra2n1c75		None available
Potra2n1c790	Potri.001G095200	sp|Q8RWL6|STY17_ARATH Serine/threonine-protein kinase STY17 OS=Arabidopsis thaliana OX=3702 GN=STY17 PE=1 SV=1	AT4G23740-Leucine-rich repeat protein kinase family protein Leucine-rich repeat protein kinase family protein	AT4G23740
Potra2n211s34978		None available
Potra2n245s35095	Potri.003G029600	sp|Q9SHV7|MD15C_ARATH Probable mediator of RNA polymerase II transcription subunit 15c OS=Arabidopsis thaliana OX=3702 GN=MED15C PE=3 SV=1	AT1G15780-mediator of RNA polymerase II transcription subunit 15a-like protein mediator of RNA polymerase II transcription subunit 15a-like protein	AT1G15780
Potra2n250s35117	Potri.017G018800	sp|Q0JMB2|RSLE4_ORYSJ Zinc finger BED domain-containing protein RICESLEEPER 4 OS=Oryza sativa subsp. japonica OX=39947 GN=Os01g0518400 PE=2 SV=3	AT3G42170-BED zinc finger and hAT dimerization domain-containing protein DAYSLEEPER BED zinc finger and hAT dimerization domain-containing protein DAYSLEEPER	AT3G42170
Potra2n2c4601	Potri.014G123800	None available	AT5G47900-heparan-alpha-glucosaminide N-acetyltransferase-like protein (DUF1624) heparan-alpha-glucosaminide N-acetyltransferase-like protein (DUF1624)	AT5G47900
Potra2n2c5623	Potri.002G087000	sp|Q8L4X4|GAT2_ARATH Probable GABA transporter 2 OS=Arabidopsis thaliana OX=3702 GN=At5g41800 PE=1 SV=1	AT1G77690-like AUX1 3 like AUX1 3	AT1G77690
Potra2n2c6185	Potri.001G155750	None available	AT1G21280-Copia-like polyprotein/retrotransposon Copia-like polyprotein/retrotransposon	AT1G21280
Potra2n315s35297		None available
Potra2n387s35509	Potri.005G016075	sp|F4JTU7|RLP48_ARATH Receptor-like protein 48 OS=Arabidopsis thaliana OX=3702 GN=RLP48 PE=3 SV=2	AT1G74180-receptor like protein 14 receptor like protein 14	AT1G74180
Potra2n391s35518	Potri.001G043500	sp|P0C8A0|PP275_ARATH Pentatricopeptide repeat-containing protein At3g49730 OS=Arabidopsis thaliana OX=3702 GN=At3g49730 PE=2 SV=1	AT1G80880-Tetratricopeptide repeat (TPR)-like superfamily protein Tetratricopeptide repeat (TPR)-like superfamily protein	AT1G80880
Potra2n3c6790	Potri.003G190600	sp|Q04533|METX_YEAST Putative cystathionine gamma-synthase YML082W OS=Saccharomyces cerevisiae (strain ATCC 204508 / S288c) OX=559292 GN=YML082W PE=1 SV=1	AT1G64660-methionine gamma-lyase methionine gamma-lyase	AT1G64660
Potra2n3c6905	Potri.003G175400	None available
Potra2n3c7109	Potri.003G154301	None available
Potra2n3c7892	Potri.003G072200	sp|Q9SF24|LOR10_ARATH Protein LURP-one-related 10 OS=Arabidopsis thaliana OX=3702 GN=At3g11740 PE=2 SV=2	AT3G14260-LURP-one-like protein (DUF567) LURP-one-like protein (DUF567)	AT3G14260
Potra2n3c8180	Potri.003G028000	sp|Q9SHV7|MD15C_ARATH Probable mediator of RNA polymerase II transcription subunit 15c OS=Arabidopsis thaliana OX=3702 GN=MED15C PE=3 SV=1	AT1G15780-mediator of RNA polymerase II transcription subunit 15a-like protein mediator of RNA polymerase II transcription subunit 15a-like protein	AT1G15780
Potra2n3c8202	Potri.003G028000	sp|Q9SHV7|MD15C_ARATH Probable mediator of RNA polymerase II transcription subunit 15c OS=Arabidopsis thaliana OX=3702 GN=MED15C PE=3 SV=1	AT1G15780-mediator of RNA polymerase II transcription subunit 15a-like protein mediator of RNA polymerase II transcription subunit 15a-like protein	AT1G15780
Potra2n438s35674	Potri.013G133400	sp|Q04861|NFKB1_CHICK Nuclear factor NF-kappa-B p105 subunit OS=Gallus gallus OX=9031 GN=NFKB1 PE=2 SV=2	AT1G03670-ankyrin repeat family protein ankyrin repeat family protein	AT1G03670
Potra2n452s35715	Potri.013G037300	sp|Q94HW2|POLR1_ARATH Retrovirus-related Pol polyprotein from transposon RE1 OS=Arabidopsis thaliana OX=3702 GN=RE1 PE=2 SV=1
Potra2n478s35763	Potri.017G007966	None available
Potra2n483s35775	Potri.019G066700	None available
Potra2n4c10310	Potri.004G216500	sp|G5CTG4|AQP7_MILTA Aquaporin-7 OS=Milnesium tardigradum OX=46460 GN=AQP7 PE=2 SV=1	AT2G36830-gamma tonoplast intrinsic protein gamma tonoplast intrinsic protein	AT2G36830
Potra2n4c8509	Potri.004G011800	None available
Potra2n4c8513	Potri.004G011300	None available
Potra2n4c8516	Potri.004G011300	None available
Potra2n4c8539		None available
Potra2n4c8629	Potri.004G026350	sp|Q9XEC8|CRK38_ARATH Cysteine-rich receptor-like protein kinase 38 OS=Arabidopsis thaliana OX=3702 GN=CRK38 PE=3 SV=1	AT4G38830-cysteine-rich RLK (RECEPTOR-like protein kinase) 26 cysteine-rich RLK (RECEPTOR-like protein kinase) 26	AT4G38830
Potra2n4c8892	Potri.004G054200	sp|C5D5V2|LDH_GEOSW L-lactate dehydrogenase OS=Geobacillus sp. (strain WCH70) OX=471223 GN=ldh PE=3 SV=1	AT1G53240-Lactate/malate dehydrogenase family protein Lactate/malate dehydrogenase family protein	AT1G53240
Potra2n4c9116	Potri.004G077600	sp|Q6NYU2|HELZ_DANRE Probable helicase with zinc finger domain OS=Danio rerio OX=7955 GN=helz PE=2 SV=1	AT1G65810-P-loop containing nucleoside triphosphate hydrolases superfamily protein P-loop containing nucleoside triphosphate hydrolases superfamily protein	AT1G65810
Potra2n583s36027	Potri.T053000	None available
Potra2n583s36042	Potri.T025650	None available
Potra2n583s36045	Potri.T053000	None available
Potra2n5c10583	Potri.005G250700	sp|P9WQ53|FAD11_MYCTU Putative fatty-acid--CoA ligase fadD11 OS=Mycobacterium tuberculosis (strain ATCC 25618 / H37Rv) OX=83332 GN=fadD11 PE=3 SV=1	AT1G20560-acyl activating enzyme 1 acyl activating enzyme 1	AT1G20560
Potra2n5c11080	Potri.005G198600	None available	AT1G22750-transmembrane protein transmembrane protein	AT1G22750
Potra2n5c12141	Potri.005G079500	sp|Q9FL53|FLA21_ARATH Fasciclin-like arabinogalactan protein 21 OS=Arabidopsis thaliana OX=3702 GN=FLA21 PE=2 SV=1	AT5G06920-FASCICLIN-like arabinogalactan protein 21 precursor FASCICLIN-like arabinogalactan protein 21 precursor	AT5G06920
Potra2n5c12253	Potri.005G068900	sp|Q8LPF4|AVT1E_ARATH Amino acid transporter AVT1E OS=Arabidopsis thaliana OX=3702 GN=AVT1E PE=2 SV=1	AT5G09220-amino acid permease 2 amino acid permease 2	AT5G09220
Potra2n601s36114		sp|Q07793|YD13B_YEAST Transposon Ty1-DR4 Gag-Pol polyprotein OS=Saccharomyces cerevisiae (strain ATCC 204508 / S288c) OX=559292 GN=TY1B-DR4 PE=3 SV=2	AT4G23160-cysteine-rich RECEPTOR-like kinase cysteine-rich RECEPTOR-like kinase	AT4G23160
Potra2n607s36128	Potri.001G459900	sp|Q9FJW6|PP451_ARATH Pentatricopeptide repeat-containing protein At5g67570, chloroplastic OS=Arabidopsis thaliana OX=3702 GN=DG1 PE=1 SV=2	AT1G30610-pentatricopeptide (PPR) repeat-containing protein pentatricopeptide (PPR) repeat-containing protein	AT1G30610
Potra2n6c14187	Potri.006G128700	sp|M0R5D6|RN157_RAT E3 ubiquitin ligase Rnf157 OS=Rattus norvegicus OX=10116 GN=Rnf157 PE=2 SV=2	AT3G09770-RING/U-box superfamily protein RING/U-box superfamily protein	AT3G09770
Potra2n6c14563	Potri.006G088300	sp|P34801|CCN2_ANTMA G2/mitotic-specific cyclin-2 OS=Antirrhinum majus OX=4151 PE=2 SV=1	AT5G02110-CYCLIN D7;1 CYCLIN D7;1	AT5G02110
Potra2n6c15155	Potri.006G027400	sp|Q4R7E2|ZDH16_MACFA Palmitoyltransferase ZDHHC16 OS=Macaca fascicularis OX=9541 GN=ZDHHC16 PE=2 SV=1	AT3G56930-DHHC-type zinc finger family protein DHHC-type zinc finger family protein	AT3G56930
Potra2n6c15195	Potri.006G023101	sp|Q6VAA5|U89B2_STERE UDP-glycosyltransferase 89B2 OS=Stevia rebaudiana OX=55670 GN=UGT89B2 PE=2 SV=1	AT1G22360-UDP-glucosyl transferase 85A2 UDP-glucosyl transferase 85A2	AT1G22360
Potra2n779s36747	Potri.003G007900	sp|B8NU01|LNAC_ASPFN Cytochrome P450 monooxygenase lnaC OS=Aspergillus flavus (strain ATCC 200026 / FGSC A1120 / NRRL 3357 / JCM 12722 / SRRC 167) OX=332952 GN=lnaC PE=2 SV=1	AT4G37360-cytochrome P450, family 81, subfamily D, polypeptide 2 cytochrome P450, family 81, subfamily D, polypeptide 2	AT4G37360
Potra2n7c15791	Potri.001G109100	sp|Q759W0|CP51_ASHGO Lanosterol 14-alpha demethylase OS=Ashbya gossypii (strain ATCC 10895 / CBS 109.51 / FGSC 9923 / NRRL Y-1056) OX=284811 GN=ERG11 PE=3 SV=1	AT1G12740-cytochrome P450, family 87, subfamily A, polypeptide 2 cytochrome P450, family 87, subfamily A, polypeptide 2	AT1G12740
Potra2n81s34524	Potri.015G118800	sp|Q9SA16|P2A09_ARATH Protein PHLOEM PROTEIN 2-LIKE A9 OS=Arabidopsis thaliana OX=3702 GN=PP2A9 PE=2 SV=1	AT1G10155-phloem protein 2-A10 phloem protein 2-A10	AT1G10155
Potra2n8c16801		None available
Potra2n8c17455	Potri.008G092900	sp|Q9MAT2|PPR10_ARATH Pentatricopeptide repeat-containing protein At1g04840 OS=Arabidopsis thaliana OX=3702 GN=PCMP-H64 PE=2 SV=1	AT2G03380-Pentatricopeptide repeat (PPR) superfamily protein Pentatricopeptide repeat (PPR) superfamily protein	AT2G03380
Potra2n8c18125	Potri.008G162400	sp|Q0WUY1|NADKC_ARATH Calmodulin calcium-dependent NAD kinase OS=Arabidopsis thaliana OX=3702 GN=NADKC PE=1 SV=1	AT1G04280-P-loop containing nucleoside triphosphate hydrolases superfamily protein P-loop containing nucleoside triphosphate hydrolases superfamily protein	AT1G04280
Potra2n960s36906	Potri.T074000	sp|Q9SJH6|RLP29_ARATH Receptor like protein 29 OS=Arabidopsis thaliana OX=3702 GN=RLP29 PE=2 SV=1	AT5G36930-Disease resistance protein (TIR-NBS-LRR class) family Disease resistance protein (TIR-NBS-LRR class) family	AT5G36930
Potra2n9c19157	Potri.009G108600	sp|Q9VG82|CP9F2_DROME Probable cytochrome P450 9f2 OS=Drosophila melanogaster OX=7227 GN=Cyp9f2 PE=2 SV=1	AT4G31940-cytochrome P450, family 82, subfamily C, polypeptide 4 cytochrome P450, family 82, subfamily C, polypeptide 4	AT4G31940

## Sheet: SDS1c_GO_PFAM
Supplemental Data Set 1 Table c. Gene Ontology (GO) term enrichment for gene set with significant time × genotype interaction effect in autumn 2018. GO term enrichment analysis was performed with aspen (Potra) and best DIAMOND hits for Arabidopsis gene IDs (ATG) using PlantGenIE (http://plantgenie.org). PFAM enrichment was performed with ATG IDs (PlantGenIE). Signifcant terms with q-value <0.05 a…
501 interaction effect	ID	Description	Statistics (mt/mpat | nt/npat)	P-value	FDR	Term
Potra	GO:0071944	cell periphery	3239/15486 | 73/201	3.096e-07	0.0007585	CC
Potra	GO:0016020	membrane	13501/21607 | 232/316	2.279e-05	0.02792	CC
501 interaction effect	ID	Description	Statistics (mt/mpat | nt/npat)	P-value	FDR	Term
ATG	GO:0071944	cell periphery	3737/21773 | 111/308	9.847e-16	2.051e-12	CC
ATG	GO:0003824	catalytic activity	6815/21864 | 157/302	3.225e-14	3.359e-11	MF
ATG	GO:0050896	response to stimulus	6497/22203 | 152/307	4.894e-14	3.398e-11	BP
ATG	GO:0016020	membrane	5056/26239 | 117/349	1.696e-10	8.831e-08	CC
ATG	GO:0008144	drug binding	720/6597 | 25/99	4.059e-05	0.01691	MF
ATG	GO:1901265	nucleoside phosphate binding	839/3622 | 21/41	7.815e-05	0.02713	MF
ATG	GO:0051704	multi-organism process	2059/22203 | 49/307	0.0001207	0.03592	BP
501 interaction effect	ID	Description	Statistics (mt/mpat | nt/npat)	P-value	FDR	Term
ATG	PF11721	Di-glucose binding within endoplasmic reticulum	31/21738 | 6/360	1.027e-05	0.003573	PFAM
ATG	PF13855	Leucine rich repeat	260/21738 | 15/360	3.149e-05	0.005479	PFAM
ATG	PF00560	Leucine Rich Repeat	164/21738 | 11/360	9.489e-05	0.01101	PFAM
ATG	PF07714	Protein tyrosine kinase	519/21738 | 20/360	0.0004503	0.03917	PFAM
333 intersection (time, genotype and interaction effects)	ID	Description	Statistics (mt/mpat | nt/npat)	P-value	FDR	Term
ATG	GO:0003824	catalytic activity	6815/21864 | 111/210	4.729e-11	8.285e-08	MF
ATG	GO:0050896	response to stimulus	6497/22203 | 105/210	1.848e-10	1.619e-07	BP
ATG	GO:0071944	cell periphery	3737/21773 | 73/211	6.496e-10	3.794e-07	CC
ATG	GO:0016020	membrane	5056/26239 | 80/240	1.608e-07	7.041e-05	CC
333 intersection (time, genotype and interaction effects)	ID	Description	Statistics (mt/mpat | nt/npat)	P-value	FDR	Term
ATG	PF00560	Leucine Rich Repeat	164/21738 | 10/250	2.107e-05	0.005478	PFAM
ATG	PF13855	Leucine rich repeat	260/21738 | 12/250	5.127e-05	0.006665	PFAM
ATG	PF08263	Leucine rich repeat N-terminal domain	212/21738 | 10/250	0.0001812	0.01571	PFAM
ATG	PF11721	Di-glucose binding within endoplasmic reticulum	31/21738 | 4/250	0.0004209	0.02736	PFAM
ATG	PF00230	Major intrinsic protein	37/21738 | 4/250	0.000837	0.04353	PFAM

## Sheet: SDS1d_DE_genes_237DOY
Supplemental Data Set 1 Table d. Genes displaying different response in their expression on 237 DOY between genotypes with earlier senescence onset (E81, I48) and late senescence onset (L1) in autumn 2018. The list contains genes that were significantly affected by time in all genotypes (225-237 or 232-237 DOY comparison) and genes that were significantly affected by time in I48 and E81, but not …
Potra-ID	Potra-Description	ATG-Description	ATG-ID	Gene name	Time effect compared to 225 DOY	Consecutive time effect	225-237 Expression pattern	237-237 Expression pattern	L1 225-237	I48 225-237	E81 225-237	L1 232-237	I48 232-237	E81 232-237	Group (1=not significant in L1, 2=more intensive response in I48 and E81 than in L1)
Potra2n4c10036	sp|Q42400|AAP1_ARATH Amino acid permease 1 OS=Arabidopsis thaliana OX=3702 GN=AAP1 PE=1 SV=1	AT1G47670-Transmembrane amino acid transporter family protein Transmembrane amino acid transporter family protein	AT1G47670	AATL1	[I48]:[225-237][E81]:[225-237]	[I48]:[232-237][E81]:[232-237]	Upregulated	Upregulated	NS	2.58699	1.85937	NS	2.59663	3.3244	1
Potra2n81s34478	sp|Q7NJK2|RS2_GLOVI 30S ribosomal protein S2 OS=Gloeobacter violaceus (strain ATCC 29082 / PCC 7421) OX=251221 GN=rpsB PE=3 SV=1	AT1G72370-40s ribosomal protein SA 40s ribosomal protein SA	AT1G72370	P40	[I48]:[225-237][E81]:[225-237]	[I48]:[232-237][E81]:[232-237]	Upregulated	Upregulated	NS	1.02561	0.884192	NS	1.06942	1.12025	1
Potra2n13c24949	sp|Q9LF66|Y5758_ARATH BTB/POZ domain-containing protein At5g17580 OS=Arabidopsis thaliana OX=3702 GN=At5g17580 PE=2 SV=1	AT2G30520-Phototropic-responsive NPH3 family protein Phototropic-responsive NPH3 family protein	AT2G30520	RPT2	[I48]:[225-237][E81]:[225-237]	[I48]:[232-237][E81]:[232-237]	Upregulated	Upregulated	NS	1.31188	0.951841	NS	1.35759	1.25021	1
Potra2n14c27529	sp|Q5AK51|SFL2_CANAL Transcription factor SFL2 OS=Candida albicans (strain SC5314 / ATCC MYA-2876) OX=237561 GN=SFL2 PE=1 SV=2	AT4G18880-heat shock transcription factor A4A heat shock transcription factor A4A	AT4G18880	HSFA4A	[I48]:[225-237][E81]:[225-237]	[I48]:[232-237][E81]:[232-237]	Upregulated	Upregulated	NS	0.718229	0.682011	NS	0.877898	0.545952	1
Potra2n2c4109	None available	AT4G28703-RmlC-like cupins superfamily protein RmlC-like cupins superfamily protein	AT4G28703		[I48]:[225-237][E81]:[225-237]	[I48]:[232-237][E81]:[232-237]	Upregulated	Upregulated	NS	1.37303	0.997793	NS	1.40312	0.944626	1
Potra2n3c7009	sp|Q9C5K8|TIF3B_ARATH Protein TIFY 3B OS=Arabidopsis thaliana OX=3702 GN=TIFY3B PE=1 SV=1	AT5G13220-jasmonate-zim-domain protein 10 jasmonate-zim-domain protein 10	AT5G13220	JAZ10	[I48]:[225-237][E81]:[225-237]	[I48]:[232-237][E81]:[232-237]	Upregulated	Upregulated	NS	1.75521	2.00345	NS	1.35994	1.90133	1
Potra2n1c345	sp|Q55GU0|Y9955_DICDI Probable serine/threonine-protein kinase DDB_G0267514 OS=Dictyostelium discoideum OX=44689 GN=DDB_G0267514 PE=3 SV=1	AT5G67080-mitogen-activated protein kinase kinase kinase 19 mitogen-activated protein kinase kinase kinase 19	AT5G67080	MAPKKK19	[I48]:[225-237][E81]:[225-237]	[I48]:[232-237][E81]:[232-237]	Upregulated	Upregulated	NS	1.41947	1.82738	NS	1.5397	1.81528	1
Potra2n10c20406	sp|Q8AXL1|SAT1_CHICK Diamine acetyltransferase 1 OS=Gallus gallus OX=9031 GN=SAT1 PE=2 SV=1	AT2G39020-Acyl-CoA N-acyltransferases (NAT) superfamily protein Acyl-CoA N-acyltransferases (NAT) superfamily protein	AT2G39020	NATA2	[L1]:[225-237][I48]:[225-237][E81]:[225-237]	[I48]:[232-237][E81]:[232-237]	Upregulated	Upregulated	1.25911	1.87799	2.06898	NS	1.33641	1.68254	1
Potra2n13c25464	sp|Q5I2M8|TLR9_CANLF Toll-like receptor 9 OS=Canis lupus familiaris OX=9615 GN=TLR9 PE=2 SV=1	AT1G33590-Leucine-rich repeat (LRR) family protein Leucine-rich repeat (LRR) family protein	AT1G33590		[I48]:[225-237][E81]:[225-237]	[L1]:[232-237][I48]:[232-237][E81]:[232-237]	Upregulated	Upregulated	NS	3.0172	2.85509	2.70102	2.59033	2.32042	1
Potra2n3c6835	sp|Q93WV7|WRK67_ARATH Probable WRKY transcription factor 67 OS=Arabidopsis thaliana OX=3702 GN=WRKY67 PE=2 SV=1	AT1G80840-WRKY DNA-binding protein 40 WRKY DNA-binding protein 40	AT1G80840	WRKY40		[I48]:[232-237][E81]:[232-237]		Upregulated	NS	NS	NS	NS	1.16478	1.07404	1
Potra2n9c18839	sp|P22683|RLA2_DICDI 60S acidic ribosomal protein P2 OS=Dictyostelium discoideum OX=44689 GN=rplp2 PE=1 SV=3	AT2G27710-60S acidic ribosomal protein family 60S acidic ribosomal protein family	AT2G27710			[I48]:[232-237][E81]:[232-237]		Upregulated	NS	NS	NS	NS	0.919121	1.13899	1
Potra2n8c17192	sp|F1MH07|MICA1_BOVIN [F-actin]-monooxygenase MICAL1 OS=Bos taurus OX=9913 GN=MICAL1 PE=2 SV=1	AT2G39900-GATA type zinc finger transcription factor family protein GATA type zinc finger transcription factor family protein	AT2G39900	WLIM2a		[I48]:[232-237][E81]:[232-237]		Upregulated	NS	NS	NS	NS	1.07498	0.841053	1
Potra2n5c12117	sp|Q3IMX7|RL24_NATPD 50S ribosomal protein L24 OS=Natronomonas pharaonis (strain ATCC 35678 / DSM 2160 / CIP 103997 / NBRC 14720 / NCIMB 2260 / Gabara) OX=348780 GN=rpl24 PE=3 SV=1	AT3G49910-Translation protein SH3-like family protein Translation protein SH3-like family protein	AT3G49910			[I48]:[232-237][E81]:[232-237]		Upregulated	NS	NS	NS	NS	1.14206	1.2405	1
Potra2n16c29731	sp|Q1H4M0|RS5_METFK 30S ribosomal protein S5 OS=Methylobacillus flagellatus (strain KT / ATCC 51484 / DSM 6875) OX=265072 GN=rpsE PE=3 SV=1	AT3G57490-Ribosomal protein S5 family protein Ribosomal protein S5 family protein	AT3G57490			[I48]:[232-237][E81]:[232-237]		Upregulated	NS	NS	NS	NS	0.82597	1.04268	1
Potra2n9c19504	sp|Q9V0H5|CETZ_PYRAB Tubulin-like protein CetZ OS=Pyrococcus abyssi (strain GE5 / Orsay) OX=272844 GN=cetZ PE=3 SV=1	AT5G12250-beta-6 tubulin beta-6 tubulin	AT5G12250	TUB6		[I48]:[232-237][E81]:[232-237]		Upregulated	NS	NS	NS	NS	0.877631	1.08161	1
Potra2n3c7001	sp|Q9M122|GEML2_ARATH GEM-like protein 2 OS=Arabidopsis thaliana OX=3702 GN=At4g01600 PE=2 SV=1	AT5G13200-GRAM domain family protein GRAM domain family protein	AT5G13200	GER5		[I48]:[232-237][E81]:[232-237]		Upregulated	NS	NS	NS	NS	1.72709	1.81929	1
Potra2n12c24788	sp|Q9SH31|GT16_ARATH Xyloglucan-specific galacturonosyltransferase 1 OS=Arabidopsis thaliana OX=3702 GN=GT16 PE=2 SV=1	AT5G62220-glycosyltransferase 18 glycosyltransferase 18	AT5G62220	GT18		[I48]:[232-237][E81]:[232-237]		Upregulated	NS	NS	NS	NS	1.17855	0.723457	1
Potra2n10c21970	sp|A4IIK1|MFHA1_XENTR Malignant fibrous histiocytoma-amplified sequence 1 homolog OS=Xenopus tropicalis OX=8364 GN=mfhas1 PE=2 SV=1	AT1G67720-Leucine-rich repeat protein kinase family protein Leucine-rich repeat protein kinase family protein	AT1G67720		[I48]:[225-237][E81]:[225-237]	[I48]:[232-237][E81]:[232-237]	Downregulated	Downregulated	NS	-1.03475	-0.923775	NS	-1.14012	-1.30253	1
Potra2n18c32110	sp|B9LSN4|RIBL_HALLT FAD synthase OS=Halorubrum lacusprofundi (strain ATCC 49239 / DSM 5036 / JCM 8891 / ACAM 34) OX=416348 GN=ribL PE=3 SV=1	AT2G38670-phosphorylethanolamine cytidylyltransferase 1 phosphorylethanolamine cytidylyltransferase 1	AT2G38670	PECT1	[I48]:[225-237][E81]:[225-237]	[I48]:[232-237][E81]:[232-237]	Downregulated	Downregulated	NS	-0.691585	-0.693994	NS	-0.935014	-0.902638	1
Potra2n9c18840	None available	AT4G04190-transmembrane protein transmembrane protein	AT4G04190		[I48]:[225-237][E81]:[225-237]	[I48]:[232-237][E81]:[232-237]	Downregulated	Downregulated	NS	-1.33117	-1.21586	NS	-1.31314	-1.06933	1
Potra2n1c1096	sp|W7L9E0|FUM8_GIBM7 Aminotransferase FUM8 OS=Gibberella moniliformis (strain M3125 / FGSC 7600) OX=334819 GN=FUM8 PE=2 SV=1	AT5G04620-biotin F biotin F	AT5G04620	BIOF	[I48]:[225-237][E81]:[225-237]	[I48]:[232-237][E81]:[232-237]	Downregulated	Downregulated	NS	-1.39686	-1.17696	NS	-1.38257	-1.4385	1
Potra2n4c9591	sp|Q9HIW7|OTSBH_THEAC Trehalose-6-phosphate phosphatase-related protein OS=Thermoplasma acidophilum (strain ATCC 25905 / DSM 1728 / JCM 9062 / NBRC 15155 / AMRC-C165) OX=273075 GN=Ta1209 PE=1 SV=1	AT5G65140-Haloacid dehalogenase-like hydrolase (HAD) superfamily protein Haloacid dehalogenase-like hydrolase (HAD) superfamily protein	AT5G65140	TPPJ	[I48]:[225-237][E81]:[225-237]	[I48]:[232-237][E81]:[232-237]	Downregulated	Downregulated	NS	-3.51446	-3.60574	NS	-3.57311	-3.50942	1
Potra2n6c15285	None available				[I48]:[225-237][E81]:[225-237]	[I48]:[232-237][E81]:[232-237]	Downregulated	Downregulated	NS	-1.90015	-2.0985	NS	-1.72408	-1.82687	1
Potra2n14c27457	sp|P55142|GRXC6_ORYSJ Glutaredoxin-C6 OS=Oryza sativa subsp. japonica OX=39947 GN=GRXC6 PE=1 SV=2	AT2G30540-Thioredoxin superfamily protein Thioredoxin superfamily protein	AT2G30540	ROXY7	[L1]:[225-237][I48]:[225-237][E81]:[225-237]	[I48]:[232-237][E81]:[232-237]	Downregulated	Downregulated	-1.11548	-2.03666	-3.45703	NS	-2.22032	-3.60213	1
Potra2n13c25443	sp|A4KX75|MMP_HVAVE Putative matrix metalloproteinase OS=Heliothis virescens ascovirus 3e OX=260797 GN=ORF20 PE=3 SV=1	AT1G24140-Matrixin family protein Matrixin family protein	AT1G24140	AT3-MMP	[L1]:[225-237][I48]:[225-237][E81]:[225-237]	[I48]:[232-237][E81]:[232-237]	Downregulated	Downregulated	-0.70066	-1.9137	-1.435	NS	-1.39057	-1.28164	1
Potra2n19c33873	sp|A3QJU3|COQ8B_DANRE Atypical kinase COQ8B, mitochondrial OS=Danio rerio OX=7955 GN=coq8b PE=3 SV=2	AT5G05200-Protein kinase superfamily protein Protein kinase superfamily protein	AT5G05200		[L1]:[225-237][I48]:[225-237][E81]:[225-237]	[I48]:[232-237][E81]:[232-237]	Downregulated	Downregulated	-0.56797	-0.719347	-0.874511	NS	-0.667646	-0.639646	1
Potra2n12c24713	sp|Q949S5|P2B11_ARATH F-box protein PP2-B11 OS=Arabidopsis thaliana OX=3702 GN=PP2B11 PE=1 SV=1	AT1G10155-phloem protein 2-A10 phloem protein 2-A10	AT1G10155	PP2-A10	[I48]:[225-237][E81]:[225-237]	[L1]:[232-237][I48]:[232-237][E81]:[232-237]	Downregulated	Downregulated	NS	-1.187	-1.7619	-0.689463	-1.46736	-1.74928	1
Potra2n10c20727	sp|Q9ATM3|SIP11_MAIZE Aquaporin SIP1-1 OS=Zea mays OX=4577 GN=SIP1-1 PE=2 SV=1	AT4G00430-plasma membrane intrinsic protein 1;4 plasma membrane intrinsic protein 1;4	AT4G00430	PIP1;4	[I48]:[225-237][E81]:[225-237]	[L1]:[232-237][I48]:[232-237][E81]:[232-237]	Downregulated	Downregulated	NS	-1.2324	-1.40327	-1.11	-1.77766	-1.99251	1
Potra2n15c28041	None available	AT4G26810-SWIB/MDM2 domain superfamily protein SWIB/MDM2 domain superfamily protein	AT4G26810		[I48]:[225-237][E81]:[225-237]	[L1]:[232-237][I48]:[232-237][E81]:[232-237]	Downregulated	Downregulated	NS	-1.3392	-1.12581	-0.689715	-1.37887	-1.07276	1
Potra2n8c17984	sp|P32443|MEOX2_MOUSE Homeobox protein MOX-2 OS=Mus musculus OX=10090 GN=Meox2 PE=2 SV=1	AT1G26960-homeobox protein 23 homeobox protein 23	AT1G26960	AtHB23		[I48]:[232-237][E81]:[232-237]		Downregulated	NS	NS	NS	NS	-0.841264	-1.58523	1
Potra2n9c19801	sp|Q8VZE4|PP299_ARATH Pentatricopeptide repeat-containing protein At4g01570 OS=Arabidopsis thaliana OX=3702 GN=At4g01570 PE=2 SV=1	AT3G46790-Tetratricopeptide repeat (TPR)-like superfamily protein Tetratricopeptide repeat (TPR)-like superfamily protein	AT3G46790	CRR2		[I48]:[232-237][E81]:[232-237]		Downregulated	NS	NS	NS	NS	-1.22576	-1.09796	1
Potra2n17c31128	sp|Q9ZU29|PP139_ARATH Pentatricopeptide repeat-containing protein At2g01390 OS=Arabidopsis thaliana OX=3702 GN=At2g01390/At2g01380 PE=2 SV=2	AT4G37170-Pentatricopeptide repeat (PPR) superfamily protein Pentatricopeptide repeat (PPR) superfamily protein	AT4G37170			[I48]:[232-237][E81]:[232-237]		Downregulated	NS	NS	NS	NS	-1.47408	-1.85569	1
Potra2n12c24361	sp|Q7UMW0|RSMG_RHOBA Ribosomal RNA small subunit methyltransferase G OS=Rhodopirellula baltica (strain DSM 10527 / NCIMB 13988 / SH1) OX=243090 GN=rsmG PE=3 SV=1	AT5G50110-S-adenosyl-L-methionine-dependent methyltransferases superfamily protein S-adenosyl-L-methionine-dependent methyltransferases superfamily protein	AT5G50110			[I48]:[232-237][E81]:[232-237]		Downregulated	NS	NS	NS	NS	-1.01761	-0.920313	1
Potra2n14c26626	None available					[I48]:[232-237][E81]:[232-237]		Downregulated	NS	NS	NS	NS	-1.22276	-1.16921	1
Potra2n13c25744	None available				[I48]:[225-237][E81]:[225-237]		Upregulated		NS	3.4816	3.37719	NS	NS	NS	1
Potra2n3c7303	sp|Q8GWS3|HIP2_ARATH Heavy metal-associated isoprenylated plant protein 2 OS=Arabidopsis thaliana OX=3702 GN=HIPP02 PE=3 SV=1	AT1G01490-Heavy metal transport/detoxification superfamily protein Heavy metal transport/detoxification superfamily protein	AT1G01490		[I48]:[225-237][E81]:[225-237]	[I48]:[232-237][E81]:[232-237]	Upregulated	Upregulated	NS	1.74678	3.16854	NS	1.85186	2.28539	1
Potra2n10c20508	sp|P80738|H4Y_BLEJA Histone H4 (Fragment) OS=Blepharisma japonicum OX=5961 PE=1 SV=2	AT1G07660-Histone superfamily protein Histone superfamily protein	AT1G07660		[I48]:[225-237][E81]:[225-237]	[I48]:[232-237][E81]:[232-237]	Upregulated	Upregulated	NS	1.42813	1.87099	NS	1.30533	1.94188	1
Potra2n2c5326	sp|Q42410|ZAT12_ARATH Zinc finger protein ZAT12 OS=Arabidopsis thaliana OX=3702 GN=ZAT12 PE=2 SV=1	AT1G27730-salt tolerance zinc finger salt tolerance zinc finger	AT1G27730	ZAT10	[I48]:[225-237][E81]:[225-237]	[I48]:[232-237][E81]:[232-237]	Upregulated	Upregulated	NS	1.69661	1.74603	NS	1.8569	1.63457	1
Potra2n3c7627	sp|Q6BV94|MRH4_DEBHA ATP-dependent RNA helicase MRH4, mitochondrial OS=Debaryomyces hansenii (strain ATCC 36239 / CBS 767 / JCM 1990 / NBRC 0083 / IGC 2968) OX=284592 GN=MRH4 PE=3 SV=1	AT1G31970-DEA(D/H)-box RNA helicase family protein DEA(D/H)-box RNA helicase family protein	AT1G31970	STRS1	[I48]:[225-237][E81]:[225-237]	[I48]:[232-237][E81]:[232-237]	Upregulated	Upregulated	NS	0.64597	0.639555	NS	0.723313	0.836833	1
Potra2n9c19650	sp|B9K736|OBG_THENN GTPase Obg OS=Thermotoga neapolitana (strain ATCC 49049 / DSM 4359 / NS-E) OX=309803 GN=obg PE=3 SV=1	AT1G50920-Nucleolar GTP-binding protein Nucleolar GTP-binding protein	AT1G50920		[I48]:[225-237][E81]:[225-237]	[I48]:[232-237][E81]:[232-237]	Upregulated	Upregulated	NS	0.749869	0.583323	NS	0.922497	1.08217	1
Potra2n7c16593	None available	AT1G58420-Uncharacterized conserved protein UCP031279 Uncharacterized conserved protein UCP031279	AT1G58420		[I48]:[225-237][E81]:[225-237]	[I48]:[232-237][E81]:[232-237]	Upregulated	Upregulated	NS	1.69281	1.42499	NS	1.4846	1.904	1
Potra2n9c19298	None available	AT2G15000-caspase-6 protein caspase-6 protein	AT2G15000		[I48]:[225-237][E81]:[225-237]	[I48]:[232-237][E81]:[232-237]	Upregulated	Upregulated	NS	1.19088	1.23515	NS	1.11346	1.29935	1
Potra2n18c32973	sp|P48391|2PS_GERHY 2-pyrone synthase OS=Gerbera hybrida OX=18101 GN=2PS PE=1 SV=2	AT2G26640-3-ketoacyl-CoA synthase 11 3-ketoacyl-CoA synthase 11	AT2G26640	KCS11	[I48]:[225-237][E81]:[225-237]	[I48]:[232-237][E81]:[232-237]	Upregulated	Upregulated	NS	1.34507	1.41159	NS	1.6224	1.03784	1
Potra2n7c16324	sp|A4YH88|RL1_METS5 50S ribosomal protein L1 OS=Metallosphaera sedula (strain ATCC 51363 / DSM 5348 / JCM 9185 / NBRC 15509 / TH2) OX=399549 GN=rpl1 PE=3 SV=1	AT2G27530-Ribosomal protein L1p/L10e family Ribosomal protein L1p/L10e family	AT2G27530	PGY1	[I48]:[225-237][E81]:[225-237]	[I48]:[232-237][E81]:[232-237]	Upregulated	Upregulated	NS	0.69062	0.648174	NS	0.756236	0.853064	1
Potra2n7c15438	sp|P25605|ILV6_YEAST Acetolactate synthase small subunit, mitochondrial OS=Saccharomyces cerevisiae (strain ATCC 204508 / S288c) OX=559292 GN=ILV6 PE=1 SV=2	AT2G31810-ACT domain-containing small subunit of acetolactate synthase protein ACT domain-containing small subunit of acetolactate synthase protein	AT2G31810		[I48]:[225-237][E81]:[225-237]	[I48]:[232-237][E81]:[232-237]	Upregulated	Upregulated	NS	0.606434	0.527032	NS	0.683472	0.546418	1
Potra2n8c17211	sp|G0S616|MRT4_CHATD Ribosome assembly factor mrt4 OS=Chaetomium thermophilum (strain DSM 1495 / CBS 144.50 / IMI 039719) OX=759272 GN=CTHT_0025680 PE=1 SV=2	AT3G09200-Ribosomal protein L10 family protein Ribosomal protein L10 family protein	AT3G09200		[I48]:[225-237][E81]:[225-237]	[I48]:[232-237][E81]:[232-237]	Upregulated	Upregulated	NS	1.06301	0.877514	NS	1.01913	0.990786	1
Potra2n19c33861	sp|B8E5A2|GLO2_SHEB2 Hydroxyacylglutathione hydrolase OS=Shewanella baltica (strain OS223) OX=407976 GN=gloB PE=3 SV=1	AT3G10850-Metallo-hydrolase/oxidoreductase superfamily protein Metallo-hydrolase/oxidoreductase superfamily protein	AT3G10850	GLY2	[I48]:[225-237][E81]:[225-237]	[I48]:[232-237][E81]:[232-237]	Upregulated	Upregulated	NS	0.561641	0.766806	NS	0.624987	0.902941	1
Potra2n1c2109	sp|Q9Y225|RNF24_HUMAN RING finger protein 24 OS=Homo sapiens OX=9606 GN=RNF24 PE=1 SV=1	AT3G46620-zinc finger (C3HC4-type RING finger) family protein zinc finger (C3HC4-type RING finger) family protein	AT3G46620	RDUF1	[I48]:[225-237][E81]:[225-237]	[I48]:[232-237][E81]:[232-237]	Upregulated	Upregulated	NS	1.49102	1.37096	NS	1.49768	1.08536	1
Potra2n5c10920	sp|O53021|PPIA_DICD3 Peptidyl-prolyl cis-trans isomerase A OS=Dickeya dadantii (strain 3937) OX=198628 GN=rotA PE=3 SV=2	AT3G63400-Cyclophilin-like peptidyl-prolyl cis-trans isomerase family protein Cyclophilin-like peptidyl-prolyl cis-trans isomerase family protein	AT3G63400		[I48]:[225-237][E81]:[225-237]	[I48]:[232-237][E81]:[232-237]	Upregulated	Upregulated	NS	0.649248	0.746023	NS	0.647432	0.805302	1
Potra2n3c7244	sp|Q9LG05|WRK10_ARATH Probable WRKY transcription factor 10 OS=Arabidopsis thaliana OX=3702 GN=WRKY10 PE=1 SV=2	AT4G11070-WRKY family transcription factor WRKY family transcription factor	AT4G11070	WRKY41	[I48]:[225-237][E81]:[225-237]	[I48]:[232-237][E81]:[232-237]	Upregulated	Upregulated	NS	1.84407	2.19376	NS	2.05304	1.96556	1
Potra2n6c13174	sp|P05455|LA_HUMAN Lupus La protein OS=Homo sapiens OX=9606 GN=SSB PE=1 SV=2	AT4G32720-La protein 1 La protein 1	AT4G32720	La1	[I48]:[225-237][E81]:[225-237]	[I48]:[232-237][E81]:[232-237]	Upregulated	Upregulated	NS	0.682862	0.656374	NS	0.877448	0.757079	1
Potra2n5c12409	sp|B8GFN8|RS3A_METPE 30S ribosomal protein S3Ae OS=Methanosphaerula palustris (strain ATCC BAA-1556 / DSM 19958 / E1-9c) OX=521011 GN=rps3ae PE=3 SV=1	AT4G34670-Ribosomal protein S3Ae Ribosomal protein S3Ae	AT4G34670		[I48]:[225-237][E81]:[225-237]	[I48]:[232-237][E81]:[232-237]	Upregulated	Upregulated	NS	0.775395	0.710578	NS	0.751398	0.67958	1
Potra2n4c10170	sp|Q9LXM4|CAF1H_ARATH Putative CCR4-associated factor 1 homolog 8 OS=Arabidopsis thaliana OX=3702 GN=CAF1-8 PE=3 SV=1	AT5G22250-Polynucleotidyl transferase, ribonuclease H-like superfamily protein Polynucleotidyl transferase, ribonuclease H-like superfamily protein	AT5G22250	CAF1b	[I48]:[225-237][E81]:[225-237]	[I48]:[232-237][E81]:[232-237]	Upregulated	Upregulated	NS	1.36831	1.42008	NS	1.44247	1.45772	1
Potra2n6c13954	sp|A0QWN3|SYDND_MYCS2 Aspartate--tRNA(Asp/Asn) ligase OS=Mycolicibacterium smegmatis (strain ATCC 700084 / mc(2)155) OX=246196 GN=aspS PE=1 SV=1	AT5G56680-Class II aminoacyl-tRNA and biotin synthetases superfamily protein Class II aminoacyl-tRNA and biotin synthetases superfamily protein	AT5G56680	SYNC1	[I48]:[225-237][E81]:[225-237]	[I48]:[232-237][E81]:[232-237]	Upregulated	Upregulated	NS	0.570282	0.593117	NS	0.528654	0.729589	1
Potra2n1c3478	None available				[I48]:[225-237][E81]:[225-237]	[I48]:[232-237][E81]:[232-237]	Upregulated	Upregulated	NS	0.755658	1.1189	NS	0.9666	1.18196	1
Potra2n10c21773	None available				[L1]:[225-237][I48]:[225-237][E81]:[225-237]	[I48]:[232-237][E81]:[232-237]	Upregulated	Upregulated	1.41221	1.9543	2.49756	NS	1.49492	2.56223	1
Potra2n18c32457	sp|P80738|H4Y_BLEJA Histone H4 (Fragment) OS=Blepharisma japonicum OX=5961 PE=1 SV=2	AT1G07660-Histone superfamily protein Histone superfamily protein	AT1G07660		[L1]:[225-237][I48]:[225-237][E81]:[225-237]	[I48]:[232-237][E81]:[232-237]	Upregulated	Upregulated	0.609813	1.2582	1.46462	NS	1.35878	1.31991	1
Potra2n2c5505	sp|Q9V6Q2|CID_DROME Histone H3-like centromeric protein cid OS=Drosophila melanogaster OX=7227 GN=cid PE=1 SV=2	AT4G40040-Histone superfamily protein Histone superfamily protein	AT4G40040		[L1]:[225-237][I48]:[225-237][E81]:[225-237]	[I48]:[232-237][E81]:[232-237]	Upregulated	Upregulated	1.01738	1.34747	1.62072	NS	1.18293	1.77059	1
Potra2n1c772	sp|Q9SJ09|WRK59_ARATH Probable WRKY transcription factor 59 OS=Arabidopsis thaliana OX=3702 GN=WRKY59 PE=2 SV=2	AT4G11070-WRKY family transcription factor WRKY family transcription factor	AT4G11070	WRKY41	[L1]:[225-237][I48]:[225-237][E81]:[225-237]	[I48]:[232-237][E81]:[232-237]	Upregulated	Upregulated	2.49179	2.41797	1.81486	NS	2.40104	2.21553	1
Potra2n19c34368	None available	AT1G34320-Ikzf5 (DUF668) Ikzf5 (DUF668)	AT1G34320		[L1]:[225-237][I48]:[225-237][E81]:[225-237]	[I48]:[232-237][E81]:[232-237]	Upregulated	Upregulated	1.181	1.4147	1.69456	NS	1.141	1.52529	1
Potra2n9c18689	sp|P23101|XYLZ_PSEPU Toluate 1,2-dioxygenase electron transfer component OS=Pseudomonas putida OX=303 GN=xylZ PE=3 SV=1	AT2G27510-ferredoxin 3 ferredoxin 3	AT2G27510	FD3	[L1]:[225-237][I48]:[225-237][E81]:[225-237]	[I48]:[232-237][E81]:[232-237]	Upregulated	Upregulated	0.55063	0.951777	0.850134	NS	1.03054	0.971103	1
Potra2n18c32698	None available				[L1]:[225-237][I48]:[225-237][E81]:[225-237]	[I48]:[232-237][E81]:[232-237]	Upregulated	Upregulated	0.664704	1.03813	0.885909	NS	1.06901	0.864714	1
Potra2n14c26476	sp|A1CLZ3|CCSG_ASPCL Cytochrome P450 monooxygenase ccsG OS=Aspergillus clavatus (strain ATCC 1007 / CBS 513.65 / DSM 816 / NCTC 3887 / NRRL 1) OX=344612 GN=ccsG PE=3 SV=1	AT5G10600-cytochrome P450, family 81, subfamily K, polypeptide 2 cytochrome P450, family 81, subfamily K, polypeptide 2	AT5G10600	CYP81K2	[L1]:[225-237][I48]:[225-237][E81]:[225-237]	[I48]:[232-237][E81]:[232-237]	Upregulated	Upregulated	1.13155	1.34697	1.46343	NS	1.15491	1.67736	1
Potra2n13c25179	sp|Q9HIS6|RL18_THEAC 50S ribosomal protein L18 OS=Thermoplasma acidophilum (strain ATCC 25905 / DSM 1728 / JCM 9062 / NBRC 15155 / AMRC-C165) OX=273075 GN=rpl18 PE=3 SV=1	AT5G39740-ribosomal protein L5 B ribosomal protein L5 B	AT5G39740	RPL5B	[L1]:[225-237][I48]:[225-237][E81]:[225-237]	[I48]:[232-237][E81]:[232-237]	Upregulated	Upregulated	0.522825	0.617546	0.677346	NS	0.690692	0.842371	1
Potra2n8c17120	sp|Q5RF15|TNI3K_PONAB Serine/threonine-protein kinase TNNI3K OS=Pongo abelii OX=9601 GN=TNNI3K PE=2 SV=3	AT2G28930-protein kinase 1B protein kinase 1B	AT2G28930	PK1B	[L1]:[225-237][I48]:[225-237][E81]:[225-237]	[I48]:[232-237][E81]:[232-237]	Upregulated	Upregulated	1.37726	1.29805	1.43892	NS	1.08553	1.41295	1
Potra2n9c19079	sp|Q8BWQ4|CMTR2_MOUSE Cap-specific mRNA (nucleoside-2'-O-)-methyltransferase 2 OS=Mus musculus OX=10090 GN=Cmtr2 PE=2 SV=1	AT4G25730-FtsJ-like methyltransferase family protein FtsJ-like methyltransferase family protein	AT4G25730		[I48]:[225-237][E81]:[225-237]	[L1]:[232-237][I48]:[232-237][E81]:[232-237]	Upregulated	Upregulated	NS	1.04527	0.998707	0.751621	1.2963	1.17156	1
Potra2n10c20332	sp|Q8YRI1|YY46_NOSS1 Uncharacterized WD repeat-containing protein alr3466 OS=Nostoc sp. (strain PCC 7120 / SAG 25.82 / UTEX 2576) OX=103690 GN=alr3466 PE=4 SV=1	AT3G10530-Transducin/WD40 repeat-like superfamily protein Transducin/WD40 repeat-like superfamily protein	AT3G10530		[I48]:[225-237][E81]:[225-237]	[L1]:[232-237][I48]:[232-237][E81]:[232-237]	Upregulated	Upregulated	NS	0.674127	0.865562	0.677962	0.969104	1.20453	1
Potra2n5c10671	sp|A6RCJ9|MRH4_AJECN ATP-dependent RNA helicase MRH4, mitochondrial OS=Ajellomyces capsulatus (strain NAm1 / WU24) OX=339724 GN=MRH4 PE=3 SV=1	AT4G16630-DEA(D/H)-box RNA helicase family protein DEA(D/H)-box RNA helicase family protein	AT4G16630		[I48]:[225-237][E81]:[225-237]	[L1]:[232-237][I48]:[232-237][E81]:[232-237]	Upregulated	Upregulated	NS	1.01046	1.18954	0.75471	0.913788	1.32073	1
Potra2n2c4240	sp|Q9M8Z5|NSN1_ARATH Guanine nucleotide-binding protein-like NSN1 OS=Arabidopsis thaliana OX=3702 GN=NSN1 PE=1 SV=1	AT3G07050-GTP-binding family protein GTP-binding family protein	AT3G07050	NSN1	[I48]:[225-237][E81]:[225-237]	[L1]:[232-237][I48]:[232-237][E81]:[232-237]	Upregulated	Upregulated	NS	0.853521	0.98315	0.665525	0.859729	1.11648	1
Potra2n125s34615	sp|A3N059|TMCA_ACTP2 tRNA(Met) cytidine acetyltransferase TmcA OS=Actinobacillus pleuropneumoniae serotype 5b (strain L20) OX=416269 GN=tmcA PE=3 SV=1	AT1G10490-GNAT acetyltransferase (DUF699) GNAT acetyltransferase (DUF699)	AT1G10490		[I48]:[225-237][E81]:[225-237]	[L1]:[232-237][I48]:[232-237][E81]:[232-237]	Upregulated	Upregulated	NS	0.91582	1.1962	0.723849	0.722854	1.15046	1
Potra2n6c14001	sp|A0A2R6QE26|BHL42_ACTCC Transcription factor BHLH42 OS=Actinidia chinensis var. chinensis OX=1590841 GN=BHLH42 PE=1 SV=1	AT5G56960-basic helix-loop-helix (bHLH) DNA-binding family protein basic helix-loop-helix (bHLH) DNA-binding family protein	AT5G56960		[I48]:[225-237][E81]:[225-237]	[L1]:[232-237][I48]:[232-237][E81]:[232-237]	Upregulated	Upregulated	NS	3.22039	1.68899	1.70699	2.08273	1.74194	1
Potra2n4c10364	sp|Q6BSL7|EIF3I_DEBHA Eukaryotic translation initiation factor 3 subunit I OS=Debaryomyces hansenii (strain ATCC 36239 / CBS 767 / JCM 1990 / NBRC 0083 / IGC 2968) OX=284592 GN=TIF34 PE=3 SV=1	AT2G40360-Transducin/WD40 repeat-like superfamily protein Transducin/WD40 repeat-like superfamily protein	AT2G40360		[I48]:[225-237][E81]:[225-237]	[L1]:[232-237][I48]:[232-237][E81]:[232-237]	Upregulated	Upregulated	NS	0.526325	0.740326	0.613462	0.602018	0.980772	1
Potra2n2c5777	sp|E1BLZ4|ZFY26_BOVIN Zinc finger FYVE domain-containing protein 26 OS=Bos taurus OX=9913 GN=ZFYVE26 PE=3 SV=1	AT5G42140-Regulator of chromosome condensation (RCC1) family with FYVE zinc finger domain-containing protein Regulator of chromosome condensation (RCC1) family with FYVE zinc finger domain-containing protein	AT5G42140		[I48]:[225-237][E81]:[225-237]	[L1]:[232-237][I48]:[232-237][E81]:[232-237]	Upregulated	Upregulated	NS	0.666913	0.711072	0.904803	1.1548	1.0046	1
Potra2n2c4586	sp|Q9BRP1|PDD2L_HUMAN Programmed cell death protein 2-like OS=Homo sapiens OX=9606 GN=PDCD2L PE=1 SV=1	AT4G02220-zinc finger (MYND type) family protein / programmed cell death 2 C-terminal domain-containing protein zinc finger (MYND type) family protein / programmed cell death 2 C-terminal domain-containing protein	AT4G02220		[I48]:[225-237][E81]:[225-237]	[L1]:[232-237][I48]:[232-237][E81]:[232-237]	Upregulated	Upregulated	NS	0.595683	0.647434	0.51538	0.602319	0.772907	1
Potra2n14c26445	sp|Q42410|ZAT12_ARATH Zinc finger protein ZAT12 OS=Arabidopsis thaliana OX=3702 GN=ZAT12 PE=2 SV=1	AT1G27730-salt tolerance zinc finger salt tolerance zinc finger	AT1G27730	ZAT10	[I48]:[225-237][E81]:[225-237]	[L1]:[232-237][I48]:[232-237][E81]:[232-237]	Upregulated	Upregulated	NS	2.10566	1.65384	1.55045	1.90191	1.3674	1
Potra2n8c18601	sp|Q66J97|R111C_XENLA E3 ubiquitin-protein ligase arkadia-C OS=Xenopus laevis OX=8355 GN=rnf111-c PE=2 SV=1	AT3G16720-TOXICOS EN LEVADURA 2 TOXICOS EN LEVADURA 2	AT3G16720	ATL2	[I48]:[225-237][E81]:[225-237]	[L1]:[232-237][I48]:[232-237][E81]:[232-237]	Upregulated	Upregulated	NS	2.10623	2.29789	1.57882	1.74158	1.53027	1
Potra2n1c1115	sp|B1L7T1|IF2_THESQ Translation initiation factor IF-2 OS=Thermotoga sp. (strain RQ2) OX=126740 GN=infB PE=3 SV=1	AT1G04170-eukaryotic translation initiation factor 2 gamma subunit eukaryotic translation initiation factor 2 gamma subunit	AT1G04170	EIF2 GAMMA		[I48]:[232-237][E81]:[232-237]		Upregulated	NS	NS	NS	NS	0.508154	0.631321	1
Potra2n17c31787	sp|Q19329|TSR1_CAEEL Pre-rRNA-processing protein TSR1 homolog OS=Caenorhabditis elegans OX=6239 GN=tag-151 PE=3 SV=1	AT1G06720-P-loop containing nucleoside triphosphate hydrolases superfamily protein P-loop containing nucleoside triphosphate hydrolases superfamily protein	AT1G06720			[I48]:[232-237][E81]:[232-237]		Upregulated	NS	NS	NS	NS	0.912486	1.10352	1
Potra2n18c32458	sp|P80738|H4Y_BLEJA Histone H4 (Fragment) OS=Blepharisma japonicum OX=5961 PE=1 SV=2	AT1G07660-Histone superfamily protein Histone superfamily protein	AT1G07660			[I48]:[232-237][E81]:[232-237]		Upregulated	NS	NS	NS	NS	1.62881	1.96768	1
Potra2n18c32460	sp|P80738|H4Y_BLEJA Histone H4 (Fragment) OS=Blepharisma japonicum OX=5961 PE=1 SV=2	AT1G07660-Histone superfamily protein Histone superfamily protein	AT1G07660			[I48]:[232-237][E81]:[232-237]		Upregulated	NS	NS	NS	NS	0.911403	1.17736	1
Potra2n5c11474	sp|Q9I7W5|SAS10_DROME Something about silencing protein 10 OS=Drosophila melanogaster OX=7227 GN=Sas10 PE=1 SV=2	AT1G07840-Sas10/Utp3/C1D family Sas10/Utp3/C1D family	AT1G07840			[I48]:[232-237][E81]:[232-237]		Upregulated	NS	NS	NS	NS	0.54638	0.674271	1
Potra2n3c7056	sp|O04133|SRC2_SOYBN Protein SRC2 OS=Glycine max OX=3847 GN=SRC2 PE=2 SV=1	AT1G09070-soybean gene regulated by cold-2 soybean gene regulated by cold-2	AT1G09070	SRC2		[I48]:[232-237][E81]:[232-237]		Upregulated	NS	NS	NS	NS	1.1552	1.34801	1
Potra2n5c10958	sp|B2FQK5|RS13_STRMK 30S ribosomal protein S13 OS=Stenotrophomonas maltophilia (strain K279a) OX=522373 GN=rpsM PE=3 SV=1	AT1G22780-Ribosomal protein S13/S18 family Ribosomal protein S13/S18 family	AT1G22780	PFL		[I48]:[232-237][E81]:[232-237]		Upregulated	NS	NS	NS	NS	0.870612	0.889448	1
Potra2n15c28357	sp|A5DX41|NSA1_LODEL Ribosome biogenesis protein NSA1 OS=Lodderomyces elongisporus (strain ATCC 11503 / CBS 2605 / JCM 1781 / NBRC 1676 / NRRL YB-4239) OX=379508 GN=NSA1 PE=3 SV=1	AT1G29320-Transducin/WD40 repeat-like superfamily protein Transducin/WD40 repeat-like superfamily protein	AT1G29320			[I48]:[232-237][E81]:[232-237]		Upregulated	NS	NS	NS	NS	0.83954	0.773735	1
Potra2n5c10587	sp|Q14692|BMS1_HUMAN Ribosome biogenesis protein BMS1 homolog OS=Homo sapiens OX=9606 GN=BMS1 PE=1 SV=1	AT1G42440-pre-rRNA-processing TSR1-like protein pre-rRNA-processing TSR1-like protein	AT1G42440			[I48]:[232-237][E81]:[232-237]		Upregulated	NS	NS	NS	NS	0.724851	0.791613	1
Potra2n15c28832	sp|Q9UT85|YIPC_SCHPO Uncharacterized WD repeat-containing protein C343.04c OS=Schizosaccharomyces pombe (strain 972 / ATCC 24843) OX=284812 GN=SPAC343.04c PE=4 SV=1	AT1G48630-receptor for activated C kinase 1B receptor for activated C kinase 1B	AT1G48630	RACK1B_AT		[I48]:[232-237][E81]:[232-237]		Upregulated	NS	NS	NS	NS	0.94393	0.929648	1
Potra2n4c8572	sp|P0C7R0|PPR69_ARATH Pentatricopeptide repeat-containing protein At1g32415, mitochondrial OS=Arabidopsis thaliana OX=3702 GN=PCMP-E56 PE=2 SV=1	AT1G61870-pentatricopeptide repeat 336 pentatricopeptide repeat 336	AT1G61870	PPR336		[I48]:[232-237][E81]:[232-237]		Upregulated	NS	NS	NS	NS	1.93402	2.38147	1
Potra2n8c17705	sp|Q9M9B9|ARR19_ARATH Putative two-component response regulator ARR19 OS=Arabidopsis thaliana OX=3702 GN=ARR19 PE=2 SV=2	AT1G68670-myb-like transcription factor family protein myb-like transcription factor family protein	AT1G68670			[I48]:[232-237][E81]:[232-237]		Upregulated	NS	NS	NS	NS	1.81926	1.32704	1
Potra2n10c21556	sp|F4JUI3|BPC5_ARATH Protein BASIC PENTACYSTEINE5 OS=Arabidopsis thaliana OX=3702 GN=BPC5 PE=1 SV=1	AT2G01930-basic pentacysteine1 basic pentacysteine1	AT2G01930	BPC1		[I48]:[232-237][E81]:[232-237]		Upregulated	NS	NS	NS	NS	0.578719	0.813366	1
Potra2n8c18002	sp|P66643|RS9_SALTY 30S ribosomal protein S9 OS=Salmonella typhimurium (strain LT2 / SGSC1412 / ATCC 700720) OX=99287 GN=rpsI PE=1 SV=2	AT2G09990-Ribosomal protein S5 domain 2-like superfamily protein Ribosomal protein S5 domain 2-like superfamily protein	AT2G09990			[I48]:[232-237][E81]:[232-237]		Upregulated	NS	NS	NS	NS	1.04431	1.19078	1
Potra2n4c9839	sp|P0ABQ8|DYR8_SHISO Dihydrofolate reductase type 8 OS=Shigella sonnei OX=624 GN=dhfrVIII PE=3 SV=1	AT2G16370-thymidylate synthase 1 thymidylate synthase 1	AT2G16370	THY-1		[I48]:[232-237][E81]:[232-237]		Upregulated	NS	NS	NS	NS	0.765319	0.977919	1
Potra2n1022s36932	sp|O29458|DCDA_ARCFU Diaminopimelate decarboxylase OS=Archaeoglobus fulgidus (strain ATCC 49558 / VC-16 / DSM 4304 / JCM 9628 / NBRC 100126) OX=224325 GN=lysA PE=3 SV=1	AT2G16500-arginine decarboxylase 1 arginine decarboxylase 1	AT2G16500	ADC1		[I48]:[232-237][E81]:[232-237]		Upregulated	NS	NS	NS	NS	1.26451	1.68617	1
Potra2n7c15885	sp|Q75BS2|SEC13_ASHGO Protein transport protein SEC13 OS=Ashbya gossypii (strain ATCC 10895 / CBS 109.51 / FGSC 9923 / NRRL Y-1056) OX=284811 GN=SEC13 PE=3 SV=1	AT2G19540-Transducin family protein / WD-40 repeat family protein Transducin family protein / WD-40 repeat family protein	AT2G19540			[I48]:[232-237][E81]:[232-237]		Upregulated	NS	NS	NS	NS	0.526684	0.736846	1
Potra2n17c31564	sp|Q58DS3|S2535_BOVIN Solute carrier family 25 member 35 OS=Bos taurus OX=9913 GN=SLC25A35 PE=2 SV=1	AT2G22500-uncoupling protein 5 uncoupling protein 5	AT2G22500	UCP5		[I48]:[232-237][E81]:[232-237]		Upregulated	NS	NS	NS	NS	2.24323	2.22445	1
Potra2n5c11937	sp|Q2M238|RN3P1_HUMAN Putative RRN3-like protein RRN3P1 OS=Homo sapiens OX=9606 GN=RRN3P1 PE=5 SV=1	AT2G34750-RNA polymerase I specific transcription initiation factor RRN3 protein RNA polymerase I specific transcription initiation factor RRN3 protein	AT2G34750			[I48]:[232-237][E81]:[232-237]		Upregulated	NS	NS	NS	NS	0.645046	0.692854	1
Potra2n16c29809	sp|Q6L0R3|RS7_PICTO 30S ribosomal protein S7 OS=Picrophilus torridus (strain ATCC 700027 / DSM 9790 / JCM 10055 / NBRC 100828) OX=263820 GN=rps7 PE=3 SV=1	AT2G37270-ribosomal protein 5B ribosomal protein 5B	AT2G37270	RPS5B		[I48]:[232-237][E81]:[232-237]		Upregulated	NS	NS	NS	NS	0.7057	0.717907	1
Potra2n14c26878	None available	AT2G45520-coiled-coil protein coiled-coil protein	AT2G45520			[I48]:[232-237][E81]:[232-237]		Upregulated	NS	NS	NS	NS	0.616964	0.909323	1
Potra2n2c4411	sp|O75529|TAF5L_HUMAN TAF5-like RNA polymerase II p300/CBP-associated factor-associated factor 65 kDa subunit 5L OS=Homo sapiens OX=9606 GN=TAF5L PE=1 SV=1	AT2G47990-transducin family protein / WD-40 repeat family protein transducin family protein / WD-40 repeat family protein	AT2G47990	SWA1		[I48]:[232-237][E81]:[232-237]		Upregulated	NS	NS	NS	NS	0.855927	0.655739	1
Potra2n1605s37147	sp|Q7LX22|MIG_PYRAE Thymine/uracil-DNA glycosylase OS=Pyrobaculum aerophilum (strain ATCC 51768 / IM2 / DSM 7523 / JCM 9630 / NBRC 100827) OX=178306 GN=PAE3199 PE=1 SV=1	AT3G07930-DNA glycosylase superfamily protein DNA glycosylase superfamily protein	AT3G07930			[I48]:[232-237][E81]:[232-237]		Upregulated	NS	NS	NS	NS	0.608407	1.03621	1
Potra2n6c12919	sp|Q9SI85|DRL14_ARATH Probable disease resistance protein At1g62630 OS=Arabidopsis thaliana OX=3702 GN=At1g62630 PE=3 SV=2	AT3G14470-NB-ARC domain-containing disease resistance protein NB-ARC domain-containing disease resistance protein	AT3G14470			[I48]:[232-237][E81]:[232-237]		Upregulated	NS	NS	NS	NS	1.16045	1.35574	1
Potra2n1c3435	sp|C0HFE5|ORRM1_MAIZE Organelle RRM domain-containing protein 1, chloroplastic OS=Zea mays OX=4577 GN=ORRM1 PE=2 SV=1	AT3G15000-cobalt ion binding protein cobalt ion binding protein	AT3G15000	RIP1		[I48]:[232-237][E81]:[232-237]		Upregulated	NS	NS	NS	NS	0.923797	0.911061	1
Potra2n3c7064	sp|Q0D673|P2C62_ORYSJ Probable protein phosphatase 2C 62 OS=Oryza sativa subsp. japonica OX=39947 GN=Os07g0507000 PE=2 SV=1	AT3G16560-Protein phosphatase 2C family protein Protein phosphatase 2C family protein	AT3G16560			[I48]:[232-237][E81]:[232-237]		Upregulated	NS	NS	NS	NS	2.59721	1.80165	1
Potra2n8c18587	sp|O61345|PENG_DROME Protein penguin OS=Drosophila melanogaster OX=7227 GN=peng PE=2 SV=1	AT3G16810-pumilio 24 pumilio 24	AT3G16810	PUM24		[I48]:[232-237][E81]:[232-237]		Upregulated	NS	NS	NS	NS	0.723897	0.817004	1
Potra2n7c16640	sp|O13656|TOM40_SCHPO Probable mitochondrial import receptor subunit tom40 OS=Schizosaccharomyces pombe (strain 972 / ATCC 24843) OX=284812 GN=tom40 PE=3 SV=3	AT3G20000-translocase of the outer mitochondrial membrane 40 translocase of the outer mitochondrial membrane 40	AT3G20000	TOM40		[I48]:[232-237][E81]:[232-237]		Upregulated	NS	NS	NS	NS	0.650703	0.873873	1
Potra2n15c28264	sp|Q6BP80|AKR1_DEBHA Palmitoyltransferase AKR1 OS=Debaryomyces hansenii (strain ATCC 36239 / CBS 767 / JCM 1990 / NBRC 0083 / IGC 2968) OX=284592 GN=AKR1 PE=3 SV=2	AT3G26935-DHHC-type zinc finger family protein DHHC-type zinc finger family protein	AT3G26935			[I48]:[232-237][E81]:[232-237]		Upregulated	NS	NS	NS	NS	0.86152	0.765817	1
Potra2n7c16219	sp|F4KI56|SERCL_ARATH Metal-independent phosphoserine phosphatase OS=Arabidopsis thaliana OX=3702 GN=IPSP PE=1 SV=1	AT3G50520-Phosphoglycerate mutase family protein Phosphoglycerate mutase family protein	AT3G50520			[I48]:[232-237][E81]:[232-237]		Upregulated	NS	NS	NS	NS	0.54575	0.855622	1
Potra2n16c30348	sp|P0AE21|MAP1_SHIFL Methionine aminopeptidase OS=Shigella flexneri OX=623 GN=map PE=3 SV=1	AT3G51800-metallopeptidase M24 family protein metallopeptidase M24 family protein	AT3G51800	ATG2		[I48]:[232-237][E81]:[232-237]		Upregulated	NS	NS	NS	NS	0.724166	0.795593	1
Potra2n19c33903	sp|P41692|RS26_NEOVI 40S ribosomal protein S26 (Fragment) OS=Neovison vison OX=452646 GN=RPS26 PE=2 SV=3	AT3G56340-Ribosomal protein S26e family protein Ribosomal protein S26e family protein	AT3G56340			[I48]:[232-237][E81]:[232-237]		Upregulated	NS	NS	NS	NS	0.914104	0.973066	1
Potra2n17c31038	sp|Q8TV03|RL7A_METKA 50S ribosomal protein L7Ae OS=Methanopyrus kandleri (strain AV19 / DSM 6324 / JCM 9639 / NBRC 100938) OX=190192 GN=rpl7ae PE=3 SV=1	AT3G62870-Ribosomal protein L7Ae/L30e/S12e/Gadd45 family protein Ribosomal protein L7Ae/L30e/S12e/Gadd45 family protein	AT3G62870			[I48]:[232-237][E81]:[232-237]		Upregulated	NS	NS	NS	NS	0.685797	0.757019	1
Potra2n15c28109	sp|Q979D0|RS15_THEVO 30S ribosomal protein S15 OS=Thermoplasma volcanium (strain ATCC 51530 / DSM 4299 / JCM 9571 / NBRC 15438 / GSS1) OX=273116 GN=rps15 PE=3 SV=1	AT4G00100-ribosomal protein S13A ribosomal protein S13A	AT4G00100	RPS13A		[I48]:[232-237][E81]:[232-237]		Upregulated	NS	NS	NS	NS	0.56528	0.811769	1
Potra2n8c18014	sp|Q68EQ9|VMP1_XENTR Vacuole membrane protein 1 OS=Xenopus tropicalis OX=8364 GN=vmp1 PE=2 SV=1	AT4G14950-SNARE associated Golgi protein family SNARE associated Golgi protein family	AT4G14950	KMS1		[I48]:[232-237][E81]:[232-237]		Upregulated	NS	NS	NS	NS	0.849446	0.782074	1
Potra2n555s35943	sp|P41961|RL15_BRUPA 60S ribosomal protein L15 (Fragment) OS=Brugia pahangi OX=6280 PE=2 SV=2	AT4G16720-Ribosomal protein L23/L15e family protein Ribosomal protein L23/L15e family protein	AT4G16720			[I48]:[232-237][E81]:[232-237]		Upregulated	NS	NS	NS	NS	0.874128	1.06379	1
Potra2n3c7797	sp|Q9LVT8|RGGC_ARATH RGG repeats nuclear RNA binding protein C OS=Arabidopsis thaliana OX=3702 GN=RGGC PE=1 SV=1	AT4G17520-Hyaluronan / mRNA binding family Hyaluronan / mRNA binding family	AT4G17520			[I48]:[232-237][E81]:[232-237]		Upregulated	NS	NS	NS	NS	0.942797	0.953983	1
Potra2n15c29207	sp|O83151|HFLK_TREPA Protein HflK OS=Treponema pallidum (strain Nichols) OX=243276 GN=hflK PE=3 SV=1	AT4G27585-SPFH/Band 7/PHB domain-containing membrane-associated protein family SPFH/Band 7/PHB domain-containing membrane-associated protein family	AT4G27585			[I48]:[232-237][E81]:[232-237]		Upregulated	NS	NS	NS	NS	0.527482	0.633894	1
Potra2n2c6202	sp|Q9V6Q2|CID_DROME Histone H3-like centromeric protein cid OS=Drosophila melanogaster OX=7227 GN=cid PE=1 SV=2	AT4G40040-Histone superfamily protein Histone superfamily protein	AT4G40040			[I48]:[232-237][E81]:[232-237]		Upregulated	NS	NS	NS	NS	0.854706	1.50128	1
Potra2n16c30346	sp|Q8BL03|MCATL_MOUSE Mitochondrial basic amino acids transporter OS=Mus musculus OX=10090 GN=Slc25a29 PE=1 SV=1	AT5G01340-Mitochondrial substrate carrier family protein Mitochondrial substrate carrier family protein	AT5G01340	mSFC1		[I48]:[232-237][E81]:[232-237]		Upregulated	NS	NS	NS	NS	0.766116	0.925446	1
Potra2n16c30025	sp|P14117|RL4_XENTR 60S ribosomal protein L4 (Fragment) OS=Xenopus tropicalis OX=8364 GN=rpl4 PE=3 SV=1	AT5G02870-Ribosomal protein L4/L1 family Ribosomal protein L4/L1 family	AT5G02870			[I48]:[232-237][E81]:[232-237]		Upregulated	NS	NS	NS	NS	1.19593	1.18687	1
Potra2n6c13212	None available	AT5G11630-hypothetical protein hypothetical protein	AT5G11630	NOXY2		[I48]:[232-237][E81]:[232-237]		Upregulated	NS	NS	NS	NS	1.20011	1.53798	1
Potra2n1c1933	sp|P29412|EF1B_PIG Elongation factor 1-beta OS=Sus scrofa OX=9823 GN=EEF1B PE=1 SV=1	AT5G12110-elongation factor 1-beta 1 elongation factor 1-beta 1	AT5G12110			[I48]:[232-237][E81]:[232-237]		Upregulated	NS	NS	NS	NS	0.53809	0.639799	1
Potra2n1c2794	sp|Q9VMK1|UCP4C_DROME Mitochondrial uncoupling protein 4C OS=Drosophila melanogaster OX=7227 GN=Ucp4C PE=2 SV=1	AT5G14040-phosphate transporter 3;1 phosphate transporter 3;1	AT5G14040	PHT3;1		[I48]:[232-237][E81]:[232-237]		Upregulated	NS	NS	NS	NS	0.563016	0.529715	1
Potra2n1c1101	sp|Q9FH97|EPS1_ARATH Protein ENHANCED PSEUDOMONAS SUSCEPTIBILITY 1 OS=Arabidopsis thaliana OX=3702 GN=EPS1 PE=2 SV=1	AT5G17540-HXXXD-type acyl-transferase family protein HXXXD-type acyl-transferase family protein	AT5G17540			[I48]:[232-237][E81]:[232-237]		Upregulated	NS	NS	NS	NS	2.083	2.10657	1
Potra2n12c24368	sp|C3LRQ2|RS3_VIBCM 30S ribosomal protein S3 OS=Vibrio cholerae serotype O1 (strain M66-2) OX=579112 GN=rpsC PE=3 SV=1	AT5G35530-Ribosomal protein S3 family protein Ribosomal protein S3 family protein	AT5G35530			[I48]:[232-237][E81]:[232-237]		Upregulated	NS	NS	NS	NS	0.564323	0.61932	1
Potra2n2c4086	sp|O64497|TOM91_ARATH Mitochondrial import receptor subunit TOM9-1 OS=Arabidopsis thaliana OX=3702 GN=TOM9-1 PE=2 SV=1	AT5G43970-translocase of outer membrane 22-V translocase of outer membrane 22-V	AT5G43970	TOM22-V		[I48]:[232-237][E81]:[232-237]		Upregulated	NS	NS	NS	NS	1.11277	1.28958	1
Potra2n1c3131	sp|O74964|RSC1_SCHPO Chromatin structure-remodeling complex subunit rsc1 OS=Schizosaccharomyces pombe (strain 972 / ATCC 24843) OX=284812 GN=rsc1 PE=1 SV=1	AT5G46550-DNA-binding bromodomain-containing protein DNA-binding bromodomain-containing protein	AT5G46550			[I48]:[232-237][E81]:[232-237]		Upregulated	NS	NS	NS	NS	0.512187	0.640719	1
Potra2n2c5158	sp|O23593|RGGB_ARATH RGG repeats nuclear RNA binding protein B OS=Arabidopsis thaliana OX=3702 GN=RGGB PE=1 SV=1	AT5G47210-Hyaluronan / mRNA binding family Hyaluronan / mRNA binding family	AT5G47210			[I48]:[232-237][E81]:[232-237]		Upregulated	NS	NS	NS	NS	0.641743	0.588076	1
Potra2n4c9076	sp|Q15149|PLEC_HUMAN Plectin OS=Homo sapiens OX=9606 GN=PLEC PE=1 SV=3	AT5G52650-RNA binding Plectin/S10 domain-containing protein RNA binding Plectin/S10 domain-containing protein	AT5G52650			[I48]:[232-237][E81]:[232-237]		Upregulated	NS	NS	NS	NS	0.945796	1.06151	1
Potra2n6c14675	sp|Q9Y9W5|RL11_AERPE 50S ribosomal protein L11 OS=Aeropyrum pernix (strain ATCC 700893 / DSM 11879 / JCM 9820 / NBRC 100138 / K1) OX=272557 GN=rpl11 PE=3 SV=1	AT5G60670-Ribosomal protein L11 family protein Ribosomal protein L11 family protein	AT5G60670			[I48]:[232-237][E81]:[232-237]		Upregulated	NS	NS	NS	NS	1.48741	1.8596	1
Potra2n114s34562	sp|Q9LVA0|BAG7_ARATH BAG family molecular chaperone regulator 7 OS=Arabidopsis thaliana OX=3702 GN=BAG7 PE=1 SV=1	AT5G62390-BCL-2-associated athanogene 7 BCL-2-associated athanogene 7	AT5G62390	BAG7		[I48]:[232-237][E81]:[232-237]		Upregulated	NS	NS	NS	NS	0.890318	1.21434	1
Potra2n7c16165	sp|O64836|LBD10_ARATH LOB domain-containing protein 10 OS=Arabidopsis thaliana OX=3702 GN=LBD10 PE=2 SV=1	AT5G67420-LOB domain-containing protein 37 LOB domain-containing protein 37	AT5G67420	LBD37		[I48]:[232-237][E81]:[232-237]		Upregulated	NS	NS	NS	NS	2.02799	1.65801	1
Potra2n6c14269	sp|Q8STP2|RUVB1_ENCCU RuvB-like protein 1 OS=Encephalitozoon cuniculi (strain GB-M1) OX=284813 GN=RVB1 PE=1 SV=1	AT5G67630-P-loop containing nucleoside triphosphate hydrolases superfamily protein P-loop containing nucleoside triphosphate hydrolases superfamily protein	AT5G67630			[I48]:[232-237][E81]:[232-237]		Upregulated	NS	NS	NS	NS	0.63485	0.603487	1
Potra2n2c6169	sp|Q9SGQ6|PP126_ARATH Pentatricopeptide repeat-containing protein At1g76280 OS=Arabidopsis thaliana OX=3702 GN=At1g76280 PE=2 SV=2	AT1G19720-Pentatricopeptide repeat (PPR-like) superfamily protein Pentatricopeptide repeat (PPR-like) superfamily protein	AT1G19720		[I48]:[225-237][E81]:[225-237]	[I48]:[232-237][E81]:[232-237]	Downregulated	Downregulated	NS	-0.600135	-0.944944	NS	-0.736725	-0.900586	1
Potra2n19c33747	sp|Q1ID47|APRA_PSEE4 Metalloprotease AprA OS=Pseudomonas entomophila (strain L48) OX=384676 GN=aprA PE=1 SV=1	AT1G24140-Matrixin family protein Matrixin family protein	AT1G24140		[I48]:[225-237][E81]:[225-237]	[I48]:[232-237][E81]:[232-237]	Downregulated	Downregulated	NS	-3.84455	-3.45336	NS	-3.66339	-3.40792	1
Potra2n11c22801	None available	AT1G53120-RNA-binding S4 domain-containing protein RNA-binding S4 domain-containing protein	AT1G53120		[I48]:[225-237][E81]:[225-237]	[I48]:[232-237][E81]:[232-237]	Downregulated	Downregulated	NS	-1.19226	-1.06038	NS	-1.29081	-0.787985	1
Potra2n16c29242	sp|Q9LSZ0|APO4_ARATH APO protein 4, mitochondrial OS=Arabidopsis thaliana OX=3702 GN=APO4 PE=2 SV=2	AT1G64810-APO RNA-binding protein (DUF794) APO RNA-binding protein (DUF794)	AT1G64810	APO1	[I48]:[225-237][E81]:[225-237]	[I48]:[232-237][E81]:[232-237]	Downregulated	Downregulated	NS	-0.656333	-1.05016	NS	-0.692942	-1.04626	1
Potra2n12c24313	sp|Q21219|PEPT1_CAEEL Peptide transporter family 1 OS=Caenorhabditis elegans OX=6239 GN=pept-1 PE=2 SV=2	AT1G69850-nitrate transporter 1:2 nitrate transporter 1:2	AT1G69850	NRT1:2	[I48]:[225-237][E81]:[225-237]	[I48]:[232-237][E81]:[232-237]	Downregulated	Downregulated	NS	-1.08824	-1.61757	NS	-1.25556	-1.76733	1
Potra2n11c22581	sp|Q32N55|PTCD3_XENLA Pentatricopeptide repeat domain-containing protein 3, mitochondrial OS=Xenopus laevis OX=8355 GN=ptcd3 PE=2 SV=1	AT1G79080-Pentatricopeptide repeat (PPR) superfamily protein Pentatricopeptide repeat (PPR) superfamily protein	AT1G79080		[I48]:[225-237][E81]:[225-237]	[I48]:[232-237][E81]:[232-237]	Downregulated	Downregulated	NS	-0.707262	-0.915301	NS	-0.769299	-0.852335	1
Potra2n11c22594	sp|Q5NLX3|IOJAP_ZYMMO Ribosomal silencing factor RsfS OS=Zymomonas mobilis subsp. mobilis (strain ATCC 31821 / ZM4 / CP4) OX=264203 GN=rsfS PE=1 SV=1	AT3G12930-Lojap-related protein Lojap-related protein	AT3G12930		[I48]:[225-237][E81]:[225-237]	[I48]:[232-237][E81]:[232-237]	Downregulated	Downregulated	NS	-0.608019	-0.775109	NS	-0.652546	-1.05174	1
Potra2n1c1458	sp|Q940U6|FLU_ARATH Protein FLUORESCENT IN BLUE LIGHT, chloroplastic OS=Arabidopsis thaliana OX=3702 GN=FLU PE=1 SV=1	AT3G14110-Tetratricopeptide repeat (TPR)-like superfamily protein Tetratricopeptide repeat (TPR)-like superfamily protein	AT3G14110	FLU	[I48]:[225-237][E81]:[225-237]	[I48]:[232-237][E81]:[232-237]	Downregulated	Downregulated	NS	-1.08136	-1.37322	NS	-0.963968	-0.873272	1
Potra2n17c31254	sp|Q09644|NDUF7_CAEEL Protein arginine methyltransferase NDUFAF7 homolog, mitochondrial OS=Caenorhabditis elegans OX=6239 GN=ZK1128.1 PE=3 SV=4	AT3G28700-NADH dehydrogenase ubiquinone complex I, assembly factor-like protein (DUF185) NADH dehydrogenase ubiquinone complex I, assembly factor-like protein (DUF185)	AT3G28700		[I48]:[225-237][E81]:[225-237]	[I48]:[232-237][E81]:[232-237]	Downregulated	Downregulated	NS	-0.717834	-1.02775	NS	-0.949579	-1.05353	1
Potra2n1c1016	sp|B1GVX2|BOA4_BOTFB Cytochrome P450 monooxygenase BOA4 OS=Botryotinia fuckeliana (strain B05.10) OX=332648 GN=BOA4 PE=2 SV=1	AT4G12320-cytochrome P450, family 706, subfamily A, polypeptide 6 cytochrome P450, family 706, subfamily A, polypeptide 6	AT4G12320	CYP706A6	[I48]:[225-237][E81]:[225-237]	[I48]:[232-237][E81]:[232-237]	Downregulated	Downregulated	NS	-0.798165	-1.00595	NS	-0.912448	-0.974737	1
Potra2n4c8964	sp|Q8W4D6|HC173_ARATH Protein HIGH CHLOROPHYLL FLUORESCENCE PHENOTYPE 173, chloroplastic OS=Arabidopsis thaliana OX=3702 GN=HCF173 PE=1 SV=1	AT4G18810-NAD(P)-binding Rossmann-fold superfamily protein NAD(P)-binding Rossmann-fold superfamily protein	AT4G18810		[I48]:[225-237][E81]:[225-237]	[I48]:[232-237][E81]:[232-237]	Downregulated	Downregulated	NS	-0.609933	-0.516141	NS	-0.578927	-0.53775	1
Potra2n6c15288	sp|A8Y3H3|BRE2_CAEBR Beta-1,3-galactosyltransferase bre-2 OS=Caenorhabditis briggsae OX=6238 GN=bre-2.1 PE=3 SV=1	AT4G21060-Galactosyltransferase family protein Galactosyltransferase family protein	AT4G21060		[I48]:[225-237][E81]:[225-237]	[I48]:[232-237][E81]:[232-237]	Downregulated	Downregulated	NS	-0.539754	-0.592538	NS	-0.529867	-0.572007	1
Potra2n6c13259	sp|P49048|GPI8_CAEEL Putative GPI-anchor transamidase OS=Caenorhabditis elegans OX=6239 GN=pigk-1 PE=1 SV=3	AT4G32940-gamma vacuolar processing enzyme gamma vacuolar processing enzyme	AT4G32940	GAMMA-VPE	[I48]:[225-237][E81]:[225-237]	[I48]:[232-237][E81]:[232-237]	Downregulated	Downregulated	NS	-1.15799	-1.24546	NS	-0.903808	-0.748988	1
Potra2n9c18902	sp|Q5SR56|MF14B_HUMAN Hippocampus abundant transcript-like protein 1 OS=Homo sapiens OX=9606 GN=MFSD14B PE=2 SV=3	AT5G42210-Major facilitator superfamily protein Major facilitator superfamily protein	AT5G42210		[I48]:[225-237][E81]:[225-237]	[I48]:[232-237][E81]:[232-237]	Downregulated	Downregulated	NS	-0.976914	-1.87242	NS	-0.932075	-1.45776	1
Potra2n15c28468	sp|Q8G4L4|SPEE_BIFLO Probable polyamine aminopropyl transferase OS=Bifidobacterium longum (strain NCC 2705) OX=206672 GN=speE PE=3 SV=1	AT5G63100-S-adenosyl-L-methionine-dependent methyltransferases superfamily protein S-adenosyl-L-methionine-dependent methyltransferases superfamily protein	AT5G63100		[I48]:[225-237][E81]:[225-237]	[I48]:[232-237][E81]:[232-237]	Downregulated	Downregulated	NS	-1.16585	-1.25337	NS	-1.04176	-1.17812	1
Potra2n13c26008	None available				[I48]:[225-237][E81]:[225-237]	[I48]:[232-237][E81]:[232-237]	Downregulated	Downregulated	NS	-0.676843	-1.32338	NS	-0.690395	-0.975302	1
Potra2n18c33129	None available				[I48]:[225-237][E81]:[225-237]	[I48]:[232-237][E81]:[232-237]	Downregulated	Downregulated	NS	-1.40217	-2.33008	NS	-1.24146	-2.26849	1
Potra2n6c15039	None available				[I48]:[225-237][E81]:[225-237]	[I48]:[232-237][E81]:[232-237]	Downregulated	Downregulated	NS	-1.67293	-1.55647	NS	-1.49086	-1.35581	1
Potra2n11c22524	sp|K0DZA0|HTYE_ASPRU 2-oxoglutarate-dependent dioxygenase htyE OS=Aspergillus rugulosus OX=41736 GN=htyE PE=1 SV=1	AT4G10490-2-oxoglutarate (2OG) and Fe(II)-dependent oxygenase superfamily protein 2-oxoglutarate (2OG) and Fe(II)-dependent oxygenase superfamily protein	AT4G10490		[L1]:[225-237][I48]:[225-237][E81]:[225-237]	[I48]:[232-237][E81]:[232-237]	Downregulated	Downregulated	-1.11856	-1.91873	-2.34238	NS	-2.05246	-2.63615	1
Potra2n1c267	sp|F4IXT6|WTR19_ARATH WAT1-related protein At3g28060 OS=Arabidopsis thaliana OX=3702 GN=At3g28060 PE=3 SV=1	AT5G07050-nodulin MtN21 /EamA-like transporter family protein nodulin MtN21 /EamA-like transporter family protein	AT5G07050	UMAMIT9	[L1]:[225-237][I48]:[225-237][E81]:[225-237]	[I48]:[232-237][E81]:[232-237]	Downregulated	Downregulated	-1.11227	-1.07739	-2.07689	NS	-1.01347	-1.5331	1
Potra2n1c882	sp|Q0BZU8|YQGF_HYPNA Putative pre-16S rRNA nuclease OS=Hyphomonas neptunium (strain ATCC 15444) OX=228405 GN=HNE_2300 PE=3 SV=1	AT3G52905-Polynucleotidyl transferase, ribonuclease H-like superfamily protein Polynucleotidyl transferase, ribonuclease H-like superfamily protein	AT3G52905		[L1]:[225-237][I48]:[225-237][E81]:[225-237]	[I48]:[232-237][E81]:[232-237]	Downregulated	Downregulated	-0.63753	-1.04485	-0.994627	NS	-1.33678	-0.97036	1
Potra2n14c26888	sp|A5W6I8|PDXB_PSEP1 Erythronate-4-phosphate dehydrogenase OS=Pseudomonas putida (strain ATCC 700007 / DSM 6899 / BCRC 17059 / F1) OX=351746 GN=pdxB PE=3 SV=1	AT2G45630-D-isomer specific 2-hydroxyacid dehydrogenase family protein D-isomer specific 2-hydroxyacid dehydrogenase family protein	AT2G45630		[L1]:[225-237][I48]:[225-237][E81]:[225-237]	[I48]:[232-237][E81]:[232-237]	Downregulated	Downregulated	-0.539487	-0.725913	-0.984322	NS	-0.672615	-0.961003	1
Potra2n4c10162	sp|O94660|NIT2_SCHPO Probable hydrolase nit2 OS=Schizosaccharomyces pombe (strain 972 / ATCC 24843) OX=284812 GN=nit2 PE=3 SV=1	AT5G22300-nitrilase 4 nitrilase 4	AT5G22300	NIT4	[L1]:[225-237][I48]:[225-237][E81]:[225-237]	[I48]:[232-237][E81]:[232-237]	Downregulated	Downregulated	-0.503944	-0.671064	-0.744395	NS	-0.68873	-0.717737	1
Potra2n13c26257	sp|Q9LVQ5|PP432_ARATH Pentatricopeptide repeat-containing protein At5g55840 OS=Arabidopsis thaliana OX=3702 GN=At5g55840 PE=3 SV=2	AT1G56690-Pentatricopeptide repeat (PPR) superfamily protein Pentatricopeptide repeat (PPR) superfamily protein	AT1G56690		[I48]:[225-237][E81]:[225-237]	[L1]:[232-237][I48]:[232-237][E81]:[232-237]	Downregulated	Downregulated	NS	-1.47891	-1.57676	-1.10308	-1.72957	-1.82744	1
Potra2n1c1884	sp|Q7X6A5|PPR81_ARATH Pentatricopeptide repeat-containing protein At1g55630 OS=Arabidopsis thaliana OX=3702 GN=At1g55630 PE=2 SV=1	AT1G05750-Tetratricopeptide repeat (TPR)-like superfamily protein Tetratricopeptide repeat (TPR)-like superfamily protein	AT1G05750	PDE247		[I48]:[232-237][E81]:[232-237]		Downregulated	NS	NS	NS	NS	-1.28509	-1.22959	1
Potra2n9c19858	sp|Q9ZU27|PPR76_ARATH Pentatricopeptide repeat-containing protein At1g51965, mitochondrial OS=Arabidopsis thaliana OX=3702 GN=At1g51965 PE=2 SV=1	AT1G07590-Tetratricopeptide repeat (TPR)-like superfamily protein Tetratricopeptide repeat (TPR)-like superfamily protein	AT1G07590			[I48]:[232-237][E81]:[232-237]		Downregulated	NS	NS	NS	NS	-1.35596	-1.12375	1
Potra2n3c8010	sp|P32711|NRFF_ECOLI Formate-dependent nitrite reductase complex subunit NrfF OS=Escherichia coli (strain K12) OX=83333 GN=nrfF PE=3 SV=1	AT1G15220-cytochrome c biogenesis protein family cytochrome c biogenesis protein family	AT1G15220	CCMH		[I48]:[232-237][E81]:[232-237]		Downregulated	NS	NS	NS	NS	-0.796918	-1.19364	1
Potra2n10c21460	sp|Q9D5R2|WDR20_MOUSE WD repeat-containing protein 20 OS=Mus musculus OX=10090 GN=Wdr20 PE=2 SV=1	AT1G23090-sulfate transporter 91 sulfate transporter 91	AT1G23090	AST91		[I48]:[232-237][E81]:[232-237]		Downregulated	NS	NS	NS	NS	-0.858609	-1.35056	1
Potra2n8c18278	sp|F8G0M4|HSPB_PSEP6 6-hydroxy-3-succinoylpyridine 3-monooxygenase HspB OS=Pseudomonas putida (strain S16) OX=1042876 GN=hspB PE=1 SV=1	AT1G24340-FAD/NAD(P)-binding oxidoreductase family protein FAD/NAD(P)-binding oxidoreductase family protein	AT1G24340			[I48]:[232-237][E81]:[232-237]		Downregulated	NS	NS	NS	NS	-0.820991	-1.84306	1
Potra2n227s35017	sp|Q5U2M7|ZFAN3_RAT AN1-type zinc finger protein 3 OS=Rattus norvegicus OX=10116 GN=Zfand3 PE=2 SV=1	AT1G51200-A20/AN1-like zinc finger family protein A20/AN1-like zinc finger family protein	AT1G51200			[I48]:[232-237][E81]:[232-237]		Downregulated	NS	NS	NS	NS	-0.690035	-0.72477	1
Potra2n4c8903	sp|Q9XEF0|BH051_ARATH Transcription factor bHLH51 OS=Arabidopsis thaliana OX=3702 GN=BHLH51 PE=2 SV=1	AT1G68810-basic helix-loop-helix (bHLH) DNA-binding superfamily protein basic helix-loop-helix (bHLH) DNA-binding superfamily protein	AT1G68810			[I48]:[232-237][E81]:[232-237]		Downregulated	NS	NS	NS	NS	-1.19027	-1.07303	1
Potra2n7c16035	sp|Q07538|PRP4_SCHPO Serine/threonine-protein kinase prp4 OS=Schizosaccharomyces pombe (strain 972 / ATCC 24843) OX=284812 GN=prp4 PE=1 SV=2	AT1G79570-kinase superfamily with octicosapeptide/Phox/Bem1p domain-containing protein kinase superfamily with octicosapeptide/Phox/Bem1p domain-containing protein	AT1G79570			[I48]:[232-237][E81]:[232-237]		Downregulated	NS	NS	NS	NS	-0.785632	-0.873601	1
Potra2n1c357	sp|Q8GZA6|PP113_ARATH Pentatricopeptide repeat-containing protein At1g71210, mitochondrial OS=Arabidopsis thaliana OX=3702 GN=At1g71210 PE=1 SV=1	AT1G80880-Tetratricopeptide repeat (TPR)-like superfamily protein Tetratricopeptide repeat (TPR)-like superfamily protein	AT1G80880			[I48]:[232-237][E81]:[232-237]		Downregulated	NS	NS	NS	NS	-1.79165	-1.564	1
Potra2n10c21514	sp|Q84W56|RNJ_ARATH Ribonuclease J OS=Arabidopsis thaliana OX=3702 GN=RNJ PE=1 SV=1	AT2G01730-cleavage and polyadenylation specificity factor 73 kDa subunit-II cleavage and polyadenylation specificity factor 73 kDa subunit-II	AT2G01730	CPSF73-II		[I48]:[232-237][E81]:[232-237]		Downregulated	NS	NS	NS	NS	-0.624462	-1.51445	1
Potra2n7c16274	sp|P02591|TNNC1_RABIT Troponin C, slow skeletal and cardiac muscles OS=Oryctolagus cuniculus OX=9986 GN=TNNC1 PE=1 SV=1	AT2G15680-Calcium-binding EF-hand family protein Calcium-binding EF-hand family protein	AT2G15680	CML30		[I48]:[232-237][E81]:[232-237]		Downregulated	NS	NS	NS	NS	-1.20002	-1.91933	1
Potra2n16c29404	None available	AT2G32240-early endosome antigen early endosome antigen	AT2G32240			[I48]:[232-237][E81]:[232-237]		Downregulated	NS	NS	NS	NS	-1.38134	-1.40045	1
Potra2n14c26850	None available	AT2G45380-myeloid leukemia factor myeloid leukemia factor	AT2G45380			[I48]:[232-237][E81]:[232-237]		Downregulated	NS	NS	NS	NS	-2.12574	-1.99678	1
Potra2n9c19891	sp|Q9C9A2|PP112_ARATH Pentatricopeptide repeat-containing protein At1g71060, mitochondrial OS=Arabidopsis thaliana OX=3702 GN=At1g71060 PE=2 SV=1	AT3G09040-Pentatricopeptide repeat (PPR) superfamily protein Pentatricopeptide repeat (PPR) superfamily protein	AT3G09040			[I48]:[232-237][E81]:[232-237]		Downregulated	NS	NS	NS	NS	-1.22741	-1.62573	1
Potra2n3c8369	sp|Q8S9D1|PP395_ARATH Pentatricopeptide repeat-containing protein At5g21222 OS=Arabidopsis thaliana OX=3702 GN=ATC401 PE=2 SV=1	AT3G16610-pentatricopeptide (PPR) repeat-containing protein pentatricopeptide (PPR) repeat-containing protein	AT3G16610			[I48]:[232-237][E81]:[232-237]		Downregulated	NS	NS	NS	NS	-1.37244	-1.69995	1
Potra2n2c4423	sp|Q9LR67|PPR9_ARATH Pentatricopeptide repeat-containing protein At1g03560, mitochondrial OS=Arabidopsis thaliana OX=3702 GN=At1g03560 PE=2 SV=1	AT3G26630-Tetratricopeptide repeat (TPR)-like superfamily protein Tetratricopeptide repeat (TPR)-like superfamily protein	AT3G26630			[I48]:[232-237][E81]:[232-237]		Downregulated	NS	NS	NS	NS	-0.723766	-0.797057	1
Potra2n17c30981	sp|O28847|APGM2_ARCFU 2,3-bisphosphoglycerate-independent phosphoglycerate mutase 2 OS=Archaeoglobus fulgidus (strain ATCC 49558 / VC-16 / DSM 4304 / JCM 9628 / NBRC 100126) OX=224325 GN=apgM2 PE=3 SV=1	AT3G30841-Cofactor-independent phosphoglycerate mutase Cofactor-independent phosphoglycerate mutase	AT3G30841			[I48]:[232-237][E81]:[232-237]		Downregulated	NS	NS	NS	NS	-0.512595	-0.941397	1
Potra2n16c30114	sp|Q9LZ25|DRL30_ARATH Probable disease resistance protein At5g04720 OS=Arabidopsis thaliana OX=3702 GN=At5g04720 PE=2 SV=1	AT3G50950-HOPZ-ACTIVATED RESISTANCE 1 HOPZ-ACTIVATED RESISTANCE 1	AT3G50950	ZAR1		[I48]:[232-237][E81]:[232-237]		Downregulated	NS	NS	NS	NS	-1.24907	-2.23108	1
Potra2n6c15266	sp|Q9LUJ8|CHL1_ARATH Disease resistance protein CHL1 OS=Arabidopsis thaliana OX=3702 GN=CHL1 PE=2 SV=1	AT3G50950-HOPZ-ACTIVATED RESISTANCE 1 HOPZ-ACTIVATED RESISTANCE 1	AT3G50950	ZAR1		[I48]:[232-237][E81]:[232-237]		Downregulated	NS	NS	NS	NS	-0.772331	-0.728269	1
Potra2n16c29863	sp|P78005|Y009_MYCPN Uncharacterized metal-dependent hydrolase MPN_009 OS=Mycoplasma pneumoniae (strain ATCC 29342 / M129) OX=272634 GN=MPN_009 PE=3 SV=1	AT3G52390-TatD related DNase TatD related DNase	AT3G52390			[I48]:[232-237][E81]:[232-237]		Downregulated	NS	NS	NS	NS	-0.710085	-0.887228	1
Potra2n10c20429	sp|P57392|GLPF_BUCAI Glycerol uptake facilitator protein OS=Buchnera aphidicola subsp. Acyrthosiphon pisum (strain APS) OX=107806 GN=glpF PE=3 SV=1	AT3G54820-plasma membrane intrinsic protein 2;5 plasma membrane intrinsic protein 2;5	AT3G54820	PIP2;5		[I48]:[232-237][E81]:[232-237]		Downregulated	NS	NS	NS	NS	-3.01832	-2.80924	1
Potra2n6c15065	None available	AT3G56750-plant/protein plant/protein	AT3G56750			[I48]:[232-237][E81]:[232-237]		Downregulated	NS	NS	NS	NS	-0.737303	-0.553678	1
Potra2n5c12561	sp|Q68EQ9|VMP1_XENTR Vacuole membrane protein 1 OS=Xenopus tropicalis OX=8364 GN=vmp1 PE=2 SV=1	AT4G14950-SNARE associated Golgi protein family SNARE associated Golgi protein family	AT4G14950	KMS1		[I48]:[232-237][E81]:[232-237]		Downregulated	NS	NS	NS	NS	-0.782996	-1.02682	1
Potra2n19c33959	sp|P0CB19|Y3081_ARATH Uncharacterized protein At3g50808 OS=Arabidopsis thaliana OX=3702 GN=At3g50808 PE=4 SV=1	AT4G17900-PLATZ transcription factor family protein PLATZ transcription factor family protein	AT4G17900			[I48]:[232-237][E81]:[232-237]		Downregulated	NS	NS	NS	NS	-0.794816	-0.54427	1
Potra2n4c9985	sp|Q5S006|LRRK2_MOUSE Leucine-rich repeat serine/threonine-protein kinase 2 OS=Mus musculus OX=10090 GN=Lrrk2 PE=1 SV=2	AT4G35020-RAC-like 3 RAC-like 3	AT4G35020	RAC3		[I48]:[232-237][E81]:[232-237]		Downregulated	NS	NS	NS	NS	-0.528188	-0.934955	1
Potra2n7c15900	sp|Q4QND5|ZNUC_HAEI8 Zinc import ATP-binding protein ZnuC OS=Haemophilus influenzae (strain 86-028NP) OX=281310 GN=znuC PE=3 SV=1	AT4G39850-peroxisomal ABC transporter 1 peroxisomal ABC transporter 1	AT4G39850	ABCD1		[I48]:[232-237][E81]:[232-237]		Downregulated	NS	NS	NS	NS	-0.582178	-0.875362	1
Potra2n2c4808	sp|Q9ZUA2|PP141_ARATH Pentatricopeptide repeat-containing protein At2g01740 OS=Arabidopsis thaliana OX=3702 GN=At2g01740 PE=3 SV=1	AT5G08510-Pentatricopeptide repeat (PPR) superfamily protein Pentatricopeptide repeat (PPR) superfamily protein	AT5G08510			[I48]:[232-237][E81]:[232-237]		Downregulated	NS	NS	NS	NS	-1.27494	-1.03294	1
Potra2n1c3011	sp|O95900|TRUB2_HUMAN Mitochondrial mRNA pseudouridine synthase TRUB2 OS=Homo sapiens OX=9606 GN=TRUB2 PE=1 SV=1	AT5G14460-Pseudouridine synthase family protein Pseudouridine synthase family protein	AT5G14460			[I48]:[232-237][E81]:[232-237]		Downregulated	NS	NS	NS	NS	-0.617947	-0.613705	1
Potra2n1c2359	sp|P53285|VPS62_YEAST Vacuolar protein sorting-associated protein 62 OS=Saccharomyces cerevisiae (strain ATCC 204508 / S288c) OX=559292 GN=VPS62 PE=1 SV=1	AT5G43950-vacuolar protein sorting-associated protein (DUF946) vacuolar protein sorting-associated protein (DUF946)	AT5G43950			[I48]:[232-237][E81]:[232-237]		Downregulated	NS	NS	NS	NS	-0.655409	-0.988703	1
Potra2n127s34663	None available					[I48]:[232-237][E81]:[232-237]		Downregulated	NS	NS	NS	NS	-1.23654	-0.997922	1
Potra2n19c33371	sp|Q5SMM8|PHT1_ORYSJ Putrescine hydroxycinnamoyltransferase 1 OS=Oryza sativa subsp. japonica OX=39947 GN=PHT1 PE=2 SV=1	AT1G03940-HXXXD-type acyl-transferase family protein HXXXD-type acyl-transferase family protein	AT1G03940		[I48]:[225-237][E81]:[225-237]		Upregulated		NS	0.929944	1.56362	NS	NS	NS	1
Potra2n16c29531	sp|Q9LMH5|PPR42_ARATH Putative pentatricopeptide repeat-containing protein At1g13800 OS=Arabidopsis thaliana OX=3702 GN=At1g13800 PE=3 SV=1	AT1G15480-Tetratricopeptide repeat (TPR)-like superfamily protein Tetratricopeptide repeat (TPR)-like superfamily protein	AT1G15480		[I48]:[225-237][E81]:[225-237]		Upregulated		NS	1.29249	1.50018	NS	NS	NS	1
Potra2n11c22687	sp|Q2V2T9|SCL16_ARATH Putative scarecrow-like protein 16 OS=Arabidopsis thaliana OX=3702 GN=SCL16 PE=5 SV=1	AT1G50600-scarecrow-like 5 scarecrow-like 5	AT1G50600	SCL5	[I48]:[225-237][E81]:[225-237]		Upregulated		NS	1.60087	1.94676	NS	NS	NS	1
Potra2n1c3314	sp|P70610|DOC2B_RAT Double C2-like domain-containing protein beta OS=Rattus norvegicus OX=10116 GN=Doc2b PE=1 SV=2	AT1G53590-Calcium-dependent lipid-binding (CaLB domain) family protein Calcium-dependent lipid-binding (CaLB domain) family protein	AT1G53590		[I48]:[225-237][E81]:[225-237]		Upregulated		NS	1.07489	1.1105	NS	NS	NS	1
Potra2n3c8152	sp|Q9KBQ3|ARAB_BACHD Ribulokinase OS=Bacillus halodurans (strain ATCC BAA-125 / DSM 18197 / FERM 7344 / JCM 9153 / C-125) OX=272558 GN=araB PE=1 SV=1	AT1G80460-Actin-like ATPase superfamily protein Actin-like ATPase superfamily protein	AT1G80460	NHO1	[I48]:[225-237][E81]:[225-237]		Upregulated		NS	0.768283	0.87127	NS	NS	NS	1
Potra2n8c17826	sp|Q6H6S3|HOX24_ORYSJ Homeobox-leucine zipper protein HOX24 OS=Oryza sativa subsp. japonica OX=39947 GN=HOX24 PE=2 SV=1	AT2G01430-homeobox-leucine zipper protein 17 homeobox-leucine zipper protein 17	AT2G01430	HB17	[I48]:[225-237][E81]:[225-237]		Upregulated		NS	1.34325	1.2829	NS	NS	NS	1
Potra2n6c13697	sp|F4K2R6|CB60G_ARATH Calmodulin-binding protein 60 G OS=Arabidopsis thaliana OX=3702 GN=CBP60G PE=1 SV=1	AT2G24300-Calmodulin-binding protein Calmodulin-binding protein	AT2G24300	CBP60E	[I48]:[225-237][E81]:[225-237]		Upregulated		NS	0.968835	1.04522	NS	NS	NS	1
Potra2n18c32760	sp|Q8BVA2|TM222_MOUSE Transmembrane protein 222 OS=Mus musculus OX=10090 GN=Tmem222 PE=1 SV=1	AT2G26070-protein REVERSION-TO-ETHYLENE SENSITIVITY-like protein (DUF778) protein REVERSION-TO-ETHYLENE SENSITIVITY-like protein (DUF778)	AT2G26070	RTE1	[I48]:[225-237][E81]:[225-237]		Upregulated		NS	0.917197	0.959399	NS	NS	NS	1
Potra2n4c10042	sp|P29032|CHIC_POPTR Acidic endochitinase WIN6.2C (Fragment) OS=Populus trichocarpa OX=3694 PE=2 SV=1	AT3G12500-basic chitinase basic chitinase	AT3G12500	HCHIB	[I48]:[225-237][E81]:[225-237]		Upregulated		NS	2.21228	2.61845	NS	NS	NS	1
Potra2n8c18536	sp|O04023|SRC2_ARATH Protein SRC2 homolog OS=Arabidopsis thaliana OX=3702 GN=SRC2 PE=1 SV=1	AT3G16510-Calcium-dependent lipid-binding (CaLB domain) family protein Calcium-dependent lipid-binding (CaLB domain) family protein	AT3G16510		[I48]:[225-237][E81]:[225-237]		Upregulated		NS	1.26111	1.40717	NS	NS	NS	1
Potra2n6c15316	sp|P44662|Y361_HAEIN Probable iron transport system ATP-binding protein HI_0361 OS=Haemophilus influenzae (strain ATCC 51907 / DSM 11121 / KW20 / Rd) OX=71421 GN=HI_0361 PE=3 SV=1	AT3G54540-general control non-repressible 4 general control non-repressible 4	AT3G54540	ABCF4	[I48]:[225-237][E81]:[225-237]		Upregulated		NS	2.89607	3.09574	NS	NS	NS	1
Potra2n5c11027	sp|P69477|NEP2_NEPDI Aspartic proteinase nepenthesin-2 (Fragments) OS=Nepenthes distillatoria OX=122309 PE=1 SV=1	AT3G59080-Eukaryotic aspartyl protease family protein Eukaryotic aspartyl protease family protein	AT3G59080		[I48]:[225-237][E81]:[225-237]		Upregulated		NS	1.58148	1.68743	NS	NS	NS	1
Potra2n10c21065	sp|P47293|METK_MYCGE S-adenosylmethionine synthase OS=Mycoplasma genitalium (strain ATCC 33530 / G-37 / NCTC 10195) OX=243273 GN=metK PE=3 SV=1	AT4G01850-S-adenosylmethionine synthetase 2 S-adenosylmethionine synthetase 2	AT4G01850	SAM-2	[I48]:[225-237][E81]:[225-237]		Upregulated		NS	1.52633	1.18253	NS	NS	NS	1
Potra2n2c4434	sp|Q9HNQ2|IF2P_HALSA Probable translation initiation factor IF-2 OS=Halobacterium salinarum (strain ATCC 700922 / JCM 11081 / NRC-1) OX=64091 GN=infB PE=3 SV=1	AT4G02930-GTP binding Elongation factor Tu family protein GTP binding Elongation factor Tu family protein	AT4G02930		[I48]:[225-237][E81]:[225-237]		Upregulated		NS	0.629559	0.702551	NS	NS	NS	1
Potra2n1c825	sp|P71348|ALAA_HAEIN Glutamate-pyruvate aminotransferase AlaA OS=Haemophilus influenzae (strain ATCC 51907 / DSM 11121 / KW20 / Rd) OX=71421 GN=alaA PE=3 SV=1	AT4G11280-1-aminocyclopropane-1-carboxylic acid (acc) synthase 6 1-aminocyclopropane-1-carboxylic acid (acc) synthase 6	AT4G11280	ACS6	[I48]:[225-237][E81]:[225-237]		Upregulated		NS	3.04825	2.56127	NS	NS	NS	1
Potra2n4c10249	sp|Q6DHU8|TOPK_DANRE Lymphokine-activated killer T-cell-originated protein kinase homolog OS=Danio rerio OX=7955 GN=pbk PE=2 SV=1	AT5G06740-Concanavalin A-like lectin protein kinase family protein Concanavalin A-like lectin protein kinase family protein	AT5G06740		[I48]:[225-237][E81]:[225-237]		Upregulated		NS	2.05076	2.05875	NS	NS	NS	1
Potra2n15c28423	sp|Q55GG1|CPND_DICDI Copine-D OS=Dictyostelium discoideum OX=44689 GN=cpnD PE=2 SV=1	AT5G14420-RING domain ligase2 RING domain ligase2	AT5G14420	RGLG2	[I48]:[225-237][E81]:[225-237]		Upregulated		NS	0.946483	0.931208	NS	NS	NS	1
Potra2n18c32593	sp|Q9M373|AGP20_ARATH Arabinogalactan protein 20 OS=Arabidopsis thaliana OX=3702 GN=AGP20 PE=1 SV=1	AT5G24105-arabinogalactan protein 41 arabinogalactan protein 41	AT5G24105	AGP41	[I48]:[225-237][E81]:[225-237]		Upregulated		NS	1.70755	1.75421	NS	NS	NS	1
Potra2n5c12603	sp|P59890|H2A_HIPHI Histone H2A (Fragment) OS=Hippoglossus hippoglossus OX=8267 PE=1 SV=2	AT5G27670-histone H2A 7 histone H2A 7	AT5G27670	HTA7	[I48]:[225-237][E81]:[225-237]		Upregulated		NS	1.26753	1.65193	NS	NS	NS	1
Potra2n5c11803	sp|Q9C823|Y1523_ARATH C-type lectin receptor-like tyrosine-protein kinase At1g52310 OS=Arabidopsis thaliana OX=3702 GN=At1g52310 PE=2 SV=1	AT5G66210-calcium-dependent protein kinase 28 calcium-dependent protein kinase 28	AT5G66210	CPK28	[I48]:[225-237][E81]:[225-237]		Upregulated		NS	0.718468	0.994719	NS	NS	NS	1
Potra2n14c27883	sp|A0JNB1|ZN227_BOVIN Zinc finger protein 227 OS=Bos taurus OX=9913 GN=ZNF227 PE=2 SV=1	AT5G66730-C2H2-like zinc finger protein C2H2-like zinc finger protein	AT5G66730	IDD1	[I48]:[225-237][E81]:[225-237]		Upregulated		NS	1.12502	1.0547	NS	NS	NS	1
Potra2n2c5493	None available				[I48]:[225-237][E81]:[225-237]		Upregulated		NS	1.03197	1.5073	NS	NS	NS	1
Potra2n3c7336	sp|P18156|GLPF_BACSU Glycerol uptake facilitator protein OS=Bacillus subtilis (strain 168) OX=224308 GN=glpF PE=2 SV=2	AT1G01620-plasma membrane intrinsic protein 1C plasma membrane intrinsic protein 1C	AT1G01620	PIP1C	[I48]:[225-237][E81]:[225-237]		Downregulated		NS	-0.559843	-0.75637	NS	NS	NS	1
Potra2n19c34228	sp|Q9UW18|TOXG_COCCA Alanine racemase TOXG OS=Cochliobolus carbonum OX=5017 GN=TOXG PE=3 SV=1	AT1G08630-threonine aldolase 1 threonine aldolase 1	AT1G08630	THA1	[I48]:[225-237][E81]:[225-237]		Downregulated		NS	-0.816236	-1.35243	NS	NS	NS	1
Potra2n10c20947	sp|Q6H805|ORR24_ORYSJ Two-component response regulator ORR24 OS=Oryza sativa subsp. japonica OX=39947 GN=RR24 PE=2 SV=1	AT1G14190-Glucose-methanol-choline (GMC) oxidoreductase family protein Glucose-methanol-choline (GMC) oxidoreductase family protein	AT1G14190		[I48]:[225-237][E81]:[225-237]		Downregulated		NS	-1.10831	-1.40402	NS	NS	NS	1
Potra2n11c23466	sp|Q70CT4|RLP8_ARATH Receptor-like protein 8 OS=Arabidopsis thaliana OX=3702 GN=RLP8 PE=2 SV=1	AT1G61740-Sulfite exporter TauE/SafE family protein Sulfite exporter TauE/SafE family protein	AT1G61740		[I48]:[225-237][E81]:[225-237]		Downregulated		NS	-1.06485	-1.53888	NS	NS	NS	1
Potra2n2c6356	None available	AT1G63610-hypothetical protein hypothetical protein	AT1G63610		[I48]:[225-237][E81]:[225-237]		Downregulated		NS	-0.675603	-0.64984	NS	NS	NS	1
Potra2n8c18417	sp|P0AGG7|THIO2_SHIFL Thioredoxin 2 OS=Shigella flexneri OX=623 GN=trxC PE=3 SV=1	AT1G69880-thioredoxin H-type 8 thioredoxin H-type 8	AT1G69880	TH8	[I48]:[225-237][E81]:[225-237]		Downregulated		NS	-1.51226	-1.50173	NS	NS	NS	1
Potra2n6c15067	sp|Q6NKN8|FB132_ARATH F-box protein At2g41170 OS=Arabidopsis thaliana OX=3702 GN=At2g41170 PE=2 SV=1	AT2G26850-F-box family protein F-box family protein	AT2G26850		[I48]:[225-237][E81]:[225-237]		Downregulated		NS	-0.822779	-0.842905	NS	NS	NS	1
Potra2n5c12362	sp|Q888A4|RNLS_PSESM Renalase OS=Pseudomonas syringae pv. tomato (strain ATCC BAA-871 / DC3000) OX=223283 GN=PSPTO_1126 PE=1 SV=1	AT3G04650-FAD/NAD(P)-binding oxidoreductase family protein FAD/NAD(P)-binding oxidoreductase family protein	AT3G04650		[I48]:[225-237][E81]:[225-237]		Downregulated		NS	-0.934147	-0.841068	NS	NS	NS	1
Potra2n18c32168	sp|O75132|ZBED4_HUMAN Zinc finger BED domain-containing protein 4 OS=Homo sapiens OX=9606 GN=ZBED4 PE=1 SV=2	AT3G42170-BED zinc finger and hAT dimerization domain-containing protein DAYSLEEPER BED zinc finger and hAT dimerization domain-containing protein DAYSLEEPER	AT3G42170	DAYSLEEPER	[I48]:[225-237][E81]:[225-237]		Downregulated		NS	-0.528558	-0.628059	NS	NS	NS	1
Potra2n4c8677	sp|Q14542|S29A2_HUMAN Equilibrative nucleoside transporter 2 OS=Homo sapiens OX=9606 GN=SLC29A2 PE=1 SV=3	AT4G05120-Major facilitator superfamily protein Major facilitator superfamily protein	AT4G05120	FUR1	[I48]:[225-237][E81]:[225-237]		Downregulated		NS	-1.61283	-1.75713	NS	NS	NS	1
Potra2n7c16368	sp|Q69VG1|CIGR1_ORYSJ Chitin-inducible gibberellin-responsive protein 1 OS=Oryza sativa subsp. japonica OX=39947 GN=CIGR1 PE=2 SV=1	AT4G36710-GRAS family transcription factor GRAS family transcription factor	AT4G36710	HAM4	[I48]:[225-237][E81]:[225-237]		Downregulated		NS	-0.831605	-0.997849	NS	NS	NS	1
Potra2n15c28221	sp|Q9FI55|CENPS_ARATH Protein MHF1 homolog OS=Arabidopsis thaliana OX=3702 GN=MHF1 PE=3 SV=1	AT5G50930-Histone superfamily protein Histone superfamily protein	AT5G50930		[I48]:[225-237][E81]:[225-237]		Downregulated		NS	-1.19784	-1.51716	NS	NS	NS	1
Potra2n12c23937	sp|Q54DY9|BCS1B_DICDI Probable mitochondrial chaperone BCS1-B OS=Dictyostelium discoideum OX=44689 GN=bcsl1b PE=3 SV=1	AT5G53170-FTSH protease 11 FTSH protease 11	AT5G53170	FTSH11	[I48]:[225-237][E81]:[225-237]		Downregulated		NS	-0.534549	-0.654485	NS	NS	NS	1
Potra2n11c22838	sp|Q64VV4|PRMA_BACFR Ribosomal protein L11 methyltransferase OS=Bacteroides fragilis (strain YCH46) OX=295405 GN=prmA PE=3 SV=1	AT5G53920-ribosomal protein L11 methyltransferase-like protein ribosomal protein L11 methyltransferase-like protein	AT5G53920		[I48]:[225-237][E81]:[225-237]		Downregulated		NS	-1.48758	-1.5647	NS	NS	NS	1
Potra2n17c31807	None available				[I48]:[225-237][E81]:[225-237]		Downregulated		NS	-2.2972	-2.2145	NS	NS	NS	1
Potra2n13c25932	sp|Q9AVB0|LECB_PHYAM Lectin-B OS=Phytolacca americana OX=3527 PE=1 SV=1	AT3G04720-pathogenesis-related 4 pathogenesis-related 4	AT3G04720	PR4	[L1]:[225-237][I48]:[225-237][E81]:[225-237]	[L1]:[232-237][I48]:[232-237][E81]:[232-237]	Upregulated	Upregulated	1.93912	2.96937	2.21342	2.16474	3.2092	3.0095	2
Potra2n5c11117	sp|Q2S3R4|RL3_SALRD 50S ribosomal protein L3 OS=Salinibacter ruber (strain DSM 13855 / M31) OX=309807 GN=rplC PE=3 SV=1	AT1G43170-ribosomal protein 1 ribosomal protein 1	AT1G43170	RP1	[L1]:[225-237][I48]:[225-237][E81]:[225-237]	[L1]:[232-237][I48]:[232-237][E81]:[232-237]	Upregulated	Upregulated	0.733707	1.54677	1.39638	0.973586	1.7576	1.76336	2
Potra2n2c6257	sp|O42196|DNJC5_XENLA DnaJ homolog subfamily C member 5 OS=Xenopus laevis OX=8355 GN=dnajc5 PE=2 SV=1	AT2G17880-Chaperone DnaJ-domain superfamily protein Chaperone DnaJ-domain superfamily protein	AT2G17880	DJC24	[L1]:[225-237][I48]:[225-237][E81]:[225-237]	[L1]:[232-237][I48]:[232-237][E81]:[232-237]	Upregulated	Upregulated	1.62242	2.0301	1.78729	1.39831	2.23205	1.82159	2
Potra2n4c9939	sp|O53021|PPIA_DICD3 Peptidyl-prolyl cis-trans isomerase A OS=Dickeya dadantii (strain 3937) OX=198628 GN=rotA PE=3 SV=2	AT2G21130-Cyclophilin-like peptidyl-prolyl cis-trans isomerase family protein Cyclophilin-like peptidyl-prolyl cis-trans isomerase family protein	AT2G21130		[L1]:[225-237][I48]:[225-237][E81]:[225-237]	[L1]:[232-237][I48]:[232-237][E81]:[232-237]	Upregulated	Upregulated	0.691495	1.04884	0.995377	0.516264	1.00051	1.22517	2
Potra2n16c30425	sp|P0DKH5|WRK52_ARATH Disease resistance protein RRS1 OS=Arabidopsis thaliana OX=3702 GN=RRS1 PE=1 SV=1	AT2G38470-WRKY DNA-binding protein 33 WRKY DNA-binding protein 33	AT2G38470	WRKY33	[L1]:[225-237][I48]:[225-237][E81]:[225-237]	[L1]:[232-237][I48]:[232-237][E81]:[232-237]	Upregulated	Upregulated	1.25993	2.03886	1.80999	1.20193	2.0778	1.45612	2
Potra2n1c366	sp|Q93WV7|WRK67_ARATH Probable WRKY transcription factor 67 OS=Arabidopsis thaliana OX=3702 GN=WRKY67 PE=2 SV=1	AT1G80840-WRKY DNA-binding protein 40 WRKY DNA-binding protein 40	AT1G80840	WRKY40	[L1]:[225-237][I48]:[225-237][E81]:[225-237]	[L1]:[232-237][I48]:[232-237][E81]:[232-237]	Upregulated	Upregulated	1.49021	2.51108	2.02779	1.41059	2.26112	1.62407	2
Potra2n10c21288	sp|Q9AWS7|Y1407_ORYSJ Putative AP2/ERF and B3 domain-containing protein Os01g0140700 OS=Oryza sativa subsp. japonica OX=39947 GN=Os01g0140700 PE=3 SV=1	AT1G13260-related to ABI3/VP1 1 related to ABI3/VP1 1	AT1G13260	RAV1	[L1]:[225-237][I48]:[225-237][E81]:[225-237]	[L1]:[232-237][I48]:[232-237][E81]:[232-237]	Upregulated	Upregulated	1.22546	2.2739	1.54474	1.78284	2.08945	2.4554	2
Potra2n12c24027	sp|Q9HPB6|RL19E_HALSA 50S ribosomal protein L19e OS=Halobacterium salinarum (strain ATCC 700922 / JCM 11081 / NRC-1) OX=64091 GN=rpl19e PE=3 SV=1	AT4G02230-Ribosomal protein L19e family protein Ribosomal protein L19e family protein	AT4G02230		[L1]:[225-237][I48]:[225-237][E81]:[225-237]	[L1]:[232-237][I48]:[232-237][E81]:[232-237]	Upregulated	Upregulated	0.725582	1.19748	1.07961	0.853616	1.28802	1.35656	2
Potra2n2c6429	sp|B1L9U3|PFKA_THESQ ATP-dependent 6-phosphofructokinase OS=Thermotoga sp. (strain RQ2) OX=126740 GN=pfkA PE=3 SV=1	AT1G76550-Phosphofructokinase family protein Phosphofructokinase family protein	AT1G76550		[L1]:[225-237][I48]:[225-237][E81]:[225-237]	[L1]:[232-237][I48]:[232-237][E81]:[232-237]	Upregulated	Upregulated	0.82844	1.29645	1.44606	0.940965	1.24876	1.45814	2
Potra2n15c28949	sp|Q9HPB6|RL19E_HALSA 50S ribosomal protein L19e OS=Halobacterium salinarum (strain ATCC 700922 / JCM 11081 / NRC-1) OX=64091 GN=rpl19e PE=3 SV=1	AT1G02780-Ribosomal protein L19e family protein Ribosomal protein L19e family protein	AT1G02780		[L1]:[225-237][I48]:[225-237][E81]:[225-237]	[L1]:[232-237][I48]:[232-237][E81]:[232-237]	Upregulated	Upregulated	0.850009	1.09988	1.08297	0.783659	1.09683	1.28934	2
Potra2n3c7705	sp|Q69UP7|LOL1_ORYSJ Protein LOL1 OS=Oryza sativa subsp. japonica OX=39947 GN=LOL1 PE=2 SV=1	AT1G32540-lsd one like 1 lsd one like 1	AT1G32540	LOL1	[L1]:[225-237][I48]:[225-237][E81]:[225-237]	[L1]:[232-237][I48]:[232-237][E81]:[232-237]	Upregulated	Upregulated	2.18592	3.00671	2.74865	2.39354	2.36443	3.03771	2
Potra2n8c17701	sp|O49515|ERF91_ARATH Ethylene-responsive transcription factor ERF091 OS=Arabidopsis thaliana OX=3702 GN=ERF091 PE=1 SV=1	AT1G25560-AP2/B3 transcription factor family protein AP2/B3 transcription factor family protein	AT1G25560	TEM1	[L1]:[225-237][I48]:[225-237][E81]:[225-237]	[L1]:[232-237][I48]:[232-237][E81]:[232-237]	Upregulated	Upregulated	1.71974	2.59334	2.05917	2.63721	2.79699	2.44313	2
Potra2n8c18579	sp|P85126|QUA1_QUEAL Major pollen allergen Que a 1 (Fragment) OS=Quercus alba OX=3513 PE=1 SV=1				[L1]:[225-237][I48]:[225-237][E81]:[225-237]	[L1]:[232-237][I48]:[232-237][E81]:[232-237]	Upregulated	Upregulated	2.97258	3.80853	3.19128	2.94408	3.20404	2.71055	2
Potra2n4c9298	None available	AT2G47485-hypothetical protein hypothetical protein	AT2G47485		[L1]:[225-237][I48]:[225-237][E81]:[225-237]	[L1]:[232-237][I48]:[232-237][E81]:[232-237]	Upregulated	Upregulated	1.3723	2.39463	1.66944	1.58145	1.54667	1.63758	2
Potra2n12c24306	sp|Q2NTI7|ZNUC_SODGM Zinc import ATP-binding protein ZnuC OS=Sodalis glossinidius (strain morsitans) OX=343509 GN=znuC PE=3 SV=1	AT3G47730-ATP-binding cassette A2 ATP-binding cassette A2	AT3G47730		[L1]:[225-237][I48]:[225-237][E81]:[225-237]	[L1]:[232-237][I48]:[232-237][E81]:[232-237]	Upregulated	Upregulated	1.79818	2.57312	2.4029	1.70001	1.74791	1.66867	2
Potra2n7c15744	sp|Q54S59|WDR61_DICDI WD repeat-containing protein 61 homolog OS=Dictyostelium discoideum OX=44689 GN=wdr61 PE=4 SV=1	AT4G21130-Transducin/WD40 repeat-like superfamily protein Transducin/WD40 repeat-like superfamily protein	AT4G21130			[L1]:[232-237][I48]:[232-237][E81]:[232-237]		Upregulated	NS	NS	NS	1.99853	2.28042	3.55832	2
Potra2n10c21567	sp|J7SZ64|TRPDC_CLOS1 Tryptophan decarboxylase OS=Clostridium sporogenes (strain ATCC 15579) OX=471871 GN=CLOSPO_02083 PE=1 SV=1	AT2G02010-glutamate decarboxylase 4 glutamate decarboxylase 4	AT2G02010	GAD4		[L1]:[232-237][I48]:[232-237][E81]:[232-237]		Upregulated	NS	NS	NS	1.59091	2.30692	2.41018	2
Potra2n3c8137	sp|Q9LSQ1|LOR13_ARATH Protein LURP-one-related 13 OS=Arabidopsis thaliana OX=3702 GN=At3g16900 PE=3 SV=1	AT3G15810-LURP-one-like protein (DUF567) LURP-one-like protein (DUF567)	AT3G15810			[L1]:[232-237][I48]:[232-237][E81]:[232-237]		Upregulated	NS	NS	NS	1.1233	1.73519	1.65854	2
Potra2n3c8297	sp|Q9LKA5|MORF8_ARATH Multiple organellar RNA editing factor 8, chloroplastic/mitochondrial OS=Arabidopsis thaliana OX=3702 GN=MORF8 PE=1 SV=1	AT4G20020-multiple organellar RNA editing factor multiple organellar RNA editing factor	AT4G20020	MORF1		[L1]:[232-237][I48]:[232-237][E81]:[232-237]		Upregulated	NS	NS	NS	0.58381	0.964782	1.32976	2
Potra2n12c23845	sp|Q9LXF2|PP385_ARATH Pentatricopeptide repeat-containing protein At5g15300 OS=Arabidopsis thaliana OX=3702 GN=PCMP-E40 PE=2 SV=2	AT3G49240-Pentatricopeptide repeat (PPR) superfamily protein Pentatricopeptide repeat (PPR) superfamily protein	AT3G49240	NUWA		[L1]:[232-237][I48]:[232-237][E81]:[232-237]		Upregulated	NS	NS	NS	1.08299	1.64445	1.61918	2
Potra2n4c9258	sp|Q54BC2|H2BV1_DICDI Histone H2B.v1 OS=Dictyostelium discoideum OX=44689 GN=H2Bv1 PE=3 SV=1	AT2G28720-Histone superfamily protein Histone superfamily protein	AT2G28720	HTB3		[L1]:[232-237][I48]:[232-237][E81]:[232-237]		Upregulated	NS	NS	NS	0.639835	0.933732	1.34653	2
Potra2n6c14940	sp|P46183|RS5_BUCAK 30S ribosomal protein S5 OS=Buchnera aphidicola subsp. Acyrthosiphon kondoi OX=42474 GN=rpsE PE=3 SV=2	AT3G57490-Ribosomal protein S5 family protein Ribosomal protein S5 family protein	AT3G57490			[L1]:[232-237][I48]:[232-237][E81]:[232-237]		Upregulated	NS	NS	NS	0.505262	0.922999	1.08054	2
Potra2n2c5978	sp|Q5GWV6|RS13_XANOR 30S ribosomal protein S13 OS=Xanthomonas oryzae pv. oryzae (strain KACC10331 / KXO85) OX=291331 GN=rpsM PE=3 SV=2	AT1G22780-Ribosomal protein S13/S18 family Ribosomal protein S13/S18 family	AT1G22780	PFL		[L1]:[232-237][I48]:[232-237][E81]:[232-237]		Upregulated	NS	NS	NS	0.745793	1.12265	1.34275	2
Potra2n12c24669	sp|O15205|UBD_HUMAN Ubiquitin D OS=Homo sapiens OX=9606 GN=UBD PE=1 SV=2	AT2G47110-ubiquitin 6 ubiquitin 6	AT2G47110	UBQ6		[L1]:[232-237][I48]:[232-237][E81]:[232-237]		Upregulated	NS	NS	NS	0.503849	0.907325	1.05146	2
Potra2n8c16988	sp|Q606M6|RF3_METCA Peptide chain release factor 3 OS=Methylococcus capsulatus (strain ATCC 33009 / NCIMB 11132 / Bath) OX=243233 GN=prfC PE=3 SV=1	AT1G07920-GTP binding Elongation factor Tu family protein GTP binding Elongation factor Tu family protein	AT1G07920	ELONGATION FACTOR-TU FAMILY		[L1]:[232-237][I48]:[232-237][E81]:[232-237]		Upregulated	NS	NS	NS	0.627542	1.01496	1.11204	2
Potra2n8c16992	sp|Q606M6|RF3_METCA Peptide chain release factor 3 OS=Methylococcus capsulatus (strain ATCC 33009 / NCIMB 11132 / Bath) OX=243233 GN=prfC PE=3 SV=1	AT1G07920-GTP binding Elongation factor Tu family protein GTP binding Elongation factor Tu family protein	AT1G07920	ELONGATION FACTOR-TU FAMILY		[L1]:[232-237][I48]:[232-237][E81]:[232-237]		Upregulated	NS	NS	NS	0.658994	1.18285	1.00279	2
Potra2n4c8469	sp|Q93WV7|WRK67_ARATH Probable WRKY transcription factor 67 OS=Arabidopsis thaliana OX=3702 GN=WRKY67 PE=2 SV=1	AT1G62300-WRKY family transcription factor WRKY family transcription factor	AT1G62300	WRKY6		[L1]:[232-237][I48]:[232-237][E81]:[232-237]		Upregulated	NS	NS	NS	0.674476	1.10136	1.05061	2
Potra2n12c24137	sp|Q9R037|WDR44_RAT WD repeat-containing protein 44 OS=Rattus norvegicus OX=10116 GN=Wdr44 PE=1 SV=1	AT1G48630-receptor for activated C kinase 1B receptor for activated C kinase 1B	AT1G48630	RACK1B_AT		[L1]:[232-237][I48]:[232-237][E81]:[232-237]		Upregulated	NS	NS	NS	0.522878	0.84733	0.799575	2
Potra2n17c30980	sp|P09368|PUT1_YEAST Proline dehydrogenase, mitochondrial OS=Saccharomyces cerevisiae (strain ATCC 204508 / S288c) OX=559292 GN=PUT1 PE=1 SV=2	AT5G38710-Methylenetetrahydrofolate reductase family protein Methylenetetrahydrofolate reductase family protein	AT5G38710	PDH2	[L1]:[225-237][I48]:[225-237][E81]:[225-237]	[L1]:[232-237][I48]:[232-237][E81]:[232-237]	Downregulated	Downregulated	-1.57125	-1.56939	-1.8276	-0.843361	-1.78596	-1.52697	2
Potra2n10c20154	None available				[L1]:[225-237][I48]:[225-237][E81]:[225-237]	[L1]:[232-237][I48]:[232-237][E81]:[232-237]	Downregulated	Downregulated	-0.713915	-1.00369	-1.04041	-0.550048	-1.27603	-1.30449	2
Potra2n7c15963	sp|Q6SW87|RIR1_HCMVM Ribonucleoside-diphosphate reductase large subunit-like protein OS=Human cytomegalovirus (strain Merlin) OX=295027 GN=RIR1 PE=3 SV=1	AT2G21790-ribonucleotide reductase 1 ribonucleotide reductase 1	AT2G21790	RNR1	[L1]:[225-237][I48]:[225-237][E81]:[225-237]	[L1]:[232-237][I48]:[232-237][E81]:[232-237]	Downregulated	Downregulated	-1.08168	-1.35657	-1.48913	-1.12505	-1.64696	-1.64263	2
Potra2n5c11338	sp|A3KPF8|PP131_ARATH Pentatricopeptide repeat-containing protein At1g79080, chloroplastic OS=Arabidopsis thaliana OX=3702 GN=At1g79080 PE=2 SV=1	AT4G18520-Pentatricopeptide repeat (PPR) superfamily protein Pentatricopeptide repeat (PPR) superfamily protein	AT4G18520	SEL1	[L1]:[225-237][I48]:[225-237][E81]:[225-237]	[L1]:[232-237][I48]:[232-237][E81]:[232-237]	Downregulated	Downregulated	-1.0607	-1.54593	-1.48901	-0.988745	-1.59628	-1.38854	2
Potra2n13c24975	None available				[L1]:[225-237][I48]:[225-237][E81]:[225-237]	[L1]:[232-237][I48]:[232-237][E81]:[232-237]	Downregulated	Downregulated	-1.76127	-2.36458	-2.65135	-1.58563	-1.79917	-2.29404	2
Potra2n9c19210	sp|Q12496|YO098_YEAST Uncharacterized protein YOL098C OS=Saccharomyces cerevisiae (strain ATCC 204508 / S288c) OX=559292 GN=YOL098C PE=1 SV=1	AT3G19170-presequence protease 1 presequence protease 1	AT3G19170	PREP1	[L1]:[225-237][I48]:[225-237][E81]:[225-237]	[L1]:[232-237][I48]:[232-237][E81]:[232-237]	Downregulated	Downregulated	-0.730178	-0.936727	-1.09924	-0.770652	-1.38065	-1.03974	2
Potra2n14c27719	None available				[L1]:[225-237][I48]:[225-237][E81]:[225-237]	[L1]:[232-237][I48]:[232-237][E81]:[232-237]	Downregulated	Downregulated	-1.12837	-1.78077	-2.05201	-1.43778	-1.61746	-2.07427	2
Potra2n4c8864	sp|Q66JD1|ATPF1_XENTR ATP synthase mitochondrial F1 complex assembly factor 1 OS=Xenopus tropicalis OX=8364 GN=atpaf1 PE=2 SV=1	AT2G34050-ATP synthase F1 complex assembly factor ATP synthase F1 complex assembly factor	AT2G34050	P11	[L1]:[225-237][I48]:[225-237][E81]:[225-237]	[L1]:[232-237][I48]:[232-237][E81]:[232-237]	Downregulated	Downregulated	-0.629279	-1.04547	-1.0887	-0.826507	-1.15251	-1.07107	2
Potra2n3c8020	sp|G5CTG4|AQP7_MILTA Aquaporin-7 OS=Milnesium tardigradum OX=46460 GN=AQP7 PE=2 SV=1	AT3G16240-delta tonoplast integral protein delta tonoplast integral protein	AT3G16240	DELTA-TIP		[L1]:[232-237][I48]:[232-237][E81]:[232-237]		Downregulated	NS	NS	NS	-1.77989	-3.38158	-2.60749	2
Potra2n6c14687	sp|Q9M8W9|PP211_ARATH Pentatricopeptide repeat-containing protein At3g04130, mitochondrial OS=Arabidopsis thaliana OX=3702 GN=At3g04130 PE=2 SV=2	AT4G33170-Tetratricopeptide repeat (TPR)-like superfamily protein Tetratricopeptide repeat (TPR)-like superfamily protein	AT4G33170			[L1]:[232-237][I48]:[232-237][E81]:[232-237]		Downregulated	NS	NS	NS	-0.985105	-1.56374	-2.1228	2
Potra2n7c16060	sp|Q9M886|LBD41_ARATH LOB domain-containing protein 41 OS=Arabidopsis thaliana OX=3702 GN=LBD41 PE=2 SV=1	AT1G31320-LOB domain-containing protein 4 LOB domain-containing protein 4	AT1G31320	LBD4		[L1]:[232-237][I48]:[232-237][E81]:[232-237]		Downregulated	NS	NS	NS	-1.32282	-1.77647	-2.47707	2
Potra2n19c34322	sp|O64793|Y1675_ARATH G-type lectin S-receptor-like serine/threonine-protein kinase At1g67520 OS=Arabidopsis thaliana OX=3702 GN=At1g67520 PE=2 SV=3	AT5G24080-Protein kinase superfamily protein Protein kinase superfamily protein	AT5G24080			[L1]:[232-237][I48]:[232-237][E81]:[232-237]		Downregulated	NS	NS	NS	-1.00042	-1.30981	-2.22408	2
Potra2n11c23408	None available	AT4G05150-Octicosapeptide/Phox/Bem1p family protein Octicosapeptide/Phox/Bem1p family protein	AT4G05150			[L1]:[232-237][I48]:[232-237][E81]:[232-237]		Downregulated	NS	NS	NS	-0.876064	-1.67079	-1.41969	2
Potra2n15c29199	sp|S3E7Q2|GLOE_GLAL2 2-oxoglutarate-dependent dioxygenase gloE OS=Glarea lozoyensis (strain ATCC 20868 / MF5171) OX=1116229 GN=gloE PE=1 SV=1	AT5G24530-2-oxoglutarate (2OG) and Fe(II)-dependent oxygenase superfamily protein 2-oxoglutarate (2OG) and Fe(II)-dependent oxygenase superfamily protein	AT5G24530	DMR6		[L1]:[232-237][I48]:[232-237][E81]:[232-237]		Downregulated	NS	NS	NS	-1.11476	-1.43107	-1.93115	2
Potra2n1c1956	None available	AT4G15010-Mitochondrial substrate carrier family protein Mitochondrial substrate carrier family protein	AT4G15010			[L1]:[232-237][I48]:[232-237][E81]:[232-237]		Downregulated	NS	NS	NS	-0.834068	-1.21176	-1.36188	2
Potra2n10c21504	sp|Q8S9K3|VAR3_ARATH Zinc finger protein VAR3, chloroplastic OS=Arabidopsis thaliana OX=3702 GN=VAR3 PE=1 SV=2	AT1G70650-Ran BP2/NZF zinc finger-like superfamily protein Ran BP2/NZF zinc finger-like superfamily protein	AT1G70650			[L1]:[232-237][I48]:[232-237][E81]:[232-237]		Downregulated	NS	NS	NS	-0.730627	-1.02169	-1.27062	2
Potra2n1c3172	sp|Q7W6L4|GLGB_BORPA 1,4-alpha-glucan branching enzyme GlgB OS=Bordetella parapertussis (strain 12822 / ATCC BAA-587 / NCTC 13253) OX=257311 GN=glgB PE=3 SV=1	AT3G20440-Alpha amylase family protein Alpha amylase family protein	AT3G20440			[L1]:[232-237][I48]:[232-237][E81]:[232-237]		Downregulated	NS	NS	NS	-0.568354	-0.737816	-1.12591	2
Potra2n9c18807	sp|Q9LFB2|LAX1_ARATH Auxin transporter-like protein 1 OS=Arabidopsis thaliana OX=3702 GN=LAX1 PE=2 SV=1	AT1G08230-Transmembrane amino acid transporter family protein Transmembrane amino acid transporter family protein	AT1G08230		[L1]:[225-237][I48]:[225-237][E81]:[225-237]		Upregulated		0.960495	1.47475	1.44046	NS	NS	NS	2
Potra2n2c6056	sp|P54671|H1_DICDI Histone H1 OS=Dictyostelium discoideum OX=44689 GN=H1 PE=1 SV=3	AT2G30620-winged-helix DNA-binding transcription factor family protein winged-helix DNA-binding transcription factor family protein	AT2G30620		[L1]:[225-237][I48]:[225-237][E81]:[225-237]	[L1]:[232-237][I48]:[232-237][E81]:[232-237]	Upregulated	Upregulated	1.05103	1.49745	1.78207	1.15679	1.95405	2.20802	2
Potra2n8c17033	sp|P80738|H4Y_BLEJA Histone H4 (Fragment) OS=Blepharisma japonicum OX=5961 PE=1 SV=2	AT1G07660-Histone superfamily protein Histone superfamily protein	AT1G07660		[L1]:[225-237][I48]:[225-237][E81]:[225-237]	[L1]:[232-237][I48]:[232-237][E81]:[232-237]	Upregulated	Upregulated	1.47778	1.53317	2.05566	1.51805	2.00554	2.86099	2
Potra2n13c25773	sp|O96722|GAR1_ENCCU H/ACA ribonucleoprotein complex subunit GAR1 OS=Encephalitozoon cuniculi (strain GB-M1) OX=284813 GN=GAR1 PE=3 SV=2	AT3G03920-H/ACA ribonucleoprotein complex, subunit Gar1/Naf1 protein H/ACA ribonucleoprotein complex, subunit Gar1/Naf1 protein	AT3G03920		[L1]:[225-237][I48]:[225-237][E81]:[225-237]	[L1]:[232-237][I48]:[232-237][E81]:[232-237]	Upregulated	Upregulated	1.44849	1.88501	2.58342	1.38292	2.26217	2.22371	2
Potra2n19c34090	sp|O96722|GAR1_ENCCU H/ACA ribonucleoprotein complex subunit GAR1 OS=Encephalitozoon cuniculi (strain GB-M1) OX=284813 GN=GAR1 PE=3 SV=2	AT3G03920-H/ACA ribonucleoprotein complex, subunit Gar1/Naf1 protein H/ACA ribonucleoprotein complex, subunit Gar1/Naf1 protein	AT3G03920		[L1]:[225-237][I48]:[225-237][E81]:[225-237]	[L1]:[232-237][I48]:[232-237][E81]:[232-237]	Upregulated	Upregulated	1.48501	1.92132	2.26214	1.52045	2.12451	2.45331	2
Potra2n5c10882	None available				[L1]:[225-237][I48]:[225-237][E81]:[225-237]	[L1]:[232-237][I48]:[232-237][E81]:[232-237]	Upregulated	Upregulated	0.927101	1.09439	1.37128	1.05017	1.64868	1.81584	2
Potra2n3c6917	sp|Q5ZJ54|TCPZ_CHICK T-complex protein 1 subunit zeta OS=Gallus gallus OX=9031 GN=CCT6 PE=1 SV=3	AT3G23990-heat shock protein 60 heat shock protein 60	AT3G23990	HSP60	[L1]:[225-237][I48]:[225-237][E81]:[225-237]	[L1]:[232-237][I48]:[232-237][E81]:[232-237]	Upregulated	Upregulated	0.66969	1.19924	1.38851	0.639597	1.1682	1.3279	2
Potra2n6c14627	sp|Q54HV9|H2AV2_DICDI Histone H2A.v2 OS=Dictyostelium discoideum OX=44689 GN=H2Av2 PE=3 SV=1	AT5G02560-histone H2A 12 histone H2A 12	AT5G02560	HTA12	[L1]:[225-237][I48]:[225-237][E81]:[225-237]	[L1]:[232-237][I48]:[232-237][E81]:[232-237]	Upregulated	Upregulated	0.710603	0.866361	1.28324	0.575087	0.803298	1.45515	2
Potra2n9c19952	sp|Q8AXB3|VGFR4_DANRE Vascular endothelial growth factor receptor kdr-like OS=Danio rerio OX=7955 GN=kdrl PE=1 SV=1	AT1G14370-protein kinase 2A protein kinase 2A	AT1G14370	APK2A	[L1]:[225-237][I48]:[225-237][E81]:[225-237]	[L1]:[232-237][I48]:[232-237][E81]:[232-237]	Upregulated	Upregulated	0.829031	1.3485	1.08302	0.785017	1.18584	1.35794	2
Potra2n5c10883	sp|Q73PM8|RS19_TREDE 30S ribosomal protein S19 OS=Treponema denticola (strain ATCC 35405 / CIP 103919 / DSM 14222) OX=243275 GN=rpsS PE=3 SV=1	AT1G04270-cytosolic ribosomal protein S15 cytosolic ribosomal protein S15	AT1G04270	RPS15	[L1]:[225-237][I48]:[225-237][E81]:[225-237]	[L1]:[232-237][I48]:[232-237][E81]:[232-237]	Upregulated	Upregulated	0.577805	0.850412	0.772555	0.514279	0.878418	1.0366	2
Potra2n4c8821	sp|Q9C7N2|CAD1_ARATH MACPF domain-containing protein CAD1 OS=Arabidopsis thaliana OX=3702 GN=CAD1 PE=2 SV=1	AT1G28380-MAC/Perforin domain-containing protein MAC/Perforin domain-containing protein	AT1G28380	NSL1	[L1]:[225-237][I48]:[225-237][E81]:[225-237]	[L1]:[232-237][I48]:[232-237][E81]:[232-237]	Upregulated	Upregulated	0.68083	1.01181	1.06968	0.630753	0.996596	1.01577	2
Potra2n14c26635	None available	AT1G19330-histone deacetylase complex subunit histone deacetylase complex subunit	AT1G19330		[L1]:[225-237][I48]:[225-237][E81]:[225-237]	[L1]:[232-237][I48]:[232-237][E81]:[232-237]	Upregulated	Upregulated	1.04738	1.03108	1.13362	0.738208	0.994237	1.22627	2
Potra2n9c18877	sp|Q06014|CHI2_ARAHY Endochitinase 2 (Fragment) OS=Arachis hypogaea OX=3818 PE=2 SV=1	AT3G12500-basic chitinase basic chitinase	AT3G12500	HCHIB	[L1]:[225-237][I48]:[225-237][E81]:[225-237]	[L1]:[232-237][I48]:[232-237][E81]:[232-237]	Upregulated	Upregulated	1.31806	2.49163	1.85222	1.32462	1.57699	1.79692	2
Potra2n4c9498	sp|Q68FU5|CI085_RAT Uncharacterized protein C9orf85 homolog OS=Rattus norvegicus OX=10116 PE=1 SV=1	AT3G02220-small acidic-like protein small acidic-like protein	AT3G02220		[L1]:[225-237][I48]:[225-237][E81]:[225-237]	[L1]:[232-237][I48]:[232-237][E81]:[232-237]	Upregulated	Upregulated	0.559775	0.647725	0.747654	0.519022	0.83065	0.917135	2
Potra2n1c2179	sp|Q6FJJ8|MRH4_CANGA ATP-dependent RNA helicase MRH4, mitochondrial OS=Candida glabrata (strain ATCC 2001 / CBS 138 / JCM 3761 / NBRC 0622 / NRRL Y-65) OX=284593 GN=MRH4 PE=3 SV=1	AT3G18600-P-loop containing nucleoside triphosphate hydrolases superfamily protein P-loop containing nucleoside triphosphate hydrolases superfamily protein	AT3G18600		[L1]:[225-237][I48]:[225-237][E81]:[225-237]	[L1]:[232-237][I48]:[232-237][E81]:[232-237]	Upregulated	Upregulated	0.589903	0.959076	1.32143	1.0232	1.17825	1.53627	2
Potra2n4c9542	sp|Q8IIS5|PESC_PLAF7 Pescadillo homolog OS=Plasmodium falciparum (isolate 3D7) OX=36329 GN=PF11_0090 PE=3 SV=1	AT5G14520-pescadillo-like protein pescadillo-like protein	AT5G14520		[L1]:[225-237][I48]:[225-237][E81]:[225-237]	[L1]:[232-237][I48]:[232-237][E81]:[232-237]	Upregulated	Upregulated	0.505066	0.845347	0.929804	0.693844	1.03081	1.02329	2
Potra2n8c18321	sp|G0S215|SDA1_CHATD Protein SDA1 OS=Chaetomium thermophilum (strain DSM 1495 / CBS 144.50 / IMI 039719) OX=759272 GN=SDA1 PE=3 SV=2	AT1G13160-ARM repeat superfamily protein ARM repeat superfamily protein	AT1G13160		[L1]:[225-237][I48]:[225-237][E81]:[225-237]	[L1]:[232-237][I48]:[232-237][E81]:[232-237]	Upregulated	Upregulated	0.606197	0.741188	0.905869	0.644356	0.913023	1.03573	2
Potra2n14c26773	sp|P41961|RL15_BRUPA 60S ribosomal protein L15 (Fragment) OS=Brugia pahangi OX=6280 PE=2 SV=2	AT4G16720-Ribosomal protein L23/L15e family protein Ribosomal protein L23/L15e family protein	AT4G16720		[L1]:[225-237][I48]:[225-237][E81]:[225-237]	[L1]:[232-237][I48]:[232-237][E81]:[232-237]	Upregulated	Upregulated	0.608447	0.865607	0.775535	0.569817	0.890995	0.871324	2
Potra2n5c11991	sp|Q1JPH6|IF4H_BOVIN Eukaryotic translation initiation factor 4H OS=Bos taurus OX=9913 GN=EIF4H PE=2 SV=1	AT1G48920-nucleolin like 1 nucleolin like 1	AT1G48920	NUC-L1	[L1]:[225-237][I48]:[225-237][E81]:[225-237]	[L1]:[232-237][I48]:[232-237][E81]:[232-237]	Upregulated	Upregulated	0.515574	0.794601	0.976647	0.723318	1.00127	1.06521	2
Potra2n15c28353	sp|P49704|PRP31_YEAST Pre-mRNA-processing factor 31 OS=Saccharomyces cerevisiae (strain ATCC 204508 / S288c) OX=559292 GN=PRP31 PE=1 SV=2	AT1G56110-NOP56-like pre RNA processing ribonucleoprotein NOP56-like pre RNA processing ribonucleoprotein	AT1G56110	NOP56	[L1]:[225-237][I48]:[225-237][E81]:[225-237]	[L1]:[232-237][I48]:[232-237][E81]:[232-237]	Upregulated	Upregulated	0.574118	0.879475	0.912269	0.758597	0.842292	1.24998	2
Potra2n1c445	sp|Q9V2T5|THSA_SULAC Thermosome subunit alpha OS=Sulfolobus acidocaldarius (strain ATCC 33909 / DSM 639 / JCM 8929 / NBRC 15157 / NCIMB 11770) OX=330779 GN=thsA PE=3 SV=2	AT3G23990-heat shock protein 60 heat shock protein 60	AT3G23990	HSP60	[L1]:[225-237][I48]:[225-237][E81]:[225-237]	[L1]:[232-237][I48]:[232-237][E81]:[232-237]	Upregulated	Upregulated	0.800054	1.25044	1.30696	0.968965	1.29092	1.17826	2
Potra2n15c28079	sp|Q1RKN3|TLH2_SCHPO ATP-dependent DNA helicase tlh2 OS=Schizosaccharomyces pombe (strain 972 / ATCC 24843) OX=284812 GN=tlh2 PE=2 SV=1	AT5G62190-DEAD box RNA helicase (PRH75) DEAD box RNA helicase (PRH75)	AT5G62190	PRH75	[L1]:[225-237][I48]:[225-237][E81]:[225-237]	[L1]:[232-237][I48]:[232-237][E81]:[232-237]	Upregulated	Upregulated	0.634286	1.04486	1.04868	0.919336	1.05771	1.25964	2
Potra2n713s36567	sp|Q9GLD9|UDB33_MACMU UDP-glucuronosyltransferase 2B33 OS=Macaca mulatta OX=9544 GN=UGT2B33 PE=1 SV=1	AT1G22380-UDP-glucosyl transferase 85A3 UDP-glucosyl transferase 85A3	AT1G22380		[L1]:[225-237][I48]:[225-237][E81]:[225-237]	[L1]:[232-237][I48]:[232-237][E81]:[232-237]	Upregulated	Upregulated	1.51907	2.31409	1.95774	1.43285	1.42083	1.40829	2
Potra2n7c16523	sp|P80738|H4Y_BLEJA Histone H4 (Fragment) OS=Blepharisma japonicum OX=5961 PE=1 SV=2	AT1G07660-Histone superfamily protein Histone superfamily protein	AT1G07660			[L1]:[232-237][I48]:[232-237][E81]:[232-237]		Upregulated	NS	NS	NS	0.559846	1.2859	1.88791	2
Potra2n13c25074	sp|P53919|NAF1_YEAST H/ACA ribonucleoprotein complex non-core subunit NAF1 OS=Saccharomyces cerevisiae (strain ATCC 204508 / S288c) OX=559292 GN=NAF1 PE=1 SV=1	AT1G03530-nuclear assembly factor 1 nuclear assembly factor 1	AT1G03530	NAF1		[L1]:[232-237][I48]:[232-237][E81]:[232-237]		Upregulated	NS	NS	NS	0.771386	1.65669	1.90248	2
Potra2n8c18187	sp|P55843|RL14_TRYCO Probable 60S ribosomal protein L14 OS=Trypanosoma congolense OX=5692 PE=2 SV=2	AT2G20450-Ribosomal protein L14 Ribosomal protein L14	AT2G20450			[L1]:[232-237][I48]:[232-237][E81]:[232-237]		Upregulated	NS	NS	NS	0.812604	1.4127	1.72152	2
Potra2n7c15590	sp|Q9FIH2|PP414_ARATH Pentatricopeptide repeat-containing protein At5g42450, mitochondrial OS=Arabidopsis thaliana OX=3702 GN=PCMP-E102 PE=2 SV=1	AT1G06710-Tetratricopeptide repeat (TPR)-like superfamily protein Tetratricopeptide repeat (TPR)-like superfamily protein	AT1G06710			[L1]:[232-237][I48]:[232-237][E81]:[232-237]		Upregulated	NS	NS	NS	1.19365	1.79786	1.97811	2
Potra2n10c20552	sp|Q62176|RBM38_MOUSE RNA-binding protein 38 OS=Mus musculus OX=10090 GN=Rbm38 PE=1 SV=2	AT3G55340-phragmoplastin interacting protein 1 phragmoplastin interacting protein 1	AT3G55340	PHIP1		[L1]:[232-237][I48]:[232-237][E81]:[232-237]		Upregulated	NS	NS	NS	1.0486	1.63006	1.85092	2
Potra2n13c26012	sp|Q8RXN6|PRP31_ARATH U4/U6 small nuclear ribonucleoprotein Prp31 homolog OS=Arabidopsis thaliana OX=3702 GN=PRP31 PE=1 SV=1	AT3G05060-NOP56-like pre RNA processing ribonucleoprotein NOP56-like pre RNA processing ribonucleoprotein	AT3G05060			[L1]:[232-237][I48]:[232-237][E81]:[232-237]		Upregulated	NS	NS	NS	0.628108	1.14564	1.31814	2
Potra2n8c16880	sp|Q54BC2|H2BV1_DICDI Histone H2B.v1 OS=Dictyostelium discoideum OX=44689 GN=H2Bv1 PE=3 SV=1	AT1G07790-Histone superfamily protein Histone superfamily protein	AT1G07790	HTB1		[L1]:[232-237][I48]:[232-237][E81]:[232-237]		Upregulated	NS	NS	NS	0.756625	0.97488	1.70269	2
Potra2n7c16022	sp|P42696|RBM34_HUMAN RNA-binding protein 34 OS=Homo sapiens OX=9606 GN=RBM34 PE=1 SV=2	AT1G48920-nucleolin like 1 nucleolin like 1	AT1G48920	NUC-L1		[L1]:[232-237][I48]:[232-237][E81]:[232-237]		Upregulated	NS	NS	NS	1.02933	1.53346	1.61961	2
Potra2n17c30873	sp|Q5RE95|WDR5B_PONAB WD repeat-containing protein 5B OS=Pongo abelii OX=9601 PE=2 SV=1	AT2G34260-transducin family protein / WD-40 repeat family protein transducin family protein / WD-40 repeat family protein	AT2G34260	WDR55		[L1]:[232-237][I48]:[232-237][E81]:[232-237]		Upregulated	NS	NS	NS	0.72288	1.06744	1.4453	2
Potra2n4c9339	sp|P48155|RS7_MANSE 40S ribosomal protein S7 OS=Manduca sexta OX=7130 GN=RpS7 PE=2 SV=1	AT3G02560-Ribosomal protein S7e family protein Ribosomal protein S7e family protein	AT3G02560			[L1]:[232-237][I48]:[232-237][E81]:[232-237]		Upregulated	NS	NS	NS	0.612418	1.1449	1.13884	2
Potra2n6c13625	sp|A6UT27|RL21_META3 50S ribosomal protein L21e OS=Methanococcus aeolicus (strain ATCC BAA-1280 / DSM 17508 / OCM 812 / Nankai-3) OX=419665 GN=rpl21e PE=3 SV=1	AT1G09590-Translation protein SH3-like family protein Translation protein SH3-like family protein	AT1G09590			[L1]:[232-237][I48]:[232-237][E81]:[232-237]		Upregulated	NS	NS	NS	0.589908	1.06721	1.1617	2
Potra2n10c22192	sp|Q08962|NIP7_YEAST 60S ribosome subunit biogenesis protein NIP7 OS=Saccharomyces cerevisiae (strain ATCC 204508 / S288c) OX=559292 GN=NIP7 PE=1 SV=1	AT4G15770-RNA binding protein RNA binding protein	AT4G15770			[L1]:[232-237][I48]:[232-237][E81]:[232-237]		Upregulated	NS	NS	NS	0.99523	1.30498	1.71081	2
Potra2n17c30709	sp|Q10SY9|LSI2_ORYSJ Silicon efflux transporter LSI2 OS=Oryza sativa subsp. japonica OX=39947 GN=LSI2 PE=1 SV=1	AT1G02260-Divalent ion symporter Divalent ion symporter	AT1G02260			[L1]:[232-237][I48]:[232-237][E81]:[232-237]		Upregulated	NS	NS	NS	0.749675	1.3035	1.21572	2
Potra2n12c24482	None available					[L1]:[232-237][I48]:[232-237][E81]:[232-237]		Upregulated	NS	NS	NS	1.94728	2.31589	2.59594	2
Potra2n11c22684	sp|Q5M8Q2|H2AL1_MOUSE Histone H2A-like 1 OS=Mus musculus OX=10090 GN=H2al1a PE=2 SV=1	AT1G51060-histone H2A 10 histone H2A 10	AT1G51060	HTA10		[L1]:[232-237][I48]:[232-237][E81]:[232-237]		Upregulated	NS	NS	NS	0.63273	0.793246	1.47743	2
Potra2n3c7900	sp|Q04F88|RS2_OENOB 30S ribosomal protein S2 OS=Oenococcus oeni (strain ATCC BAA-331 / PSU-1) OX=203123 GN=rpsB PE=3 SV=1	AT1G72370-40s ribosomal protein SA 40s ribosomal protein SA	AT1G72370	P40		[L1]:[232-237][I48]:[232-237][E81]:[232-237]		Upregulated	NS	NS	NS	0.504492	1.03711	0.887866	2
Potra2n9c19843	sp|O24413|RLA3_MAIZE 60S acidic ribosomal protein P3 OS=Zea mays OX=4577 GN=RPP3A PE=1 SV=3	AT4G25890-60S acidic ribosomal protein family 60S acidic ribosomal protein family	AT4G25890			[L1]:[232-237][I48]:[232-237][E81]:[232-237]		Upregulated	NS	NS	NS	0.862746	1.19571	1.43969	2
Potra2n15c28097	sp|Q9V9Z9|EBP2_DROME Probable rRNA-processing protein EBP2 homolog OS=Drosophila melanogaster OX=7227 GN=CG1542 PE=2 SV=1	AT3G22660-rRNA processing protein-like protein rRNA processing protein-like protein	AT3G22660			[L1]:[232-237][I48]:[232-237][E81]:[232-237]		Upregulated	NS	NS	NS	0.695657	0.901467	1.35568	2
Potra2n6c13607	sp|Q4FQG4|RS7_PSYA2 30S ribosomal protein S7 OS=Psychrobacter arcticus (strain DSM 17307 / 273-4) OX=259536 GN=rpsG PE=3 SV=1	AT3G11940-ribosomal protein 5A ribosomal protein 5A	AT3G11940	RPS5A		[L1]:[232-237][I48]:[232-237][E81]:[232-237]		Upregulated	NS	NS	NS	0.755427	1.03745	1.33884	2
Potra2n14c26734	sp|Q975H0|RL37A_SULTO 50S ribosomal protein L37Ae OS=Sulfurisphaera tokodaii (strain DSM 16993 / JCM 10545 / NBRC 100140 / 7) OX=273063 GN=rpl37ae PE=3 SV=1	AT3G10950-Zinc-binding ribosomal protein family protein Zinc-binding ribosomal protein family protein	AT3G10950			[L1]:[232-237][I48]:[232-237][E81]:[232-237]		Upregulated	NS	NS	NS	0.579524	0.953006	1.05698	2
Potra2n14c27235	sp|Q6CWC4|RM04_KLULA 54S ribosomal protein L4, mitochondrial OS=Kluyveromyces lactis (strain ATCC 8585 / CBS 2359 / DSM 70799 / NBRC 1267 / NRRL Y-1140 / WM37) OX=284590 GN=MRPL4 PE=3 SV=1	AT1G07830-ribosomal protein L29 family protein ribosomal protein L29 family protein	AT1G07830			[L1]:[232-237][I48]:[232-237][E81]:[232-237]		Upregulated	NS	NS	NS	0.573534	0.94289	1.04787	2
Potra2n15c28046	None available	AT1G53645-hydroxyproline-rich glycoprotein family protein hydroxyproline-rich glycoprotein family protein	AT1G53645			[L1]:[232-237][I48]:[232-237][E81]:[232-237]		Upregulated	NS	NS	NS	0.595335	0.912488	1.0719	2
Potra2n11c22878	sp|C0HFE5|ORRM1_MAIZE Organelle RRM domain-containing protein 1, chloroplastic OS=Zea mays OX=4577 GN=ORRM1 PE=2 SV=1	AT3G15000-cobalt ion binding protein cobalt ion binding protein	AT3G15000	RIP1		[L1]:[232-237][I48]:[232-237][E81]:[232-237]		Upregulated	NS	NS	NS	0.619441	0.780884	1.2423	2
Potra2n8c17628	sp|Q0W8W9|RL7A_METAR 50S ribosomal protein L7Ae OS=Methanocella arvoryzae (strain DSM 22066 / NBRC 105507 / MRE50) OX=351160 GN=rpl7ae PE=3 SV=1	AT5G08180-Ribosomal protein L7Ae/L30e/S12e/Gadd45 family protein Ribosomal protein L7Ae/L30e/S12e/Gadd45 family protein	AT5G08180			[L1]:[232-237][I48]:[232-237][E81]:[232-237]		Upregulated	NS	NS	NS	0.6043	0.911937	1.07524	2
Potra2n8c18069	sp|B8GFN8|RS3A_METPE 30S ribosomal protein S3Ae OS=Methanosphaerula palustris (strain ATCC BAA-1556 / DSM 19958 / E1-9c) OX=521011 GN=rps3ae PE=3 SV=1	AT3G04840-Ribosomal protein S3Ae Ribosomal protein S3Ae	AT3G04840			[L1]:[232-237][I48]:[232-237][E81]:[232-237]		Upregulated	NS	NS	NS	0.589298	0.873814	1.07326	2
Potra2n6c15072	sp|Q9SCP4|PP279_ARATH Pentatricopeptide repeat-containing protein At3g53170 OS=Arabidopsis thaliana OX=3702 GN=At3g53170 PE=3 SV=1	AT1G15480-Tetratricopeptide repeat (TPR)-like superfamily protein Tetratricopeptide repeat (TPR)-like superfamily protein	AT1G15480			[L1]:[232-237][I48]:[232-237][E81]:[232-237]		Upregulated	NS	NS	NS	0.6422	0.722079	1.31582	2
Potra2n6c13753	sp|B0SSG5|RL5_LEPBP 50S ribosomal protein L5 OS=Leptospira biflexa serovar Patoc (strain Patoc 1 / ATCC 23582 / Paris) OX=456481 GN=rplE PE=3 SV=1	AT2G42740-ribosomal protein large subunit 16A ribosomal protein large subunit 16A	AT2G42740	RPL16A		[L1]:[232-237][I48]:[232-237][E81]:[232-237]		Upregulated	NS	NS	NS	0.595803	0.941259	0.990362	2
Potra2n17c31326	sp|P86220|PHB_MESAU Prohibitin (Fragments) OS=Mesocricetus auratus OX=10036 GN=PHB PE=1 SV=1	AT5G40770-prohibitin 3 prohibitin 3	AT5G40770	PHB3		[L1]:[232-237][I48]:[232-237][E81]:[232-237]		Upregulated	NS	NS	NS	0.709312	0.944591	1.20224	2
Potra2n19c34045	sp|O67779|DPO1_AQUAE DNA polymerase I OS=Aquifex aeolicus (strain VF5) OX=224324 GN=polA PE=3 SV=1	AT5G35910-Polynucleotidyl transferase, ribonuclease H fold protein with HRDC domain-containing protein Polynucleotidyl transferase, ribonuclease H fold protein with HRDC domain-containing protein	AT5G35910			[L1]:[232-237][I48]:[232-237][E81]:[232-237]		Upregulated	NS	NS	NS	0.574255	0.796491	1.01651	2
Potra2n5c12214	sp|B8GJR6|RS6E_METPE 30S ribosomal protein S6e OS=Methanosphaerula palustris (strain ATCC BAA-1556 / DSM 19958 / E1-9c) OX=521011 GN=rps6e PE=3 SV=1	AT5G10360-Ribosomal protein S6e Ribosomal protein S6e	AT5G10360			[L1]:[232-237][I48]:[232-237][E81]:[232-237]		Upregulated	NS	NS	NS	0.582351	0.84797	0.929917	2
Potra2n5c11647	sp|Q9LMN6|WAK4_ARATH Wall-associated receptor kinase 4 OS=Arabidopsis thaliana OX=3702 GN=WAK4 PE=2 SV=1	AT2G23450-Protein kinase superfamily protein Protein kinase superfamily protein	AT2G23450			[L1]:[232-237][I48]:[232-237][E81]:[232-237]		Upregulated	NS	NS	NS	0.515542	0.687675	0.945004	2
Potra2n18c32498	sp|Q9LZS9|GDL69_ARATH GDSL esterase/lipase At5g03590 OS=Arabidopsis thaliana OX=3702 GN=At5g03590 PE=3 SV=2	AT1G29660-GDSL-like Lipase/Acylhydrolase superfamily protein GDSL-like Lipase/Acylhydrolase superfamily protein	AT1G29660		[L1]:[225-237][I48]:[225-237][E81]:[225-237]	[L1]:[232-237][I48]:[232-237][E81]:[232-237]	Downregulated	Downregulated	-2.13939	-2.43343	-2.06876	-1.37784	-1.61287	-2.23953	2
Potra2n5c11614	sp|Q9V7H4|TM131_DROME Transmembrane protein 131 homolog OS=Drosophila melanogaster OX=7227 GN=CG8370 PE=1 SV=2	AT5G66820-transmembrane protein transmembrane protein	AT5G66820		[L1]:[225-237][I48]:[225-237][E81]:[225-237]	[L1]:[232-237][I48]:[232-237][E81]:[232-237]	Downregulated	Downregulated	-0.737743	-1.24476	-1.30533	-0.82836	-1.45676	-1.15132	2
Potra2n1c1904	sp|P77234|YBEQ_ECOLI Sel1-repeat-containing protein YbeQ OS=Escherichia coli (strain K12) OX=83333 GN=ybeQ PE=4 SV=2	AT2G25570-binding protein binding protein	AT2G25570		[L1]:[225-237][I48]:[225-237][E81]:[225-237]	[L1]:[232-237][I48]:[232-237][E81]:[232-237]	Downregulated	Downregulated	-0.815843	-1.12249	-0.807758	-0.644168	-1.22256	-0.943247	2
Potra2n18c32495	sp|Q9SF94|GDL50_ARATH GDSL esterase/lipase At3g09930 OS=Arabidopsis thaliana OX=3702 GN=At3g09930 PE=2 SV=1	AT1G29660-GDSL-like Lipase/Acylhydrolase superfamily protein GDSL-like Lipase/Acylhydrolase superfamily protein	AT1G29660			[L1]:[232-237][I48]:[232-237][E81]:[232-237]		Downregulated	NS	NS	NS	-1.6138	-2.25671	-8.35655	2
Potra2n1c3029	None available	AT5G40450-A-kinase anchor-like protein A-kinase anchor-like protein	AT5G40450			[L1]:[232-237][I48]:[232-237][E81]:[232-237]		Downregulated	NS	NS	NS	-1.27998	-1.63203	-3.10925	2
Potra2n17c31182	sp|Q9XIM8|PP155_ARATH Pentatricopeptide repeat-containing protein At2g15980 OS=Arabidopsis thaliana OX=3702 GN=At2g15980 PE=2 SV=1	AT5G39680-Pentatricopeptide repeat (PPR) superfamily protein Pentatricopeptide repeat (PPR) superfamily protein	AT5G39680			[L1]:[232-237][I48]:[232-237][E81]:[232-237]		Downregulated	NS	NS	NS	-1.50328	-2.61495	-2.14056	2
Potra2n14c27277	sp|Q8BTY2|S4A7_MOUSE Sodium bicarbonate cotransporter 3 OS=Mus musculus OX=10090 GN=Slc4a7 PE=1 SV=2	AT2G47160-HCO3- transporter family HCO3- transporter family	AT2G47160	BOR1		[L1]:[232-237][I48]:[232-237][E81]:[232-237]		Downregulated	NS	NS	NS	-1.47906	-1.67925	-2.77062	2
Potra2n2c4670	sp|F4JMI5|GUX7_ARATH Putative glucuronosyltransferase PGSIP7 OS=Arabidopsis thaliana OX=3702 GN=PGSIP7 PE=3 SV=1	AT2G47180-galactinol synthase 1 galactinol synthase 1	AT2G47180			[L1]:[232-237][I48]:[232-237][E81]:[232-237]		Downregulated	NS	NS	NS	-1.57602	-1.74267	-2.81929	2
Potra2n18c32533	sp|Q3E911|PP400_ARATH Pentatricopeptide repeat-containing protein At5g27460 OS=Arabidopsis thaliana OX=3702 GN=At5g27460 PE=2 SV=1	AT2G22070-pentatricopeptide (PPR) repeat-containing protein pentatricopeptide (PPR) repeat-containing protein	AT2G22070			[L1]:[232-237][I48]:[232-237][E81]:[232-237]		Downregulated	NS	NS	NS	-1.03653	-1.555	-1.87071	2
Potra2n8c17768	None available	AT2G01260-hypothetical protein (DUF789) hypothetical protein (DUF789)	AT2G01260			[L1]:[232-237][I48]:[232-237][E81]:[232-237]		Downregulated	NS	NS	NS	-0.573401	-0.933512	-1.47763	2
Potra2n12c23922	sp|O30853|KPYK1_PHOLE Pyruvate kinase I (Fragment) OS=Photobacterium leiognathi OX=553611 GN=pki PE=3 SV=1	AT3G49160-pyruvate kinase family protein pyruvate kinase family protein	AT3G49160			[L1]:[232-237][I48]:[232-237][E81]:[232-237]		Downregulated	NS	NS	NS	-0.898031	-1.27485	-1.76423	2
Potra2n13c25697	None available					[L1]:[232-237][I48]:[232-237][E81]:[232-237]		Downregulated	NS	NS	NS	-1.17006	-1.64086	-1.87928	2
Potra2n6c13491	sp|P13712|MSI1_YEAST Chromatin assembly factor 1 subunit p50 OS=Saccharomyces cerevisiae (strain ATCC 204508 / S288c) OX=559292 GN=MSI1 PE=1 SV=1	AT1G12910-Transducin/WD40 repeat-like superfamily protein Transducin/WD40 repeat-like superfamily protein	AT1G12910			[L1]:[232-237][I48]:[232-237][E81]:[232-237]		Downregulated	NS	NS	NS	-1.2251	-1.61076	-2.00584	2
Potra2n6c12860	sp|Q6ZLB0|RSBZ1_ORYSJ bZIP transcription factor RISBZ1 OS=Oryza sativa subsp. japonica OX=39947 GN=RISBZ1 PE=1 SV=1	AT5G24800-basic leucine zipper 9 basic leucine zipper 9	AT5G24800	BZIP9		[L1]:[232-237][I48]:[232-237][E81]:[232-237]		Downregulated	NS	NS	NS	-0.705655	-0.883984	-1.37458	2
Potra2n5c11884	sp|Q9SIX0|FB106_ARATH Putative F-box protein At2g16290 OS=Arabidopsis thaliana OX=3702 GN=At2g16290 PE=4 SV=1	AT1G65770-ascorbic acid mannose pathway regulator 1 ascorbic acid mannose pathway regulator 1	AT1G65770	AMR1	[L1]:[225-237][I48]:[225-237][E81]:[225-237]		Upregulated		1.02438	1.99386	1.48287	NS	NS	NS	2
Potra2n6c14929	sp|P49697|EM55_TAKRU 55 kDa erythrocyte membrane protein OS=Takifugu rubripes OX=31033 GN=mpp1 PE=3 SV=1	AT3G57550-guanylate kinase guanylate kinase	AT3G57550	AGK2	[L1]:[225-237][I48]:[225-237][E81]:[225-237]		Upregulated		0.627389	1.15049	0.964082	NS	NS	NS	2
Potra2n19c34374	sp|Q9C7N2|CAD1_ARATH MACPF domain-containing protein CAD1 OS=Arabidopsis thaliana OX=3702 GN=CAD1 PE=2 SV=1	AT4G24290-MAC/Perforin domain-containing protein MAC/Perforin domain-containing protein	AT4G24290		[L1]:[225-237][I48]:[225-237][E81]:[225-237]		Upregulated		0.519382	0.900493	0.843488	NS	NS	NS	2
Potra2n5c11287	sp|F4IXT6|WTR19_ARATH WAT1-related protein At3g28060 OS=Arabidopsis thaliana OX=3702 GN=At3g28060 PE=3 SV=1	AT4G08300-nodulin MtN21 /EamA-like transporter family protein nodulin MtN21 /EamA-like transporter family protein	AT4G08300	UMAMIT17	[L1]:[225-237][I48]:[225-237][E81]:[225-237]		Downregulated		-1.26113	-1.8191	-2.90654	NS	NS	NS	2
Potra2n6c15200	None available	AT2G32240-early endosome antigen early endosome antigen	AT2G32240		[L1]:[225-237][I48]:[225-237][E81]:[225-237]		Downregulated		-0.693848	-0.968678	-1.73212	NS	NS	NS	2
Potra2n11c23360	sp|Q5YDB5|CPL2_ARATH RNA polymerase II C-terminal domain phosphatase-like 2 OS=Arabidopsis thaliana OX=3702 GN=CPL2 PE=1 SV=3	AT4G21670-C-terminal domain phosphatase-like 1 C-terminal domain phosphatase-like 1	AT4G21670		[L1]:[225-237][I48]:[225-237][E81]:[225-237]	[L1]:[232-237][I48]:[232-237][E81]:[232-237]	Downregulated	Downregulated	-1.66703	-0.934487	-1.36577	-1.52627	-1.00931	-1.26313
Potra2n1c2925	None available	AT3G27250-hypothetical protein hypothetical protein	AT3G27250			[L1]:[232-237][I48]:[232-237][E81]:[232-237]		Downregulated	NS	NS	NS	-2.88092	-2.26181	-1.82267
Potra2n18c32879	None available				[L1]:[225-237][I48]:[225-237][E81]:[225-237]		Upregulated		3.68154	5.01607	3.16178	NS	NS	NS
Potra2n3c7238	sp|Q9SK67|EF120_ARATH Ethylene-responsive transcription factor ERF120 OS=Arabidopsis thaliana OX=3702 GN=ERF120 PE=2 SV=1	AT1G64380-Integrase-type DNA-binding superfamily protein Integrase-type DNA-binding superfamily protein	AT1G64380		[L1]:[225-237][I48]:[225-237][E81]:[225-237]		Upregulated		1.27002	1.31479	1.7182	NS	NS	NS
Potra2n1c1388	sp|O80518|GOLS3_ARATH Galactinol synthase 3 OS=Arabidopsis thaliana OX=3702 GN=GOLS3 PE=1 SV=1	AT2G35710-Nucleotide-diphospho-sugar transferases superfamily protein Nucleotide-diphospho-sugar transferases superfamily protein	AT2G35710		[L1]:[225-237][I48]:[225-237][E81]:[225-237]		Upregulated		1.08457	1.54622	1.10956	NS	NS	NS
Potra2n9c18885	sp|Q42400|AAP1_ARATH Amino acid permease 1 OS=Arabidopsis thaliana OX=3702 GN=AAP1 PE=1 SV=1	AT1G47670-Transmembrane amino acid transporter family protein Transmembrane amino acid transporter family protein	AT1G47670		[L1]:[225-237][I48]:[225-237][E81]:[225-237]		Upregulated		1.3421	1.92754	1.23771	NS	NS	NS
Potra2n1c2333	sp|Q27513|C13A4_CAEEL Putative cytochrome P450 CYP13A4 OS=Caenorhabditis elegans OX=6239 GN=cyp-13A4 PE=3 SV=1	AT1G12740-cytochrome P450, family 87, subfamily A, polypeptide 2 cytochrome P450, family 87, subfamily A, polypeptide 2	AT1G12740		[L1]:[225-237][I48]:[225-237][E81]:[225-237]		Upregulated		2.49618	2.892	2.54093	NS	NS	NS
Potra2n14c26584	None available	AT2G26530-AR781, pheromone receptor-like protein (DUF1645) AR781, pheromone receptor-like protein (DUF1645)	AT2G26530		[L1]:[225-237][I48]:[225-237][E81]:[225-237]		Upregulated		1.89578	2.23566	1.9897	NS	NS	NS
Potra2n15c28121	sp|Q9LG23|PPR82_ARATH Pentatricopeptide repeat-containing protein At1g55890, mitochondrial OS=Arabidopsis thaliana OX=3702 GN=At1g55890 PE=1 SV=1	AT4G25270-Tetratricopeptide repeat (TPR)-like superfamily protein Tetratricopeptide repeat (TPR)-like superfamily protein	AT4G25270		[L1]:[225-237][I48]:[225-237][E81]:[225-237]		Downregulated		-1.09867	-1.54968	-1.0718	NS	NS	NS
Potra2n3c8168	sp|F4I9E1|NFD4_ARATH Protein NUCLEAR FUSION DEFECTIVE 4 OS=Arabidopsis thaliana OX=3702 GN=NFD4 PE=3 SV=1	AT1G80530-Major facilitator superfamily protein Major facilitator superfamily protein	AT1G80530		[L1]:[225-237][I48]:[225-237][E81]:[225-237]		Downregulated		-0.787886	-0.867808	-1.09535	NS	NS	NS
Potra2n10c21914	sp|Q6GQU2|KLH23_MOUSE Kelch-like protein 23 OS=Mus musculus OX=10090 GN=Klhl23 PE=2 SV=1	AT1G67480-Galactose oxidase/kelch repeat superfamily protein Galactose oxidase/kelch repeat superfamily protein	AT1G67480		[L1]:[225-237][I48]:[225-237][E81]:[225-237]		Upregulated		1.45256	2.09048	1.0924	NS	NS	NS
Potra2n13c24931	sp|Q7SEL0|PRP28_NEUCR Pre-mRNA-splicing ATP-dependent RNA helicase prp-28 OS=Neurospora crassa (strain ATCC 24698 / 74-OR23-1A / CBS 708.71 / DSM 1257 / FGSC 987) OX=367110 GN=prp-28 PE=3 SV=1	AT1G31360-RECQ helicase L2 RECQ helicase L2	AT1G31360		[L1]:[225-237][I48]:[225-237][E81]:[225-237]		Downregulated		-0.996433	-0.923077	-0.912415	NS	NS	NS
Potra2n10c21901	sp|Q9LZ06|GSTL3_ARATH Glutathione S-transferase L3 OS=Arabidopsis thaliana OX=3702 GN=GSTL3 PE=2 SV=1	AT3G09270-glutathione S-transferase TAU 8 glutathione S-transferase TAU 8	AT3G09270		[L1]:[225-237][I48]:[225-237][E81]:[225-237]		Upregulated		1.44094	1.2118	1.57991	NS	NS	NS
Potra2n10c20287	sp|O23469|GDL63_ARATH GDSL esterase/lipase At4g16220 OS=Arabidopsis thaliana OX=3702 GN=At4g16220 PE=3 SV=2	AT5G03610-GDSL-like Lipase/Acylhydrolase superfamily protein GDSL-like Lipase/Acylhydrolase superfamily protein	AT5G03610		[L1]:[225-237][I48]:[225-237][E81]:[225-237]		Upregulated		2.59048	2.90813	2.30769	NS	NS	NS
Potra2n16c29789	sp|A6UT27|RL21_META3 50S ribosomal protein L21e OS=Methanococcus aeolicus (strain ATCC BAA-1280 / DSM 17508 / OCM 812 / Nankai-3) OX=419665 GN=rpl21e PE=3 SV=1	AT1G09590-Translation protein SH3-like family protein Translation protein SH3-like family protein	AT1G09590			[L1]:[232-237][I48]:[232-237][E81]:[232-237]		Upregulated	NS	NS	NS	1.10288	1.55528	1.63535
Potra2n9c19738	sp|Q9LVS3|PP422_ARATH Pentatricopeptide repeat-containing protein At5g47360 OS=Arabidopsis thaliana OX=3702 GN=At5g47360 PE=2 SV=1	AT2G29760-Tetratricopeptide repeat (TPR)-like superfamily protein Tetratricopeptide repeat (TPR)-like superfamily protein	AT2G29760		[L1]:[225-237][I48]:[225-237][E81]:[225-237]	[L1]:[232-237][I48]:[232-237][E81]:[232-237]	Downregulated	Downregulated	-1.21153	-1.07587	-1.54439	-1.10861	-1.40361	-1.75305
Potra2n11c22928	sp|Q7L0X0|TRIL_HUMAN TLR4 interactor with leucine rich repeats OS=Homo sapiens OX=9606 GN=TRIL PE=1 SV=2	AT1G53440-Leucine-rich repeat transmembrane protein kinase Leucine-rich repeat transmembrane protein kinase	AT1G53440			[L1]:[232-237][I48]:[232-237][E81]:[232-237]		Upregulated	NS	NS	NS	3.04108	2.99157	2.27559
Potra2n12c24926	sp|Q9SW75|RL10A_CHLRE 60S ribosomal protein L10a OS=Chlamydomonas reinhardtii OX=3055 GN=RPL10A PE=2 SV=1	AT3G58660-Ribosomal protein L1p/L10e family Ribosomal protein L1p/L10e family	AT3G58660			[L1]:[232-237][I48]:[232-237][E81]:[232-237]		Upregulated	NS	NS	NS	1.38414	1.63235	1.94182
Potra2n2c6258	sp|O94625|SPJ1_SCHPO DnaJ-related protein spj1 OS=Schizosaccharomyces pombe (strain 972 / ATCC 24843) OX=284812 GN=spj1 PE=2 SV=2	AT2G17880-Chaperone DnaJ-domain superfamily protein Chaperone DnaJ-domain superfamily protein	AT2G17880			[L1]:[232-237][I48]:[232-237][E81]:[232-237]		Upregulated	NS	NS	NS	3.12212	2.86471	4.17635
Potra2n10c20823	sp|Q94AK6|SAG20_ARATH Senescence associated gene 20 OS=Arabidopsis thaliana OX=3702 GN=SAG20 PE=2 SV=1	AT3G10985-senescence associated gene 20 senescence associated gene 20	AT3G10985			[L1]:[232-237][I48]:[232-237][E81]:[232-237]		Upregulated	NS	NS	NS	1.29463	1.95031	1.40744
Potra2n9c19095	sp|Q09511|RSP4_CAEEL Probable splicing factor, arginine/serine-rich 4 OS=Caenorhabditis elegans OX=6239 GN=rsp-4 PE=3 SV=1	AT2G21660-cold, circadian rhythm, and rna binding 2 cold, circadian rhythm, and rna binding 2	AT2G21660			[L1]:[232-237][I48]:[232-237][E81]:[232-237]		Upregulated	NS	NS	NS	0.862853	1.15639	1.33762
Potra2n2c6326	sp|O13996|YEI1_SCHPO Uncharacterized glycosyl hydrolase C27E2.01 OS=Schizosaccharomyces pombe (strain 972 / ATCC 24843) OX=284812 GN=SPAC27E2.01 PE=3 SV=1	AT1G76130-alpha-amylase-like 2 alpha-amylase-like 2	AT1G76130		[L1]:[225-237][I48]:[225-237][E81]:[225-237]	[L1]:[232-237][I48]:[232-237][E81]:[232-237]	Downregulated	Downregulated	-1.08797	-1.21317	-1.46753	-0.828547	-1.16599	-1.25506
Potra2n8c16846	sp|Q9FF99|AAP7_ARATH Probable amino acid permease 7 OS=Arabidopsis thaliana OX=3702 GN=AAP7 PE=2 SV=1	AT1G08230-Transmembrane amino acid transporter family protein Transmembrane amino acid transporter family protein	AT1G08230		[L1]:[225-237][I48]:[225-237][E81]:[225-237]	[L1]:[232-237][I48]:[232-237][E81]:[232-237]	Upregulated	Upregulated	2.31449	2.06375	2.01559	1.98547	1.52204	1.69148
Potra2n3c6763	sp|Q6FJD5|NACA_CANGA Nascent polypeptide-associated complex subunit alpha OS=Candida glabrata (strain ATCC 2001 / CBS 138 / JCM 3761 / NBRC 0622 / NRRL Y-65) OX=284593 GN=EGD2 PE=3 SV=1	AT3G12390-Nascent polypeptide-associated complex (NAC), alpha subunit family protein Nascent polypeptide-associated complex (NAC), alpha subunit family protein	AT3G12390			[L1]:[232-237][I48]:[232-237][E81]:[232-237]		Upregulated	NS	NS	NS	0.84051	0.995674	1.43563
Potra2n15c28779	sp|Q9FVX2|PP129_ARATH Pentatricopeptide repeat-containing protein At1g77360, mitochondrial OS=Arabidopsis thaliana OX=3702 GN=At1g77360 PE=2 SV=2	AT1G18485-Pentatricopeptide repeat (PPR) superfamily protein Pentatricopeptide repeat (PPR) superfamily protein	AT1G18485		[L1]:[225-237][I48]:[225-237][E81]:[225-237]	[L1]:[232-237][I48]:[232-237][E81]:[232-237]	Downregulated	Downregulated	-1.13136	-1.24496	-1.62644	-1.07625	-1.32724	-1.57467
Potra2n15c28409	sp|Q9FWQ5|HAC12_ARATH Histone acetyltransferase HAC12 OS=Arabidopsis thaliana OX=3702 GN=HAC12 PE=3 SV=2	AT5G63160-BTB and TAZ domain protein 1 BTB and TAZ domain protein 1	AT5G63160		[L1]:[225-237][I48]:[225-237][E81]:[225-237]	[L1]:[232-237][I48]:[232-237][E81]:[232-237]	Upregulated	Upregulated	1.7933	2.0364	1.64427	1.92658	1.74115	1.36651
Potra2n7c16628	sp|Q9C6A1|MTEFE_ARATH Transcription termination factor MTERF15, mitochondrial OS=Arabidopsis thaliana OX=3702 GN=MTERF15 PE=2 SV=1	AT1G78930-Mitochondrial transcription termination factor family protein Mitochondrial transcription termination factor family protein	AT1G78930			[L1]:[232-237][I48]:[232-237][E81]:[232-237]		Upregulated	NS	NS	NS	1.05834	1.33615	1.49532
Potra2n1c611	sp|Q9FNL2|PP418_ARATH Pentatricopeptide repeat-containing protein At5g46100 OS=Arabidopsis thaliana OX=3702 GN=At5g46100 PE=2 SV=1	AT3G57430-Tetratricopeptide repeat (TPR)-like superfamily protein Tetratricopeptide repeat (TPR)-like superfamily protein	AT3G57430			[L1]:[232-237][I48]:[232-237][E81]:[232-237]		Downregulated	NS	NS	NS	-0.795282	-0.957344	-1.32671
Potra2n2c4234	sp|Q8VZ10|SOQ1_ARATH Protein SUPPRESSOR OF QUENCHING 1, chloroplastic OS=Arabidopsis thaliana OX=3702 GN=SOQ1 PE=1 SV=1	AT3G07060-NHL domain-containing protein NHL domain-containing protein	AT3G07060			[L1]:[232-237][I48]:[232-237][E81]:[232-237]		Downregulated	NS	NS	NS	-1.16123	-1.65841	-1.33927
Potra2n14c27815	sp|Q9HIS6|RL18_THEAC 50S ribosomal protein L18 OS=Thermoplasma acidophilum (strain ATCC 25905 / DSM 1728 / JCM 9062 / NBRC 15155 / AMRC-C165) OX=273075 GN=rpl18 PE=3 SV=1	AT5G39740-ribosomal protein L5 B ribosomal protein L5 B	AT5G39740		[L1]:[225-237][I48]:[225-237][E81]:[225-237]	[L1]:[232-237][I48]:[232-237][E81]:[232-237]	Upregulated	Upregulated	0.932208	1.04553	1.32694	1.08922	1.24792	1.57972
Potra2n5c10954	sp|A8X8C6|TG125_CAEBR WD repeat-containing protein tag-125 OS=Caenorhabditis briggsae OX=6238 GN=tag-125 PE=4 SV=1	AT1G03110-Transducin/WD40 repeat-like superfamily protein Transducin/WD40 repeat-like superfamily protein	AT1G03110		[L1]:[225-237][I48]:[225-237][E81]:[225-237]	[L1]:[232-237][I48]:[232-237][E81]:[232-237]	Upregulated	Upregulated	1.04628	1.52054	1.46332	1.40136	1.59292	1.8393
Potra2n5c11775	sp|P54671|H1_DICDI Histone H1 OS=Dictyostelium discoideum OX=44689 GN=H1 PE=1 SV=3	AT2G18050-histone H1-3 histone H1-3	AT2G18050			[L1]:[232-237][I48]:[232-237][E81]:[232-237]		Upregulated	NS	NS	NS	1.22144	1.31786	1.75376
Potra2n8c17778	sp|Q9LJB7|BBX32_ARATH B-box zinc finger protein 32 OS=Arabidopsis thaliana OX=3702 GN=BBX32 PE=1 SV=1	AT1G68190-B-box zinc finger family protein B-box zinc finger family protein	AT1G68190			[L1]:[232-237][I48]:[232-237][E81]:[232-237]		Downregulated	NS	NS	NS	-1.73888	-2.14587	-1.95432
Potra2n8c18515	sp|O00061|CP67_UROFA Cytochrome P450 67 (Fragment) OS=Uromyces fabae OX=55588 GN=CYP67 PE=2 SV=1	AT4G37370-cytochrome P450, family 81, subfamily D, polypeptide 8 cytochrome P450, family 81, subfamily D, polypeptide 8	AT4G37370		[L1]:[225-237][I48]:[225-237][E81]:[225-237]	[L1]:[232-237][I48]:[232-237][E81]:[232-237]	Upregulated	Upregulated	0.906075	1.29784	0.85365	0.800085	1.27797	0.942729
Potra2n16c30042	sp|P17293|RS12_THETH 30S ribosomal protein S12 OS=Thermus thermophilus OX=274 GN=rpsL PE=1 SV=3	AT5G02960-Ribosomal protein S12/S23 family protein Ribosomal protein S12/S23 family protein	AT5G02960			[L1]:[232-237][I48]:[232-237][E81]:[232-237]		Upregulated	NS	NS	NS	0.875553	1.10946	1.25718
Potra2n1c1238	sp|Q0WV96|NAC1_ARATH NAC domain-containing protein 1 OS=Arabidopsis thaliana OX=3702 GN=NAC001 PE=2 SV=2	AT4G17980-NAC domain containing protein 71 NAC domain containing protein 71	AT4G17980			[L1]:[232-237][I48]:[232-237][E81]:[232-237]		Downregulated	NS	NS	NS	-2.64787	-2.61833	-3.28519
Potra2n18c32310	sp|Q9W462|UBP30_DROME Ubiquitin carboxyl-terminal hydrolase 30 homolog OS=Drosophila melanogaster OX=7227 GN=Usp30 PE=2 SV=1	AT5G57990-ubiquitin-specific protease 23 ubiquitin-specific protease 23	AT5G57990			[L1]:[232-237][I48]:[232-237][E81]:[232-237]		Upregulated	NS	NS	NS	0.663581	0.960008	0.970116
Potra2n14c27282	sp|O43061|MU136_SCHPO Meiotically up-regulated gene 136 protein OS=Schizosaccharomyces pombe (strain 972 / ATCC 24843) OX=284812 GN=mug136 PE=1 SV=1	AT2G47180-galactinol synthase 1 galactinol synthase 1	AT2G47180			[L1]:[232-237][I48]:[232-237][E81]:[232-237]		Downregulated	NS	NS	NS	-2.45169	-2.4636	-1.85741
Potra2n4c9818	sp|Q921F2|TADBP_MOUSE TAR DNA-binding protein 43 OS=Mus musculus OX=10090 GN=Tardbp PE=1 SV=1	AT2G21660-cold, circadian rhythm, and rna binding 2 cold, circadian rhythm, and rna binding 2	AT2G21660			[L1]:[232-237][I48]:[232-237][E81]:[232-237]		Upregulated	NS	NS	NS	1.11362	1.45399	1.34238
Potra2n10c22122	None available	AT1G27100-Actin cross-linking protein Actin cross-linking protein	AT1G27100			[L1]:[232-237][I48]:[232-237][E81]:[232-237]		Upregulated	NS	NS	NS	0.7445	0.942138	1.10323
Potra2n4c9236	sp|Q12466|TCB1_YEAST Tricalbin-1 OS=Saccharomyces cerevisiae (strain ATCC 204508 / S288c) OX=559292 GN=TCB1 PE=1 SV=1	AT3G17980-Calcium-dependent lipid-binding (CaLB domain) family protein Calcium-dependent lipid-binding (CaLB domain) family protein	AT3G17980		[L1]:[225-237][I48]:[225-237][E81]:[225-237]	[L1]:[232-237][I48]:[232-237][E81]:[232-237]	Upregulated	Upregulated	1.14584	0.811064	0.880376	1.31081	0.919566	1.14886
Potra2n8c18168	sp|P34430|YL39_CAEEL Uncharacterized protein F44B9.9 OS=Caenorhabditis elegans OX=6239 GN=F44B9.9 PE=4 SV=2	AT2G39840-type one serine/threonine protein phosphatase 4 type one serine/threonine protein phosphatase 4	AT2G39840			[L1]:[232-237][I48]:[232-237][E81]:[232-237]		Downregulated	NS	NS	NS	-0.552398	-0.878159	-0.765669
Potra2n5c12820	None available					[L1]:[232-237][I48]:[232-237][E81]:[232-237]		Downregulated	NS	NS	NS	-0.754171	-0.83768	-1.2031
Potra2n1c2839	sp|O26355|RL7A_METTH 50S ribosomal protein L7Ae OS=Methanothermobacter thermautotrophicus (strain ATCC 29096 / DSM 1053 / JCM 10044 / NBRC 100330 / Delta H) OX=187420 GN=rpl7ae PE=3 SV=2	AT3G62870-Ribosomal protein L7Ae/L30e/S12e/Gadd45 family protein Ribosomal protein L7Ae/L30e/S12e/Gadd45 family protein	AT3G62870			[L1]:[232-237][I48]:[232-237][E81]:[232-237]		Upregulated	NS	NS	NS	0.997937	1.11943	1.4014
Potra2n8c18580	sp|P85126|QUA1_QUEAL Major pollen allergen Que a 1 (Fragment) OS=Quercus alba OX=3513 PE=1 SV=1				[L1]:[225-237][I48]:[225-237][E81]:[225-237]	[L1]:[232-237][I48]:[232-237][E81]:[232-237]	Upregulated	Upregulated	3.22691	3.79977	3.40825	3.33227	3.2783	2.87638
Potra2n5c10688	sp|Q9HHD0|CETZ_THEKO Tubulin-like protein CetZ OS=Thermococcus kodakarensis (strain ATCC BAA-918 / JCM 12380 / KOD1) OX=69014 GN=cetZ PE=3 SV=1	AT1G20010-tubulin beta-5 chain tubulin beta-5 chain	AT1G20010			[L1]:[232-237][I48]:[232-237][E81]:[232-237]		Upregulated	NS	NS	NS	1.73717	1.07495	1.89598
Potra2n13c26038	sp|Q68J42|LIPS_PIG Hormone-sensitive lipase OS=Sus scrofa OX=9823 GN=LIPE PE=2 SV=1	AT5G27320-alpha/beta-Hydrolases superfamily protein alpha/beta-Hydrolases superfamily protein	AT5G27320		[L1]:[225-237][I48]:[225-237][E81]:[225-237]	[L1]:[232-237][I48]:[232-237][E81]:[232-237]	Upregulated	Upregulated	0.665711	0.75067	0.952695	0.509041	0.600664	0.91665
Potra2n18c32300	sp|Q90XV9|MOS_NYCNY Serine/threonine-protein kinase mos (Fragment) OS=Nycticorax nycticorax OX=8901 GN=MOS PE=3 SV=1	AT4G30960-SOS3-interacting protein 3 SOS3-interacting protein 3	AT4G30960			[L1]:[232-237][I48]:[232-237][E81]:[232-237]		Upregulated	NS	NS	NS	0.744702	0.858042	1.12963
Potra2n7c16624	sp|Q796C3|SQHC_BACSU Sporulenol synthase OS=Bacillus subtilis (strain 168) OX=224308 GN=sqhC PE=1 SV=1	AT1G78955-camelliol C synthase 1 camelliol C synthase 1	AT1G78955		[L1]:[225-237][I48]:[225-237][E81]:[225-237]	[L1]:[232-237][I48]:[232-237][E81]:[232-237]	Upregulated	Upregulated	2.81925	3.07371	3.07216	2.63759	2.54608	2.2387
Potra2n16c29837	sp|Q1MEG2|ZNUC_RHIL3 Zinc import ATP-binding protein ZnuC OS=Rhizobium leguminosarum bv. viciae (strain 3841) OX=216596 GN=znuC PE=3 SV=1	AT5G06530-ABC-2 type transporter family protein ABC-2 type transporter family protein	AT5G06530			[L1]:[232-237][I48]:[232-237][E81]:[232-237]		Downregulated	NS	NS	NS	-1.26981	-1.55802	-1.4464
Potra2n5c12090	sp|Q87UH7|TAUB_PSESM Taurine import ATP-binding protein TauB OS=Pseudomonas syringae pv. tomato (strain ATCC BAA-871 / DC3000) OX=223283 GN=tauB PE=3 SV=1	AT5G64840-general control non-repressible 5 general control non-repressible 5	AT5G64840		[L1]:[225-237][I48]:[225-237][E81]:[225-237]	[L1]:[232-237][I48]:[232-237][E81]:[232-237]	Downregulated	Downregulated	-0.803847	-0.849355	-0.800627	-0.807123	-0.890507	-1.18639
Potra2n2c5903	sp|P0CT69|RL20B_SCHPO 60S ribosomal protein L20-B OS=Schizosaccharomyces pombe (strain 972 / ATCC 24843) OX=284812 GN=rpl2002 PE=1 SV=1	AT2G34480-Ribosomal protein L18ae/LX family protein Ribosomal protein L18ae/LX family protein	AT2G34480			[L1]:[232-237][I48]:[232-237][E81]:[232-237]		Upregulated	NS	NS	NS	1.05123	1.25472	1.30862
Potra2n13c25921	sp|P54671|H1_DICDI Histone H1 OS=Dictyostelium discoideum OX=44689 GN=H1 PE=1 SV=3	AT2G30620-winged-helix DNA-binding transcription factor family protein winged-helix DNA-binding transcription factor family protein	AT2G30620		[L1]:[225-237][I48]:[225-237][E81]:[225-237]	[L1]:[232-237][I48]:[232-237][E81]:[232-237]	Upregulated	Upregulated	2.23115	1.83572	2.0341	2.29263	2.42398	2.62064
Potra2n4c9572	None available					[L1]:[232-237][I48]:[232-237][E81]:[232-237]		Downregulated	NS	NS	NS	-0.673359	-0.763963	-1.00915
Potra2n1c1442	sp|A9NHC6|RS2_ACHLI 30S ribosomal protein S2 OS=Acholeplasma laidlawii (strain PG-8A) OX=441768 GN=rpsB PE=3 SV=1	AT1G72370-40s ribosomal protein SA 40s ribosomal protein SA	AT1G72370			[L1]:[232-237][I48]:[232-237][E81]:[232-237]		Upregulated	NS	NS	NS	0.714615	0.721099	1.13313
Potra2n4c9884	sp|Q8RWD0|COL16_ARATH Zinc finger protein CONSTANS-LIKE 16 OS=Arabidopsis thaliana OX=3702 GN=COL16 PE=1 SV=2	AT4G38960-B-box type zinc finger family protein B-box type zinc finger family protein	AT4G38960		[L1]:[225-237][I48]:[225-237][E81]:[225-237]	[L1]:[232-237][I48]:[232-237][E81]:[232-237]	Downregulated	Downregulated	-1.04959	-1.05541	-1.44267	-1.59126	-1.14647	-1.6285
Potra2n18c32686	None available				[L1]:[225-237][I48]:[225-237][E81]:[225-237]	[L1]:[232-237][I48]:[232-237][E81]:[232-237]	Downregulated	Downregulated	-1.00729	-1.01976	-1.2685	-1.05874	-1.32348	-1.18761
Potra2n1c3826	sp|A8F2D2|RL6_RICM5 50S ribosomal protein L6 OS=Rickettsia massiliae (strain Mtu5) OX=416276 GN=rplF PE=3 SV=1	AT1G33120-Ribosomal protein L6 family Ribosomal protein L6 family	AT1G33120			[L1]:[232-237][I48]:[232-237][E81]:[232-237]		Upregulated	NS	NS	NS	0.956895	1.05877	1.24698
Potra2n4c8960	sp|Q9M8M6|WRK66_ARATH Probable WRKY transcription factor 66 OS=Arabidopsis thaliana OX=3702 GN=WRKY66 PE=2 SV=1	AT1G29280-WRKY DNA-binding protein 65 WRKY DNA-binding protein 65	AT1G29280		[L1]:[225-237][I48]:[225-237][E81]:[225-237]	[L1]:[232-237][I48]:[232-237][E81]:[232-237]	Upregulated	Upregulated	1.64552	1.17685	1.45978	1.39921	1.16948	2.01883
Potra2n3c8051	None available					[L1]:[232-237][I48]:[232-237][E81]:[232-237]		Downregulated	NS	NS	NS	-0.76672	-1.03754	-0.882378
Potra2n19c33631	None available	AT1G71970-hypothetical protein hypothetical protein	AT1G71970			[L1]:[232-237][I48]:[232-237][E81]:[232-237]		Downregulated	NS	NS	NS	-1.44763	-1.68223	-1.59787
Potra2n8c18110	sp|Q5H8A5|POLLU_LOTJA Ion channel POLLUX OS=Lotus japonicus OX=34305 GN=POLLUX PE=1 SV=1	AT5G43745-ion channel POLLUX-like protein, putative (DUF1012) ion channel POLLUX-like protein, putative (DUF1012)	AT5G43745		[L1]:[225-237][I48]:[225-237][E81]:[225-237]	[L1]:[232-237][I48]:[232-237][E81]:[232-237]	Downregulated	Downregulated	-0.807126	-0.856755	-0.764916	-0.793447	-1.03536	-0.918661
Potra2n1c3945	sp|Q00675|STCI_EMENI Putative sterigmatocystin biosynthesis lipase/esterase stcI OS=Emericella nidulans (strain FGSC A4 / ATCC 38163 / CBS 112.46 / NRRL 194 / M139) OX=227321 GN=stcI PE=3 SV=1	AT2G45600-alpha/beta-Hydrolases superfamily protein alpha/beta-Hydrolases superfamily protein	AT2G45600		[L1]:[225-237][I48]:[225-237][E81]:[225-237]	[L1]:[232-237][I48]:[232-237][E81]:[232-237]	Upregulated	Upregulated	1.2741	1.45886	1.25317	1.47751	1.57091	1.729
Potra2n8c18294	sp|Q69UD7|AT8_ORYSJ Acyl transferase 8 OS=Oryza sativa subsp. japonica OX=39947 GN=AT8 PE=3 SV=1	AT3G26040-HXXXD-type acyl-transferase family protein HXXXD-type acyl-transferase family protein	AT3G26040			[L1]:[232-237][I48]:[232-237][E81]:[232-237]		Upregulated	NS	NS	NS	1.42974	1.30026	1.23659
Potra2n7c15398	sp|W0TGM7|ATG4_KLUMD Cysteine protease ATG4 OS=Kluyveromyces marxianus (strain DMKU3-1042 / BCC 29191 / NBRC 104275) OX=1003335 GN=ATG4 PE=3 SV=1	AT2G44140-Peptidase family C54 protein Peptidase family C54 protein	AT2G44140			[L1]:[232-237][I48]:[232-237][E81]:[232-237]		Downregulated	NS	NS	NS	-0.523016	-0.662729	-0.702649
Potra2n3c7010	sp|Q9SSR6|PPR78_ARATH Pentatricopeptide repeat-containing protein At1g52640, mitochondrial OS=Arabidopsis thaliana OX=3702 GN=At1g52640 PE=2 SV=1	AT5G13230-Tetratricopeptide repeat (TPR)-like superfamily protein Tetratricopeptide repeat (TPR)-like superfamily protein	AT5G13230		[L1]:[225-237][I48]:[225-237][E81]:[225-237]	[L1]:[232-237][I48]:[232-237][E81]:[232-237]	Downregulated	Downregulated	-1.48903	-1.53159	-1.7792	-1.84795	-1.79734	-1.58037
Potra2n6c14192	sp|P56627|AQP9_RAT Aquaporin-9 OS=Rattus norvegicus OX=10116 GN=Aqp9 PE=2 SV=1	AT2G37170-plasma membrane intrinsic protein 2 plasma membrane intrinsic protein 2	AT2G37170			[L1]:[232-237][I48]:[232-237][E81]:[232-237]		Downregulated	NS	NS	NS	-2.17876	-2.37653	-2.29058
Potra2n6c15083	sp|O34849|YERD_BACSU Glutamate synthase large subunit-like protein YerD OS=Bacillus subtilis (strain 168) OX=224308 GN=yerD PE=3 SV=1	AT5G04140-glutamate synthase 1 glutamate synthase 1	AT5G04140			[L1]:[232-237][I48]:[232-237][E81]:[232-237]		Downregulated	NS	NS	NS	-0.841414	-0.960959	-1.02752
Potra2n5c12147	sp|Q6FQI1|INO1_CANGA Inositol-3-phosphate synthase OS=Candida glabrata (strain ATCC 2001 / CBS 138 / JCM 3761 / NBRC 0622 / NRRL Y-65) OX=284593 GN=INO1 PE=3 SV=1	AT5G10170-myo-inositol-1-phosphate synthase 3 myo-inositol-1-phosphate synthase 3	AT5G10170			[L1]:[232-237][I48]:[232-237][E81]:[232-237]		Downregulated	NS	NS	NS	-1.52774	-1.61579	-1.73993
Potra2n19c34312	sp|Q0WNW4|MYOB3_ARATH Myosin-binding protein 3 OS=Arabidopsis thaliana OX=3702 GN=MYOB3 PE=1 SV=1	AT1G08800-myosin-binding protein (Protein of unknown function, DUF593) myosin-binding protein (Protein of unknown function, DUF593)	AT1G08800			[L1]:[232-237][I48]:[232-237][E81]:[232-237]		Downregulated	NS	NS	NS	-1.02639	-1.02451	-1.29561
Potra2n8c16682	None available	AT1G51560-Pyridoxamine 5'-phosphate oxidase family protein Pyridoxamine 5'-phosphate oxidase family protein	AT1G51560			[L1]:[232-237][I48]:[232-237][E81]:[232-237]		Upregulated	NS	NS	NS	0.746459	0.51939	0.707167
Potra2n9c19429	sp|Q80VQ0|AL3B1_MOUSE Aldehyde dehydrogenase family 3 member B1 OS=Mus musculus OX=10090 GN=Aldh3b1 PE=1 SV=1	AT2G14170-aldehyde dehydrogenase 6B2 aldehyde dehydrogenase 6B2	AT2G14170		[L1]:[225-237][I48]:[225-237][E81]:[225-237]	[L1]:[232-237][I48]:[232-237][E81]:[232-237]	Upregulated	Upregulated	1.02987	0.919136	1.07695	1.00074	1.0031	1.24181
Potra2n1c1208	None available	AT4G17900-PLATZ transcription factor family protein PLATZ transcription factor family protein	AT4G17900			[L1]:[232-237][I48]:[232-237][E81]:[232-237]		Upregulated	NS	NS	NS	0.887999	1.0054	1.00938
Potra2n13c25410	sp|P32206|VC13_SWPVK Protein C13 OS=Swinepox virus (strain Kasza) OX=10277 GN=C13L PE=3 SV=1	AT1G67480-Galactose oxidase/kelch repeat superfamily protein Galactose oxidase/kelch repeat superfamily protein	AT1G67480			[L1]:[232-237][I48]:[232-237][E81]:[232-237]		Upregulated	NS	NS	NS	0.809804	0.669152	0.713202
Potra2n10c21709	sp|Q9LR69|PPR8_ARATH Pentatricopeptide repeat-containing protein At1g03540 OS=Arabidopsis thaliana OX=3702 GN=PCMP-E4 PE=2 SV=1	AT3G22670-Pentatricopeptide repeat (PPR) superfamily protein Pentatricopeptide repeat (PPR) superfamily protein	AT3G22670			[L1]:[232-237][I48]:[232-237][E81]:[232-237]		Downregulated	NS	NS	NS	-1.02427	-1.24594	-1.03779
Potra2n9c19091	sp|Q8LH59|MYBS1_ORYSJ Transcription factor MYBS1 OS=Oryza sativa subsp. japonica OX=39947 GN=MYBS1 PE=1 SV=1	AT1G19510-RAD-like 5 RAD-like 5	AT1G19510			[L1]:[232-237][I48]:[232-237][E81]:[232-237]		Downregulated	NS	NS	NS	-1.70924	-1.55945	-2.08912
Potra2n5c12070	sp|Q9SFE9|GONS5_ARATH GDP-mannose transporter GONST5 OS=Arabidopsis thaliana OX=3702 GN=GONST5 PE=2 SV=1	AT4G39390-nucleotide sugar transporter-KT 1 nucleotide sugar transporter-KT 1	AT4G39390			[L1]:[232-237][I48]:[232-237][E81]:[232-237]		Downregulated	NS	NS	NS	-0.704022	-0.649529	-0.981691
Potra2n6c15319	sp|Q9GLD9|UDB33_MACMU UDP-glucuronosyltransferase 2B33 OS=Macaca mulatta OX=9544 GN=UGT2B33 PE=1 SV=1	AT3G22150-Tetratricopeptide repeat (TPR)-like superfamily protein Tetratricopeptide repeat (TPR)-like superfamily protein	AT3G22150			[L1]:[232-237][I48]:[232-237][E81]:[232-237]		Downregulated	NS	NS	NS	-1.13359	-1.11841	-1.36083
Potra2n10c20549	sp|P47862|AQP3_RAT Aquaporin-3 OS=Rattus norvegicus OX=10116 GN=Aqp3 PE=2 SV=1	AT4G01470-tonoplast intrinsic protein 1;3 tonoplast intrinsic protein 1;3	AT4G01470		[L1]:[225-237][I48]:[225-237][E81]:[225-237]	[L1]:[232-237][I48]:[232-237][E81]:[232-237]	Downregulated	Downregulated	-1.49693	-1.47985	-1.78115	-2.12348	-2.21056	-2.24734
Potra2n10c20941	sp|Q9FMD3|PP389_ARATH Pentatricopeptide repeat-containing protein At5g16640, mitochondrial OS=Arabidopsis thaliana OX=3702 GN=At5g16640 PE=2 SV=1	AT2G02980-Pentatricopeptide repeat (PPR) superfamily protein Pentatricopeptide repeat (PPR) superfamily protein	AT2G02980			[L1]:[232-237][I48]:[232-237][E81]:[232-237]		Downregulated	NS	NS	NS	-1.46912	-1.31587	-1.41763
Potra2n10c21910	sp|B2V7K8|RL22_SULSY 50S ribosomal protein L22 OS=Sulfurihydrogenibium sp. (strain YO3AOP1) OX=436114 GN=rplV PE=3 SV=1	AT1G67430-Ribosomal protein L22p/L17e family protein Ribosomal protein L22p/L17e family protein	AT1G67430			[L1]:[232-237][I48]:[232-237][E81]:[232-237]		Upregulated	NS	NS	NS	1.19742	1.21411	1.37339
Potra2n8c17056	sp|Q8L725|MTPC1_ARATH Metal tolerance protein C1 OS=Arabidopsis thaliana OX=3702 GN=MTPC1 PE=2 SV=1	AT2G39450-Cation efflux family protein Cation efflux family protein	AT2G39450			[L1]:[232-237][I48]:[232-237][E81]:[232-237]		Upregulated	NS	NS	NS	1.50473	1.60291	1.21804
Potra2n6c14537	sp|Q5B717|S2538_EMENI Mitochondrial glycine transporter OS=Emericella nidulans (strain FGSC A4 / ATCC 38163 / CBS 112.46 / NRRL 194 / M139) OX=227321 GN=AN3663 PE=3 SV=2	AT3G53940-Mitochondrial substrate carrier family protein Mitochondrial substrate carrier family protein	AT3G53940			[L1]:[232-237][I48]:[232-237][E81]:[232-237]		Upregulated	NS	NS	NS	1.2193	1.03095	1.59364
Potra2n1c3851	sp|Q0WNP3|PP319_ARATH Pentatricopeptide repeat-containing protein At4g18520, chloroplastic OS=Arabidopsis thaliana OX=3702 GN=PCMP-A2 PE=1 SV=1	AT1G79080-Pentatricopeptide repeat (PPR) superfamily protein Pentatricopeptide repeat (PPR) superfamily protein	AT1G79080			[L1]:[232-237][I48]:[232-237][E81]:[232-237]		Downregulated	NS	NS	NS	-0.912354	-0.887027	-0.777521
Potra2n1c103	sp|A8GLB1|FIEF_SERP5 Cation-efflux pump FieF OS=Serratia proteamaculans (strain 568) OX=399741 GN=fieF PE=3 SV=1	AT3G58060-Cation efflux family protein Cation efflux family protein	AT3G58060			[L1]:[232-237][I48]:[232-237][E81]:[232-237]		Upregulated	NS	NS	NS	1.05127	0.892058	1.05277
Potra2n2c4984	sp|Q9SR17|AHL19_ARATH AT-hook motif nuclear-localized protein 19 OS=Arabidopsis thaliana OX=3702 GN=AHL19 PE=2 SV=1	AT3G61310-AT hook motif DNA-binding family protein AT hook motif DNA-binding family protein	AT3G61310			[L1]:[232-237][I48]:[232-237][E81]:[232-237]		Upregulated	NS	NS	NS	1.27082	1.28538	1.1018
Potra2n1c2247	sp|Q9LKU8|PP401_ARATH Pentatricopeptide repeat-containing protein At5g28460 OS=Arabidopsis thaliana OX=3702 GN=At5g28460 PE=2 SV=1	AT4G21300-Tetratricopeptide repeat (TPR)-like superfamily protein Tetratricopeptide repeat (TPR)-like superfamily protein	AT4G21300			[L1]:[232-237][I48]:[232-237][E81]:[232-237]		Downregulated	NS	NS	NS	-1.33026	-1.25132	-1.25659
Potra2n15c28342	sp|Q9ZI45|RL22_AQUPY 50S ribosomal protein L22 OS=Aquifex pyrophilus OX=2714 GN=rplV PE=3 SV=1	AT1G67430-Ribosomal protein L22p/L17e family protein Ribosomal protein L22p/L17e family protein	AT1G67430			[L1]:[232-237][I48]:[232-237][E81]:[232-237]		Upregulated	NS	NS	NS	1.18878	1.32933	1.19817
Potra2n6c13863	sp|Q9SUU7|PP346_ARATH Pentatricopeptide repeat-containing protein At4g32450, mitochondrial OS=Arabidopsis thaliana OX=3702 GN=PCMP-H63 PE=2 SV=1	AT2G18940-Tetratricopeptide repeat (TPR)-like superfamily protein Tetratricopeptide repeat (TPR)-like superfamily protein	AT2G18940			[L1]:[232-237][I48]:[232-237][E81]:[232-237]		Downregulated	NS	NS	NS	-0.734034	-0.673208	-0.934959
Potra2n16c29427	sp|Q8WN97|UDB30_MACFA UDP-glucuronosyltransferase 2B30 OS=Macaca fascicularis OX=9541 GN=UGT2B30 PE=1 SV=1	AT1G22360-UDP-glucosyl transferase 85A2 UDP-glucosyl transferase 85A2	AT1G22360		[L1]:[225-237][I48]:[225-237][E81]:[225-237]	[L1]:[232-237][I48]:[232-237][E81]:[232-237]	Upregulated	Upregulated	1.61156	2.11609	1.82987	1.34335	1.35627	1.21415
Potra2n14c27771	sp|Q58944|Y1549_METJA Uncharacterized protein MJ1549 OS=Methanocaldococcus jannaschii (strain ATCC 43067 / DSM 2661 / JAL-1 / JCM 10045 / NBRC 100440) OX=243232 GN=MJ1549 PE=4 SV=1	AT5G48230-acetoacetyl-CoA thiolase 2 acetoacetyl-CoA thiolase 2	AT5G48230		[L1]:[225-237][I48]:[225-237][E81]:[225-237]	[L1]:[232-237][I48]:[232-237][E81]:[232-237]	Upregulated	Upregulated	0.876282	1.13692	0.884036	0.861922	1.03401	0.78165
Potra2n4c9963	sp|Q22295|UGT50_CAEEL Putative UDP-glucuronosyltransferase ugt-50 OS=Caenorhabditis elegans OX=6239 GN=ugt-50 PE=1 SV=2	AT1G22370-UDP-glucosyl transferase 85A5 UDP-glucosyl transferase 85A5	AT1G22370			[L1]:[232-237][I48]:[232-237][E81]:[232-237]		Downregulated	NS	NS	NS	-1.96899	-1.56196	-2.28648
Potra2n18c33076	None available	AT5G11000-hypothetical protein (DUF868) hypothetical protein (DUF868)	AT5G11000			[L1]:[232-237][I48]:[232-237][E81]:[232-237]		Upregulated	NS	NS	NS	0.804218	0.834007	0.861134
Potra2n7c16577	sp|P54691|ILVE_SYNY3 Probable branched-chain-amino-acid aminotransferase OS=Synechocystis sp. (strain PCC 6803 / Kazusa) OX=1111708 GN=ilvE PE=3 SV=1	AT3G49680-branched-chain aminotransferase 3 branched-chain aminotransferase 3	AT3G49680		[L1]:[225-237][I48]:[225-237][E81]:[225-237]	[L1]:[232-237][I48]:[232-237][E81]:[232-237]	Upregulated	Upregulated	0.76522	0.832162	0.567575	0.816454	0.879917	0.66884
Potra2n4c10323	sp|Q8WWU5|TCP11_HUMAN T-complex protein 11 homolog OS=Homo sapiens OX=9606 GN=TCP11 PE=1 SV=1	AT1G22930-T-complex protein 11 T-complex protein 11	AT1G22930			[L1]:[232-237][I48]:[232-237][E81]:[232-237]		Downregulated	NS	NS	NS	-0.983431	-1.1361	-0.913776
Potra2n10c20262	sp|P0C1A0|ASSY_DICCH Argininosuccinate synthase (Fragment) OS=Dickeya chrysanthemi OX=556 GN=argG PE=3 SV=1	AT4G24830-arginosuccinate synthase family arginosuccinate synthase family	AT4G24830			[L1]:[232-237][I48]:[232-237][E81]:[232-237]		Upregulated	NS	NS	NS	1.06831	0.968713	1.2469
Potra2n2c6271	None available	AT1G20070-hypothetical protein hypothetical protein	AT1G20070			[L1]:[232-237][I48]:[232-237][E81]:[232-237]		Downregulated	NS	NS	NS	-1.16968	-1.13256	-1.28458
Potra2n14c27118	sp|Q5ASA5|SET2_EMENI Histone-lysine N-methyltransferase, H3 lysine-36 specific OS=Emericella nidulans (strain FGSC A4 / ATCC 38163 / CBS 112.46 / NRRL 194 / M139) OX=227321 GN=set2 PE=3 SV=1	AT3G61740-SET domain protein 14 SET domain protein 14	AT3G61740		[L1]:[225-237][I48]:[225-237][E81]:[225-237]	[L1]:[232-237][I48]:[232-237][E81]:[232-237]	Downregulated	Downregulated	-0.955596	-0.727734	-0.834564	-0.909453	-0.836645	-0.904582
Potra2n14c26963	sp|P9WQH9|ACCD_MYCTU Putative acetyl-coenzyme A carboxylase carboxyl transferase subunit beta OS=Mycobacterium tuberculosis (strain ATCC 25618 / H37Rv) OX=83332 GN=accD3 PE=1 SV=1	AT2G38040-acetyl Co-enzyme a carboxylase carboxyltransferase alpha subunit acetyl Co-enzyme a carboxylase carboxyltransferase alpha subunit	AT2G38040		[L1]:[225-237][I48]:[225-237][E81]:[225-237]	[L1]:[232-237][I48]:[232-237][E81]:[232-237]	Upregulated	Upregulated	1.64235	1.47914	1.85072	1.72404	1.54721	1.9776
Potra2n8c17150	sp|Q920R0|ALS2_MOUSE Alsin OS=Mus musculus OX=10090 GN=Als2 PE=1 SV=3	AT3G55580-Regulator of chromosome condensation (RCC1) family protein Regulator of chromosome condensation (RCC1) family protein	AT3G55580			[L1]:[232-237][I48]:[232-237][E81]:[232-237]		Downregulated	NS	NS	NS	-1.69347	-1.71885	-1.59437
Potra2n8c16648	sp|P19680|KPYK_SPICI Pyruvate kinase (Fragment) OS=Spiroplasma citri OX=2133 GN=pyk PE=3 SV=1	AT5G08570-Pyruvate kinase family protein Pyruvate kinase family protein	AT5G08570			[L1]:[232-237][I48]:[232-237][E81]:[232-237]		Upregulated	NS	NS	NS	0.819155	0.806892	0.896341
Potra2n1c1010	sp|P79701|VGFR3_COTCO Vascular endothelial growth factor receptor 3 OS=Coturnix coturnix OX=9091 GN=FLT4 PE=2 SV=1	AT4G22730-Leucine-rich repeat protein kinase family protein Leucine-rich repeat protein kinase family protein	AT4G22730			[L1]:[232-237][I48]:[232-237][E81]:[232-237]		Downregulated	NS	NS	NS	-1.2134	-1.11138	-1.37326
Potra2n3c6862	sp|P49687|NU145_YEAST Nucleoporin NUP145 OS=Saccharomyces cerevisiae (strain ATCC 204508 / S288c) OX=559292 GN=NUP145 PE=1 SV=1	AT1G80680-SUPPRESSOR OF AUXIN RESISTANCE 3 SUPPRESSOR OF AUXIN RESISTANCE 3	AT1G80680			[L1]:[232-237][I48]:[232-237][E81]:[232-237]		Downregulated	NS	NS	NS	-1.02273	-0.96241	-1.13828
Potra2n10c21581	sp|Q86WZ6|ZN227_HUMAN Zinc finger protein 227 OS=Homo sapiens OX=9606 GN=ZNF227 PE=1 SV=1	AT2G02080-indeterminate(ID)-domain 4 indeterminate(ID)-domain 4	AT2G02080			[L1]:[232-237][I48]:[232-237][E81]:[232-237]		Downregulated	NS	NS	NS	-0.749634	-0.708311	-0.825781
Potra2n5c11940	sp|Q5PP28|NAC3_ARATH NAC domain-containing protein 3 OS=Arabidopsis thaliana OX=3702 GN=NAC003 PE=2 SV=1	AT1G56010-NAC domain containing protein 1 NAC domain containing protein 1	AT1G56010		[L1]:[225-237][I48]:[225-237][E81]:[225-237]	[L1]:[232-237][I48]:[232-237][E81]:[232-237]	Upregulated	Upregulated	1.82309	1.48629	1.36978	1.53907	1.52644	1.57989
Potra2n7c16513	sp|Q08864|H11_VOLCA Histone H1-I OS=Volvox carteri OX=3067 GN=H1-I PE=2 SV=3	AT2G18050-histone H1-3 histone H1-3	AT2G18050			[L1]:[232-237][I48]:[232-237][E81]:[232-237]		Upregulated	NS	NS	NS	1.38501	1.27617	1.46608
Potra2n9c20013	sp|Q8ZBY6|FADE_YERPE Acyl-coenzyme A dehydrogenase OS=Yersinia pestis OX=632 GN=fadE PE=3 SV=1	AT3G45300-isovaleryl-CoA-dehydrogenase isovaleryl-CoA-dehydrogenase	AT3G45300			[L1]:[232-237][I48]:[232-237][E81]:[232-237]		Upregulated	NS	NS	NS	0.666582	0.504874	0.802618
Potra2n13c25767	sp|A0A075TRB3|PATN_PENEN Isoepoxydon dehydrogenase patN OS=Penicillium expansum OX=27334 GN=patN PE=1 SV=1	AT3G03980-NAD(P)-binding Rossmann-fold superfamily protein NAD(P)-binding Rossmann-fold superfamily protein	AT3G03980			[L1]:[232-237][I48]:[232-237][E81]:[232-237]		Upregulated	NS	NS	NS	0.66757	0.611069	0.745915
Potra2n2c4687	sp|A9A217|RS27A_NITMS 30S ribosomal protein S27ae OS=Nitrosopumilus maritimus (strain SCM1) OX=436308 GN=rps27ae PE=3 SV=1	AT2G47110-ubiquitin 6 ubiquitin 6	AT2G47110			[L1]:[232-237][I48]:[232-237][E81]:[232-237]		Upregulated	NS	NS	NS	1.06131	0.872226	1.23042
Potra2n17c31209	None available	AT5G39785-hypothetical protein (DUF1666) hypothetical protein (DUF1666)	AT5G39785			[L1]:[232-237][I48]:[232-237][E81]:[232-237]		Downregulated	NS	NS	NS	-0.828669	-0.914618	-0.758678
Potra2n3c7800	sp|Q9LUA2|EF119_ARATH Ethylene-responsive transcription factor ERF119 OS=Arabidopsis thaliana OX=3702 GN=ERF119 PE=2 SV=1	AT4G17500-ethylene responsive element binding factor 1 ethylene responsive element binding factor 1	AT4G17500			[L1]:[232-237][I48]:[232-237][E81]:[232-237]		Upregulated	NS	NS	NS	1.65816	1.43739	1.87923
Potra2n7c16521	sp|P80738|H4Y_BLEJA Histone H4 (Fragment) OS=Blepharisma japonicum OX=5961 PE=1 SV=2	AT1G07660-Histone superfamily protein Histone superfamily protein	AT1G07660		[L1]:[225-237][I48]:[225-237][E81]:[225-237]	[L1]:[232-237][I48]:[232-237][E81]:[232-237]	Upregulated	Upregulated	1.7779	1.19491	2.19334	1.5445	1.81301	3.11158
Potra2n7c15798	None available	AT5G09270-transmembrane protein transmembrane protein	AT5G09270			[L1]:[232-237][I48]:[232-237][E81]:[232-237]		Upregulated	NS	NS	NS	3.00055	1.73193	2.23923
Potra2n7c15655	sp|P85964|TPSD1_PSEMZ Alpha-bisabolene synthase (Fragments) OS=Pseudotsuga menziesii OX=3357 PE=1 SV=1	AT3G25820-terpene synthase-like sequence-1,8-cineole terpene synthase-like sequence-1,8-cineole	AT3G25820		[L1]:[225-237][I48]:[225-237][E81]:[225-237]		Downregulated		-3.00744	-2.25002	-2.32532	NS	NS	NS
Potra2n12c24304	sp|P45861|YWJA_BACSU Uncharacterized ABC transporter ATP-binding protein YwjA OS=Bacillus subtilis (strain 168) OX=224308 GN=ywjA PE=3 SV=1	AT3G47780-ABC2 homolog 6 ABC2 homolog 6	AT3G47780		[L1]:[225-237][I48]:[225-237][E81]:[225-237]		Upregulated		1.53211	2.29917	1.57589	NS	NS	NS
Potra2n15c28827	sp|P78417|GSTO1_HUMAN Glutathione S-transferase omega-1 OS=Homo sapiens OX=9606 GN=GSTO1 PE=1 SV=2	AT3G09270-glutathione S-transferase TAU 8 glutathione S-transferase TAU 8	AT3G09270		[L1]:[225-237][I48]:[225-237][E81]:[225-237]		Upregulated		1.28443	1.87438	1.45382	NS	NS	NS
Potra2n258s35141	sp|Q9SE83|DRP2A_ARATH Dynamin-2A OS=Arabidopsis thaliana OX=3702 GN=DRP2A PE=1 SV=2	AT1G60500-Dynamin related protein 4C Dynamin related protein 4C	AT1G60500		[L1]:[225-237][I48]:[225-237][E81]:[225-237]		Downregulated		-1.7687	-1.52573	-2.70111	NS	NS	NS
Potra2n4c9822	sp|G5EBI4|CEEH1_CAEEL Epoxide hydrolase 1 OS=Caenorhabditis elegans OX=6239 GN=ceeh-1 PE=1 SV=1	AT2G18360-alpha/beta-Hydrolases superfamily protein alpha/beta-Hydrolases superfamily protein	AT2G18360		[L1]:[225-237][I48]:[225-237][E81]:[225-237]		Upregulated		2.0776	2.67552	2.16585	NS	NS	NS
Potra2n7c16119	sp|O74490|IST1_SCHPO Vacuolar protein sorting-associated protein ist1 OS=Schizosaccharomyces pombe (strain 972 / ATCC 24843) OX=284812 GN=ist1 PE=3 SV=1	AT4G35730-Regulator of Vps4 activity in the MVB pathway protein Regulator of Vps4 activity in the MVB pathway protein	AT4G35730		[L1]:[225-237][I48]:[225-237][E81]:[225-237]		Downregulated		-1.29673	-1.56213	-1.68894	NS	NS	NS
Potra2n18c33092	sp|Q9SZ67|WRK19_ARATH Probable WRKY transcription factor 19 OS=Arabidopsis thaliana OX=3702 GN=WRKY19 PE=3 SV=1	AT1G80840-WRKY DNA-binding protein 40 WRKY DNA-binding protein 40	AT1G80840		[L1]:[225-237][I48]:[225-237][E81]:[225-237]		Upregulated		1.06217	1.35526	1.41671	NS	NS	NS
Potra2n10c20177	sp|P34370|I5P2_CAEEL Inositol polyphosphate 5-phosphatase OS=Caenorhabditis elegans OX=6239 GN=cil-1 PE=1 SV=1	AT5G04980-DNAse I-like superfamily protein DNAse I-like superfamily protein	AT5G04980		[L1]:[225-237][I48]:[225-237][E81]:[225-237]		Upregulated		1.22345	1.26405	1.72833	NS	NS	NS
Potra2n14c27526	None available				[L1]:[225-237][I48]:[225-237][E81]:[225-237]		Upregulated		0.650153	0.758012	1.02942	NS	NS	NS
Potra2n7c15565	sp|Q9CZ09|MET18_MOUSE Histidine protein methyltransferase 1 homolog OS=Mus musculus OX=10090 GN=Mettl18 PE=2 SV=2	AT2G43320-S-adenosyl-L-methionine-dependent methyltransferases superfamily protein S-adenosyl-L-methionine-dependent methyltransferases superfamily protein	AT2G43320		[L1]:[225-237][I48]:[225-237][E81]:[225-237]		Upregulated		0.961598	1.21694	1.17781	NS	NS	NS
Potra2n15c29114	sp|Q9Y704|MOK14_SCHPO Cell wall alpha-1,3-glucan synthase mok14 OS=Schizosaccharomyces pombe (strain 972 / ATCC 24843) OX=284812 GN=mok14 PE=1 SV=1	AT5G24300-Glycogen/starch synthases, ADP-glucose type Glycogen/starch synthases, ADP-glucose type	AT5G24300		[L1]:[225-237][I48]:[225-237][E81]:[225-237]		Downregulated		-0.540028	-0.711992	-0.805419	NS	NS	NS
Potra2n5c11099	None available	AT1G22790-Low affinity potassium transport system protein Low affinity potassium transport system protein	AT1G22790		[L1]:[225-237][I48]:[225-237][E81]:[225-237]		Upregulated		0.553142	0.708893	0.713411	NS	NS	NS
Potra2n5c11426	sp|O04508|PUP16_ARATH Probable purine permease 16 OS=Arabidopsis thaliana OX=3702 GN=PUP16 PE=2 SV=1	AT1G28230-purine permease 1 purine permease 1	AT1G28230		[L1]:[225-237][I48]:[225-237][E81]:[225-237]		Upregulated		0.77757	0.709184	1.14094	NS	NS	NS
Potra2n5c10591	None available	AT1G42430-inactive purple acid phosphatase-like protein inactive purple acid phosphatase-like protein	AT1G42430		[L1]:[225-237][I48]:[225-237][E81]:[225-237]		Upregulated		1.7011	1.60736	2.08567	NS	NS	NS
Potra2n6c13295	sp|Q2W9A3|GCSPA_MAGSA Probable glycine dehydrogenase (decarboxylating) subunit 1 OS=Magnetospirillum magneticum (strain AMB-1 / ATCC 700264) OX=342108 GN=gcvPA PE=3 SV=1	AT4G33010-glycine decarboxylase P-protein 1 glycine decarboxylase P-protein 1	AT4G33010		[L1]:[225-237][I48]:[225-237][E81]:[225-237]		Downregulated		-0.832525	-0.945945	-0.932753	NS	NS	NS
Potra2n12c24631	sp|Q8RX26|RGLG3_ARATH E3 ubiquitin-protein ligase RGLG3 OS=Arabidopsis thaliana OX=3702 GN=RGLG3 PE=1 SV=1	AT5G07300-Calcium-dependent phospholipid-binding Copine family protein Calcium-dependent phospholipid-binding Copine family protein	AT5G07300		[L1]:[225-237][I48]:[225-237][E81]:[225-237]		Upregulated		0.742327	0.612196	0.677058	NS	NS	NS
Potra2n8c18191	sp|Q5M755|PAP7_ARATH Fibrillin-5, chloroplastic OS=Arabidopsis thaliana OX=3702 GN=FBN5 PE=1 SV=1	AT3G23400-Plastid-lipid associated protein PAP / fibrillin family protein Plastid-lipid associated protein PAP / fibrillin family protein	AT3G23400		[L1]:[225-237][I48]:[225-237][E81]:[225-237]		Downregulated		-0.788615	-1.01004	-0.757106	NS	NS	NS
Potra2n3c6464	sp|Q1MTQ7|KLP9_SCHPO Kinesin-like motor protein 9 OS=Schizosaccharomyces pombe (strain 972 / ATCC 24843) OX=284812 GN=klp9 PE=1 SV=2	AT1G55550-P-loop containing nucleoside triphosphate hydrolases superfamily protein P-loop containing nucleoside triphosphate hydrolases superfamily protein	AT1G55550		[L1]:[225-237][I48]:[225-237][E81]:[225-237]		Upregulated		0.568728	0.53912	0.765803	NS	NS	NS
Potra2n10c21157	sp|P24068|OCS1_MAIZE Ocs element-binding factor 1 OS=Zea mays OX=4577 GN=OBF1 PE=2 SV=2	AT4G16260-Glycosyl hydrolase superfamily protein Glycosyl hydrolase superfamily protein	AT4G16260		[L1]:[225-237][I48]:[225-237][E81]:[225-237]		Upregulated		1.86122	1.95619	1.62355	NS	NS	NS
Potra2n18c32475	sp|Q9C4Z6|GPLPB_ARATH Receptor for activated C kinase 1B OS=Arabidopsis thaliana OX=3702 GN=RACK1B PE=1 SV=1	AT2G18900-Transducin/WD40 repeat-like superfamily protein Transducin/WD40 repeat-like superfamily protein	AT2G18900		[L1]:[225-237][I48]:[225-237][E81]:[225-237]		Upregulated		0.822637	0.652287	1.1342	NS	NS	NS
Potra2n13c25031	sp|B6D5P1|DAAF1_PERPL Dynein assembly factor 1, axonemal OS=Peromyscus polionotus OX=42413 GN=Dnaaf1 PE=2 SV=1	AT4G03260-Outer arm dynein light chain 1 protein Outer arm dynein light chain 1 protein	AT4G03260		[L1]:[225-237][I48]:[225-237][E81]:[225-237]		Downregulated		-0.664512	-0.797019	-0.671583	NS	NS	NS
Potra2n16c29532	sp|Q196X4|TOP2_IIV3 DNA topoisomerase 2 OS=Invertebrate iridescent virus 3 OX=345201 GN=IIV3-086L PE=3 SV=1	AT3G10270-DNA gyrase subunit B DNA gyrase subunit B	AT3G10270		[L1]:[225-237][I48]:[225-237][E81]:[225-237]		Downregulated		-0.623006	-0.645344	-0.73379	NS	NS	NS
Potra2n7c16333	sp|Q9M2W8|Y3990_ARATH BTB/POZ domain-containing protein At3g49900 OS=Arabidopsis thaliana OX=3702 GN=At3g49900 PE=3 SV=1	AT5G66560-Phototropic-responsive NPH3 family protein Phototropic-responsive NPH3 family protein	AT5G66560		[L1]:[225-237][I48]:[225-237][E81]:[225-237]		Downregulated		-1.09059	-1.07858	-1.23382	NS	NS	NS
Potra2n14c27854	sp|Q4JLT5|NTCP5_RAT Sodium/bile acid cotransporter 5 OS=Rattus norvegicus OX=10116 GN=Slc10a5 PE=2 SV=1	AT3G25410-Sodium Bile acid symporter family Sodium Bile acid symporter family	AT3G25410		[L1]:[225-237][I48]:[225-237][E81]:[225-237]		Downregulated		-0.74761	-0.664076	-0.723347	NS	NS	NS
Potra2n1c579	sp|Q9FVV7|RD521_ARATH DNA repair RAD52-like protein 1, mitochondrial OS=Arabidopsis thaliana OX=3702 GN=RAD52-1 PE=1 SV=1	AT5G47870-cobalt ion-binding protein cobalt ion-binding protein	AT5G47870		[L1]:[225-237][I48]:[225-237][E81]:[225-237]		Upregulated		1.1917	1.26821	1.01726	NS	NS	NS
Potra2n18c32917	sp|Q9LYP1|RBL3_ARATH RHOMBOID-like protein 3 OS=Arabidopsis thaliana OX=3702 GN=RBL3 PE=2 SV=1	AT5G25640-Rhomboid-related intramembrane serine protease family protein Rhomboid-related intramembrane serine protease family protein	AT5G25640		[L1]:[225-237][I48]:[225-237][E81]:[225-237]		Downregulated		-1.02338	-1.27592	-0.831224	NS	NS	NS
Potra2n5c12221	None available				[L1]:[225-237][I48]:[225-237][E81]:[225-237]		Upregulated		1.18867	0.950307	1.39044	NS	NS	NS
Potra2n8c17748	sp|Q8L4N1|PHO34_ARATH Universal stress protein PHOS34 OS=Arabidopsis thaliana OX=3702 GN=PHOS34 PE=1 SV=1	AT1G68300-Adenine nucleotide alpha hydrolases-like superfamily protein Adenine nucleotide alpha hydrolases-like superfamily protein	AT1G68300		[L1]:[225-237][I48]:[225-237][E81]:[225-237]		Upregulated		1.74909	1.75632	1.71688	NS	NS	NS
Potra2n7c16589	sp|Q9SY57|P2A10_ARATH Protein PHLOEM PROTEIN 2-LIKE A10 OS=Arabidopsis thaliana OX=3702 GN=PP2A10 PE=2 SV=1	AT1G10150-Carbohydrate-binding protein Carbohydrate-binding protein	AT1G10150		[L1]:[225-237][I48]:[225-237][E81]:[225-237]		Downregulated		-0.758092	-0.580338	-0.937793	NS	NS	NS
Potra2n2c6325	sp|B8E1G5|TRUA_DICTD tRNA pseudouridine synthase A OS=Dictyoglomus turgidum (strain Z-1310 / DSM 6724) OX=515635 GN=truA PE=3 SV=1	AT1G76120-Pseudouridine synthase family protein Pseudouridine synthase family protein	AT1G76120			[L1]:[232-237][I48]:[232-237][E81]:[232-237]		Upregulated	NS	NS	NS	0.966381	1.41787	1.46342
Potra2n5c12484	sp|P59890|H2A_HIPHI Histone H2A (Fragment) OS=Hippoglossus hippoglossus OX=8267 PE=1 SV=2	AT1G54690-gamma histone variant H2AX gamma histone variant H2AX	AT1G54690		[L1]:[225-237][I48]:[225-237][E81]:[225-237]	[L1]:[232-237][I48]:[232-237][E81]:[232-237]	Upregulated	Upregulated	0.982394	0.890563	1.34811	0.941873	1.05078	1.7567
Potra2n5c12324	sp|Q9BQ87|TBL1Y_HUMAN F-box-like/WD repeat-containing protein TBL1Y OS=Homo sapiens OX=9606 GN=TBL1Y PE=1 SV=1	AT4G21130-Transducin/WD40 repeat-like superfamily protein Transducin/WD40 repeat-like superfamily protein	AT4G21130			[L1]:[232-237][I48]:[232-237][E81]:[232-237]		Upregulated	NS	NS	NS	1.94756	2.14127	2.6414
Potra2n5c11520	sp|Q9M2W8|Y3990_ARATH BTB/POZ domain-containing protein At3g49900 OS=Arabidopsis thaliana OX=3702 GN=At3g49900 PE=3 SV=1	AT2G14820-Phototropic-responsive NPH3 family protein Phototropic-responsive NPH3 family protein	AT2G14820		[L1]:[225-237][I48]:[225-237][E81]:[225-237]	[L1]:[232-237][I48]:[232-237][E81]:[232-237]	Downregulated	Downregulated	-1.57131	-1.64493	-2.02564	-1.63324	-1.7606	-2.39046
Potra2n15c28389	sp|Q3EAQ9|GDL55_ARATH GDSL esterase/lipase At3g43550 OS=Arabidopsis thaliana OX=3702 GN=At3g43550 PE=2 SV=2	AT3G48460-GDSL-like Lipase/Acylhydrolase superfamily protein GDSL-like Lipase/Acylhydrolase superfamily protein	AT3G48460			[L1]:[232-237][I48]:[232-237][E81]:[232-237]		Downregulated	NS	NS	NS	-1.62004	-1.76516	-2.34063
Potra2n6c13160	sp|Q5Z5C9|BURPB_ORYSJ BURP domain-containing protein 11 OS=Oryza sativa subsp. japonica OX=39947 GN=BURP11 PE=2 SV=1	AT5G25610-BURP domain-containing protein BURP domain-containing protein	AT5G25610			[L1]:[232-237][I48]:[232-237][E81]:[232-237]		Downregulated	NS	NS	NS	-1.11513	-0.869944	-2.1784
Potra2n13c25415	sp|Q9FNG8|PP366_ARATH Putative pentatricopeptide repeat-containing protein At5g06400, mitochondrial OS=Arabidopsis thaliana OX=3702 GN=At5g06400 PE=3 SV=1	AT1G08070-Tetratricopeptide repeat (TPR)-like superfamily protein Tetratricopeptide repeat (TPR)-like superfamily protein	AT1G08070		[L1]:[225-237][I48]:[225-237][E81]:[225-237]	[L1]:[232-237][I48]:[232-237][E81]:[232-237]	Downregulated	Downregulated	-1.31109	-1.38797	-1.48345	-1.33511	-1.4964	-1.97487
Potra2n9c19733	sp|Q6CQX2|MPH1_KLULA ATP-dependent DNA helicase MPH1 OS=Kluyveromyces lactis (strain ATCC 8585 / CBS 2359 / DSM 70799 / NBRC 1267 / NRRL Y-1140 / WM37) OX=284590 GN=MPH1 PE=3 SV=2	AT3G18600-P-loop containing nucleoside triphosphate hydrolases superfamily protein P-loop containing nucleoside triphosphate hydrolases superfamily protein	AT3G18600		[L1]:[225-237][I48]:[225-237][E81]:[225-237]	[L1]:[232-237][I48]:[232-237][E81]:[232-237]	Upregulated	Upregulated	0.697015	1.14181	0.948244	0.910701	1.25782	1.35841
Potra2n16c30045	sp|Q9FMU2|PP380_ARATH Pentatricopeptide repeat-containing protein At5g14080 OS=Arabidopsis thaliana OX=3702 GN=At5g14080 PE=2 SV=2	AT1G26500-Pentatricopeptide repeat (PPR) superfamily protein Pentatricopeptide repeat (PPR) superfamily protein	AT1G26500			[L1]:[232-237][I48]:[232-237][E81]:[232-237]		Downregulated	NS	NS	NS	-1.21537	-1.76431	-1.44979
Potra2n14c26847	sp|Q56XR6|PP421_ARATH Pentatricopeptide repeat-containing protein At5g46680 OS=Arabidopsis thaliana OX=3702 GN=At5g46680 PE=2 SV=2	AT2G45350-Pentatricopeptide repeat (PPR) superfamily protein Pentatricopeptide repeat (PPR) superfamily protein	AT2G45350		[L1]:[225-237][I48]:[225-237][E81]:[225-237]	[L1]:[232-237][I48]:[232-237][E81]:[232-237]	Downregulated	Downregulated	-0.844909	-0.916346	-1.18384	-0.778674	-1.11543	-1.20797
Potra2n17c31113	sp|Q5ZJH5|WDR61_CHICK WD repeat-containing protein 61 OS=Gallus gallus OX=9031 GN=WDR61 PE=2 SV=1	AT5G15550-Transducin/WD40 repeat-like superfamily protein Transducin/WD40 repeat-like superfamily protein	AT5G15550			[L1]:[232-237][I48]:[232-237][E81]:[232-237]		Upregulated	NS	NS	NS	0.783723	1.05965	1.25186
Potra2n10c21892	sp|P30271|AMYB_SECCE Beta-amylase (Fragment) OS=Secale cereale OX=4550 GN=BMY1 PE=2 SV=1	AT3G23920-beta-amylase 1 beta-amylase 1	AT3G23920			[L1]:[232-237][I48]:[232-237][E81]:[232-237]		Downregulated	NS	NS	NS	-1.57352	-1.03403	-1.38043
Potra2n14c27417	None available	AT1G02870-nucleolar-like protein nucleolar-like protein	AT1G02870			[L1]:[232-237][I48]:[232-237][E81]:[232-237]		Upregulated	NS	NS	NS	0.772841	0.995816	1.27825
Potra2n4c10104	sp|Q9M4T3|HDT4_ARATH Histone deacetylase HDT4 OS=Arabidopsis thaliana OX=3702 GN=HDT4 PE=2 SV=1	AT3G44750-histone deacetylase 3 histone deacetylase 3	AT3G44750			[L1]:[232-237][I48]:[232-237][E81]:[232-237]		Upregulated	NS	NS	NS	0.761769	0.961302	1.28732
Potra2n2c4608	sp|P40178|PUR5_STRFR Putative phosphoribosylformylglycinamidine cyclo-ligase (Fragment) OS=Streptomyces fradiae OX=1906 GN=purM PE=3 SV=1	AT3G55010-phosphoribosylformylglycinamidine cyclo-ligase, chloroplast / phosphoribosyl-aminoimidazole synthetase / AIR synthase (PUR5) phosphoribosylformylglycinamidine cyclo-ligase, chloroplast / phosphoribosyl-aminoimidazole synthetase / AIR synthase (PUR5)	AT3G55010			[L1]:[232-237][I48]:[232-237][E81]:[232-237]		Upregulated	NS	NS	NS	0.732576	1.00154	1.17864
Potra2n1c614	sp|Q550P4|TAM41_DICDI Phosphatidate cytidylyltransferase, mitochondrial OS=Dictyostelium discoideum OX=44689 GN=DDB_G0277049 PE=3 SV=1	AT3G47630-translocator assembly/maintenance protein translocator assembly/maintenance protein	AT3G47630			[L1]:[232-237][I48]:[232-237][E81]:[232-237]		Downregulated	NS	NS	NS	-1.08721	-1.44285	-1.44483
Potra2n5c10566	sp|Q9STK5|PP269_ARATH Pentatricopeptide repeat-containing protein At3g48250, chloroplastic OS=Arabidopsis thaliana OX=3702 GN=At3g48250 PE=2 SV=1	AT2G01860-Tetratricopeptide repeat (TPR)-like superfamily protein Tetratricopeptide repeat (TPR)-like superfamily protein	AT2G01860		[L1]:[225-237][I48]:[225-237][E81]:[225-237]	[L1]:[232-237][I48]:[232-237][E81]:[232-237]	Downregulated	Downregulated	-0.98602	-1.4838	-1.3814	-1.06684	-1.51723	-1.30829
Potra2n3c7099	None available	AT1G30880-hypothetical protein hypothetical protein	AT1G30880			[L1]:[232-237][I48]:[232-237][E81]:[232-237]		Upregulated	NS	NS	NS	0.829489	1.13083	1.21644
Potra2n1c1366	sp|P41961|RL15_BRUPA 60S ribosomal protein L15 (Fragment) OS=Brugia pahangi OX=6280 PE=2 SV=2	AT4G16720-Ribosomal protein L23/L15e family protein Ribosomal protein L23/L15e family protein	AT4G16720		[L1]:[225-237][I48]:[225-237][E81]:[225-237]	[L1]:[232-237][I48]:[232-237][E81]:[232-237]	Upregulated	Upregulated	0.865036	1.22915	1.07028	0.991165	1.29515	1.3702
Potra2n203s34961	sp|Q54WN5|UTP6_DICDI U3 small nucleolar RNA-associated protein 6 homolog OS=Dictyostelium discoideum OX=44689 GN=utp6 PE=1 SV=1	AT4G28200-U3 small nucleolar RNA-associated-like protein U3 small nucleolar RNA-associated-like protein	AT4G28200			[L1]:[232-237][I48]:[232-237][E81]:[232-237]		Upregulated	NS	NS	NS	1.32848	1.58698	1.75113
Potra2n8c18522	sp|A6UV68|RL3_META3 50S ribosomal protein L3 OS=Methanococcus aeolicus (strain ATCC BAA-1280 / DSM 17508 / OCM 812 / Nankai-3) OX=419665 GN=rpl3 PE=3 SV=1	AT3G17465-ribosomal protein L3 plastid ribosomal protein L3 plastid	AT3G17465			[L1]:[232-237][I48]:[232-237][E81]:[232-237]		Upregulated	NS	NS	NS	1.36593	1.56295	1.84808
Potra2n14c26419	sp|Q5RBZ3|WDR89_PONAB WD repeat-containing protein 89 OS=Pongo abelii OX=9601 GN=WDR89 PE=2 SV=1	AT4G07410-Transducin family protein / WD-40 repeat family protein Transducin family protein / WD-40 repeat family protein	AT4G07410			[L1]:[232-237][I48]:[232-237][E81]:[232-237]		Upregulated	NS	NS	NS	0.773124	0.998992	1.2235
Potra2n1c2276	sp|O58830|RS8E_PYRHO 30S ribosomal protein S8e OS=Pyrococcus horikoshii (strain ATCC 700860 / DSM 12428 / JCM 9974 / NBRC 100139 / OT-3) OX=70601 GN=rps8e PE=3 SV=1	AT5G59240-Ribosomal protein S8e family protein Ribosomal protein S8e family protein	AT5G59240		[L1]:[225-237][I48]:[225-237][E81]:[225-237]	[L1]:[232-237][I48]:[232-237][E81]:[232-237]	Upregulated	Upregulated	0.82393	1.01161	1.04227	0.766692	1.05285	1.1525
Potra2n6c13846	sp|P80738|H4Y_BLEJA Histone H4 (Fragment) OS=Blepharisma japonicum OX=5961 PE=1 SV=2	AT1G07660-Histone superfamily protein Histone superfamily protein	AT1G07660			[L1]:[232-237][I48]:[232-237][E81]:[232-237]		Upregulated	NS	NS	NS	1.04357	1.19311	1.56593
Potra2n8c16977	sp|Q9SXB6|MLO2_ARATH MLO-like protein 2 OS=Arabidopsis thaliana OX=3702 GN=MLO2 PE=1 SV=1	AT1G61560-Seven transmembrane MLO family protein Seven transmembrane MLO family protein	AT1G61560		[L1]:[225-237][I48]:[225-237][E81]:[225-237]	[L1]:[232-237][I48]:[232-237][E81]:[232-237]	Upregulated	Upregulated	1.21152	1.31739	1.16512	1.16543	1.44533	1.54872
Potra2n10c21132	sp|Q9LK08|HIBC7_ARATH 3-hydroxyisobutyryl-CoA hydrolase-like protein 4, mitochondrial OS=Arabidopsis thaliana OX=3702 GN=At3g24360 PE=2 SV=1	AT4G16210-enoyl-CoA hydratase/isomerase A enoyl-CoA hydratase/isomerase A	AT4G16210		[L1]:[225-237][I48]:[225-237][E81]:[225-237]	[L1]:[232-237][I48]:[232-237][E81]:[232-237]	Upregulated	Upregulated	1.04577	0.845585	1.22582	0.878245	0.881896	1.52887
Potra2n2c5734	sp|Q10PZ4|ATP4_ORYSJ Pentatricopeptide repeat-containing protein ATP4 homolog, chloroplastic OS=Oryza sativa subsp. japonica OX=39947 GN=Os03g0215900 PE=3 SV=1	AT1G77010-Pentatricopeptide repeat (PPR) superfamily protein Pentatricopeptide repeat (PPR) superfamily protein	AT1G77010			[L1]:[232-237][I48]:[232-237][E81]:[232-237]		Downregulated	NS	NS	NS	-0.911052	-1.00262	-1.47373
Potra2n11c23040	None available	AT1G17780-transmembrane protein transmembrane protein	AT1G17780			[L1]:[232-237][I48]:[232-237][E81]:[232-237]		Upregulated	NS	NS	NS	0.709356	0.807597	1.26279
Potra2n1c3234	sp|P53972|RCM1_YEAST 25S rRNA (cytosine(2278)-C(5))-methyltransferase OS=Saccharomyces cerevisiae (strain ATCC 204508 / S288c) OX=559292 GN=RCM1 PE=1 SV=1	AT4G26600-S-adenosyl-L-methionine-dependent methyltransferases superfamily protein S-adenosyl-L-methionine-dependent methyltransferases superfamily protein	AT4G26600		[L1]:[225-237][I48]:[225-237][E81]:[225-237]	[L1]:[232-237][I48]:[232-237][E81]:[232-237]	Upregulated	Upregulated	0.753776	0.983331	1.27159	0.800053	0.95291	1.29845
Potra2n3c7371	sp|O29862|NOB1_ARCFU Endoribonuclease Nob1 OS=Archaeoglobus fulgidus (strain ATCC 49558 / VC-16 / DSM 4304 / JCM 9628 / NBRC 100126) OX=224325 GN=nob1 PE=3 SV=1	AT5G41190-RNA-binding NOB1-like protein RNA-binding NOB1-like protein	AT5G41190			[L1]:[232-237][I48]:[232-237][E81]:[232-237]		Upregulated	NS	NS	NS	0.931133	1.25713	1.2539
Potra2n12c24768	sp|P54106|ICLN_XENLA Methylosome subunit pICln OS=Xenopus laevis OX=8355 GN=clns1a PE=2 SV=1	AT5G62290-nucleotide-sensitive chloride conductance regulator (ICln) family protein nucleotide-sensitive chloride conductance regulator (ICln) family protein	AT5G62290		[L1]:[225-237][I48]:[225-237][E81]:[225-237]	[L1]:[232-237][I48]:[232-237][E81]:[232-237]	Upregulated	Upregulated	0.773168	0.888598	0.898753	0.731995	0.870791	1.22677
Potra2n13c26106	sp|Q8S9K3|VAR3_ARATH Zinc finger protein VAR3, chloroplastic OS=Arabidopsis thaliana OX=3702 GN=VAR3 PE=1 SV=2	AT1G55040-zinc finger (Ran-binding) family protein zinc finger (Ran-binding) family protein	AT1G55040			[L1]:[232-237][I48]:[232-237][E81]:[232-237]		Upregulated	NS	NS	NS	1.16627	1.24348	1.72219
Potra2n10c22303	sp|Q9SS47|PUM4_ARATH Pumilio homolog 4 OS=Arabidopsis thaliana OX=3702 GN=APUM4 PE=1 SV=2	AT3G16810-pumilio 24 pumilio 24	AT3G16810			[L1]:[232-237][I48]:[232-237][E81]:[232-237]		Upregulated	NS	NS	NS	1.38416	1.48624	1.91493
Potra2n1c2325	sp|A4G0C8|RL31_METM5 50S ribosomal protein L31e OS=Methanococcus maripaludis (strain C5 / ATCC BAA-1333) OX=402880 GN=rpl31e PE=3 SV=1	AT2G19740-Ribosomal protein L31e family protein Ribosomal protein L31e family protein	AT2G19740			[L1]:[232-237][I48]:[232-237][E81]:[232-237]		Upregulated	NS	NS	NS	0.664923	0.922309	1.02638
Potra2n12c24439	sp|Q9UT87|IMG1_SCHPO 54S ribosomal protein subunit img1, mitochondrial OS=Schizosaccharomyces pombe (strain 972 / ATCC 24843) OX=284812 GN=img1 PE=3 SV=1	AT4G11630-Ribosomal protein L19 family protein Ribosomal protein L19 family protein	AT4G11630			[L1]:[232-237][I48]:[232-237][E81]:[232-237]		Upregulated	NS	NS	NS	1.35981	1.77291	1.56082
Potra2n10c20749	sp|Q9C778|ELP4_ARATH Elongator complex protein 4 OS=Arabidopsis thaliana OX=3702 GN=ELP4 PE=1 SV=1	AT3G11220-Paxneb protein-like protein Paxneb protein-like protein	AT3G11220		[L1]:[225-237][I48]:[225-237][E81]:[225-237]	[L1]:[232-237][I48]:[232-237][E81]:[232-237]	Downregulated	Downregulated	-0.761253	-1.02867	-0.998066	-0.834757	-1.24862	-1.03493
Potra2n5c11975	sp|Q6C6M5|DPB3_YARLI DNA polymerase epsilon subunit C OS=Yarrowia lipolytica (strain CLIB 122 / E 150) OX=284591 GN=DPB3 PE=3 SV=1	AT1G56170-nuclear factor Y, subunit C2 nuclear factor Y, subunit C2	AT1G56170			[L1]:[232-237][I48]:[232-237][E81]:[232-237]		Downregulated	NS	NS	NS	-1.86286	-1.42914	-1.68316
Potra2n7c16445	sp|Q9W3Y5|Y4443_DROME Putative ATP-dependent RNA helicase CG14443 OS=Drosophila melanogaster OX=7227 GN=CG14443 PE=3 SV=2	AT4G34910-P-loop containing nucleoside triphosphate hydrolases superfamily protein P-loop containing nucleoside triphosphate hydrolases superfamily protein	AT4G34910		[L1]:[225-237][I48]:[225-237][E81]:[225-237]	[L1]:[232-237][I48]:[232-237][E81]:[232-237]	Upregulated	Upregulated	1.00103	0.981694	1.33836	0.996161	1.01634	1.58474
Potra2n13c26203	sp|Q6L1B5|RS4E_PICTO 30S ribosomal protein S4e OS=Picrophilus torridus (strain ATCC 700027 / DSM 9790 / JCM 10055 / NBRC 100828) OX=263820 GN=rps4e PE=3 SV=1	AT5G07090-Ribosomal protein S4 (RPS4A) family protein Ribosomal protein S4 (RPS4A) family protein	AT5G07090		[L1]:[225-237][I48]:[225-237][E81]:[225-237]	[L1]:[232-237][I48]:[232-237][E81]:[232-237]	Upregulated	Upregulated	0.732598	0.945959	0.724548	0.655981	0.982966	0.935891
Potra2n1c1525	sp|B1MTV8|UBL4A_PLEMO Ubiquitin-like protein 4A OS=Plecturocebus moloch OX=9523 GN=UBL4A PE=3 SV=1	AT1G15420-WD repeat protein WD repeat protein	AT1G15420			[L1]:[232-237][I48]:[232-237][E81]:[232-237]		Upregulated	NS	NS	NS	1.22135	1.35966	1.68777
Potra2n11c22779	sp|P34524|BRX1_CAEEL Ribosome biogenesis protein BRX1 homolog OS=Caenorhabditis elegans OX=6239 GN=K12H4.3 PE=3 SV=1	AT3G15460-Ribosomal RNA processing Brix domain protein Ribosomal RNA processing Brix domain protein	AT3G15460			[L1]:[232-237][I48]:[232-237][E81]:[232-237]		Upregulated	NS	NS	NS	1.14314	1.21229	1.6763
Potra2n4c9921	None available	AT4G38810-Calcium-binding EF-hand family protein Calcium-binding EF-hand family protein	AT4G38810			[L1]:[232-237][I48]:[232-237][E81]:[232-237]		Downregulated	NS	NS	NS	-1.90743	-1.67896	-1.53605
Potra2n2c5512	sp|C3N772|RS6E_SULIY 30S ribosomal protein S6e OS=Sulfolobus islandicus (strain Y.G.57.14 / Yellowstone #1) OX=439386 GN=rps6e PE=3 SV=1	AT4G31700-ribosomal protein S6 ribosomal protein S6	AT4G31700		[L1]:[225-237][I48]:[225-237][E81]:[225-237]	[L1]:[232-237][I48]:[232-237][E81]:[232-237]	Upregulated	Upregulated	0.66576	0.966949	0.934583	0.683502	1.05152	0.914008
Potra2n13c24942	sp|Q74M84|RL10E_NANEQ 50S ribosomal protein L10e OS=Nanoarchaeum equitans (strain Kin4-M) OX=228908 GN=rpl10e PE=3 SV=1	AT1G14320-Ribosomal protein L16p/L10e family protein Ribosomal protein L16p/L10e family protein	AT1G14320			[L1]:[232-237][I48]:[232-237][E81]:[232-237]		Upregulated	NS	NS	NS	0.723351	0.960827	1.07809
Potra2n6c14406	sp|P0DKH5|WRK52_ARATH Disease resistance protein RRS1 OS=Arabidopsis thaliana OX=3702 GN=RRS1 PE=1 SV=1	AT2G38470-WRKY DNA-binding protein 33 WRKY DNA-binding protein 33	AT2G38470		[L1]:[225-237][I48]:[225-237][E81]:[225-237]	[L1]:[232-237][I48]:[232-237][E81]:[232-237]	Upregulated	Upregulated	1.34743	1.97134	1.26964	1.28879	1.82615	1.3425
Potra2n12c24422	None available	AT5G63130-Octicosapeptide/Phox/Bem1p family protein Octicosapeptide/Phox/Bem1p family protein	AT5G63130		[L1]:[225-237][I48]:[225-237][E81]:[225-237]	[L1]:[232-237][I48]:[232-237][E81]:[232-237]	Upregulated	Upregulated	1.38325	1.55895	1.14605	1.04506	1.39217	1.28771
Potra2n17c30845	sp|Q54BC2|H2BV1_DICDI Histone H2B.v1 OS=Dictyostelium discoideum OX=44689 GN=H2Bv1 PE=3 SV=1	AT2G28720-Histone superfamily protein Histone superfamily protein	AT2G28720			[L1]:[232-237][I48]:[232-237][E81]:[232-237]		Upregulated	NS	NS	NS	0.681641	0.624733	1.31951
[truncated: 163 more rows]

## Sheet: SDS1e_DE_genes_241DOY
Supplemental Data Set 1 Table e. Genes displaying different response in their expression on 241 DOY between genotypes with earlier senescence onset (E81, I48) and late senescence onset (L1) in autumn 2018. The list contains genes that were significantly affected by time in all genotypes (225-241 or 237-241 DOY comparison) and genes that were significantly affected by time in I48 and E81, but not …
[truncated: 278 more rows]

[truncated: 2 more sheets: SDS1f_DE_genes_246DOY, SDS1g_DE_genes_250DOY]
