# Supplementary material for: Salicylic acid metabolism and signalling coordinate senescence initiation in aspen in nature
Source: Nat Commun. 2023 Jul 18;14:4288. doi: 10.1038/s41467-023-39564-5 (PMC10354028; doi:10.1038/s41467-023-39564-5)
Supplement: Supplementary file 5 — Supplementary Data 1-16 [file 41467_2023_39564_MOESM5_ESM.zip › Supplementary_Data_1-16/Supplementary_Data_11.txt]

Potra-ID	Module color 2011	GS.Mean.Tm.12h	GS.Mean.Tm.24h	GS.Min.Tm.12h	GS.Min.Tm.24h	GS.Max.Tm.12h	GS.Max.Tm.24h	GS.Tm.range.12h	GS.Tm.range.24h	GS.Chilling.hours.12h	GS.Chilling.hours.24h	GS.Mean.RH.12h	GS.Mean.RH.24h	GS.Min.RH.12h	GS.Min.RH.24h	GS.Mean.VPD.12h	GS.Mean.VPD.24h	GS.Max.VDP.12h	GS.Max.VDP.24h	GS.Mean.air.pressure.12h	GS.Mean.air.pressure.24h	GS.Precipitation.12h	GS.Precipitation.24h	GS.Max.solar.radiation.12h	GS.Max.solar.radiation.24h	p.GS.Mean.Tm.12h	p.GS.Mean.Tm.24h	p.GS.Min.Tm.12h	p.GS.Min.Tm.24h	p.GS.Max.Tm.12h	p.GS.Max.Tm.24h	p.GS.Tm.range.12h	p.GS.Tm.range.24h	p.GS.Chilling.hours.12h	p.GS.Chilling.hours.24h	p.GS.Mean.RH.12h	p.GS.Mean.RH.24h	p.GS.Min.RH.12h	p.GS.Min.RH.24h	p.GS.Mean.VPD.12h	p.GS.Mean.VPD.24h	p.GS.Max.VDP.12h	p.GS.Max.VDP.24h	p.GS.Mean.air.pressure.12h	p.GS.Mean.air.pressure.24h	p.GS.Precipitation.12h	p.GS.Precipitation.24h	p.GS.Max.solar.radiation.12h	p.GS.Max.solar.radiation.24h
Potra2c131s34685	turquoise-2011	0.726663975	0.771545547	0.611633001	0.650050245	0.684258072	0.826836863	-0.406547828	-0.458701846	-0.527045677	-0.570132914	-0.146926572	-0.095425148	0.040096911	0.153575687	0.199227104	0.33610531	0.029860288	0.199013683	-0.078668398	-0.110260962	-0.050402418	-0.066364773	-0.021030824	0.282607001	0.011306992	0.005414605	0.045537565	0.030368845	0.020212984	0.00169497	0.214677476	0.155876619	0.095734356	0.06705718	0.666401043	0.780174447	0.906820887	0.652109726	0.557006205	0.312219527	0.930551265	0.557437489	0.818159788	0.746897443	0.882999747	0.846280218	0.951061095	0.399771346
Potra2c131s34686	turquoise-2011	0.686719789	0.729467199	0.5504194	0.587173426	0.74552196	0.859415156	-0.317669345	-0.371886493	-0.486297345	-0.533905985	-0.283716207	-0.120768321	-0.085085967	0.106736216	0.349994638	0.358667123	0.167891752	0.247634457	-0.003006406	-0.033618154	-0.055001211	-0.094718152	0.093845129	0.314463335	0.019591355	0.010842717	0.079337613	0.057532922	0.008445557	0.000697183	0.341119331	0.260087053	0.129337439	0.090710131	0.39784385	0.723558396	0.803566166	0.754770594	0.291356379	0.278731295	0.621698361	0.462847256	0.993000531	0.921833012	0.87239658	0.781768996	0.783739039	0.346283584
Potra2c131s34687	turquoise-2011	0.677865455	0.706618103	0.54572707	0.577543477	0.700475494	0.810828688	-0.329331785	-0.378794893	-0.491546984	-0.510832191	-0.202085885	-0.176201356	-0.007481907	0.05092236	0.265637342	0.391165444	0.079303836	0.259307802	0.05118275	0.026964335	-0.049465305	-0.181364912	0.090237392	0.281298264	0.02189275	0.015057171	0.082466743	0.062793747	0.016366345	0.002462014	0.322678777	0.250633708	0.124639463	0.108324442	0.55124206	0.604283401	0.98258169	0.881800052	0.429827463	0.234206169	0.81671241	0.441306124	0.881199322	0.937274604	0.88516256	0.59355366	0.791892149	0.40205149
Potra2c131s34689	turquoise-2011	0.571295638	0.620384277	0.486338058	0.500393564	0.500594796	0.668486901	-0.339418607	-0.341027443	-0.525560083	-0.600946812	0.393600623	0.249894971	0.317571621	0.28459629	-0.291310079	-0.007078674	-0.229940111	0.019866417	-0.54978091	-0.574962172	0.236750314	0.307294324	-0.098317416	0.137044874	0.066375702	0.041702227	0.129300577	0.116972336	0.116801559	0.02453343	0.307171086	0.304735836	0.096845878	0.050542404	0.231048163	0.458638761	0.341276144	0.396317789	0.38477219	0.983520327	0.4963891	0.953768111	0.07975867	0.064257365	0.483355228	0.357978077	0.773659241	0.687824298
Potra2c131s34690	turquoise-2011	0.173231693	0.145335598	-0.004793777	-0.014658679	0.660556882	0.525168404	0.25052243	0.215427618	-0.047859354	-0.074631259	-0.366564193	-0.021078618	-0.381736981	-0.101838903	0.466586993	0.091324336	0.487240604	0.20316065	0.347870337	0.326891625	-0.090794002	-0.288952417	0.531374812	0.289589089	0.610486448	0.669835626	0.988839383	0.965880079	0.026936002	0.097140334	0.45747373	0.524666199	0.888870651	0.827367187	0.267506006	0.950949992	0.246668499	0.765744334	0.147974614	0.789433762	0.128485123	0.549081275	0.294496128	0.326492077	0.790633028	0.388807203	0.092543142	0.387715495
Potra2c499s35820	turquoise-2011	0.730456136	0.767253748	0.643657536	0.68042491	0.628578092	0.733581155	-0.461821871	-0.529874391	-0.588796492	-0.64546968	-0.026042143	0.026768706	0.172224383	0.178504269	0.116502251	0.203635683	-0.079194871	0.133957206	-0.206388883	-0.234293066	0.031162701	-0.022032456	-0.060297479	0.16962928	0.010682278	0.005848214	0.032601715	0.021208739	0.038319623	0.010186614	0.152719223	0.093641129	0.056676836	0.031957456	0.939416385	0.937728918	0.612595778	0.599489161	0.733009933	0.54812733	0.81696057	0.694561562	0.542611758	0.488040394	0.927528845	0.948732867	0.860208697	0.618042123
Potra2c499s35826	turquoise-2011	0.707533696	0.745151281	0.618742241	0.651201719	0.596760653	0.737066837	-0.446725636	-0.493920929	-0.574387687	-0.585877961	-0.06673534	-0.118207036	0.157231693	0.118429164	0.114415556	0.336171686	-0.097008093	0.190267946	-0.154136468	-0.190076291	-0.021937208	-0.112760637	-0.081369543	0.227616005	0.014868696	0.008496079	0.042404147	0.029978396	0.052601773	0.009653698	0.168371413	0.122551336	0.064586211	0.0582225	0.845430762	0.729228887	0.644295827	0.728736626	0.737645267	0.312117954	0.776607061	0.575224574	0.650909119	0.575616813	0.948954249	0.741327057	0.812010781	0.500872034
Potra2c499s35829	turquoise-2011	0.498471614	0.545989049	0.392163362	0.383089341	0.52073435	0.801978248	-0.230209467	-0.151641516	-0.519263412	-0.513855889	-0.169169939	-0.047376922	0.014041319	0.131824385	0.23680631	0.265072264	0.078982536	0.173993247	-0.159842884	-0.124845464	0.236971205	0.232599101	0.082032246	0.237611203	0.118611521	0.082289914	0.232909022	0.244858035	0.100514733	0.002983467	0.495870683	0.656256373	0.101650832	0.105899305	0.619007951	0.889984965	0.967316386	0.699226999	0.483248698	0.430846395	0.817444193	0.608893498	0.638734648	0.714557681	0.482935048	0.491281894	0.810503618	0.481718559
Potra2c499s35830	turquoise-2011	0.570812307	0.598633173	0.39440877	0.451461952	0.750476964	0.738572067	-0.147303959	-0.256597023	-0.253305828	-0.320668952	-0.233497398	-0.207739834	-0.199816352	0.011807822	0.296123023	0.405425695	0.254089099	0.294086881	0.137747421	0.085554921	-0.233751615	-0.282907651	0.26376065	0.328349378	0.066658415	0.051673626	0.230005654	0.163358695	0.007791066	0.009429957	0.665587181	0.446265778	0.452322184	0.336324483	0.489561768	0.539913704	0.555816137	0.972513389	0.376600823	0.216068347	0.450877373	0.380046962	0.686294168	0.802501908	0.489075459	0.399248444	0.433215888	0.324211129
Potra2c868s36853	turquoise-2011	0.663295072	0.673021107	0.558457872	0.597754477	0.578781767	0.59265048	-0.388283286	-0.485031179	-0.477935475	-0.487324841	-0.137645436	-0.059929198	0.066164064	0.231431944	0.178739006	0.232591331	-0.033382953	0.034733085	-0.171185753	-0.197357535	-0.136189422	-0.215049435	0.019926769	-0.032659893	0.026088437	0.023230103	0.07416281	0.052107758	0.062099708	0.054678919	0.237976081	0.130487176	0.137050594	0.128409182	0.686516223	0.861055336	0.84674037	0.493520829	0.599001277	0.491296786	0.922378459	0.919247816	0.61477346	0.560788792	0.68968887	0.525411998	0.953627794	0.92405548
Potra2n1016s36925	brown-2011	0.854006052	0.864629366	0.853297298	0.846995759	0.431249219	0.655625335	-0.761569769	-0.756713566	-0.803737524	-0.800650193	0.089910117	0.313194643	0.441150086	0.566564212	-0.06368889	-0.111350536	-0.372450082	-0.289781765	-0.345911409	-0.305958474	0.16272639	0.197521072	-0.445167877	-0.187606138	0.000819554	0.00059279	0.000836712	0.001001431	0.185404891	0.028511204	0.006461088	0.007020947	0.00287383	0.003068266	0.792632695	0.34833842	0.174392326	0.06917823	0.852418506	0.744468036	0.259308369	0.387385413	0.297407876	0.360179459	0.632612857	0.56045751	0.170040526	0.58068146
Potra2n1018s36926	turquoise-2011	0.050712262	0.075788087	-0.073298375	-0.042799395	0.31274508	0.385461354	0.19533781	0.196096928	0.174004746	0.15293002	-0.16710453	-0.496704165	-0.305422175	-0.427372217	0.180288065	0.564803715	0.308191542	0.528294207	0.621469214	0.607178847	-0.122636264	-0.260156846	0.329677769	0.543122962	0.882284797	0.824726796	0.830411403	0.900566703	0.349068079	0.241701065	0.564886618	0.563345055	0.608869455	0.653492987	0.623357429	0.120131903	0.361065197	0.189829355	0.595785397	0.070241009	0.356503443	0.094806706	0.041242892	0.047580076	0.719430744	0.439758066	0.32214004	0.084238181
Potra2n1022s36931	yellow-2011	-0.294185435	-0.297762096	-0.190786774	-0.212165306	-0.456671031	-0.394720089	0.036473894	0.102627071	0.265927098	0.260604124	0.52769544	0.116185007	0.234413271	-0.039010282	-0.595149296	-0.201503622	-0.312563307	-0.115050648	0.056354526	0.063702888	0.150852479	0.211722387	-0.332328542	-0.032720092	0.379879794	0.373838269	0.574163266	0.531114266	0.157953414	0.229604787	0.915212804	0.763975568	0.429305429	0.438943579	0.095250846	0.733714139	0.487810735	0.90933696	0.05340955	0.552414116	0.34936333	0.736233651	0.869279837	0.852386376	0.657950492	0.531992246	0.318028493	0.923915848
Potra2n1022s36932	blue-2011	-0.437135652	-0.542594025	-0.424589891	-0.450059131	-0.243603627	-0.628169833	0.368169013	0.29656929	0.390106923	0.456758774	-0.152896126	0.086593707	-0.159223767	-0.063143801	0.137710945	-0.335200273	0.140163751	-0.277599618	0.26536993	0.272159627	-0.323424316	-0.476212358	0.305414395	-0.359251243	0.178807963	0.084601045	0.193043535	0.16483364	0.470395239	0.038483482	0.265256547	0.375847645	0.235586672	0.157863331	0.653565629	0.800145533	0.640051714	0.853669813	0.686373584	0.313606279	0.681039554	0.408529933	0.430309508	0.418150382	0.331951642	0.138675341	0.361078056	0.277892131
Potra2n1028s36937	brown-2011	0.531831156	0.527373997	0.417916693	0.473007504	0.556455283	0.358378515	-0.244761124	-0.425514667	-0.308241819	-0.425853967	-0.086265305	0.395665144	-0.01983873	0.549004711	0.184759178	-0.257621731	0.104893184	-0.320713159	-0.490250363	-0.514616167	-0.273256342	-0.028701871	0.174531989	-0.296685204	0.092210884	0.095489842	0.20088535	0.141729472	0.075430217	0.279146438	0.46822206	0.191971607	0.356420904	0.191579218	0.800890316	0.228390396	0.953832484	0.080272541	0.586539839	0.44438791	0.758895737	0.336254086	0.125789518	0.105295133	0.41620212	0.933240218	0.607767525	0.37565214
Potra2n1039s36942	turquoise-2011	0.199297245	0.222485023	0.1681164	0.151011484	0.223261575	0.419479971	-0.098677988	-0.02080252	-0.22838628	-0.110668935	-0.300294275	-0.520279246	-0.093877547	-0.327670154	0.238625719	0.594316081	0.043537708	0.445599131	0.310593175	0.279148154	0.115105527	-0.255975667	-0.072055243	0.351226921	0.556864492	0.510831037	0.621225206	0.657608979	0.50931835	0.199031482	0.772847916	0.951591821	0.499384313	0.745987547	0.369590773	0.100865348	0.783665864	0.325272848	0.47979301	0.05383055	0.898858941	0.16957743	0.352571724	0.405811376	0.736111705	0.447406271	0.833252521	0.289543554
Potra2n1041s36943	brown-2011	0.358186832	0.314094205	0.210654802	0.217960442	0.476424179	0.370786744	-0.050598915	-0.118521964	-0.19949635	-0.239154177	-0.073753573	0.305270915	-0.026889945	0.427641873	0.163269851	-0.245205334	0.148136613	-0.326708154	-0.069279432	-0.012272303	-0.275985032	-0.085665218	0.374194271	-0.161144447	0.279422352	0.34688079	0.534110957	0.51968285	0.138474959	0.261610346	0.88254633	0.728530998	0.556462297	0.478791367	0.829371526	0.361315219	0.937447359	0.189519576	0.631461369	0.46738928	0.663792653	0.326779759	0.839602922	0.971432528	0.411373901	0.802251642	0.256906915	0.635968847
Potra2n1048s36945	blue-2011	-0.683829755	-0.743776282	-0.69905016	-0.713030014	-0.23538855	-0.637354439	0.667696316	0.604811161	0.626279198	0.647112017	-0.330556728	0.055126594	-0.455917019	-0.125260699	0.289917897	-0.291377697	0.438848381	-0.158571929	0.120608619	0.070681447	-0.449716296	-0.343933296	0.450242994	-0.058028373	0.020322561	0.008685412	0.016681429	0.01377278	0.485949183	0.034913462	0.024765867	0.048691063	0.039248661	0.031381326	0.320773566	0.872107749	0.158728851	0.713642815	0.387152285	0.384656776	0.176915806	0.641439397	0.723911601	0.836394347	0.165195347	0.300364104	0.164639857	0.865427204
Potra2n1049s36950	blue-2011	-0.262300888	-0.222167063	-0.12141392	-0.132144516	-0.429302011	-0.25139151	-0.028298288	0.061828844	0.171673904	0.151064773	0.319762532	-0.141857737	0.182664144	-0.391923598	-0.354008869	0.10813802	-0.229403378	0.28535483	0.267363621	0.257861267	0.338553731	0.233361418	-0.390194464	0.294382503	0.435860277	0.511450963	0.722131041	0.698526129	0.18761916	0.455862329	0.934177174	0.856689673	0.613749612	0.65749454	0.337769615	0.677363324	0.590865236	0.233220298	0.285474007	0.75163686	0.497422833	0.395004817	0.426721824	0.443949474	0.308484584	0.489821982	0.235472324	0.379545641
Potra2n1055s36952	turquoise-2011	0.566297333	0.532012809	0.530348338	0.505013378	0.511507697	0.516482797	-0.382905895	-0.403827446	-0.494251505	-0.552653115	-0.13821406	0.472047785	0.11007278	0.396097422	0.246583878	-0.36091578	0.035492776	-0.268825885	0.096971032	0.152431121	0.154964358	0.098172611	-0.070834294	-0.127337525	0.06933864	0.092078844	0.09329338	0.113092088	0.107779563	0.103821298	0.245103173	0.218058528	0.122262351	0.077876232	0.685278423	0.142652229	0.74731724	0.227836176	0.464809163	0.27550857	0.917486716	0.424099594	0.776690539	0.654562489	0.649138004	0.773985125	0.836044683	0.709072149
Potra2n1055s36953	yellow-2011	-0.015011382	-0.027316607	0.142172118	0.134688611	-0.47779478	-0.367270424	-0.33103903	-0.298155188	0.009846222	0.038156466	0.387745935	0.048955381	0.414566029	0.052438393	-0.474923365	-0.130214543	-0.486004458	-0.194674354	0.138381009	0.176230017	0.057799966	0.080341195	-0.549511163	-0.167577473	0.965059546	0.936456553	0.676681757	0.692963828	0.137182802	0.266514768	0.320025079	0.373177273	0.977078526	0.911314485	0.238682809	0.886339737	0.204893557	0.878303298	0.139898667	0.702754648	0.129602818	0.566235282	0.684915133	0.604223647	0.865952766	0.814350653	0.079937003	0.622360514
Potra2n1069s36958	turquoise-2011	0.354923724	0.417833887	0.490288834	0.515930208	-0.190627834	0.140293094	-0.600420292	-0.558636679	-0.298580793	-0.310155845	0.204351272	-0.206259572	0.360574784	-0.064221798	-0.263565861	0.313576087	-0.431328555	0.189669338	0.112163388	0.131167636	0.305165084	0.236938974	-0.676126306	0.067963314	0.284142696	0.200983836	0.125755298	0.104256197	0.574488311	0.680758638	0.050798332	0.074050344	0.372462277	0.353285994	0.546691583	0.5428703	0.275995929	0.851195456	0.433568311	0.347719947	0.185315011	0.576450022	0.74265699	0.700665494	0.3614902	0.482996348	0.022366393	0.842616913
Potra2n106s34540	brown-2011	0.221509676	0.28895119	0.260750587	0.307586973	0.088000668	0.158731355	-0.248981436	-0.304729067	-0.139309701	-0.272982191	-0.190636441	0.167588075	-0.086329352	0.201867129	0.227347498	-0.042725367	0.116248051	-0.005904554	-0.244414207	-0.248466387	0.104933813	0.382143253	-0.187354384	-0.032488694	0.512733695	0.388809309	0.438677025	0.357496745	0.796956378	0.641099905	0.460337401	0.362211579	0.682895354	0.416688725	0.574470708	0.622338173	0.800745052	0.551682284	0.501391086	0.900737956	0.733574181	0.986253521	0.468872911	0.461296365	0.758804738	0.246123799	0.581198603	0.924452589
Potra2n106s34546	yellow-2011	-0.199825974	-0.13636599	-0.092283133	-0.115697189	-0.383779835	-0.07401049	-0.042857945	0.109227651	0.099161436	0.058602099	0.431479014	0.081186011	0.192489828	-0.055627443	-0.478443771	-0.044776547	-0.235067869	0.070552772	-0.064458705	-0.038232133	0.42972059	0.611746059	-0.418391163	0.204316958	0.555796712	0.689303889	0.787266639	0.734797339	0.243936602	0.828784717	0.900431261	0.749203314	0.771760427	0.86410728	0.185144631	0.812428285	0.570684897	0.870954137	0.136573626	0.895994302	0.48656093	0.836688733	0.850651838	0.911139213	0.187141828	0.045486522	0.200321594	0.546760395
Potra2n106s34547	blue-2011	-0.568183668	-0.621221515	-0.651382905	-0.65101623	-0.172504717	-0.421783569	0.63956176	0.612601189	0.67463891	0.663716571	0.19633505	-0.127929121	-0.297162829	-0.307112282	-0.186799634	-0.028894962	0.240749851	0.07832051	0.385028125	0.385159453	-0.171017242	-0.257667079	0.51591292	-0.022090509	0.068210196	0.041347451	0.029917282	0.030041054	0.612008486	0.196318446	0.034091279	0.045101729	0.022777212	0.025959664	0.562861837	0.707771734	0.374847098	0.358277659	0.582338769	0.932791964	0.47577262	0.818952413	0.242275895	0.242101559	0.615127039	0.444304892	0.104269822	0.948597938
Potra2n1075s36965	turquoise-2011	0.493556244	0.553835336	0.497445837	0.467211328	0.396236677	0.776913513	-0.390178101	-0.260805742	-0.569517468	-0.53993494	-0.279577538	-0.182033539	0.060571762	-0.128320304	0.297084214	0.381315532	0.00904649	0.385209531	0.215853909	0.224877907	0.41965719	0.195839446	-0.291179776	0.488022742	0.122870647	0.077110097	0.119492392	0.147359899	0.227657805	0.004906141	0.235493695	0.438576668	0.067419798	0.086440944	0.405059139	0.592169535	0.859578234	0.706912243	0.374979544	0.247234281	0.978939888	0.242035101	0.523826064	0.506176008	0.19882197	0.563867745	0.384994645	0.127781116
Potra2n10c20098	turquoise-2011	0.761942446	0.820293615	0.697029517	0.713104966	0.598746402	0.903770909	-0.530555167	-0.504428603	-0.658209295	-0.697793502	-0.061385704	-0.072741845	0.179618348	0.083918205	0.136389171	0.340437839	-0.085197492	0.268455633	0.010410034	0.021713207	0.251669597	0.154297757	-0.182477369	0.333607518	0.006419522	0.001982873	0.017135534	0.013758251	0.051617865	0.000135318	0.093141891	0.113578587	0.027677982	0.016962813	0.857707755	0.831683101	0.597174949	0.806217615	0.68925335	0.305627079	0.80331304	0.424762822	0.975766325	0.949474902	0.455347269	0.650563944	0.591251435	0.316054858
Potra2n10c20099	turquoise-2011	0.499834728	0.529847499	0.380575082	0.407600915	0.675484055	0.744296044	-0.160214479	-0.202448866	-0.297356322	-0.328346595	-0.41696101	-0.27317218	-0.209892483	-0.158068349	0.461966254	0.439783405	0.294855427	0.406491115	0.389229519	0.343120103	-0.140696839	-0.283011583	0.148087	0.551618651	0.117447441	0.093660886	0.248230115	0.213377016	0.022543132	0.008613485	0.63794459	0.550511914	0.374521214	0.324215476	0.202023754	0.416351475	0.535625982	0.642512163	0.152574085	0.175888014	0.378744344	0.214747642	0.236734538	0.301584041	0.679881989	0.39906776	0.663899535	0.078550766
Potra2n10c20100	turquoise-2011	0.698807066	0.66241261	0.561559224	0.592674598	0.704266958	0.557091645	-0.345025687	-0.492419883	-0.473411593	-0.477663586	-0.082876172	0.073375275	0.105051293	0.286930491	0.150804283	0.055236684	-0.037049336	-0.093729574	-0.104681109	-0.144973881	-0.294999625	-0.450158275	0.135661584	-0.085043455	0.016735598	0.026359501	0.072228283	0.05466657	0.01554902	0.075025916	0.298729579	0.123869034	0.141342073	0.137306156	0.80858514	0.830235712	0.758541628	0.392284393	0.658054019	0.871854157	0.913879381	0.783999882	0.759370774	0.670617293	0.378500192	0.164729129	0.690840137	0.803662658
Potra2n10c20102	brown-2011	0.012690114	-0.001003358	0.046009374	0.042261967	-0.081633178	-0.131525212	-0.080020214	-0.099695101	0.0358085	0.043480366	-0.080917974	0.159590692	-0.043243564	0.279481163	0.009619311	-0.192689628	-0.010384395	-0.283703744	-0.096214677	-0.095446104	-0.11461637	0.030333635	-0.171428414	-0.248393102	0.970460307	0.997663976	0.893144671	0.901810045	0.811411137	0.699882177	0.815081284	0.770560406	0.916754909	0.898991563	0.8130381	0.639271031	0.899539269	0.405227919	0.977606646	0.57027736	0.975825996	0.397865483	0.778394654	0.780127195	0.73719884	0.929452704	0.614264426	0.461432888
Potra2n10c20103	turquoise-2011	0.45083779	0.550062255	0.481596427	0.468232363	0.275079921	0.732110304	-0.41805739	-0.278912256	-0.544958534	-0.557922238	0.099228486	-0.173715527	0.256673434	-0.194509391	-0.073774198	0.413651892	-0.197632527	0.480987556	-0.026443893	-0.049852999	0.512506088	0.381818246	-0.429464523	0.634641571	0.164013936	0.079572952	0.133638755	0.146358053	0.412972392	0.010417779	0.200718078	0.406224936	0.08298694	0.074500397	0.771609631	0.609474231	0.44612562	0.566570813	0.829324414	0.205995305	0.560231778	0.134202418	0.93848328	0.884267694	0.106977499	0.24655949	0.187433749	0.035942799
Potra2n10c20104	turquoise-2011	0.304369935	0.313220091	0.113050143	0.126993638	0.685845067	0.652943841	0.132618219	0.095710664	-0.137247558	-0.117656658	-0.420669466	-0.275369086	-0.365349605	-0.070926547	0.437710252	0.399192614	0.405864339	0.293958031	0.157682246	0.096831115	-0.261923935	-0.364622672	0.411137544	0.400206874	0.362806309	0.348297142	0.740682623	0.709828383	0.019810653	0.029394395	0.697489427	0.779530715	0.687382749	0.730448984	0.197627776	0.412461378	0.269215613	0.835833652	0.178171797	0.223890853	0.215524021	0.380265572	0.643335085	0.777005715	0.436544375	0.270241752	0.209043857	0.2226068
Potra2n10c20105	turquoise-2011	0.565577095	0.61032412	0.461631119	0.485735076	0.624592858	0.798390063	-0.266674429	-0.274663106	-0.442185024	-0.460538891	-0.401771521	-0.27747329	-0.128903768	-0.107536562	0.466343703	0.482266199	0.211526361	0.401545344	0.224897676	0.21661263	0.058089951	-0.10334294	0.100352578	0.400726841	0.069772792	0.046131371	0.152911104	0.129847206	0.039940021	0.003216677	0.427960414	0.413709533	0.173264896	0.154012695	0.220634462	0.408752102	0.705630847	0.752981009	0.148214589	0.133020449	0.532381014	0.220918933	0.506137628	0.52233218	0.865285522	0.762369929	0.769082596	0.221950203
Potra2n10c20106	yellow-2011	0.502587371	0.461447733	0.654685637	0.606354853	-0.219735222	-0.002922723	-0.788815229	-0.719828917	-0.647694373	-0.574937401	0.528259313	0.465002925	0.809831165	0.551130664	-0.541898505	-0.440889486	-0.80832102	-0.576028129	-0.341441611	-0.235265422	0.384026157	0.301180254	-0.735737772	-0.627636495	0.115119201	0.153095718	0.02881855	0.047964718	0.516202971	0.993195357	0.003905163	0.012499227	0.031178798	0.064271521	0.094832552	0.149541474	0.002517107	0.078870311	0.085079765	0.174676921	0.002602251	0.063650194	0.304110631	0.486184028	0.243608381	0.368110472	0.009854442	0.038698275
Potra2n10c20107	blue-2011	-0.658192773	-0.69546089	-0.63097026	-0.662589109	-0.325551797	-0.489199626	0.560666952	0.600894745	0.593883143	0.625367692	-0.358611138	-0.145650663	-0.469037169	-0.343921142	0.308378044	-0.051860544	0.421570631	0.086640956	0.543735564	0.554925736	-0.068372606	-0.149256747	0.277968863	0.046733745	0.027683254	0.017494113	0.037369246	0.026305128	0.328596035	0.126726438	0.072781346	0.050567673	0.054050194	0.039621316	0.278811799	0.669155012	0.145571392	0.300382317	0.356197311	0.879635888	0.196568293	0.80003839	0.083819211	0.076407941	0.841679404	0.661381051	0.407880892	0.891470843
Potra2n10c20111	turquoise-2011	0.548105503	0.588291013	0.469170165	0.476064958	0.487805752	0.750088451	-0.325623703	-0.281416467	-0.488107086	-0.479994523	-0.384120585	-0.19284287	-0.059528086	0.046508751	0.429584311	0.382649059	0.137193863	0.232303158	0.151989394	0.200157571	0.134029637	0.071048517	0.031919204	0.229042043	0.080870597	0.056942514	0.145441651	0.138814889	0.127976182	0.007840998	0.328482936	0.401845287	0.127705344	0.135124951	0.243482623	0.569964867	0.8619776	0.891990701	0.187297154	0.245446617	0.687499716	0.491849172	0.655509914	0.555127463	0.694403289	0.835554659	0.925773674	0.498119282
Potra2n10c20113	yellow-2011	-0.352331441	-0.363550342	-0.17561519	-0.220942941	-0.699836166	-0.626775822	-0.070231103	0.025518184	-0.007581073	0.127909751	0.425793242	0.046774603	0.467723464	0.006871824	-0.527182584	-0.189518312	-0.565920732	-0.231843976	-0.500794766	-0.504681672	0.178857231	0.136219595	-0.444528273	-0.308215637	0.287923998	0.271759468	0.605505945	0.513840644	0.016507142	0.039046652	0.837424738	0.940633436	0.982350857	0.707814301	0.19164941	0.891376443	0.146856852	0.984001835	0.095632346	0.576759358	0.069565424	0.492729924	0.116632011	0.113367882	0.598755612	0.689623079	0.170728785	0.356463885
Potra2n10c20116	magenta-2011	-0.024502034	0.027024646	0.104940185	0.064161552	-0.513057428	-0.006356154	-0.303917801	-0.078449242	-0.268082837	-0.132865283	0.493983412	-0.333905904	0.544376948	-0.226834897	-0.564542649	0.369762101	-0.626980107	0.21864644	-0.132473882	-0.056139203	0.574332286	0.404459471	-0.507461591	0.057097371	0.94299407	0.937134546	0.758790466	0.851333709	0.106536242	0.98520224	0.363555766	0.818659093	0.425431109	0.696948911	0.122496681	0.31559536	0.083382041	0.502382646	0.070399538	0.263034152	0.038963767	0.51833661	0.697805262	0.869775625	0.064617983	0.217270227	0.111069942	0.867569737
Potra2n10c20118	brown-2011	0.139390036	0.160311339	-0.021629787	0.016232892	0.492748628	0.397801825	0.206381575	0.130778424	0.144033414	0.065284547	-0.199381876	-0.077771152	-0.421105281	0.055711135	0.208730773	0.183549402	0.412674234	0.146819985	0.082786007	0.025513455	-0.2356178	-0.120372396	0.335231199	0.218756372	0.682720723	0.637738711	0.949668804	0.962218043	0.123579673	0.225658643	0.542626369	0.701518412	0.672651003	0.848757277	0.556693522	0.820204371	0.19711497	0.870761389	0.537938164	0.589036064	0.20717751	0.666630963	0.808790066	0.940644421	0.485512063	0.724434136	0.313558837	0.518121011
Potra2n10c20120	brown-2011	0.491912316	0.490734531	0.281963805	0.355788207	0.82472273	0.561234694	0.001737134	-0.210070428	-0.088497338	-0.1971493	-0.305994553	-0.008135142	-0.33669932	0.18058725	0.374950476	0.151109189	0.403495986	0.077446716	0.011612123	-0.080711781	-0.548135799	-0.451458599	0.434312014	0.197192209	0.124316646	0.125359289	0.400891153	0.282887867	0.001784318	0.072429111	0.995955603	0.535272175	0.79583124	0.561210733	0.360119912	0.981061148	0.311311156	0.595165028	0.255869702	0.657399158	0.21847262	0.820943923	0.972968798	0.813507277	0.080850399	0.163362212	0.181954265	0.561123778
Potra2n10c20123	brown-2011	0.133188757	0.074864224	-0.050609928	-0.042134849	0.472813699	0.217324633	0.23028212	0.13190124	-0.020536884	0.039171703	-0.070423393	-0.109688397	-0.122974699	0.019258342	0.106058914	0.101969026	0.15597336	-0.004956626	-0.045679628	-0.100110335	-0.44636343	-0.595059842	0.532173456	0.033470152	0.696241418	0.826835327	0.88252092	0.902104161	0.141915509	0.520931919	0.495730893	0.699058721	0.952209353	0.908963145	0.836984749	0.748174913	0.718683609	0.955181942	0.756285892	0.765452251	0.646981637	0.988460268	0.893906757	0.769627005	0.168758607	0.05345464	0.091962175	0.922176236
Potra2n10c20126	turquoise-2011	0.331290038	0.323483917	0.24739427	0.265262949	0.575512641	0.416522143	-0.053481984	-0.157342934	-0.144039035	-0.2817773	-0.519892524	0.337639755	-0.363729129	0.243717142	0.634966752	-0.240359886	0.498072191	-0.087996286	0.190075849	0.196093754	-0.069009974	0.020272766	0.241448417	0.010295177	0.31963591	0.331857389	0.46329546	0.430502429	0.06394333	0.20254782	0.875897367	0.644058578	0.672638843	0.401216148	0.101163908	0.309875958	0.271506091	0.470181914	0.035818314	0.476509576	0.118954022	0.796966307	0.575617718	0.563351497	0.840219842	0.952823378	0.474453757	0.976033635
Potra2n10c20127	blue-2011	0.033950455	0.044171059	0.163873569	0.130431209	-0.129941221	-0.018128402	-0.225281447	-0.161439797	-0.223698072	-0.194828079	-0.439818126	0.026889708	-0.033488457	-0.067931593	0.433121975	-0.038625764	0.057386103	0.041946068	0.179316957	0.213298774	0.322674379	0.159728028	-0.307756226	-0.053298057	0.921062432	0.897394271	0.630183069	0.702279561	0.703354105	0.957809462	0.505392789	0.635341814	0.508468921	0.56592268	0.175849918	0.937447911	0.922133786	0.842689581	0.183290314	0.910227486	0.866905187	0.902540971	0.597800682	0.528870191	0.333138812	0.638978914	0.357218519	0.876321331
Potra2n10c20128	brown-2011	0.584916856	0.602986902	0.424336371	0.484801122	0.774300375	0.651058116	-0.170783703	-0.329118126	-0.252353994	-0.352863204	-0.296449037	0.040802902	-0.197816188	0.229860536	0.352347817	0.131412631	0.29198185	0.059778899	-0.018619412	-0.093923921	-0.449610025	-0.28791174	0.223251076	0.301015476	0.058737715	0.049559123	0.193338024	0.130696774	0.005149051	0.030026897	0.615617183	0.32301171	0.454080809	0.287146067	0.376050524	0.905186588	0.559859881	0.496542301	0.287900023	0.700128772	0.383626355	0.861400896	0.956667637	0.783561191	0.165307568	0.390594968	0.509338788	0.368385554
Potra2n10c20129	turquoise-2011	-0.154326238	-0.136126564	-0.259332679	-0.261658355	0.374542369	0.269690607	0.419247584	0.411855962	0.166759122	0.191308885	-0.730411255	-0.360638406	-0.640514923	-0.356230865	0.717502784	0.376471642	0.650047076	0.435128922	0.309504194	0.223862908	-0.163403187	-0.322313527	0.418456184	0.466751088	0.650502998	0.689825939	0.441260728	0.437026657	0.256429166	0.422552571	0.199306414	0.208170082	0.624085871	0.573096016	0.010689522	0.275904961	0.033740465	0.282246527	0.012924935	0.253790515	0.030369925	0.181040568	0.354351696	0.508148307	0.631178968	0.333710851	0.200244413	0.147812892
Potra2n10c20131	blue-2011	-0.66086795	-0.644562317	-0.446762	-0.496091048	-0.883789215	-0.677845887	0.154341842	0.332398094	0.298287929	0.436125508	0.022843853	-0.402113671	0.102559124	-0.54056451	-0.145611382	0.21401595	-0.225438777	0.247028647	0.263349601	0.297826161	0.355399596	0.140611266	-0.353948541	0.050538599	0.026838751	0.032278918	0.168332571	0.120662222	0.000307007	0.021898039	0.650469609	0.317920995	0.372954199	0.179929696	0.946847092	0.220204534	0.764128012	0.086002956	0.669239857	0.527452357	0.505087574	0.463978114	0.43395974	0.373730502	0.283451568	0.680067763	0.285561918	0.882685506
Potra2n10c20134	brown-2011	-0.250966014	-0.24830469	-0.404108036	-0.378044632	0.359987467	0.069098116	0.570230091	0.474163601	0.32969872	0.342280199	-0.436952261	-0.322605556	-0.554924719	-0.301934878	0.422677544	0.297462565	0.548244368	0.331565497	0.012056339	-0.132340718	-0.492976756	-0.531041516	0.58049248	0.430866333	0.456650932	0.461597614	0.21770835	0.251650682	0.276836466	0.840018032	0.067000044	0.140622905	0.322107432	0.302846888	0.179011295	0.333247873	0.076408594	0.366852035	0.195271599	0.374342338	0.080778047	0.319209125	0.971935076	0.698096684	0.123379129	0.092786307	0.061149462	0.185839031
Potra2n10c20135	brown-2011	0.653874428	0.685153062	0.623369872	0.650715792	0.564640311	0.60343621	-0.463654613	-0.543739942	-0.514974743	-0.624797252	-0.309691594	0.317783043	0.02539028	0.380250643	0.387070472	-0.133665205	0.1158918	-0.108125752	-0.133735386	-0.146210825	-0.070265358	0.123246926	-0.147628119	0.134849318	0.029085742	0.019985379	0.040446674	0.030142735	0.070340206	0.049344345	0.150883286	0.083816222	0.105010963	0.039855777	0.354045054	0.340936934	0.940930548	0.248667179	0.239572907	0.695199742	0.734365154	0.751664273	0.695046342	0.667945485	0.837346354	0.718082797	0.664888367	0.692612921
Potra2n10c20139	turquoise-2011	0.067059887	0.07856646	-0.084000569	-0.016579147	0.391768835	0.206245698	0.236249492	0.097431358	0.268574717	0.123061474	-0.362729899	-0.020242142	-0.538580973	0.073223654	0.436347267	0.089239712	0.562830454	0.076024883	0.198321065	0.202815952	-0.262352995	-0.060935946	0.5161527	-0.034644638	0.844686918	0.818392026	0.806030544	0.961412648	0.233421349	0.542898044	0.4843085	0.775653829	0.424549453	0.718492079	0.272923904	0.952894575	0.087387885	0.830582124	0.179683073	0.794150145	0.071445209	0.824186523	0.558838063	0.549773906	0.435765753	0.858741242	0.104080948	0.919452872
Potra2n10c20141	yellow-2011	-0.349482898	-0.401828425	-0.266359732	-0.289276459	-0.403020351	-0.595900927	0.138035866	0.118159101	0.303664542	0.261190294	0.445995757	0.491795646	0.18761802	0.231407866	-0.450742489	-0.644171672	-0.198264994	-0.47349995	-0.158784202	-0.141113174	-0.030726864	0.151573797	-0.112480235	-0.359579338	0.292111042	0.220562924	0.428526547	0.388251373	0.219067637	0.053031708	0.685666246	0.729335129	0.363975916	0.437877248	0.169152205	0.124419681	0.580657058	0.493567065	0.164114125	0.032418012	0.558951509	0.141257455	0.640987381	0.678978375	0.928540168	0.656401714	0.741951367	0.2774214
Potra2n10c20142	brown-2011	0.723743374	0.705392167	0.547765758	0.588438876	0.809870123	0.665846258	-0.29090264	-0.44638547	-0.439314456	-0.497329915	-0.157443817	0.234790206	-0.018894937	0.4983928	0.229595253	-0.065649619	0.11704004	-0.218767393	-0.255540695	-0.291214968	-0.39705796	-0.273691622	0.217713148	-0.054754658	0.011805858	0.015312213	0.081097328	0.05686471	0.002514938	0.025315881	0.385467992	0.168735031	0.176403031	0.119592202	0.643843442	0.487090891	0.956026947	0.118679052	0.497053178	0.847919994	0.73181659	0.518099399	0.448205467	0.384934558	0.226607493	0.415430089	0.520168518	0.87296458
Potra2n10c20145	turquoise-2011	0.870512698	0.87685108	0.810770949	0.815701354	0.644190722	0.756775634	-0.636541415	-0.68147361	-0.821331624	-0.853258296	0.0456601	0.332167642	0.385496628	0.458173337	0.061915732	-0.111956773	-0.238723117	-0.174228209	-0.374868126	-0.3652695	0.080489756	0.066644768	-0.181188314	-0.028042795	0.000489678	0.000394423	0.002465178	0.002205701	0.032411219	0.007013575	0.035219757	0.020932919	0.001934929	0.000837664	0.893951889	0.318277252	0.241654296	0.156415449	0.856490076	0.743117221	0.479608331	0.608402332	0.255982538	0.269328581	0.814012539	0.845638366	0.59391944	0.934770365
Potra2n10c20147	brown-2011	0.557815069	0.513277511	0.59054735	0.604830612	0.176584816	0.026704486	-0.572330859	-0.706849137	-0.536891926	-0.52040212	0.289817204	0.436517348	0.559569605	0.575249016	-0.275365037	-0.405891021	-0.512850485	-0.536379066	-0.624272755	-0.658656557	-0.273608879	-0.202752234	-0.33604546	-0.425918532	0.074568064	0.106360433	0.055763124	0.048681864	0.603484128	0.937878063	0.0657729	0.015009451	0.088578756	0.100770607	0.387324717	0.179494062	0.073465404	0.064093594	0.412468531	0.215490936	0.106701727	0.088942461	0.040072204	0.027535522	0.415576793	0.549901979	0.312311131	0.191504607
Potra2n10c20148	turquoise-2011	0.631127338	0.615414703	0.488298554	0.505112208	0.800844321	0.729197744	-0.230017647	-0.323725194	-0.437985149	-0.466574646	-0.560488529	0.027775951	-0.217310151	0.18216479	0.645113008	0.118252983	0.344094354	0.051988795	0.209450597	0.200534533	-0.212386503	-0.316634379	0.257290303	0.145240734	0.037307421	0.043851561	0.127533443	0.11301	0.00305576	0.010886733	0.496239845	0.331475977	0.177867934	0.147986787	0.072892278	0.935389942	0.520960384	0.591897976	0.032083549	0.729127056	0.300122809	0.879340102	0.536504993	0.554367051	0.530676021	0.342782009	0.444994875	0.670040597
Potra2n10c20150	brown-2011	0.59650985	0.643236474	0.567124037	0.564424171	0.366997756	0.620027102	-0.47630545	-0.435199667	-0.605815854	-0.617991927	0.160527711	0.235087892	0.342099854	0.430102532	-0.144827513	-0.033570193	-0.262029307	-0.144966629	-0.506330075	-0.507092372	0.077580598	0.302008465	-0.292580527	0.139844456	0.052726949	0.032752705	0.068842555	0.070471562	0.266897227	0.041854219	0.138587253	0.180961573	0.048217477	0.042727588	0.637278885	0.486522722	0.303118423	0.186706917	0.670933676	0.921944233	0.436353095	0.670632967	0.112001606	0.111373395	0.820638724	0.366729436	0.382606644	0.681733177
Potra2n10c20151	brown-2011	0.583155379	0.572095418	0.427705712	0.44879614	0.698553449	0.633937147	-0.202557249	-0.292897259	-0.324442064	-0.355071049	-0.100173768	0.122788906	-0.059588031	0.353087074	0.127501746	0.028341432	0.110265356	-0.103410461	-0.088496188	-0.128207587	-0.273223866	-0.228080552	0.132061978	0.068602481	0.059690012	0.065909669	0.189446283	0.166168576	0.016792246	0.036213499	0.550293973	0.382067716	0.330344119	0.283928631	0.769484439	0.719093742	0.86183976	0.286818911	0.708711096	0.934077008	0.746887642	0.762218527	0.795833846	0.707159867	0.41625975	0.499974569	0.69870681	0.841152943
Potra2n10c20152	brown-2011	0.145722852	0.040731669	0.107466762	0.139554619	0.043298712	-0.369897833	-0.100005178	-0.304913834	0.057208955	0.12025272	0.049937616	0.078206113	0.131017432	0.304574866	-0.099591332	-0.222668398	-0.183506183	-0.46403751	-0.051529976	-0.084729676	-0.695979894	-0.737256661	0.111066538	-0.526208027	0.668999099	0.90535147	0.753137041	0.682363	0.899411713	0.262845292	0.76986336	0.361905797	0.867312906	0.724698904	0.884072401	0.819213086	0.700994615	0.362466878	0.77079371	0.510473656	0.589125317	0.150501473	0.880398346	0.804374942	0.017374883	0.009625271	0.745101061	0.096360051
Potra2n10c20153	blue-2011	-0.726276214	-0.735243027	-0.627142192	-0.659519879	-0.662322766	-0.601786831	0.4314483	0.554797651	0.555739177	0.654878349	0.016258806	-0.496148647	-0.159585595	-0.659469348	-0.101078805	0.301611171	0.029020148	0.361464294	0.566677848	0.595288337	0.224744216	-0.077191627	0.028758329	0.09454695	0.011372329	0.009929938	0.03889809	0.027262004	0.02638721	0.050135927	0.185179404	0.076490198	0.075886922	0.028755331	0.962157766	0.120612337	0.639281873	0.02727796	0.767451059	0.36739159	0.932501359	0.274725633	0.069110004	0.053339516	0.5064356	0.82152549	0.933109151	0.782155235
Potra2n10c20155	turquoise-2011	0.101854009	0.11918019	-0.004922543	3.53E-05	0.397100851	0.472047128	0.152808652	0.177977352	0.006282118	-0.030174878	-0.638611862	-0.244591456	-0.504173545	-0.207700805	0.703682849	0.325397644	0.574870565	0.3422618	0.572331649	0.624645181	0.075031759	-0.01932177	0.399082002	0.27330523	0.765710426	0.727072949	0.988539614	0.99991788	0.22655272	0.142652861	0.653753113	0.600584855	0.985374586	0.929821142	0.034443419	0.468540324	0.113791202	0.539991573	0.015672982	0.328838566	0.064309726	0.302874585	0.065772441	0.039918444	0.826452887	0.95503446	0.224031151	0.416115377
Potra2n10c20156	turquoise-2011	0.851022551	0.853927607	0.742105502	0.743879693	0.68673693	0.846522913	-0.546565462	-0.562496067	-0.739153238	-0.758587626	0.014091159	0.251999463	0.272910497	0.475495369	0.077480279	-0.024828899	-0.146129876	-0.165496776	-0.241268444	-0.199650248	0.06189744	0.080820622	-0.056670249	-0.032304086	0.000893615	0.00082144	0.008919593	0.008671067	0.019587075	0.001014704	0.081901738	0.071650635	0.009344588	0.006800846	0.967200429	0.454736657	0.416816023	0.139354967	0.82086741	0.942234679	0.668120231	0.626750644	0.474793381	0.556151503	0.856532096	0.81325961	0.868552951	0.924880818
Potra2n10c20158	turquoise-2011	0.207176074	0.216305487	0.144135007	0.186083261	0.452584538	0.272553493	0.012402232	-0.117783069	0.034913996	-0.09025498	-0.571917872	0.036814405	-0.473014295	-0.005287233	0.635747065	0.036262952	0.522434615	0.141663915	0.333406838	0.296635537	-0.119385686	-0.139793094	0.199055817	0.087262128	0.541038946	0.522936711	0.672431219	0.583812385	0.162184295	0.417450191	0.971130187	0.730168703	0.918828401	0.791852356	0.066012935	0.914423743	0.141722956	0.987690615	0.035520823	0.915701651	0.099211885	0.677783631	0.316364097	0.375735903	0.726617916	0.681844774	0.557352333	0.79863008
Potra2n10c20159	blue-2011	-0.424416779	-0.389542645	-0.22127907	-0.261327353	-0.826413352	-0.492634189	-0.067917616	0.123974484	0.128358951	0.17333324	0.480766149	-0.072885652	0.375831962	-0.246640706	-0.529119569	-0.008614109	-0.456636314	0.062623674	0.004667772	0.098002007	0.609443483	0.571828041	-0.472303881	-0.119523355	0.193244593	0.236324518	0.513183992	0.437628094	0.001712595	0.123680353	0.8427216	0.71647776	0.706827345	0.610273953	0.13440776	0.831354461	0.254663673	0.464702942	0.09419672	0.979946286	0.157989066	0.854864102	0.989132725	0.774369113	0.046533883	0.066065224	0.142405626	0.726313117
Potra2n10c20161	turquoise-2011	0.295272875	0.312932603	0.351211387	0.368011074	-0.045502989	0.054223095	-0.39628448	-0.415763498	-0.350707294	-0.399371001	0.155887657	0.231542892	0.289525188	0.264459075	-0.078667653	-0.145057997	-0.263412809	-0.17416801	-0.383610472	-0.319220967	0.325397083	0.348673219	-0.214139602	-0.433893521	0.378037753	0.348763626	0.289566368	0.265477452	0.894315024	0.874189358	0.227596593	0.203455658	0.290307222	0.223664701	0.647164699	0.493307808	0.387824997	0.43195338	0.818161485	0.670435493	0.433845316	0.608528157	0.244162424	0.338634609	0.328839449	0.293307276	0.527208062	0.182423427
Potra2n10c20163	brown-2011	0.353800669	0.361620128	0.349361843	0.346932493	0.070097944	0.246730735	-0.351350062	-0.318179773	-0.341034104	-0.261158146	0.399079914	-0.097585202	0.451288315	0.129002245	-0.458782568	0.16743524	-0.474161865	-0.039286071	-0.224605787	-0.244226916	-0.091201801	-0.098764585	-0.300714669	0.122775166	0.285777466	0.274503427	0.29228972	0.295888173	0.837729451	0.464534686	0.289362744	0.340300891	0.304725776	0.437935699	0.224033799	0.775307425	0.163540815	0.70541464	0.155794423	0.622660267	0.140624563	0.908698305	0.506704454	0.469224457	0.78971082	0.772653093	0.368887998	0.719124075
Potra2n10c20165	blue-2011	-0.528511615	-0.562293836	-0.42669426	-0.453811896	-0.562632653	-0.687912891	0.251948383	0.278487135	0.354950578	0.344978185	0.426917417	0.282096827	0.151263604	-0.012738828	-0.420297224	-0.444008037	-0.193351324	-0.258005505	-0.1889933	-0.162289864	0.187430033	0.220177497	-0.048909658	-0.366591827	0.09464578	0.071775066	0.190609537	0.160906282	0.071566678	0.019295038	0.454831186	0.406970751	0.284103671	0.298800553	0.190352518	0.400659435	0.657067596	0.970346954	0.198066413	0.171289858	0.568928501	0.443685566	0.577835198	0.633538302	0.581043189	0.515337335	0.886445301	0.267467181
Potra2n10c20169	yellow-2011	-0.05657208	-0.072584417	-0.100421363	-0.112845348	0.098738788	-0.057805107	0.14515022	0.111958696	0.061728179	-0.026954316	0.489176511	0.580797307	0.126802173	0.376341364	-0.429798324	-0.563048752	-0.083984632	-0.371742012	-0.545228039	-0.580080159	0.021140985	0.258834211	0.064114086	-0.165386357	0.868778954	0.832042898	0.768928029	0.741138477	0.77271113	0.865940938	0.670236189	0.743112937	0.856920926	0.937297871	0.1267471	0.060981182	0.710249532	0.253968205	0.187053264	0.071311314	0.806066741	0.26028689	0.082804273	0.061377586	0.950805015	0.44217073	0.851442636	0.626983924
Potra2n10c20170	grey-2011	-0.109636829	-0.069735439	-0.14965905	-0.147917055	-0.112665276	0.077790015	0.119817776	0.204665864	0.107858687	0.138368037	0.454799896	-0.21238312	0.144181487	-0.108971883	-0.506665747	0.256462561	-0.205691776	0.16585609	-0.176112445	-0.192574542	0.035881889	0.141214849	-0.017157993	0.260884415	0.748289997	0.838559085	0.660515612	0.66426569	0.741539361	0.820161379	0.725661391	0.546060875	0.752261043	0.684943359	0.159882054	0.530682722	0.672330673	0.749774354	0.111724697	0.446512466	0.544006142	0.625991733	0.604468781	0.57051209	0.916584811	0.678757758	0.960066315	0.438433534
Potra2n10c20173	turquoise-2011	0.368868991	0.415563207	0.409657059	0.401090612	-0.048372945	0.365740484	-0.460484322	-0.337493523	-0.458018485	-0.37196513	0.232291685	-0.319991122	0.378407356	-0.079490142	-0.256057045	0.456804184	-0.436128818	0.238510696	-0.070449907	-0.011376181	0.463929542	0.224372318	-0.378656906	-0.01724058	0.264278757	0.203695743	0.210851363	0.221491522	0.887684564	0.268664756	0.154067862	0.310098887	0.156573544	0.259978324	0.491871169	0.337404859	0.251158718	0.816288144	0.447256825	0.157816722	0.179926014	0.480011149	0.836924083	0.973517867	0.150609074	0.507158032	0.250820571	0.959874236
Potra2n10c20174	turquoise-2011	-0.098733238	-0.062860455	-0.209028192	-0.16780006	0.287501409	0.24737329	0.332579166	0.292187171	0.255812639	0.301037958	-0.669162091	-0.778145407	-0.59591338	-0.580683301	0.606422515	0.796402229	0.538977892	0.673922802	0.555647251	0.463761739	-0.351589996	-0.553448356	0.385642017	0.603048843	0.772723616	0.854320383	0.53734581	0.621891521	0.391300996	0.46333462	0.317641224	0.383276484	0.447705732	0.368348016	0.024336147	0.004794606	0.053025463	0.061044083	0.047933053	0.003351552	0.08710958	0.0229769	0.075945682	0.150776403	0.289010623	0.077360322	0.241461584	0.049529476
Potra2n10c20175	turquoise-2011	0.362460872	0.439018381	0.260965154	0.308300621	0.508142715	0.570894433	-0.093164002	-0.150139378	-0.238066349	-0.372415421	0.070129397	0.105819351	-0.035952793	0.107592428	0.021353615	0.114964615	0.123918813	0.202965572	-0.407717444	-0.480730073	0.011354469	0.226785193	0.089141577	0.377121319	0.273306337	0.176728667	0.438286666	0.356324381	0.110511546	0.06661032	0.785276846	0.659482814	0.480854266	0.259356219	0.837657474	0.756822043	0.916420476	0.752856135	0.95031075	0.736424833	0.716600537	0.549473219	0.213233401	0.134441236	0.973568394	0.502478838	0.794372324	0.252905464
Potra2n10c20176	turquoise-2011	0.12772261	0.180720774	0.069716431	0.062974901	0.33526396	0.536019291	0.049215058	0.12749881	-0.126121881	-0.067444937	-0.54517673	-0.503548909	-0.312370341	-0.369871057	0.496194049	0.59916564	0.332143407	0.538722576	0.403275417	0.35378298	-0.044658474	-0.179947516	0.068310727	0.706110756	0.708225597	0.594888242	0.838602591	0.854057604	0.313508586	0.089198189	0.885740238	0.708717551	0.711746495	0.843804552	0.082839029	0.114312982	0.349676904	0.262882542	0.120573026	0.051411762	0.318314729	0.087288531	0.218748432	0.285803255	0.896267283	0.596491828	0.841821131	0.015162345
Potra2n10c20177	yellow-2011	-0.255423107	-0.315619569	-0.185963449	-0.20874504	-0.355830792	-0.556569307	0.06871776	0.037536116	0.065868952	0.140533027	0.202267107	0.244853097	0.283338288	0.172596457	-0.23048812	-0.41871931	-0.269461449	-0.421171573	-0.359608393	-0.366180571	-0.287791328	-0.17885117	-0.021198053	-0.296273672	0.448421632	0.344416427	0.584058983	0.537909744	0.282826132	0.075357667	0.84088895	0.912751562	0.847417028	0.68023763	0.550877477	0.468049578	0.398500053	0.611816339	0.495334623	0.199932252	0.422962279	0.197037037	0.277379735	0.268045314	0.390802088	0.598768207	0.950672358	0.376346482
Potra2n10c20181	yellow-2011	-0.481915338	-0.519655401	-0.336359165	-0.389607558	-0.75215833	-0.731116774	0.083973421	0.186091104	0.156289113	0.275491829	0.513233258	0.156837874	0.407442056	0.073190326	-0.591508477	-0.34246168	-0.500138598	-0.363580884	-0.412062792	-0.368711255	0.180275696	0.190901712	-0.267552465	-0.465504451	0.133344122	0.101347259	0.311831153	0.23623957	0.007577652	0.010576065	0.806092205	0.583796244	0.646307332	0.412244559	0.106395769	0.645135994	0.213572891	0.830658273	0.055265841	0.302573777	0.117188947	0.271716174	0.207918929	0.264498919	0.59581105	0.573928256	0.42638274	0.149044279
Potra2n10c20183	yellow-2011	-0.430956001	-0.465159707	-0.291354992	-0.320896799	-0.696903477	-0.694315361	0.055882009	0.118525229	0.311166217	0.382198555	0.574924316	0.041153958	0.339074413	-0.052525625	-0.677486805	-0.218154677	-0.465949994	-0.226779106	-0.028983775	-0.007809508	0.086419394	0.061437031	-0.341064844	-0.289494357	0.185737305	0.149385934	0.384695529	0.335961735	0.01716415	0.017759348	0.870367876	0.728523765	0.351636941	0.246049708	0.064278999	0.904374049	0.307693454	0.878102154	0.021995259	0.519301522	0.148603451	0.502490618	0.932585796	0.981819124	0.80054084	0.857589825	0.30467935	0.387877835
Potra2n10c20186	brown-2011	0.889454544	0.894537994	0.795975189	0.81104204	0.683974426	0.780148573	-0.605782347	-0.667136376	-0.738499533	-0.826602606	0.306694712	0.479353267	0.432758494	0.573142541	-0.1760072	-0.236601557	-0.27994842	-0.267744793	-0.421773129	-0.402609801	0.068096372	0.175846749	-0.138374852	-0.05921238	0.000247259	0.000201578	0.003381066	0.002450348	0.020285502	0.004617248	0.04823322	0.024931433	0.009440651	0.001704702	0.358965332	0.13572281	0.183699578	0.065302855	0.604688245	0.483638288	0.404409944	0.426037533	0.196330691	0.219582002	0.842312115	0.605022883	0.68492853	0.862703601
Potra2n10c20190	brown-2011	0.644039601	0.645735999	0.514138993	0.520343259	0.695874708	0.731551262	-0.2969187	-0.340891355	-0.524658569	-0.519063837	-0.316590004	0.082113365	-0.047767946	0.342116459	0.359430336	0.093016359	0.129733112	-0.060056075	-0.161671118	-0.172889121	-0.122054994	-0.128484005	0.100381663	0.047127035	0.032465132	0.031863532	0.105674068	0.100815984	0.017399	0.010506631	0.37525847	0.304941421	0.097524496	0.101805619	0.342853393	0.810319172	0.88908177	0.303093417	0.277635124	0.785610277	0.703810635	0.860763645	0.634850864	0.611203504	0.72071448	0.706552655	0.769017237	0.89056222
Potra2n10c20194	yellow-2011	-0.40282532	-0.48098318	-0.365519227	-0.376529814	-0.311208243	-0.707155535	0.27925029	0.179626046	0.370653166	0.344542342	0.280782605	0.520306633	0.064514047	0.314050528	-0.287250002	-0.720468903	-0.068821309	-0.589516188	-0.32643654	-0.348679482	-0.336516795	-0.106430999	0.106830788	-0.461350464	0.219311896	0.134206475	0.268976491	0.253711195	0.351568436	0.014946334	0.405632382	0.597158972	0.261795713	0.299452196	0.40295165	0.100844226	0.850524856	0.346951489	0.391733889	0.012383903	0.840651835	0.056300026	0.327205897	0.293298012	0.311590124	0.755453346	0.754559071	0.153193694
Potra2n10c20196	turquoise-2011	0.763719849	0.788501192	0.692781392	0.697914673	0.644817723	0.800655581	-0.508854463	-0.525310206	-0.69037372	-0.754218043	-0.166878991	0.318144061	0.170214547	0.4373798	0.267154386	-0.095607125	-0.002978836	-0.129347871	-0.218418551	-0.18950688	0.051523589	0.194357341	-0.08868534	0.119688591	0.006223974	0.003929445	0.018119014	0.016935534	0.032188204	0.003067918	0.109929988	0.097033663	0.018693999	0.007322078	0.623833042	0.34035812	0.616812303	0.178537486	0.427097671	0.779764143	0.993064718	0.704655975	0.518783668	0.576782774	0.880413078	0.56688015	0.795405439	0.725947333
Potra2n10c20202	brown-2011	0.234885103	0.209196457	0.038257504	0.036137707	0.589183928	0.435296039	0.177508446	0.121324656	-0.138020852	-0.209874236	0.133764828	0.436930029	-0.078461795	0.41869054	-0.008854143	-0.33273514	0.202246235	-0.267621096	-0.423967524	-0.427564049	-0.14032286	0.05673537	0.496068042	-0.066377905	0.486909736	0.537010807	0.911080448	0.915991912	0.056473774	0.180853995	0.601560543	0.722328349	0.685698926	0.535662267	0.694981991	0.179035954	0.818630491	0.199966369	0.979387585	0.317400339	0.550919463	0.426259541	0.19376696	0.189608948	0.680693994	0.868403036	0.120682151	0.846250113
Potra2n10c20209	brown-2011	0.324298961	0.258534939	0.270738045	0.295309816	0.168353044	-0.075138588	-0.229925546	-0.378374066	-0.113750274	-0.158323488	0.459604965	0.436914912	0.280472346	0.536268793	-0.421750101	-0.431835412	-0.3009979	-0.531714227	-0.36749261	-0.361603943	-0.193251206	-0.139529357	-0.015209164	-0.63203465	0.330569899	0.442717505	0.420682304	0.377975259	0.620726922	0.826209039	0.49641714	0.251203845	0.739124766	0.64196857	0.154958541	0.179052722	0.403493732	0.089020792	0.196357703	0.184741422	0.368414902	0.092295943	0.266203346	0.2745265	0.56913251	0.682417903	0.964599436	0.036951703
Potra2n10c20211	turquoise-2011	-0.114530716	-0.098906433	-0.161583923	-0.121665672	-0.092146318	-0.067432976	0.140320356	0.118782757	0.250561578	0.258074323	0.082761763	-0.451508355	-0.142025306	-0.31172492	-0.099042065	0.456168946	0.030985059	0.324020185	0.223805755	0.230213915	0.035402669	-0.137477727	0.173341665	-0.044599495	0.737389248	0.772333996	0.635035907	0.721574659	0.787575794	0.843831959	0.680699432	0.727953213	0.457401087	0.443559678	0.808845168	0.163310047	0.677000014	0.350726791	0.772028912	0.158469503	0.927941038	0.331009971	0.508259463	0.495862124	0.917695582	0.68688143	0.610256325	0.896403642
Potra2n10c20212	brown-2011	0.468652687	0.441932547	0.347581499	0.405806713	0.601388334	0.29867201	-0.152094964	-0.368376598	-0.210170557	-0.252288487	-0.478452843	0.0517844	-0.224630057	0.288099407	0.51444279	0.012256563	0.277896158	-0.130719772	-0.108465288	-0.178152092	-0.564419109	-0.511798184	0.263983889	-0.111065917	0.145946874	0.173539524	0.294924466	0.215595484	0.050328475	0.372309128	0.655283445	0.264966362	0.535073134	0.454201958	0.136565122	0.879811507	0.506657313	0.390272275	0.105432714	0.971469154	0.40800865	0.701646969	0.750905736	0.60022141	0.07047464	0.107545797	0.43281216	0.745102446
Potra2n10c20214	turquoise-2011	0.604205918	0.664951853	0.491449205	0.498130544	0.678209558	0.91781247	-0.278970047	-0.244318979	-0.522712093	-0.546329785	-0.263000572	-0.091136852	-0.065520392	0.089934194	0.309673399	0.341423894	0.154040334	0.275697816	-0.062514779	-0.086498387	0.114731569	0.104613901	0.001686167	0.444144842	0.048977896	0.025584859	0.124725954	0.118903945	0.021799889	6.79E-05	0.406123602	0.469051639	0.099000318	0.082060304	0.434591832	0.78985768	0.848216357	0.792578209	0.35407482	0.304137362	0.651114884	0.411880817	0.855114175	0.800361695	0.736942775	0.759521333	0.996074263	0.171142204
Potra2n10c20215	pink-2011	-0.389056727	-0.44521633	-0.577819916	-0.585505292	0.303777478	-0.021009321	0.736998721	0.68609015	0.502620541	0.541888739	-0.389664455	-0.242786782	-0.624576729	-0.272958204	0.389564113	0.135530218	0.621952664	0.17267324	0.394248967	0.338076519	-0.445993517	-0.564870681	0.783597788	0.231728469	0.236960976	0.169988457	0.062638355	0.058421908	0.363788526	0.95111108	0.009663913	0.019749033	0.115091327	0.0850865	0.236165127	0.471931599	0.039946674	0.416731313	0.236296423	0.691126753	0.041039345	0.611655535	0.230211581	0.309210634	0.169154604	0.070200384	0.004323267	0.492951586
Potra2n10c20216	blue-2011	-0.430251344	-0.407394221	-0.223274191	-0.297871708	-0.729801452	-0.441958654	-0.029878852	0.186402207	-0.038117765	0.084052735	0.274503723	-0.046423604	0.348242509	-0.234243616	-0.340488733	-0.04833976	-0.417856534	0.043834718	-0.205146502	-0.158443697	0.625520297	0.451186306	-0.47997271	-0.098865541	0.186537634	0.213631894	0.50929379	0.373653893	0.010788296	0.173511113	0.93050818	0.583156121	0.911404131	0.805912066	0.413991571	0.892187447	0.293944711	0.488134883	0.305550092	0.887761194	0.200956898	0.898172048	0.545097843	0.641712508	0.039558755	0.163647867	0.13514526	0.772425982
Potra2n10c20218	turquoise-2011	0.099876833	0.118642683	0.029929251	0.060569838	0.391547321	0.255752983	0.113098535	0.024655114	0.080828048	-0.05366166	-0.082191321	0.065584415	-0.255621601	-0.150403949	0.176768296	0.022167475	0.308851203	0.255049286	0.190110957	0.125323846	0.045882709	-0.042694188	0.184095127	0.261652781	0.770151858	0.728263531	0.930391208	0.859582657	0.23370929	0.447815337	0.740574918	0.942638421	0.813242713	0.875483232	0.810141924	0.848069528	0.448056765	0.658914163	0.603101824	0.948419053	0.355421259	0.44910916	0.575545859	0.713503715	0.893437401	0.900810084	0.587909528	0.437036782
Potra2n10c20226	turquoise-2011	0.330734878	0.367568327	0.225667994	0.218066036	0.593164883	0.731238957	-0.023456541	0.017287182	-0.233901827	-0.330821644	-0.304434986	0.069641497	-0.278942453	-0.037872167	0.419325805	0.117115591	0.397606743	0.281912044	0.288215397	0.308770502	0.309696116	0.233770238	0.189887766	0.364303736	0.320496985	0.266097265	0.504643043	0.51947553	0.054415942	0.010556506	0.945423301	0.959765849	0.488788209	0.320362325	0.362698547	0.838774107	0.406171985	0.911973052	0.199213848	0.731648987	0.225907259	0.400981335	0.390072898	0.355553559	0.354037656	0.489039842	0.576002747	0.270692657
Potra2n10c20227	brown-2011	0.540422697	0.558510791	0.331802828	0.401664625	0.873298918	0.694642653	-0.034057546	-0.214137807	-0.141088406	-0.285012349	-0.251192214	0.055832935	-0.312913543	0.179938203	0.346495274	0.134186739	0.411990386	0.127664866	0.028680906	-0.051577704	-0.415061139	-0.275318187	0.392694645	0.31418955	0.086101486	0.074129513	0.318841658	0.220768882	0.000445881	0.017683275	0.920814109	0.527211607	0.679032121	0.395597356	0.45623162	0.870480889	0.348794563	0.596511152	0.296538373	0.694060033	0.20800683	0.70835252	0.933288887	0.880288254	0.204298305	0.412551305	0.232220144	0.346726482
Potra2n10c20229	black-2011	-0.250237364	-0.319597307	-0.389975102	-0.396352523	0.3251611	-0.066218413	0.542028271	0.444833592	0.35331696	0.32202078	-0.618341647	0.152411964	-0.637627087	0.061608775	0.674877416	-0.256766822	0.708505129	-0.153792528	0.292049515	0.290534024	-0.393674689	-0.348082942	0.708759371	-0.101781314	0.458002855	0.338033391	0.23575892	0.227509482	0.329210909	0.846615764	0.084990312	0.170400028	0.286483178	0.334175307	0.042576621	0.654603568	0.034811164	0.857195242	0.022710979	0.445954349	0.014670589	0.65164539	0.383511036	0.386098037	0.230952503	0.294181058	0.014619056	0.765873613
Potra2n10c20230	yellow-2011	-0.52618671	-0.605420151	-0.427552245	-0.452454971	-0.549670725	-0.836689543	0.257689512	0.220771853	0.435781143	0.471786994	0.09971726	0.269772714	0.013788814	0.118271964	-0.159128975	-0.525777884	-0.068575485	-0.469000851	0.007776129	0.030336154	-0.2289839	-0.131054072	0.002498586	-0.478343361	0.096376009	0.048403622	0.189622506	0.162319574	0.079831482	0.001321935	0.444263826	0.514175015	0.180313081	0.142903627	0.770510588	0.422405818	0.967903873	0.72908499	0.64025345	0.096682392	0.841214766	0.145606834	0.98189682	0.92944686	0.498231389	0.700914326	0.994182812	0.136667763
Potra2n10c20233	blue-2011	-0.067121057	-0.145940329	0.059322039	-0.007719244	-0.41674437	-0.387699192	-0.218867794	-0.137059932	-0.147464046	-0.040334312	0.23873125	0.280014562	0.405020796	0.199516365	-0.25612898	-0.42106507	-0.417986285	-0.445015977	0.043550157	0.155312858	0.259626708	0.073830525	-0.291251095	-0.572129119	0.844546732	0.668529463	0.862451417	0.982029233	0.20228235	0.238744344	0.517902528	0.687791491	0.665242041	0.906271291	0.479592911	0.404294223	0.216571519	0.556421874	0.44712474	0.197162251	0.200802603	0.170203827	0.89883015	0.64839294	0.440724363	0.829195756	0.38487288	0.06589008
Potra2n10c20234	blue-2011	-0.687161193	-0.76141283	-0.603525041	-0.63847426	-0.59799716	-0.871119406	0.429828528	0.428280654	0.506113623	0.580375198	0.103706368	0.099776962	-0.039828332	-0.094790287	-0.158514698	-0.3717085	-0.032214638	-0.288206755	0.004422375	0.013201067	-0.13908332	-0.176466328	0.126262558	-0.389165173	0.019481352	0.006478651	0.049301958	0.03449464	0.051987609	0.000479876	0.187018859	0.188786969	0.112180402	0.061214292	0.76155511	0.77037637	0.907442709	0.781606269	0.641561284	0.260333253	0.925088314	0.390087751	0.98970402	0.9692714	0.68338753	0.603731059	0.711436865	0.236818847
Potra2n10c20235	turquoise-2011	0.51247255	0.507781395	0.315055126	0.362018413	0.826582724	0.670593175	-0.033317764	-0.176213795	-0.170876272	-0.291710064	-0.077841256	0.062767939	-0.184991679	0.0645858	0.206836705	0.104996804	0.295156026	0.167822841	0.171993428	0.119527372	-0.225671248	-0.287411297	0.3920589	0.277805125	0.107004378	0.110807535	0.345327264	0.273935964	0.00170553	0.023921721	0.922529645	0.604257467	0.615422885	0.384089731	0.820044589	0.85453282	0.586060562	0.850360223	0.541716778	0.75866366	0.378235471	0.621843528	0.613079777	0.726304224	0.504636734	0.391456131	0.233044612	0.408168641
Potra2n10c20239	turquoise-2011	0.40154954	0.472713687	0.292503524	0.325519811	0.599513485	0.750050781	-0.093295275	-0.102985964	-0.295994632	-0.326972709	-0.518178979	-0.3668993	-0.296170872	-0.214098404	0.558152986	0.56751963	0.364316533	0.524571826	0.158314506	0.102915203	-0.023417783	-0.096169041	0.162270583	0.589592672	0.220913655	0.142011572	0.382737725	0.32864635	0.051241187	0.007845852	0.784980412	0.763170493	0.376817653	0.32636498	0.102493752	0.267035403	0.376520029	0.527289451	0.07435484	0.068606016	0.270674557	0.097589956	0.641987704	0.763329209	0.945513364	0.778497505	0.633579189	0.056260083
Potra2n10c20240	lightgreen-2011	-0.209593674	-0.157671602	-0.228992165	-0.225820953	-0.231318188	0.023279203	0.161444506	0.276449986	0.180311317	0.226648838	0.417948811	-0.410991525	0.092949652	-0.314770014	-0.476301689	0.446110655	-0.190844901	0.349855819	-0.018893259	-0.021208726	0.178606383	0.158317608	-0.020494823	0.283092999	0.536220315	0.643357777	0.498215452	0.504346497	0.493739285	0.945835391	0.635331818	0.410553932	0.595737175	0.502742765	0.200847159	0.20922172	0.785760934	0.345787825	0.138590812	0.169029145	0.574044412	0.291560989	0.95603085	0.950647548	0.599276906	0.641981095	0.952307134	0.398926248
Potra2n10c20241	brown-2011	0.776057778	0.787663654	0.667590274	0.695528322	0.634427967	0.713998373	-0.485501609	-0.555161911	-0.580479675	-0.599884126	0.025579055	0.094155409	0.19610238	0.388667197	0.014356115	0.112766389	-0.140275041	-0.082095098	-0.25795284	-0.274052259	-0.108366633	-0.090681474	-0.083210764	0.001744103	0.004984737	0.003994754	0.024797162	0.017478589	0.036024734	0.013585915	0.130059248	0.076256422	0.061156539	0.051059859	0.940492039	0.783038736	0.56333399	0.237471901	0.966583993	0.741314253	0.680797844	0.810360706	0.443781918	0.414790974	0.751126114	0.790887545	0.80782478	0.995939377
Potra2n10c20245	red-2011	0.170094161	0.085570609	0.129504246	0.171495078	0.089589699	-0.317607985	-0.106616992	-0.323053983	0.133598686	0.068279913	0.323265519	0.406859063	0.125499801	0.474299816	-0.315744875	-0.483584067	-0.165451573	-0.562617447	-0.160787118	-0.18239663	-0.458903183	-0.353391161	0.044890353	-0.617874613	0.617065199	0.802466312	0.704312803	0.61412461	0.793357876	0.341217788	0.755037272	0.332537607	0.695345147	0.841891708	0.332202835	0.214292643	0.713116167	0.140492886	0.344214393	0.131809158	0.62684614	0.071576021	0.636727752	0.59141841	0.155671654	0.286374858	0.895731196	0.042778313
Potra2n10c20250	turquoise-2011	0.092651993	0.129851877	0.034191962	0.005184788	0.348009608	0.46617136	0.092323108	0.16965763	-0.200843492	-0.171045036	-0.13593233	-0.151441549	-0.116302947	-0.23174501	0.15923192	0.262780928	0.151487695	0.375210332	-0.032378919	-0.100012282	0.235106691	0.011994707	0.057373323	0.463383773	0.786433281	0.703550089	0.920502433	0.987929106	0.294289715	0.148384732	0.787176316	0.61798253	0.553744127	0.615068716	0.690249541	0.656685581	0.733452319	0.492919842	0.640034363	0.434989832	0.656586523	0.255513836	0.924707228	0.769847393	0.486486854	0.972078496	0.866934601	0.151153726
Potra2n10c20254	blue-2011	-0.717294864	-0.744733528	-0.577577026	-0.614022621	-0.799300911	-0.831831642	0.327030832	0.414113815	0.488762944	0.561122892	0.365762473	-0.070304855	0.11417448	-0.283117412	-0.439016631	-0.149374271	-0.235061365	-0.059174957	0.044846168	0.072231475	0.199186248	0.100725673	-0.120570787	-0.254686773	0.012963489	0.008553281	0.062774874	0.044467091	0.00315624	0.001497192	0.32627389	0.20543814	0.127117125	0.072498384	0.268633787	0.837255977	0.738181295	0.398883819	0.176730593	0.661128193	0.486573341	0.862789667	0.895833346	0.832849642	0.557088757	0.768244298	0.72399528	0.449776357
Potra2n10c20255	blue-2011	-0.723251764	-0.774530714	-0.610675815	-0.635724059	-0.752297875	-0.885437141	0.380242509	0.419621249	0.545223517	0.638233456	-0.013098303	-0.160045816	-0.101139046	-0.24934503	-0.067704616	-0.104768657	-0.019070153	-0.117907708	0.207477617	0.260314509	-0.006946638	-0.098314962	0.072849468	-0.40743002	0.01189137	0.005127291	0.045971294	0.035529569	0.007560134	0.000288607	0.248678142	0.198864449	0.082807336	0.034584405	0.96951051	0.638303148	0.767315761	0.459660984	0.843209573	0.759174662	0.955619522	0.729892379	0.540436959	0.439470882	0.983827683	0.773664764	0.831437149	0.213587736
Potra2n10c20257	blue-2011	-0.806324883	-0.82530427	-0.669785597	-0.697070736	-0.786832275	-0.867968414	0.431267001	0.498924746	0.595314151	0.658639807	0.02290813	-0.147849707	-0.144092517	-0.321467469	-0.114240712	-0.088827196	0.014673431	-0.009708338	0.139130202	0.158221437	0.107976657	0.061364921	-0.026617642	-0.23422758	0.002718064	0.001759398	0.024154967	0.017126183	0.004060372	0.000532447	0.185384743	0.118223733	0.053326521	0.027540848	0.946697717	0.664410813	0.672523139	0.335054097	0.738034019	0.795084184	0.965845759	0.977399441	0.683285594	0.642185977	0.751997418	0.857755507	0.938079752	0.488165527
Potra2n10c20258	grey60-2011	-0.294167667	-0.222875659	-0.258930939	-0.287665827	-0.087821306	0.156080603	0.247082444	0.399838447	0.019062287	0.064152453	-0.422316265	-0.442464929	-0.281558958	-0.592585969	0.433380045	0.479842131	0.297271914	0.627964225	0.210840412	0.198792099	0.428037792	0.200074231	0.078723717	0.524857673	0.379909931	0.510069855	0.441994075	0.391018017	0.797362784	0.646752588	0.463877641	0.223072727	0.955637813	0.85135459	0.195694252	0.172960745	0.401596786	0.05471196	0.183000076	0.135266878	0.374663358	0.038566188	0.533742348	0.557885412	0.189065302	0.555295635	0.818033764	0.097374352
Potra2n10c20259	brown-2011	0.597743734	0.629006604	0.472988401	0.476029005	0.667628477	0.797492516	-0.262958438	-0.263496756	-0.542332304	-0.549042322	-0.169835075	0.075690964	0.044947824	0.268185051	0.220301788	0.129233976	0.070302936	0.039293177	-0.273662366	-0.301543776	-0.085195573	0.007480607	0.067809014	0.311685855	0.052113082	0.038148159	0.141747802	0.13884894	0.024785884	0.003277067	0.434668166	0.433693372	0.084780975	0.08024759	0.617609585	0.824948411	0.895598336	0.425247826	0.515094179	0.704905953	0.837260368	0.908681849	0.415481957	0.367503974	0.803317396	0.982584717	0.842970394	0.35079039
Potra2n10c20261	blue-2011	-0.26208392	-0.289188862	-0.210616835	-0.23443901	-0.328191383	-0.293963388	0.105614547	0.167026145	0.210827034	0.176139021	0.157603144	0.190908986	0.020142879	0.007670875	-0.111632544	-0.272178291	-0.010054272	-0.162941895	0.240122552	0.35610513	0.288197391	0.3091049	0.046165246	-0.302113867	0.43625397	0.388401589	0.53418637	0.487761565	0.324457931	0.380256481	0.757280477	0.623522712	0.533768912	0.604413367	0.643503724	0.573913383	0.95312535	0.982141823	0.743839586	0.418117191	0.976594308	0.632156156	0.476958339	0.282428614	0.390103844	0.355005519	0.892784459	0.366553869
Potra2n10c20262	brown-2011	0.789934032	0.750435738	0.620153339	0.652777861	0.866158432	0.650081791	-0.348190168	-0.528593106	-0.50420154	-0.596896987	-0.107731548	0.515233138	0.056366958	0.686393526	0.217220787	-0.355135223	0.097815021	-0.43128869	-0.328344064	-0.350877332	-0.425055524	-0.219671522	0.207155286	-0.158068817	0.003819553	0.007796354	0.041800456	0.029449687	0.000564549	0.030358101	0.294022227	0.094585505	0.113767853	0.052533815	0.752545186	0.104806495	0.869251214	0.019672947	0.521136049	0.283835412	0.774790023	0.185360171	0.324219429	0.290057203	0.192503359	0.516327698	0.541080456	0.642511165
Potra2n10c20265	blue-2011	-0.277240607	-0.261521382	-0.217254473	-0.250710574	-0.194963577	-0.055219671	0.16226811	0.276348621	0.197521394	0.240086145	-0.136888015	-0.334470962	-0.192363883	-0.483688015	0.094510558	0.297750028	0.121159511	0.40730103	0.550148197	0.555706776	0.376323377	0.036240949	-0.106715247	0.243317933	0.40916147	0.437275492	0.521069829	0.457124661	0.565647199	0.871893347	0.633584432	0.410732627	0.560456858	0.477027197	0.688166076	0.31472619	0.570941847	0.131713916	0.782237342	0.373858572	0.72269342	0.213746868	0.079516278	0.075907629	0.253992743	0.915752643	0.754817495	0.470932327
Potra2n10c20266	brown-2011	0.430087638	0.389463453	0.324835592	0.350682378	0.525245847	0.271681278	-0.155805349	-0.313215211	-0.192389368	-0.342998961	0.398164853	0.605407221	0.183102689	0.43828513	-0.250971553	-0.509452818	-0.065817497	-0.34187252	-0.269282623	-0.295962218	-0.119081015	-0.027812104	0.140054855	-0.190373577	0.186723865	0.236428176	0.329723658	0.290343867	0.097082067	0.419001526	0.647340529	0.348305056	0.57088985	0.301766008	0.225196424	0.048409712	0.58995882	0.177536707	0.456640663	0.10944262	0.847535017	0.303460897	0.423282133	0.376872404	0.727292579	0.935305998	0.681276089	0.575008434
Potra2n10c20270	yellow-2011	-0.182117159	-0.27311463	-0.087424724	-0.097929753	-0.505378736	-0.749312488	-0.09327035	-0.166503468	0.103410716	0.153710354	0.504462443	0.403975565	0.454973392	0.383566634	-0.530539484	-0.603160867	-0.497614172	-0.680558274	-0.375244249	-0.328175603	-0.220762891	-0.116714217	-0.144016331	-0.760136567	0.591996518	0.416453618	0.798261534	0.774531751	0.112788815	0.007941424	0.785036695	0.624625224	0.762217955	0.651821342	0.113550397	0.217873633	0.159702615	0.244220895	0.093153372	0.049475888	0.11934755	0.021173519	0.255467408	0.324482586	0.514192533	0.732539521	0.672687964	0.006622781
Potra2n10c20273	brown-2011	0.569086018	0.53610193	0.416677715	0.425057212	0.638798015	0.49436957	-0.212839014	-0.317392894	-0.442485938	-0.467021772	0.146270077	0.440970648	0.173641203	0.613523403	-0.074462066	-0.312248018	-0.077136638	-0.411673029	-0.591731001	-0.622772539	-0.282811925	-0.121095293	0.172786181	-0.197060426	0.067674792	0.089139407	0.202361953	0.192501403	0.03437421	0.122159245	0.529779959	0.341563036	0.17293793	0.147546365	0.667817587	0.174588255	0.609629683	0.044689274	0.827753496	0.349875756	0.821650867	0.208392367	0.055151141	0.040695747	0.399414898	0.722835394	0.611419034	0.561390856
Potra2n10c20274	yellow-2011	-0.546996095	-0.554845447	-0.398935447	-0.437250694	-0.794536192	-0.714146067	0.135829258	0.248963655	0.283214687	0.356004326	0.654643618	0.082400753	0.385866652	-0.053391134	-0.736687107	-0.23986109	-0.494890742	-0.207269901	-0.331332323	-0.304503514	0.230570772	0.296301307	-0.307944358	-0.268286367	0.081612531	0.076459496	0.224217117	0.178680483	0.003481938	0.013557576	0.69047436	0.460370492	0.398714785	0.282574644	0.028832348	0.809665783	0.241164008	0.87610678	0.009710746	0.477452947	0.121704777	0.540851605	0.319570376	0.362585041	0.49517567	0.376299836	0.356909392	0.425066192
Potra2n10c20275	turquoise-2011	-0.032744313	-0.01612744	-0.082786546	-0.094940946	0.278461766	0.275371859	0.19285356	0.216384412	0.050003037	-0.039341862	-0.509683718	0.133305402	-0.466503895	-0.024786969	0.593532431	-0.073706212	0.548555622	0.117185876	0.269460955	0.305014264	0.228022709	0.24566424	0.268128097	0.100275376	0.923859666	0.962463332	0.808788841	0.781266427	0.407015278	0.412456478	0.56994307	0.522781339	0.883921413	0.908569112	0.109254924	0.69598635	0.148056553	0.942332091	0.054228571	0.829479708	0.080570857	0.731493075	0.422963162	0.361739645	0.500086279	0.466529656	0.425349948	0.769256087
Potra2n10c20282	greenyellow-2011	0.238755011	0.222777011	0.101603538	0.118697395	0.534542055	0.29190347	0.088786029	-0.030611721	-0.041453402	-0.207955414	0.120040369	0.691507089	-0.122894499	0.580314984	-0.00574078	-0.593161986	0.245969068	-0.426729229	-0.4390694	-0.468056702	-0.202964979	0.184229113	0.29177476	-0.122239641	0.479547862	0.510262032	0.766272725	0.728142317	0.090253298	0.383759958	0.795177411	0.928807365	0.903681034	0.539483668	0.725168772	0.018421735	0.71886064	0.061247594	0.986634775	0.05441742	0.465959052	0.190569248	0.176672528	0.146530108	0.54947441	0.587633068	0.383979403	0.720306615
Potra2n10c20283	brown-2011	0.807621357	0.783207625	0.751477862	0.75146414	0.496490299	0.559390173	-0.627351053	-0.679770044	-0.782213744	-0.7831134	0.140070873	0.421347263	0.468841898	0.61924709	-0.041960751	-0.260089755	-0.341302973	-0.411206098	-0.495003514	-0.4428948	0.012339955	0.057240488	-0.131798401	-0.340787883	0.002642418	0.004355808	0.007663501	0.00766524	0.120316718	0.073577666	0.038813574	0.021382282	0.004439518	0.004363694	0.681241295	0.196830585	0.145762016	0.042187475	0.902506995	0.439880299	0.304319833	0.208960385	0.121606581	0.172494278	0.971275103	0.867240327	0.699283896	0.305097784
Potra2n10c20284	pink-2011	-0.416705205	-0.41220489	-0.461156355	-0.450043881	0.099657917	-0.084376304	0.535162897	0.501627491	0.50740617	0.489032619	-0.719234002	-0.435765284	-0.733058918	-0.582111927	0.697058471	0.35201859	0.71214214	0.504911737	0.746488246	0.679101117	-0.190922122	-0.383830027	0.403984095	0.464793454	0.202329121	0.207746484	0.153389332	0.164849718	0.770644005	0.805177263	0.089808868	0.115927677	0.111115457	0.126875764	0.012607123	0.180330749	0.01026826	0.060259044	0.017128965	0.288382221	0.013945736	0.113176551	0.008314887	0.021560592	0.573886527	0.2438697	0.217862989	0.149749443
Potra2n10c20287	yellow-2011	-0.532146311	-0.559660685	-0.405012378	-0.433916708	-0.682579292	-0.744260528	0.183976696	0.233654989	0.36713273	0.380153946	0.602152832	0.265293124	0.28290367	0.045351289	-0.651629571	-0.436405147	-0.361570894	-0.322124882	-0.254672946	-0.234692803	0.124795961	0.246874342	-0.215181797	-0.333323753	0.091981883	0.073408464	0.216581987	0.182397414	0.02064489	0.008618386	0.588153934	0.489260277	0.266707866	0.248797528	0.049959526	0.43044801	0.399255366	0.89466567	0.029834221	0.179618738	0.27457362	0.334010105	0.449801815	0.487276859	0.71466677	0.464266355	0.525150921	0.316492175
Potra2n10c20290	salmon-2011	0.224485346	0.167939738	0.124600021	0.149945922	0.388792433	0.015136003	0.009810543	-0.172026321	-0.06314834	-0.063558092	0.114184255	0.230495843	0.086146259	0.298141018	-0.114773699	-0.254983472	-0.050255888	-0.299669488	-0.345556167	-0.464930633	-0.650001551	-0.565763587	0.171674896	-0.02581565	0.506938421	0.621597281	0.715098611	0.659898718	0.237307566	0.964769632	0.977161566	0.613010837	0.853659393	0.852718739	0.738159559	0.49531977	0.801160338	0.373201091	0.736849135	0.449230254	0.883337884	0.370636497	0.297937593	0.149613228	0.030385435	0.069660202	0.613747531	0.939942468
Potra2n10c20294	blue-2011	-0.803448747	-0.805311524	-0.6518464	-0.688814251	-0.782231644	-0.755035554	0.413597581	0.531727559	0.549338159	0.620046047	0.007565861	-0.273138249	-0.123487541	-0.515243036	-0.08908202	0.059481584	0.013683482	0.193363296	0.322573491	0.345645431	0.246212159	0.099167944	-0.074064897	-0.00320447	0.002891617	0.002778303	0.029761342	0.01907331	0.004438	0.00722241	0.206060874	0.092286243	0.080051517	0.041846147	0.982386266	0.416411696	0.717551873	0.104798668	0.79450717	0.862084532	0.968148946	0.568904107	0.333298691	0.297804439	0.465504239	0.771745791	0.828660461	0.992539412
Potra2n10c20295	darkgreen-2011	-0.146764395	-0.123466822	-0.263912436	-0.260364598	0.238490872	0.264233321	0.373662441	0.408264381	0.266580671	0.184385098	-0.333570059	-0.033367612	-0.539372875	-0.056117207	0.383788385	0.091965656	0.56440231	0.166960822	0.284974511	0.328422595	0.108996023	0.228448906	0.438495507	0.132592169	0.666750888	0.717597585	0.432941363	0.439379664	0.48004875	0.432361272	0.257637807	0.212560102	0.428129044	0.587311277	0.316112568	0.92241404	0.086833215	0.869826274	0.243925204	0.787984067	0.070484857	0.623660463	0.395662849	0.324096792	0.749720452	0.499263441	0.177304642	0.697546427
Potra2n10c20296	turquoise-2011	0.716932281	0.745396088	0.652866849	0.698327175	0.490182056	0.600559589	-0.52317298	-0.601259672	-0.51429606	-0.531472884	-0.036016683	-0.095623034	0.191062041	0.21537089	0.051288763	0.283138547	-0.162987703	0.064825096	-0.123581972	-0.147407039	-0.133402424	-0.14444509	-0.169477941	0.084820687	0.013030921	0.008462688	0.029420034	0.016842903	0.125850291	0.050730537	0.098649561	0.050390751	0.10554924	0.09247167	0.9162724	0.779728275	0.573600495	0.524778041	0.880954762	0.398847091	0.632059095	0.849811214	0.717343538	0.665364939	0.695774212	0.671760534	0.618360275	0.804168333
Potra2n10c20300	blue-2011	-0.478932882	-0.47088326	-0.248115888	-0.310552065	-0.902554531	-0.598393847	-0.067208454	0.142437445	0.108524939	0.23544454	0.323212778	-0.173060281	0.367059729	-0.301401874	-0.419968544	0.026067309	-0.476769264	0.037253268	0.112602253	0.202335224	0.553681721	0.372067617	-0.519602843	-0.1770491	0.136115654	0.14377697	0.461949478	0.352638836	0.000142929	0.051791622	0.844346449	0.676106706	0.750772495	0.485842409	0.332286285	0.610845202	0.266810273	0.367740662	0.198454203	0.939357932	0.138148904	0.913406875	0.741679679	0.550740466	0.077209361	0.259836658	0.101387928	0.602516909
Potra2n10c20302	blue-2011	-0.466559572	-0.484621704	-0.42973091	-0.476071302	-0.411533573	-0.298696965	0.311349856	0.451653459	0.21250187	0.387298799	-0.153608369	-0.528279333	-0.100188014	-0.504269712	0.086534651	0.391861843	0.009948544	0.304532932	0.328062672	0.372565108	0.194271934	-0.168093717	0.14295448	0.017137239	0.148001649	0.130860385	0.187130069	0.138808881	0.208561919	0.372267234	0.351337651	0.163157979	0.530447511	0.239271813	0.652039735	0.094817723	0.769452423	0.113711008	0.800279456	0.233300511	0.97684038	0.36253632	0.324659063	0.259149606	0.567053935	0.621272974	0.674986569	0.960114586
Potra2n10c20304	brown-2011	0.357626125	0.281710594	0.180659287	0.227377385	0.593069331	0.184635807	0.025127042	-0.199885624	0.04901046	-0.018509456	-0.002517365	0.257850832	-0.108886136	0.39127307	0.036677377	-0.260085468	0.171127809	-0.348904315	0.067446783	0.009368754	-0.771077682	-0.60594236	0.385323813	-0.07640804	0.280230325	0.401332417	0.595015693	0.501333301	0.054464725	0.586794214	0.941542054	0.5556763	0.886212575	0.95692333	0.99413909	0.443968569	0.749965823	0.23406607	0.914741268	0.439888111	0.614895033	0.292965575	0.843800322	0.978189813	0.005460687	0.048158071	0.241883476	0.823312459
Potra2n10c20307	blue-2011	-0.088476971	-0.158739762	-0.098719679	-0.107262027	0.022503809	-0.257613771	0.11499683	0.029988495	0.043192254	0.144511331	-0.181768551	-0.150375637	-0.031418182	-0.161002698	0.164849489	0.021179746	0.007802884	-0.013360311	0.113607096	0.059426594	-0.286746213	-0.619922456	0.16963756	-0.141669224	0.795877372	0.641082003	0.772754121	0.753594751	0.947637362	0.444402484	0.736353243	0.930253708	0.899657951	0.671617286	0.592717941	0.658975006	0.926936067	0.63626986	0.628118601	0.950714912	0.981834541	0.968900874	0.739443279	0.862210983	0.392602071	0.041898822	0.618024719	0.677772118
Potra2n10c20308	brown-2011	0.731236724	0.720003514	0.59679257	0.61188163	0.73916331	0.692500963	-0.370124063	-0.464120654	-0.555439602	-0.640286494	-0.110155675	0.518278433	0.086175625	0.682693856	0.213081005	-0.333531037	0.074158064	-0.39962762	-0.38907487	-0.374296067	-0.209194948	0.068890397	0.110249473	-0.111011824	0.010556863	0.012467688	0.052585859	0.045425367	0.009343114	0.018185324	0.262530683	0.150418644	0.076078526	0.033824308	0.747132311	0.102416259	0.801093729	0.020615209	0.529301029	0.316172693	0.828447689	0.223339604	0.236937194	0.256767152	0.53701381	0.840493636	0.746923072	0.745223035
Potra2n10c20310	blue-2011	-0.586438117	-0.629569019	-0.444046574	-0.469680116	-0.818551963	-0.861210964	0.175639028	0.231941666	0.415137429	0.481757328	0.439152318	0.029505654	0.234922976	-0.088081062	-0.509891067	-0.252332907	-0.350324328	-0.253928261	-0.012339446	0.051392531	0.109051414	0.102974325	-0.162264844	-0.462117774	0.057923642	0.037923925	0.171248256	0.144944853	0.002065302	0.00065978	0.605456209	0.492542488	0.204206676	0.133490051	0.176581312	0.931374385	0.486837447	0.796774234	0.10908655	0.454119807	0.290870757	0.451173876	0.971276288	0.88071539	0.749596777	0.763196599	0.63359136	0.152421864
Potra2n10c20311	turquoise-2011	0.348209523	0.393626092	0.403031365	0.35140005	0.139877182	0.47856372	-0.383407263	-0.236046052	-0.667450539	-0.598007212	-0.031174032	0.063799663	0.322966183	0.050761675	0.074597511	0.084199094	-0.246047554	0.113469518	-0.37590518	-0.352685329	0.548744024	0.371878956	-0.32700154	0.121644259	0.293993561	0.231015266	0.219053848	0.289289363	0.681662075	0.136461223	0.244433534	0.48469597	0.024838443	0.051982636	0.927502555	0.852164252	0.332676611	0.882170787	0.827444239	0.805579678	0.465812186	0.73974937	0.254563644	0.287406156	0.080445617	0.260097476	0.326319795	0.721621977
Potra2n10c20312	green-2011	-0.498127932	-0.457920763	-0.345064535	-0.391388934	-0.694764605	-0.351610768	0.114694275	0.331322517	0.149452283	0.348688125	-0.021603331	-0.734414707	0.089608934	-0.69360911	-0.124598784	0.625613897	-0.242064703	0.521520864	0.29517638	0.309684403	0.3845866	0.017415068	-0.310302512	0.266985276	0.118906187	0.156673364	0.298671541	0.2339153	0.01765499	0.28898015	0.73702567	0.319585573	0.660960364	0.293285229	0.949730297	0.010057277	0.793314337	0.0179243	0.715101338	0.039520418	0.473291607	0.099910677	0.378201026	0.354056818	0.242862546	0.959468417	0.353046367	0.427401559
Potra2n10c20314	blue-2011	-0.719977552	-0.7396265	-0.639902381	-0.64141048	-0.593209211	-0.71516088	0.470902211	0.490576352	0.654895083	0.702626674	-0.418968123	-0.351166056	-0.455280082	-0.393367498	0.330925657	0.128036251	0.336340874	0.11933074	0.493859129	0.529850522	-0.078239253	-0.129834742	0.190122773	-0.168871486	0.012472374	0.009275488	0.033965621	0.033413163	0.054393321	0.013364009	0.143758622	0.125499742	0.028749846	0.015898927	0.19963734	0.289632947	0.159385724	0.231349405	0.320200939	0.707536323	0.311859126	0.726739576	0.122605409	0.093658665	0.81913757	0.703587679	0.575521674	0.61963578
Potra2n10c20315	blue-2011	-0.804674085	-0.832692347	-0.662652361	-0.702964215	-0.82113229	-0.860000145	0.410821858	0.508915432	0.550010926	0.650103341	0.153858828	-0.207388031	-0.010133325	-0.405318604	-0.248020678	-0.043294682	-0.111934198	0.033629469	0.198263791	0.221192067	0.12729618	-0.00434572	-0.056355646	-0.14892861	0.0028167	0.001464941	0.026285662	0.015826465	0.001944068	0.000684828	0.209428499	0.109880264	0.079606813	0.030350763	0.651503441	0.540615776	0.976410323	0.216201363	0.462126963	0.899421034	0.74316751	0.921806771	0.558953943	0.513353925	0.709163057	0.989882477	0.869277257	0.662087219
Potra2n10c20316	blue-2011	-0.692015204	-0.741362482	-0.616769023	-0.655477628	-0.671123477	-0.741738804	0.416974288	0.497227365	0.526244511	0.607482635	0.221359857	-0.076189015	-0.03165189	-0.207623387	-0.28203876	-0.148927937	-0.076802792	-0.12353713	0.166673451	0.229381929	0.110278543	0.026591306	0.099792655	-0.34446855	0.018300598	0.0090252	0.043258402	0.028559361	0.02376943	0.008971599	0.202007911	0.119680543	0.096332743	0.047438804	0.513026223	0.823812081	0.926393838	0.540146048	0.400760576	0.662088667	0.822412134	0.717442467	0.624266593	0.497464162	0.746858225	0.938140915	0.770341091	0.299562603
Potra2n10c20319	brown-2011	0.702772565	0.673289303	0.507290575	0.550806505	0.884088171	0.677272229	-0.219614669	-0.397469954	-0.389376188	-0.46256005	-0.3144462	0.227658149	-0.133945637	0.445441343	0.411175843	-0.0757388	0.265222652	-0.188391082	-0.091412079	-0.121782865	-0.4712779	-0.364012841	0.3519936	-0.005748002	0.015867579	0.023154585	0.11121043	0.079083056	0.000303605	0.022053501	0.516439029	0.22608168	0.236542432	0.151978089	0.346311293	0.500790587	0.694586844	0.169746778	0.208997222	0.824839258	0.430575107	0.579070203	0.789235385	0.721315699	0.143395189	0.271104286	0.28841884	0.986617962
Potra2n10c20322	greenyellow-2011	-0.124320778	-0.15118295	-0.219790622	-0.196858265	0.250481426	-0.038323371	0.330454935	0.21888817	0.365277177	0.186317543	0.107426971	0.429184092	-0.28311757	0.145023994	-0.002192981	-0.438580742	0.361296599	-0.167686652	0.135685029	0.122258105	-0.161582199	0.056276718	0.37949942	-0.001573777	0.715714176	0.657240771	0.516094507	0.561800661	0.457549821	0.910927879	0.320931658	0.517862579	0.269317754	0.583330298	0.753225993	0.187753763	0.398883545	0.670508981	0.99489431	0.177210673	0.274964864	0.622130456	0.690788989	0.720265833	0.635039568	0.869458986	0.249680874	0.996335929
Potra2n10c20323	darkturquoise-2011	-0.294291202	-0.276872598	-0.271087841	-0.294553358	-0.052826759	-0.073265568	0.273212188	0.321511009	0.202825811	0.178816301	-0.446369571	0.042932782	-0.420421367	-0.084525872	0.435500348	-0.071708859	0.416333083	0.072138489	0.121996572	0.119716333	0.163526733	0.197569314	0.090323068	0.050849517	0.379700434	0.409809329	0.420058612	0.379256054	0.877407836	0.830486359	0.416280473	0.334984901	0.549754091	0.598840659	0.168752038	0.900258143	0.197920062	0.804837653	0.180626061	0.834044485	0.202773834	0.833062209	0.720843539	0.725885925	0.630917342	0.560359801	0.79169831	0.881968115
Potra2n10c20324	turquoise-2011	0.700524374	0.688273012	0.754056149	0.74970222	0.127825746	0.304426721	-0.767065592	-0.773833819	-0.717672449	-0.73026445	0.456115714	0.419417209	0.665208612	0.529206895	-0.377039042	-0.278951512	-0.617422944	-0.390207455	-0.445013398	-0.358056229	0.379296008	0.309674493	-0.466121521	-0.552248002	0.016355616	0.019206231	0.007341934	0.007890868	0.707998918	0.362712238	0.005867789	0.005193336	0.012893535	0.010713241	0.158524281	0.199105712	0.025507437	0.094132333	0.253017451	0.406156101	0.042973997	0.235455357	0.1702066	0.279610434	0.249955764	0.354073031	0.148433957	0.078139928
Potra2n10c20325	turquoise-2011	0.615373394	0.581371489	0.452307943	0.482451472	0.695633085	0.56504273	-0.230217626	-0.358771289	-0.352917922	-0.352152792	-0.104687816	-0.01126661	-0.013148147	0.240480329	0.153851497	0.135694025	0.050121628	-0.041176364	-0.009270139	-0.042802796	-0.288694171	-0.441947743	0.215175077	-0.065701284	0.043869741	0.060665059	0.162473169	0.132849734	0.01745449	0.070096081	0.495854984	0.278581543	0.287066085	0.288185609	0.759355751	0.973772856	0.969394532	0.476281907	0.651519135	0.690769363	0.883647721	0.904322192	0.978419339	0.900558836	0.389250459	0.173522986	0.525164175	0.847801514
Potra2n10c20327	brown-2011	0.826101656	0.793932706	0.653234744	0.684439552	0.877527427	0.732983434	-0.379702519	-0.534858455	-0.546990144	-0.615129956	-0.159542833	0.363237656	0.044312922	0.581529289	0.262889796	-0.185409993	0.094904489	-0.304331899	-0.217051967	-0.228756444	-0.348390228	-0.243559492	0.199367367	-0.109758719	0.001725653	0.003524899	0.029297663	0.020166683	0.000385159	0.0102801	0.24940658	0.090026622	0.081616523	0.043976984	0.639372838	0.272202926	0.897066241	0.060578375	0.43479254	0.58519863	0.781348661	0.362869327	0.521467969	0.498670059	0.293726006	0.470478193	0.556722831	0.748017984
Potra2n10c20329	yellow-2011	-0.051286904	-0.05320684	0.104745093	0.052045522	-0.419377448	-0.2684834	-0.268912429	-0.162941669	-0.244302006	-0.255964859	0.501914515	0.605725773	0.548090882	0.379440421	-0.473431334	-0.633770991	-0.484609034	-0.48150601	-0.535296895	-0.462222717	0.393085068	0.618548116	-0.455943443	-0.316487511	0.880959051	0.876531604	0.759227446	0.879209276	0.199152747	0.424713067	0.42394464	0.632156636	0.469083498	0.447426122	0.115685544	0.048259809	0.080880346	0.249760587	0.141323165	0.036277558	0.130871944	0.133722363	0.089713135	0.152316493	0.231714665	0.042487666	0.158701636	0.343018297
Potra2n10c20330	yellow-2011	0.245946822	0.187105914	0.258815513	0.256731091	0.014778109	-0.188666558	-0.274087472	-0.375459642	-0.211805123	-0.247494604	0.763914315	0.674061494	0.603438746	0.598454445	-0.729322033	-0.695683987	-0.558661433	-0.664403439	-0.67254888	-0.698248934	-0.213483475	-0.002427146	-0.221823811	-0.418925888	0.466000683	0.581709172	0.442204883	0.446019876	0.965602231	0.578505141	0.414728596	0.255172676	0.531828196	0.463108207	0.006202848	0.022938129	0.049343135	0.051761728	0.010866414	0.01744279	0.074034783	0.025750781	0.023363495	0.016860445	0.528504891	0.994349134	0.512120565	0.199687382
Potra2n10c20331	brown-2011	0.534303864	0.533335623	0.343362847	0.379190112	0.830680416	0.640594004	-0.062374219	-0.207881149	-0.313346368	-0.403772156	-0.158259512	0.294551895	-0.118836863	0.399336395	0.251493042	-0.131630257	0.259137479	-0.132898778	-0.357933838	-0.438233523	-0.434305654	-0.212130621	0.343519071	0.204625281	0.090424191	0.091121065	0.301219598	0.25009894	0.001541158	0.033711474	0.855436983	0.539631794	0.348092345	0.21812757	0.64210486	0.379258533	0.727833357	0.223708563	0.455674246	0.69965211	0.441616981	0.696875641	0.279786753	0.177593663	0.18196139	0.531182998	0.30098518	0.546142221
Potra2n10c20332	brown-2011	0.667371798	0.653682247	0.513838751	0.533880529	0.752097178	0.655175888	-0.275712217	-0.385740202	-0.4588057	-0.503047647	-0.054515981	0.321391741	0.065909181	0.526553296	0.108685744	-0.15967339	0.044862146	-0.264985518	-0.344421045	-0.390339314	-0.362899699	-0.181031853	0.122024737	0.053075471	0.024861727	0.029149296	0.105912951	0.090728446	0.007585338	0.028657915	0.411855393	0.241331491	0.155770873	0.114732818	0.873514487	0.335174465	0.847324783	0.096101824	0.750413337	0.639095125	0.895796407	0.431002914	0.29963369	0.235283188	0.272682681	0.59424358	0.72078132	0.876834445
Potra2n10c20333	yellow-2011	-0.184567244	-0.236841978	-0.034795837	-0.085803823	-0.45134117	-0.517250779	-0.130050216	-0.09336114	-0.025594842	-0.010026381	0.375143582	0.5388909	0.388677513	0.301705149	-0.378353087	-0.669744208	-0.380614777	-0.531109566	-0.272267627	-0.222158909	0.201885355	0.25784503	-0.351216806	-0.485494819	0.586935601	0.483180845	0.919102333	0.801937165	0.163485365	0.103218844	0.703115037	0.784831689	0.940455367	0.976659223	0.255605221	0.087170525	0.237458363	0.367234904	0.251232287	0.024166964	0.248176671	0.092736625	0.41795833	0.511466866	0.5516456	0.443979188	0.289558409	0.130065418
Potra2n10c20335	brown-2011	0.5377244	0.547587534	0.443561468	0.488218551	0.588222991	0.477210078	-0.260663825	-0.398730732	-0.272950048	-0.325763063	-0.087573487	0.039584405	-0.005837127	0.208935425	0.090112584	0.093389656	0.041541316	0.013115242	-0.10475878	-0.207063416	-0.382522084	-0.326663378	-0.037827694	0.234366922	0.087990485	0.081216436	0.171772382	0.127605253	0.056978331	0.137733104	0.438834918	0.224477034	0.416745794	0.328263801	0.797924376	0.908007494	0.986410486	0.537530541	0.792174542	0.784767301	0.903477584	0.969471097	0.759196788	0.541263922	0.245616512	0.326849989	0.912076075	0.487899282
Potra2n10c20336	blue-2011	-0.284121479	-0.314830997	-0.122069014	-0.152756229	-0.717381774	-0.624561559	-0.134589269	-0.054470086	0.090644221	0.220985902	0.553724547	-0.130055657	0.478978313	-0.121420998	-0.655730023	-0.01974491	-0.629770613	-0.131092569	-0.081054312	-0.043422332	0.23443594	0.008845323	-0.442246097	-0.404575334	0.397140749	0.345689288	0.720683508	0.653865481	0.012947363	0.039952932	0.693180774	0.873620232	0.790971807	0.513756697	0.077181679	0.703103103	0.136073165	0.722115398	0.028477107	0.954050617	0.037843774	0.700829973	0.812727904	0.899125789	0.48776743	0.979408116	0.173198504	0.217125898
Potra2n10c20338	turquoise-2011	0.83263432	0.857903631	0.712137022	0.729296	0.790089842	0.911975176	-0.475805714	-0.520526211	-0.692013313	-0.73799189	-0.139774784	0.148397005	0.124362495	0.334285167	0.233763473	0.103596837	0.005465489	0.020617982	-0.201391741	-0.212050743	0.011276069	0.00729063	-0.014252618	0.176301666	0.001467099	0.000729885	0.013946737	0.010870668	0.003807742	9.17E-05	0.139060537	0.100674986	0.018301047	0.009515744	0.681884559	0.663231783	0.715622205	0.315011836	0.48905278	0.761800658	0.987275641	0.952020819	0.552639439	0.531341301	0.973750843	0.983026939	0.966824783	0.604074281
Potra2n10c20340	blue-2011	-0.610030374	-0.653274533	-0.460355314	-0.501549055	-0.724425305	-0.80343342	0.228216505	0.29150583	0.366710817	0.422654403	0.208766016	0.107352639	0.110579022	-0.126820812	-0.249217115	-0.327249289	-0.1817079	-0.214246529	0.022689474	0.075088854	0.192439875	0.126837982	-0.117187588	-0.396868939	0.046265365	0.02928445	0.154198331	0.115993902	0.011687979	0.002892564	0.499712053	0.384438121	0.26730004	0.195298654	0.537867958	0.753392168	0.746188054	0.710208529	0.4598989	0.325931649	0.592843489	0.526996848	0.947205869	0.826322561	0.570786805	0.71017076	0.731489279	0.226848974
Potra2n10c20341	blue-2011	-0.622650876	-0.667257652	-0.510242431	-0.554157866	-0.710687007	-0.785658706	0.28720799	0.360567521	0.373021496	0.473545058	0.498981754	0.034904187	0.251444022	-0.134703781	-0.572216503	-0.25067375	-0.356369954	-0.200830413	-0.181153515	-0.170871243	0.09009552	0.01748914	-0.107435923	-0.304441901	0.040746608	0.024895507	0.108801616	0.076901959	0.01423257	0.004154352	0.391806252	0.276006314	0.258520227	0.141214267	0.118175004	0.918851142	0.455765048	0.692930702	0.065839306	0.457192972	0.282045177	0.553770491	0.593991527	0.615433442	0.792213153	0.959296145	0.75320598	0.362687093
Potra2n10c20343	yellow-2011	-0.179243158	-0.195664067	-0.129913757	-0.144710099	-0.185748791	-0.291139112	0.071343929	0.061733448	0.041653078	0.020496925	0.045254361	0.379023813	0.110209931	0.244884484	-0.031530114	-0.459861045	-0.033165277	-0.357027197	-0.330643295	-0.324165282	-0.172939058	0.141601395	0.002757209	-0.090623584	0.597953938	0.564223874	0.703414348	0.671187507	0.584500894	0.38506408	0.834879001	0.856908823	0.903218949	0.952302248	0.894889721	0.250323878	0.747011276	0.467990723	0.92667637	0.154698833	0.922883294	0.281094811	0.320639153	0.330780884	0.611098959	0.677919226	0.993580697	0.791018487
Potra2n10c20344	turquoise-2011	0.052429648	0.180793711	0.035868216	0.05241258	0.177187068	0.527194463	0.027065464	0.136690545	-0.077779329	-0.17659926	-0.162390912	-0.183859023	-0.220776331	-0.220415853	0.186742285	0.388427744	0.263462806	0.509700876	-0.054569244	-0.081290235	0.352140627	0.554464042	-0.070878097	0.661694619	0.878323463	0.594737068	0.916616502	0.87836282	0.602229599	0.095623498	0.937039756	0.688596417	0.820185734	0.603454028	0.633324035	0.588396815	0.514166263	0.514871073	0.582456686	0.237786296	0.433754818	0.109240984	0.873391765	0.812191189	0.288203429	0.076704722	0.835944483	0.026581508
Potra2n10c20345	turquoise-2011	0.303505562	0.324984771	0.348879499	0.322300056	0.136437641	0.353106528	-0.326189128	-0.248865758	-0.413124466	-0.2915875	-0.22403205	-0.353745647	0.134303404	-0.215508889	0.159141165	0.422799593	-0.160569045	0.309227	0.164606256	0.128685956	0.164784392	-0.190383276	-0.340592021	0.289481655	0.364239786	0.329488615	0.293002258	0.333732215	0.689147684	0.286790491	0.327594323	0.460552702	0.20663258	0.384298787	0.507819409	0.285857692	0.693805163	0.524505987	0.640227506	0.195128939	0.637191056	0.35480552	0.628632916	0.706109122	0.628256233	0.57498859	0.305393881	0.387899604
Potra2n10c20346	blue-2011	-0.367790911	-0.356391311	-0.378044733	-0.373541929	-0.100973253	-0.089578711	0.370866034	0.408985985	0.476203247	0.418103356	-0.22599389	-0.298336411	-0.435632017	-0.494764685	0.239366285	0.248369109	0.4113604	0.411140858	0.779892467	0.807662917	0.14509964	0.004760634	0.235334416	0.296431369	0.265785562	0.282014267	0.251650545	0.257803591	0.767688139	0.793382747	0.261500351	0.211673713	0.138683964	0.200663448	0.504011311	0.372872742	0.180479259	0.1218146	0.4783896	0.461477587	0.208772576	0.209039822	0.004639649	0.002640019	0.670345496	0.988916541	0.486052427	0.376080336
Potra2n10c20351	brown-2011	0.818038438	0.813455125	0.724074408	0.733774082	0.752680793	0.719818543	-0.502595129	-0.5983006	-0.698396426	-0.759367819	-0.087230063	0.481185944	0.201192209	0.613817808	0.17744474	-0.280692695	-0.051903797	-0.321205491	-0.4545669	-0.481503071	-0.13744299	-0.001041841	-0.078052133	-0.046152114	0.002090087	0.002321251	0.011748528	0.010156572	0.007512216	0.012501103	0.115112681	0.051837646	0.016827388	0.006710722	0.798702765	0.134018595	0.553041382	0.044558153	0.601693147	0.403108703	0.879536132	0.335470605	0.160123228	0.133725082	0.686957081	0.997574378	0.819563984	0.892814807
Potra2n10c20361	turquoise-2011	0.179596114	0.174162229	0.137499574	0.188044455	0.197155569	0.064067077	-0.075301535	-0.198732445	-0.001275093	0.015499033	-0.11516356	-0.410960964	-0.058067954	-0.291276845	0.106506973	0.42417361	0.008142381	0.319364097	0.245172588	0.169705169	-0.257070437	-0.546050097	0.075985643	0.123911123	0.597221103	0.608540243	0.686833852	0.579781514	0.561198029	0.851550517	0.825837126	0.558006024	0.997031323	0.963925116	0.735982758	0.209258957	0.865336134	0.384828921	0.755283382	0.19352723	0.981044297	0.338405887	0.467450646	0.617882609	0.445397744	0.082248745	0.824276048	0.716617498
Potra2n10c20364	blue-2011	-0.236073615	-0.24336548	-0.18840841	-0.180419564	-0.336267159	-0.381795497	0.07862517	0.069872238	0.090653031	0.143785496	-0.13746986	-0.12677634	-0.033315214	-0.041701824	0.127489041	0.043445101	-0.021745418	-0.059489207	-0.206696522	-0.168709211	0.03821499	0.007436196	0.088796213	-0.398090869	0.484643464	0.470842922	0.579034654	0.5955127	0.311971882	0.246590002	0.81825827	0.838245987	0.79095188	0.673187442	0.686898563	0.710306359	0.922535557	0.903106147	0.708739028	0.899073126	0.949400032	0.862067002	0.54199687	0.619977239	0.911178924	0.982688094	0.795154347	0.225290577
Potra2n10c20367	brown-2011	0.131640497	0.101338432	0.155710064	0.099927265	0.040836348	0.126434317	-0.153032881	-0.070765032	-0.3249151	-0.172667432	-0.177364574	-0.029277288	0.17547973	0.09320397	0.110747111	-0.004752268	-0.150143224	-0.127869126	-0.049540959	-0.047280792	-0.082599942	-0.192100063	-0.151555914	0.069143706	0.699629686	0.766867988	0.6475441	0.770038493	0.90510917	0.711058876	0.653272555	0.836203129	0.329598376	0.611667698	0.601860028	0.931904464	0.605788597	0.785186588	0.745813227	0.988936017	0.659474545	0.70790358	0.884987928	0.890207025	0.809212983	0.571480236	0.656440096	0.839913653
Potra2n10c20368	turquoise-2011	0.104288262	0.195604613	0.065878118	0.118617145	0.25720197	0.327343341	0.024367467	-0.017151458	-0.0266782	-0.109194016	-0.355085621	-0.228087795	-0.285987317	-0.147316466	0.357027251	0.364016888	0.31142365	0.38138546	-0.13318195	-0.220639696	-0.122395328	0.079694487	0.050085105	0.498470619	0.760250933	0.564344624	0.847396009	0.728320111	0.44515671	0.325784363	0.943306716	0.960081515	0.93793911	0.749278401	0.283907462	0.499960583	0.393911686	0.665560216	0.281094734	0.271098557	0.351217419	0.247140353	0.696256303	0.514433364	0.719962772	0.815822852	0.88373201	0.118612373
Potra2n10c20369	blue-2011	-0.725753052	-0.756218951	-0.569611794	-0.6164269	-0.793173896	-0.815826267	0.320702367	0.422999635	0.457592271	0.539026712	0.126068297	-0.061099805	0.021851405	-0.281246008	-0.200508189	-0.173154666	-0.11723314	-0.07195431	0.156748967	0.202417682	0.201239945	0.109242086	-0.112203961	-0.240428456	0.011460914	0.007079897	0.067364136	0.043407717	0.003579472	0.002199403	0.336271272	0.194895254	0.157009198	0.087075389	0.711864446	0.85836469	0.949153683	0.402142665	0.554420179	0.610647651	0.731388237	0.833483278	0.645325718	0.550574625	0.552945211	0.749171088	0.742566624	0.476379954
Potra2n10c20371	grey60-2011	-0.193205567	-0.110669884	-0.180827722	-0.195482566	0.085380391	0.329197054	0.227044786	0.355857406	0.085922099	0.078873033	-0.545110865	-0.489248602	-0.456681616	-0.636866848	0.546048303	0.569462413	0.462519383	0.744453678	0.514991816	0.485398865	0.399950082	0.162159221	0.05020388	0.690133414	0.569225518	0.745985431	0.594666579	0.564592529	0.802897957	0.322888701	0.501976541	0.282787554	0.801668835	0.817693623	0.082883659	0.126682668	0.157942545	0.035096931	0.082249954	0.0674523	0.15201886	0.008591757	0.104997445	0.130152633	0.222931488	0.633815359	0.883457903	0.018752095
Potra2n10c20372	turquoise-2011	0.369292359	0.381417759	0.273705788	0.250824227	0.543085859	0.633248417	-0.093948036	-0.058496221	-0.404933288	-0.342344281	-0.207411912	-0.131084532	0.001886788	-0.055540658	0.222627401	0.253064594	0.07912711	0.23073418	-0.013124237	-0.075134953	-0.059071788	-0.226180173	0.071672281	0.478627083	0.263688352	0.247096976	0.415404976	0.456913857	0.0842636	0.03647954	0.78350676	0.864350844	0.216680357	0.302750435	0.540568106	0.700847582	0.995607181	0.871154014	0.510553546	0.452767592	0.817114898	0.494861476	0.969450166	0.826217338	0.863026939	0.503650364	0.834128124	0.13640187
Potra2n10c20373	turquoise-2011	0.721220012	0.713779964	0.598505278	0.609490096	0.689055921	0.753891268	-0.390585049	-0.438134303	-0.580871	-0.55618105	-0.29739532	-0.053208826	0.033830821	0.219495429	0.352315679	0.224226078	0.049291736	0.037799474	0.034490179	0.042768665	-0.097125587	-0.246707656	0.085411732	0.057070336	0.012249539	0.013627901	0.05173666	0.046512517	0.019014171	0.007362198	0.234962525	0.177703197	0.060940547	0.075604894	0.37445555	0.876527026	0.921339846	0.516672561	0.287947074	0.507442232	0.885563227	0.912141449	0.919810984	0.900637792	0.776342427	0.464577817	0.802826833	0.867631966
Potra2n10c20376	turquoise-2011	0.623661368	0.658877425	0.445817372	0.478593943	0.887161949	0.892084683	-0.15206874	-0.230864289	-0.379140054	-0.502159058	-0.332682134	0.174180056	-0.242010475	0.26785841	0.444458673	0.066173349	0.389172786	0.095901074	-0.053077113	-0.087219391	-0.125635498	0.024506858	0.26549734	0.343027391	0.040325512	0.027465363	0.169343371	0.136432911	0.000270259	0.000222739	0.655339699	0.49461137	0.250166636	0.115479504	0.31748219	0.608502978	0.473393815	0.425833668	0.170803783	0.846719081	0.236808871	0.779101479	0.876830661	0.798726956	0.71281733	0.942982862	0.430079802	0.301723297
Potra2n10c20378	turquoise-2011	0.250381657	0.296970461	0.281558336	0.260994295	-0.001740617	0.348790054	-0.304789994	-0.17782643	-0.293665378	-0.272071539	0.587178474	-0.059357457	0.476165728	-0.063328228	-0.60867305	0.17992595	-0.473329444	0.17459749	-0.072611181	-0.075293286	0.29865701	0.263094484	-0.414572515	0.390888197	0.457734991	0.37517123	0.401597871	0.438233663	0.995947494	0.293134496	0.362110733	0.600898825	0.38076233	0.418307057	0.057530246	0.86236997	0.138719477	0.853246408	0.046888003	0.596536576	0.141420775	0.607630679	0.831981728	0.825855953	0.372334309	0.434421715	0.204885753	0.234567293
Potra2n10c20379	blue-2011	-0.607888791	-0.583206574	-0.618956487	-0.568859774	-0.198608335	-0.424733752	0.594838853	0.514106629	0.787976009	0.710979932	-0.238373701	-0.433029933	-0.581791437	-0.604017147	0.188941709	0.319224068	0.487299328	0.47570876	0.544062467	0.446091828	-0.277191919	-0.291436731	0.300066587	0.406567361	0.047250379	0.059662187	0.042312103	0.067808766	0.558256992	0.192876546	0.053566144	0.105699801	0.003970304	0.01417449	0.480271017	0.183393897	0.060434556	0.049067594	0.577940958	0.338629653	0.12843218	0.139152476	0.083596203	0.169049305	0.409247154	0.384556028	0.369971687	0.214653312
Potra2n10c20381	blue-2011	-0.707946927	-0.622075611	-0.589912406	-0.610732326	-0.658034453	-0.344790631	0.392824898	0.593887427	0.456522573	0.530121125	-0.101557335	-0.616298027	-0.215857108	-0.686272331	-0.026395506	0.537532019	0.097771627	0.580423447	0.274437981	0.263512295	0.286194735	0.282516161	-0.138401766	0.540199305	0.014784191	0.040987692	0.05609331	0.045945609	0.027733813	0.299080876	0.232051434	0.054048018	0.158105904	0.093459987	0.766376459	0.043464054	0.523819761	0.019703318	0.938595659	0.088126202	0.774887712	0.061187616	0.414107933	0.433665249	0.393553533	0.399929404	0.68486997	0.086256848
Potra2n10c20382	grey-2011	-0.262121542	-0.224179839	-0.314484263	-0.32390014	-0.107042789	0.071002163	0.299952724	0.410702916	0.240421206	0.298545722	0.076645292	-0.36300571	-0.145209762	-0.239221861	-0.156139627	0.368614658	0.077496684	0.271430248	0.079060654	0.068520192	-0.018345611	0.058588531	0.126741694	0.364304561	0.436185693	0.507532106	0.34624974	0.331199567	0.754084963	0.835660687	0.370162251	0.209573531	0.476393659	0.372521168	0.822771327	0.27253214	0.670107523	0.478663145	0.646626536	0.264633796	0.820830012	0.419448528	0.817266262	0.841341396	0.957304342	0.864138493	0.710382577	0.27069149
Potra2n10c20383	turquoise-2011	0.196822284	0.204416966	0.093583002	0.140669426	0.518220118	0.31158908	0.091387634	-0.049231818	0.075764107	0.002503427	-0.657430754	-0.161258345	-0.55578575	-0.065536891	0.670847945	0.226059214	0.56412252	0.220878574	0.332528731	0.257954189	-0.306091823	-0.360342997	0.275427675	0.181882482	0.561873612	0.546559851	0.784330771	0.679941499	0.102461693	0.350947968	0.789290651	0.885701548	0.824781513	0.99417154	0.027927198	0.635727015	0.075857163	0.848178517	0.023848471	0.503884725	0.070655161	0.513966432	0.317719136	0.443779448	0.359959396	0.276327479	0.412357876	0.592482132
Potra2n10c20387	brown-2011	0.53711729	0.534543512	0.346182302	0.38226049	0.816412903	0.678335787	-0.070719077	-0.1972873	-0.255577441	-0.331896592	-0.374507393	0.154805785	-0.264481761	0.350546055	0.437373104	-0.00233478	0.38138397	-0.079350872	-0.055724258	-0.100960375	-0.445953156	-0.24539719	0.353085764	0.206001748	0.088419246	0.090252253	0.297004283	0.245966744	0.002170008	0.021765894	0.836308258	0.560931095	0.448137926	0.318696545	0.256477146	0.649477115	0.431912401	0.290544411	0.1785449	0.994564177	0.247142354	0.816605293	0.870731167	0.767717066	0.169197846	0.467029807	0.286820825	0.543385941
Potra2n10c20388	blue-2011	-0.667929559	-0.692452781	-0.512461612	-0.557910551	-0.786487658	-0.769925876	0.261451295	0.370948856	0.420192012	0.47357957	0.280710695	0.042881769	0.104700051	-0.194288719	-0.33762089	-0.247296047	-0.192099459	-0.129161179	0.079749721	0.140129576	0.281964102	0.245330806	-0.16188371	-0.284175501	0.02469713	0.018196735	0.107013146	0.074507774	0.004087804	0.005575362	0.437402843	0.261385483	0.198190496	0.141181231	0.403077258	0.90037615	0.759328342	0.567019778	0.309904713	0.463478807	0.57148147	0.705065744	0.815697095	0.681113784	0.400890636	0.467154174	0.63439978	0.397047073
Potra2n10c20389	pink-2011	-0.133471558	-0.154339314	-0.236491801	-0.245624854	0.180967307	0.154002928	0.322676855	0.349222755	0.23955655	0.205244503	-0.085073652	-0.118615955	-0.320770426	-0.241290232	0.159152111	0.121850343	0.336646085	0.223804141	0.507816942	0.559936696	0.174446441	-0.027077808	0.42233695	0.061569372	0.695623063	0.650475017	0.483847181	0.466603406	0.594377319	0.651194955	0.333134889	0.292495088	0.478029336	0.544901567	0.803594118	0.728322748	0.336162904	0.474752258	0.64020421	0.721166605	0.311392507	0.508262603	0.110778392	0.073236091	0.607946268	0.93701109	0.195670039	0.857285767
Potra2n10c20390	blue-2011	-0.679939863	-0.729056676	-0.549035889	-0.584162479	-0.708013557	-0.853939181	0.330106233	0.370382655	0.476362389	0.531460965	0.200551363	0.058770291	0.042914703	-0.184192726	-0.252828412	-0.302084432	-0.123875218	-0.181434656	0.077071672	0.104387707	0.068579512	0.006408554	-0.041285047	-0.325124759	0.021337182	0.010909828	0.080251857	0.059144275	0.014770598	0.000821161	0.321473539	0.26217133	0.138533394	0.092480355	0.554333111	0.863720396	0.900299964	0.587708141	0.453203872	0.366602895	0.716696686	0.593409226	0.821798999	0.760028105	0.841205543	0.985080259	0.904070657	0.329268134
Potra2n10c20391	darkgreen-2011	-0.452195087	-0.471646372	-0.59290816	-0.590223	0.06346147	-0.128833273	0.664039064	0.651019421	0.459140683	0.467799587	-0.302453753	-0.163404181	-0.533634607	-0.160482061	0.327434457	0.086251631	0.527622494	0.096891112	0.063568414	0.065632472	-0.214666031	-0.15185108	0.713494393	0.002509046	0.162591128	0.143039301	0.054547077	0.055931628	0.852940536	0.70578563	0.025861443	0.030039975	0.155430091	0.146782172	0.36598802	0.631176863	0.090905501	0.637375889	0.325641709	0.800921333	0.095305048	0.776870564	0.852695044	0.847959316	0.526168546	0.655806669	0.013682939	0.994158458
Potra2n10c20392	blue-2011	-0.051985788	-0.090611225	0.125956839	0.071366501	-0.50303718	-0.375368239	-0.322898581	-0.22615186	-0.172155841	-0.121739408	0.447997333	0.304323547	0.542266318	0.112960471	-0.450429053	-0.397155809	-0.546911724	-0.320481102	-0.019481883	0.073747446	0.418770487	0.284870285	-0.496148022	-0.397447886	0.879347037	0.791046443	0.712109805	0.834827379	0.114741595	0.255297723	0.332783659	0.503705217	0.612739404	0.721411722	0.167016319	0.362883166	0.08482638	0.740882216	0.164443904	0.226482548	0.08166914	0.33662371	0.954662175	0.82938552	0.199871572	0.395843277	0.120612878	0.226109826
Potra2n10c20393	blue-2011	-0.633972039	-0.638593126	-0.625209087	-0.619094866	-0.400448142	-0.553534744	0.526625637	0.525077833	0.519341378	0.604858503	-0.072612037	-0.454212223	-0.272825201	-0.469170434	-0.001882311	0.298098367	0.136855536	0.275373048	0.021637328	-0.039370781	-0.115247472	-0.290903618	0.264723412	-0.005935404	0.036200058	0.03445039	0.039686409	0.042252726	0.222301992	0.077304415	0.096047777	0.097208507	0.101590405	0.048668675	0.831979772	0.160490787	0.416967497	0.145441388	0.995617604	0.373272783	0.68823685	0.412454378	0.949651275	0.908502148	0.73579632	0.38546632	0.431476009	0.986181704
Potra2n10c20396	yellow-2011	0.195835447	0.116285102	0.316532567	0.267721207	-0.22718069	-0.316394883	-0.426302659	-0.436655594	-0.369974648	-0.291933634	0.272739515	0.557196463	0.529407342	0.557616733	-0.289738062	-0.649409537	-0.522256373	-0.70968749	-0.431602543	-0.378228817	0.063501066	0.034609403	-0.421660256	-0.722190242	0.563875863	0.733491933	0.342945799	0.426079861	0.501713662	0.343167365	0.191061068	0.179340519	0.262738444	0.38370854	0.417119691	0.07495946	0.093984648	0.074693404	0.38746027	0.030587641	0.099347945	0.01443204	0.185004816	0.251400801	0.85284964	0.919534564	0.19646311	0.012077542
Potra2n10c20397	blue-2011	-0.447824666	-0.457362166	-0.377654249	-0.42078114	-0.296120368	-0.268532193	0.297962662	0.397492514	0.3198468	0.329092843	-0.155983671	-0.052300792	-0.20443959	-0.329831064	0.144310496	-0.060662689	0.206828804	0.145619533	0.489490381	0.523714533	0.216224804	0.1087079	0.02940137	0.173522144	0.167199914	0.157244712	0.252180776	0.197496297	0.376605306	0.424625639	0.373500937	0.226052907	0.337635126	0.32305112	0.646959613	0.878620596	0.546514489	0.321901496	0.672051624	0.859369247	0.541732562	0.669222252	0.126466734	0.098238454	0.523095566	0.750363854	0.931616443	0.609878728
Potra2n10c20399	turquoise-2011	0.630841875	0.658470327	0.582898204	0.617715565	0.430610377	0.559339138	-0.469717932	-0.521253953	-0.444829461	-0.439584352	-0.086584852	-0.203297228	0.112247147	0.087746497	0.079245025	0.374012565	-0.127859246	0.167414291	0.021564618	-0.005279757	-0.014692325	-0.165206556	-0.206275854	0.081574304	0.037419831	0.027594776	0.059829918	0.042847149	0.186129594	0.073609617	0.144908054	0.100115402	0.170404473	0.17610651	0.800165614	0.548806935	0.742470441	0.797532302	0.816846347	0.257156501	0.707925294	0.62270442	0.949820282	0.987708019	0.965801803	0.627363855	0.542837744	0.811545039
Potra2n10c20400	yellow-2011	-0.302259955	-0.33432143	-0.210594387	-0.26915816	-0.351755034	-0.383116829	0.096838284	0.174557885	0.046488453	0.054823313	0.122720258	0.526807473	0.133362246	0.316831552	-0.115559888	-0.635280155	-0.088276636	-0.485432776	-0.332467386	-0.272014809	0.171196908	0.389472835	-0.101998004	-0.342510891	0.366310604	0.314956073	0.53423096	0.423504818	0.288768555	0.244821316	0.776989566	0.607713421	0.892037602	0.87280641	0.719245298	0.095912015	0.695862059	0.342464922	0.735102294	0.035698622	0.796331166	0.130121807	0.317813917	0.418407975	0.614750058	0.236415895	0.765387208	0.302499741
Potra2n10c20401	blue-2011	-0.797734024	-0.834682982	-0.719244803	-0.744402048	-0.674991611	-0.802212649	0.526233444	0.579825584	0.667180367	0.70087102	0.11407478	-0.070086709	-0.168149587	-0.282978078	-0.166966948	-0.167793518	0.079529611	-0.059118859	0.248461321	0.288819014	0.019546768	0.029349768	0.162931101	-0.19860155	0.003260735	0.001392346	0.012605158	0.008598869	0.022679315	0.002968683	0.096341026	0.061518721	0.024918397	0.016279673	0.738403008	0.837755161	0.621155318	0.399126004	0.623647545	0.621905302	0.81619827	0.862918681	0.4613058	0.389036146	0.954511311	0.93173622	0.632179029	0.558270714
Potra2n10c20402	brown-2011	0.688389041	0.64959045	0.585082715	0.625278433	0.547121872	0.343152653	-0.428802959	-0.611746988	-0.420003945	-0.494987379	0.326985385	0.526793547	0.33561369	0.717718682	-0.270884386	-0.411489947	-0.260995777	-0.539013686	-0.54808003	-0.586266175	-0.421714748	-0.177426888	-0.043496375	-0.312802804	0.01917768	0.030525749	0.058648583	0.03965794	0.081528189	0.301535159	0.188189223	0.045486102	0.198412413	0.121620627	0.326345114	0.095922408	0.312972404	0.012884988	0.420421321	0.208614975	0.438230968	0.087084511	0.080887582	0.058015266	0.196399175	0.601730307	0.898954538	0.348974346
Potra2n10c20403	blue-2011	-0.489085904	-0.497136575	-0.404321726	-0.438247633	-0.487806437	-0.389945388	0.255573202	0.372408423	0.379144266	0.427426942	0.16273214	-0.275663907	-0.052953656	-0.473295104	-0.200572933	0.15734349	-0.045127501	0.261711151	0.494610876	0.541369801	0.382297134	0.086026695	-0.061721617	0.005972531	0.126828108	0.119758789	0.217441888	0.17757809	0.127975566	0.235797757	0.448145718	0.259365881	0.25016094	0.189766462	0.632600671	0.411940685	0.877115276	0.141453682	0.554289612	0.64405739	0.895182971	0.436930761	0.121948688	0.085444865	0.245917666	0.801431555	0.856936003	0.986095277
Potra2n10c20406	brown-2011	0.206292187	0.119578643	-0.009088892	-0.007544622	0.701865749	0.281854975	0.270505022	0.115236412	0.007225356	-0.015373192	-0.165882011	0.308861028	-0.241318085	0.30406312	0.242498012	-0.320635444	0.356115112	-0.286475943	-0.01439288	-0.074720539	-0.603733589	-0.566874884	0.615131964	0.009565215	0.542805086	0.726190719	0.978841194	0.982435707	0.016063154	0.40108078	0.421098034	0.735820892	0.983178882	0.964217855	0.625936999	0.355405154	0.474699693	0.363314799	0.472475274	0.336377847	0.282414155	0.393068223	0.966498459	0.827163353	0.049202544	0.068991813	0.043976099	0.977732554
Potra2n10c20407	turquoise-2011	0.30076875	0.361346374	0.123999342	0.172478106	0.647885612	0.682543377	0.106691826	0.052959476	-0.060385118	-0.123649376	-0.28259174	-0.308918837	-0.36363237	-0.136997347	0.30848811	0.495582864	0.39679493	0.443426837	0.074639008	-0.01294195	-0.219218891	-0.167039858	0.320731079	0.582207507	0.368797638	0.274893844	0.71642294	0.612064227	0.03111249	0.020654201	0.75486988	0.877101859	0.860007242	0.717194842	0.399797897	0.355310401	0.2716432	0.687927849	0.356016709	0.121102915	0.226943565	0.171918017	0.827349495	0.969874317	0.517214336	0.623493794	0.336225553	0.060206769
Potra2n10c20410	brown-2011	0.560664299	0.591939843	0.4205269	0.441363216	0.690242711	0.707913178	-0.197889365	-0.256188881	-0.401556882	-0.475041198	0.086391339	0.235967522	0.047805065	0.350572465	-0.024398593	-0.021883836	0.039322534	-0.034864083	-0.420739522	-0.489034162	-0.108727765	0.047279304	0.059637116	0.235923567	0.072782994	0.055043642	0.197795701	0.174159781	0.018725655	0.01479108	0.559711733	0.447014765	0.220904416	0.139786555	0.800604467	0.484845573	0.888996036	0.290505553	0.943234399	0.949078303	0.908613868	0.918944114	0.197545289	0.126874383	0.75031949	0.890210464	0.861726896	0.484929319
Potra2n10c20411	yellow-2011	-0.105617949	-0.136665124	-0.040001073	-0.019992136	-0.236690399	-0.492669037	-0.044701825	-0.162098977	0.169778891	0.062628104	0.47450566	0.592936826	0.241063442	0.422368255	-0.456304652	-0.670029487	-0.241120169	-0.54209315	-0.460381591	-0.482108473	-0.166137585	0.153814085	-0.167929919	-0.434324666	0.757272862	0.688651822	0.907042768	0.953475817	0.483469227	0.123649689	0.896167056	0.633943134	0.617727661	0.854853928	0.140296549	0.054532424	0.475180369	0.195633396	0.158329908	0.024084357	0.47507327	0.084945612	0.15417175	0.133165891	0.625397412	0.651599235	0.621617964	0.181940092
Potra2n10c20418	turquoise-2011	0.193187202	0.20132103	0.080972671	0.064806893	0.34508466	0.457903902	0.040703507	0.095868307	-0.134314613	-0.220333434	0.414999997	0.302048314	0.114692827	0.153364759	-0.292886748	-0.17005774	-0.010477986	-0.022138045	-0.094104929	-0.049135015	0.268194365	0.345993001	0.196695765	0.138172218	0.569262945	0.552781868	0.812913651	0.849852973	0.298641478	0.15669059	0.905416656	0.779175342	0.693780677	0.515032277	0.204371757	0.366663055	0.737028888	0.652561504	0.382085595	0.617141714	0.975608179	0.948487455	0.78315266	0.885925023	0.425231127	0.297286283	0.562130156	0.685369482
Potra2n10c20423	lightyellow-2011	0.152108561	0.103908048	0.100187631	0.088239185	0.35132466	0.119914522	0.022264884	-0.059369631	-0.053236889	-0.134782537	0.032088786	0.487654954	0.004181834	0.260821263	0.046086028	-0.492858257	0.123757141	-0.285084189	0.028968868	0.000982553	-0.21564193	-0.115289563	0.127638108	0.061179335	0.655254278	0.761103028	0.769453284	0.796416007	0.289400037	0.72544727	0.948192655	0.862341974	0.876462335	0.692758731	0.925380264	0.128111857	0.990264013	0.438548428	0.892967525	0.123483273	0.716957125	0.395473027	0.932620399	0.997712414	0.524243762	0.735702804	0.708411336	0.858181941
Potra2n10c20424	turquoise-2011	0.533196626	0.544523048	0.368963231	0.390501873	0.750174808	0.782381392	-0.119929537	-0.167818162	-0.2806148	-0.342960705	-0.508547878	-0.021100405	-0.342842356	0.16862188	0.577690082	0.19721992	0.440062844	0.118153924	0.282378654	0.299076513	-0.12003002	-0.095566833	0.296801989	0.213142009	0.091221396	0.083282671	0.264147271	0.235071034	0.007829879	0.004425315	0.725414041	0.621853384	0.403244793	0.301823484	0.11018025	0.950899346	0.302001332	0.620161029	0.062711305	0.561067624	0.175581561	0.729346605	0.400168722	0.37163037	0.725191671	0.779854986	0.375455215	0.529180322
Potra2n10c20425	turquoise-2011	-0.148532792	-0.093712722	-0.186811812	-0.199779999	0.017691596	0.231941102	0.208367908	0.324273935	0.093199835	0.174847053	0.071649563	-0.504375088	-0.067610487	-0.431568014	-0.160252127	0.549562957	0.007329046	0.503171293	0.12175615	0.04541124	0.01133221	-0.090003182	-0.011970221	0.669516468	0.662939368	0.784037925	0.582313731	0.555889528	0.958825296	0.49254357	0.538661227	0.330609392	0.785195926	0.607109393	0.834180072	0.113623175	0.843425233	0.18504389	0.637864567	0.079902741	0.982937515	0.114629165	0.721374729	0.894527095	0.973620193	0.792422096	0.972135478	0.024233053
Potra2n10c20426	red-2011	0.284033933	0.190568509	0.203599018	0.187061209	0.404873832	0.030075035	-0.069552392	-0.210386115	-0.212991802	-0.250518722	0.254568746	0.709400917	0.222906132	0.579096926	-0.166843804	-0.735277793	-0.10754277	-0.627872475	-0.419417575	-0.454543127	-0.331711434	-0.249863518	0.155188393	-0.359949206	0.39729258	0.574609653	0.548200936	0.581801052	0.216754324	0.930052861	0.838978067	0.534644741	0.529477552	0.457480611	0.449993684	0.014489599	0.510010496	0.061923901	0.623907255	0.009924619	0.752967134	0.038603135	0.199105279	0.160147848	0.31898314	0.458697198	0.648659003	0.276891272
Potra2n10c20427	turquoise-2011	0.24218062	0.264739154	0.132616201	0.140143924	0.369395291	0.507982314	-0.006053144	0.025455199	-0.140722847	-0.166213918	-0.417646949	-0.110211431	-0.315386709	0.075561765	0.466832807	0.232024071	0.360362348	0.126375263	0.197254207	0.268462905	0.10491015	0.141842859	0.279881045	0.032063893	0.473073162	0.431447588	0.697493842	0.681082618	0.263544922	0.110642881	0.985907616	0.940779746	0.67982553	0.625236286	0.201206278	0.74700793	0.344792039	0.825243235	0.147732396	0.492384403	0.27629979	0.711188828	0.560998149	0.424749791	0.758857736	0.677395585	0.404527841	0.925438012
Potra2n10c20428	blue-2011	-0.257300099	-0.267871598	-0.275637771	-0.272138656	-0.200081353	-0.202429899	0.22343377	0.246231677	0.331561803	0.370930489	0.273336131	-0.330183916	-0.063122999	-0.315106437	-0.318887772	0.276534029	-0.069337937	0.227326968	0.266880641	0.262075933	0.110948715	-0.141534104	0.071716436	-0.051365514	0.44497693	0.425810006	0.411986832	0.418187679	0.555281262	0.550550055	0.508983183	0.46546773	0.319214846	0.261410954	0.416060551	0.321352778	0.853717574	0.345244412	0.339167371	0.410405805	0.839468985	0.501430783	0.427589637	0.436268467	0.745363728	0.678065176	0.834027158	0.880777711
Potra2n10c20429	blue-2011	-0.183848745	-0.139717398	-0.055414438	-0.073383933	-0.234809317	-0.169221307	-0.027353408	0.023166698	0.011587956	-0.014288945	-0.001848483	0.116697749	0.055520256	-0.099945244	-0.034172712	-0.12771352	-0.053547878	0.07065509	-0.158178655	-0.218414625	0.18231079	0.257263356	-0.364521453	0.241350365	0.588418031	0.682009254	0.871444727	0.830215931	0.487054406	0.618899916	0.936371097	0.946096833	0.973025036	0.966740267	0.995696361	0.732576065	0.871201002	0.769998079	0.920547068	0.708245577	0.875745486	0.836454646	0.642277127	0.518791371	0.591595953	0.445044242	0.270384808	0.474638775
Potra2n10c20430	brown-2011	0.715793641	0.671658175	0.571763955	0.601583712	0.69580161	0.549803042	-0.35919319	-0.505728755	-0.484738062	-0.563092304	-0.017909814	0.40034686	0.13377321	0.528340134	0.160310556	-0.261074641	0.009643963	-0.33610424	-0.187171667	-0.152114356	-0.209006183	-0.151794033	0.23416835	-0.286431419	0.01324433	0.023616574	0.066102545	0.050234008	0.017415774	0.079744049	0.277975469	0.112498769	0.130754263	0.071284622	0.958317801	0.222429917	0.694963671	0.094772696	0.637740374	0.438087542	0.977549269	0.312221165	0.581574042	0.655241848	0.537389636	0.655929075	0.48827872	0.393145043
Potra2n10c20432	brown-2011	0.216868667	0.211133488	0.120987484	0.162286033	0.415858032	0.243309366	0.023765567	-0.100604246	0.09203496	-0.058121132	-0.397238158	0.259772223	-0.432363232	0.303615051	0.462400175	-0.189383696	0.483220684	-0.157925394	0.197560654	0.219199464	-0.174225431	0.045153355	0.264808268	-0.158406561	0.521828462	0.533160532	0.723073759	0.633546424	0.203342401	0.470948438	0.944705227	0.768517105	0.787827443	0.86521378	0.226377425	0.44045903	0.184145255	0.364058049	0.152138413	0.577035136	0.132142452	0.642816808	0.560377339	0.517252404	0.608408138	0.895123206	0.431322818	0.64179161
Potra2n10c20433	lightgreen-2011	0.234197151	0.323644551	0.322465875	0.291183531	-0.180382903	0.392376428	-0.415330266	-0.19717308	-0.409680825	-0.40810672	0.636419637	-0.010650983	0.546224853	-0.032393513	-0.632485836	0.19207937	-0.54699276	0.208692207	-0.241242772	-0.178862581	0.731962897	0.743748269	-0.570277409	0.262960127	0.488223678	0.331603433	0.333469278	0.384988234	0.595588721	0.232632611	0.203975177	0.561162542	0.210822273	0.212754059	0.035265796	0.975205561	0.082130968	0.924673375	0.036775695	0.571522475	0.081614768	0.538014993	0.474841835	0.598744497	0.010441154	0.008689301	0.066972235	0.434665107
Potra2n10c20436	pink-2011	-0.089607154	-0.128873371	-0.219568351	-0.199730364	0.396847542	0.046732355	0.384578157	0.254368886	0.233851924	0.137459782	-0.242393609	0.14730589	-0.403753147	-0.069802337	0.3629333	-0.165118729	0.485525872	0.045415642	0.167782754	0.128020204	-0.197550278	-0.270852581	0.576866078	0.017236539	0.793318367	0.705697587	0.516529738	0.555989738	0.226876319	0.891474053	0.242873772	0.450361802	0.488883631	0.686920511	0.472671906	0.665583019	0.21815131	0.838405971	0.27263496	0.62754947	0.130037201	0.894516919	0.62192798	0.707571584	0.560398354	0.420478036	0.06317563	0.959883633
Potra2n10c20438	turquoise-2011	0.70417804	0.713082653	0.659224496	0.668527737	0.56726624	0.626945755	-0.501409988	-0.555986904	-0.626970079	-0.709792075	-0.025093712	0.413515821	0.262262026	0.425499198	0.138266287	-0.233400275	-0.087734817	-0.194769755	-0.236782791	-0.225436627	-0.005816949	0.126581305	-0.12150863	0.078755006	0.015567845	0.013762575	0.027355371	0.024521466	0.068757464	0.038977696	0.11611138	0.075728723	0.038967833	0.014411074	0.941619482	0.206159604	0.435930781	0.191989508	0.685164767	0.489747619	0.797558769	0.566041275	0.483293441	0.505091745	0.986457458	0.710735445	0.721921715	0.817962486
Potra2n10c20439	blue-2011	0.053770625	0.089277393	0.16562276	0.113259989	-0.158600547	0.188014104	-0.237815599	-0.063345557	-0.222294391	-0.231093666	-0.09823675	0.126163757	0.069660378	-0.001794349	0.109714208	-0.065045691	-0.037845459	0.047368614	0.231603393	0.333448894	0.633967915	0.58320216	-0.37280938	0.028895569	0.87523209	0.794064837	0.626484515	0.740215605	0.641378452	0.579843811	0.481330338	0.853206627	0.511202673	0.494170579	0.773840777	0.711654323	0.838730891	0.995822396	0.748117314	0.849305162	0.912034921	0.890004156	0.493191662	0.316299277	0.036201646	0.059664586	0.258812636	0.932790555
Potra2n10c20440	blue-2011	-0.636110772	-0.677315783	-0.464087696	-0.497808813	-0.819192362	-0.889075243	0.197049888	0.254775053	0.408146738	0.494237656	0.217338462	-0.023868678	0.161731007	-0.188870192	-0.308355817	-0.226771381	-0.258888365	-0.183441789	0.081120879	0.114184762	0.032769576	-0.004968296	-0.201938575	-0.296570684	0.035382752	0.02204167	0.150451474	0.119180213	0.002034701	0.000250957	0.561412215	0.449613838	0.212704819	0.122274448	0.520904739	0.94446564	0.634723778	0.57808758	0.356233789	0.502505571	0.442071825	0.589258305	0.812576458	0.738158431	0.923801068	0.9884331	0.55153849	0.375845293
Potra2n10c20444	brown-2011	0.79102935	0.786550315	0.618700795	0.654550082	0.884986772	0.820942337	-0.339627884	-0.466258561	-0.530091181	-0.608389031	-0.179239096	0.189954197	-0.014504641	0.359016922	0.298831425	0.025366004	0.14455078	-0.044912258	-0.111942003	-0.132158881	-0.177565796	-0.18623891	0.209982795	0.056313371	0.003737095	0.004082807	0.042421969	0.028863078	0.00029355	0.001952807	0.306853713	0.148298629	0.093481958	0.047019015	0.597962374	0.575866743	0.966238444	0.278228593	0.372041553	0.940986942	0.671531983	0.895680557	0.743150123	0.698494683	0.60144118	0.583492086	0.535446403	0.869374595
Potra2n10c20445	turquoise-2011	0.605943139	0.617210153	0.460258386	0.5107172	0.760115098	0.647031547	-0.214855895	-0.36135557	-0.378426346	-0.460673161	-0.294323025	0.037809188	-0.123501292	0.159172195	0.400418273	0.140203016	0.233424124	0.109802712	-0.083456953	-0.138450389	-0.237095319	-0.258320076	0.247551204	0.162833322	0.048157706	0.043066402	0.154296401	0.108417374	0.006625225	0.031409383	0.525793841	0.274880724	0.251132976	0.153877008	0.379646477	0.912118945	0.717521534	0.640161468	0.222339714	0.680954272	0.489701979	0.747919816	0.807265413	0.684764177	0.482699028	0.443110259	0.463002589	0.632386232
Potra2n10c20446	turquoise-2011	0.203760878	0.222703438	0.18795616	0.231883938	0.261523864	0.190673786	-0.105897808	-0.202950295	-0.021202595	-0.127369875	-0.607508387	0.011403685	-0.354573303	0.051481536	0.652169403	0.04082904	0.424162199	0.060204032	0.32020593	0.334505114	-0.168708299	-0.028927872	0.108545286	0.066047009	0.547876031	0.51040538	0.579962756	0.492653246	0.437270983	0.574394328	0.756646443	0.549503917	0.950661799	0.709001021	0.047426842	0.973453859	0.284652226	0.88051008	0.029653008	0.905126087	0.193540499	0.860423509	0.337062285	0.314673698	0.619979159	0.932715567	0.750727046	0.847008753
Potra2n10c20447	blue-2011	-0.748986356	-0.762693952	-0.604223557	-0.646831301	-0.818981297	-0.756773484	0.348505119	0.481308768	0.487174343	0.569820929	0.170764366	-0.197248595	0.002062206	-0.392515037	-0.242000696	-0.011727055	-0.116458697	0.067820406	0.224266221	0.285146334	0.310139723	0.176531208	-0.083276994	-0.184157496	0.007983912	0.0063363	0.04896952	0.03147928	0.002044749	0.00701383	0.293555967	0.133904868	0.128544879	0.067240836	0.615657774	0.561009519	0.995198775	0.232452896	0.473412246	0.972701339	0.7331066	0.842944296	0.507364212	0.395365491	0.353312339	0.603595843	0.80767429	0.587780833
Potra2n10c20448	yellow-2011	-0.180790992	-0.189187847	-0.122654106	-0.120705696	-0.280463506	-0.41393218	0.028322996	-0.013027453	0.064073131	0.078100662	0.571455311	0.215989349	0.379472737	0.111707619	-0.601082859	-0.285471995	-0.412949477	-0.229196697	-0.61775568	-0.699146108	-0.145431521	-0.023832806	-0.184253343	-0.102672549	0.594742703	0.577436448	0.719391349	0.723696895	0.403509182	0.205657118	0.934119811	0.969675364	0.851536624	0.81945339	0.066282483	0.523559258	0.249716924	0.743672305	0.05047642	0.394802208	0.206844273	0.497821145	0.04282978	0.016660083	0.669628387	0.94454899	0.587583077	0.76387354
Potra2n10c20449	yellow-2011	-0.162386485	-0.177898425	-0.010232802	-0.051379413	-0.542463138	-0.41403038	-0.190428103	-0.095238564	-0.028154648	0.057475538	0.665103504	0.101630401	0.585529014	0.004748007	-0.750836347	-0.200167164	-0.649808909	-0.196298405	-0.183637645	-0.179106847	0.151452056	0.117728269	-0.528811947	-0.077816039	0.633333423	0.600749044	0.976178803	0.880745651	0.084690996	0.205538711	0.574896878	0.780595193	0.934510667	0.866699358	0.025539111	0.766212412	0.058409201	0.988945936	0.007745086	0.555108107	0.03045113	0.56293619	0.58885385	0.598237047	0.656663026	0.730290203	0.094423767	0.820102062
Potra2n10c20450	yellow-2011	-0.167212892	-0.189960668	-0.055834211	-0.087483228	-0.495490523	-0.440182884	-0.12372221	-0.062306534	0.038460371	0.054950228	0.87910774	0.368311899	0.586875193	0.223388813	-0.911425573	-0.444258183	-0.639274532	-0.389863543	-0.412091475	-0.386790793	0.205541509	0.306861319	-0.406345938	-0.317645566	0.623128963	0.575853495	0.87047795	0.798128936	0.121183103	0.175450017	0.717034177	0.855592434	0.910610558	0.872514031	0.000364156	0.265056786	0.057691176	0.509070679	9.43E-05	0.171019935	0.034197491	0.23590475	0.207884113	0.239942019	0.544306903	0.358690875	0.214927325	0.341157484
Potra2n10c20451	brown-2011	0.428216457	0.435419416	0.321214783	0.331163977	0.523173433	0.502390113	-0.152663835	-0.20307431	-0.382895631	-0.442715794	0.218158648	0.279455171	0.219940334	0.232834039	-0.107143068	-0.136880465	-0.075421861	-0.06022909	-0.376580842	-0.415825449	-0.102004768	0.00230672	0.134557487	0.227686269	0.188860519	0.180716331	0.335455827	0.319831326	0.098649217	0.115285047	0.654063543	0.549254732	0.245116892	0.17268843	0.519293727	0.405273443	0.515801442	0.490831761	0.753860732	0.688182528	0.825562511	0.860365906	0.253641628	0.203381433	0.765372025	0.994629507	0.693250184	0.500736245
Potra2n10c20452	turquoise-2011	0.578310246	0.624801812	0.425156518	0.463220091	0.796546875	0.854102015	-0.163406841	-0.226965384	-0.352941263	-0.41253485	-0.418347138	-0.180636718	-0.255322153	-0.008100847	0.475295673	0.40209402	0.341564062	0.350986685	0.125376745	0.061864229	-0.144904235	-0.181264858	0.186987334	0.49457497	0.062363371	0.039853899	0.192386317	0.151317312	0.003341599	0.000817251	0.63117123	0.502130156	0.287031971	0.207346385	0.200373864	0.595062478	0.448607257	0.981140975	0.13954463	0.220229214	0.303925919	0.289896477	0.713387197	0.856608386	0.670767831	0.593760887	0.581952897	0.121980004
Potra2n10c20453	blue-2011	-0.185855242	-0.149269921	-0.041161051	-0.075490073	-0.59057803	-0.183024383	-0.174889788	0.020457717	-0.064962231	0.003808022	0.195975518	-0.206326325	0.280340222	-0.204180882	-0.225228479	0.186374302	-0.330540976	0.126306018	0.124296957	0.25684971	0.581940357	0.502432437	-0.34112327	-0.118878623	0.58428173	0.661352705	0.904357631	0.825406841	0.055747203	0.59012063	0.607020145	0.952393399	0.849496616	0.991134276	0.563591493	0.542736828	0.403724687	0.547033313	0.505495563	0.583213527	0.320798028	0.711341216	0.715766694	0.445802361	0.060352959	0.11524945	0.30459112	0.727740854
Potra2n10c20455	yellow-2011	-0.466237135	-0.49183046	-0.455180357	-0.476499212	-0.308879898	-0.49309644	0.376968368	0.378848433	0.254003329	0.335033765	0.138580277	0.072661518	0.033726359	0.029156816	-0.196211484	-0.221135774	-0.06241595	-0.213173385	-0.492511335	-0.552170218	-0.293052009	-0.134848253	0.160507314	-0.071815462	0.148319783	0.12438893	0.159488723	0.138404023	0.355374224	0.123274	0.253113668	0.250561225	0.451035477	0.313861774	0.684481596	0.831866682	0.921582087	0.93218411	0.563112568	0.513463887	0.855341143	0.529118245	0.123788495	0.078190628	0.381804544	0.692615245	0.637322225	0.833800736
Potra2n10c20456	turquoise-2011	0.382372985	0.406882707	0.254837873	0.25604215	0.626297634	0.671340012	-0.042660107	-0.050315985	-0.359163956	-0.393145421	-0.213110075	0.046969516	-0.069510465	0.04038568	0.30762817	0.109709279	0.220567249	0.176418583	-0.091190637	-0.128253502	-0.075349922	-0.048810723	0.249809171	0.454701144	0.245816097	0.214263425	0.449498204	0.447284177	0.039241149	0.023707444	0.900888927	0.883199201	0.278017441	0.231636584	0.529243508	0.890926125	0.83907404	0.906152375	0.357429013	0.748128313	0.514575011	0.603830571	0.789736063	0.707058995	0.82572669	0.886673725	0.458798176	0.159984245
Potra2n10c20457	brown-2011	0.646705618	0.652672758	0.499713477	0.555036792	0.695138922	0.562587494	-0.281609329	-0.445734301	-0.32859071	-0.461437561	0.068211791	0.371697279	0.01545869	0.54061232	0.018802297	-0.180767018	0.064559443	-0.244111812	-0.392447064	-0.433790402	-0.267114943	-0.023505457	0.11807065	-0.102367106	0.031523206	0.029484738	0.117550689	0.076336668	0.017568373	0.071594429	0.401508957	0.16943244	0.32383434	0.153105961	0.842047739	0.260348779	0.964018965	0.085969756	0.956242364	0.594792391	0.850420696	0.469440569	0.232541017	0.182539144	0.42716854	0.945309634	0.729531182	0.764558858
Potra2n10c20458	blue-2011	-0.620960709	-0.577043044	-0.425646591	-0.466234637	-0.901352489	-0.584255402	0.12500931	0.332303579	0.30777526	0.391448262	0.452494402	-0.296004004	0.267161012	-0.456038451	-0.554421683	0.177017639	-0.396342195	0.23528501	0.069674619	0.114409925	0.502694742	0.423259051	-0.420364968	0.087802905	0.041457741	0.063075714	0.191818984	0.148322248	0.000150766	0.059094093	0.714196646	0.31806708	0.357187239	0.233838122	0.162278397	0.376801823	0.427085767	0.158603809	0.076731989	0.602582432	0.227522702	0.486146664	0.838698294	0.737657787	0.115028993	0.194592459	0.197986542	0.797404481
Potra2n10c20459	brown-2011	0.734023572	0.703686038	0.554121456	0.59517928	0.836652253	0.615740556	-0.287820737	-0.473270971	-0.438636163	-0.521267197	-0.026393419	0.403862637	0.048504351	0.602398171	0.118640332	-0.241619404	0.067558496	-0.34092787	-0.386052998	-0.435176917	-0.43742095	-0.26788779	0.220855235	-0.121037314	0.010117818	0.015672303	0.076925436	0.053394442	0.001323218	0.043708335	0.390751497	0.141476811	0.177149589	0.100105237	0.938600508	0.218014591	0.887381128	0.049841519	0.728268739	0.474131193	0.843544355	0.304886251	0.240917314	0.180986974	0.178491923	0.425780958	0.514012045	0.722963582
Potra2n10c20460	turquoise-2011	0.269678626	0.244194942	0.110676057	0.188365948	0.502225565	0.222166694	0.066982764	-0.139490741	0.138555681	0.075427714	-0.378447199	-0.274214161	-0.403387117	-0.057741822	0.414450287	0.312548154	0.389161344	0.164641987	0.387080581	0.345810267	-0.493091963	-0.590431199	0.451197899	-0.02486901	0.422573986	0.469284485	0.745971667	0.579121769	0.11542351	0.511451683	0.844863669	0.682501832	0.684535104	0.825549153	0.251104711	0.414504211	0.218608731	0.866086564	0.205032858	0.349387948	0.236823864	0.628557353	0.239559571	0.29755864	0.123277931	0.055823426	0.163635699	0.942141494
Potra2n10c20461	brown-2011	0.762408035	0.764276398	0.642858923	0.667971457	0.680492054	0.71309532	-0.441677308	-0.522838671	-0.557769565	-0.573898331	-0.110885416	0.122892805	0.117160214	0.424996131	0.145284655	0.064354993	-0.042276231	-0.131651626	-0.207279759	-0.225573955	-0.223276849	-0.158955471	-0.019689418	0.028275202	0.006367869	0.006163652	0.032888507	0.024684798	0.021191002	0.01376012	0.173817426	0.098903905	0.074596808	0.064867223	0.745504853	0.71886438	0.731549999	0.192572209	0.669945695	0.850889814	0.901777041	0.699605313	0.540831923	0.504825396	0.509288617	0.640622758	0.954179638	0.934230774
Potra2n10c20462	brown-2011	0.832211075	0.81121139	0.678381779	0.711277791	0.800561403	0.712992804	-0.435453451	-0.57420935	-0.587031112	-0.64106576	-0.040146628	0.314827664	0.1560693	0.555511862	0.132017333	-0.128406997	-0.031363938	-0.273968236	-0.30722998	-0.3222016	-0.308521952	-0.204680902	0.113429292	-0.090912737	0.00148291	0.002441117	0.021753518	0.014115608	0.003073998	0.013779997	0.180678366	0.064688525	0.057608402	0.033538885	0.906705787	0.345694673	0.646776727	0.07603228	0.698804547	0.706721806	0.927061925	0.414939836	0.358083952	0.333888388	0.355961187	0.546030732	0.739838873	0.790364492
Potra2n10c20463	brown-2011	0.751360321	0.714595497	0.572890164	0.625998733	0.845787419	0.578646908	-0.304701989	-0.523790811	-0.384776585	-0.487798622	-0.080816629	0.397774728	0.001512105	0.602019875	0.172365882	-0.247995236	0.111962641	-0.352560064	-0.26329424	-0.31054714	-0.515258724	-0.334539193	0.229425309	-0.143997808	0.007678402	0.013471603	0.065448763	0.039363064	0.001035613	0.062175041	0.362256404	0.09818064	0.242610014	0.127982596	0.813268696	0.225693167	0.996479513	0.050023558	0.612299317	0.462174395	0.743104148	0.287589397	0.43405997	0.352646876	0.104786263	0.314621325	0.497380576	0.672728038
Potra2n10c20464	blue-2011	-0.53635906	-0.572351219	-0.437802797	-0.449886736	-0.560728222	-0.74327351	0.264655334	0.252956866	0.460920284	0.417327223	0.370982509	0.327941195	0.061369439	0.065239505	-0.381710913	-0.50233447	-0.115065374	-0.333225321	-0.122585827	-0.099294063	0.053525843	0.199441664	-0.045575062	-0.399568062	0.088956668	0.065761081	0.178069464	0.165015463	0.072743278	0.008755405	0.431598929	0.452966564	0.153627472	0.201587068	0.261338817	0.324848952	0.857745127	0.848860589	0.246703473	0.115331858	0.736200929	0.316643946	0.719542108	0.771462155	0.875796274	0.556572753	0.894148439	0.22341503
Potra2n10c20465	blue-2011	-0.274130042	-0.255396373	-0.107065393	-0.158389252	-0.510249109	-0.286816602	-0.073863162	0.079577781	-0.066514711	0.010097313	0.220430536	-0.06968297	0.340083474	-0.297629364	-0.247430868	-0.002322628	-0.340037315	0.131271391	0.013440941	0.039443804	0.400783685	0.25155348	-0.378756743	0.154102002	0.414653191	0.448470785	0.754034418	0.64182848	0.108796204	0.392480711	0.829121211	0.816088586	0.845936494	0.976494137	0.514842356	0.83867918	0.306163417	0.374061596	0.463227154	0.99459247	0.306233317	0.700438178	0.968713269	0.908333056	0.22187849	0.455562303	0.250685363	0.650982886
Potra2n10c20466	blue-2011	0.158513664	0.104453971	0.24221418	0.255178681	-0.21779504	-0.341919496	-0.342536815	-0.431414525	-0.089020471	-0.163475576	0.358017798	0.509360053	0.371400354	0.42703583	-0.294958997	-0.565994705	-0.34258096	-0.545997918	-0.131680487	-0.042366316	0.041078558	0.157979481	-0.213202062	-0.669857541	0.641563487	0.759879636	0.473009927	0.448871122	0.520007666	0.303390111	0.302460745	0.185217646	0.79464653	0.631025668	0.279665791	0.109518086	0.260759795	0.190216222	0.378568974	0.069520839	0.302394345	0.082283933	0.699542106	0.901568618	0.90454856	0.642701541	0.529061509	0.024134123
Potra2n10c20469	turquoise-2011	0.085458571	0.143494899	0.03862278	0.078212122	0.214034479	0.322091571	0.037775813	0.028761012	0.008483441	0.05865573	-0.467474812	-0.754392999	-0.307822077	-0.551756176	0.408970607	0.827700516	0.250193123	0.691844032	0.413408775	0.331891168	-0.136415088	-0.3905185	0.081484917	0.580818178	0.802720542	0.673816402	0.910234398	0.819199393	0.527415746	0.334062962	0.912196261	0.933102922	0.980250431	0.863983913	0.147100957	0.007300664	0.357110301	0.078460868	0.211692579	0.00165945	0.458084998	0.018341342	0.206288912	0.318704937	0.689196849	0.235049341	0.811748351	0.060969672
Potra2n10c20470	darkturquoise-2011	-0.066319524	-0.100528625	-0.049566479	-0.074347433	0.054172886	-0.17487328	0.073663347	0.022177275	-0.068890023	-0.105722093	0.004279039	0.538636171	0.032092618	0.324233748	0.055174761	-0.580306584	0.040367956	-0.38861678	-0.473869345	-0.503539936	-0.009149629	0.096609618	0.0465021	-0.279555016	0.846383955	0.768687012	0.884929021	0.82801525	0.874305057	0.607054619	0.829577623	0.948396274	0.840494491	0.757039737	0.990037715	0.087349147	0.925371375	0.330672815	0.871996796	0.061252241	0.906193406	0.237538077	0.140904036	0.114320489	0.978699827	0.777504718	0.892006068	0.405098578
Potra2n10c20471	grey-2011	-0.017370353	-0.055167834	-0.061766451	-0.035256025	-0.103494927	-0.184098151	0.028280939	-0.027637589	0.203843582	0.269676347	0.090375148	-0.278422236	-0.014746015	0.011044841	-0.174953608	0.205965783	-0.099667525	-0.073470341	0.190377172	0.204284183	-0.335311599	-0.371158008	0.090907592	-0.230672587	0.959572414	0.872012752	0.856833004	0.918035512	0.762029142	0.587903289	0.934217454	0.935711213	0.547710047	0.42257806	0.791580486	0.407084666	0.965676897	0.974288957	0.606886872	0.543457887	0.770622403	0.830018527	0.57500108	0.546826125	0.31343552	0.261095533	0.790376128	0.494979894
Potra2n10c20472	grey-2011	0.02558612	0.098774295	0.161044349	0.165265878	-0.317397701	0.033118489	-0.291850391	-0.183403842	-0.149214152	-0.153614801	-0.076462429	-0.218360095	0.1554031	-0.202446256	0.04664021	0.269585355	-0.153999112	0.253080654	0.141518923	0.192683229	0.313384843	0.381020021	-0.406798976	0.239596186	0.940475627	0.77263125	0.636181406	0.627238496	0.341555318	0.92299181	0.383850448	0.589336681	0.661472703	0.652025961	0.8231884	0.518898368	0.648200056	0.550517163	0.891686956	0.422740724	0.651203123	0.452737933	0.678098103	0.57029041	0.348029958	0.247631439	0.214366908	0.477954301
Potra2n10c20473	turquoise-2011	-0.042026613	0.018942263	-0.139218699	-0.118953871	0.459370872	0.453698335	0.321005693	0.31209826	0.125238275	0.072461789	-0.606194149	-0.408450513	-0.59012124	-0.503299423	0.633794817	0.508864005	0.629775208	0.67068826	0.410387517	0.307100098	-0.029935078	-0.181622444	0.320064861	0.751123866	0.902354598	0.9559169	0.683093187	0.727574181	0.155196187	0.161024267	0.335788441	0.350119289	0.713692212	0.832323182	0.048039983	0.212331255	0.055984565	0.114521817	0.036268367	0.109922206	0.037841948	0.023894364	0.2099584	0.358297715	0.930377683	0.593020398	0.337287239	0.007708442
Potra2n10c20474	blue-2011	-0.333235106	-0.298785881	-0.192390123	-0.180237795	-0.537777069	-0.486553986	0.00808144	0.030150096	0.180842247	0.213482513	0.099962492	-0.261798257	0.074845902	-0.304730081	-0.163613706	0.191037103	-0.20073308	0.194771396	-0.118357942	-0.145236684	0.230251429	0.096269283	-0.288143872	-0.131162433	0.316628858	0.372117988	0.570888309	0.595889657	0.087953353	0.129105186	0.981186148	0.929878657	0.594636476	0.528506793	0.769959309	0.43677257	0.826877156	0.362209902	0.630733186	0.573651471	0.553966707	0.566037937	0.728894453	0.670049349	0.495789943	0.778271594	0.390195837	0.700676894
Potra2n10c20476	brown-2011	0.812131742	0.816444809	0.659598699	0.69839261	0.828182072	0.766115604	-0.404904816	-0.538902487	-0.550617059	-0.656849087	-0.014969964	0.397636082	0.098421096	0.579119352	0.118995983	-0.172392585	0.035466436	-0.243152906	-0.384423776	-0.413328044	-0.234364765	-0.029695805	0.084669544	-0.005423643	0.002391405	0.002168418	0.027237128	0.016828243	0.001639889	0.00596736	0.216715776	0.087162406	0.079207566	0.028114423	0.965155899	0.225869858	0.77342593	0.061911404	0.727480906	0.612243376	0.917547771	0.471242695	0.243079094	0.206386463	0.487903403	0.930933028	0.804511459	0.987373057
Potra2n10c20477	tan-2011	0.316969218	0.29862647	0.236270433	0.23872145	0.21451666	0.264319507	-0.175547024	-0.183281569	-0.147355919	-0.235721161	0.561416974	0.461096961	0.277533053	0.481569807	-0.484312366	-0.364869304	-0.22158621	-0.3772788	-0.22310024	-0.149874865	0.082045046	0.314701082	0.022439889	-0.254196745	0.342243623	0.372385582	0.484268624	0.47961149	0.526463415	0.432205529	0.605648174	0.58958925	0.665475151	0.485315038	0.072316265	0.153449225	0.408646993	0.133663367	0.131142776	0.26989336	0.512584286	0.252691194	0.509632464	0.660051503	0.810474512	0.345899224	0.947785919	0.450678979
Potra2n10c20478	brown-2011	0.243984777	0.212792538	0.069959766	0.125484869	0.634540247	0.298031774	0.160109441	-0.036345957	0.064898729	-0.032674728	-0.663174357	0.059159201	-0.531034269	0.169535946	0.747072872	-0.024686032	0.635717477	-0.053528434	0.231416216	0.207168561	-0.574638657	-0.428776268	0.604203777	0.020154294	0.469679133	0.529871963	0.838045669	0.713149053	0.035981649	0.373384733	0.63816788	0.915509288	0.849642291	0.924021069	0.0261254	0.862825901	0.092791599	0.618238326	0.008236549	0.94256659	0.035532072	0.875790302	0.493551031	0.541053949	0.064442411	0.188219741	0.048978913	0.953098811
Potra2n10c20480	blue-2011	-0.63109353	-0.649767655	-0.539200396	-0.578215302	-0.628945929	-0.573047329	0.348849095	0.469263706	0.403324861	0.515863554	-0.192697831	-0.323588248	-0.20338764	-0.357925528	0.119667865	0.140846126	0.089233844	0.105479257	0.31003572	0.387374704	0.244952461	0.05719415	0.076812577	-0.249479697	0.037320722	0.030465211	0.086953825	0.062416553	0.038172405	0.065357875	0.293047204	0.145350443	0.218686587	0.104308735	0.570260631	0.331692434	0.548625358	0.279798727	0.725993212	0.679557933	0.794163429	0.757583348	0.353482319	0.239171765	0.467863269	0.867346981	0.822389817	0.45941057
Potra2n10c20483	turquoise-2011	0.573443347	0.580198574	0.442637018	0.448965923	0.609862221	0.716624305	-0.251627974	-0.261915395	-0.425737137	-0.411678562	-0.201403554	-0.035014192	-0.004189483	0.228567536	0.222952449	0.193282057	0.083168373	0.021821835	0.01974076	0.021450746	-0.177436297	-0.141211747	0.101047552	0.228958838	0.065129237	0.061312011	0.172773913	0.165988735	0.04634219	0.013088397	0.455424344	0.436559879	0.191714274	0.208385643	0.552615647	0.91859612	0.990246206	0.499034512	0.509920282	0.569069641	0.807921105	0.949222412	0.954060265	0.950084972	0.601710721	0.678764488	0.767521254	0.498279715
Potra2n10c20485	blue-2011	-0.578735489	-0.651990868	-0.60195761	-0.616980219	-0.364996059	-0.608160414	0.514676664	0.501970773	0.512869901	0.613973703	-0.146179001	-0.227087998	-0.273254045	-0.215199776	0.104438026	0.002189875	0.184603607	-0.075050199	0.235948583	0.271930929	-0.21243974	-0.363313702	0.443070914	-0.360587933	0.062125552	0.029712853	0.050053564	0.043166407	0.269714404	0.047124655	0.105247155	0.115638123	0.106686194	0.044488829	0.668014182	0.50189295	0.416206197	0.525115462	0.759915361	0.994901542	0.586860614	0.826410795	0.484881656	0.418557209	0.530570568	0.272095038	0.172303394	0.275977126
Potra2n10c20488	turquoise-2011	-0.110175391	-0.117449462	-0.122911311	-0.085439446	-0.077673041	-0.208652494	0.103921292	0.02258603	0.147571648	0.151600498	-0.11108083	-0.273393832	-0.119140023	-0.240089067	0.136487075	0.231855698	0.072147604	0.184138317	0.073990304	0.063713309	-0.063323371	-0.246500019	0.206582758	-0.166271916	0.747088327	0.730908449	0.718823529	0.802763942	0.820428002	0.538094113	0.761073342	0.947446276	0.665010088	0.656344406	0.745069202	0.415958187	0.727161898	0.477021671	0.68903992	0.492707431	0.833041373	0.587820407	0.828830822	0.852362456	0.853257558	0.464965929	0.542224222	0.62511387
Potra2n10c20489	turquoise-2011	0.619980596	0.631589148	0.45129777	0.486025937	0.859142664	0.811786074	-0.168395673	-0.269955946	-0.373652666	-0.44693909	-0.467766183	-0.017008982	-0.251069879	0.108980445	0.566946187	0.206214358	0.384671819	0.182209456	0.177109669	0.143150878	-0.222841429	-0.253098851	0.303992275	0.33230615	0.041874037	0.037126068	0.163530896	0.129583344	0.000702995	0.002409987	0.620637177	0.422078413	0.257651252	0.16814349	0.14681494	0.960412891	0.456458373	0.749755235	0.068949076	0.542960713	0.242749251	0.591805572	0.602390771	0.674561233	0.510136535	0.452704328	0.363432263	0.318063106
Potra2n10c20490	turquoise-2011	0.326017304	0.378678574	0.390038431	0.369925147	0.120484715	0.448612153	-0.376574855	-0.269299668	-0.449867709	-0.377111174	-0.528649854	-0.283847352	-0.00504457	-0.110251569	0.48042893	0.386575427	0.037721262	0.271669107	0.214936201	0.236073249	0.192668434	0.090200063	-0.327433071	0.338154841	0.327864224	0.250791223	0.23567616	0.262807296	0.724185669	0.166363599	0.25364979	0.423251641	0.165035539	0.252919271	0.094543547	0.397616263	0.988255534	0.746918396	0.134720891	0.240226476	0.912322637	0.419023192	0.525635387	0.484644162	0.570320584	0.791976608	0.325643879	0.309091409
Potra2n10c20491	blue-2011	-0.108560079	-0.083972628	0.042438473	0.029390476	-0.425316177	-0.191416539	-0.203813658	-0.107024532	0.025878908	0.048870413	-0.322974914	-0.179948803	-0.073880075	-0.131104052	0.261932876	0.140836336	0.008084796	0.079446984	0.416095133	0.515796908	0.359355048	0.294951142	-0.352792461	-0.175196431	0.750694005	0.806094004	0.901401675	0.93164173	0.192201376	0.572876055	0.547770102	0.75412579	0.939795536	0.886535911	0.332662788	0.596489159	0.829082581	0.70080481	0.436528143	0.679579182	0.981178338	0.816386422	0.203058507	0.104361284	0.27774315	0.378582273	0.287249492	0.606379889
Potra2n10c20492	brown-2011	0.496795589	0.501071443	0.434940271	0.451678629	0.503387826	0.449824378	-0.282860567	-0.36574684	-0.427931096	-0.464124771	-0.432662791	0.256097977	-0.05226018	0.423744224	0.473555131	-0.146958477	0.176677677	-0.223861601	-0.259739425	-0.275826859	-0.296421852	-0.062962009	0.046208277	0.030495562	0.120052953	0.116397688	0.181251322	0.163131609	0.11444779	0.165081262	0.399330312	0.268655805	0.189187659	0.150414544	0.183807428	0.447181664	0.87871425	0.194026917	0.141204625	0.666332225	0.60329063	0.508150849	0.440518826	0.411653029	0.376096397	0.854087204	0.892685021	0.929076924
Potra2n10c20495	turquoise-2011	0.199645432	0.200485559	0.004575918	0.048723188	0.648496387	0.500785907	0.235921635	0.131104432	0.068686332	0.0577076	-0.490557467	-0.472137973	-0.487097364	-0.33569402	0.528202915	0.551713123	0.513089304	0.487768154	0.472024576	0.396350575	-0.368119605	-0.594538755	0.547886764	0.458516609	0.556161227	0.554465818	0.989346564	0.886875833	0.030901383	0.116639519	0.484933	0.700803979	0.840960921	0.866165314	0.125516518	0.142565353	0.128614321	0.312849319	0.094874335	0.078489003	0.106510767	0.128010001	0.14267459	0.227511975	0.265325642	0.053717818	0.081016526	0.156065341
Potra2n10c20496	brown-2011	0.515131592	0.518390717	0.314791653	0.387964354	0.810194762	0.611863989	-0.039119976	-0.229116174	-0.044502543	-0.196287485	-0.154998803	0.033702114	-0.292862323	0.138640282	0.242872118	0.128073572	0.369151486	0.119647616	0.223970865	0.158726943	-0.422456915	-0.330482404	0.367755617	0.267341035	0.104886817	0.102328814	0.345752858	0.238395397	0.00249692	0.045433321	0.909082933	0.497976365	0.896627802	0.562958346	0.64906435	0.921638308	0.382127142	0.684351062	0.47177099	0.707454318	0.263884723	0.726038036	0.507938374	0.641109299	0.195529643	0.320888993	0.265834974	0.426762387
Potra2n10c20497	turquoise-2011	0.317397246	0.318233955	0.185201797	0.264231053	0.567047732	0.315425118	0.01055521	-0.194245673	0.067140743	-0.013933581	-0.568851316	-0.243881661	-0.450285853	-0.047120831	0.584392999	0.306925388	0.474764049	0.205107487	0.359153759	0.279174953	-0.588952261	-0.559363857	0.336544038	0.23356805	0.341556048	0.340214074	0.585627556	0.432365371	0.068888243	0.344730069	0.975428454	0.567107373	0.844501616	0.967567052	0.067813778	0.469872819	0.164594707	0.890576553	0.059019837	0.358585361	0.140050339	0.545175988	0.278032081	0.405764407	0.056595136	0.07359414	0.311548479	0.489426592
Potra2n10c20498	turquoise-2011	0.178397133	0.17926067	0.176199256	0.213831976	0.146824392	0.098865603	-0.135799518	-0.216175727	-0.072780901	-0.036192414	-0.568685541	-0.470332079	-0.233193164	-0.299362745	0.553396137	0.474239995	0.2030774	0.334397169	0.450924436	0.433754959	-0.151902245	-0.444499507	0.059057586	0.060132404	0.599711884	0.597917569	0.60428778	0.527815915	0.666621457	0.772425843	0.690539233	0.5231922	0.831593845	0.915865125	0.067912062	0.144311261	0.490144041	0.371150454	0.077394129	0.140549977	0.549248525	0.314839624	0.163922879	0.182578927	0.655696889	0.17075978	0.863059602	0.860588171
Potra2n10c20499	turquoise-2011	0.08621503	0.084711713	-0.019102061	-0.024638921	0.352984505	0.413611532	0.151739879	0.185186929	-0.040961748	0.037701891	-0.655433516	-0.526116599	-0.420348662	-0.369131434	0.655591148	0.558390587	0.436704827	0.445762239	0.597490559	0.610295425	-0.06587847	-0.370080837	0.36828808	0.33410886	0.80100435	0.804415724	0.955545329	0.942676042	0.286968777	0.20604403	0.656045282	0.585658191	0.904818918	0.912367512	0.028573754	0.096428506	0.198005765	0.263912681	0.028522345	0.07420516	0.179285858	0.169402482	0.052238637	0.046144448	0.847395202	0.262590778	0.26509008	0.315283025
Potra2n10c20500	brown-2011	0.695497115	0.705343155	0.650383885	0.659982763	0.411904737	0.549807803	-0.549564618	-0.57494873	-0.6621028	-0.715762983	0.336576798	0.405343282	0.493635989	0.496394275	-0.226461762	-0.218837145	-0.358782375	-0.273029725	-0.495511384	-0.454923534	0.096659379	0.243707728	-0.162168853	-0.114983157	0.017485773	0.015322473	0.030255347	0.027116146	0.208110839	0.079740905	0.079901642	0.064265046	0.026455135	0.013250111	0.311498403	0.216170706	0.122800778	0.120399757	0.503104963	0.517962623	0.278565609	0.416604335	0.121164985	0.159754167	0.777392607	0.470199604	0.633794931	0.736383628
Potra2n10c20501	turquoise-2011	0.795811456	0.829565332	0.673915764	0.708330712	0.794282703	0.868228854	-0.432961231	-0.512173243	-0.597821618	-0.691650126	-0.201276778	0.166076897	0.010718364	0.320150848	0.312024487	0.092147499	0.112654894	0.048704782	-0.169766087	-0.184333235	0.020366843	0.049905215	0.030356466	0.13453134	0.003392433	0.001584657	0.022978869	0.014706018	0.003499936	0.000527944	0.183471237	0.107244459	0.052074499	0.018387576	0.55287101	0.625525526	0.975048748	0.337150112	0.350239291	0.787573124	0.741562475	0.88691833	0.617754572	0.587418261	0.952604665	0.88414718	0.929399721	0.693307289
Potra2n10c20507	turquoise-2011	-0.129683825	-0.020192544	-0.177632736	-0.147357064	0.148117067	0.358876898	0.246895178	0.310006024	0.170414598	0.150607889	-0.256314126	-0.615391811	-0.386681436	-0.564931778	0.204622404	0.741032687	0.329365744	0.769576848	0.189087834	0.084218934	0.086289024	0.038209172	0.060576349	0.803727971	0.70391877	0.953009884	0.601301867	0.665472684	0.663834761	0.278429763	0.46422743	0.353530862	0.616392139	0.658475937	0.446784864	0.043861635	0.240086434	0.070163332	0.546147987	0.009072366	0.322625878	0.005610459	0.577641425	0.805534623	0.800836519	0.911192399	0.859567691	0.002874417
Potra2n10c20508	blue-2011	-0.620592911	-0.60593995	-0.520774648	-0.543058106	-0.452549607	-0.507275174	0.394462473	0.452395153	0.329962096	0.40580186	-0.393271334	-0.287166522	-0.257074128	-0.44754063	0.332801644	0.129756809	0.221640176	0.24272596	0.067340816	0.025267723	-0.009742919	-0.07981575	0.073934602	0.191537452	0.041613623	0.048159203	0.100483726	0.084282617	0.162220758	0.111223087	0.229936475	0.162382053	0.32169767	0.215601503	0.231473734	0.391877684	0.44539098	0.167502197	0.31729766	0.703758648	0.512478946	0.472046087	0.844043136	0.941215247	0.977318955	0.815546763	0.828958041	0.572629042
Potra2n10c20509	blue-2011	-0.723933036	-0.743131819	-0.569726296	-0.60757979	-0.833720774	-0.801924226	0.305766127	0.417755707	0.497297612	0.568165244	0.262091582	-0.125268082	0.07827834	-0.328322346	-0.343553864	-0.095926152	-0.184862871	-0.013724522	0.203266438	0.25312964	0.200328311	0.14236795	-0.142790132	-0.160282397	0.011772987	0.008775204	0.06729661	0.047393685	0.001427091	0.002986882	0.360497006	0.201076846	0.119620025	0.068221158	0.436240066	0.71362655	0.819048503	0.324253348	0.300932984	0.779044952	0.586326069	0.968053458	0.548868778	0.452647474	0.554782993	0.676257309	0.675342558	0.637800225
Potra2n10c20510	turquoise-2011	0.262580461	0.373561883	0.3664638	0.364894194	-0.106407144	0.446902997	-0.435381392	-0.26398092	-0.322982322	-0.315850091	0.063013187	-0.385748297	0.207894956	-0.283464493	-0.119442315	0.561993385	-0.245504567	0.501288497	0.205565745	0.229966648	0.531505811	0.462587848	-0.588507756	0.502923437	0.435353234	0.257776137	0.267647083	0.269858214	0.755506715	0.168182016	0.180758751	0.432817527	0.332651057	0.344044798	0.853969697	0.241320767	0.539604255	0.398280857	0.726492534	0.071960197	0.466828674	0.116214073	0.54425839	0.496338016	0.092447683	0.151950224	0.056828491	0.114837004
Potra2n10c20511	turquoise-2011	0.535722166	0.569039668	0.394478482	0.434652671	0.616163972	0.712848047	-0.197265812	-0.246373669	-0.340881223	-0.364983163	-0.281796656	-0.265836872	-0.13798362	-0.019411133	0.340618789	0.456337903	0.189307622	0.307423173	0.107076785	0.095888127	-0.069431098	-0.165867017	0.208373724	0.250536361	0.089409752	0.067702225	0.229915854	0.181572906	0.043522709	0.0138081	0.560974634	0.465202175	0.30495673	0.269732608	0.401182413	0.42946795	0.685779969	0.954826676	0.305353406	0.158295717	0.577191005	0.357766113	0.754008944	0.779130663	0.83925572	0.62596866	0.538649634	0.457447879
Potra2n10c20514	brown-2011	0.133880733	0.112418434	-0.061169028	-0.008280455	0.665880123	0.265593639	0.313396972	0.109976112	0.201718461	0.007676401	-0.146679321	0.366227435	-0.443701536	0.213739926	0.291580927	-0.292416768	0.551170909	-0.08771952	-0.032871535	-0.098304423	-0.350881097	-0.169515706	0.607748516	0.029533383	0.694728679	0.742088986	0.858205624	0.980722908	0.025305737	0.429906226	0.348010293	0.74753291	0.551981543	0.982128959	0.666934431	0.267979399	0.171620947	0.527997858	0.38431	0.382885436	0.078843925	0.797593434	0.923564581	0.773688481	0.290051668	0.618280876	0.047315397	0.931310021
Potra2n10c20515	turquoise-2011	0.466258737	0.497117042	0.494774293	0.48504753	0.232030275	0.486087864	-0.448281822	-0.391624041	-0.546822113	-0.527107013	-0.505197169	-0.024023037	0.023665412	0.144839415	0.539831439	0.150714886	0.061872109	0.041361653	0.067753	0.145341146	0.232664078	0.20318964	-0.177236029	-0.003592358	0.148298455	0.119775627	0.121806228	0.130472288	0.492372502	0.12952721	0.166714098	0.23360954	0.081729293	0.095688646	0.112939463	0.944106979	0.944937951	0.670907947	0.086513091	0.658246062	0.856590285	0.903893366	0.843098722	0.669823638	0.491157383	0.549023039	0.602127653	0.991636363
Potra2n10c20516	turquoise-2011	0.647443775	0.704346715	0.506270867	0.536857591	0.785291455	0.940489095	-0.255208254	-0.281671216	-0.43244365	-0.539885063	-0.299887834	0.009750357	-0.185074972	0.12574925	0.401569653	0.258675199	0.300518409	0.260665376	0.073326077	0.065107093	0.098625006	0.134650136	0.126038325	0.374972108	0.031265836	0.015532148	0.112050496	0.088603075	0.004184088	1.64E-05	0.448816728	0.401401063	0.184054528	0.086475706	0.370270874	0.977301645	0.5858889	0.712566849	0.220888348	0.442461209	0.369216001	0.438832095	0.830348113	0.849164312	0.772967119	0.69304785	0.711930422	0.255840066
Potra2n10c20518	yellow-2011	-0.281371036	-0.237060552	-0.187553855	-0.199366547	-0.552089677	-0.284152667	-0.00245876	0.129153762	0.143816907	0.181673071	0.756143027	-0.147309585	0.409668172	-0.181578447	-0.824698416	0.133412689	-0.521038018	0.113728854	-0.24409417	-0.233639709	0.33554645	0.367535088	-0.354157458	0.059357489	0.401924534	0.482765138	0.580788845	0.556724489	0.078243147	0.397086668	0.994275532	0.705082024	0.673119469	0.592915589	0.007088978	0.665575051	0.210837759	0.593111489	0.001785366	0.695751769	0.100281229	0.739172416	0.469473695	0.489289505	0.313075454	0.26614383	0.285257543	0.862369895
Potra2n10c20520	yellow-2011	-0.519275818	-0.535064065	-0.595444354	-0.567595972	-0.187249726	-0.439479619	0.573659514	0.50704763	0.594877964	0.614669396	-0.045247406	-0.202297854	-0.343280237	-0.113241962	-0.028925808	0.063920932	0.262095033	-0.01567333	-0.075058486	-0.135189322	-0.527285168	-0.303853673	0.436536697	0.03088104	0.101641215	0.08987952	0.053261007	0.068560432	0.581413638	0.176221538	0.065004663	0.111410204	0.053546398	0.044180373	0.894905798	0.55081563	0.301343598	0.740255721	0.932720357	0.851885923	0.436233801	0.963519662	0.826391877	0.691870687	0.095555957	0.363662129	0.179472567	0.928182406
Potra2n10c20522	brown-2011	0.935055563	0.915238176	0.857686296	0.866748384	0.642500824	0.684112086	-0.687847733	-0.76938385	-0.816702404	-0.858894984	0.182983729	0.527911258	0.462002343	0.729157221	-0.079328206	-0.32477751	-0.32300119	-0.457188635	-0.517381449	-0.484475197	-0.037760311	0.075063819	-0.171471877	-0.295086355	2.42E-05	7.78E-05	0.000734681	0.000553929	0.033017678	0.020250285	0.019311137	0.005629935	0.002155611	0.000708309	0.590204643	0.095090605	0.15253782	0.010893363	0.816656909	0.329815194	0.332621185	0.157422468	0.103116566	0.130994081	0.912232173	0.826379704	0.614173269	0.378353383
Potra2n10c20523	yellow-2011	-0.37075479	-0.423183943	-0.23720828	-0.272515	-0.649129586	-0.72833368	0.015136112	0.0483481	0.19074306	0.247139683	0.670385303	0.324565688	0.478624754	0.178724625	-0.729420036	-0.507646123	-0.542000027	-0.474586414	-0.340026431	-0.315092089	0.01133268	0.109742768	-0.297484185	-0.430893522	0.261654683	0.194680097	0.482484263	0.417518598	0.030683588	0.011028753	0.964769377	0.887741938	0.574252659	0.46377075	0.023981605	0.33014914	0.136404051	0.599031162	0.010850412	0.11091848	0.085009777	0.140219572	0.306249801	0.345267578	0.9736191	0.748053579	0.374305943	0.185808182
Potra2n10c20524	turquoise-2011	0.677912005	0.685586766	0.62612646	0.646941898	0.551152474	0.568841658	-0.471641975	-0.552313009	-0.630885351	-0.638983761	-0.22852304	0.087377856	0.167498649	0.243677834	0.302386673	0.071910643	-0.062823633	-0.017645563	-0.240772074	-0.263984614	-0.070779875	-0.15082884	-0.065743352	0.018139865	0.021880171	0.019875744	0.039310935	0.031440662	0.078856011	0.067819502	0.143043544	0.078097574	0.037402695	0.03430525	0.499120373	0.798367763	0.622526627	0.470255781	0.366099661	0.833583114	0.854404934	0.958932355	0.475730639	0.432810848	0.836169174	0.658001269	0.847705044	0.957782805
Potra2n10c20527	blue-2011	-0.705246422	-0.697977844	-0.544071568	-0.570035022	-0.86714775	-0.739029651	0.265638057	0.396971911	0.501166876	0.558922318	0.167144389	-0.244677211	-0.00267868	-0.374162843	-0.255425657	0.060928207	-0.130170737	0.093980556	0.259029016	0.331066009	0.31413855	0.268659006	-0.173451638	-0.170903665	0.015342738	0.016921325	0.08359	0.067114769	0.000546826	0.009362695	0.429826174	0.226717405	0.116316934	0.073870919	0.623273387	0.468379452	0.993763524	0.256950073	0.448416945	0.858759027	0.702850715	0.783433362	0.441814991	0.319983239	0.346809017	0.424398461	0.610026231	0.615365394
Potra2n10c20528	black-2011	0.329727792	0.233018107	0.157879656	0.18657671	0.687812544	0.161757431	0.084923475	-0.160151552	-0.038534247	-0.129110154	-0.266024209	0.467390674	-0.249817357	0.431324942	0.387001393	-0.477762718	0.366801693	-0.415659059	-0.010177444	-0.049014242	-0.549766715	-0.532155412	0.532907408	-0.330762358	0.322062187	0.49047922	0.642914291	0.582797183	0.019319836	0.634667709	0.803935	0.638078358	0.910439449	0.705177749	0.429130539	0.147183613	0.458782965	0.185319104	0.239664045	0.137212942	0.267172429	0.203580826	0.976307642	0.886203846	0.079768047	0.091975275	0.091430391	0.320454334
Potra2n10c20529	turquoise-2011	0.509223892	0.579866129	0.381614516	0.420174584	0.658813728	0.851835541	-0.167528986	-0.176797266	-0.282800815	-0.364470669	-0.381390458	-0.252674146	-0.2917384	-0.086101647	0.438274033	0.495228318	0.350449438	0.448251654	0.253010133	0.235472089	0.086013228	0.058313682	0.125629433	0.475639105	0.109628918	0.061496228	0.246832828	0.198211055	0.027485584	0.000872954	0.622462692	0.60304147	0.399434219	0.270456598	0.247133641	0.453488937	0.384041407	0.801261534	0.177548954	0.121410985	0.290686591	0.16674613	0.452868175	0.485789876	0.801462104	0.86477078	0.712830686	0.139218553
Potra2n10c20531	yellow-2011	-0.409202829	-0.461951017	-0.314052027	-0.326884867	-0.566710347	-0.758086072	0.128756033	0.101573716	0.329853204	0.315317577	0.622242811	0.426259715	0.309651831	0.243302504	-0.64326241	-0.600629388	-0.36545726	-0.516148519	-0.359476157	-0.337373195	-0.043027763	0.145984822	-0.129175134	-0.528077046	0.211407778	0.152589397	0.346949062	0.32650267	0.0690905	0.006859249	0.705955235	0.76633968	0.32186705	0.344903591	0.04091752	0.191110623	0.354110107	0.470961341	0.03274339	0.050696589	0.269063834	0.10408424	0.27756939	0.31028239	0.900038433	0.668433396	0.705035111	0.09496763
Potra2n10c20532	blue-2011	-0.705631692	-0.701295482	-0.584332609	-0.608432793	-0.736695802	-0.724619988	0.35758111	0.447919889	0.540477887	0.577177644	0.425246366	-0.069378639	0.068879436	-0.251238701	-0.524678701	-0.103700039	-0.1960195	-0.008765026	-0.040227336	-0.049501905	0.12132339	0.191130713	-0.166082889	-0.038872323	0.01526214	0.016187027	0.05905242	0.046998812	0.009709437	0.011654483	0.280295247	0.167098649	0.086063132	0.06299979	0.192282229	0.839375809	0.840518734	0.456145469	0.097509308	0.761569298	0.563502215	0.979595014	0.906518943	0.885078076	0.722331147	0.57346013	0.625512876	0.909656457
Potra2n10c20533	blue-2011	-0.696336202	-0.658512065	-0.73232321	-0.697216155	-0.332590542	-0.416460433	0.667535582	0.669370519	0.700757013	0.707765305	-0.053338814	-0.595249349	-0.438264271	-0.647168907	0.003379913	0.495639815	0.316072235	0.530936685	0.204435293	0.138509203	-0.11583503	-0.170253291	0.404634722	0.309577633	0.017293366	0.027581488	0.010384084	0.017093223	0.317623652	0.202621575	0.024813313	0.024275475	0.016304622	0.01482129	0.876227381	0.053359148	0.177559727	0.0313615	0.992130959	0.121053477	0.343686875	0.092862876	0.546523104	0.684636218	0.734491219	0.616730922	0.217051941	0.354231511
Potra2n10c20534	brown-2011	0.753458192	0.755528882	0.621008626	0.662662039	0.782119496	0.685958633	-0.380327814	-0.526779123	-0.528983744	-0.607363028	-0.253482305	0.270702398	0.00947813	0.475645755	0.339485498	-0.082822389	0.123272344	-0.17725684	-0.28785307	-0.325884336	-0.329246002	-0.166636207	0.111918076	0.033342853	0.007415616	0.007162747	0.041437463	0.026282684	0.004447517	0.019782083	0.248563179	0.095933173	0.094296924	0.047494391	0.45199647	0.420745887	0.97793524	0.139212243	0.307069626	0.808707375	0.718026706	0.602084323	0.390695878	0.32807317	0.322812427	0.624345164	0.743203427	0.922471459
Potra2n10c20535	yellow-2011	-0.19703652	-0.1984398	-0.023052077	-0.071463455	-0.662172255	-0.43638445	-0.221042907	-0.079862677	-0.075711669	0.045606627	0.672388907	0.034734936	0.635443669	0.012882665	-0.782250402	-0.128808288	-0.723994571	-0.192571842	-0.306171342	-0.28310203	0.240928374	0.228598425	-0.594524885	-0.12995517	0.56143931	0.558597864	0.946363196	0.834605654	0.026433674	0.179641741	0.513645317	0.815439924	0.824901166	0.894075481	0.023408806	0.919243524	0.035636286	0.970012264	0.004436409	0.705840492	0.011762336	0.570517597	0.359828202	0.398910552	0.475435419	0.49897491	0.053724835	0.703323507
Potra2n10c20538	brown-2011	0.682896312	0.653309636	0.651097794	0.668179826	0.424329116	0.356044958	-0.545721129	-0.657737054	-0.584752688	-0.642151363	-0.188669184	0.534953478	0.188264314	0.730125791	0.275494314	-0.422409784	-0.073398398	-0.551311645	-0.403371743	-0.340368002	-0.102705192	0.095894695	-0.079049729	-0.535850424	0.02056283	0.029272796	0.03001349	0.024623528	0.193346455	0.282515777	0.082470756	0.027828961	0.058826028	0.033144074	0.578499756	0.089958618	0.579330303	0.010735678	0.412240169	0.195584793	0.830182884	0.0787517	0.218627956	0.305732737	0.763800308	0.779115859	0.817291145	0.089318388
Potra2n10c20540	darkred-2011	-0.187599061	-0.18610337	-0.278185054	-0.234072493	0.132538846	-0.091996658	0.349727221	0.242757716	0.364853059	0.218365692	0.052209362	0.122581768	-0.317719134	-0.055526403	0.053030496	-0.112237426	0.336124759	0.064184142	0.016412341	0.003932784	-0.0264251	0.058992626	0.434030535	-0.091082997	0.580695997	0.583771	0.407501116	0.488461935	0.697663103	0.787914004	0.291750606	0.47198631	0.269916299	0.518887385	0.878831437	0.719551071	0.341039452	0.871186845	0.876938129	0.742492091	0.312189764	0.851281869	0.961800638	0.990843819	0.938526926	0.863209008	0.182269744	0.789979462
Potra2n10c20545	turquoise-2011	0.639487536	0.666002838	0.538867864	0.553796357	0.614780935	0.725659126	-0.353751053	-0.382766153	-0.567386716	-0.55501358	-0.319649065	-0.043927556	0.000754289	0.233476657	0.356915512	0.237338059	0.070511654	0.068881901	-0.20656492	-0.223741741	-0.052625009	-0.079428386	0.021340475	0.12040187	0.034118703	0.025268999	0.087186669	0.077135276	0.044131056	0.011476871	0.285849808	0.245290003	0.068685429	0.076351561	0.33795075	0.897957355	0.998243858	0.489601454	0.28125618	0.482237575	0.836782808	0.840513091	0.542259873	0.508383975	0.877872999	0.816428774	0.950341294	0.724368932
Potra2n10c20546	turquoise-2011	0.185539303	0.199519705	0.080665502	0.118778399	0.534068019	0.364815416	0.111227539	-0.003211068	-0.03705857	-0.093592878	-0.770747837	-0.137816304	-0.498650883	-0.077894639	0.815315574	0.198140748	0.595376737	0.22109196	0.235774839	0.173311308	-0.39252064	-0.337709019	0.376416561	0.356659906	0.584932285	0.556415129	0.813612588	0.727962868	0.090593612	0.269969461	0.744742177	0.992524052	0.913857984	0.784308474	0.005493348	0.686144199	0.118458006	0.819922918	0.002225234	0.55920292	0.053295022	0.51354948	0.485212733	0.610319846	0.232445633	0.309770396	0.253865633	0.281625689
Potra2n10c20547	turquoise-2011	0.228810494	0.251602034	0.197838158	0.223621002	0.200125555	0.25173773	-0.139377056	-0.170127511	-0.172123163	-0.276949454	-0.111704935	0.154396391	-0.044920776	0.110392492	0.232801716	-0.050659646	0.135987221	0.014646407	-0.024388105	0.039161845	0.194488257	0.274829744	0.130388492	-0.106780726	0.498565802	0.455472381	0.559815401	0.508618857	0.555192065	0.455221118	0.682748937	0.616995136	0.612807882	0.409673988	0.743678286	0.650352886	0.895660866	0.746604063	0.49089368	0.882406201	0.690129821	0.96590863	0.943258767	0.908985973	0.566613806	0.413414755	0.702373218	0.75467104
Potra2n10c20548	turquoise-2011	0.647953854	0.695227642	0.503465899	0.521104571	0.754886647	0.892903355	-0.263471244	-0.2809444	-0.547779738	-0.610912541	-0.103215305	0.099466525	0.016029706	0.224217257	0.206900752	0.158408953	0.112596898	0.139013925	-0.283108705	-0.309209702	0.05794507	0.116150854	0.121128039	0.314658503	0.031088853	0.017547888	0.114382439	0.1002301	0.007240489	0.000215498	0.433739546	0.402669105	0.081087991	0.045863762	0.762656143	0.771074336	0.962690673	0.507459378	0.541588827	0.641786514	0.741691602	0.683538424	0.398898952	0.35483385	0.865618879	0.733789961	0.722762998	0.345968043
Potra2n10c20549	pink-2011	-0.310163029	-0.304698297	-0.347414675	-0.330328228	0.070223679	-0.051593121	0.401364977	0.372088953	0.37797126	0.345053474	-0.821523939	-0.34650631	-0.700527441	-0.414029177	0.838267553	0.284780465	0.712776213	0.36963023	0.669712752	0.677371709	-0.10514001	-0.203408092	0.435569048	0.215250395	0.353274255	0.362262516	0.295172017	0.321128504	0.837441726	0.880252694	0.221145943	0.259807171	0.251750263	0.298688066	0.001926142	0.296521951	0.016354943	0.205540162	0.001268465	0.395998799	0.013822061	0.263217712	0.024176084	0.022026486	0.758342952	0.548584288	0.180549456	0.525015637
Potra2n10c20552	turquoise-2011	0.655449575	0.67540642	0.51966283	0.551938131	0.701534316	0.720075945	-0.300783539	-0.382669091	-0.48228206	-0.577765646	-0.149773049	0.229792768	-0.03364444	0.370539768	0.275621943	-0.007543597	0.144419215	-0.050479653	-0.26584552	-0.255987251	0.041715525	0.105876292	0.166593026	-0.063489666	0.028568513	0.022564563	0.101341511	0.078342031	0.016135064	0.012454622	0.368772932	0.24541982	0.133005829	0.062668841	0.660270445	0.496672785	0.921772053	0.261953134	0.41201478	0.982438092	0.671816489	0.882821523	0.429452371	0.447384996	0.903074443	0.756694597	0.624436265	0.852875811
Potra2n10c20555	blue-2011	-0.178904579	-0.188758211	-0.03322565	-0.076788174	-0.536355068	-0.350738701	-0.163322227	-0.041252302	0.015509901	0.006769428	0.590581764	0.311811974	0.423658553	0.096265696	-0.581517137	-0.367182445	-0.452374973	-0.250418537	-0.050366224	0.054971404	0.539078416	0.533163655	-0.404604936	-0.357091618	0.598657235	0.578317187	0.922743275	0.822445469	0.088959503	0.290261033	0.631350433	0.90414644	0.963899834	0.984240196	0.055745266	0.350585087	0.194126708	0.778279678	0.060585047	0.266638139	0.162403134	0.457666538	0.883083267	0.872465247	0.087039189	0.091245205	0.217089032	0.281001756
Potra2n10c20556	turquoise-2011	0.604997425	0.631390661	0.413015756	0.453589578	0.868551738	0.860895025	-0.123548155	-0.21298832	-0.317345619	-0.3959757	-0.286671186	-0.067393727	-0.219484909	0.088530204	0.366836794	0.281501073	0.32793311	0.238636432	0.114061076	0.058972351	-0.242034785	-0.223888996	0.293396449	0.445259026	0.048603023	0.037203939	0.206764076	0.161137311	0.000522401	0.000666248	0.717418144	0.529484444	0.341638942	0.227992154	0.392731447	0.843921893	0.516693167	0.795756798	0.267123147	0.401697727	0.324861593	0.479772695	0.738433485	0.863255639	0.473347995	0.508097573	0.381219107	0.169942583
Potra2n10c20562	lightcyan-2011	0.054829597	0.001566499	0.109748207	0.066010085	-0.141035016	-0.179092375	-0.170934886	-0.145782909	-0.127546154	-0.139484875	0.530033454	0.625374902	0.450623252	0.465141194	-0.511651809	-0.681339229	-0.386722918	-0.586258838	-0.28765405	-0.240483718	0.022782026	0.222567056	-0.238868164	-0.290083392	0.872791934	0.996352873	0.748041442	0.847093414	0.679147981	0.598267108	0.615299868	0.668869397	0.708613472	0.682514581	0.093524325	0.039618359	0.164239531	0.149404296	0.107663549	0.020968119	0.240031647	0.058019178	0.391038283	0.476275502	0.946990777	0.51067115	0.479333361	0.386868966
Potra2n10c20563	brown-2011	0.789664264	0.789571616	0.649052983	0.674138054	0.759937754	0.756454748	-0.41886049	-0.513796308	-0.600449965	-0.631325217	-0.032485019	0.200506102	0.15100021	0.44919683	0.101400045	0.005452683	-0.053300443	-0.141440116	-0.332934995	-0.363326205	-0.193611865	-0.146623579	0.04187533	0.01830834	0.003840067	0.003847131	0.030709879	0.022916747	0.006645443	0.007051749	0.199764883	0.105946748	0.050783884	0.037229639	0.924461114	0.554424386	0.657633193	0.165744341	0.766729633	0.987305451	0.876315832	0.678269047	0.317091829	0.272077302	0.568397734	0.667054701	0.902704654	0.957391016
Potra2n10c20564	yellow-2011	-0.369600785	-0.414731924	-0.311332136	-0.315326108	-0.472169781	-0.629096842	0.160932235	0.136517469	0.353858187	0.338304206	0.223848509	0.334633233	0.04725386	0.31406237	-0.261402315	-0.494007029	-0.094812432	-0.519867177	-0.196784595	-0.135410648	-0.155238075	0.157491323	0.014949213	-0.537746937	0.26325871	0.204693993	0.351366524	0.344889824	0.142534721	0.038112119	0.63641951	0.688973664	0.285693613	0.308864107	0.508176311	0.314476825	0.890269241	0.346932319	0.437491853	0.122476026	0.781556313	0.101183497	0.561950029	0.691387661	0.648552795	0.643742144	0.965204175	0.087974595
Potra2n10c20565	brown-2011	0.544770599	0.53474965	0.354226163	0.404240275	0.727384856	0.54832576	-0.112474984	-0.272370044	-0.274218725	-0.400675997	-0.008232776	0.359406982	-0.058117221	0.475163091	0.145349429	-0.196682845	0.188970428	-0.22669868	-0.347453584	-0.36028696	-0.306004254	-0.06917941	0.396309316	-0.096941665	0.083114478	0.09010453	0.285157485	0.217543431	0.011186248	0.080723833	0.74196306	0.417776245	0.414496127	0.222014356	0.980833888	0.277668631	0.865222779	0.13967064	0.669805744	0.562156358	0.577882085	0.502646284	0.295114269	0.276407668	0.360103902	0.839831911	0.227564794	0.77675669
Potra2n10c20570	turquoise-2011	0.242954223	0.250631724	0.125914168	0.111292128	0.451567976	0.490053	0.031707082	0.052892382	-0.275056774	-0.209906636	-0.281752113	-0.124556666	-0.150110472	0.054181522	0.288301126	0.225059526	0.177638451	0.12046493	-0.1768712	-0.21304494	-0.04315643	-0.147716304	0.212610295	0.15876904	0.471616483	0.457270939	0.712203745	0.744598215	0.163247554	0.125965164	0.926265792	0.877256543	0.413013311	0.535597838	0.401260048	0.715194173	0.659544952	0.874285157	0.389925568	0.505823445	0.601289973	0.724229436	0.60288745	0.529372395	0.899740814	0.664698302	0.530232789	0.641019662
Potra2n10c20571	turquoise-2011	-0.122264259	-0.078663002	-0.13171167	-0.1397364	-0.083208357	0.135286437	0.111371642	0.216652283	-0.008789066	0.098090259	-0.163419845	-0.604834201	-0.128696084	-0.469231461	0.119422799	0.642081833	0.037300273	0.524021072	0.134081254	0.126937613	0.284547205	-0.04700077	0.04703672	0.209169413	0.720252241	0.818172083	0.69947382	0.681967965	0.807830249	0.691658728	0.744420996	0.522254155	0.979539057	0.774170473	0.63114369	0.048680167	0.70608688	0.14538188	0.726535745	0.033169262	0.913297968	0.09800625	0.694290505	0.709951609	0.396402826	0.890853919	0.890770866	0.537064643
Potra2n10c20573	turquoise-2011	0.504875149	0.48631036	0.298458196	0.338287355	0.778368193	0.596729103	-0.033297361	-0.175940548	-0.235913141	-0.309132976	-0.12703094	0.104771347	-0.174929129	0.231980872	0.242822204	0.046288608	0.257470727	-0.000988701	-0.101303965	-0.134830158	-0.230091493	-0.275456392	0.44322591	-0.020996215	0.113206964	0.129325654	0.372668163	0.308889746	0.004774637	0.052617509	0.922576963	0.604827245	0.484949184	0.354959526	0.709746342	0.759168636	0.60693799	0.492467274	0.471864929	0.892499389	0.444664405	0.997698098	0.766945387	0.692654754	0.496097713	0.412307151	0.172135506	0.951141547
Potra2n10c20575	turquoise-2011	0.268034412	0.347114563	0.253669471	0.296533184	0.286719796	0.424327091	-0.167524025	-0.191464866	-0.201366429	-0.300617118	-0.461318445	-0.10238077	-0.229192666	-0.041343539	0.512347401	0.258519991	0.304767305	0.284018308	0.016326253	0.005585394	0.054222322	0.217621323	-0.000258558	0.3218972	0.425517954	0.295617644	0.451651146	0.375908554	0.392647623	0.193348808	0.622473147	0.572777323	0.552690423	0.369051014	0.153225955	0.764528196	0.497828914	0.903935287	0.107104721	0.442744824	0.362148287	0.397319682	0.962000882	0.986996506	0.874191138	0.520348903	0.999398024	0.334371475
Potra2n10c20576	brown-2011	-0.08252271	-0.12190044	-0.193561135	-0.159510535	0.389626709	-0.007412353	0.353802814	0.186276238	0.366633735	0.324441605	-0.543899269	-0.128238533	-0.587102601	-0.128182221	0.520354621	0.063527221	0.577080627	0.105496015	0.45046258	0.343618449	-0.582903585	-0.634745477	0.405431643	0.205315836	0.809388543	0.72105592	0.568501064	0.639441546	0.236214512	0.982743597	0.285774339	0.583415281	0.267408308	0.330344843	0.083707485	0.707091881	0.057570478	0.707215597	0.100807224	0.852789601	0.063054508	0.75754583	0.164408609	0.30083611	0.059826989	0.035902989	0.216060961	0.544758721
Potra2n10c20579	turquoise-2011	0.232243739	0.205026109	0.156695556	0.145629082	0.384944213	0.373581287	-0.026288837	-0.031732015	-0.10766193	-0.100724376	-0.615674347	-0.042035556	-0.34171981	0.070205141	0.631797618	0.06727057	0.410618616	0.002400659	0.519515679	0.571764987	-0.136733038	-0.182986878	0.221573162	0.075810805	0.491963104	0.545339004	0.645439705	0.669201626	0.242387325	0.25774944	0.938843405	0.926207945	0.752700785	0.768247212	0.04373741	0.902333906	0.30369107	0.837484146	0.037044404	0.844204104	0.209676357	0.9944108	0.101455397	0.066101943	0.688503807	0.590198135	0.512609757	0.824674958
Potra2n10c20580	red-2011	-0.157743695	-0.237648995	-0.30467457	-0.281999922	0.212725547	-0.274777746	0.408124544	0.230636534	0.337779942	0.30679157	0.291029639	0.325241083	-0.065532544	0.292144554	-0.2700323	-0.434845588	0.087869396	-0.414081809	-0.336778085	-0.421840291	-0.702161686	-0.479911829	0.502750074	-0.16887534	0.643204093	0.481646769	0.362301795	0.400828232	0.530004587	0.413506726	0.212732127	0.495049216	0.309662327	0.358805762	0.385251041	0.329084983	0.848188487	0.38334909	0.421942016	0.181357155	0.797253815	0.205476716	0.311190815	0.196251924	0.015999139	0.135201954	0.114982522	0.619627671
Potra2n10c20582	turquoise-2011	0.266876674	0.328152085	0.088148103	0.144836054	0.675077951	0.653907293	0.155518649	0.074924966	-0.022588237	-0.122401675	-0.249820675	-0.277490095	-0.369832693	-0.224777615	0.318889365	0.463031369	0.433968985	0.509998827	0.1027862	0.002479939	-0.20369392	-0.182729427	0.388969107	0.644021767	0.427596769	0.324519333	0.796622347	0.670915213	0.022655396	0.029074883	0.647953113	0.826696665	0.947441146	0.719948757	0.4587768	0.408722544	0.262935919	0.506370743	0.339164823	0.15150606	0.182338772	0.108999112	0.763618582	0.994226224	0.548010428	0.590730271	0.237075847	0.032471499
Potra2n10c20583	blue-2011	-0.210774956	-0.24847712	-0.244250683	-0.246903057	0.023160564	-0.251656622	0.272445513	0.197754868	0.099283157	0.151195802	-0.199318761	-0.015524184	-0.152795322	-0.060132162	0.214542694	-0.074049313	0.146960384	-0.04540382	-0.250419452	-0.310729669	-0.200015799	-0.332827571	0.299377635	-0.174202048	0.533872327	0.46127637	0.469179841	0.464212709	0.946111089	0.455371295	0.417642096	0.559984038	0.77148668	0.657213175	0.556821023	0.963866608	0.653781686	0.860588726	0.526412018	0.828696051	0.666328111	0.894544244	0.45766484	0.35234895	0.555413556	0.317257635	0.371125496	0.608457013
Potra2n10c20585	brown-2011	0.236049499	0.225503104	0.037641178	0.083128993	0.815730639	0.473520923	0.262318218	0.080040206	0.083237051	-0.073313534	-0.559075206	0.196703483	-0.594874177	0.122668299	0.675132202	-0.103671898	0.730908335	0.056476537	0.188037208	0.110817707	-0.443633919	-0.303503893	0.599948954	0.280954302	0.484689402	0.504962804	0.912508163	0.808010591	0.002204223	0.141237374	0.435828838	0.815035774	0.807765049	0.830376769	0.073775003	0.562114504	0.05354831	0.719360014	0.022640376	0.761632382	0.010609494	0.868998921	0.579796389	0.745655816	0.171694041	0.364242557	0.051028189	0.402651816
Potra2n10c20586	blue-2011	-0.620782233	-0.579208346	-0.415079373	-0.470083715	-0.892591445	-0.557570903	0.116848473	0.346929282	0.270191722	0.360967619	0.273356704	-0.218830052	0.178475213	-0.360306091	-0.383321412	0.098120282	-0.300803014	0.152018641	0.071902856	0.137531353	0.556483157	0.510891147	-0.43671418	0.007353618	0.041533333	0.061861828	0.204276403	0.144552421	0.000218236	0.074722386	0.732241613	0.295892946	0.4216573	0.275434521	0.416024053	0.517976531	0.599549562	0.27638029	0.244548123	0.774102899	0.368740396	0.655447171	0.833600917	0.686764645	0.075412478	0.108276816	0.179275474	0.982880317
Potra2n10c20589	turquoise-2011	0.079496993	0.125759333	0.105250859	0.097357486	-0.017304705	0.218998391	-0.120120856	-0.032811102	-0.244213694	-0.213652322	0.144894496	-0.258225326	0.200342613	-0.3284094	-0.095802012	0.346516136	-0.184182986	0.395835908	-0.048175919	-0.043795119	0.412657608	0.154098762	-0.100691085	0.234901893	0.816272544	0.712544648	0.758094731	0.775820176	0.959725094	0.517646497	0.724990669	0.923704752	0.469249279	0.528171039	0.670788883	0.443283507	0.554754141	0.324117396	0.779324786	0.29650733	0.587728239	0.228171366	0.888139553	0.898263625	0.20719765	0.650989822	0.768322004	0.486877688
Potra2n10c20591	brown-2011	0.323720397	0.292654163	0.09388306	0.149978129	0.839232742	0.426412848	0.210294057	-0.016963122	0.076402232	-0.107296972	-0.270133674	0.409571386	-0.462678749	0.387583335	0.404224502	-0.307948039	0.585377133	-0.197712273	-0.054824331	-0.116474026	-0.493467909	-0.25349696	0.622681468	-0.011207888	0.331483557	0.382481318	0.783653421	0.65982947	0.00123657	0.19093395	0.534827676	0.960519554	0.823325706	0.753516623	0.421760957	0.210956242	0.151859125	0.238896903	0.217563099	0.356903344	0.058490591	0.560070288	0.872804066	0.733072578	0.122948071	0.451969425	0.040733815	0.973909514
Potra2n10c20592	brown-2011	0.009623107	-0.030599673	-0.17565364	-0.123637278	0.607288565	0.116754043	0.415302865	0.190580648	0.37472437	0.215404828	-0.441737458	0.27151037	-0.633353749	0.199084686	0.510416082	-0.280939631	0.716763706	-0.144217012	0.200856438	0.117380333	-0.666309217	-0.405963106	0.63424447	0.105207073	0.977597811	0.928835322	0.605425723	0.71722153	0.04752902	0.732451145	0.204008062	0.574584823	0.256179578	0.524711129	0.17375191	0.419305831	0.036438765	0.557293992	0.108660974	0.402677432	0.013062359	0.672253827	0.553718031	0.731061763	0.025177443	0.21540157	0.036095225	0.758192777
Potra2n10c20595	turquoise-2011	0.302497777	0.341005528	0.180842999	0.205306048	0.536447791	0.556218685	0.003898214	-0.033592026	-0.247856545	-0.288515777	-0.538396095	-0.052037041	-0.30681314	0.096590683	0.601225743	0.19302201	0.41401616	0.147828234	-0.120226357	-0.139757498	-0.164414044	-0.015297875	0.321034424	0.270020354	0.365914761	0.304768939	0.594634918	0.54477832	0.088893666	0.075580906	0.990924301	0.921893603	0.462433005	0.389556802	0.087517715	0.879228835	0.35877023	0.77754738	0.050407183	0.569599647	0.205555855	0.664457084	0.724757232	0.68192212	0.62903945	0.964393066	0.335742726	0.421963356
Potra2n10c20596	turquoise-2011	-0.002429059	0.090426629	-0.06092964	-0.027065886	0.066939698	0.345437705	0.090679853	0.162353846	0.05845333	0.04461432	-0.015854238	-0.498334967	-0.170207568	-0.325610528	-0.009703443	0.635679736	0.114461189	0.535161768	0.033503209	0.012364118	0.150036627	0.187529837	0.065159263	0.451921085	0.99434468	0.791464022	0.858755732	0.937038775	0.844962371	0.298114352	0.79089121	0.633402628	0.864449512	0.896369366	0.963098835	0.118728623	0.616826964	0.328503656	0.977410833	0.035546424	0.737543815	0.089809674	0.922099573	0.971218878	0.659703703	0.580838176	0.849044644	0.162877737
Potra2n10c20597	yellow-2011	-0.200789434	-0.28755536	-0.104410865	-0.146382678	-0.397397992	-0.596184962	-0.034815446	-0.051323379	0.09359259	0.110459304	0.425709608	0.591958451	0.346577953	0.418110507	-0.43298703	-0.765199054	-0.346087767	-0.689810272	-0.250181353	-0.195918527	-0.03742617	0.079367567	-0.177043492	-0.620548009	0.553853098	0.39120813	0.759976217	0.667574554	0.226173471	0.052889402	0.919056872	0.880874909	0.784309124	0.746455048	0.191746105	0.055034071	0.296415358	0.20065495	0.183442192	0.006064597	0.297145093	0.018830419	0.458106853	0.563707188	0.913006283	0.816567274	0.602528589	0.041632681
Potra2n10c20598	yellow-2011	-0.305211253	-0.329440351	-0.370860855	-0.374689914	0.059042527	-0.173718773	0.422538984	0.378615686	0.370092951	0.336734774	0.09920681	0.08086692	-0.260274951	-0.081969194	-0.092375636	-0.13698137	0.219360213	0.009969303	-0.004151382	-0.067935808	-0.073787776	-0.126865844	0.27300855	-0.005604703	0.361413859	0.322509676	0.261507535	0.256226819	0.863094237	0.609467443	0.195433633	0.250876408	0.262573936	0.311256985	0.77165838	0.813154264	0.43954293	0.81064699	0.787057629	0.687962659	0.516937438	0.976792066	0.990334907	0.842679925	0.829293399	0.710109472	0.416641927	0.986951555
Potra2n10c20599	blue-2011	-0.576613237	-0.527916697	-0.402069273	-0.450688483	-0.706522049	-0.450307624	0.171904688	0.364390954	0.246033933	0.29260949	0.174744168	-0.071386091	0.111200467	-0.278332874	-0.259733045	-0.027044527	-0.162491716	0.112287434	-0.036442613	-0.012519295	0.370485027	0.485250107	-0.346872558	0.210975287	0.063318571	0.095086569	0.220260294	0.164170918	0.015077043	0.164571773	0.61326578	0.270569308	0.465837672	0.382557347	0.607324278	0.834782577	0.744802519	0.407241546	0.44053046	0.937088377	0.633110313	0.742380718	0.915285295	0.970857787	0.262029146	0.130287916	0.295977258	0.533474561
Potra2n10c20604	turquoise-2011	0.435886429	0.479992269	0.508438437	0.452129545	0.006160358	0.516167453	-0.546934666	-0.341261916	-0.713365227	-0.62769196	0.361093801	-0.00822113	0.601058187	0.018054274	-0.325594004	0.172429138	-0.549063617	0.130899119	-0.217131788	-0.136131359	0.702655576	0.473717517	-0.486561558	0.107113822	0.180195812	0.135127049	0.110269675	0.162659656	0.985658031	0.104069335	0.081653744	0.304381803	0.013707885	0.038675899	0.275254329	0.980860996	0.050488381	0.957981849	0.328529646	0.612166804	0.080233466	0.701253888	0.521311021	0.689815482	0.015892713	0.14104923	0.129098338	0.753926126
Potra2n10c20605	turquoise-2011	0.707360069	0.720656279	0.552815434	0.587110616	0.837294568	0.832242006	-0.286171384	-0.382059625	-0.481005403	-0.545268109	-0.406900245	0.020773439	-0.147702851	0.19626718	0.506178435	0.186543425	0.275826883	0.117271152	0.065126154	0.046169237	-0.163655156	-0.190345889	0.218228499	0.221419786	0.014904306	0.012350285	0.077770742	0.057566227	0.001301238	0.00148175	0.393593845	0.246235865	0.134185875	0.082777137	0.214241755	0.951659425	0.664727296	0.562999549	0.112126846	0.582865641	0.411652986	0.731303922	0.849120589	0.892775236	0.630645428	0.575065087	0.519156624	0.512909201
Potra2n10c20606	turquoise-2011	0.063202152	0.133588544	0.142144365	0.172128067	-0.099391953	0.110555953	-0.190462625	-0.162334417	-0.015304328	0.02162668	-0.266607032	-0.605339889	-0.084116761	-0.454665957	0.158798248	0.655359276	-0.012302994	0.545840751	0.375772413	0.312244522	0.031456986	-0.142909166	-0.356143915	0.466991268	0.853535849	0.695367317	0.676741916	0.612797606	0.771242021	0.7462395	0.574826252	0.633443826	0.964378053	0.949676024	0.42808163	0.048441438	0.805766656	0.160020666	0.640957475	0.028597988	0.971361111	0.08238998	0.254745045	0.349881441	0.926846036	0.675084716	0.282372439	0.147576386
Potra2n10c20607	turquoise-2011	0.739350841	0.766755805	0.799119499	0.781348672	0.229630094	0.528490382	-0.777931507	-0.726845862	-0.887179889	-0.821935814	0.124214301	0.161671177	0.597873113	0.377585613	-0.111234222	0.014061099	-0.532384514	-0.155952467	-0.508969026	-0.486865577	0.253789671	0.196440522	-0.546822977	-0.089985574	0.009315691	0.005900124	0.003168209	0.00451334	0.496986069	0.094661488	0.004813837	0.011276438	0.000270073	0.001907424	0.715948934	0.634850739	0.052048999	0.252274042	0.744727281	0.967270367	0.091809045	0.647026264	0.109836567	0.128823562	0.45142944	0.562647856	0.081728713	0.792461941
Potra2n10c20608	blue-2011	-0.004216893	-0.064749672	0.068508526	0.043422479	-0.286736113	-0.311263191	-0.18050349	-0.168853755	-0.040167436	-0.033167271	0.543346682	0.291030656	0.432728742	0.129518062	-0.497985368	-0.370776726	-0.434919876	-0.3144492	0.032233862	0.116202067	0.238761511	0.091824325	-0.180299401	-0.465208521	0.990182393	0.84998425	0.841368113	0.899125449	0.392619486	0.351478879	0.595338683	0.619673087	0.906657614	0.92287867	0.084085014	0.385249305	0.183733102	0.704282486	0.119028556	0.261624246	0.181274116	0.346306442	0.925043718	0.733676266	0.479535539	0.788303493	0.595761887	0.149337528
Potra2n10c20612	turquoise-2011	0.197001336	0.258310417	0.303298723	0.289438113	-0.165438739	0.177096028	-0.389075061	-0.276291081	-0.339261377	-0.331977216	0.051730544	-0.018506122	0.197015633	0.056208566	-0.064225591	0.135876109	-0.244137588	0.087290908	-0.200873729	-0.146790761	0.5982419	0.523683488	-0.470804763	-0.156738955	0.561510625	0.443127918	0.364583238	0.387974236	0.626873253	0.60241918	0.236936944	0.41083408	0.307409647	0.318571794	0.879935724	0.956931083	0.561481645	0.86961591	0.851186753	0.690372166	0.46939217	0.798564843	0.553683178	0.666694007	0.051866633	0.098261991	0.143852986	0.645347084
Potra2n10c20614	brown-2011	0.535623839	0.522938695	0.431112812	0.476038597	0.642074999	0.390744591	-0.227214882	-0.416901547	-0.35067825	-0.410248171	-0.226970435	0.221515023	-0.01676737	0.339072426	0.286678524	-0.116173976	0.11394558	-0.154098669	-0.334438193	-0.431529434	-0.46612995	-0.372413298	0.129349505	0.038408664	0.089479837	0.098827762	0.185559487	0.138839854	0.033171739	0.234754472	0.501647533	0.202094713	0.290349938	0.210128573	0.502120384	0.512723255	0.960974853	0.30769647	0.392718793	0.733738628	0.738690349	0.650990021	0.31477656	0.185087555	0.148425632	0.259359151	0.704652389	0.910730322
Potra2n10c20615	darkred-2011	-0.181501246	-0.143229734	-0.164764287	-0.128031051	-0.25249895	-0.210699427	0.084197637	0.07229892	0.180361042	0.120001595	0.065915321	-0.025456666	-0.051859557	0.022414134	-0.049401057	0.028811647	0.027868623	-0.006505074	-0.228422943	-0.191761904	0.038413562	0.289533341	0.082112323	-0.160240822	0.593271337	0.674390482	0.628298743	0.707547749	0.453812782	0.534022326	0.805582986	0.832695467	0.595634054	0.725254574	0.847310702	0.940776339	0.879638165	0.947845777	0.885310869	0.932985374	0.935174765	0.984855574	0.499313548	0.572170621	0.910718977	0.387811025	0.81032154	0.637888595
Potra2n10c20616	brown-2011	0.771096603	0.735222552	0.669076734	0.694764298	0.708797484	0.532245454	-0.459484969	-0.622799245	-0.591967433	-0.669366239	0.0252655	0.483171096	0.223235363	0.555531889	0.103309617	-0.3293907	-0.09057246	-0.347392674	-0.380439375	-0.400734928	-0.163164395	-0.15988782	0.037360975	-0.267996411	0.005458818	0.009933072	0.024361025	0.017655061	0.014611342	0.091909919	0.15508033	0.040684589	0.055029451	0.024276719	0.941220412	0.132187975	0.509369377	0.076019466	0.762444651	0.322587006	0.791134129	0.295204673	0.248412877	0.221939999	0.631684753	0.638639089	0.913157328	0.425586112
Potra2n10c20618	yellow-2011	-0.160261963	-0.275656381	-0.172954762	-0.201551121	-0.080219532	-0.478888495	0.157033152	0.058304106	0.084677786	0.142887852	0.182384986	0.402847555	0.169181637	0.277669213	-0.15383916	-0.587624869	-0.137955998	-0.546955471	-0.236567865	-0.239244185	-0.33270845	-0.392559473	0.224578215	-0.520976204	0.637843659	0.411953972	0.611066085	0.552318466	0.814627573	0.136157175	0.644719344	0.864792811	0.804492748	0.675130881	0.591442492	0.219284042	0.618983349	0.408407565	0.651545548	0.057293931	0.685840094	0.081639785	0.483702407	0.478620859	0.317441551	0.2323953	0.506758011	0.100328732
Potra2n10c20619	blue-2011	-0.234201152	-0.179982339	-0.064716232	-0.059223326	-0.602164932	-0.410027946	-0.153748741	-0.084431585	0.096911279	0.047314039	0.570816719	0.09172903	0.361215562	-0.066676777	-0.594339633	-0.099588548	-0.440673391	0.002987203	-0.30379816	-0.286495218	0.444169676	0.54389793	-0.498724146	-0.142644269	0.488216032	0.596419577	0.850060968	0.86267843	0.049953701	0.210397683	0.651739146	0.805051739	0.776825136	0.890130223	0.06665583	0.788518887	0.275080512	0.845564996	0.053818619	0.770799969	0.17491313	0.993045238	0.363754216	0.39303497	0.17111541	0.083708398	0.118395305	0.675658558
Potra2n10c20620	brown-2011	0.435554166	0.458282407	0.244759701	0.307013783	0.841004973	0.651671445	0.047973111	-0.118151304	-0.089603433	-0.228142388	-0.563161636	0.021768961	-0.511483342	0.131463182	0.650494553	0.146049426	0.61250306	0.16406133	0.117192716	0.044627218	-0.38072157	-0.244771565	0.440238093	0.306041683	0.180566048	0.156304154	0.468224729	0.35843981	0.001179579	0.029820137	0.888607922	0.729352411	0.79332679	0.49985516	0.071242142	0.94934531	0.107799177	0.700018043	0.030217766	0.668293913	0.045145771	0.629785693	0.731477904	0.896339546	0.24803292	0.468202478	0.175389538	0.360042133
Potra2n10c20621	turquoise-2011	0.169532934	0.194223777	0.034080248	0.050089496	0.622830197	0.578363707	0.194517681	0.158741177	-0.014562642	-0.028672764	-0.650088199	-0.399455595	-0.529986056	-0.37636489	0.675137429	0.498827661	0.580216983	0.54991447	0.516833966	0.433641054	-0.164245499	-0.395277206	0.356454978	0.634467079	0.618244659	0.567151932	0.920761467	0.883721878	0.040671659	0.062333439	0.56655395	0.641078989	0.966103506	0.93330779	0.030355919	0.223557503	0.09355912	0.253936112	0.022638929	0.11830675	0.061301821	0.07967047	0.103545535	0.182706817	0.629396005	0.22888844	0.281922132	0.036009722
Potra2n10c20623	blue-2011	-0.606238127	-0.585475968	-0.444238614	-0.46099699	-0.666882162	-0.673248648	0.232179688	0.292533999	0.375798525	0.362439717	-0.004020593	0.082262977	-0.073787915	-0.141049354	-0.042922594	-0.222939336	0.010894948	-0.061320919	-0.120190853	-0.107545986	0.223069134	0.356152922	-0.183247915	-0.169002449	0.048019378	0.058437619	0.171041042	0.153550068	0.025006858	0.023166022	0.49208593	0.382685846	0.254709362	0.273336423	0.990639395	0.809979008	0.829293082	0.679116867	0.900281711	0.509945821	0.974637792	0.85785661	0.724835789	0.752959944	0.509693036	0.282359395	0.589658774	0.619360256
Potra2n10c20625	blue-2011	-0.603106514	-0.615881579	-0.464618627	-0.492724207	-0.806947741	-0.7450504	0.202171306	0.303063026	0.41950034	0.505159462	0.582080607	-0.14466624	0.28187923	-0.259177563	-0.687627628	-0.039321331	-0.426082348	-0.035029182	-0.014755871	0.003258686	0.157829048	0.104753972	-0.257243525	-0.157533788	0.049501884	0.04364645	0.149923155	0.123601153	0.002681523	0.008509867	0.551070198	0.364974811	0.199007394	0.112970764	0.060276181	0.671282334	0.401038513	0.441543814	0.019365592	0.908616654	0.191315377	0.918561371	0.965653967	0.992413192	0.643022157	0.759207557	0.445080575	0.643651599
Potra2n10c20626	grey-2011	-0.151268379	-0.055696302	-0.047105972	-0.064983999	-0.29958194	0.106966768	-0.060386191	0.117366542	-0.086145875	-0.086378532	-0.046067265	-0.187439022	0.069018643	-0.252112633	0.023439445	0.256716369	-0.044475619	0.327742523	-0.035597176	-0.002276885	0.403361851	0.55658541	-0.281073643	0.446140683	0.657057345	0.870795549	0.890610878	0.84944668	0.37078315	0.754254964	0.860004776	0.731092349	0.80116121	0.800633513	0.893010885	0.581024722	0.840199993	0.454527255	0.945463026	0.446046874	0.896690055	0.325159637	0.917244724	0.994698967	0.218640326	0.075347425	0.402443478	0.168996992
Potra2n10c20627	turquoise-2011	0.420884436	0.451187686	0.557818458	0.55922409	-0.259208338	0.079970757	-0.698838974	-0.632702792	-0.5048084	-0.422772501	0.385773973	-0.161287125	0.621239672	0.072159405	-0.445735108	0.243483864	-0.70553106	0.00590238	-0.19596068	-0.151408405	0.362509345	0.17393684	-0.695699571	-0.235498971	0.197374729	0.163646418	0.074565923	0.073681678	0.441487642	0.815193873	0.016728481	0.036691268	0.113262464	0.195160601	0.241286755	0.635665913	0.04133978	0.833014393	0.169431574	0.470620354	0.015283163	0.986258582	0.563621615	0.656756728	0.273237408	0.609011432	0.017439209	0.485738617
Potra2n10c20628	brown-2011	0.04256032	0.021963013	-0.142498897	-0.058762403	0.48926554	0.062789387	0.335652493	0.093331694	0.41082201	0.229987405	-4.54E-05	0.109912059	-0.423315309	0.065214361	0.086558196	-0.079778088	0.443285649	0.010849008	0.112762502	0.029219898	-0.519124085	-0.35965622	0.567624732	0.026368642	0.901119779	0.948894273	0.675973542	0.86373854	0.126667533	0.85448357	0.312912945	0.784898178	0.209428314	0.496298058	0.999894223	0.747675825	0.194526831	0.848918262	0.80022606	0.81563251	0.172070824	0.974744706	0.741322905	0.932037678	0.101758875	0.27731116	0.068543264	0.938658052
Potra2n10c20629	turquoise-2011	0.334228634	0.367748337	0.259247328	0.281325688	0.312954195	0.481610337	-0.163805325	-0.151836314	-0.158503217	-0.21504803	-0.237369942	-0.030058012	-0.155905156	0.177811591	0.257616139	0.162556312	0.199973598	0.038604027	0.164590738	0.222549737	-0.010186377	0.182796157	0.070813793	0.108340704	0.315098779	0.265845166	0.441416483	0.402003644	0.348728578	0.133625895	0.630327522	0.655838351	0.641585737	0.525414769	0.48217698	0.930092367	0.647127321	0.6009297	0.444398149	0.63297337	0.555498728	0.910277832	0.628665733	0.510704904	0.976286852	0.590592325	0.836091581	0.751184039
Potra2n10c20634	grey-2011	-0.23794231	-0.213978121	-0.23582129	-0.185886209	-0.013143112	-0.181584946	0.249856042	0.151855701	0.381086533	0.3803041	-0.423017743	-0.544845534	-0.39873118	-0.526506412	0.343178167	0.478981178	0.325525483	0.480414759	0.450583777	0.32615732	-0.411285356	-0.529320267	0.106149477	0.472096232	0.48108974	0.527527103	0.485124209	0.584217982	0.969406248	0.593098033	0.458711088	0.655796754	0.247542016	0.248595134	0.194874108	0.083063609	0.224476465	0.096136862	0.301496846	0.136070485	0.328637428	0.134734061	0.164281061	0.327644279	0.208863904	0.094048784	0.756083236	0.142605557
Potra2n10c20635	grey-2011	-0.122688266	-0.068351945	-0.101230688	-0.090595548	-0.197378573	-0.048002997	0.036040517	0.089282072	0.006156561	0.072833766	0.368858345	-0.356410161	0.219508787	-0.275938682	-0.435936945	0.388078326	-0.306496294	0.311782206	-0.352276285	-0.432767842	0.051248515	-0.005467498	-0.163443598	0.289593546	0.719315928	0.841726724	0.767109948	0.791081904	0.560746172	0.8885389	0.916217161	0.794054245	0.98566687	0.831473033	0.264293614	0.281986986	0.516646397	0.411455685	0.180139563	0.238245503	0.359292333	0.350633539	0.288004753	0.183689046	0.881047609	0.987270963	0.631093388	0.387707857
Potra2n10c20637	blue-2011	-0.26571384	-0.288744925	-0.151268948	-0.215527159	-0.460063138	-0.2713186	-0.007473746	0.153149321	0.051012358	0.177900329	0.298180004	-0.143070936	0.299455003	-0.252004961	-0.377560488	0.028470083	-0.352048817	0.042095937	0.285207274	0.329613769	0.254464155	0.032697242	-0.306804122	0.08417101	0.429689612	0.389163324	0.657056124	0.524469972	0.154494069	0.41964741	0.982600687	0.653023053	0.881592418	0.600745083	0.373135564	0.674734352	0.370995836	0.454726483	0.252308188	0.933778327	0.28833793	0.902194196	0.395260055	0.322239659	0.450186311	0.923968846	0.358785084	0.805643455
Potra2n10c20639	brown-2011	0.755484674	0.774522502	0.602511425	0.648182022	0.793751136	0.781653986	-0.356026639	-0.473526834	-0.496278094	-0.568904791	-0.135341016	0.109054305	0.00728174	0.346627062	0.212497912	0.11458872	0.088098735	-0.006146691	-0.214139247	-0.255606938	-0.22156758	-0.141837053	0.108608232	0.130291473	0.007168079	0.005128066	0.049787109	0.031009914	0.003537901	0.004487183	0.282542317	0.141231714	0.120500276	0.067782095	0.691539615	0.749590322	0.983047634	0.296342305	0.53045535	0.737260305	0.796734192	0.985689847	0.527208764	0.448083713	0.512620654	0.677408174	0.750586454	0.702585952
Potra2n10c20642	turquoise-2011	0.507072594	0.530141315	0.380202093	0.419497564	0.525638734	0.62102686	-0.215467139	-0.263037714	-0.306464391	-0.319982699	-0.304822803	-0.256386951	-0.138953252	0.035388797	0.349004648	0.419011698	0.173035173	0.220953425	0.143265971	0.159454217	-0.083347989	-0.154033617	0.193654496	0.113459259	0.111389665	0.093445174	0.248732621	0.199010677	0.09678682	0.041429748	0.524588286	0.434524547	0.359344926	0.337418296	0.362056433	0.44665121	0.683670361	0.917727738	0.292817291	0.199585719	0.610897757	0.513820158	0.674312021	0.639561362	0.80751298	0.651129263	0.568310905	0.739772196
Potra2n10c20643	yellow-2011	-0.377895527	-0.44232363	-0.371270457	-0.344628957	-0.298904252	-0.708089548	0.290032804	0.141460972	0.459282793	0.382614549	0.328037116	0.402086652	-0.001873193	0.242178809	-0.297656146	-0.569584514	-0.026627761	-0.474561465	-0.280634627	-0.286321154	-0.305731588	-0.089036101	0.228990281	-0.562751208	0.251853073	0.173114243	0.26093972	0.299322633	0.371919348	0.014755106	0.38695556	0.678223806	0.155285661	0.245492786	0.324699007	0.220238467	0.995638831	0.473076576	0.374016529	0.067380231	0.938056251	0.140243351	0.403210151	0.393335322	0.360554041	0.794611141	0.498219085	0.071493857
Potra2n10c20644	turquoise-2011	0.666145334	0.717424793	0.570368677	0.595981631	0.63752908	0.849204884	-0.37932958	-0.38617758	-0.53462346	-0.551625029	-0.282717337	-0.233751299	-0.019097442	-0.019886924	0.336488527	0.467961174	0.088809361	0.353677797	0.096654302	0.081323329	0.088673834	-0.054446487	-0.018742775	0.363530504	0.025226387	0.012939387	0.066918619	0.052991247	0.034847912	0.000941139	0.249910382	0.240752468	0.090194942	0.078546595	0.399579406	0.489076063	0.95555607	0.953720432	0.31163334	0.146623728	0.795124573	0.285956639	0.777404046	0.812115907	0.795431496	0.873674608	0.956380773	0.27178759
Potra2n10c20647	brown-2011	0.804203827	0.820576878	0.669183474	0.695793998	0.795958677	0.820222443	-0.427226849	-0.515417434	-0.62145235	-0.696210264	-0.105408651	0.312227216	0.100730661	0.510950668	0.197998249	-0.077867978	0.03541239	-0.162857745	-0.369196603	-0.390018619	-0.146044966	0.017276365	0.039109202	0.069795878	0.002845279	0.001969702	0.024329918	0.017417522	0.003382211	0.001986192	0.189996479	0.10466082	0.041250005	0.017322147	0.757741426	0.349909579	0.768233092	0.108228746	0.559491324	0.819983683	0.917673049	0.632334474	0.263821823	0.23570205	0.668303541	0.959791008	0.909107881	0.838420754
Potra2n10c20650	turquoise-2011	0.639101301	0.670150505	0.465694783	0.510271236	0.825719043	0.839337735	-0.196361746	-0.288304144	-0.367758565	-0.436189222	-0.341563663	-0.101905448	-0.217085391	0.111039067	0.414424224	0.324017145	0.300121492	0.233429023	0.059649808	0.014150649	-0.172594024	-0.192323492	0.234425589	0.314762739	0.034261661	0.024049375	0.148855861	0.108778278	0.001741784	0.001233137	0.562807674	0.389920382	0.265830846	0.179858817	0.303926522	0.76559496	0.521402246	0.745162301	0.205064234	0.331014771	0.369879815	0.489692605	0.861697712	0.967062022	0.611821434	0.571024262	0.487787203	0.345799581
Potra2n10c20651	turquoise-2011	0.316772537	0.328911823	0.28423006	0.307095174	0.308569273	0.330243378	-0.192420692	-0.23946524	-0.132518408	-0.1136768	-0.219994096	-0.267512104	-0.053179912	-0.096993237	0.158314765	0.325604902	0.047955556	0.209687634	0.320168346	0.252601522	-0.309559149	-0.373509207	-0.122107711	0.405906133	0.342559811	0.323333355	0.396952478	0.35830582	0.355883561	0.321260358	0.570825942	0.478202214	0.697707826	0.739288212	0.515696218	0.4264552	0.876593679	0.776640523	0.641987151	0.328512506	0.888648466	0.536033398	0.337122209	0.453623169	0.354261758	0.257848615	0.720598027	0.2154722
Potra2n10c20652	brown-2011	0.182640156	0.194580946	0.037291275	0.098400415	0.413710291	0.296518349	0.11337774	-0.004812861	0.119637367	0.020024502	-0.418073777	-0.078596111	-0.446496843	0.123028888	0.465169703	0.157741127	0.479403392	0.050001268	0.168615209	0.179929527	-0.330617618	-0.115523974	0.440368529	0.009403918	0.590914831	0.566425262	0.913318815	0.773472467	0.205924815	0.37593358	0.73995358	0.988794954	0.726060723	0.953400568	0.200698601	0.818324475	0.168615927	0.718564001	0.149376021	0.643209565	0.135676018	0.883925495	0.620175069	0.596529154	0.320679019	0.735182068	0.1752467	0.978107967
Potra2n10c20653	blue-2011	-0.630480425	-0.615151613	-0.629243511	-0.647034623	-0.194743166	-0.250965339	0.607386651	0.672300939	0.538862071	0.514325058	-0.405340201	-0.246094451	-0.574948181	-0.520959253	0.417832183	0.151665319	0.554437442	0.390201465	0.478977216	0.478015979	0.192987329	0.069669504	0.359186636	0.253384378	0.0375625	0.043967436	0.038053592	0.03140831	0.566095344	0.456652183	0.047483409	0.023433749	0.087190729	0.105526204	0.216174534	0.46572444	0.06426536	0.100341761	0.200985863	0.65620529	0.076721844	0.23546318	0.13607419	0.136974981	0.569670344	0.838710003	0.277984878	0.452177194
Potra2n10c20654	brown-2011	0.228274375	0.17315649	0.143042144	0.174685619	0.327371232	0.01607767	-0.032923983	-0.200995744	-0.057133903	-0.114227966	-0.378107656	0.355767852	-0.17153999	0.483389704	0.430255304	-0.384059407	0.271064812	-0.466145438	-0.126058658	-0.109724149	-0.553929935	-0.257026273	0.329716103	-0.325351869	0.499600327	0.610643834	0.674796706	0.607446576	0.325740693	0.962579102	0.923442933	0.553437259	0.867485652	0.738062361	0.251565162	0.282917377	0.614030423	0.131987361	0.186533131	0.243564094	0.420099659	0.148410334	0.711885663	0.748095128	0.07704901	0.445478687	0.322080378	0.328910602
Potra2n10c20655	brown-2011	0.663400525	0.676331682	0.664804532	0.674124957	0.222466156	0.454692071	-0.635503317	-0.627582002	-0.518650592	-0.555192964	0.367277175	0.287995678	0.456926974	0.512157039	-0.35530801	-0.125894723	-0.42529876	-0.299811186	-0.219170936	-0.15532511	0.120126937	0.284499801	-0.411575836	-0.188266946	0.026056178	0.022310085	0.025629356	0.022920404	0.510867813	0.159993635	0.035613565	0.038720268	0.102126614	0.076236515	0.266505302	0.390450621	0.157690734	0.107257467	0.283584509	0.712246555	0.192221546	0.370399201	0.51730831	0.648366751	0.724977212	0.39648496	0.208510526	0.579324903
Potra2n10c20656	turquoise-2011	0.717266256	0.742523088	0.568411305	0.617628516	0.803341275	0.804543381	-0.315629212	-0.428678959	-0.39778675	-0.480226529	-0.268618189	-0.013062853	-0.130034878	0.212548892	0.327087563	0.23183131	0.208174437	0.127394287	0.061008357	0.014930962	-0.222296719	-0.19353781	0.101766301	0.258473756	0.0129688	0.008860637	0.068074861	0.042884857	0.002898258	0.002824622	0.344400877	0.18833103	0.225677849	0.134909057	0.424471575	0.969592996	0.703148677	0.530354385	0.326184996	0.492754228	0.53904691	0.708947347	0.858574837	0.965246633	0.511198135	0.568548577	0.765907316	0.442829326
Potra2n10c20657	blue-2011	-0.66851544	-0.663652931	-0.507790293	-0.541174942	-0.699985986	-0.649455148	0.288533728	0.396543856	0.375233186	0.451437816	-0.183737121	-0.284683756	-0.116036314	-0.491193544	0.123030702	0.09936821	0.042876442	0.212398688	0.286531336	0.316766534	0.254700042	0.088143278	-0.091204798	-0.00630997	0.024525069	0.025979078	0.11080024	0.085579688	0.01647407	0.030572029	0.38952597	0.227264631	0.255482551	0.163384004	0.588648466	0.396166282	0.734044265	0.124952282	0.718559997	0.771295414	0.900388473	0.530651885	0.392972661	0.342569465	0.449751928	0.796633278	0.789704043	0.98530975
Potra2n10c20659	green-2011	-0.738117432	-0.671379119	-0.608145246	-0.639510658	-0.742381919	-0.402261913	0.381191936	0.606325402	0.469787674	0.568611028	-0.051972907	-0.696710666	-0.179912567	-0.793994811	-0.060003523	0.59261486	0.040379904	0.628465098	0.470355164	0.502808926	0.454788438	0.260832899	-0.123795295	0.398186638	0.009497133	0.023696262	0.04713167	0.034110158	0.008880535	0.220018415	0.247400346	0.047978505	0.144840206	0.067956271	0.879376743	0.017207991	0.596564344	0.003520459	0.860884459	0.054697161	0.906165746	0.038364926	0.144288858	0.11493311	0.159893908	0.438527257	0.716872967	0.225168704
Potra2n10c20660	turquoise-2011	0.600221667	0.628223336	0.573723838	0.593721212	0.366602045	0.544648438	-0.483581629	-0.49835306	-0.541401716	-0.605116798	-0.136439419	0.146061378	0.132325481	0.272939176	0.24359827	0.040285369	-0.042251929	-0.028701236	-0.118959182	-0.042924189	0.282512223	0.277485504	-0.088673816	-0.17998648	0.050895108	0.03846198	0.064967625	0.054132505	0.267452826	0.083197449	0.131811393	0.118713113	0.085422797	0.048546657	0.689143807	0.668268108	0.698130032	0.416765099	0.470405307	0.906384593	0.901833269	0.933241691	0.727562416	0.900278021	0.399936257	0.40873062	0.795431537	0.596410987
Potra2n10c20661	turquoise-2011	0.114302461	0.218484514	0.207497413	0.206951773	-0.186702036	0.33357548	-0.293486679	-0.1195063	-0.198735499	-0.13381794	-0.06644201	-0.62687987	0.098177404	-0.450344165	-0.030729146	0.751230523	-0.179942872	0.615001887	0.300571265	0.310026939	0.416175514	0.262407477	-0.479440698	0.539480462	0.737896719	0.518654248	0.540397449	0.541486909	0.58253945	0.316104216	0.38106582	0.726350875	0.557999849	0.694865911	0.846103155	0.039004421	0.773974339	0.164533288	0.928534874	0.007694882	0.596501465	0.044033476	0.36912765	0.353496673	0.202962315	0.435666931	0.135641198	0.086758037
Potra2n10c20663	brown-2011	0.726642825	0.682218279	0.55906199	0.57823612	0.762729646	0.62438346	-0.320613919	-0.449928419	-0.537241043	-0.558577057	-0.010792414	0.288767535	0.151702754	0.481358246	0.118868348	-0.144685491	-0.029516015	-0.271599518	-0.279069725	-0.283592044	-0.273703912	-0.289866341	0.239474069	-0.173555741	0.011310548	0.020738621	0.073783291	0.06240489	0.006332367	0.040026455	0.336412131	0.16497149	0.088331736	0.074087832	0.974876414	0.38912451	0.656124952	0.133859072	0.727763615	0.671240711	0.931350336	0.419147089	0.405948849	0.398059384	0.415408301	0.387240568	0.478185498	0.609808448
Potra2n10c20664	brown-2011	0.333508281	0.335244461	0.112467775	0.15660106	0.837082841	0.574103509	0.189420055	0.030883897	-0.056821211	-0.169287962	-0.321280289	0.173147436	-0.381479553	0.224488048	0.408870863	-0.044170513	0.511938642	0.009728773	-0.134862301	-0.233795368	-0.533530155	-0.300733219	0.538186176	0.359355067	0.316207757	0.313538495	0.741979112	0.645641387	0.001308453	0.064749299	0.576960645	0.928175775	0.868205425	0.618759741	0.33535166	0.610662782	0.247014	0.506933172	0.211814976	0.897395532	0.107432883	0.97735188	0.692584572	0.488991783	0.090980772	0.368857002	0.087665285	0.277743122
Potra2n10c20665	turquoise-2011	0.547598997	0.607734515	0.560925025	0.586807283	0.272850294	0.486191948	-0.504577448	-0.512203022	-0.580819263	-0.578111679	-0.16173536	-0.084241094	0.213410966	0.137159556	0.18023791	0.261797745	-0.165245686	0.120422774	-0.341338534	-0.357405451	0.085845141	0.111294817	-0.273078009	0.118782664	0.081208772	0.04732189	0.072621092	0.057727254	0.416922933	0.129432897	0.113454628	0.107220558	0.060969074	0.062474632	0.634714541	0.805484298	0.528648285	0.687574452	0.595889419	0.4367735	0.627281164	0.724322689	0.304266165	0.280548671	0.801843427	0.744592221	0.416518622	0.727953419
Potra2n10c20666	blue-2011	-0.302824197	-0.294715086	-0.203823423	-0.185411859	-0.267136113	-0.387340203	0.120953359	0.073698695	0.286641594	0.281766488	-0.630030807	-0.213893184	-0.38243786	-0.243681669	0.566734894	0.098788814	0.339148657	0.128587817	0.359664211	0.337823896	-0.160559034	-0.158859027	-0.038582983	0.020659457	0.365371807	0.37898204	0.547750503	0.585194786	0.427130503	0.239217236	0.723149215	0.829496879	0.392782482	0.401234992	0.037740498	0.527694949	0.245729243	0.470248572	0.069075772	0.772598587	0.307580736	0.706324648	0.277299702	0.30959536	0.637212328	0.640828074	0.910326572	0.9519244
Potra2n10c20668	yellow-2011	-0.44748057	-0.50448324	-0.324118359	-0.362016366	-0.597577892	-0.750454582	0.128165006	0.146093909	0.27750686	0.30788861	0.479059792	0.398501217	0.292986519	0.195861022	-0.526262972	-0.596236228	-0.341699616	-0.498847676	-0.281438622	-0.260383516	-0.007339311	0.122052014	-0.197858749	-0.445712233	0.167566158	0.113533074	0.330854959	0.27393888	0.052195303	0.007793936	0.70725342	0.668197878	0.408693059	0.357000979	0.135996982	0.224768649	0.381915907	0.563823937	0.096318928	0.052863745	0.303721515	0.118289632	0.401806644	0.439345214	0.982913621	0.720721063	0.559773715	0.169456106
Potra2n10c20669	blue-2011	-0.285984061	-0.325774738	-0.229859834	-0.230358805	-0.246184287	-0.469711231	0.156860206	0.095911477	0.178143015	0.179326083	-0.097058301	0.11789331	-0.009079688	-0.058835992	0.124647194	-0.260282989	0.043051811	-0.150768162	-0.01873179	-0.019504879	-0.166504882	-0.15834326	0.127441675	-0.181437708	0.39391731	0.328245446	0.496543651	0.495583362	0.465556377	0.144914575	0.645088342	0.779078031	0.600240289	0.597781732	0.776493974	0.729924299	0.978862617	0.863569273	0.714994638	0.43952829	0.899982808	0.658131611	0.956406318	0.954608707	0.624622241	0.64192645	0.708843161	0.593402905
Potra2n10c20671	blue-2011	-0.704739522	-0.709397337	-0.57960316	-0.592866422	-0.649362801	-0.776226556	0.384909524	0.410006752	0.557603519	0.544100968	0.094852748	0.095030558	-0.110843717	-0.146146109	-0.160021966	-0.288768237	0.041579527	-0.122598197	-0.028798934	-0.040676562	-0.018613231	0.162135552	-0.059592851	-0.105481295	0.015449248	0.014490319	0.061642211	0.054568418	0.030603644	0.004969162	0.242433399	0.210423593	0.074701759	0.083569964	0.781465372	0.781064307	0.745597825	0.668085186	0.638353856	0.389123305	0.903389156	0.719514795	0.933014887	0.905479028	0.95668201	0.63386556	0.861828677	0.757578787
Potra2n10c20672	turquoise-2011	0.204507418	0.285175008	0.341420532	0.347965336	-0.146199481	0.164086887	-0.423108957	-0.350570805	-0.361709435	-0.358108356	-0.268169455	-0.191878367	0.093519698	-0.12231571	0.250160325	0.302906173	-0.117020983	0.270646261	-0.088940747	-0.073536626	0.45920911	0.363610779	-0.483911902	0.050926849	0.546378497	0.39531588	0.304142434	0.294355321	0.667969973	0.629731611	0.194767617	0.290507995	0.274376129	0.279535357	0.425275789	0.571932815	0.784473691	0.720138607	0.4581459	0.365235517	0.73185887	0.42084603	0.794827052	0.829867099	0.155360537	0.271673801	0.131508929	0.881789697
Potra2n10c20673	turquoise-2011	0.441150853	0.462441025	0.367147176	0.375423635	0.375884783	0.563190128	-0.256986657	-0.232607328	-0.348740316	-0.287388421	0.068124076	-0.363603938	0.173237449	-0.167074159	-0.079622809	0.493335235	-0.162885461	0.338112968	0.172116335	0.139854565	-0.03994536	-0.262851629	-0.067631425	0.417088211	0.174391488	0.152097438	0.266687603	0.255221933	0.254591509	0.07122469	0.445551302	0.49126613	0.293208043	0.391495519	0.842248656	0.271683497	0.610474402	0.623421467	0.815986058	0.123064416	0.632275741	0.309155147	0.612822191	0.681711213	0.907171756	0.434861702	0.84337726	0.201872011
Potra2n10c20674	blue-2011	-0.478474816	-0.54142675	-0.449520001	-0.459450245	-0.230340366	-0.599249697	0.40002513	0.318607207	0.36702368	0.420227991	-0.396291795	0.013196941	-0.274474357	-0.112177191	0.364866265	-0.234167728	0.273682874	-0.161568869	0.070387165	0.027267592	-0.420431551	-0.430327876	0.29121682	-0.145378868	0.136544528	0.085405489	0.165402668	0.155115584	0.495618834	0.051370507	0.222836569	0.339616324	0.266860852	0.198148059	0.227587227	0.969280999	0.414043547	0.742626248	0.269897651	0.488279909	0.415445598	0.635067858	0.83706764	0.936570373	0.197908059	0.186450611	0.384931396	0.66974214
Potra2n10c20675	blue-2011	-0.356155433	-0.339394339	-0.213192364	-0.267767573	-0.447815386	-0.261411496	0.063965909	0.218807296	0.049324865	0.102890395	0.126001799	-0.082150244	0.164099026	-0.379027233	-0.137124035	0.008803152	-0.166837692	0.211212707	0.167308539	0.191655721	0.46278146	0.256586558	-0.264336978	0.189896912	0.282355758	0.307207902	0.529080697	0.425996656	0.167209785	0.437475168	0.851782698	0.518021152	0.885486751	0.763384856	0.712010828	0.810235319	0.629705924	0.25031925	0.687651833	0.979506272	0.623920145	0.533003311	0.62292733	0.572387471	0.151756231	0.446284975	0.432173962	0.575984023
Potra2n10c20680	turquoise-2011	0.49297662	0.538866161	0.380452793	0.403063492	0.574566786	0.754956009	-0.197565087	-0.193050449	-0.392134714	-0.395676874	-0.422422685	-0.32195675	-0.181432177	-0.112950224	0.478698015	0.517780641	0.240728094	0.403147768	0.175812623	0.176856116	0.086616158	-0.074714342	0.157991783	0.325584467	0.123379248	0.087187862	0.248394803	0.219013629	0.06448357	0.007232064	0.560368362	0.569541675	0.232946203	0.228375347	0.195569697	0.33427694	0.593414361	0.740905023	0.136335446	0.102804519	0.475813723	0.218908146	0.605094064	0.602918872	0.800094621	0.827177502	0.642675324	0.328544647
Potra2n10c20683	brown-2011	0.355201814	0.316463309	0.287097549	0.328569279	0.223088763	0.086270702	-0.227267378	-0.356926364	-0.149793675	-0.083771684	-0.09053485	-0.224647882	0.067871726	0.13889781	0.042298127	0.225179478	-0.121494189	-0.091701289	0.014321392	-0.012097225	-0.461269083	-0.556959424	0.054435926	-0.207856417	0.283738702	0.343057242	0.391996511	0.323867792	0.509654813	0.800878076	0.501546012	0.281240498	0.660226089	0.806550426	0.791219207	0.506622693	0.842826727	0.68379093	0.901726382	0.505590648	0.721953631	0.788581593	0.966664777	0.971839934	0.153275697	0.0751098	0.873698942	0.539681128
Potra2n10c20684	brown-2011	0.309251633	0.25520906	0.159912676	0.184901039	0.570738613	0.19179591	0.039243761	-0.146837181	-0.193448274	-0.255145441	-0.128666802	0.473598512	-0.053460879	0.500188914	0.236357266	-0.443874902	0.193198092	-0.426124461	-0.496440262	-0.546933303	-0.52378654	-0.303957717	0.442114932	-0.208030694	0.354765178	0.448815244	0.638586235	0.58624739	0.066701591	0.57210118	0.908796279	0.666593868	0.568730974	0.448932265	0.706151185	0.141163101	0.875946016	0.117146179	0.48410329	0.171433624	0.56924075	0.19126675	0.120359983	0.081654659	0.098183876	0.36348957	0.17334111	0.539333535
Potra2n10c20687	purple-2011	0.208800544	0.234820495	0.234014662	0.182202528	0.017838227	0.445853607	-0.246160636	-0.047827931	-0.386877682	-0.26239617	-0.054031246	-0.376491337	0.186803176	-0.284464828	0.040604473	0.462120397	-0.181357962	0.361937448	0.344602688	0.423778093	0.491992901	0.138989237	-0.204289444	0.26692641	0.53779918	0.487033067	0.488572483	0.591819903	0.958484285	0.169304529	0.465600621	0.888943225	0.239827309	0.435687438	0.874631458	0.253763658	0.582331487	0.396545559	0.905645897	0.15241923	0.593568053	0.274051267	0.299361925	0.193987475	0.124245511	0.68359211	0.546815574	0.427507363
Potra2n10c20689	turquoise-2011	0.681469316	0.706179947	0.669823921	0.706298525	0.449329211	0.529596344	-0.556663831	-0.637470072	-0.540813454	-0.571765411	-0.344357005	-0.042535497	0.054081839	0.17822173	0.381228904	0.20965566	-0.01258382	0.071993783	0.008146815	0.004290089	0.025380443	-0.084609467	-0.213132654	-0.043492848	0.020934044	0.015147971	0.024143861	0.015123359	0.165604329	0.093845536	0.07529756	0.034870051	0.085830174	0.066101697	0.299729536	0.901177208	0.874514869	0.600076593	0.247350668	0.536097002	0.970707643	0.833393031	0.981033976	0.990011989	0.9409534	0.804647855	0.529198832	0.898962694
Potra2n10c20690	turquoise-2011	0.570592782	0.606376856	0.593871401	0.573970417	0.169644303	0.558717908	-0.578499395	-0.469636078	-0.662974759	-0.588873794	-0.091009599	-0.055520191	0.316422312	0.247871004	0.077618738	0.214943933	-0.281795263	-0.024577126	-0.154742085	-0.076369715	0.278204565	0.260988647	-0.35745782	-0.024785376	0.066787088	0.047954419	0.05405616	0.064825775	0.618010545	0.07399929	0.062257513	0.144987713	0.026186598	0.056636282	0.79014544	0.871201153	0.343123219	0.462406041	0.820551783	0.525620132	0.401184841	0.942819607	0.649613355	0.823399879	0.407466851	0.438243936	0.280473105	0.942335792
Potra2n10c20693	turquoise-2011	0.674325523	0.710186892	0.527196578	0.528923999	0.753697087	0.937127232	-0.289547303	-0.273535173	-0.536663467	-0.620321796	0.071659546	0.254182686	0.079340683	0.329567115	0.041216308	0.011047749	0.056375905	0.027021802	-0.197001525	-0.186629432	0.170284096	0.258929706	0.069767427	0.257851687	0.022864448	0.014332126	0.095621923	0.094341023	0.007386114	2.09E-05	0.387787099	0.415707493	0.088740651	0.041728788	0.834157245	0.450704887	0.816628496	0.322312288	0.904229745	0.974282189	0.869230613	0.937141149	0.561510243	0.582688755	0.616666219	0.441996326	0.838485871	0.443967005
Potra2n10c20697	blue-2011	-0.611426057	-0.654557758	-0.484781237	-0.521674077	-0.716925926	-0.831419867	0.257387171	0.304806199	0.385984973	0.424927582	0.437230178	0.268085117	0.20921608	0.053908664	-0.482848204	-0.48061595	-0.276375244	-0.37830368	-0.263261622	-0.229363162	0.077021972	0.189323679	-0.108815715	-0.428468358	0.045631097	0.028860555	0.130714901	0.099793283	0.013032106	0.001512809	0.444817435	0.362083913	0.241007352	0.192651692	0.178703213	0.42542702	0.536971743	0.874913957	0.132484644	0.134547173	0.41068569	0.251299277	0.434119028	0.497500326	0.821912323	0.577158104	0.750123077	0.188572022
Potra2n10c20700	brown-2011	-0.229596593	-0.299340342	-0.417554517	-0.360547488	0.414457393	-0.21685815	0.604986405	0.345583544	0.535853321	0.478045274	-0.389243259	-0.023446219	-0.590666474	-0.037503541	0.410996499	-0.099708319	0.610115878	-0.058811076	0.140617586	0.009758155	-0.914600733	-0.824424026	0.779076059	0.067149197	0.497050597	0.371188005	0.20131632	0.276034961	0.205024304	0.521849147	0.048608228	0.297896752	0.089316325	0.136947473	0.236716538	0.945447286	0.055701325	0.912827031	0.209215659	0.77053069	0.046226334	0.863626583	0.680054041	0.977283495	8.04E-05	0.001797221	0.004711594	0.844482244
Potra2n10c20704	blue-2011	-0.644996414	-0.678377121	-0.636972357	-0.663854544	-0.362069458	-0.505391028	0.553587112	0.596288569	0.585858656	0.562872701	0.009394926	0.093564566	-0.318327071	-0.152449371	-0.004352426	-0.252822022	0.281126214	-0.076295049	0.23915191	0.284951761	0.096337294	0.136203492	0.310112943	-0.177032469	0.032124844	0.021754771	0.035057173	0.02591761	0.273863284	0.112778622	0.077270538	0.052837558	0.058232818	0.071419284	0.978128897	0.784372392	0.340064901	0.654523356	0.989866864	0.453215677	0.402351719	0.823570197	0.478795661	0.395702228	0.778118332	0.689658191	0.353356105	0.602551545
Potra2n10c20705	grey-2011	0.162147475	0.181615249	0.16441897	0.200780294	0.185053244	0.121197428	-0.108875313	-0.192283447	0.069641569	-0.015014725	-0.076524898	-0.065142433	-0.152108513	-0.090402348	0.065452873	0.122317895	0.112506271	0.178807576	0.280768115	0.21970944	-0.031267219	-0.111671986	-0.148034075	0.143918643	0.633840271	0.593035295	0.62902903	0.553871524	0.585933679	0.722609594	0.74998999	0.571105976	0.838773942	0.965051767	0.823045917	0.849083249	0.655254382	0.791518952	0.848371209	0.720133782	0.741893394	0.598858788	0.402976959	0.516253451	0.927286335	0.743751702	0.664013557	0.672899326
Potra2n10c20706	yellow-2011	-0.42185514	-0.450938327	-0.359126877	-0.346941683	-0.545246631	-0.654271464	0.185418611	0.164498261	0.474481222	0.513465005	0.272400888	-0.105340121	0.018643577	-0.019788331	-0.385520979	-0.061255268	-0.170923535	-0.18870679	0.040209624	0.049614621	-0.197577546	-0.102659385	-0.074884564	-0.333273967	0.196234512	0.163908284	0.27807068	0.295874515	0.082791682	0.028954751	0.585180877	0.628861317	0.140319849	0.106210806	0.417721417	0.757894864	0.956611444	0.953949662	0.241622013	0.858007459	0.615323692	0.578422634	0.906559947	0.884817899	0.560343127	0.763903072	0.826788895	0.316568935
Potra2n10c20707	lightyellow-2011	0.152396343	0.0813656	0.144101719	0.128553699	0.189478438	-0.081785404	-0.085284711	-0.183220769	-0.061955024	-0.097425973	0.086353227	0.53323769	0.125460103	0.413098542	-0.068484168	-0.596430269	-0.045534392	-0.500441856	-0.068575903	-0.093441548	-0.343101932	-0.204614134	-0.032389983	-0.162824158	0.654637066	0.812019751	0.672503231	0.706399582	0.576841039	0.811064935	0.803115094	0.589714854	0.856399819	0.775665953	0.800690905	0.091191748	0.713203597	0.206663934	0.841423897	0.052766709	0.894242441	0.116931338	0.841213807	0.784650135	0.301611332	0.546164564	0.924681564	0.632405651
Potra2n10c20710	black-2011	-0.350781977	-0.430244401	-0.503611346	-0.460350555	0.135107472	-0.428433756	0.594190086	0.384092743	0.614024432	0.506878487	0.078617194	0.314577338	-0.365793554	0.196093237	-0.014266898	-0.456279867	0.385996511	-0.357935482	-0.06426396	-0.104712441	-0.640035568	-0.382071365	0.716155908	-0.30135846	0.290197395	0.18654553	0.114260757	0.154203145	0.692049344	0.188611635	0.053894408	0.243519698	0.044466287	0.111549428	0.818276443	0.346099251	0.268590016	0.563352545	0.966791559	0.158355398	0.240992078	0.279784385	0.851098704	0.759300587	0.033916576	0.24622013	0.013176161	0.36781309
Potra2n10c20712	yellow-2011	-0.486548442	-0.504604951	-0.472312552	-0.493755963	-0.360385288	-0.429226294	0.376344681	0.423390078	0.448388787	0.403903129	0.579500216	0.248898893	0.076072317	-0.016721611	-0.574355259	-0.350936446	-0.105520306	-0.164521315	-0.088810344	-0.075492522	0.097017437	0.250521112	0.084626383	-0.070135577	0.129110201	0.113431733	0.142397282	0.122695711	0.276266968	0.187705584	0.253963679	0.19443963	0.166600552	0.217964043	0.061699423	0.460491026	0.824078306	0.961081285	0.064604807	0.289970312	0.757491449	0.628812558	0.795122347	0.825401252	0.776586014	0.457476176	0.80460945	0.83764333
Potra2n10c20715	blue-2011	0.107498454	0.093622737	0.281238723	0.284122103	-0.433355231	-0.318292613	-0.464755099	-0.456811637	-0.149947526	-0.06615894	-0.153947583	-0.202075706	0.236980639	-0.021237411	0.058543504	0.121726496	-0.328224774	-0.087235839	0.27383204	0.33734742	0.072198496	-0.090191165	-0.51478899	-0.354978584	0.753066196	0.784241065	0.402155376	0.397139668	0.183027971	0.3401201	0.149787543	0.157809073	0.65989527	0.846752117	0.65131343	0.55126254	0.482917106	0.950580869	0.864242072	0.721440253	0.324405763	0.798689672	0.415181187	0.310321705	0.832925031	0.791996741	0.10515811	0.284062974
Potra2n10c20716	turquoise-2011	0.310232855	0.336504164	0.135570894	0.203697116	0.713115491	0.517630353	0.118419754	-0.046237413	0.001910156	-0.105432739	-0.6321237	-0.164894908	-0.567751907	-0.021725547	0.696228527	0.298326895	0.625905409	0.275830782	0.162220631	0.083310365	-0.382459676	-0.327599364	0.467595058	0.28484189	0.353160163	0.311609435	0.691038002	0.548004013	0.013756211	0.102921926	0.728757478	0.892617692	0.995552775	0.757687495	0.036916918	0.628022581	0.068467385	0.94944622	0.017317971	0.37288873	0.039401183	0.411646104	0.633685121	0.807598467	0.245700041	0.32538361	0.146982878	0.395892439
Potra2n10c20718	grey-2011	0.185411216	0.141639307	0.143254659	0.197348871	0.063909069	-0.113575667	-0.131008695	-0.276754102	0.149014433	0.106808402	0.034173022	-0.082625397	-0.066558608	0.103485579	-0.037804711	0.057552688	-0.011672441	-0.118213392	0.320607791	0.35070352	-0.235437181	-0.316163726	0.078027191	-0.415685882	0.58519611	0.677837	0.674336513	0.560806346	0.851913149	0.739513201	0.70101376	0.410018042	0.661902498	0.754609139	0.92054635	0.809155123	0.845835868	0.762050101	0.912129316	0.866521808	0.972828431	0.729214802	0.336421891	0.290312772	0.485856443	0.343539519	0.819620825	0.203548675
Potra2n10c20719	blue-2011	-0.654160682	-0.683083617	-0.478162119	-0.514104966	-0.853340113	-0.890793745	0.199570127	0.273443182	0.393382216	0.458837541	0.363071979	0.077194546	0.215482603	-0.119304899	-0.439207083	-0.302063405	-0.317171253	-0.22588039	-0.112059197	-0.0757705	0.160645992	0.172725985	-0.236209649	-0.36552111	0.028991259	0.020514456	0.136837788	0.105701123	0.000835668	0.000234531	0.556313298	0.415870648	0.23133038	0.15573846	0.272438058	0.821518835	0.524557803	0.726796793	0.176521082	0.366637917	0.341918987	0.504231286	0.742889065	0.824766925	0.637027565	0.611545081	0.484384373	0.268973836
Potra2n10c20720	grey-2011	0.166025454	0.135753753	0.166529585	0.177839776	-0.019608427	-0.074187349	-0.187170695	-0.238775328	-0.120558285	-0.102802079	0.270914057	0.023084611	0.212594741	0.092139955	-0.244622931	-0.01670912	-0.269139708	-0.106725161	-0.130147699	-0.108230169	0.132472737	-0.087672903	-0.06452707	-0.441172352	0.625634131	0.690639066	0.624570116	0.600871058	0.954367947	0.828380813	0.58157604	0.479509345	0.724022934	0.763582962	0.420368415	0.946287591	0.53026359	0.787590172	0.468481275	0.961110338	0.423537838	0.754795318	0.702901238	0.751430979	0.697807766	0.797699075	0.850494974	0.174368022
Potra2n10c20721	blue-2011	-0.689752216	-0.70075759	-0.523426641	-0.570512255	-0.799359439	-0.784008712	0.268515044	0.380575012	0.378531267	0.434181256	0.255397049	0.10116858	0.112103184	-0.129853329	-0.321331763	-0.295890111	-0.195200438	-0.169066978	-0.148353741	-0.111392068	0.268095564	0.312576052	-0.198391132	-0.272390552	0.018844516	0.016304496	0.098456861	0.066834331	0.003152385	0.00428919	0.424656367	0.24823021	0.250990782	0.182100776	0.448469542	0.767249431	0.742791086	0.703546903	0.335269816	0.376994217	0.565165762	0.619224516	0.663324961	0.744375474	0.425408285	0.349342625	0.558696313	0.41773979
Potra2n10c20722	black-2011	0.016491118	-0.072508338	0.007384396	0.039723535	0.084317466	-0.423505363	0.02334047	-0.206798256	0.15938271	0.126050315	-0.047375107	0.285102605	-0.025300921	0.223722652	0.059697291	-0.422859465	0.025720186	-0.39478963	-0.035913987	-0.104398885	-0.553037697	-0.576994148	0.13041918	-0.407612368	0.961617402	0.832216784	0.982808673	0.907685348	0.805310869	0.194305221	0.945693022	0.541793595	0.639713501	0.711904027	0.889989157	0.395441159	0.941138127	0.508421106	0.861588535	0.195058981	0.940164213	0.229515299	0.916510418	0.76000306	0.07762645	0.063103311	0.702305935	0.213362898
Potra2n10c20726	grey-2011	-0.459137856	-0.416157598	-0.410237718	-0.413375067	-0.415371277	-0.274658447	0.288867621	0.386403578	0.325677748	0.436979984	-0.205130041	-0.571193326	-0.189672609	-0.423976462	0.060192839	0.481592119	0.077924678	0.3437817	0.141701951	0.107797222	-0.130203194	-0.096117973	-0.017312337	0.35384887	0.155432966	0.202983753	0.210141341	0.20632964	0.203925965	0.413717776	0.38895272	0.240453595	0.328397945	0.178980549	0.545130813	0.06643548	0.576443324	0.193756559	0.86044924	0.133642738	0.819854457	0.30059132	0.677701143	0.752398407	0.702779538	0.778612598	0.959707344	0.285707195
Potra2n10c20727	blue-2011	-0.640621894	-0.629842959	-0.460988262	-0.490834671	-0.787471619	-0.643093356	0.205483555	0.339273517	0.434234015	0.546188319	-0.04903473	-0.520611335	-0.058466442	-0.625043783	-0.082307993	0.335342593	-0.098863659	0.347703006	0.52785685	0.550384759	0.274033995	-0.008773661	-0.277152927	0.077818805	0.033701253	0.037815039	0.153558875	0.125270423	0.00400984	0.032804137	0.544422919	0.307391225	0.182041651	0.082155581	0.886156544	0.100609426	0.864419348	0.039754331	0.809876665	0.313387987	0.772430217	0.294744233	0.095130986	0.079360419	0.41482333	0.979574914	0.40931578	0.820095759
Potra2n10c20728	blue-2011	-0.686981023	-0.680882483	-0.565927232	-0.60104414	-0.768420807	-0.627126609	0.325916044	0.475928801	0.50260429	0.596337378	0.234209884	-0.301283386	0.011292551	-0.367464884	-0.363068041	0.124530184	-0.150713985	0.111227844	0.233783835	0.270339142	0.161806869	0.150919547	-0.154079118	0.029495011	0.019526199	0.021088076	0.069561505	0.050495193	0.005727866	0.038904401	0.328023338	0.13894387	0.115104983	0.052813147	0.488199345	0.367938355	0.973712488	0.266242196	0.272443648	0.715252546	0.658247998	0.744741496	0.489013839	0.421394099	0.63456281	0.657806435	0.651031868	0.931399088
Potra2n10c20729	blue-2011	-0.313548395	-0.276168142	-0.158960389	-0.151615691	-0.437299922	-0.434051118	0.009289379	0.016023607	0.176953168	0.13902751	-0.183891826	0.048538387	-0.053711595	-0.09073421	0.13722597	-0.12554819	0.03623605	-0.007014191	-0.070305524	-0.089794675	0.035648741	0.226727513	-0.277535863	0.032257396	0.347764827	0.411050882	0.64061229	0.656311798	0.178625951	0.182246663	0.978374557	0.96270486	0.602716712	0.683508884	0.588329106	0.887302536	0.875368142	0.790768264	0.687429775	0.713009598	0.915763997	0.983670431	0.837254445	0.792893952	0.917125203	0.502590476	0.40864205	0.924989126
Potra2n10c20730	blue-2011	-0.787907848	-0.806151718	-0.649248374	-0.688143082	-0.828253875	-0.824406966	0.393697572	0.50477055	0.565194299	0.638623829	0.261418335	-0.122872912	0.015446524	-0.314309708	-0.357293724	-0.104734922	-0.138123137	-0.024764741	0.143203036	0.176847405	0.159894435	0.134910806	-0.098229648	-0.152126497	0.00397563	0.002728288	0.03064285	0.019238238	0.001636987	0.00179796	0.230922953	0.113293943	0.07000428	0.034438967	0.437462739	0.718908293	0.964047266	0.346532068	0.280709926	0.75925023	0.6854763	0.942383732	0.674448291	0.602937019	0.638625024	0.692478672	0.77385676	0.655215804
Potra2n10c20733	blue-2011	-0.523165151	-0.521975514	-0.461779679	-0.493986848	-0.420569905	-0.39526568	0.342613137	0.436471032	0.40894634	0.353153306	0.233246422	0.223755982	-0.089231901	-0.076310217	-0.216211184	-0.315278512	0.077270933	-0.085993952	0.077693225	0.13586213	0.31604629	0.447592458	0.038895653	-0.091475493	0.098655513	0.099562582	0.152761651	0.122493675	0.197745037	0.228903246	0.302345951	0.179545521	0.211722353	0.28672216	0.490042087	0.508356273	0.794167827	0.823535598	0.523122383	0.344966637	0.821344674	0.801505831	0.820381995	0.690402659	0.343728668	0.167447013	0.909602427	0.78909202
Potra2n10c20734	brown-2011	0.768513051	0.741850717	0.604532051	0.649892344	0.755997654	0.599867035	-0.372231751	-0.544109902	-0.465887088	-0.536273169	0.095105434	0.324775912	0.152259981	0.565100396	-0.009756776	-0.155750803	-0.061555696	-0.305595299	-0.356979216	-0.387322741	-0.363955281	-0.244112524	0.143271933	-0.171906173	0.005718432	0.008955704	0.048823193	0.030422665	0.007106389	0.051068211	0.259609869	0.083563876	0.148665641	0.089017682	0.780895432	0.329817713	0.654929499	0.070061145	0.977286703	0.64745706	0.857317189	0.360779147	0.281164131	0.239240252	0.271185777	0.469439232	0.674299111	0.613262668
Potra2n10c20735	blue-2011	0.152546921	0.129794734	0.307480402	0.276511366	-0.240390637	-0.150210654	-0.421430816	-0.384403117	-0.301372249	-0.241618432	-0.362677911	0.139004513	0.14746075	0.195751235	0.323170348	-0.194952549	-0.137877782	-0.269869866	0.125150117	0.205557569	0.158346295	0.097616551	-0.420322278	-0.361554598	0.654314193	0.703675446	0.357671989	0.410445746	0.476451444	0.659329602	0.196732448	0.243106578	0.367790085	0.474133027	0.272997784	0.68355889	0.665249146	0.564046858	0.332353429	0.565669617	0.68601036	0.422232209	0.71388642	0.544274757	0.641919986	0.775236842	0.198036871	0.274596854
Potra2n10c20738	pink-2011	-0.123798105	-0.19535046	-0.193051865	-0.21279065	0.093542256	-0.069922761	0.243280967	0.225856389	0.195236287	0.196128061	-0.140058076	0.058501222	-0.204375934	-0.058550591	0.205363269	-0.147341639	0.24768216	-0.082376387	0.483317934	0.555336716	-0.041053444	-0.206400103	0.400840132	-0.180537606	0.716866769	0.564860917	0.569538789	0.5298757	0.784422762	0.838130358	0.471001842	0.504277807	0.56509291	0.563281868	0.681269093	0.864339338	0.546642129	0.864225769	0.544663744	0.66550594	0.462758264	0.809721176	0.132053202	0.076144405	0.904606685	0.542589327	0.221807294	0.59526795
Potra2n10c20741	yellow-2011	-0.51745985	-0.570715169	-0.650734216	-0.626006799	0.011929455	-0.405255643	0.707363601	0.589189959	0.678620161	0.658908965	-0.264923481	-0.024761309	-0.55583497	-0.007260287	0.238423888	-0.142090295	0.532610895	-0.150845704	0.110509095	0.067906947	-0.667981558	-0.415133907	0.695256804	-0.047553832	0.103055232	0.066715331	0.030136492	0.039359771	0.97223034	0.216279588	0.014903581	0.056470617	0.021689448	0.027455355	0.431114866	0.942391704	0.075825722	0.983097571	0.480175809	0.676859126	0.091644985	0.657965045	0.746344001	0.842746039	0.024681825	0.204210906	0.017541158	0.889576321
Potra2n10c20742	turquoise-2011	0.57711262	0.556063328	0.630663836	0.624304734	0.239382861	0.294515519	-0.592340826	-0.628934953	-0.563977334	-0.546854713	-0.364529671	0.184950573	0.146164816	0.339919374	0.388622526	-0.110462613	-0.099859896	-0.229585942	0.035722002	0.09233076	0.129661618	-0.012606811	-0.314899607	-0.364324524	0.063036461	0.075679962	0.037490058	0.040058985	0.478358209	0.379320178	0.05483764	0.038176792	0.070743642	0.081707406	0.270373192	0.586145286	0.668044804	0.306411958	0.237530535	0.746447668	0.770189933	0.497071114	0.916955395	0.787159024	0.703967494	0.970654146	0.345578444	0.270663254
Potra2n10c20743	turquoise-2011	0.248324864	0.214170072	0.150198044	0.172263679	0.541981957	0.274034578	0.03905685	-0.100843844	-0.022693133	-0.123905903	-0.201718545	0.197536952	-0.195354311	0.030913574	0.297470436	-0.161437175	0.309148538	0.013722288	0.287644468	0.231836069	-0.282552494	-0.339468465	0.269450217	0.205065394	0.461560024	0.527147871	0.659356706	0.612513441	0.085022231	0.414822298	0.909229117	0.767978828	0.947197364	0.71662901	0.551981373	0.560425347	0.564853093	0.928106911	0.374329089	0.635347379	0.354934034	0.968058658	0.391054772	0.492745097	0.399866183	0.30709546	0.422982364	0.545260306
Potra2n10c20744	blue-2011	-0.677352067	-0.681319855	-0.53762166	-0.55604382	-0.732641212	-0.758744835	0.308629206	0.372952789	0.45058441	0.479309312	0.174726857	-0.094595079	0.004141772	-0.328994407	-0.208498092	-0.085393274	-0.095315189	0.045104184	0.035403694	0.064188779	0.254229351	0.17918104	-0.063807832	-0.221391399	0.022031818	0.020973198	0.088062947	0.075692407	0.010333904	0.006782615	0.355785258	0.258614922	0.164280395	0.135763852	0.607360438	0.78204665	0.99035728	0.323204579	0.53840177	0.802868722	0.780422397	0.895236873	0.917693207	0.851271229	0.450618893	0.598082946	0.852145503	0.51296463
Potra2n10c20745	pink-2011	-0.228676032	-0.202094601	-0.233677611	-0.256261156	0.113946248	0.15109006	0.294743954	0.360731709	0.116519842	0.162535045	-0.809011037	-0.403393656	-0.549921672	-0.473262114	0.786747688	0.385647086	0.566637158	0.480386255	0.510870878	0.480414621	0.066665396	-0.152344301	0.206115705	0.460949321	0.498825179	0.551224524	0.489217005	0.44688209	0.738688864	0.657440236	0.37893314	0.275771588	0.73297089	0.633018454	0.002563085	0.218600553	0.079665716	0.1414853	0.004067093	0.241454867	0.069134429	0.134760551	0.108293188	0.134734189	0.845591085	0.654748666	0.543158006	0.153598168
Potra2n10c20746	blue-2011	-0.251941276	-0.283798538	-0.275332042	-0.24659753	-0.03090861	-0.272682513	0.28593768	0.189463403	0.354339657	0.395914102	-0.255440594	-0.470969698	-0.2582829	-0.511091213	0.224714893	0.346460919	0.209165249	0.348335615	0.526522456	0.454083969	-0.371743954	-0.662213126	0.269244719	0.229360239	0.454844339	0.397700966	0.412526824	0.464783644	0.92811843	0.417220952	0.393997421	0.57687184	0.284992241	0.228071112	0.448389483	0.143693294	0.44317823	0.108115297	0.506492545	0.296589496	0.537072933	0.293806854	0.09612487	0.160623828	0.260284203	0.026421051	0.423349943	0.497505957
Potra2n10c20747	turquoise-2011	0.60406697	0.652870446	0.443240103	0.475693178	0.755715007	0.882728836	-0.198106775	-0.230954236	-0.38111861	-0.466164079	-0.15153708	-0.008123085	-0.103129314	0.146673687	0.230799636	0.251342649	0.21452777	0.209368352	-0.014125896	-0.039883471	-0.075907446	0.034561794	0.167586235	0.438253635	0.049043909	0.029418836	0.172120138	0.139167256	0.007140331	0.000319309	0.559271674	0.494438499	0.247498897	0.148391922	0.656480521	0.981089211	0.762848988	0.666946586	0.494735644	0.455952854	0.526441481	0.536668664	0.96711961	0.907315045	0.824454459	0.919644944	0.622342049	0.177571465
Potra2n10c20748	blue-2011	-0.400292878	-0.426545874	-0.396468889	-0.413458314	-0.217210163	-0.333865149	0.347595353	0.364174128	0.432815782	0.354554077	0.232965645	0.31706604	-0.112151983	0.056196034	-0.211687863	-0.417217795	0.131188234	-0.214183402	0.137161121	0.170865676	-0.00665624	0.211415381	0.156237133	-0.053315998	0.222498118	0.190780556	0.227360549	0.206229064	0.521156934	0.315658099	0.294903913	0.270876014	0.183635038	0.284680197	0.490579686	0.342088027	0.742682393	0.869644765	0.532060706	0.201717495	0.700620365	0.527121539	0.687571042	0.615445125	0.984503681	0.532601166	0.646418321	0.876279975
Potra2n10c20749	turquoise-2011	0.343789681	0.369780912	0.312872566	0.325587202	0.196738941	0.379260327	-0.264896788	-0.242898928	-0.268802858	-0.244364369	-0.221101937	-0.141957345	0.020792826	0.137431791	0.189066643	0.233247111	0.004406833	0.025132933	0.059741045	0.090796767	-0.125953412	0.005686398	-0.078233232	0.144416344	0.300579356	0.263007973	0.348861083	0.328540344	0.562042602	0.250004001	0.431163042	0.471720536	0.424140827	0.468966446	0.513529991	0.677147354	0.951614355	0.686981472	0.57768486	0.490040768	0.989740202	0.941528369	0.86148793	0.790626773	0.712117349	0.986761373	0.819151289	0.671822699
Potra2n10c20751	turquoise-2011	0.67909407	0.713358771	0.713626788	0.687988594	0.30832238	0.640726613	-0.656353113	-0.573857256	-0.831907632	-0.74782681	-0.041631287	-0.033074294	0.438769099	0.155618425	0.053418119	0.214581633	-0.373298477	0.073731143	-0.260359743	-0.247396053	0.300194421	0.110287573	-0.44044611	0.124514095	0.021562476	0.013709133	0.013657403	0.019276345	0.356288667	0.033662897	0.028274762	0.064890847	0.001494324	0.00813632	0.903269378	0.92309431	0.177003122	0.647739901	0.876044578	0.526335144	0.258138683	0.829422759	0.439388504	0.463292131	0.369757801	0.746838083	0.175161776	0.715288011
Potra2n10c20754	blue-2011	-0.154682747	-0.152261402	0.07912615	0.038820441	-0.662192164	-0.511415379	-0.331424739	-0.238880561	-0.191994613	-0.106140696	0.351908649	0.142920023	0.574931477	0.020360934	-0.416012537	-0.244062218	-0.610359038	-0.212381857	-0.341600444	-0.320538114	0.288419893	0.253430348	-0.644245677	-0.226348244	0.649740274	0.654926452	0.817117086	0.909776613	0.026427525	0.107853923	0.319427172	0.479309864	0.571695488	0.756102884	0.288543343	0.675061199	0.064274906	0.952618402	0.203157377	0.469533697	0.04611546	0.530685224	0.303871051	0.33653288	0.389721508	0.452092351	0.032391629	0.503324803
Potra2n10c20755	blue-2011	-0.108541721	-0.087009601	0.09300587	0.030536222	-0.5040686	-0.262083313	-0.287687545	-0.135032578	-0.322030998	-0.272767039	0.309862345	0.334655065	0.513690027	0.118496053	-0.307947322	-0.359628659	-0.483019628	-0.218463297	-0.491203149	-0.440339988	0.556173211	0.573559735	-0.553210508	-0.193916678	0.75073501	0.79920254	0.785633965	0.928982566	0.113878759	0.436255072	0.390980646	0.692212831	0.33415909	0.4170708	0.353765774	0.314443283	0.106031411	0.728588412	0.356904523	0.277350677	0.132327089	0.518695875	0.124943774	0.175277948	0.075609892	0.065062144	0.077514385	0.567777026
Potra2n10c20757	turquoise-2011	0.430412358	0.379327521	0.290236614	0.303356417	0.560338447	0.453593415	-0.105396922	-0.188515642	-0.105866796	-0.11793043	-0.20057057	-0.036312254	-0.171873571	0.128742846	0.225156593	0.093216969	0.200905256	-0.027454638	0.505025101	0.521475639	-0.261880828	-0.410848707	0.229343662	0.007651885	0.186354576	0.249913166	0.386606752	0.364487421	0.072985678	0.161133322	0.757767687	0.578814676	0.756715852	0.729842007	0.554294378	0.915587393	0.613331009	0.705984193	0.505635059	0.785157235	0.553619632	0.936136031	0.113082349	0.099945345	0.436622639	0.209395769	0.497537902	0.982186027
Potra2n10c20758	blue-2011	-0.574522827	-0.628105425	-0.445956633	-0.47682477	-0.678027953	-0.808724819	0.229895746	0.260204051	0.395810538	0.444104058	0.111238249	0.109499485	0.023432333	-0.056589626	-0.151015987	-0.333243873	-0.106761701	-0.272905928	0.058454344	0.123057846	0.125455628	0.073042595	-0.044602574	-0.530334121	0.064508752	0.038509377	0.169194121	0.138096503	0.021848862	0.002579278	0.49647451	0.439672072	0.228203899	0.171186214	0.744718304	0.748596526	0.945479554	0.868738559	0.65759931	0.316615339	0.754713591	0.416824136	0.864447178	0.718500086	0.713213453	0.830995828	0.896396525	0.093303799
Potra2n10c20759	brown-2011	0.27341546	0.208509374	0.155050635	0.139598823	0.587110309	0.299385209	0.050576588	-0.05256515	-0.204347515	-0.253331559	-0.259997104	0.440485392	-0.14682284	0.301097784	0.383232988	-0.416070553	0.296339957	-0.268312604	-0.032760567	-0.045729901	-0.186089291	-0.234414138	0.370553659	-0.110023723	0.415919822	0.538379287	0.648953523	0.682266932	0.05756639	0.371112801	0.88259785	0.878011019	0.546699116	0.452274687	0.440049127	0.175118787	0.666624804	0.368248135	0.244666179	0.203087926	0.376234601	0.425019161	0.923821965	0.893790565	0.583799974	0.487809079	0.261933848	0.747426685
Potra2n10c20760	turquoise-2011	0.200343439	0.165600143	0.079284719	0.105923963	0.55671497	0.265907679	0.121130615	-0.025274644	-0.043831096	-0.08478658	-0.791456749	0.003791481	-0.499330863	0.052203982	0.864859016	0.007702065	0.601453197	0.018167977	0.268064423	0.242511699	-0.399708719	-0.439464312	0.490101133	0.027249308	0.554752476	0.626532287	0.816755947	0.756587906	0.075265054	0.429340405	0.722757303	0.941199169	0.898180424	0.804245759	0.003705279	0.991172787	0.117876875	0.878843845	0.000588482	0.98206922	0.0502971	0.957717428	0.425464132	0.472449499	0.223236922	0.176238354	0.125922313	0.936612831
Potra2n10c20763	blue-2011	-0.095271336	-0.163399358	-0.008592278	-0.012711523	-0.323056258	-0.512688176	-0.11070809	-0.178278509	0.133673321	0.081780121	0.366168035	0.443753947	0.244414743	0.264870839	-0.328339711	-0.564933084	-0.257888506	-0.475901573	0.002458778	0.070740791	0.071807273	0.080708522	-0.14233598	-0.634996796	0.780521288	0.631187077	0.979997099	0.970410491	0.332534007	0.106831636	0.745900238	0.599958524	0.695182002	0.81107695	0.268062947	0.171564303	0.468871905	0.431209877	0.324226226	0.07016254	0.44389963	0.138969673	0.99427549	0.836258584	0.83381946	0.813514691	0.676326596	0.035806827
Potra2n10c20764	greenyellow-2011	-0.121277691	-0.094560822	-0.23149861	-0.219353244	0.212551208	0.191199244	0.329014032	0.33210993	0.275161023	0.126568554	0.267116742	0.275089214	-0.196801903	0.095146117	-0.191387406	-0.20150226	0.26077745	-0.001764706	-0.049287041	-0.05237882	0.015114341	0.33736184	0.305886667	0.250047433	0.722432163	0.782123939	0.493392825	0.516951091	0.5303498	0.573320068	0.323173982	0.318366503	0.412829037	0.710763501	0.427165308	0.412955965	0.561914936	0.78080368	0.572935575	0.552416858	0.438628145	0.995891411	0.885574066	0.878440668	0.964820025	0.31029971	0.360297988	0.458355552
Potra2n10c20765	cyan-2011	-0.199654351	-0.217766028	-0.147027161	-0.148206563	-0.176232863	-0.203440703	0.09336449	0.098950852	0.19740458	0.277341928	-0.750132698	-0.457333027	-0.408127189	-0.34491769	0.675129115	0.340421277	0.349854158	0.226861013	0.69514895	0.729916165	-0.11294469	-0.334595894	0.073634588	-0.002319508	0.556143217	0.520064649	0.666184084	0.66364197	0.604217715	0.548518802	0.784824124	0.77223408	0.560693484	0.408983188	0.0078353	0.157274552	0.212728872	0.298890956	0.022641231	0.305652134	0.291563438	0.502332109	0.017566057	0.010769665	0.740917343	0.314534195	0.829643317	0.994599733
Potra2n10c20766	blue-2011	-0.482467416	-0.471430634	-0.400290217	-0.398441288	-0.5711692	-0.541332342	0.220255698	0.268133737	0.459720938	0.440290562	0.596162189	-0.057599303	0.133021902	-0.212326085	-0.646689216	-0.037820748	-0.259700897	0.042824203	-0.008304465	-0.005686642	0.207893931	0.224313885	-0.158923267	-0.107148656	0.13283505	0.143247603	0.22250148	0.224844829	0.066449581	0.085470773	0.51518434	0.425339834	0.154840892	0.175332071	0.052900802	0.866414532	0.696606332	0.530795709	0.031528942	0.912092166	0.440589077	0.900509315	0.980667022	0.986760807	0.539606298	0.507271581	0.640691313	0.753848236
Potra2n10c20768	turquoise-2011	0.271698357	0.298083976	0.170326082	0.188752282	0.531725137	0.572529638	0.013504656	-0.007819244	-0.16184653	-0.168860896	-0.589889501	-0.408321568	-0.380152776	-0.353499465	0.64415043	0.526591503	0.430680423	0.531658198	0.481940716	0.451526345	0.02582119	-0.279710528	0.268499254	0.429231532	0.418971123	0.373296975	0.616578036	0.578329345	0.092288005	0.065657577	0.968565021	0.98179646	0.634478661	0.619658061	0.056105246	0.212489776	0.248799105	0.286216796	0.032425587	0.096073276	0.18605005	0.09233672	0.133320694	0.163291189	0.9399296	0.404826293	0.424684658	0.187699604
Potra2n10c20770	yellow-2011	-0.376724971	-0.4173132	-0.179275059	-0.220518479	-0.81241899	-0.80311804	-0.108093184	-0.041487398	0.092580185	0.175612745	0.51012929	0.272685976	0.494573106	0.17406225	-0.579847071	-0.460108495	-0.578480865	-0.473584954	-0.376371396	-0.313976345	0.194071797	0.244456336	-0.432309336	-0.604165149	0.253445196	0.20160378	0.597887688	0.514670375	0.002376045	0.002912088	0.75173704	0.903602361	0.786595502	0.605511046	0.108893313	0.417214799	0.12198163	0.608749239	0.0615068	0.154448136	0.062267878	0.141176078	0.253927237	0.347071586	0.56746125	0.46879385	0.184206077	0.048997258
Potra2n10c20772	turquoise-2011	-0.242316856	-0.226870991	-0.24986413	-0.251151897	0.055949069	0.034567825	0.290687553	0.310732534	0.201636922	0.265124163	-0.711360638	-0.567729312	-0.469871365	-0.591339592	0.665990564	0.508688144	0.468133228	0.540213549	0.627747416	0.575041101	-0.166179981	-0.408778452	0.224698945	0.545369086	0.472816486	0.502312801	0.45869606	0.456306344	0.870213449	0.919630961	0.385835559	0.352344275	0.552145703	0.430752764	0.014099261	0.068480862	0.144758811	0.055353002	0.025272672	0.110065707	0.146455137	0.086246936	0.038653535	0.064212273	0.62530792	0.211928412	0.506523519	0.08270878
Potra2n10c20776	turquoise-2011	0.856224062	0.876045673	0.74135642	0.769364415	0.784847043	0.875208313	-0.509316222	-0.581885825	-0.610121889	-0.703567685	-0.054807704	0.248116508	0.136260701	0.4003778	0.149137282	-0.003403932	0.00099917	-0.058162853	-0.077822043	-0.081711465	-0.068011937	0.025288899	-0.059094236	0.184825869	0.000767567	0.000405674	0.009026066	0.005631899	0.004220283	0.000417627	0.109553756	0.06038283	0.046223591	0.015697506	0.87284237	0.461948321	0.689533449	0.222390834	0.661638117	0.992075041	0.997673727	0.86511779	0.820088378	0.811233087	0.842505529	0.941166055	0.862975312	0.586402347
Potra2n10c20781	grey-2011	0.170008262	0.144797259	0.23242275	0.181768092	-0.127984953	0.089540087	-0.298602693	-0.181686503	-0.293164655	-0.157351623	0.379365425	-0.142686852	0.47890838	-0.109651565	-0.434388884	0.130058131	-0.509452429	0.0385832	0.166605121	0.193273388	0.212145995	-0.108050877	-0.37509839	0.0784076	0.617245668	0.670999077	0.491619897	0.592718891	0.707649044	0.793470172	0.372425505	0.592887782	0.381613032	0.644040046	0.249861934	0.675566302	0.136138572	0.74825711	0.181868168	0.703097676	0.109442936	0.910326069	0.624410746	0.569087307	0.531152531	0.751831571	0.255667102	0.818753973
Potra2n10c20782	blue-2011	-0.136865759	-0.147085015	-0.058668157	-0.117393536	-0.249624575	-0.130540991	-0.029341378	0.089919498	-0.227973725	-0.096673123	0.199075861	-0.039188583	0.352026307	-0.160894571	-0.203849487	-0.013434366	-0.336095938	0.036489425	-0.262724076	-0.26129173	0.270075738	0.032878321	-0.159513427	0.029269483	0.688214573	0.666059311	0.863955328	0.731032482	0.459141238	0.702038874	0.931755697	0.792611466	0.500180888	0.777361643	0.557311825	0.908924056	0.288370913	0.636499509	0.547698198	0.968728568	0.31223387	0.915176813	0.435092878	0.437692845	0.421864429	0.923548843	0.639435396	0.931922579
Potra2n10c20785	blue-2011	-0.068743196	-0.055020247	0.155496467	0.083057389	-0.572786934	-0.230432225	-0.380714188	-0.185350846	-0.391920909	-0.250429874	0.132191579	-0.000548283	0.526376883	-0.086176119	-0.181293297	-0.051348806	-0.534939823	-0.046938821	-0.173951486	-0.100805666	0.561422297	0.364001802	-0.623432769	-0.130236515	0.840830704	0.872352729	0.648000515	0.808173306	0.065508507	0.495442131	0.248042855	0.585320472	0.233223791	0.457645496	0.698423112	0.998723483	0.096233706	0.801092607	0.593701983	0.880816254	0.089968389	0.890997038	0.60898081	0.768064593	0.072312972	0.271119913	0.040420509	0.702706467
Potra2n10c20787	brown-2011	0.631076088	0.659542134	0.595940506	0.63523337	0.364842239	0.438278423	-0.508234031	-0.587672829	-0.486682751	-0.53646676	0.126066955	0.174457299	0.248939661	0.42383566	-0.098090749	0.005175141	-0.233011532	-0.157659991	-0.456263449	-0.471273514	-0.007950973	0.101958355	-0.2359063	-0.18426386	0.037327585	0.027254979	0.053011862	0.035716472	0.269931579	0.177544109	0.110436822	0.057268581	0.128988758	0.088880201	0.711867398	0.607923581	0.460415147	0.193920445	0.774169372	0.987951564	0.49049181	0.64338253	0.158372284	0.143399429	0.981489836	0.765476202	0.484962219	0.587561379
Potra2n10c20790	turquoise-2011	0.075013767	0.152404154	0.124389593	0.133758439	-0.047326442	0.241765069	-0.151945479	-0.067372204	-0.108024736	-0.215371098	0.104577853	0.061483666	0.080460999	-0.075121224	-0.04274034	0.061425689	-0.009530477	0.206386942	0.026966288	0.074139793	0.380691515	0.566357274	-0.184221194	0.301433055	0.826493957	0.654620315	0.715562465	0.694995955	0.890101573	0.473856476	0.655604131	0.843971211	0.751889984	0.524777632	0.759602091	0.857482677	0.814077985	0.826248674	0.900703318	0.857615886	0.977813404	0.542615639	0.937270068	0.828489415	0.248073372	0.06930259	0.587649405	0.367688646
Potra2n10c20791	turquoise-2011	0.338025422	0.420112655	0.217524461	0.275204319	0.513841499	0.653336683	-0.044122077	-0.0798188	-0.095513854	-0.216693577	-0.067026376	-0.261319489	-0.221385883	-0.198611919	0.13755274	0.486477334	0.250679132	0.515162832	0.121683761	0.072606924	0.099769615	0.097446141	0.148350531	0.494442766	0.30928843	0.198284118	0.520539214	0.412752517	0.105910763	0.029263819	0.897507535	0.815539819	0.779974435	0.522172904	0.844763718	0.437642388	0.512975402	0.558249744	0.686718072	0.129174526	0.457182988	0.104862103	0.721534687	0.831991458	0.770392886	0.77562054	0.663331875	0.122095352
Potra2n10c20792	blue-2011	-0.344844086	-0.360372533	-0.199368938	-0.186403109	-0.505567832	-0.614572605	0.027583218	-0.010820597	0.360059942	0.36144904	-0.209878099	-0.107395115	-0.115899209	-0.159762772	0.120508625	-0.059216599	0.029800106	-0.053847003	0.369054603	0.375560294	-0.132843851	-0.115754073	-0.225869244	-0.165601665	0.299000966	0.276285217	0.556719658	0.583154265	0.11263206	0.044223199	0.935837462	0.974810825	0.276732665	0.274747389	0.535654585	0.753297208	0.7343487	0.638905019	0.724132779	0.862693898	0.930690946	0.875056062	0.264019822	0.255035017	0.696995793	0.734671006	0.504252889	0.626529071
Potra2n10c20793	pink-2011	-0.386295622	-0.372754913	-0.452423583	-0.433715407	0.116090413	-0.030527901	0.531832987	0.502580361	0.456382025	0.4323404	-0.676901891	-0.417791369	-0.660246127	-0.528759481	0.675170948	0.349253165	0.686932465	0.472777157	0.625573475	0.573518085	-0.292910349	-0.336426915	0.490407997	0.544898284	0.240596335	0.25888775	0.162352356	0.182623329	0.733924152	0.929001877	0.092209553	0.115125092	0.158250353	0.18417102	0.022154279	0.201034416	0.027033404	0.094462526	0.022629653	0.29245018	0.019538299	0.141950603	0.039536971	0.065086148	0.382045451	0.311727545	0.125649342	0.083027813
Potra2n10c20794	brown-2011	0.545263822	0.565036957	0.502736288	0.535532993	0.461592025	0.43202389	-0.371618633	-0.471854341	-0.413111257	-0.442690876	-0.148039382	0.059736459	0.053366547	0.241210882	0.162054968	0.085713677	-0.033852882	-0.010360044	-0.269415148	-0.337071233	-0.11289462	-0.138117759	-0.151794349	0.002145501	0.08278004	0.070099579	0.1149941	0.089544622	0.152950447	0.184528404	0.260457609	0.142838678	0.206648555	0.172715466	0.664002124	0.861498476	0.876163455	0.474902028	0.634036482	0.802141691	0.921288689	0.975882667	0.423045082	0.31074315	0.741028796	0.685488006	0.655928397	0.99500485
Potra2n10c20796	turquoise-2011	-0.14871137	-0.135867222	-0.275206501	-0.268724029	0.379526587	0.295477771	0.438245961	0.429955968	0.181863029	0.170911481	-0.655603313	-0.376295429	-0.615981557	-0.450076189	0.719082167	0.402418172	0.66713162	0.508936192	0.462124278	0.431854865	-0.037472765	-0.256950767	0.580001578	0.414072588	0.662554866	0.690391551	0.412748661	0.424281999	0.249644173	0.377691183	0.177579934	0.186873735	0.592522393	0.615348989	0.02851838	0.254030873	0.043602613	0.164815656	0.012634768	0.219822331	0.024932842	0.109863336	0.152415333	0.184719429	0.912898331	0.445617091	0.061421127	0.205487831
Potra2n10c20798	brown-2011	0.09698542	0.145950088	-0.043070727	0.003785371	0.494399504	0.371597003	0.230155565	0.135650361	0.02139429	-0.054671318	-0.34572744	-0.07762305	-0.370568372	-0.005224741	0.382876595	0.188694573	0.438294633	0.217385041	-0.260721685	-0.369244928	-0.369414688	-0.135163408	0.384416558	0.438170599	0.77665813	0.668508392	0.899939052	0.991187011	0.122133113	0.260487544	0.495974407	0.690864624	0.950216201	0.873156587	0.297682136	0.820541954	0.26191342	0.987836096	0.245142339	0.578447687	0.17752622	0.520813192	0.438729618	0.263754459	0.263517899	0.691927249	0.243088697	0.177663124
Potra2n10c20799	brown-2011	0.658493916	0.636322085	0.616268058	0.659937408	0.40247232	0.324747275	-0.516215585	-0.659770154	-0.390181035	-0.394131664	-0.036050725	0.039577575	0.18949874	0.353368586	0.017105928	0.051588165	-0.195380464	-0.193106096	-0.050610456	-0.079655272	-0.339221917	-0.360375742	-0.198629689	-0.184497116	0.027587266	0.035302706	0.043477162	0.027130413	0.219754406	0.329862851	0.104031451	0.027183072	0.235489862	0.230362811	0.916193504	0.908023309	0.57679945	0.286407812	0.96018741	0.880264126	0.564799956	0.569428249	0.882519701	0.81591214	0.307469534	0.276280626	0.558213808	0.587080229
Potra2n10c20800	turquoise-2011	-0.168975572	-0.064965826	-0.175491359	-0.167101502	-0.086688784	0.291012938	0.157370413	0.307816607	0.133193744	0.150663123	0.16235174	-0.667457783	-0.083098971	-0.670352542	-0.207398562	0.781568803	0.002382563	0.80395338	0.269663218	0.22500218	0.375051794	0.19158198	-0.085307967	0.739014082	0.619416797	0.849488369	0.605764329	0.623363814	0.799929936	0.385279569	0.643999976	0.35711929	0.696230513	0.658357267	0.633407095	0.024836302	0.808078812	0.023991053	0.540594754	0.00449447	0.99445293	0.002860587	0.422601528	0.505934754	0.255730916	0.572538087	0.803062315	0.009364978
Potra2n10c20801	turquoise-2011	0.22550066	0.287887718	0.110535213	0.134856197	0.439319839	0.551999954	0.043770453	0.048322869	-0.177085784	-0.214703616	-0.34539564	-0.125606792	-0.248911021	0.037404455	0.375340052	0.281605286	0.323374414	0.225362823	-0.178287491	-0.211005526	-0.122057579	0.091141642	0.239890356	0.410393429	0.504967544	0.390636284	0.746285755	0.692597901	0.176397115	0.078301682	0.898320669	0.8878002	0.602440512	0.526094361	0.298177131	0.712880545	0.460468453	0.913056593	0.255336292	0.401516006	0.332030569	0.505234912	0.599939848	0.533414531	0.720708768	0.789846848	0.477397573	0.209951183
Potra2n10c20802	grey-2011	0.033423837	0.049334593	0.066005842	0.064928543	0.001038042	0.091725434	-0.07091494	-0.042369691	0.023238412	0.052311576	-0.081721449	-0.25489994	0.007438772	-0.239334445	0.009721044	0.248142741	-0.017931545	0.233479095	0.396920972	0.356082681	-0.144696204	-0.195158689	-0.193035461	0.45941654	0.922283644	0.885464294	0.847103143	0.849573897	0.997583223	0.788527016	0.835860202	0.90156081	0.945930183	0.878595729	0.811210382	0.449383972	0.982682098	0.478449901	0.977369868	0.461899425	0.958267266	0.48959679	0.226782485	0.282461131	0.671217549	0.565250607	0.569572227	0.155149808
Potra2n10c20803	grey-2011	0.089083909	0.144625614	0.163994763	0.153033585	-0.282581214	0.032187907	-0.282105928	-0.169255559	-0.237148759	-0.206642278	0.749296968	0.04539585	0.577277976	0.102655065	-0.79292389	0.040285381	-0.62959639	-0.025330382	-0.579194601	-0.583437748	0.318204376	0.433994392	-0.478212294	0.048325238	0.794502894	0.671370173	0.629926566	0.653271047	0.399816212	0.925150324	0.400643584	0.618827881	0.482597421	0.54210527	0.007943442	0.894562669	0.062943236	0.763912765	0.003597589	0.906384566	0.037913036	0.94106969	0.061869482	0.059536655	0.340261468	0.182310276	0.136790705	0.88779473
Potra2n10c20804	grey-2011	-0.175848969	-0.183420155	-0.222066243	-0.177256873	-0.10191345	-0.205869749	0.202026546	0.132468823	0.360363973	0.369347952	-0.297203312	-0.337319842	-0.322627731	-0.102501641	0.232903311	0.261202514	0.252325005	0.059817541	0.306150171	0.318525718	-0.416481703	-0.287503565	0.266630277	-0.044376361	0.605018252	0.589302989	0.5116476	0.602084252	0.765576998	0.543650014	0.551361459	0.697816331	0.276297466	0.263610881	0.374778904	0.310363774	0.33321273	0.764256985	0.490699073	0.437855031	0.45413442	0.861312049	0.359863128	0.339746778	0.202596152	0.391297284	0.428039821	0.896919556
Potra2n10c20805	turquoise-2011	0.127942652	0.19750004	0.206472568	0.15370462	-0.097417957	0.351050679	-0.259217723	-0.04980092	-0.406243932	-0.365085446	0.057242105	0.09212873	0.262709766	0.107410563	-0.079370773	0.023450994	-0.203960122	0.033665904	-0.281159266	-0.229011903	0.447261343	0.616940994	-0.391874472	0.286640079	0.707741999	0.560500111	0.542444467	0.65183362	0.775684005	0.289802443	0.441470514	0.884387894	0.215053627	0.269588246	0.867236606	0.787615537	0.435118816	0.753262674	0.816559972	0.945436191	0.547476191	0.921722278	0.402294034	0.498177394	0.167799752	0.043183482	0.233284106	0.392785094
Potra2n10c20808	red-2011	0.441511154	0.409461171	0.402804103	0.443736688	0.348159071	0.067641631	-0.305801685	-0.500462433	-0.233244621	-0.404649348	0.312575089	0.797258264	0.249023189	0.716603205	-0.19678583	-0.72612033	-0.131208595	-0.623812569	-0.565305534	-0.581907732	-0.259798236	0.112010276	-0.031703211	-0.414913692	0.17399848	0.211091212	0.219338479	0.171582955	0.294068285	0.843353877	0.360438291	0.116913872	0.490045536	0.217033729	0.349344188	0.003292966	0.460259702	0.013092341	0.561947526	0.011398672	0.700575754	0.040262763	0.06993696	0.060370828	0.440411605	0.742998037	0.926274771	0.204475467
Potra2n10c20809	blue-2011	-0.444342732	-0.422077982	-0.328915575	-0.382678728	-0.448944291	-0.250701593	0.188552541	0.359053132	0.23772582	0.249816644	0.208761748	-0.015581128	0.043542401	-0.317057939	-0.238470678	-0.053168334	-0.067447776	0.167880097	0.26335796	0.297045904	0.448480975	0.381962808	-0.223033031	0.232137643	0.170928761	0.195973316	0.323327504	0.245406929	0.166011642	0.457141321	0.578738989	0.278176584	0.481500844	0.45878429	0.53787646	0.963734143	0.898848088	0.342101044	0.480087055	0.876620369	0.843798047	0.621722913	0.433944606	0.375044095	0.166502731	0.24636564	0.509763343	0.492166564
Potra2n10c20811	brown-2011	0.48616652	0.539356737	0.386936494	0.430893384	0.478027501	0.593785168	-0.240425509	-0.286818879	-0.219390318	-0.378222957	0.404410889	0.215216579	0.1307721	0.222185611	-0.314124672	0.011818647	-0.069164054	0.070798583	-0.180161454	-0.199715651	0.109997905	0.297552104	-0.047343099	0.223803281	0.129455934	0.086844495	0.239749686	0.185808338	0.136964161	0.054099985	0.476385524	0.392476787	0.51687846	0.25140875	0.217330762	0.525082324	0.701532273	0.511414792	0.346831478	0.972488199	0.839867067	0.836126375	0.596048002	0.556019444	0.747484287	0.374191621	0.890063096	0.508264275
Potra2n10c20812	turquoise-2011	0.403189815	0.438565768	0.313648792	0.355289486	0.547244505	0.53630708	-0.135550458	-0.218880025	-0.198891332	-0.243197722	-0.680532765	-0.187841342	-0.398905611	0.046472739	0.684012042	0.322638646	0.435149401	0.210608431	0.181460573	0.138713082	-0.231218524	-0.192817739	0.128324594	0.24434662	0.218855529	0.177227179	0.347602128	0.283611402	0.081446012	0.088993589	0.69108259	0.517878549	0.557684798	0.471158399	0.021180253	0.580198476	0.224254986	0.892073913	0.020275875	0.333195434	0.181017699	0.534203063	0.593355558	0.684192705	0.493930714	0.57001611	0.706902817	0.468999759
Potra2n10c20813	turquoise-2011	0.439420318	0.501037454	0.326776671	0.354246135	0.679232434	0.80299921	-0.100708414	-0.117067957	-0.290898175	-0.38130232	-0.573487547	-0.162806044	-0.372603053	-0.118159789	0.663377006	0.377052376	0.482672892	0.435206549	0.277090062	0.256743724	0.092382484	0.045120087	0.200808972	0.498202352	0.17628669	0.116426457	0.326672309	0.285128402	0.021525505	0.00291947	0.768283073	0.731754657	0.385475619	0.247252029	0.065103752	0.63244404	0.259097245	0.729333605	0.02606337	0.252999301	0.132645895	0.18095389	0.409426436	0.445996708	0.787042158	0.89520011	0.553813712	0.118842341
Potra2n10c20814	greenyellow-2011	0.061626188	0.108965851	0.017939398	0.03146728	0.261295969	0.280181582	0.077672178	0.068363613	0.027975904	-0.159331351	0.082758617	0.437320463	-0.132960919	0.19355136	0.024391209	-0.315375757	0.252334781	-0.040543167	-0.153125062	-0.156708346	0.143766946	0.494591001	0.089652669	0.235918839	0.857155236	0.749787823	0.958249002	0.926822152	0.437685141	0.404002077	0.820429969	0.841700001	0.934925675	0.63982278	0.808852318	0.178603199	0.696739715	0.568520976	0.943251554	0.34480971	0.454116342	0.905787809	0.65307503	0.645412408	0.673227587	0.121966022	0.793215347	0.484938328
Potra2n10c20819	brown-2011	0.374734721	0.353669996	0.282258984	0.294055897	0.487279863	0.37340636	-0.123914796	-0.207731785	-0.187606717	-0.282700443	-0.259122258	0.342336976	-0.215221307	0.378902716	0.350395428	-0.24046906	0.27997903	-0.217645895	0.004774508	0.039373561	0.041190359	0.074495157	0.177319561	-0.295696741	0.256165388	0.285968016	0.400377053	0.380099524	0.128449727	0.257990161	0.716609397	0.539929761	0.580680273	0.399608792	0.441644765	0.302761429	0.525073001	0.250487748	0.290766087	0.476303206	0.404356387	0.52030063	0.98888424	0.908495709	0.904289801	0.827677937	0.601953737	0.377320983
Potra2n10c20820	blue-2011	-0.52302953	-0.50906854	-0.483087533	-0.482529175	-0.382563785	-0.418763786	0.379746435	0.414028339	0.507651789	0.406354048	0.205101001	0.148709866	-0.191125591	-0.125850329	-0.174162634	-0.222676599	0.160390053	-0.001684458	0.082857978	0.122230971	0.244374068	0.401823598	0.122161397	-0.105472445	0.098758647	0.109755458	0.132264711	0.132778178	0.245560708	0.199879516	0.249347293	0.205541172	0.110913832	0.214917284	0.54518898	0.662558104	0.5734706	0.712344295	0.608539396	0.510457677	0.637571416	0.996078243	0.808626491	0.720325764	0.468948242	0.220568993	0.720479439	0.757598599
Potra2n10c20823	darkred-2011	-0.188740548	-0.181610999	-0.282825223	-0.266493993	0.053815865	-0.04985397	0.3255003	0.297080601	0.255746692	0.139477421	0.377055081	0.320075877	-0.08763661	0.18314954	-0.287730821	-0.288018351	0.114756589	-0.150469156	-0.371507547	-0.361172413	0.057242701	0.322256774	0.346975454	-0.146641109	0.578353408	0.593044093	0.399391772	0.42828497	0.875127827	0.884265454	0.328677045	0.374985631	0.447826895	0.682530783	0.252995618	0.33726967	0.797781322	0.589862016	0.390906185	0.390411634	0.736887163	0.658774036	0.260611372	0.275142102	0.867235235	0.333800865	0.295824327	0.667016878
Potra2n10c20824	blue-2011	-0.483070797	-0.460518019	-0.365906831	-0.418429934	-0.524925526	-0.321986336	0.200290085	0.374546864	0.141926958	0.272825501	0.231630587	-0.374520112	0.193610399	-0.560163927	-0.303858516	0.273059547	-0.255130695	0.36716772	0.098140939	0.077075307	0.308623814	0.045665299	-0.205041911	0.358549713	0.132280083	0.154033794	0.26843052	0.200275569	0.097323219	0.334229978	0.554860107	0.256423	0.677213237	0.416966964	0.49313946	0.256459698	0.568400721	0.073094387	0.363654097	0.416551393	0.448959391	0.26665879	0.774056407	0.82179071	0.355794103	0.893939873	0.545307348	0.278900139
Potra2n10c20828	purple-2011	0.301250441	0.295097155	0.357731871	0.318946266	0.132550503	0.29475425	-0.337195353	-0.266896335	-0.409438625	-0.295170727	-0.431249754	-0.193567674	0.049009413	-0.072160811	0.378819203	0.221008346	-0.040076732	0.117454724	0.295952888	0.307456739	0.1253001	-0.172278604	-0.29149743	0.118864347	0.367993333	0.378335103	0.280077846	0.33907381	0.697637595	0.3789157	0.310553712	0.427561425	0.211118828	0.378210592	0.185404284	0.568487746	0.886214993	0.833011179	0.250600794	0.513712844	0.906867605	0.730896781	0.376888164	0.357710905	0.713556021	0.612482171	0.384452454	0.727772478
Potra2n10c20829	turquoise-2011	-0.181157314	-0.117885944	-0.228031303	-0.257498371	0.100266157	0.30799737	0.283563667	0.421371343	-0.029650149	0.061804348	-0.140136294	-0.434213431	-0.152248841	-0.429231023	0.098148655	0.499477136	0.143742645	0.528023708	-0.091395847	-0.170671058	0.136905724	0.006165624	0.110314278	0.660779252	0.593983658	0.729940627	0.500069681	0.444613781	0.769276805	0.35682231	0.39810865	0.196802298	0.931038998	0.856745946	0.681099191	0.182064718	0.654953392	0.187700184	0.774039042	0.117752105	0.673280177	0.095007183	0.789272084	0.615853651	0.688127489	0.985645773	0.746778517	0.026866455
Potra2n10c20831	brown-2011	0.385619498	0.423273749	0.42639195	0.401823983	0.184259223	0.415510603	-0.39215733	-0.319593418	-0.405520251	-0.44463616	0.119594594	0.316606611	0.214573353	0.32382144	-0.120280991	-0.172088155	-0.174053652	-0.134048263	-0.213150868	-0.202668494	0.307363917	0.422925642	-0.431718142	0.073100859	0.241491427	0.194575311	0.190958055	0.220568509	0.587570945	0.203758826	0.232916851	0.338039601	0.215950941	0.170612571	0.726155408	0.342826676	0.526351491	0.331323896	0.724636357	0.612881246	0.608767212	0.69436259	0.529162794	0.550070314	0.357863584	0.194981671	0.184874035	0.830862695
Potra2n10c20832	turquoise-2011	0.242247723	0.264916579	0.107378898	0.188096692	0.503650289	0.328457928	0.071073575	-0.099086867	0.18497524	0.039449506	-0.12417131	-0.143593575	-0.317788647	-0.093439907	0.163920557	0.241455147	0.344974779	0.261240209	0.33044214	0.247629253	-0.43564893	-0.320336752	0.276916851	0.394284502	0.472946728	0.431127323	0.753333464	0.579674296	0.114228191	0.324041623	0.835497342	0.771928142	0.586094446	0.908319853	0.716043728	0.67360281	0.340927946	0.78465384	0.630083616	0.474441059	0.298805643	0.437786503	0.320951533	0.462856965	0.180460407	0.33685374	0.409731399	0.230165781
Potra2n10c20834	turquoise-2011	0.476577378	0.508624825	0.389784366	0.392242753	0.524933334	0.698209321	-0.226080053	-0.201624773	-0.482371603	-0.444274941	-0.45677391	-0.26186454	-0.102336889	-0.072358649	0.507015194	0.427806498	0.17745625	0.317000491	0.082357812	0.085892018	0.095989315	-0.098401102	0.112677651	0.272228446	0.138330149	0.110117405	0.236008282	0.232806006	0.097317337	0.016869331	0.503844345	0.552170165	0.13292331	0.171001862	0.157847794	0.436652211	0.764626662	0.832558936	0.111436894	0.189330607	0.601669188	0.342193364	0.809763405	0.801737078	0.77890258	0.773470922	0.74151181	0.418028
Potra2n10c20836	brown-2011	0.05649382	0.06090816	-0.09170093	-0.02682797	0.459978382	0.157652539	0.269901935	0.091254	0.289210041	0.071861992	-0.001604012	0.327830725	-0.349569027	0.178009922	0.118708205	-0.260608468	0.445157164	-0.065871109	-0.010787534	-0.063190673	-0.361389705	-0.018742951	0.466155978	0.136822169	0.86895913	0.858805096	0.788582405	0.937591287	0.154579925	0.643398416	0.422174909	0.789592793	0.388365267	0.833694348	0.996265534	0.325021686	0.291983953	0.600517105	0.728118371	0.438935672	0.17005204	0.847412083	0.97488777	0.853562202	0.274832027	0.956380365	0.148399924	0.688309563
Potra2n10c20837	brown-2011	0.521147461	0.519154463	0.369887005	0.389081992	0.611296671	0.602115991	-0.172509547	-0.234117118	-0.29302173	-0.304689489	0.149054186	0.027219694	0.074675356	0.232195397	-0.132031596	0.123431655	-0.043746018	-0.003556223	-0.131798015	-0.18645788	-0.231193887	-0.227916677	0.090724199	0.186826777	0.10019716	0.101735312	0.262860355	0.236927859	0.045689643	0.049977263	0.611998371	0.488376638	0.38185603	0.362277097	0.661816945	0.936681601	0.827266509	0.492055806	0.698773323	0.717675177	0.898377178	0.991720491	0.699284742	0.583041596	0.49397804	0.500291082	0.790790906	0.582282962
Potra2n10c20847	turquoise-2011	0.202188782	0.253368475	0.133164118	0.204174984	0.401294638	0.290496461	0.005203048	-0.132460934	0.024495281	-0.095821526	-0.576991397	-0.13740509	-0.441990345	-0.041938555	0.61227011	0.242354622	0.485276603	0.247342263	0.095829756	0.029438886	-0.289899362	-0.123492374	0.203490955	0.26728549	0.55103504	0.452206546	0.6962953	0.547045142	0.221234509	0.38616227	0.987886596	0.697833595	0.94300976	0.779280794	0.063104863	0.687039625	0.173476631	0.902558354	0.045250441	0.472745344	0.130263814	0.463392535	0.779262242	0.931529361	0.387184023	0.71754121	0.548417898	0.426862151
Potra2n10c20848	brown-2011	0.417138323	0.37205755	0.238603093	0.293983576	0.672253601	0.331193474	-0.008054085	-0.223565452	-0.031538956	-0.075086309	-0.059725192	-0.009004706	-0.135747779	0.153622101	0.082158678	0.060894472	0.163355546	-0.038891292	0.082064992	-0.026010541	-0.664067872	-0.693001047	0.324359669	0.123871931	0.20181225	0.259850572	0.479835917	0.380222227	0.023447179	0.319785596	0.981249822	0.508726937	0.926655856	0.82632837	0.861524381	0.979037141	0.690652098	0.652010328	0.810216143	0.858836552	0.631279864	0.909612525	0.810429159	0.939489787	0.025852681	0.018067195	0.330474108	0.716703936
Potra2n10c20849	blue-2011	-0.635931339	-0.630094281	-0.460849473	-0.507258057	-0.874147149	-0.698512669	0.173140597	0.337840723	0.352558458	0.434095356	0.310024168	-0.067834531	0.164997909	-0.175588729	-0.41317154	-0.100806588	-0.285864575	-0.084437719	-0.017040463	0.053967031	0.34671842	0.387637088	-0.304463005	-0.226624228	0.035450822	0.037715334	0.153698948	0.111237156	0.000433157	0.016801368	0.610677095	0.309569726	0.287591745	0.182197063	0.353501203	0.842911937	0.627804843	0.605561154	0.206575653	0.768062522	0.394123704	0.805037812	0.960339671	0.874779444	0.296206429	0.238826114	0.362652136	0.502790406
Potra2n10c20850	yellow-2011	-0.523251901	-0.582276687	-0.4805384	-0.524851342	-0.351985317	-0.582509074	0.388350283	0.402441918	0.333371507	0.430787066	-0.073922865	0.115957439	-0.093963905	0.024177887	-0.008261077	-0.328852478	0.055048587	-0.293022694	-0.127391101	-0.157423393	-0.274322278	-0.214949701	0.115552939	-0.163898173	0.09858958	0.060168951	0.13461919	0.097379124	0.288430979	0.060042033	0.237888051	0.219792541	0.316418557	0.185928986	0.828984847	0.7342194	0.783470943	0.943747189	0.980768013	0.323425912	0.872287445	0.381854391	0.708954353	0.643886994	0.414312764	0.525608752	0.735117728	0.630130992
Potra2n10c20852	lightcyan-2011	-0.094725489	-0.175283968	-0.11024764	-0.131699212	-0.033029323	-0.289988379	0.106823383	0.046745303	0.148942989	0.156026686	0.166588111	0.411379485	0.095600276	0.344434759	-0.183910996	-0.544440831	-0.056042988	-0.520440073	-0.035347086	-0.030619594	-0.409462388	-0.212849799	0.092992511	-0.217022618	0.781752444	0.606197164	0.746927159	0.6995011	0.923198613	0.387031612	0.754575634	0.891444138	0.662056269	0.64686774	0.624446634	0.208749354	0.779779584	0.299613167	0.588289537	0.083338581	0.869997175	0.100741355	0.917824425	0.928789095	0.21108972	0.52975861	0.785664136	0.521525682
Potra2n10c20853	lightcyan-2011	-0.091075172	-0.151724186	-0.106396151	-0.118705839	0.0007735	-0.229267769	0.115217996	0.054243003	0.196906971	0.157821302	0.188031054	0.420637904	0.038721179	0.305432927	-0.196273505	-0.52002097	0.000644942	-0.438281363	0.020868795	0.015694623	-0.343683729	-0.113364889	0.060914021	-0.116273359	0.789997156	0.656078959	0.755531309	0.728123612	0.998199131	0.497684159	0.73586181	0.874143482	0.561701918	0.643038665	0.579809019	0.197664945	0.910006502	0.361047429	0.562986714	0.101064681	0.998498441	0.177540864	0.951437753	0.963470129	0.300738213	0.739982175	0.858791627	0.733518001
Potra2n10c20854	yellow-2011	-0.037435323	0.001373784	0.054681084	0.073041847	-0.331814117	-0.242381828	-0.18230976	-0.177985641	0.040447934	-0.010638555	0.599370845	0.194895397	0.358436446	0.185497762	-0.650300815	-0.174381441	-0.428437293	-0.171928834	-0.459182622	-0.487625088	0.089508171	0.342629669	-0.432099692	-0.099310629	0.912985077	0.99680155	0.873134088	0.830997538	0.318824186	0.472694097	0.591598085	0.600567613	0.906008264	0.975234486	0.051311087	0.565785809	0.27906308	0.585017844	0.030283578	0.608082093	0.188607586	0.613215168	0.155387459	0.128138738	0.793542415	0.302321089	0.184442774	0.771424901
Potra2n10c20856	blue-2011	-0.490087447	-0.506699931	-0.382389257	-0.427345441	-0.64807207	-0.579550001	0.172355541	0.287981807	0.178101796	0.28967619	0.194237038	0.040710056	0.199527208	0.030877847	-0.271844087	-0.203696124	-0.250671053	-0.260169366	-0.301141138	-0.246235944	0.054405723	0.200772704	-0.099299147	-0.25742924	0.125934496	0.111696522	0.24579431	0.189860131	0.031047936	0.06167175	0.61232098	0.390474473	0.600326014	0.387566261	0.567124946	0.905401497	0.556399976	0.928189815	0.41871174	0.548006004	0.457197975	0.439735258	0.368175763	0.465459749	0.873768534	0.553886826	0.771450721	0.444740384
Potra2n10c20858	turquoise-2011	0.02979137	0.056537211	-0.023754692	-0.046479844	0.17360419	0.303375215	0.090140261	0.169502995	-0.214503239	-0.193217982	-0.277730284	0.022940399	-0.098092467	0.039988713	0.337366901	0.04476387	0.199617138	0.061055794	-0.229208872	-0.19374297	0.117770086	0.220081993	0.240045098	0.150446869	0.930711222	0.868859231	0.944730496	0.892057496	0.609707101	0.364456205	0.792111918	0.6183076	0.526489911	0.569200216	0.408300197	0.946622726	0.774165504	0.907071384	0.310291991	0.896023611	0.556218362	0.858465826	0.497797677	0.568130725	0.730197489	0.515524207	0.477104836	0.658821927
Potra2n10c20861	blue-2011	-0.291738046	-0.220773317	-0.100741712	-0.120626054	-0.578568591	-0.268744908	-0.106069327	0.0416314	0.016289491	0.076433579	-0.203757804	-0.262313047	0.058562149	-0.25748042	0.095298032	0.220604985	-0.11341624	0.205546803	0.018803573	0.037358754	0.265554612	0.360371459	-0.467416935	0.219326944	0.38404201	0.514172154	0.768208266	0.723873038	0.062218817	0.424244606	0.756262591	0.903269116	0.962086392	0.823254205	0.5478822	0.435838219	0.864199182	0.444646654	0.780461088	0.514501228	0.739867913	0.544296306	0.956239397	0.913162475	0.429976566	0.276286754	0.147157811	0.517002618
Potra2n10c20862	yellow-2011	-0.240124605	-0.247346348	-0.236625041	-0.219363722	-0.130975628	-0.28984373	0.206958898	0.150710662	0.359969168	0.260659077	-0.111385359	0.293357553	-0.287586287	0.251785214	0.101773602	-0.352587325	0.269406451	-0.293844625	-0.023123976	-0.001757635	-0.140571223	0.200136947	0.109917413	-0.260232977	0.476954457	0.463384908	0.483593596	0.516930562	0.701086222	0.387279289	0.541472679	0.658255136	0.276862678	0.438843559	0.744390427	0.381285196	0.3911549	0.455133208	0.765890925	0.287549512	0.423060638	0.380458031	0.946196112	0.995907871	0.680154698	0.555169079	0.747663878	0.439619382
Potra2n10c20865	magenta-2011	-0.216856354	-0.13138532	-0.10406797	-0.121512382	-0.388208836	0.063736855	-0.031772809	0.168068034	-0.003474008	0.064417568	-0.072877883	-0.656750022	0.007738979	-0.702795505	0.036493444	0.701678944	-0.081322991	0.718249573	0.417139712	0.459464014	0.642124833	0.304321041	-0.265960667	0.417656717	0.521852681	0.700188597	0.760744598	0.721913421	0.238073926	0.852308412	0.926113304	0.621327064	0.991911895	0.850746229	0.831372216	0.028146397	0.981983296	0.015862653	0.9151675	0.016103656	0.812116675	0.01278714	0.201810593	0.155101603	0.033153683	0.362887317	0.429244969	0.201194651
Potra2n10c20868	brown-2011	0.611400091	0.596850232	0.438383948	0.469566043	0.69797867	0.60954668	-0.214305523	-0.326714486	-0.411987811	-0.422430407	-0.053268309	0.080848065	0.042586127	0.346198758	0.114720316	0.070610788	0.031200791	-0.103991169	-0.284588216	-0.319724702	-0.321588318	-0.292739764	0.246094584	-0.007105273	0.045642842	0.052557114	0.177427678	0.145055891	0.016921139	0.04648659	0.526880333	0.326769829	0.208009957	0.195560661	0.876389905	0.813197166	0.901060076	0.296979775	0.736967787	0.836555999	0.927440466	0.760916725	0.396331776	0.33783	0.334862055	0.382335652	0.465724193	0.983458411
Potra2n10c20871	green-2011	-0.491288683	-0.41288113	-0.479030137	-0.463872937	-0.261074971	-0.128432324	0.420486966	0.501404921	0.328669663	0.360014074	-0.16963428	-0.622497618	-0.2917317	-0.688139578	0.139566807	0.614004377	0.223792093	0.678376734	0.08246101	0.022852593	0.163599133	0.038859888	0.180803057	0.501118953	0.124868029	0.206926992	0.136024707	0.150665506	0.438086942	0.706666173	0.197842754	0.116115662	0.323711124	0.276798356	0.618031612	0.04081074	0.384052833	0.019239102	0.68233651	0.044475198	0.508286036	0.021754875	0.809528801	0.946826783	0.630764041	0.909685256	0.594717698	0.116357481
Potra2n10c20872	blue-2011	-0.386208335	-0.411574988	-0.169662838	-0.204073306	-0.750730175	-0.760852672	-0.095563981	-0.045041066	0.077818757	0.164391165	0.168657274	0.099746137	0.325384209	-0.030271402	-0.239977315	-0.284734122	-0.399650676	-0.256017976	-0.203550935	-0.174404079	0.181947854	0.116693715	-0.424641364	-0.425902455	0.240711783	0.208511557	0.617971584	0.547249108	0.007758649	0.006541624	0.779861415	0.895382783	0.820095868	0.629087846	0.620086539	0.770445669	0.328859708	0.929597131	0.477233056	0.396079052	0.22331041	0.447328571	0.54829747	0.608034788	0.592346843	0.732585018	0.192983776	0.191523183
Potra2n10c20875	brown-2011	0.416573505	0.420334853	0.40570046	0.39067574	0.143571584	0.311752714	-0.384918284	-0.345508483	-0.462283292	-0.435388986	0.712604691	0.215782391	0.649196913	0.249733486	-0.686829434	-0.10659687	-0.60153544	-0.153162472	-0.467611237	-0.478248525	0.098960584	0.113473558	-0.296847385	0.073161093	0.202486445	0.198022045	0.215727288	0.234844245	0.673650409	0.350681546	0.242421764	0.298008736	0.15225569	0.180750279	0.013855438	0.523966973	0.030660494	0.458938818	0.019563989	0.755082284	0.050257337	0.652994875	0.146966995	0.136756713	0.772212188	0.739740382	0.375378684	0.830725065
Potra2n10c20876	turquoise-2011	0.119643842	0.121059093	0.067181646	0.075683738	0.097147323	0.185050894	-0.03648814	-0.019923032	-0.10965921	-0.053226474	0.116911621	-0.363829928	0.084771833	-0.276096707	-0.088067833	0.41069395	-0.117074056	0.31336952	0.133700109	0.144212499	0.148755054	-0.182242234	0.117701464	0.040136221	0.726046389	0.72291543	0.844407882	0.824964899	0.776293472	0.585938521	0.91517979	0.953636482	0.748240048	0.876486344	0.732101501	0.271363297	0.804279238	0.411176884	0.796804205	0.209584465	0.731741127	0.348054803	0.695123447	0.672263589	0.662460821	0.591737765	0.730349636	0.90672988
Potra2n10c20878	yellow-2011	-0.468820535	-0.537426436	-0.395679427	-0.411222818	-0.487561984	-0.7910002	0.246328457	0.189128848	0.391618719	0.409838348	0.406363023	0.363391701	0.176800946	0.204416252	-0.45825714	-0.582371095	-0.226141708	-0.511946673	-0.30269769	-0.323790925	-0.295701282	-0.107637094	-0.023415777	-0.407145537	0.14578288	0.088200745	0.228372071	0.20894003	0.128195548	0.003739272	0.465286723	0.577557364	0.233616459	0.210629533	0.214906174	0.271984405	0.603033804	0.546561284	0.156329932	0.060117369	0.503724886	0.107426429	0.365582185	0.33137211	0.377313308	0.752756297	0.945518026	0.213938789
Potra2n10c20879	blue-2011	-0.711924865	-0.722209985	-0.520881445	-0.558902064	-0.91480185	-0.840941408	0.222888051	0.34534263	0.436194721	0.565749024	0.207604338	-0.321491792	0.134613494	-0.439189612	-0.343108147	0.089621752	-0.28830604	0.091893452	0.193277737	0.21297997	0.17744083	0.013485996	-0.29220045	-0.103205951	0.013988298	0.01207406	0.100401581	0.073883633	7.95E-05	0.001181588	0.510045717	0.298256257	0.1798527	0.069668989	0.54018406	0.33501544	0.693127869	0.176540295	0.301601998	0.793285326	0.389917124	0.788147254	0.569078446	0.529500968	0.601701285	0.968608439	0.383253861	0.76267712
Potra2n10c20883	brown-2011	0.320467197	0.28863445	0.148298618	0.195553577	0.662331372	0.287741773	0.085808834	-0.12328063	-0.043473838	-0.103014701	-0.332764257	0.189825574	-0.296695182	0.358459675	0.359342012	-0.140720383	0.360078793	-0.212515785	-0.230696181	-0.335986527	-0.693550467	-0.492262205	0.399750561	0.02519488	0.336645864	0.389352999	0.663443687	0.564448285	0.026384555	0.390887342	0.801925797	0.718008422	0.899006662	0.763106041	0.317355382	0.576130084	0.375635311	0.27902966	0.277761857	0.679830878	0.276705671	0.530419952	0.494934532	0.312401344	0.017938045	0.124007976	0.223183956	0.941384462
Potra2n10c20884	yellow-2011	-0.260100897	-0.196054817	-0.200781641	-0.2018421	-0.438533667	-0.145702902	0.054007079	0.184300488	0.169804255	0.199316603	0.546049932	-0.258111411	0.233462085	-0.212186311	-0.628199061	0.27650261	-0.342681438	0.217391654	-0.182704729	-0.184085896	0.251266365	0.350533007	-0.266979343	0.206508405	0.439859998	0.563430528	0.553868808	0.551732661	0.177262568	0.669042187	0.874687152	0.587485816	0.617674356	0.556825383	0.082248856	0.44349184	0.489629339	0.531072642	0.038471735	0.410461177	0.30224324	0.520800194	0.590781329	0.587928577	0.456094205	0.29056361	0.427412222	0.542372831
Potra2n10c20885	yellow-2011	0.095804403	0.036822633	0.247331583	0.224125746	-0.395550538	-0.474055465	-0.414086679	-0.444438076	-0.203548773	-0.218732705	0.518989433	0.654007359	0.574005041	0.537924691	-0.49810299	-0.739282346	-0.571541986	-0.7057135	-0.434696068	-0.358930715	0.182542943	0.277494192	-0.461111833	-0.785864013	0.779319395	0.914404677	0.46341247	0.507637255	0.228537464	0.140726177	0.205470846	0.170825982	0.548301811	0.518167423	0.101863365	0.029041839	0.064805874	0.087849335	0.11892759	0.0093257	0.066231919	0.015245065	0.181524359	0.278352435	0.591115835	0.408715339	0.153434227	0.004137796
Potra2n10c20891	blue-2011	-0.555661427	-0.519955288	-0.342920187	-0.381924767	-0.787402211	-0.560178235	0.077970447	0.241449123	0.239912803	0.352352129	0.023745695	-0.419265291	0.075349516	-0.54480047	-0.145983698	0.287165989	-0.220384843	0.331564362	0.221232425	0.228883939	0.44795431	0.183008861	-0.444264082	0.074100006	0.075936619	0.101115414	0.301884366	0.246416643	0.004015303	0.07308547	0.819750145	0.474452425	0.477355103	0.287893711	0.944751402	0.199285458	0.825727618	0.083094197	0.668435823	0.391878602	0.514931722	0.319210883	0.513275095	0.498424152	0.167062054	0.590152707	0.171013574	0.828580279
Potra2n10c20892	turquoise-2011	0.488087682	0.549532373	0.497917181	0.493684346	0.388764775	0.607925624	-0.393462469	-0.355913814	-0.566500664	-0.665272736	-0.138144383	0.311642372	0.115762834	0.212018635	0.259059066	-0.097587391	0.03016628	0.054032844	-0.275987618	-0.253957538	0.423283432	0.496260229	-0.195220196	0.152522542	0.127722773	0.079922971	0.119087112	0.122758422	0.237343854	0.047233317	0.231226657	0.2827058	0.069216403	0.025488127	0.685430061	0.350861188	0.734651548	0.531404938	0.441760127	0.775302497	0.929841096	0.874627776	0.411369338	0.451119898	0.194564015	0.120515738	0.565125611	0.654366463
Potra2n10c20894	yellow-2011	-0.352795663	-0.425330213	-0.297819796	-0.313334454	-0.436351224	-0.665304534	0.159639737	0.120502012	0.266747358	0.378926192	0.309858378	0.020432406	0.242547847	0.034965862	-0.405754365	-0.239160786	-0.314306145	-0.332933906	-0.143879527	-0.173458994	-0.421798813	-0.401254923	-0.025944851	-0.250596454	0.28724481	0.192185124	0.373741208	0.348111664	0.179678674	0.025478556	0.639166704	0.724147408	0.427829268	0.250455976	0.353772262	0.952452243	0.472381428	0.918708163	0.215660414	0.478778846	0.346537832	0.317093508	0.672983964	0.610010841	0.196300568	0.221284524	0.939642366	0.457336375
Potra2n10c20895	turquoise-2011	0.207437344	0.25758755	0.080592206	0.102304318	0.408810617	0.593735053	0.064783594	0.102646585	-0.099289344	-0.117437814	-0.427691578	-0.373788652	-0.354825331	-0.191795901	0.470729456	0.520789025	0.393203446	0.42435874	0.2912188	0.320545475	0.070937968	0.033806959	0.327291123	0.34813282	0.540517341	0.444450489	0.813779384	0.764699753	0.211888925	0.054125466	0.849906427	0.76393179	0.771472767	0.730934281	0.189462509	0.257464249	0.284285715	0.572101198	0.143925935	0.100472665	0.231561529	0.193312029	0.384928017	0.336521153	0.835807528	0.92139518	0.325866132	0.29410717
Potra2n10c20897	brown-2011	0.771116866	0.76981766	0.66150637	0.705019616	0.688312763	0.611030157	-0.458915787	-0.605243702	-0.540537077	-0.591952738	-0.111726444	0.218506388	0.132495213	0.478948739	0.163851554	-0.044124366	-0.040124	-0.201123842	-0.324531906	-0.369673277	-0.348057549	-0.218138845	-0.012219952	-0.019586148	0.005456817	0.005586227	0.026639933	0.015390329	0.019196446	0.045810401	0.155658829	0.048486784	0.086022011	0.055037009	0.743630363	0.518611335	0.697758583	0.136100823	0.630229667	0.897502242	0.906758174	0.553179128	0.330202414	0.263157784	0.29421868	0.519332601	0.971554348	0.954419748
Potra2n10c20899	brown-2011	0.742998734	0.758193294	0.694305475	0.678758745	0.455109426	0.69563711	-0.580962281	-0.542208965	-0.783455293	-0.812618324	0.302130079	0.45684641	0.502873159	0.566436579	-0.192036923	-0.237860982	-0.357329956	-0.299132418	-0.55007859	-0.484236412	0.262416611	0.39509468	-0.19961507	-0.125238216	0.00879383	0.006846732	0.017761649	0.021652263	0.159562008	0.017453565	0.06089024	0.084865857	0.004335131	0.00236543	0.366526869	0.15777339	0.114879195	0.069254914	0.571609119	0.481244159	0.280657627	0.371536611	0.079562178	0.131212171	0.435650365	0.22912299	0.556222538	0.713692341
Potra2n10c20902	turquoise-2011	0.483346229	0.506826807	0.291918004	0.31077502	0.765942741	0.855373354	-0.030847612	-0.0457892	-0.24864165	-0.301439977	-0.262167319	-0.158728145	-0.265540895	-0.033523791	0.34768686	0.360254113	0.352032479	0.325947195	0.294312849	0.290386663	-0.006568583	-0.10605792	0.346510442	0.400219228	0.132027242	0.111591989	0.383735182	0.352274948	0.005985611	0.000787203	0.928259974	0.893653512	0.460969941	0.3676771	0.436102621	0.641106739	0.430001292	0.922051844	0.294768179	0.276454678	0.288361869	0.327974384	0.37966373	0.386350053	0.984707733	0.756288118	0.296515803	0.222591186
Potra2n10c20903	blue-2011	-0.491662292	-0.540989759	-0.397223671	-0.419341183	-0.488193943	-0.633499203	0.24776185	0.258148763	0.308528104	0.413227978	-0.244642307	-0.252075555	-0.124122429	-0.34295252	0.199245203	0.0415519	0.047139184	0.045585958	0.287550795	0.311139151	0.00852323	-0.278445037	0.083835486	-0.277099814	0.124537516	0.085707946	0.226395917	0.199195651	0.127627345	0.03638251	0.462609615	0.443423523	0.355951096	0.206507417	0.468444926	0.454595857	0.71615151	0.301835783	0.556969636	0.90345309	0.890534154	0.894123255	0.391215988	0.351681064	0.980157818	0.407044642	0.806405501	0.409409269
Potra2n10c20904	blue-2011	-0.758644753	-0.797578716	-0.682853351	-0.725168055	-0.566401339	-0.708017655	0.52725547	0.592550044	0.481228192	0.591505667	-0.21312638	-0.18137037	-0.213493685	-0.346941244	0.148524892	-0.063441441	0.159546522	0.01329647	0.145617003	0.151791918	-0.073439373	-0.159590473	0.214587451	-0.071902824	0.006794217	0.003271231	0.020573937	0.01156056	0.069276096	0.014769762	0.095578067	0.054730366	0.133979469	0.055267291	0.529211247	0.593542357	0.5284847	0.295875168	0.66295638	0.852986512	0.639364991	0.969049416	0.669227715	0.655933614	0.830089274	0.639271496	0.526323659	0.83360099
Potra2n10c20908	blue-2011	-0.487203797	-0.501609221	-0.38061315	-0.418468466	-0.564500499	-0.48750333	0.201477127	0.312172505	0.310786259	0.33334828	-0.073238358	0.056157185	-0.096565162	-0.070007552	0.047783624	-0.196881204	0.060263021	-0.137855559	0.21826249	0.330423421	0.276679179	0.339802435	-0.023328566	-0.292474319	0.128518315	0.115943101	0.248178862	0.200229835	0.070425156	0.128248366	0.552467472	0.349998543	0.35225661	0.316454364	0.830548528	0.869734218	0.777604882	0.83793631	0.889045559	0.561754155	0.860287906	0.68605874	0.519089913	0.320980612	0.410150035	0.306589139	0.945720683	0.382787446
Potra2n10c20910	blue-2011	-0.681910459	-0.700213916	-0.622825603	-0.671171272	-0.446565317	-0.521990899	0.506922115	0.598701089	0.43825787	0.478709084	0.1030017	-0.004536968	-0.133500208	-0.321429987	-0.116563921	-0.155550816	0.093491589	0.067948418	0.058899144	0.055547206	0.214400825	0.102450359	0.138952861	0.003984913	0.020818781	0.016423847	0.040673578	0.023755738	0.168542725	0.099550816	0.111513506	0.051640175	0.177566791	0.136325083	0.7631352	0.989437241	0.695560426	0.335113671	0.732873061	0.647884372	0.784537154	0.842651038	0.863424017	0.871138931	0.52669213	0.764372049	0.683671213	0.990722459
Potra2n10c20912	blue-2011	-0.338000407	-0.377859444	-0.275125264	-0.259389539	-0.313942312	-0.566259728	0.180589901	0.093911768	0.342772127	0.380185989	-0.561806783	-0.097636051	-0.337783637	-0.003675135	0.480840585	-0.088543651	0.278025947	-0.187317848	0.199636941	0.203380727	-0.401153267	-0.310278851	0.109894521	-0.311118851	0.30932652	0.251902066	0.412892241	0.44115698	0.347126689	0.069361262	0.595159533	0.783588623	0.302106894	0.24875433	0.072075338	0.775192939	0.309656697	0.991443652	0.134338702	0.795726342	0.407780597	0.581273668	0.556178374	0.548639241	0.221412577	0.353085019	0.747714958	0.351714159
Potra2n10c20914	turquoise-2011	0.094702445	0.14025344	-0.0102422	-0.00259561	0.328405024	0.531938765	0.133040012	0.203682227	0.036650687	0.049229613	-0.349007262	-0.542470455	-0.399327097	-0.410229851	0.343976018	0.661643055	0.362709946	0.593363488	0.558196377	0.561934824	0.190997094	-0.064929614	0.216105549	0.438139261	0.78180443	0.680844756	0.976156931	0.993956924	0.324124229	0.092132649	0.696566721	0.548033899	0.914803116	0.885706638	0.292813428	0.084685966	0.223720349	0.210150951	0.300300088	0.026597503	0.272952258	0.054314641	0.074327491	0.071996318	0.573733256	0.849571439	0.523330398	0.177697723
Potra2n10c20915	brown-2011	0.76728773	0.786820523	0.724397796	0.742725993	0.529860967	0.621410946	-0.585704225	-0.64602314	-0.725821011	-0.735150097	0.0578452	0.189538569	0.377728688	0.377537172	-0.000742478	0.004876044	-0.278134304	-0.110660116	-0.467537837	-0.50044886	-0.053684744	-0.030523767	-0.226545195	0.042711363	0.005844684	0.004061306	0.011692718	0.008832093	0.093650991	0.041267471	0.058315405	0.031762481	0.011449378	0.009944166	0.865848681	0.576717862	0.252079648	0.252339878	0.998271356	0.988647863	0.407590251	0.746007214	0.147039061	0.116925393	0.875430027	0.92901147	0.502943416	0.900770352
Potra2n10c20916	pink-2011	-0.104401655	-0.158766904	-0.237497455	-0.21147472	0.422584971	0.02753426	0.41350484	0.261049732	0.323327987	0.273710938	-0.630431968	-0.12328836	-0.624284798	-0.220412571	0.694933508	0.056312557	0.67140037	0.163076411	0.568127333	0.523502619	-0.398226637	-0.5810255	0.629060476	0.090241032	0.759996853	0.641024211	0.481934668	0.53248345	0.195379846	0.935951145	0.206172866	0.438132839	0.332104007	0.415395846	0.037581655	0.717991363	0.040067225	0.514877492	0.017615868	0.869376468	0.023690186	0.631871146	0.068243717	0.09839919	0.225117813	0.060855414	0.03812664	0.791883915
Potra2n10c20917	turquoise-2011	0.601559937	0.630939612	0.472154838	0.490661879	0.681981708	0.781732286	-0.256726932	-0.286784969	-0.450821947	-0.474846906	-0.210908987	-0.018565214	-0.01501986	0.1820282	0.251771606	0.212056017	0.120831474	0.113381418	-0.057628327	-0.092393435	-0.189154678	-0.109204441	0.083566644	0.394699478	0.050245497	0.037381317	0.142549112	0.125423787	0.020800207	0.004480493	0.446027502	0.392535248	0.164030589	0.139971444	0.533606188	0.95679367	0.965039823	0.592180581	0.455158402	0.531330848	0.723418734	0.739945397	0.86634774	0.787017416	0.577504424	0.749255128	0.807016207	0.229631314
Potra2n10c20918	darkturquoise-2011	-0.430055103	-0.428432357	-0.425670645	-0.464069268	-0.060046676	-0.126357685	0.437513206	0.502420028	0.23690141	0.27165105	-0.649505175	-0.067666075	-0.499637475	-0.200430917	0.633674387	-0.019526494	0.530630722	0.11630742	0.17350278	0.166069007	0.003415056	0.014953822	0.281738927	0.179120248	0.186760891	0.188613236	0.191791164	0.150469832	0.860785251	0.711227511	0.1783898	0.115259886	0.483067794	0.41905534	0.030554911	0.843297873	0.117615435	0.554576024	0.036314838	0.954558449	0.093086592	0.733442389	0.609919239	0.625542183	0.992049144	0.965193453	0.40128303	0.598209211
Potra2n10c20920	lightcyan-2011	-0.364925707	-0.357565634	-0.365138901	-0.360497178	-0.179434014	-0.299257349	0.327783057	0.314449395	0.410807091	0.300173073	0.357719574	0.347020663	-0.05698109	0.110103572	-0.347948238	-0.399446207	0.071038029	-0.189800369	-0.182420882	-0.208966894	-0.098587722	0.269977273	0.0842767	0.078243188	0.26981372	0.28031757	0.269512816	0.276106911	0.597557625	0.371327132	0.325096237	0.346306127	0.209446501	0.369793515	0.280095576	0.295757149	0.867837395	0.747248544	0.294380661	0.223569398	0.835578647	0.576181694	0.591368253	0.537467872	0.773051006	0.422040312	0.805403441	0.819128603
Potra2n10c20922	turquoise-2011	0.561163418	0.563401787	0.510037759	0.525414274	0.387220015	0.524905149	-0.407129052	-0.424832858	-0.348749981	-0.349081293	0.217123165	-0.137542203	0.260549452	-0.005941814	-0.207215489	0.268257998	-0.242472442	0.161641085	0.285149764	0.27684358	-0.010799959	-0.201602145	-0.196400488	0.246440412	0.072473269	0.071095134	0.108967533	0.096955426	0.239375681	0.097338574	0.213959143	0.192761557	0.29319375	0.292704043	0.521327975	0.686741018	0.439043096	0.986166783	0.540960244	0.425117047	0.472523429	0.634914596	0.395359557	0.409860437	0.974858856	0.552215725	0.562729073	0.465077374
Potra2n10c20924	purple-2011	-0.022385766	-0.027464197	0.061278753	0.023475247	-0.126864008	-0.023342197	-0.113314065	-0.03662861	-0.242759159	-0.100288772	-0.543680696	-0.296313414	-0.028925433	-0.229527997	0.499577117	0.240985101	0.03523476	0.161734964	0.168155291	0.186414344	0.100418436	-0.175378989	-0.115188338	0.045307776	0.947911707	0.936113834	0.857953497	0.945379833	0.710113511	0.945689007	0.74009527	0.914854274	0.471983593	0.769225983	0.08385668	0.3762794	0.932721229	0.497182737	0.117666872	0.475328293	0.918084807	0.63471538	0.621143306	0.583131152	0.768934606	0.605998835	0.735927704	0.894766251
Potra2n10c20926	turquoise-2011	0.67220279	0.691720977	0.626258581	0.656564476	0.435440095	0.553456816	-0.5147626	-0.569520833	-0.565777912	-0.570284762	-0.232059433	0.004654971	0.153189415	0.305021844	0.263767862	0.154733956	-0.080431507	-0.057995263	-0.154811496	-0.13570894	-0.119676705	-0.054204637	-0.112258219	-0.016806514	0.023461601	0.018370673	0.039257063	0.028206354	0.180693263	0.077354846	0.105179025	0.067417812	0.069651558	0.066967915	0.492316571	0.989162527	0.652937148	0.361727106	0.433202842	0.649630743	0.814145106	0.865503389	0.649464901	0.690736825	0.725973644	0.874231891	0.742445782	0.960883808
Potra2n10c20927	turquoise-2011	0.343102303	0.382982616	0.149253301	0.195606372	0.796800738	0.728122553	0.1347222	0.042733888	-0.099634128	-0.196189295	-0.485194669	-0.184507786	-0.457280271	-0.130980788	0.576131184	0.360878011	0.567424745	0.412547529	0.203021371	0.127128364	-0.253879699	-0.238239834	0.475230832	0.577859772	0.301610775	0.245000634	0.661388465	0.564341052	0.003324183	0.011063658	0.692890482	0.900718243	0.770697489	0.563157597	0.130338356	0.587058224	0.157328585	0.701074914	0.0635917	0.275562526	0.068662701	0.207331021	0.549361098	0.709532082	0.451263419	0.480525012	0.139606248	0.062615972
Potra2n10c20928	yellow-2011	-0.493908275	-0.499870593	-0.443854584	-0.448876937	-0.413963314	-0.55014649	0.325704004	0.324592295	0.444823979	0.370983558	0.525613145	0.341348435	0.068953339	0.072163289	-0.526784314	-0.445129919	-0.107737119	-0.24130471	-0.307203081	-0.324657907	0.044968267	0.291188309	-0.00573865	-0.166170263	0.122562407	0.117416913	0.171455571	0.166082978	0.205619573	0.079517404	0.328356657	0.330107183	0.170410372	0.261337362	0.096806031	0.304251224	0.840349516	0.833005515	0.095929299	0.170081324	0.752532733	0.474724936	0.358128218	0.33000373	0.895551075	0.384980075	0.986639733	0.625328433
Potra2n10c20929	turquoise-2011	0.525640177	0.495706958	0.38432479	0.412035987	0.663131558	0.479187988	-0.168852936	-0.307683831	-0.384202687	-0.371179875	-0.356179171	-0.000674228	-0.082530157	0.206541167	0.418963929	0.094716263	0.164113481	-0.039323446	-0.129100355	-0.177028088	-0.367295859	-0.473674795	0.290520894	-0.022808141	0.096785736	0.120995207	0.243210797	0.207951469	0.026138514	0.135877176	0.61967481	0.357337512	0.243373312	0.26106523	0.282321381	0.998430256	0.809371614	0.542307347	0.19964231	0.781773256	0.629675336	0.908611756	0.70519926	0.60256067	0.266479107	0.141090102	0.386120488	0.946930087
Potra2n10c20930	blue-2011	-0.808147737	-0.803861701	-0.65397559	-0.693660371	-0.85641411	-0.770205847	0.388344704	0.531750734	0.532438767	0.607553139	0.205826649	-0.236090555	-0.012940773	-0.450622505	-0.290999322	0.036281497	-0.115258203	0.140385497	0.173106084	0.210840229	0.32900506	0.2242782	-0.123555513	-0.081404291	0.002612157	0.002866206	0.029052327	0.01791229	0.000763231	0.005547327	0.237895381	0.092269381	0.09176971	0.047406059	0.543736249	0.484611197	0.969877056	0.164240316	0.385302825	0.915658673	0.735772478	0.680557973	0.610749332	0.533742711	0.32318797	0.507340932	0.717401911	0.811931742
Potra2n10c20931	blue-2011	-0.871410952	-0.862544571	-0.730617851	-0.765891579	-0.802042755	-0.755597426	0.491329427	0.622877237	0.604834897	0.692220632	0.034038132	-0.393503456	-0.151636667	-0.618012203	-0.133179888	0.180895506	0.019290605	0.301318864	0.30966033	0.311909643	0.234728873	0.063419123	-0.045136509	0.100340894	0.000475218	0.000633	0.010656208	0.00599102	0.002979393	0.007154486	0.124831957	0.040652014	0.048679837	0.018251785	0.920859125	0.231173693	0.65626678	0.042718825	0.696260813	0.594526105	0.955106925	0.367879156	0.354096202	0.35042614	0.487207987	0.853037747	0.89516215	0.769108853
Potra2n10c20932	turquoise-2011	0.457643668	0.51132558	0.393546557	0.438207844	0.285108168	0.461226242	-0.319219922	-0.345479712	-0.316985853	-0.370566981	0.346452965	-0.073337315	0.251129195	0.10567851	-0.303771639	0.264011948	-0.245382401	0.146799899	-0.303135778	-0.317732671	0.089843427	0.14446961	-0.105573282	0.107346967	0.156956622	0.107926287	0.231118005	0.177622007	0.395431532	0.153318876	0.33863628	0.298051666	0.342216888	0.261915352	0.296601333	0.830322437	0.456348422	0.757137295	0.363798214	0.432761427	0.467057512	0.666674293	0.364853923	0.341017736	0.792783619	0.671707506	0.757372853	0.753404848
Potra2n10c20934	tan-2011	0.24871889	0.293127245	0.269438017	0.240982662	-0.024827541	0.353434635	-0.300272394	-0.152354598	-0.338321397	-0.364761961	0.757928254	0.184229561	0.5222422	0.098069383	-0.70075625	-0.028544619	-0.499123938	0.034497294	-0.280723317	-0.219565969	0.614534101	0.59743452	-0.336510619	0.064390539	0.460826117	0.38167663	0.423004184	0.4753329	0.942237833	0.286311406	0.369627371	0.654726585	0.308837951	0.270044961	0.006877701	0.587632144	0.099358768	0.774217461	0.016304789	0.933605284	0.118053524	0.919794488	0.40305521	0.516534402	0.044240244	0.052266456	0.311599567	0.850808249
Potra2n10c20935	turquoise-2011	0.149458935	0.182776832	-0.002205208	0.023749019	0.465286133	0.536316075	0.175198734	0.174106095	-0.00269595	-0.035477155	-0.146099542	-0.381710944	-0.256636101	-0.359707617	0.218289302	0.506170297	0.306599889	0.52577939	0.342522715	0.318359902	-0.00485611	-0.168236002	0.403238061	0.515286086	0.660946056	0.590632273	0.994865842	0.944743677	0.149260584	0.0889872	0.606375084	0.60865758	0.993723316	0.917522925	0.668185717	0.246703432	0.446194095	0.277237476	0.519037292	0.11213357	0.359121585	0.096681263	0.302481955	0.340012312	0.988694269	0.620973351	0.218795165	0.104764629
Potra2n10c20936	yellow-2011	0.18996022	0.1138788	0.180368155	0.17524638	0.024191242	-0.201176308	-0.185851244	-0.283591591	-0.060688645	-0.144362128	0.699646009	0.776458532	0.428031446	0.657763555	-0.635880105	-0.809792012	-0.384588814	-0.741102487	-0.411743796	-0.37570111	-0.104450689	0.120588651	-0.096975122	-0.596839334	0.575854413	0.73883888	0.595619305	0.606275623	0.943716159	0.553073417	0.584289961	0.398060169	0.859309591	0.671939952	0.016549186	0.004947815	0.189072577	0.027820474	0.035470275	0.002519288	0.242859602	0.009062368	0.208306361	0.254842497	0.75988699	0.723955769	0.776681328	0.052562546
Potra2n10c20937	blue-2011	-0.454037864	-0.439446075	-0.336234019	-0.378828798	-0.448129566	-0.342062347	0.196760638	0.320035606	0.265692664	0.325878335	-0.064577374	-0.185440463	-0.119158783	-0.334426777	-0.019968926	0.088801563	0.020971367	0.189326586	0.238807941	0.23768233	0.330993775	0.155949655	-0.221968884	0.07032017	0.16067167	0.17625839	0.312022582	0.250587806	0.166875802	0.303174912	0.561998606	0.337333901	0.429727769	0.328082602	0.850379555	0.585135865	0.727120354	0.314794108	0.953529781	0.795142231	0.95119931	0.577152147	0.479447519	0.481583447	0.320095271	0.647032269	0.511837516	0.837220933
Potra2n10c20941	turquoise-2011	0.628940961	0.637325173	0.530074761	0.538152123	0.622113476	0.751736998	-0.34152916	-0.354388144	-0.502129828	-0.536758367	-0.24182177	-0.004005762	0.015213239	0.088184492	0.34650246	0.184589915	0.109697185	0.147580563	0.222411934	0.262017651	0.098588306	-0.038651485	0.09411708	0.183767183	0.03817439	0.034924456	0.093494008	0.08768924	0.040971793	0.007630725	0.303978562	0.284921661	0.115504119	0.088673378	0.473749561	0.990673922	0.964589955	0.79653991	0.296527679	0.586888849	0.748155302	0.664990872	0.51097351	0.43637425	0.773049692	0.910167916	0.783125237	0.588586403
Potra2n10c20943	yellow-2011	0.008327746	-0.037128816	0.029770531	0.054791352	-0.022601874	-0.328014989	-0.040553361	-0.188647012	0.134099096	0.086358118	-0.129515494	0.357163732	-0.050422877	0.406215693	0.089626744	-0.454581178	0.060245808	-0.489889879	-0.139917028	-0.171636675	-0.530860357	-0.211834229	-0.029501178	-0.285707186	0.980612832	0.913695224	0.930759589	0.872880043	0.947409454	0.324733592	0.905764214	0.578545227	0.69425152	0.80067981	0.704288121	0.280897607	0.882952536	0.2150886	0.793274027	0.160108442	0.860327474	0.126110454	0.681575504	0.613827673	0.092918654	0.531770489	0.931384773	0.394395652
Potra2n10c20945	blue-2011	-0.715983321	-0.697417178	-0.706666898	-0.726649482	-0.353594905	-0.349667936	0.63201981	0.729447427	0.678399028	0.702418706	-0.125637378	-0.381730107	-0.463917148	-0.534929804	0.036677092	0.257047342	0.357651206	0.37794177	0.483617159	0.454120596	0.048219679	-0.006456318	0.199354861	0.365747006	0.013208606	0.017047735	0.015047083	0.011309429	0.286077548	0.291838043	0.036957502	0.010845942	0.021748877	0.015943691	0.71281319	0.246677722	0.150621429	0.089975558	0.914741927	0.445440071	0.280194157	0.251790294	0.131778833	0.160585827	0.888038494	0.984969071	0.556748095	0.26865557
Potra2n10c20946	blue-2011	-0.797130948	-0.81066893	-0.650826724	-0.682950376	-0.826117763	-0.861547867	0.396195925	0.484608877	0.545619771	0.599239615	0.238196555	-0.072323276	0.012871211	-0.309658264	-0.30833525	-0.150594212	-0.119977123	-0.027175331	0.031285358	0.055436553	0.181945588	0.163942555	-0.075892338	-0.193963678	0.003301631	0.002470776	0.030105162	0.020548859	0.001724976	0.000652936	0.227709995	0.130872087	0.082539239	0.051375454	0.48060714	0.832639792	0.970038916	0.354099581	0.356267544	0.658505323	0.72530873	0.936784619	0.927244249	0.87139379	0.592351533	0.630037057	0.824488929	0.567681341
Potra2n10c20947	turquoise-2011	0.013678235	0.025974362	-0.09790931	-0.086697679	0.428918294	0.31780984	0.265071978	0.222617752	0.068124546	-0.016433906	-0.243367049	-0.020516304	-0.373589007	-0.199227336	0.351696903	0.10106327	0.436736769	0.301855733	0.161362927	0.122002854	0.111931471	-0.043179197	0.3954953	0.228334364	0.968161153	0.93957382	0.774577768	0.799909765	0.188057383	0.340893954	0.430846911	0.51057235	0.84224758	0.961750477	0.470839973	0.952257195	0.25773882	0.557005736	0.288853806	0.767485952	0.179250398	0.366983916	0.635504989	0.720829662	0.743173587	0.899688152	0.228608368	0.499484522
Potra2n10c20949	blue-2011	-0.691334157	-0.646944407	-0.536411784	-0.540620357	-0.806086796	-0.6425723	0.280043112	0.398482164	0.501321833	0.541910154	0.144264162	-0.455964536	-0.059503186	-0.594572128	-0.226533593	0.325593898	-0.094175578	0.385300363	0.248081382	0.270422037	0.377825126	0.237648072	-0.182172374	0.037878207	0.018463093	0.031439786	0.088919229	0.085964175	0.002732129	0.032991867	0.404244277	0.224792866	0.116185889	0.085071733	0.672151841	0.158679914	0.862034857	0.053700936	0.502965878	0.328529813	0.78299322	0.241914584	0.462013798	0.421246134	0.251948666	0.481648521	0.591882285	0.91195906
Potra2n10c20951	turquoise-2011	0.615443878	0.612652087	0.626148878	0.627509021	0.391825009	0.421737416	-0.530843619	-0.584754947	-0.651204971	-0.620208098	-0.408153241	0.142409778	0.151873669	0.332943115	0.435601289	-0.035026129	-0.065960632	-0.161446054	-0.23340513	-0.235995505	-0.05830903	-0.111605488	-0.210329444	-0.127218179	0.043838724	0.045078897	0.03930179	0.038749736	0.233348362	0.196372583	0.092930888	0.058824813	0.029977299	0.04177715	0.212696818	0.676166662	0.6557582	0.317079297	0.180513512	0.918568448	0.847206807	0.635328531	0.489738327	0.484792263	0.864781483	0.743899874	0.534757353	0.709334573
Potra2n10c20958	green-2011	-0.170605251	-0.110676336	-0.129515427	-0.161070799	-0.15708131	0.184113825	0.081561327	0.26035431	0.007462214	0.041427005	-0.069257276	-0.380129324	-0.124103202	-0.46375869	0.070454359	0.447824624	0.069986355	0.520669109	0.300886815	0.34615356	0.666980039	0.361736034	-0.09474613	0.238043076	0.615991808	0.745971044	0.704288268	0.636125238	0.644616609	0.587870945	0.811574555	0.439398398	0.982627532	0.903742124	0.839653644	0.248830725	0.716193907	0.150779445	0.836913897	0.167199959	0.837984819	0.100564946	0.368600416	0.297047091	0.024977799	0.27433822	0.78170588	0.480898443
Potra2n10c20960	turquoise-2011	0.580246161	0.621205782	0.404927155	0.434012231	0.82092607	0.878725211	-0.132499859	-0.183058681	-0.399957324	-0.483428306	-0.289811536	0.014318873	-0.207087789	0.134149965	0.399741579	0.228030775	0.323232424	0.222321543	-0.079459298	-0.109794921	-0.003591475	0.00913185	0.279000187	0.318657998	0.061285673	0.041354099	0.216687986	0.182290269	0.001953556	0.000369158	0.697748415	0.590049754	0.222922328	0.131951956	0.387334424	0.966670637	0.541215248	0.694140377	0.223195325	0.500070701	0.332255199	0.511149733	0.816358382	0.747937201	0.991638419	0.978741208	0.406070757	0.339535025
Potra2n10c20961	brown-2011	0.467175364	0.490880053	0.352490618	0.372809724	0.474179327	0.500292226	-0.204645852	-0.253229155	-0.339211669	-0.458361714	0.48532224	0.504632802	0.258762692	0.529486596	-0.381666275	-0.310285206	-0.161952495	-0.273192921	-0.660908366	-0.675577902	0.025442968	0.336789324	0.03432635	-0.040393893	0.147395266	0.125230163	0.287691012	0.258812161	0.140607891	0.117058399	0.546100986	0.452463729	0.307485089	0.156223261	0.130222306	0.113408551	0.442301369	0.093926298	0.246763367	0.353074637	0.634253854	0.416314665	0.026826133	0.022517245	0.940808157	0.311173646	0.920190833	0.906133364
Potra2n10c20963	blue-2011	-0.524922517	-0.506138342	-0.373542201	-0.38725244	-0.783619807	-0.59051651	0.112453663	0.23632292	0.382556595	0.440430016	0.466248334	-0.346052582	0.2125632	-0.459919798	-0.550205363	0.219571932	-0.359646374	0.232109383	0.252592075	0.295688207	0.356191301	0.195695252	-0.302039812	-0.030354465	0.097325487	0.112159974	0.257803217	0.239332929	0.004321436	0.055779131	0.742010538	0.484168683	0.24557033	0.175179391	0.148308725	0.29719751	0.530326051	0.154639287	0.079478595	0.516522725	0.277325277	0.492220765	0.453640631	0.377335407	0.282303816	0.564160544	0.366677217	0.929404364
Potra2n10c20965	turquoise-2011	0.110061518	0.135206733	0.124581839	0.12217822	0.231143264	0.191098339	-0.048723891	-0.072753415	-0.173458545	-0.21983128	-0.498452798	0.1361607	-0.251246578	0.061913257	0.53722463	-0.073633459	0.308386083	0.047195968	-0.098927204	-0.131492981	0.112504098	0.109973933	-0.013715453	0.04397836	0.747342364	0.691832686	0.715138687	0.72044228	0.49407529	0.573526301	0.886874208	0.831656661	0.610011779	0.51601491	0.118627641	0.6897515	0.456130871	0.856495762	0.088343339	0.829645895	0.356184119	0.890402975	0.772287272	0.699952771	0.741898231	0.747537773	0.968074559	0.897839872
Potra2n10c20967	blue-2011	-0.449515975	-0.512397084	-0.400944065	-0.43841742	-0.442171859	-0.549195796	0.268874203	0.31255291	0.388662023	0.411721894	0.241075087	0.226385305	0.032559361	0.075273654	-0.268799612	-0.410697867	-0.061374385	-0.348811506	0.164465485	0.238413426	-0.023620855	0.069284049	0.071971635	-0.321501384	0.165406922	0.107064878	0.221676237	0.177390758	0.173279209	0.080145832	0.42401308	0.349380222	0.237478692	0.208332977	0.475158383	0.503253026	0.92428867	0.825900758	0.424146641	0.209579689	0.857733762	0.293102778	0.628930642	0.480195655	0.945041485	0.839592351	0.833443668	0.335000196
Potra2n10c20968	turquoise-2011	0.654267568	0.723272113	0.635026244	0.620387485	0.398671227	0.819881304	-0.537890258	-0.426164968	-0.689819058	-0.673884165	0.144116283	-0.014071188	0.347599921	0.165087455	-0.130718562	0.264980293	-0.286685368	0.164304526	-0.238983329	-0.231744421	0.340384499	0.3289271	-0.385648787	0.350845251	0.028956035	0.011887821	0.035795572	0.041700864	0.224552617	0.002002161	0.08787359	0.191219983	0.018828286	0.022987709	0.672471725	0.967246894	0.294897137	0.627615568	0.701649621	0.431012343	0.39270699	0.629271126	0.479115091	0.492920972	0.305707777	0.323309532	0.241452612	0.290104365
Potra2n10c20969	pink-2011	-0.178580584	-0.196686957	-0.194912306	-0.206256476	-0.085209524	-0.017098764	0.178898635	0.238032348	0.213549608	0.330570489	-0.422211977	-0.648610774	-0.327952393	-0.50817505	0.350008777	0.574909631	0.227713756	0.424140316	0.776140973	0.809345669	0.035157554	-0.381759329	0.160901196	0.11799372	0.599330529	0.562148018	0.565751431	0.542876491	0.803285734	0.960204072	0.598669587	0.480918807	0.528374119	0.320752197	0.195816359	0.030861958	0.324831445	0.110485082	0.291335543	0.064287393	0.50068313	0.193565947	0.004977055	0.00254425	0.918263779	0.246638519	0.636485436	0.729701708
Potra2n10c20971	turquoise-2011	0.326729591	0.414291947	0.338032754	0.340693638	0.153740339	0.535616465	-0.308045743	-0.201839668	-0.445064349	-0.461925234	0.104130398	-0.185178633	0.196449849	-0.162360191	-0.039814889	0.394827039	-0.164113906	0.409944638	-0.19529708	-0.177653	0.564818732	0.425335106	-0.216109299	0.265168429	0.326746139	0.205223519	0.309277267	0.30524024	0.651757137	0.089485095	0.35674286	0.551737555	0.170151814	0.15261531	0.760604691	0.585675286	0.562628936	0.633389175	0.907473833	0.229467168	0.629674438	0.210499537	0.564969378	0.601259696	0.070231898	0.192179457	0.523323012	0.430672911
Potra2n10c20972	turquoise-2011	0.595317494	0.666140367	0.509315978	0.532148613	0.647543996	0.875880662	-0.309659807	-0.300454788	-0.482021735	-0.524878161	-0.431413846	-0.210975932	-0.161027936	-0.045587183	0.481197796	0.457832127	0.238256679	0.407928251	0.113780715	0.086578878	0.137609909	0.05656227	-0.023910516	0.467296638	0.053324838	0.025227872	0.109553954	0.091980211	0.031231007	0.000408009	0.354097056	0.369322362	0.133245918	0.097358911	0.185218416	0.533473281	0.636216262	0.894120423	0.134007618	0.156763937	0.480493047	0.212973742	0.739057052	0.800179161	0.686593582	0.868801539	0.944368426	0.147276028
Potra2n10c20973	yellow-2011	-0.065048681	-0.027363544	0.002102146	0.034967049	-0.210603146	-0.24176398	-0.080493017	-0.132621682	0.075629786	-0.009411438	0.484586531	0.212419108	0.28277576	0.099245452	-0.492068582	-0.201178166	-0.289659697	-0.101480773	-0.456281111	-0.523854398	-0.085953134	0.198132962	-0.264023652	0.079095495	0.849298302	0.936347559	0.99510579	0.918705409	0.534213561	0.473858529	0.814005118	0.69748185	0.825088013	0.978090465	0.130892474	0.530611436	0.399477792	0.771571475	0.124178728	0.553069674	0.387594516	0.766548364	0.158354119	0.098132461	0.80159843	0.559218678	0.432740266	0.817186905
Potra2n10c20974	yellow-2011	-0.479688092	-0.51413623	-0.35349559	-0.370400826	-0.672965484	-0.760657341	0.131898259	0.152184526	0.396570582	0.432009581	0.50716386	0.135364103	0.239450938	0.031366516	-0.602141172	-0.322373896	-0.357245739	-0.307465452	-0.120439013	-0.113202623	-0.02875612	0.06696726	-0.257841749	-0.336891958	0.135410436	0.105676265	0.286222451	0.262146089	0.023245787	0.006563688	0.699065247	0.655091336	0.227230442	0.18454457	0.111314599	0.691489233	0.478229294	0.927055942	0.049965139	0.333615115	0.280779198	0.357696575	0.724286765	0.740343266	0.933114278	0.844899202	0.443985192	0.31101688
Potra2n10c20975	blue-2011	-0.653602626	-0.691596804	-0.594853758	-0.616004611	-0.495122704	-0.620981327	0.458671323	0.495979319	0.543765633	0.589167137	-0.367037889	-0.178743363	-0.392485067	-0.28979031	0.327455853	-0.032011803	0.324957245	0.013145358	0.441199603	0.505658949	0.017062491	-0.060652679	0.259459195	-0.246280583	0.029175655	0.018400304	0.053558618	0.043592509	0.121502852	0.041449015	0.155907707	0.120759024	0.083798682	0.056482565	0.266840915	0.598992224	0.232491747	0.387370777	0.325608216	0.925558853	0.329531978	0.969401021	0.17433828	0.112556576	0.960288437	0.859392253	0.441029901	0.465376259
Potra2n10c20976	blue-2011	-0.500998659	-0.489336405	-0.322898177	-0.35682014	-0.754716352	-0.664802014	0.068482561	0.172236131	0.216538381	0.243848387	0.434688901	0.169477833	0.269853655	-0.016482169	-0.489792221	-0.290680083	-0.361254066	-0.189045904	-0.357634948	-0.326022273	0.382272919	0.458473894	-0.368752481	-0.329740499	0.1164593	0.126604224	0.332784299	0.281394021	0.007261207	0.025630117	0.841427578	0.612571162	0.522478292	0.469935326	0.181532375	0.618360501	0.422261175	0.961638218	0.126197488	0.385848327	0.27502556	0.577727368	0.280217602	0.327856417	0.245950098	0.15610888	0.264441368	0.322042413
Potra2n10c20977	blue-2011	-0.767393443	-0.795277134	-0.666171739	-0.702622162	-0.736811211	-0.763208486	0.445942088	0.545012212	0.576170266	0.644402361	0.2363425	-0.154858809	-0.048150293	-0.353258039	-0.30099652	-0.062902735	-0.069079837	0.022260468	0.216176207	0.261370922	0.196271763	0.085307202	0.037746682	-0.200254596	0.005833711	0.003429724	0.025218497	0.015899897	0.009692075	0.006279779	0.169209705	0.082950536	0.063569526	0.032335822	0.484131403	0.649363715	0.888198731	0.286569208	0.368417207	0.854223303	0.840059882	0.948202919	0.523191255	0.437548907	0.562990248	0.803064051	0.912263748	0.554931704
Potra2n10c20978	brown-2011	0.580008289	0.608934847	0.472440787	0.51843642	0.528672645	0.56263849	-0.313977891	-0.402331786	-0.416786939	-0.500434165	0.004580544	0.161259054	0.108376863	0.33908036	0.086298973	0.0262722	-0.005396021	-0.065562746	-0.347772852	-0.352375343	-0.139808076	0.060553565	0.096309643	0.040863326	0.061417408	0.046767463	0.142273906	0.102293235	0.094526699	0.071563091	0.347069083	0.219930721	0.202231522	0.116937867	0.989335795	0.63572551	0.751103263	0.307684424	0.800813956	0.938882046	0.98743736	0.848119221	0.294640656	0.287859729	0.681812221	0.859620059	0.778180643	0.905046726
Potra2n10c20981	turquoise-2011	0.060040164	0.058867626	-0.053626816	0.002672464	0.167056261	0.100378191	0.119976541	0.034687047	0.235600448	0.194535217	-0.121306991	-0.282083204	-0.265292773	-0.057476002	0.119816398	0.30114029	0.229602756	0.124826593	0.318171104	0.33735757	-0.320211874	-0.235982526	0.338765357	0.012128481	0.860800224	0.863496511	0.875563542	0.993777995	0.623459206	0.76902504	0.72531002	0.919354549	0.485545144	0.566518279	0.722367397	0.400683162	0.430448642	0.866698291	0.725664441	0.368177178	0.497038725	0.714599265	0.340314782	0.310306222	0.337052808	0.484816988	0.308162904	0.971767202
Potra2n10c20983	turquoise-2011	0.393844193	0.488401735	0.426733638	0.411593207	0.147947456	0.626922628	-0.406013348	-0.251445073	-0.450977843	-0.463147304	0.27646585	-0.071469386	0.314702266	-0.010035793	-0.292716707	0.290037581	-0.289752652	0.282529988	-0.136418348	-0.138082917	0.439930656	0.493448279	-0.485027162	0.507720795	0.230733669	0.127440868	0.190564169	0.208489405	0.664200184	0.038987076	0.215339295	0.455763101	0.163866769	0.151390092	0.410525971	0.83459209	0.34589731	0.976637317	0.382374884	0.386947382	0.387435279	0.399905344	0.689189743	0.685563837	0.175726487	0.12296528	0.130490834	0.110857228
Potra2n10c20986	brown-2011	0.47805363	0.505829165	0.423777686	0.476324521	0.351318344	0.332900771	-0.327284243	-0.439054613	-0.280663197	-0.451704203	0.293666471	0.433176001	0.183655773	0.430565832	-0.166512387	-0.259465249	-0.099083097	-0.20763571	-0.425564755	-0.413131147	0.071002362	0.323265011	-0.03088873	-0.205321691	0.136939627	0.112415652	0.193987949	0.138569212	0.28940931	0.317144647	0.325876906	0.176688798	0.403160236	0.16310482	0.380760475	0.183229532	0.588816419	0.186180189	0.624606406	0.441018857	0.771936623	0.540121459	0.191913651	0.2066245	0.835660232	0.332203639	0.92816456	0.544746996
Potra2n10c20990	blue-2011	-0.646882803	-0.660045104	-0.493701763	-0.51809347	-0.810491297	-0.79939346	0.232271192	0.31263987	0.47811878	0.511115138	0.339443873	-0.00693531	0.090038414	-0.173876667	-0.414689543	-0.182345517	-0.217907846	-0.116327486	0.043281397	0.092661039	0.241720035	0.248778657	-0.201833128	-0.334278135	0.031461293	0.027096543	0.122743169	0.102560411	0.002480546	0.003150146	0.491910462	0.349238953	0.136878464	0.108095993	0.307132761	0.983854053	0.792342373	0.609137249	0.204744964	0.591524126	0.519786128	0.733397848	0.899451761	0.786412848	0.4739414	0.460714844	0.55175072	0.315022651
Potra2n10c20991	turquoise-2011	0.745411049	0.785032141	0.630180617	0.646178422	0.80566936	0.899445543	-0.381488641	-0.426730182	-0.614806934	-0.701655347	-0.192540219	0.242969704	0.013130683	0.33510265	0.295047247	0.017348434	0.127535196	0.035221152	-0.251652759	-0.284845558	0.052379918	0.11876238	-0.005172691	0.250324305	0.008460651	0.00420518	0.037681125	0.031707928	0.002756919	0.000163867	0.247001797	0.190568151	0.044119566	0.016108778	0.570582103	0.471587353	0.969435168	0.313756061	0.378419578	0.959623391	0.708637561	0.918116351	0.455378449	0.395886089	0.878438136	0.727998353	0.987957267	0.45784145
Potra2n10c20992	brown-2011	0.75632951	0.726595491	0.605369274	0.619418894	0.805104404	0.686863477	-0.354896896	-0.475180769	-0.537608918	-0.616275447	-0.044375325	0.537906429	0.116283923	0.68026091	0.143802471	-0.370560765	0.046271022	-0.424905043	-0.337512328	-0.345450739	-0.316385339	-0.083972428	0.1298128	-0.074758167	0.007066689	0.011318511	0.048427591	0.042113915	0.002790736	0.019555498	0.284181688	0.139653834	0.088071936	0.04347393	0.89692195	0.087862198	0.73349455	0.021252105	0.673150707	0.261923982	0.892540027	0.19267783	0.310070214	0.298094901	0.343182726	0.806094459	0.703635813	0.827077449
Potra2n10c20993	turquoise-2011	0.604970502	0.641603702	0.443070096	0.485363433	0.780256349	0.817263666	-0.188807982	-0.267104946	-0.387715807	-0.460419635	-0.242218145	-0.093626534	-0.130068889	0.046791526	0.338457637	0.315766624	0.237257613	0.276771223	0.013184892	-0.031315136	-0.119292448	-0.146559381	0.235917839	0.380590254	0.048615742	0.033342838	0.172304281	0.130184847	0.004607845	0.002127901	0.578215132	0.427186503	0.23872247	0.154133273	0.473002457	0.784232494	0.703074083	0.891337343	0.30863071	0.344179333	0.482390484	0.409987884	0.969309034	0.927175156	0.726824364	0.667193225	0.484940234	0.248209686
Potra2n10c20995	blue-2011	-0.334150223	-0.35049999	-0.359859514	-0.356317759	-0.061286469	-0.249872337	0.365962561	0.328119584	0.287436674	0.316116002	-0.242004514	-0.12573554	-0.213014217	-0.188781887	0.215576796	0.00976146	0.244436491	0.055990958	0.075623336	0.019331822	-0.433841303	-0.323717623	0.300420217	0.273521297	0.31521939	0.290612194	0.277019775	0.282120726	0.857935766	0.458680811	0.268352073	0.32457012	0.391412439	0.34361638	0.47340505	0.712597036	0.529433193	0.578268641	0.524372134	0.977275802	0.468831091	0.870116987	0.825102731	0.955011089	0.182482018	0.331487941	0.369380163	0.415732103
Potra2n10c21000	turquoise-2011	0.231986522	0.224242899	0.039917749	0.064543352	0.740697823	0.528481916	0.231990334	0.122797181	-0.017950825	-0.025476236	-0.552888717	-0.228925735	-0.488881039	-0.119358226	0.576409646	0.307256901	0.542390332	0.287219678	0.234248064	0.12576179	-0.445478037	-0.564510572	0.488156119	0.442969838	0.492456434	0.507409539	0.907235682	0.850457617	0.009120439	0.094667753	0.492449121	0.719075473	0.958222428	0.940730878	0.077723147	0.498343549	0.127011393	0.726678716	0.063433828	0.358039654	0.084741059	0.391786119	0.488126385	0.712539238	0.169707387	0.070419033	0.127661308	0.172412931
Potra2n10c21002	turquoise-2011	0.296706226	0.299195543	0.293896821	0.270746257	0.113399779	0.359646953	-0.275352749	-0.185291289	-0.377052501	-0.266531208	-0.415532483	-0.301482838	-0.016499447	-0.035443125	0.39902659	0.362515068	0.012489464	0.134359039	0.246344366	0.333686436	0.221828352	-0.020527348	-0.055945927	-0.090404103	0.375616688	0.371430758	0.380369445	0.420667656	0.739904541	0.277324446	0.412490241	0.585443169	0.25299913	0.42821802	0.203732586	0.367605608	0.961598029	0.917601807	0.224101453	0.273229272	0.970927202	0.693683631	0.465256972	0.315933293	0.512111704	0.952231521	0.870220684	0.791514982
Potra2n10c21004	turquoise-2011	0.436283604	0.448483957	0.528347844	0.504846824	0.08601101	0.32894999	-0.538782964	-0.474352695	-0.556503641	-0.524760651	-0.173245081	0.011907859	0.29520346	0.008001948	0.21050433	0.071174145	-0.214736848	0.065103552	0.172075364	0.232498296	0.32883874	0.125148853	-0.385017054	0.046968709	0.179753853	0.166499567	0.094766987	0.113230513	0.801467137	0.323273837	0.087246183	0.140442432	0.075399443	0.097447498	0.61045843	0.972280595	0.378155202	0.981371181	0.534409863	0.835267314	0.526028772	0.849172436	0.612908053	0.49147509	0.32344734	0.713889206	0.242290595	0.890927987
Potra2n10c21005	blue-2011	-0.849310144	-0.874316848	-0.785676566	-0.805878278	-0.658450439	-0.803756195	0.604137744	0.652112703	0.71290655	0.731506011	0.100993733	-0.041940881	-0.232000577	-0.251190156	-0.1550646	-0.185144178	0.142072626	-0.06363907	0.113228189	0.135775276	-0.011723386	0.083054027	0.214298213	-0.172505624	0.000938336	0.000430644	0.004152909	0.002744491	0.027601109	0.002872682	0.049010277	0.029672005	0.013796737	0.010513847	0.767642138	0.902552973	0.492429471	0.456235434	0.648923665	0.585746284	0.676897429	0.85253286	0.740286372	0.690592114	0.972709879	0.808180947	0.52689477	0.612006587
Potra2n10c21006	green-2011	-0.455614246	-0.406700256	-0.312788945	-0.346555624	-0.528021599	-0.255136478	0.141761412	0.314563075	0.137428926	0.247253448	-0.299535522	-0.593431942	-0.114494185	-0.698810176	0.238500472	0.520261275	0.03671083	0.56951015	0.397537841	0.423699459	0.474504942	0.124283053	-0.171479972	0.271281742	0.159040891	0.214488952	0.34899685	0.296448578	0.095008747	0.448948754	0.677572196	0.346122309	0.68698771	0.463558334	0.370860916	0.054279755	0.737470459	0.016734904	0.480030541	0.10087921	0.914663748	0.067424118	0.225995105	0.194079056	0.140297233	0.715797349	0.61415629	0.419713076
Potra2n10c21007	turquoise-2011	0.593941096	0.604615036	0.59208568	0.588293107	0.352251621	0.506357182	-0.508746399	-0.506359459	-0.5631495	-0.547643643	0.268062202	0.0595764	0.458861303	0.104818322	-0.242446892	0.078595939	-0.385754963	0.046752782	-0.09135678	-0.123976572	0.041729698	-0.085446801	-0.340212631	0.271131608	0.054020757	0.048783882	0.054968658	0.056941412	0.28804087	0.111979228	0.110018158	0.111977348	0.071249576	0.081178926	0.425468114	0.861866504	0.155714276	0.759063415	0.472571549	0.818324865	0.241311937	0.891426857	0.78936041	0.716473155	0.903041645	0.802747253	0.305967877	0.419980606
Potra2n10c21009	turquoise-2011	0.676544715	0.713009238	0.553430246	0.573257277	0.725211534	0.905004239	-0.328465408	-0.338198727	-0.477496441	-0.536526734	-0.320703674	-0.087804944	-0.125881988	0.069436468	0.407548462	0.326623518	0.219746438	0.267579646	0.240447914	0.259620607	0.142719468	0.028291102	0.078962697	0.2795376	0.022251784	0.013776809	0.077372045	0.065236595	0.011553132	0.000127921	0.324029944	0.309024614	0.137463414	0.088837638	0.336269191	0.79739986	0.712274592	0.839243428	0.21344168	0.326912513	0.516181011	0.426333946	0.476343176	0.44073549	0.675495641	0.934193858	0.817489382	0.405129078
Potra2n10c21010	blue-2011	-0.026234927	-0.021681822	0.031206539	0.030671871	-0.119588157	-0.068623035	-0.078127215	-0.062235319	0.121701808	0.007437282	0.123381192	0.291652214	0.005742203	0.104179996	-0.086765352	-0.289699091	0.029018547	-0.13126067	0.272551183	0.337344363	0.194772966	0.35464327	-0.155798582	-0.055027756	0.938968617	0.949547852	0.927427129	0.928667782	0.726169659	0.841105871	0.819392879	0.855755999	0.721494806	0.982685566	0.71778652	0.384188398	0.986631462	0.760493541	0.799756317	0.387527027	0.932505076	0.700461665	0.417454296	0.310326369	0.566034744	0.28455045	0.647354986	0.872335432
Potra2n10c21011	purple-2011	-0.001780349	0.017115207	0.087443945	0.051108363	-0.172984354	0.083318368	-0.158708118	-0.029158791	-0.18469103	-0.07549016	-0.178187584	-0.417882986	0.050894469	-0.418421485	0.14516205	0.427996402	-0.112342786	0.398277665	0.361453002	0.395117564	0.491586217	0.01782391	-0.260857043	0.084725058	0.99585499	0.960165828	0.798217971	0.881370932	0.611004137	0.807580282	0.641149383	0.932179524	0.586680347	0.825406643	0.6001476	0.200925437	0.881864401	0.200285598	0.670210625	0.189112761	0.742257446	0.2250529	0.274741739	0.229093574	0.124604771	0.958517581	0.438483331	0.804385426
Potra2n10c21013	turquoise-2011	-0.114168585	-0.114034513	-0.262867748	-0.184426543	0.345881564	0.022183141	0.412421018	0.226970868	0.516082495	0.377954921	-0.321388508	-0.226797247	-0.64175945	-0.228403319	0.364904621	0.235301213	0.606035445	0.288004973	0.434357764	0.367268969	-0.371088471	-0.369420984	0.551592791	0.118731327	0.738194404	0.738492559	0.434832492	0.587225789	0.29745236	0.948382642	0.207484362	0.502119546	0.104136225	0.251772443	0.335179605	0.502455509	0.033286227	0.499351424	0.269843492	0.486115757	0.048114392	0.390434637	0.18190302	0.266516807	0.261191913	0.263509128	0.078567678	0.728067147
Potra2n10c21014	brown-2011	-0.141380348	-0.12986675	-0.279164925	-0.255125271	0.477463993	0.173661481	0.478897833	0.367897489	0.215714962	0.128888242	-0.467628872	0.051713826	-0.55380575	-0.09753548	0.534970578	-0.024853894	0.637996002	0.179841188	-0.095683242	-0.21546478	-0.338884368	-0.232208212	0.549030966	0.371060963	0.678398701	0.703517462	0.405781982	0.448969368	0.137493956	0.609587268	0.136148439	0.265636386	0.524099838	0.705664936	0.146949685	0.879974284	0.077129208	0.775419379	0.089946385	0.942176611	0.03467308	0.596712459	0.779592536	0.524592937	0.307982081	0.49203123	0.080255123	0.261230045
Potra2n10c21016	blue-2011	-0.444780114	-0.521772745	-0.398134855	-0.405259043	-0.275981692	-0.661554336	0.327566026	0.230876675	0.418601356	0.490770594	-0.264727025	-0.082534181	-0.218117093	-0.175401433	0.191938372	-0.156889791	0.149640241	-0.128713536	0.242740541	0.184101048	-0.415130131	-0.574724669	0.14888149	-0.199120851	0.170457583	0.099717731	0.225234597	0.216275363	0.411379793	0.026625038	0.32543578	0.494587565	0.200072151	0.125327282	0.431469486	0.809362466	0.519375299	0.605951995	0.571810303	0.645025214	0.660556066	0.706048556	0.472018639	0.58789731	0.204215441	0.064393179	0.662188643	0.557220905
Potra2n10c21017	blue-2011	-0.199157383	-0.141610047	0.031829889	0.017543044	-0.683300459	-0.395329489	-0.288174662	-0.169881467	-0.069451695	-0.037415813	0.203321558	-0.049249446	0.379088813	-0.114855554	-0.283434398	0.005837843	-0.430176672	0.023012625	-0.180172295	-0.151875366	0.334213561	0.4431664	-0.64327077	0.015275037	0.557147084	0.677900459	0.925980879	0.95917078	0.020458555	0.22882128	0.390142911	0.617512096	0.83920857	0.913030278	0.54875807	0.885660854	0.250235944	0.736667209	0.39833312	0.986408819	0.186622567	0.946454878	0.596025513	0.655754559	0.315121963	0.172199954	0.032740388	0.964446194
Potra2n10c21018	turquoise-2011	0.54210461	0.562382028	0.361356348	0.386948322	0.77934071	0.816489759	-0.100879666	-0.150743053	-0.350302237	-0.372937458	-0.32539039	-0.172485793	-0.186647463	0.012187615	0.394891946	0.36057468	0.28524334	0.274847868	0.117458203	0.080765261	-0.184424048	-0.253666859	0.313501221	0.411868489	0.084937718	0.071720785	0.274879614	0.239734076	0.004688183	0.002166179	0.76789836	0.658185551	0.290903282	0.258636054	0.328849981	0.612048126	0.582651674	0.971629596	0.229383671	0.275996077	0.395197662	0.4133827	0.730889064	0.813385581	0.587230935	0.451655964	0.347841289	0.208154865
Potra2n10c21019	turquoise-2011	0.63615854	0.68564021	0.532010799	0.570904609	0.581446757	0.761816221	-0.358724935	-0.389409346	-0.461587351	-0.508543284	-0.138242337	-0.139625091	0.03701099	0.082359725	0.199314159	0.362555628	0.041632934	0.237114597	-0.005228708	-0.01062427	-0.017675423	-0.002959563	0.020850942	0.306555147	0.035364647	0.019862264	0.092080304	0.066604362	0.060623702	0.006433578	0.278648177	0.236499015	0.152955152	0.110184003	0.685216886	0.682209846	0.913968231	0.809759056	0.556830321	0.273171603	0.903265565	0.482662374	0.98782686	0.975267732	0.958862909	0.993109588	0.951479255	0.359195325
Potra2n10c21023	blue-2011	-0.647845561	-0.722267309	-0.725838746	-0.720953983	-0.162164354	-0.63059799	0.723830683	0.616751632	0.732939674	0.683257632	0.069455068	0.211323598	-0.376818906	-0.022995929	-0.048774595	-0.420697935	0.358912148	-0.249950639	0.059788538	0.030126573	-0.411953436	-0.269563666	0.596070203	-0.223849023	0.031126369	0.012063955	0.011446369	0.012297007	0.633804472	0.037516054	0.011790718	0.043265984	0.010286969	0.020469587	0.839200849	0.532783267	0.253317219	0.946493678	0.886757139	0.197594254	0.278379112	0.458535345	0.861378733	0.929933248	0.208051697	0.422779503	0.052946866	0.50817531
Potra2n10c21024	blue-2011	-0.330297574	-0.311221183	-0.196400469	-0.232656767	-0.637125783	-0.311324544	-0.024486637	0.158366343	0.158777062	0.219117987	0.375727316	-0.244032539	0.225475464	-0.32675799	-0.422096401	0.183644552	-0.330670086	0.18134482	0.302075032	0.409689127	0.593379158	0.395729686	-0.31550314	-0.114739079	0.321176136	0.351547345	0.562729112	0.491171392	0.034999416	0.351378895	0.943029843	0.64187728	0.641002583	0.51741208	0.254806677	0.469589432	0.505016414	0.326701603	0.195951736	0.588839589	0.320597562	0.593595272	0.366618551	0.210812113	0.054306654	0.228307597	0.344604204	0.736926083
Potra2n10c21025	red-2011	0.019164489	-0.018556045	-0.090182568	-0.045931297	0.279197056	-0.1168719	0.201115955	0.010368533	0.27199235	0.143195327	0.19223082	0.428776954	-0.167391393	0.39616981	-0.158202631	-0.440518552	0.170552619	-0.375574678	-0.292626343	-0.365640059	-0.45144123	-0.166312994	0.274120486	-0.241179032	0.955400169	0.95681499	0.792016194	0.893325109	0.405725669	0.732189633	0.553195021	0.975862911	0.418447929	0.674464985	0.571213371	0.188218957	0.622752684	0.227743444	0.642226045	0.175082501	0.616102316	0.255015348	0.382528664	0.268806222	0.163380424	0.625027174	0.414670117	0.47496215
Potra2n10c21026	turquoise-2011	0.014771945	0.04768476	-0.067232383	-0.082449092	0.23087537	0.460643519	0.158377178	0.271447465	-0.009054734	0.010415097	-0.184371356	-0.395150626	-0.204177758	-0.416671262	0.219241104	0.47668137	0.248885565	0.509479244	0.516480314	0.54755706	0.204079424	0.014514274	0.240523539	0.540206246	0.965616572	0.889273904	0.844291611	0.809555894	0.494590071	0.153906957	0.641854198	0.419417863	0.978920698	0.975754541	0.587339623	0.229051082	0.547039578	0.202369661	0.517170808	0.138231904	0.460515833	0.109421128	0.103823249	0.081236814	0.547236834	0.966216034	0.476200241	0.086252018
Potra2n10c21027	blue-2011	-0.57128315	-0.617534632	-0.49750628	-0.518058551	-0.524866949	-0.708040677	0.342467521	0.347049587	0.449548499	0.46834733	0.356466734	0.087259301	0.055264104	-0.169210043	-0.367327194	-0.274996832	-0.130401852	-0.129826878	-0.007104731	-0.000516458	0.090408539	-0.014045382	0.055327889	-0.315243893	0.066382997	0.042925551	0.119440372	0.10258764	0.097367362	0.014765068	0.302564989	0.295714173	0.165372559	0.146245516	0.281905122	0.798636488	0.871790998	0.618923606	0.266435177	0.413119284	0.702343927	0.703604929	0.983459672	0.998797579	0.791504945	0.967306935	0.871644076	0.345022512
Potra2n10c21029	brown-2011	0.608572964	0.614200987	0.683862806	0.707806097	0.173686251	0.244227517	-0.674208186	-0.746875777	-0.498823457	-0.504638746	-0.154480317	0.076595648	0.252267499	0.284059144	0.131070428	0.016460746	-0.253543921	-0.142126541	-0.019952767	-0.018445555	-0.007646155	-0.069623421	-0.495596444	-0.200668514	0.046934142	0.044387893	0.02031409	0.014812952	0.609535462	0.469223329	0.022897172	0.008262898	0.118310345	0.113403605	0.650173322	0.822884551	0.454240776	0.397248853	0.700878487	0.961688047	0.451882773	0.676780552	0.953567348	0.957071927	0.982199364	0.838815483	0.121091125	0.554096884
Potra2n10c21030	brown-2011	0.733857116	0.764391781	0.618523527	0.650482045	0.720321143	0.756226798	-0.400596526	-0.485842248	-0.592695133	-0.688798322	-0.126620096	0.327280665	0.081621649	0.481123555	0.235524079	-0.092261803	0.062869643	-0.136344016	-0.437737653	-0.453430408	-0.082639889	0.125702855	0.045448369	0.058799767	0.010143662	0.0061512	0.042498253	0.030222012	0.012410461	0.007078959	0.222114653	0.129749943	0.054656057	0.019077212	0.710650096	0.325882511	0.811437357	0.134076387	0.485690743	0.787314836	0.854299287	0.689351796	0.178141494	0.161302844	0.809122182	0.712669006	0.894441273	0.863652595
Potra2n10c21031	turquoise-2011	0.247227514	0.243603016	0.074316905	0.108990669	0.687675327	0.501363766	0.175138234	0.05988589	-0.018655055	-0.055280635	-0.850144483	-0.189638017	-0.628401058	-0.018980852	0.890101974	0.263980642	0.70435335	0.201021666	0.33799651	0.294423213	-0.426873799	-0.425742366	0.533611011	0.267221043	0.463606753	0.470396388	0.82808496	0.749732409	0.019353782	0.116150443	0.606501384	0.861154906	0.956584753	0.87175292	0.000916341	0.576514169	0.038390618	0.955827169	0.000241042	0.43281803	0.015530745	0.553385021	0.309332455	0.379476631	0.190402739	0.191708227	0.090922501	0.426977918
Potra2n10c21032	turquoise-2011	0.57311562	0.590244543	0.423462093	0.440857523	0.761338191	0.779174666	-0.174653712	-0.228715226	-0.448609995	-0.446011529	-0.412058596	-0.131068013	-0.154237167	0.066034267	0.46670951	0.31092757	0.246634855	0.216399364	-0.00659267	-0.058877697	-0.16896724	-0.276576297	0.214014087	0.332237873	0.065318409	0.055920425	0.194355662	0.174711847	0.006487016	0.004702861	0.607513228	0.498749569	0.166365887	0.169135309	0.207924022	0.700883778	0.650693605	0.847037967	0.147853859	0.352026082	0.464713879	0.522751907	0.984651663	0.863473348	0.619434325	0.410331316	0.527456037	0.318168658
Potra2n10c21033	brown-2011	0.509990464	0.507329292	0.325020822	0.349935541	0.761588	0.683199638	-0.068223205	-0.157137513	-0.303355586	-0.328911621	-0.428817195	0.024731987	-0.250199	0.268889569	0.479669888	0.119424365	0.351261881	-0.010359027	-0.040986639	-0.071290074	-0.372567532	-0.268674007	0.361252663	0.189201872	0.109005896	0.111178614	0.329431827	0.291443475	0.00645905	0.020484533	0.842021596	0.644496716	0.364488802	0.323333671	0.188172947	0.942459826	0.458074087	0.423985568	0.135427407	0.726532277	0.289492215	0.975885036	0.904761307	0.83500217	0.25914626	0.424371592	0.275027563	0.577407706
Potra2n10c21037	brown-2011	0.565050644	0.520969874	0.594902036	0.612915098	0.262253434	0.097250156	-0.545215806	-0.689827575	-0.520725967	-0.527240428	-0.073263403	0.347112232	0.315346496	0.447422666	0.124396101	-0.308018472	-0.253986462	-0.393718924	-0.327528571	-0.334266395	-0.150183717	-0.216023824	-0.224945657	-0.459906741	0.070091285	0.100333597	0.053534248	0.044961041	0.435946369	0.776061879	0.082812559	0.018826219	0.100521185	0.095589268	0.830491306	0.295621107	0.344856925	0.167627837	0.715548119	0.35678765	0.451066573	0.230895383	0.325494395	0.315040704	0.659387503	0.523491353	0.506044478	0.154652518
Potra2n10c21038	yellow-2011	0.101256941	0.161554176	0.324865498	0.301173579	-0.444794261	-0.140455207	-0.516130074	-0.40995683	-0.411167093	-0.371356132	0.181099683	0.115402907	0.502777854	0.088835069	-0.238597406	-0.078341585	-0.522606264	-0.06923709	-0.467077003	-0.462653605	0.42293763	0.475226306	-0.775689597	-0.056909948	0.767050988	0.635099041	0.329676532	0.368121613	0.170442356	0.6804066	0.104098761	0.210484629	0.209007876	0.26082104	0.594103048	0.735451001	0.114959196	0.795066356	0.479846701	0.81890439	0.099080974	0.839699857	0.14749202	0.15188432	0.194967669	0.13961055	0.005018837	0.868001155
Potra2n10c21040	yellow-2011	-0.182629333	-0.208520057	-0.093909247	-0.115271997	-0.263579614	-0.334951776	0.003543389	0.01031707	0.135358228	0.177491919	-0.256203966	0.086183257	-0.110478522	0.119439065	0.164225269	-0.199103504	0.053351864	-0.239041401	0.101945097	0.110800534	-0.096147574	-0.035018769	-0.191819918	-0.22206771	0.590937208	0.538357999	0.783594311	0.735741831	0.433543423	0.313987622	0.991750369	0.975982682	0.691502053	0.601594944	0.446987072	0.801076419	0.746412186	0.726499729	0.629438807	0.557255962	0.876197301	0.479005044	0.765505961	0.745694107	0.778545885	0.918585511	0.572052156	0.51164474
Potra2n10c21041	blue-2011	-0.566602813	-0.562389421	-0.451013543	-0.453256686	-0.548546179	-0.631761464	0.283450433	0.299004947	0.494814308	0.429721563	0.06025424	0.15475477	-0.128774763	-0.096284603	-0.087063799	-0.299612476	0.092384993	-0.11246576	0.08476824	0.103805735	0.054169819	0.271133243	-0.062187257	-0.106840288	0.069155049	0.071716235	0.163829268	0.16148363	0.080577138	0.037058558	0.398305273	0.371750413	0.12177136	0.187140719	0.860308091	0.649586224	0.705914107	0.778237071	0.79907967	0.370731996	0.78703649	0.7419836	0.804287395	0.761332361	0.874312125	0.419977691	0.855866389	0.754537826
Potra2n10c21042	turquoise-2011	0.449058205	0.491288927	0.345395286	0.370457685	0.642266267	0.694234916	-0.134550497	-0.177301252	-0.337137715	-0.443017847	-0.510183166	0.068776722	-0.278020423	0.080507226	0.630277095	0.121058104	0.425043518	0.198013231	0.07599725	0.077357668	0.045173584	0.107381188	0.227378098	0.289739032	0.165891037	0.124867812	0.29817766	0.262067116	0.033102477	0.017778082	0.69326545	0.601991854	0.310641674	0.172360898	0.108849642	0.840753933	0.407790303	0.81397278	0.037642923	0.722917616	0.192517275	0.559460999	0.824249566	0.821146932	0.895076445	0.753328342	0.501331922	0.387458609
Potra2n10c21043	brown-2011	0.583382093	0.595974601	0.460519419	0.477840632	0.660478531	0.705015371	-0.252144893	-0.300519247	-0.431263135	-0.472818612	-0.35446539	0.107237028	-0.084045961	0.295875037	0.415715638	0.057343744	0.215967339	-0.033251472	-0.022102694	-0.020118984	-0.218422884	-0.070564836	0.151652247	0.223233102	0.059566861	0.052994771	0.154032379	0.137139707	0.026960537	0.015391221	0.454467573	0.3692146	0.185389124	0.14191079	0.284809238	0.753650643	0.805927451	0.377019684	0.203513011	0.867002675	0.523602611	0.922683388	0.948569618	0.953180904	0.518775165	0.836661131	0.656233343	0.509373779
Potra2n10c21044	turquoise-2011	0.390792675	0.377790201	0.181342591	0.217565862	0.782782812	0.588790118	0.094852333	-0.035840481	-0.120585913	-0.151432427	-0.299611826	-0.1417382	-0.32498742	0.002357817	0.360972893	0.263462035	0.372609815	0.205860279	0.106696421	0.02485688	-0.341160542	-0.486983148	0.462004804	0.23599109	0.234691789	0.251996096	0.593599888	0.520457867	0.004391444	0.056680181	0.781466309	0.916680785	0.723961825	0.656705161	0.370733083	0.677622532	0.329484442	0.994510545	0.275426989	0.433756214	0.259087914	0.543668961	0.754859603	0.942169674	0.304534842	0.1287174	0.152535348	0.484800673
Potra2n10c21047	brown-2011	0.562566375	0.538101044	0.639166871	0.624460311	0.158466767	0.212366602	-0.631579796	-0.660099491	-0.641772824	-0.596141169	-0.334412315	0.270363269	0.261659056	0.45101297	0.345591918	-0.217301679	-0.200574769	-0.365445151	-0.195410698	-0.140346255	0.063713014	0.012682625	-0.366642708	-0.423369964	0.07160741	0.087725178	0.034237362	0.039994718	0.641663371	0.530715444	0.037129735	0.027079451	0.033281369	0.052911326	0.314816341	0.42135103	0.437025384	0.16382987	0.297884261	0.520977037	0.554285911	0.269080903	0.564738531	0.680643189	0.852363135	0.970477733	0.267395703	0.194463086
Potra2n10c21050	brown-2011	0.295277251	0.269237393	0.074413515	0.103023371	0.779612622	0.484924402	0.209181236	0.06075943	-0.074563228	-0.182440205	-0.398294646	0.345801089	-0.402781415	0.388882346	0.520522336	-0.251297317	0.5577761	-0.20428659	-0.17793321	-0.209721114	-0.453413839	-0.191267528	0.64660662	0.043527885	0.378030351	0.423363051	0.827864355	0.763086595	0.004664218	0.130584431	0.537041107	0.859146907	0.827522513	0.59132829	0.225031301	0.297572324	0.219366907	0.237189622	0.100677971	0.456036849	0.074592679	0.546821297	0.600676679	0.535966802	0.161320081	0.573180525	0.031557836	0.898881661
Potra2n10c21052	brown-2011	0.315968449	0.298375287	0.190062966	0.260321391	0.516675579	0.16555069	-0.013405129	-0.246132341	0.083206574	-0.055814287	0.032639946	0.265175774	-0.145584042	0.332575749	-0.002447903	-0.206674073	0.181689852	-0.2042783	-0.134547422	-0.240660869	-0.617420918	-0.353484396	0.194864829	0.040648824	0.343854073	0.37280743	0.575644086	0.439458348	0.103669853	0.626636751	0.968796595	0.465653554	0.807834301	0.870523834	0.924101748	0.430659663	0.66929891	0.317646502	0.994300808	0.542041731	0.592880849	0.546837923	0.693272165	0.475940733	0.042974876	0.286238786	0.565847959	0.905543234
Potra2n10c21055	magenta-2011	0.08923976	0.138802959	0.218073802	0.209432957	-0.336072716	0.080775065	-0.360390729	-0.217783798	-0.176406667	-0.121442511	-0.198458786	-0.401345303	0.086283972	-0.251155488	0.14591405	0.442669362	-0.149848676	0.292339985	0.443857614	0.556521011	0.480571473	0.306595684	-0.407949017	-0.004577016	0.794150036	0.683997219	0.519460284	0.536540096	0.312269412	0.813363272	0.276259184	0.520029746	0.603855408	0.722067849	0.558559461	0.221170713	0.800847979	0.456299688	0.668586207	0.172738812	0.660107816	0.38301619	0.171452298	0.07538839	0.134588474	0.359128515	0.212948173	0.989344009
Potra2n10c21058	turquoise-2011	0.353375897	0.42203478	0.414019447	0.421845368	0.101009558	0.39092106	-0.40971297	-0.352598485	-0.37253961	-0.336386831	-0.114557715	-0.279197706	0.176032589	-0.112348157	0.042791731	0.403710476	-0.181897421	0.295359068	0.028467431	-0.01895155	0.05552458	0.033948604	-0.455896244	0.466756737	0.286397139	0.196023937	0.205551892	0.196245971	0.767606592	0.234524471	0.210782933	0.287533186	0.259184794	0.311788841	0.737329228	0.40572453	0.604635299	0.742245485	0.900584433	0.218204606	0.592451214	0.377891942	0.933784484	0.955895306	0.871191045	0.921066724	0.158750249	0.147807327
Potra2n10c21059	turquoise-2011	0.801526247	0.830502604	0.661487728	0.688534761	0.831790707	0.908645449	-0.405605053	-0.473466666	-0.601136359	-0.682071934	-0.186610665	0.193718086	0.008585307	0.376903685	0.284690741	0.064144937	0.117603041	-0.000673732	-0.198941174	-0.215415897	-0.032482893	0.038399743	0.052835774	0.160647662	0.00301213	0.001548033	0.026645724	0.019141866	0.001498739	0.000107871	0.215845678	0.141289327	0.050450488	0.020776703	0.58272735	0.5681814	0.980013326	0.253201749	0.396154185	0.851371837	0.730567874	0.998431412	0.557584047	0.524689306	0.924466044	0.910750984	0.877387053	0.637024017
Potra2n10c21063	brown-2011	0.711298846	0.690786088	0.521838819	0.551911593	0.926854271	0.763781552	-0.219445708	-0.366155307	-0.450260937	-0.525321051	-0.348370689	0.268306439	-0.139512992	0.428028714	0.455787768	-0.095458037	0.294219481	-0.149757405	-0.102952855	-0.136769124	-0.373779171	-0.281671574	0.322368182	0.088308849	0.014111452	0.018594607	0.099667156	0.078359356	4.08E-05	0.006217265	0.516769953	0.268080852	0.164620954	0.097025508	0.29375493	0.425030212	0.68245347	0.18907571	0.158862012	0.780100289	0.379822055	0.660304087	0.763244757	0.688425162	0.257477284	0.40140044	0.333624176	0.796258194
Potra2n10c21065	yellow-2011	-0.33670415	-0.403856387	-0.292649385	-0.322835096	-0.47759286	-0.598115425	0.138736609	0.157101811	0.171336747	0.309296401	0.460971817	0.033614339	0.343554084	0.087470075	-0.539942481	-0.221010805	-0.425073356	-0.355868321	-0.312548592	-0.302340687	-0.208121689	-0.220454207	-0.017229764	-0.384718992	0.311303776	0.218022395	0.382489449	0.332884203	0.137372685	0.051929126	0.684141531	0.644572876	0.614456699	0.354691868	0.153575468	0.921841858	0.300932654	0.798158748	0.086435689	0.513708038	0.192482691	0.282771734	0.349387237	0.366176205	0.539152082	0.514796063	0.95989939	0.242686552
Potra2n10c21066	blue-2011	-0.599401392	-0.621643442	-0.401810922	-0.450347352	-0.850513299	-0.777658245	0.118144365	0.240535618	0.29484676	0.386702961	0.152774634	-0.0519072	0.161479244	-0.227099354	-0.227551126	-0.156602899	-0.258381425	-0.100259058	0.114760648	0.188388408	0.32890069	0.21148968	-0.283748793	-0.334269027	0.051296112	0.041169456	0.220584927	0.164529932	0.000906743	0.004838488	0.72936779	0.476177413	0.37875902	0.240058004	0.65382603	0.879528285	0.635258082	0.501870983	0.50099743	0.645637463	0.4429981	0.76929276	0.736878142	0.579075689	0.323350718	0.532453773	0.397787295	0.315036657
Potra2n10c21067	brown-2011	0.639994131	0.66819265	0.459218893	0.49597457	0.886170722	0.836712449	-0.166913423	-0.272348021	-0.381978928	-0.512174262	-0.119174471	0.249532732	-0.135700214	0.316264182	0.236788498	-0.007262158	0.264175963	0.039298075	-0.21520242	-0.273849847	-0.120438011	0.000888791	0.227524688	0.257958099	0.033931829	0.02461976	0.155350594	0.12076314	0.000280692	0.001321147	0.623760423	0.417815396	0.246344031	0.107243642	0.727085613	0.459311968	0.690755861	0.343377763	0.483282582	0.983093216	0.432464936	0.908670506	0.525110249	0.415149627	0.724288982	0.99793071	0.501048533	0.443772295
Potra2n10c21069	blue-2011	-0.51808805	-0.523222231	-0.39219942	-0.406891092	-0.656540645	-0.603689185	0.179807226	0.254633378	0.446258434	0.434184096	0.38700352	-0.019458306	0.105253461	-0.238924232	-0.427373238	-0.123649635	-0.185899508	-0.005657562	0.262964826	0.31757627	0.231825412	0.243085071	-0.176969501	-0.113712669	0.102564637	0.098612127	0.232862231	0.214253064	0.028214061	0.049223699	0.596782937	0.44987467	0.168870949	0.182097592	0.239661239	0.954716994	0.758088904	0.479227091	0.189828181	0.71719427	0.584190603	0.986828503	0.434656594	0.341268682	0.492765546	0.471370299	0.602682693	0.739208419
Potra2n10c21072	turquoise-2011	0.534771746	0.58180587	0.456237483	0.458024916	0.415225621	0.678871349	-0.338611349	-0.286890687	-0.486661179	-0.484937131	0.231796772	0.000260592	0.233301706	0.206457545	-0.209326504	0.21631074	-0.210425438	0.089707911	-0.327387635	-0.332652026	0.207326296	0.210052944	-0.152653207	0.159451647	0.090088704	0.060426644	0.158398993	0.156566976	0.204100783	0.021622083	0.308396984	0.392353	0.129008258	0.130572835	0.492820505	0.999393287	0.489936268	0.542474497	0.536751951	0.522926371	0.534566605	0.793090319	0.32571501	0.317528687	0.540739015	0.535306935	0.654086327	0.63956683
Potra2n10c21073	turquoise-2011	0.139241186	0.148347729	0.185684681	0.210707481	0.03629398	0.030701728	-0.187099034	-0.238178258	0.00785574	0.028461831	-0.402412054	-0.298656812	-0.151397616	-0.141679862	0.308829341	0.285265407	0.099738101	0.166312516	0.437452704	0.39480049	-0.25438288	-0.324531866	-0.223145453	0.201572417	0.6830443	0.66333791	0.584632901	0.53400633	0.915629744	0.928598498	0.581723311	0.480641865	0.981711508	0.933797484	0.219830006	0.372334643	0.656779888	0.677749047	0.355457096	0.395159488	0.770463734	0.625028182	0.178456769	0.229501326	0.450336022	0.330202478	0.509544426	0.552275584
Potra2n10c21077	grey-2011	-0.346272704	-0.316235695	-0.425213023	-0.417650663	0.067192922	0.064395566	0.484278224	0.51933613	0.454329505	0.479547618	-0.062756701	-0.550810207	-0.376585273	-0.58974486	-0.013029352	0.530154568	0.299130691	0.580062108	0.480043627	0.377186234	-0.172661977	-0.321044222	0.239082856	0.700057086	0.296869664	0.34342363	0.192320852	0.201201857	0.844382041	0.850796714	0.131173967	0.101594471	0.160369187	0.135541435	0.854558625	0.079080624	0.253635589	0.056180659	0.969670947	0.093435452	0.371539507	0.061387585	0.135079239	0.252817128	0.611679122	0.335727137	0.478926494	0.016458392
Potra2n10c21080	blue-2011	-0.834182692	-0.873540938	-0.764859943	-0.790863866	-0.626621135	-0.800926214	0.593473364	0.635383014	0.665699142	0.719752666	-0.115442947	-0.155384829	-0.299573761	-0.358184914	0.0652531	-0.094570561	0.21336716	0.012506507	0.273607887	0.300758835	-0.008815287	-0.074151551	0.259707537	-0.192578461	0.001410331	0.000442222	0.006100867	0.003749467	0.039109496	0.003050496	0.054258653	0.0356594	0.025359986	0.012513019	0.735362055	0.648239108	0.370796851	0.279425114	0.848829406	0.782101966	0.528734925	0.970887546	0.415578551	0.368814204	0.979478027	0.828462564	0.440576969	0.570504097
Potra2n10c21081	blue-2011	-0.762761547	-0.771342236	-0.623478479	-0.648457638	-0.78276673	-0.79253819	0.382755391	0.469748861	0.583747202	0.608924233	0.143475543	-0.104475508	-0.083276017	-0.336686155	-0.206117881	-0.102181574	-0.020454124	0.025252789	0.23130539	0.276163702	0.210076305	0.19686446	-0.057471528	-0.164152462	0.006328854	0.005434595	0.040401501	0.030914746	0.004392797	0.003625672	0.245304396	0.144877963	0.059368897	0.046772346	0.673858303	0.759831382	0.807676511	0.311331273	0.543153655	0.764975206	0.952401752	0.941249939	0.493763866	0.411058713	0.535260493	0.561788101	0.866708585	0.629592854
Potra2n10c21086	turquoise-2011	0.503728419	0.516004154	0.614957852	0.598516101	-0.13398694	0.163322003	-0.714052047	-0.647842985	-0.69244728	-0.585901923	0.324337125	0.006517871	0.684997766	0.229187964	-0.342690236	0.082790537	-0.705941951	-0.143650677	-0.44237053	-0.389557731	0.346145629	0.170357434	-0.589398149	-0.332120988	0.114162874	0.104197931	0.044052911	0.051731323	0.694496587	0.631350907	0.013575611	0.031127262	0.018198038	0.058209693	0.330509678	0.984825782	0.020024741	0.497837977	0.302230013	0.808779769	0.015197455	0.673479218	0.173063285	0.236304775	0.297058903	0.616512188	0.056361711	0.318349401
Potra2n10c21087	turquoise-2011	0.737092472	0.766079685	0.61503039	0.66475653	0.742203835	0.754386823	-0.388695515	-0.503456025	-0.464546327	-0.532869543	-0.200890835	-0.008778314	-0.022751476	0.223216104	0.252476887	0.226451819	0.0931794	0.10976987	-0.067951127	-0.124701206	-0.203440695	-0.188998572	0.007990133	0.222521327	0.009649855	0.005971149	0.044020899	0.025643867	0.008905684	0.007301419	0.237434737	0.114390703	0.149995032	0.091457776	0.553648698	0.979564084	0.947061776	0.509406871	0.453853572	0.503124219	0.785242074	0.747993102	0.842644832	0.714875595	0.548518817	0.577824392	0.981398683	0.510760276
Potra2n10c21088	turquoise-2011	0.653849174	0.665320467	0.674052112	0.677696596	0.404294446	0.547037105	-0.577958003	-0.596990245	-0.589828536	-0.56638389	-0.332975499	-0.076815244	0.152121192	0.08040736	0.338476075	0.207542773	-0.090768123	0.102668302	0.204882813	0.200094972	0.028508467	-0.163900186	-0.328034696	0.163389548	0.029094088	0.025473761	0.02294075	0.021938422	0.217475894	0.081585025	0.062560831	0.052487363	0.056137023	0.069286586	0.317029323	0.822383736	0.655227183	0.814200064	0.308602669	0.54030692	0.79069156	0.763883067	0.545626098	0.555253779	0.933689215	0.630126731	0.32470279	0.631207853
Potra2n10c21091	turquoise-2011	0.735335037	0.76946042	0.601352821	0.643516753	0.79134231	0.822986573	-0.355669783	-0.452409571	-0.503320841	-0.574300457	-0.25540704	0.031943843	-0.056915093	0.242955021	0.324019316	0.202001788	0.151600852	0.112511426	-0.122965462	-0.174290076	-0.155733729	-0.119533359	0.059235778	0.251522908	0.009915866	0.005622202	0.050345659	0.032652145	0.003713778	0.001860288	0.283059581	0.162366993	0.114503879	0.064636242	0.448451173	0.925716514	0.867989312	0.471614982	0.331011342	0.551411279	0.656343646	0.741881914	0.718703999	0.608273029	0.647493538	0.72629097	0.862649792	0.455618927
Potra2n10c21092	brown-2011	0.863932864	0.82940889	0.854475096	0.860126122	0.512558558	0.447724052	-0.732642118	-0.850681356	-0.768521265	-0.837959241	0.194524007	0.739298286	0.510294194	0.82126749	-0.09859829	-0.591665572	-0.367118287	-0.631201133	-0.568871923	-0.552956844	-0.074145913	0.090758789	-0.325667393	-0.414181605	0.000606002	0.001590833	0.000808345	0.000682189	0.106935454	0.167306952	0.010333762	0.000902395	0.005717592	0.001278782	0.566541081	0.00932337	0.10875968	0.001937866	0.773027227	0.05518485	0.266728125	0.037278401	0.067801568	0.077678919	0.828475439	0.790712672	0.328414227	0.205356448
Potra2n10c21093	blue-2011	-0.75184136	-0.766162007	-0.58850503	-0.631171637	-0.82130556	-0.833554031	0.330662454	0.433791397	0.461103287	0.532244663	0.154143141	-0.027090359	0.019892387	-0.234611254	-0.238194031	-0.191568239	-0.127000239	-0.088137745	-0.018824283	0.009774777	0.215083064	0.198757119	-0.152005674	-0.244874728	0.007617554	0.005962468	0.056829924	0.037289998	0.001936122	0.001433178	0.320609408	0.182538027	0.153442844	0.091910493	0.650894836	0.936981943	0.953707732	0.487432581	0.48061193	0.572566155	0.709813865	0.796645814	0.95619124	0.977244808	0.525345661	0.557956136	0.655474989	0.468009018
Potra2n10c21094	brown-2011	0.787266564	0.772848952	0.615758016	0.637341265	0.812998749	0.797366113	-0.363186851	-0.454751648	-0.568476736	-0.625242418	-0.05726253	0.278804319	0.085567395	0.486475752	0.173055528	-0.072001569	0.043664822	-0.187806613	-0.216760912	-0.199537553	-0.127027765	-0.079045036	0.195009807	-0.080247504	0.004025996	0.005287737	0.04370067	0.034918411	0.002345268	0.003285639	0.272275017	0.159931977	0.068035995	0.039672723	0.867189596	0.406414232	0.802473603	0.129175957	0.610855151	0.833375232	0.898564959	0.58026978	0.522040429	0.556379082	0.709753325	0.817301834	0.565553221	0.814563904
Potra2n10c21095	blue-2011	-0.396138585	-0.464049611	-0.290927592	-0.328447367	-0.577330563	-0.720180498	0.099832112	0.117720793	0.184680492	0.252748121	0.260226561	0.293235081	0.209322915	0.203712426	-0.284222871	-0.486883208	-0.271097218	-0.490970872	-0.282642555	-0.213300063	0.096293324	0.096138179	-0.06729654	-0.71448789	0.227783441	0.150489416	0.385425362	0.324058112	0.062913608	0.012435777	0.770252389	0.730306779	0.586702075	0.45335223	0.439631069	0.381493326	0.536759092	0.547973281	0.396964942	0.128807638	0.420041899	0.12514962	0.399709492	0.528867642	0.778217417	0.778567058	0.844144594	0.013492152
Potra2n10c21096	blue-2011	-0.48124822	-0.543217076	-0.363032236	-0.4011071	-0.663636248	-0.779248098	0.145664951	0.18157042	0.300266085	0.369405942	0.517319811	0.204171859	0.299019792	0.048875102	-0.567815547	-0.410505632	-0.394146242	-0.37369404	-0.178413843	-0.138593703	0.107841289	0.05562567	-0.159514793	-0.533201284	0.133960924	0.084173724	0.272494478	0.221470746	0.025984169	0.004696365	0.669124152	0.593128109	0.369637923	0.263530083	0.103164803	0.54705141	0.371725511	0.886525084	0.068429435	0.20981422	0.230344013	0.257594348	0.599677142	0.684452389	0.752299925	0.870958219	0.639432489	0.091218033
Potra2n10c21099	turquoise-2011	0.190353634	0.223256011	0.033053027	0.052890357	0.610429781	0.618915508	0.191021537	0.170714209	-0.020581267	-0.104852609	-0.534488992	-0.159405204	-0.549693626	-0.15029367	0.628094089	0.309649592	0.616880504	0.384418221	0.334306473	0.328868708	0.094000965	-7.04E-05	0.450390615	0.308829129	0.575049238	0.509329182	0.923143636	0.87726121	0.046083238	0.042329697	0.573683291	0.615763063	0.952106172	0.758986616	0.090291351	0.639665642	0.079816345	0.65915117	0.038513936	0.354113769	0.043209825	0.243086484	0.314979072	0.323400598	0.783387299	0.999836162	0.164484374	0.355457444
Potra2n10c21100	blue-2011	-0.799427919	-0.795175607	-0.665438586	-0.695282187	-0.849554064	-0.785992075	0.40327516	0.527719783	0.572638447	0.639865942	0.387378999	-0.213599276	0.062699285	-0.3995154	-0.483025768	0.016380721	-0.198643624	0.094947789	0.071309825	0.090362247	0.210680216	0.189133478	-0.116504174	-0.045305064	0.00314788	0.003436844	0.025438233	0.017535302	0.000931865	0.004127494	0.218748754	0.095232763	0.065594508	0.033979048	0.239166105	0.528275914	0.854690469	0.223481735	0.132321448	0.961874187	0.558185627	0.781250993	0.834956997	0.791609673	0.53406048	0.577547874	0.733005665	0.894772519
Potra2n10c21101	turquoise-2011	0.266095323	0.321753605	0.194610875	0.212101382	0.427564057	0.545031184	-0.05141566	-0.045865742	-0.25763241	-0.217162243	-0.620928125	-0.434589291	-0.307005168	-0.21925558	0.603929431	0.565383938	0.326429758	0.452083987	0.089238734	0.026587633	-0.074858126	-0.197164299	0.108550332	0.45570703	0.429002488	0.334599492	0.566364387	0.531240943	0.189608939	0.082937672	0.880662037	0.893476612	0.444368359	0.521251143	0.041471535	0.181643822	0.358453994	0.517142443	0.049109312	0.069889536	0.327216541	0.162707301	0.794152358	0.938149447	0.826849248	0.561180338	0.750715776	0.158945227
Potra2n10c21104	blue-2011	-0.257974243	-0.19544415	-0.019294486	-0.071763076	-0.62937079	-0.232022445	-0.212918789	-0.002438207	-0.117126314	-0.047968919	-0.053341546	-0.178512239	0.200760348	-0.334060128	-0.01474158	0.152383071	-0.253468653	0.251137166	0.108787679	0.161469756	0.685312585	0.523716541	-0.625082015	0.110974531	0.443742759	0.564670571	0.9550979	0.833920515	0.038002853	0.492387523	0.529622055	0.994323383	0.731625201	0.888617604	0.876221084	0.599472593	0.553911733	0.315358005	0.965687215	0.654665525	0.452021662	0.456333649	0.750185687	0.635278222	0.019945004	0.098236932	0.039738614	0.745306175
Potra2n10c21105	blue-2011	-0.880129104	-0.877906428	-0.814303645	-0.825738562	-0.611691208	-0.739215792	0.65242846	0.699993144	0.749672283	0.75199692	0.105261256	-0.182616997	-0.290520886	-0.458285685	-0.160522341	-0.01132415	0.183286223	0.181632449	0.155710176	0.126155243	0.060166012	0.056610904	0.178744738	0.056221001	0.000351052	0.00038004	0.002277084	0.001740959	0.045511281	0.009335434	0.029566322	0.016472491	0.007894743	0.007597952	0.758071449	0.590962714	0.386120501	0.15630081	0.637290295	0.97363895	0.589579636	0.592999686	0.647543861	0.711673061	0.860510909	0.868689573	0.598989367	0.869587277
Potra2n10c21108	blue-2011	-0.129555692	-0.144714155	-0.076167722	-0.03842827	-0.318054428	-0.450463312	-0.035854312	-0.124329503	0.258552859	0.155904498	0.424320381	0.257125451	0.134650108	0.173838167	-0.395848035	-0.311252875	-0.1917254	-0.270823169	-0.132585395	-0.095887706	0.045368069	0.188719339	-0.084930238	-0.494982707	0.704199914	0.67117874	0.823860655	0.91068491	0.340501779	0.164407839	0.916648729	0.71569494	0.442684756	0.647128725	0.193356607	0.445296923	0.69304791	0.609217756	0.228155817	0.351495692	0.572245168	0.420530485	0.697561247	0.779131612	0.894626883	0.578396899	0.803919647	0.121624695
Potra2n10c21110	turquoise-2011	0.384130398	0.392959113	0.284764729	0.326602042	0.509746267	0.431730887	-0.118277065	-0.22431406	-0.160704467	-0.196641116	-0.274594086	-0.22314517	-0.210898547	-0.098561602	0.316203152	0.341380231	0.207919193	0.28216122	0.195703684	0.141832724	-0.077813802	-0.319144069	0.145199819	0.105208956	0.243469557	0.231877668	0.396026048	0.326946204	0.109204114	0.18485962	0.729073687	0.50727124	0.636903333	0.562240982	0.413831657	0.509544978	0.533626917	0.773109775	0.34347603	0.304203243	0.539555912	0.400547288	0.564143419	0.677417561	0.820107161	0.338757526	0.670129008	0.75818856
Potra2n10c21111	turquoise-2011	0.396211694	0.414799634	0.348145931	0.314416298	0.381521209	0.586566633	-0.234367747	-0.151478109	-0.493296383	-0.404993772	-0.306715432	-0.069616859	0.035081433	0.138737875	0.285838958	0.189991795	0.02136463	0.05467579	-0.113729575	-0.115748385	0.045669776	-0.006696023	-0.080741391	0.235406924	0.227689799	0.204612574	0.294087748	0.346359654	0.246958073	0.057855223	0.487897705	0.656607101	0.1230985	0.216605127	0.358931193	0.838830502	0.918440242	0.684138778	0.394167961	0.575789775	0.950285146	0.873146284	0.739170811	0.734683637	0.893929526	0.98441107	0.813439897	0.485914142
Potra2n10c21113	blue-2011	-0.432888962	-0.448403595	-0.509479889	-0.504429986	-0.005328593	-0.154057155	0.548368592	0.53981447	0.586954571	0.536179354	-0.433358697	-0.130651949	-0.655591068	-0.188027042	0.421547861	0.042224434	0.626271786	0.110859842	0.564819307	0.591363803	-0.148748666	-0.066939175	0.472477069	0.065694263	0.183552614	0.166584837	0.109420604	0.113577434	0.98759433	0.651078879	0.080695313	0.086524923	0.057649027	0.089084356	0.183024075	0.701795635	0.028522371	0.579817256	0.196595022	0.901896886	0.039251682	0.745561872	0.070231549	0.055340501	0.662474571	0.844963568	0.142239012	0.847817615
Potra2n10c21114	blue-2011	-0.144634961	-0.112811525	-0.126075469	-0.136216	-0.206761673	-0.02149101	0.059393147	0.153355311	0.047685385	0.009176977	0.380336188	0.02710926	0.111964148	-0.104284721	-0.318180132	0.022773196	-0.134516176	0.119394156	-0.123210103	-0.058332759	0.53479648	0.474946923	-0.013170774	-0.132696102	0.671349963	0.741213772	0.711848657	0.689630916	0.541866688	0.94999138	0.862287897	0.652581744	0.88927246	0.978636175	0.248551895	0.936938049	0.743100792	0.760258866	0.340300316	0.947011298	0.693340408	0.726599162	0.718164059	0.86472689	0.090070993	0.139876249	0.969341884	0.697319024
Potra2n10c21115	brown-2011	0.356501329	0.386907581	0.189264862	0.230428912	0.632762226	0.555433175	0.030573913	-0.06366698	-0.143636451	-0.295725386	0.247214455	0.281117859	-0.016985065	0.21065534	-0.116919288	-0.096664366	0.141925848	0.035805122	-0.328131264	-0.38956159	-0.139836902	0.088653425	0.301769233	0.307277079	0.281855067	0.239787845	0.577278624	0.495448504	0.036668164	0.07608264	0.928895102	0.852468796	0.673510008	0.377272568	0.463631136	0.402366301	0.960468517	0.534109888	0.732084489	0.777381372	0.677215644	0.916762739	0.324551869	0.236299724	0.68174959	0.795477718	0.367128081	0.358006452
Potra2n10c21118	pink-2011	-0.124624258	-0.09522425	-0.199610133	-0.214358127	0.355243738	0.348576024	0.347566503	0.385539281	0.140665197	0.07139609	-0.457600004	-0.078879226	-0.50628338	-0.317322618	0.522690047	0.138853186	0.585152997	0.400254601	0.40950409	0.374618104	0.149544989	0.052053448	0.317383685	0.519278952	0.715045189	0.780627472	0.556232509	0.526776445	0.283677824	0.293451055	0.294946714	0.24159775	0.67995068	0.834759711	0.157001287	0.817679515	0.112040162	0.341675877	0.099017117	0.68388798	0.058610841	0.222546484	0.211038647	0.256325289	0.660760943	0.879190997	0.341577821	0.101638786
Potra2n10c21119	turquoise-2011	0.0561141	0.093136315	0.006033716	-0.022619993	0.242536821	0.439777929	0.083565347	0.19266176	-0.087911536	-0.04957459	0.122586012	-0.270523102	0.007902243	-0.350193487	-0.137620539	0.362459743	0.003450589	0.449922394	0.218237861	0.156779183	0.175500379	-0.036933039	-0.037573498	0.661446125	0.869833429	0.785339371	0.985952841	0.947367343	0.47240219	0.175894023	0.807019155	0.570334197	0.797158331	0.884910299	0.7195417	0.421065771	0.981603264	0.291063428	0.686570434	0.273307942	0.991966419	0.164977845	0.519138249	0.645261236	0.605745508	0.914148851	0.912664958	0.02665865
Potra2n10c21122	blue-2011	-0.720118509	-0.690455079	-0.55822706	-0.598828363	-0.83801163	-0.596505732	0.291750771	0.484850183	0.460946009	0.533262	0.233588731	-0.348104725	0.02983814	-0.536591091	-0.325853026	0.199139588	-0.154583234	0.286914358	0.31949696	0.373935852	0.445077628	0.328199156	-0.227126163	0.103554397	0.012446947	0.018674359	0.074308155	0.051577527	0.001277024	0.052729005	0.38402031	0.130652058	0.153601511	0.091174199	0.489387027	0.294148788	0.930602671	0.08879198	0.328122381	0.557183042	0.649953145	0.392312199	0.338193644	0.257261912	0.170137537	0.324445787	0.501819126	0.761895806
Potra2n10c21126	blue-2011	-0.422417284	-0.414879138	-0.294750573	-0.309872051	-0.745172903	-0.574741785	0.041621731	0.150551111	0.217247077	0.292346893	0.326820654	-0.140662838	0.229518377	-0.091307736	-0.3974053	0.023020763	-0.344578852	-0.09032155	-0.141892045	-0.054723441	0.261337486	0.308808709	-0.204874761	-0.367448083	0.195576017	0.204516998	0.378921928	0.353749903	0.008493126	0.064383384	0.903291491	0.658597932	0.521084368	0.383004424	0.326603343	0.679955801	0.497201268	0.789471294	0.226164147	0.946435966	0.29939758	0.791701744	0.677288934	0.873036501	0.437609677	0.355490919	0.545642232	0.266265739
Potra2n10c21128	blue-2011	-0.696209968	-0.683807701	-0.554959394	-0.594920878	-0.763484118	-0.599523357	0.315902008	0.479080536	0.450666781	0.595703263	0.144211678	-0.569133076	0.002107954	-0.660882981	-0.285540531	0.392006276	-0.174027305	0.390312416	0.375156336	0.373706861	0.268733381	-0.034034756	-0.20810861	0.169403631	0.017322215	0.020328214	0.076386335	0.053524738	0.006249654	0.051236351	0.343961131	0.135977591	0.164193743	0.053130895	0.672265365	0.067646949	0.995092267	0.026834057	0.394683714	0.233112933	0.608822293	0.235318302	0.255587759	0.257576715	0.424265249	0.920866954	0.539178163	0.618516513
Potra2n10c21131	black-2011	0.048908977	-0.042400883	-0.061770268	-0.019297083	0.276986063	-0.191555754	0.16960336	-0.049366523	0.275927285	0.170251237	-0.30861531	0.351415727	-0.354675918	0.363459635	0.386885888	-0.445129893	0.410444762	-0.451186405	0.246226716	0.283946986	-0.532479785	-0.369554544	0.514939308	-0.51030996	0.886446873	0.901488642	0.856824235	0.955091863	0.409609528	0.572591657	0.618096609	0.885390587	0.411475796	0.616735236	0.35580805	0.289266352	0.284502967	0.271888069	0.239816478	0.170081352	0.209888515	0.163647763	0.46547701	0.397443399	0.091739979	0.263323098	0.105039023	0.108746909
Potra2n10c21132	blue-2011	-0.446004297	-0.385695851	-0.279341385	-0.310725862	-0.688785992	-0.382619632	0.04591973	0.224016565	0.227019097	0.237653183	0.454612887	-0.042626838	0.224085928	-0.194984578	-0.540992538	-0.000856411	-0.31921619	0.096512832	-0.101460376	-0.074675854	0.46562846	0.588623957	-0.470133413	0.113270216	0.169143056	0.24139025	0.40547277	0.352355162	0.019080233	0.245485986	0.893351841	0.507849516	0.502026237	0.481638812	0.160075609	0.900965893	0.507714662	0.565604506	0.08570602	0.998006098	0.338642244	0.777722788	0.766594163	0.827265371	0.1489215	0.056767425	0.144504144	0.740192846
Potra2n10c21135	turquoise-2011	0.406576151	0.424812951	0.302431498	0.331883158	0.500293839	0.505165203	-0.140871792	-0.202880226	-0.261128981	-0.323192257	-0.541309149	0.059743471	-0.307328646	0.271394039	0.606429261	0.07830677	0.380140007	-0.027402308	-0.024109028	0.009722464	-0.069742721	0.055298995	0.23721974	-0.087294466	0.214642438	0.192784651	0.366025058	0.318717333	0.117057029	0.112965999	0.679502224	0.549644728	0.437988729	0.332318757	0.085486815	0.861482352	0.357921609	0.419513023	0.047929897	0.81898372	0.248816321	0.936257546	0.943907179	0.977366563	0.838542418	0.871710631	0.482462476	0.79855678
Potra2n10c21136	blue-2011	-0.599170746	-0.604334517	-0.490857337	-0.517636223	-0.516022153	-0.525077454	0.338570368	0.415548371	0.4183897	0.432444273	-0.242122104	-0.137533762	-0.252990883	-0.383448171	0.228446937	-0.019726298	0.216534201	0.14607141	0.396704851	0.448095457	0.244410038	0.136847958	0.06221422	-0.053246898	0.051409256	0.048916854	0.125250314	0.102917339	0.104183752	0.097208793	0.308459288	0.203713533	0.200323331	0.184053824	0.47318343	0.6867594	0.452903731	0.244378943	0.49926724	0.954093891	0.52248652	0.668246449	0.227058725	0.166912041	0.468880735	0.688253364	0.855804459	0.876439263
Potra2n10c21137	purple-2011	0.053301904	0.06818446	0.140750043	0.137732936	-0.140387692	-0.010075806	-0.2041831	-0.167057899	-0.15797458	-0.068090461	-0.156425932	-0.42063112	0.150553389	-0.394368024	0.108303389	0.397675817	-0.167898893	0.34242907	0.310075995	0.288222212	0.029223266	-0.255133953	-0.250430424	0.293725477	0.876312463	0.842110342	0.679766494	0.686325704	0.680553204	0.976544191	0.547028863	0.623455753	0.642711985	0.842325656	0.646015223	0.197672934	0.658593038	0.230058151	0.7512674	0.225819212	0.621683318	0.302622842	0.353416491	0.390061184	0.93202986	0.448953398	0.457644476	0.380660289
Potra2n10c21140	brown-2011	0.716619825	0.73707669	0.593655301	0.630046454	0.823156257	0.779053928	-0.335538468	-0.453010856	-0.46843444	-0.581455412	-0.400149375	0.235600656	-0.162877635	0.360731502	0.492638482	-0.020317941	0.291933937	-0.027161788	-0.063238438	-0.098103615	-0.153737336	-0.049468412	0.085804451	0.151147088	0.013089234	0.009652221	0.054166032	0.037734294	0.001852758	0.004713556	0.313087688	0.161739671	0.146160282	0.060618947	0.222679478	0.485544748	0.632292325	0.275771883	0.123676575	0.952718354	0.383708023	0.936816068	0.853452544	0.774140414	0.651763566	0.885155389	0.801935741	0.657317776
Potra2n10c21144	brown-2011	0.853373776	0.824315028	0.728105267	0.749535066	0.77081911	0.684348478	-0.500212387	-0.630358993	-0.675435072	-0.726836943	-0.074393842	0.419637136	0.218975536	0.605000323	0.186848541	-0.243562011	-0.063881558	-0.350017775	-0.343323948	-0.340092653	-0.239187105	-0.149747158	0.067479434	-0.166412798	0.000834848	0.001801946	0.01106652	0.007912522	0.005486278	0.020189909	0.117126232	0.037610516	0.022556652	0.011277935	0.827909277	0.198845672	0.5176913	0.048601654	0.582238218	0.470473457	0.85197629	0.291322285	0.301277983	0.306149518	0.478728986	0.660326124	0.843725508	0.624816551
Potra2n10c21145	blue-2011	-0.567910611	-0.567374222	-0.428399619	-0.434908905	-0.605513752	-0.605705869	0.237863633	0.287083016	0.435630828	0.534214271	-0.291051872	-0.585156806	-0.211884626	-0.655019502	0.180612456	0.400079449	0.069900804	0.398403632	0.570845669	0.559440506	0.078895064	-0.255603277	-0.113427385	0.075230656	0.068372773	0.068692897	0.188650721	0.181286378	0.048359546	0.048269167	0.481239125	0.39202155	0.180480584	0.090488527	0.385213068	0.058608796	0.531670577	0.028709088	0.595112775	0.222767882	0.838180609	0.224892704	0.066638875	0.073546163	0.817643439	0.448090441	0.739843116	0.825998896
Potra2n10c21149	blue-2011	-0.237696714	-0.228814927	-0.233745774	-0.248770603	-0.095326479	-0.063146493	0.217089483	0.271059752	0.206131949	0.186955774	0.276701831	-0.111818156	-0.030327716	-0.350943397	-0.246272151	0.10688802	-0.008762076	0.291532346	0.198986538	0.183258028	0.343447437	0.087162578	0.034751462	0.144924678	0.481556127	0.498557253	0.48908663	0.460729837	0.780396939	0.853663633	0.521394202	0.420108678	0.543125518	0.582017771	0.410110126	0.743426029	0.929466442	0.289960095	0.465392028	0.754431074	0.979601878	0.38439288	0.557492354	0.58963788	0.301092655	0.798855741	0.91920521	0.670723643
Potra2n10c21152	yellow-2011	-0.550374515	-0.580914582	-0.477685796	-0.484938281	-0.494238641	-0.716140075	0.33243311	0.304736892	0.477537591	0.499880548	0.358124178	0.111725582	0.074684907	-0.041300708	-0.444197035	-0.302451442	-0.15632389	-0.220100444	-0.201711694	-0.266874912	-0.273107052	-0.121959432	-0.052971044	-0.086925269	0.079367164	0.060916525	0.137285269	0.130571787	0.122273588	0.013179135	0.317866882	0.362198627	0.137424688	0.11740844	0.279512572	0.743632283	0.827244702	0.904034411	0.171085893	0.365991866	0.646233078	0.5154881	0.551995166	0.427599936	0.416467068	0.720925591	0.877075189	0.799393733
Potra2n10c21153	blue-2011	-0.475313781	-0.528798221	-0.437430914	-0.438311672	-0.320172451	-0.627672707	0.353600875	0.282832228	0.484475753	0.517687315	0.005021635	-0.070606457	-0.185152698	-0.189735053	-0.06565512	-0.119321759	0.0758625	-0.061917897	0.151013862	0.098612924	-0.194182796	-0.350810978	0.106241089	-0.238280381	0.139527425	0.094433906	0.178480891	0.177507418	0.337115664	0.038683665	0.28606884	0.399379591	0.130993573	0.102877416	0.988308926	0.836565908	0.585728727	0.576315443	0.847907379	0.726759461	0.824557007	0.856485105	0.657603874	0.772994302	0.567235332	0.290154754	0.755878244	0.480448074
Potra2n10c21156	turquoise-2011	0.571101415	0.644009132	0.572249109	0.619597432	0.326344203	0.516562642	-0.496941178	-0.539616514	-0.45749761	-0.531765794	-0.001629464	-0.012687996	0.1996653	0.147521727	0.026170626	0.215715139	-0.146591297	0.140579358	-0.24165905	-0.27869121	0.009953663	0.156696046	-0.306825651	0.264952088	0.066489211	0.03247601	0.065820367	0.042037567	0.327350834	0.103758556	0.119927299	0.086663032	0.157106058	0.092258425	0.996206278	0.970465236	0.556121109	0.665117698	0.939117963	0.52409949	0.667124356	0.680137038	0.474056414	0.406612646	0.976828465	0.645438659	0.358749623	0.431063241
Potra2n10c21157	yellow-2011	-0.003915004	-0.038430331	0.077877381	0.062753929	-0.329025114	-0.406163579	-0.206330853	-0.227556762	-0.088778224	-0.081062958	0.759009629	0.532382687	0.583972476	0.494757687	-0.786733555	-0.594219799	-0.611683198	-0.607853379	-0.721978474	-0.726605354	-0.04244111	0.193484012	-0.358311474	-0.474092318	0.990885213	0.910680136	0.819962251	0.854564992	0.323156704	0.21515315	0.542727776	0.500986537	0.795195085	0.812708232	0.006751989	0.09181037	0.059246975	0.1218207	0.004068217	0.053879345	0.045514897	0.047266787	0.012114933	0.011316852	0.901395575	0.568658169	0.279242922	0.140690976
Potra2n10c21158	green-2011	-0.247809532	-0.174938902	-0.021123667	-0.050420028	-0.815940806	-0.31730026	-0.280238739	-0.059896729	-0.055320683	0.021227536	0.465825303	-0.29425846	0.464587179	-0.314443628	-0.55388052	0.28568757	-0.589598611	0.239871569	-0.049845957	0.029221911	0.713909256	0.606342807	-0.687719105	-0.023009026	0.462520683	0.60691758	0.950845272	0.882959111	0.002193641	0.341711782	0.403902125	0.861129984	0.871660674	0.950603823	0.148726739	0.379755953	0.149954417	0.346315453	0.077080915	0.394429554	0.056256982	0.477433119	0.884283948	0.932033007	0.013603035	0.047970357	0.019342947	0.946463243
Potra2n10c21159	blue-2011	-0.455587038	-0.448698446	-0.393493545	-0.424057628	-0.425086443	-0.304043568	0.267171908	0.387984106	0.297649382	0.460294761	-0.02211927	-0.650727827	-0.087469546	-0.608792317	-0.113693662	0.534323842	-0.073683893	0.44705781	0.36921334	0.335736947	0.128815347	-0.253956258	-0.089147744	0.234295508	0.15906895	0.166272113	0.2311865	0.193662125	0.192467522	0.363347216	0.427066191	0.238369415	0.374027911	0.154259593	0.94853109	0.030138657	0.798159946	0.046833062	0.739250701	0.09040985	0.829530689	0.168016805	0.263798491	0.312783554	0.705824993	0.451122259	0.794358362	0.488035728
Potra2n10c21161	brown-2011	0.730886108	0.740057164	0.626572465	0.659684875	0.694058375	0.67506422	-0.419045629	-0.527358739	-0.530811163	-0.557387298	-0.188385202	0.082811237	0.081489141	0.328617436	0.2195443	0.094624764	0.003308077	-0.047557741	-0.186072415	-0.245141059	-0.304666892	-0.253362899	-0.038016396	0.168786207	0.010613063	0.009212931	0.039129283	0.027209949	0.017819243	0.022659199	0.199545529	0.095501196	0.092954613	0.074838572	0.579082266	0.808732722	0.811738743	0.323792629	0.516576842	0.781979679	0.992298203	0.889567291	0.583834707	0.467509737	0.362314507	0.452216839	0.911638945	0.619815215
Potra2n10c21163	darkred-2011	-0.410266954	-0.372214793	-0.533257664	-0.481648843	0.004181615	-0.098926525	0.577585981	0.533602395	0.595156491	0.513476313	0.09994612	-0.306117346	-0.416344983	-0.322662883	-0.095311409	0.303742837	0.356804702	0.346359801	0.08639679	0.031709173	-0.206568976	-0.045956645	0.494469372	0.302241848	0.21010563	0.259633295	0.091177329	0.133590301	0.990264524	0.772288801	0.062769838	0.09092871	0.053405924	0.106201786	0.76999611	0.359917284	0.202759603	0.333157027	0.780430923	0.363846	0.281416337	0.296739997	0.800592103	0.926260941	0.542251767	0.893266528	0.122072132	0.366340751
Potra2n10c21164	blue-2011	-0.555894961	-0.530011279	-0.394941031	-0.432156422	-0.825600116	-0.567911053	0.119976664	0.298073674	0.252645125	0.31533545	0.353523567	-0.127233337	0.205204682	-0.240395548	-0.406741577	0.016685039	-0.307275242	0.041452704	-0.0655887	0.028017402	0.522308491	0.50744172	-0.258113402	-0.226997303	0.075787412	0.093540603	0.229320541	0.184378706	0.001746821	0.06837251	0.725309746	0.373314293	0.453542575	0.34487475	0.286181627	0.709301241	0.544981316	0.47644216	0.214437864	0.961166349	0.358009475	0.90368265	0.848059701	0.934829323	0.099308148	0.11108626	0.443488197	0.502068401
Potra2n10c21165	brown-2011	0.549275847	0.555451676	0.333213367	0.393406959	0.883578651	0.708858822	-0.031763131	-0.198988577	-0.199018959	-0.30800946	-0.4183265	0.026787532	-0.362308633	0.207950246	0.516367656	0.149352859	0.469209567	0.090159789	0.043208426	-0.009528955	-0.408125723	-0.307580248	0.467060478	0.209481413	0.080092789	0.076070797	0.316662381	0.231298397	0.000309421	0.014598934	0.926135757	0.557488232	0.557426827	0.356802452	0.20039837	0.937685199	0.273522884	0.539493975	0.103911818	0.66117426	0.145403227	0.792067733	0.899620543	0.977816947	0.212730675	0.357507803	0.147508278	0.536443674
Potra2n10c21166	brown-2011	0.639025621	0.623110631	0.478591804	0.488947082	0.709218943	0.642417108	-0.253563781	-0.33729114	-0.496128244	-0.531985794	0.056333837	0.379973114	0.12130055	0.573925572	0.023962767	-0.20904439	-0.013943841	-0.312574747	-0.501465854	-0.520343768	-0.204068286	-0.051248115	0.166533301	-0.106360692	0.034289722	0.040554641	0.136434915	0.126952289	0.014526235	0.033047926	0.451846129	0.31040756	0.120630006	0.092098472	0.869327471	0.249041398	0.722381635	0.064851558	0.944247019	0.537313558	0.967543181	0.349344744	0.116064177	0.100815592	0.54725918	0.881048531	0.624562276	0.755610641
Potra2n10c21167	turquoise-2011	0.420092232	0.494101508	0.343314433	0.407639475	0.497583483	0.554327482	-0.186040827	-0.274135817	-0.203156401	-0.34317075	-0.160751768	-0.048054577	-0.128037071	0.00414222	0.231980758	0.249730249	0.207321804	0.291222595	-0.05696463	-0.118350563	-0.089859438	0.077345813	0.039479241	0.425519472	0.198308217	0.122393422	0.301292265	0.213329487	0.119373948	0.076792651	0.583899719	0.414642963	0.549089811	0.301507983	0.636802847	0.888419779	0.707534519	0.990356237	0.492467492	0.458944834	0.540747982	0.384921536	0.867875282	0.728910806	0.792747385	0.821173959	0.908251001	0.191966046
Potra2n10c21169	blue-2011	-0.477263155	-0.517654322	-0.458885866	-0.469475578	-0.305861636	-0.48700363	0.382092157	0.372820885	0.312441054	0.414360276	-0.460882693	-0.284800958	-0.295248133	-0.275623888	0.426765712	0.099032183	0.260491761	0.048402797	0.168391709	0.18126376	-0.211268337	-0.335072969	0.344039965	-0.161530006	0.137683092	0.102903195	0.155689277	0.145143987	0.360339311	0.128698912	0.246192266	0.258796771	0.349561977	0.20514123	0.153665414	0.395963312	0.378079614	0.412011346	0.190527221	0.77205114	0.439148123	0.88761563	0.620645523	0.593763162	0.532892917	0.313801608	0.300204283	0.635150339
Potra2n10c21172	turquoise-2011	0.328613642	0.406399841	0.290437186	0.306314521	0.346650351	0.628132155	-0.184981642	-0.126199627	-0.322053531	-0.380614015	-0.291110742	-0.229747354	-0.143605385	-0.208645269	0.377298943	0.43505379	0.203254319	0.476849958	0.143848317	0.169038004	0.434081151	0.295472881	0.01249719	0.320540051	0.32379855	0.2148606	0.38626364	0.359592039	0.296307664	0.038498629	0.586081249	0.711575372	0.334123329	0.248177697	0.385112528	0.496760237	0.673577247	0.538108507	0.252663796	0.181124485	0.548893118	0.138072729	0.673051499	0.619285463	0.182212989	0.377699452	0.970909225	0.336529795
Potra2n10c21173	turquoise-2011	0.062888614	0.094665364	-0.075165885	-0.027243871	0.361077548	0.377348516	0.215306773	0.174599072	0.160730659	0.174657577	-0.492204669	-0.686780094	-0.482264097	-0.462284828	0.475514452	0.752923938	0.447013944	0.602673925	0.553570467	0.511906592	-0.249919139	-0.43255575	0.40811852	0.472478388	0.854255725	0.781888082	0.826146735	0.936625457	0.275277535	0.252596372	0.524904463	0.607627374	0.63684769	0.607505155	0.1240587	0.0195763	0.133022387	0.15225415	0.139336851	0.007481904	0.168063606	0.049709112	0.077281305	0.107458641	0.458593861	0.1839281	0.21273954	0.142237743
Potra2n10c21175	yellow-2011	-0.554665075	-0.583965447	-0.527922138	-0.530119777	-0.50079663	-0.630826327	0.384263383	0.390465239	0.534126136	0.523173629	0.443788094	0.114017698	0.046894776	-0.015110906	-0.47786264	-0.279214362	-0.103672261	-0.225021627	-0.073341613	-0.052297464	-0.151566537	0.073842532	0.136594448	-0.180511436	0.076575401	0.059250777	0.095082531	0.093460976	0.116630432	0.03742596	0.24329252	0.235118835	0.090551844	0.098649068	0.171527405	0.738529955	0.891098796	0.964828017	0.137119026	0.405695342	0.761631568	0.505897006	0.830312618	0.878628271	0.656417297	0.829168331	0.688805868	0.595322207
Potra2n10c21178	blue-2011	-0.193577052	-0.239937464	-0.134559463	-0.107135206	-0.231360287	-0.538423225	0.059421262	-0.076061135	0.191048453	0.233083586	-0.46803866	-0.077082024	-0.188588407	0.02261179	0.415011849	-0.088936249	0.143173562	-0.198524422	0.02633181	0.004517118	-0.43837647	-0.428502533	0.085896364	-0.373196364	0.568468643	0.477308447	0.693245867	0.75387831	0.493658434	0.087498655	0.862223242	0.824103818	0.573628269	0.490353836	0.146547787	0.821775393	0.578665425	0.947386407	0.204357518	0.794837237	0.674512113	0.5584267	0.938743597	0.989483452	0.177435928	0.188532903	0.801727217	0.258279307
Potra2n10c21181	blue-2011	-0.639800884	-0.609202693	-0.52268264	-0.526196344	-0.612975413	-0.649405274	0.336938141	0.37880818	0.4505405	0.416440555	0.224134398	0.09560432	-0.013491728	-0.138087973	-0.267333817	-0.221737898	-0.03560117	-0.045056378	-0.283239267	-0.309300585	0.060080592	0.324091638	-0.090206231	0.010133702	0.03400303	0.04664436	0.099022761	0.096368797	0.044934044	0.0305891	0.310946351	0.250615719	0.164326599	0.202645337	0.507620436	0.779770466	0.9685951	0.685552834	0.42677535	0.51228822	0.917235466	0.895347385	0.398672078	0.354685018	0.860707281	0.330897146	0.791962654	0.976409445
Potra2n10c21185	brown-2011	0.543261059	0.505318648	0.389624877	0.391331661	0.751183032	0.584738038	-0.141874079	-0.243337304	-0.421118277	-0.430099759	-0.345054746	0.272286795	-0.072977734	0.404383906	0.416762177	-0.173456694	0.223343939	-0.230110323	-0.155714268	-0.187633696	-0.407373253	-0.325192568	0.292235868	0.080404141	0.084143612	0.112838656	0.236216909	0.23398982	0.007700918	0.058833914	0.67732789	0.470895901	0.19709969	0.186710073	0.298686165	0.41792425	0.83114404	0.217364388	0.202261087	0.610015653	0.509158021	0.496061474	0.647535118	0.580624863	0.21365776	0.329161363	0.383193526	0.81420739
Potra2n10c21186	lightcyan-2011	-0.237247364	-0.237367088	-0.176087328	-0.183952084	-0.161664231	-0.305067959	0.130166796	0.102995028	0.183713761	0.130387268	-0.053812258	0.358830481	-0.081558355	0.212288451	0.021905159	-0.430142039	0.1014166	-0.287069693	-0.245085947	-0.287404799	-0.167759908	0.148371196	-0.098764045	-0.019571041	0.482409965	0.482182404	0.604521154	0.588204731	0.634865479	0.361650828	0.702859357	0.763150164	0.588696694	0.702375904	0.875136139	0.278496467	0.811581314	0.530870266	0.949028741	0.186661967	0.76669246	0.392044506	0.467613033	0.391467319	0.621976112	0.663287369	0.772654309	0.954454873
Potra2n10c21189	turquoise-2011	0.460080734	0.529489549	0.448281591	0.476202479	0.375064069	0.541128012	-0.344934086	-0.360382967	-0.400661179	-0.544253933	-0.047197058	0.230486775	0.03539647	0.170350129	0.165566024	-0.007784479	0.060297691	0.11600759	-0.227184493	-0.217492508	0.372751625	0.463047414	-0.144238314	0.089181737	0.154476249	0.093924124	0.166714342	0.13868469	0.255714104	0.08561218	0.298866452	0.276270289	0.222033056	0.083465771	0.890400457	0.495337211	0.917709953	0.616527532	0.626604358	0.981877385	0.860208208	0.734108044	0.501706306	0.520601999	0.258892285	0.151490008	0.672207751	0.7942814
Potra2n10c21193	blue-2011	-0.76188461	-0.711306576	-0.667043698	-0.709333771	-0.657970133	-0.415453473	0.476167155	0.684113561	0.48902877	0.546941723	0.271749448	-0.381114557	-0.073741623	-0.617737004	-0.339813368	0.28424926	-0.032674365	0.44108812	0.184836398	0.194958843	0.467447625	0.355403292	-0.055934865	0.334062179	0.00642596	0.014109926	0.024958912	0.01450311	0.027754372	0.20382735	0.138718127	0.020249907	0.126879207	0.081649009	0.418880178	0.247504345	0.82939882	0.042837866	0.306572572	0.396919191	0.924021911	0.174459971	0.586380641	0.565656822	0.147127662	0.283446203	0.870246157	0.31535485
Potra2n10c21194	turquoise-2011	0.119247651	0.161122439	0.090377943	0.120597349	0.284979724	0.219685505	0.008219609	-0.060098734	-0.032956765	-0.213864918	-0.032772893	0.345484234	-0.146718834	0.108096932	0.158106696	-0.227391913	0.248181922	0.037558429	-0.174911615	-0.201105571	0.154666029	0.334387698	0.089671996	0.107858446	0.726923559	0.636015579	0.791574163	0.723936529	0.395653825	0.516300317	0.980864536	0.860665575	0.923366899	0.527750809	0.923793375	0.298044919	0.666849181	0.751728666	0.642430452	0.501305212	0.461826398	0.912699869	0.606974563	0.553215943	0.649776036	0.314854185	0.793171604	0.752261582
Potra2n10c21196	brown-2011	0.151970234	0.180938998	0.118754791	0.121708999	0.237218438	0.205747171	-0.040172986	-0.066672846	-0.228908822	-0.239822051	-0.183548563	0.200949991	-0.054883964	0.292249798	0.186630412	-0.120139081	0.095024207	-0.13677163	-0.587225795	-0.646993316	-0.099923659	0.111942992	0.007540401	0.012065862	0.65555102	0.59443598	0.728015166	0.721478916	0.482464953	0.543895286	0.906644767	0.845574007	0.498376166	0.477526817	0.589037798	0.553529469	0.872666684	0.383169797	0.58268674	0.724950341	0.781078631	0.688419701	0.057505164	0.031422719	0.770046599	0.74314792	0.982445531	0.971912917
Potra2n10c21198	blue-2011	-0.557159173	-0.559230955	-0.356886883	-0.413105375	-0.867848656	-0.699337978	0.063178051	0.225928089	0.176706321	0.336334076	0.309691629	-0.208026	0.310537853	-0.27733848	-0.43783612	0.030847033	-0.45517563	-0.001516826	-0.122242605	-0.094870188	0.347714829	0.168405504	-0.424219	-0.210001113	0.074983098	0.073677376	0.281297553	0.206655669	0.000534527	0.016617456	0.85359118	0.504138834	0.603230946	0.311869524	0.354044997	0.539342895	0.352662038	0.408989255	0.178032626	0.928261317	0.159493606	0.99646852	0.720300069	0.781426031	0.294726699	0.620616482	0.193474454	0.535409982
Potra2n10c21202	turquoise-2011	0.584405732	0.624234679	0.418908957	0.471093585	0.819413899	0.829639259	-0.14816486	-0.245523455	-0.257359222	-0.387978819	-0.397954756	-0.045084921	-0.323639641	0.066703685	0.497529443	0.269800036	0.432114669	0.273650983	0.245051211	0.215922695	-0.12859823	-0.083564648	0.265626181	0.385800138	0.059012969	0.040087947	0.199707445	0.14357342	0.002024195	0.001581745	0.663731804	0.466793298	0.444868627	0.23837637	0.225463859	0.895281404	0.331611194	0.845503319	0.11942044	0.422356991	0.184425858	0.41550214	0.467678144	0.523690554	0.70630178	0.807020743	0.429847576	0.241252098
Potra2n10c21204	turquoise-2011	-0.265996401	-0.20855096	-0.305345929	-0.287432441	0.129211806	0.094329633	0.377831071	0.376274186	0.207682638	0.146545682	-0.549397726	-0.174932207	-0.487554329	-0.297193074	0.58077192	0.197507412	0.557575132	0.362370059	0.064567449	0.006371848	-0.109296113	0.049501967	0.333622045	0.507195386	0.429180615	0.538296418	0.361191215	0.391419727	0.704954615	0.782645577	0.251940594	0.254059858	0.540027821	0.667222785	0.080012076	0.606931561	0.128202441	0.37479615	0.060995185	0.560485179	0.074719711	0.273435499	0.850402328	0.985165705	0.749050481	0.885077932	0.31603248	0.111288676
Potra2n10c21205	brown-2011	0.694143245	0.711245252	0.654428674	0.658623608	0.51736095	0.621301876	-0.514765299	-0.546375735	-0.623613765	-0.694158599	0.158146361	0.446619026	0.364685625	0.493444693	-0.081325431	-0.260390882	-0.210976661	-0.250278377	-0.376347146	-0.382504196	-0.041022212	0.180677234	-0.225457007	0.13829906	0.017799447	0.014122031	0.028903	0.027545999	0.103132606	0.041313509	0.105176886	0.082029372	0.040345281	0.017795867	0.642345935	0.168485321	0.2701528	0.122968425	0.812111125	0.4393318	0.533471833	0.457926711	0.253960316	0.245640452	0.904678972	0.594978491	0.505052213	0.685093452
Potra2n10c21206	turquoise-2011	0.19266543	0.190393838	0.021689318	0.079419572	0.684340796	0.398874196	0.230748822	0.056286179	0.189959506	0.04332641	-0.554282912	-0.043139602	-0.643776424	-0.06487857	0.638537308	0.128388609	0.700623417	0.230547952	0.444076556	0.379878474	-0.321560248	-0.338653982	0.510460157	0.229593569	0.570326712	0.574966981	0.949530429	0.816448846	0.020191869	0.224294865	0.494833327	0.869437203	0.575855875	0.899347648	0.076821364	0.899779738	0.032559171	0.849688537	0.034471164	0.706762197	0.016333892	0.495219554	0.171215895	0.249169085	0.334906656	0.308332176	0.108625295	0.497056423
Potra2n10c21209	yellow-2011	-0.062322985	-0.0994999	-0.039794221	-0.062248469	-0.160334779	-0.244409766	-0.016565256	-0.01838762	-0.043054108	0.078034053	0.248546117	-0.009428715	0.238420266	0.110181767	-0.335402546	-0.069431299	-0.32292075	-0.206717845	-0.352475509	-0.401556735	-0.152236659	-0.249739615	-0.142247101	-0.218870825	0.855554652	0.770999292	0.907521685	0.855725795	0.63768889	0.468881245	0.96144496	0.957206651	0.899977494	0.819605186	0.461147855	0.978050254	0.48018268	0.747074103	0.313296056	0.83925526	0.332748551	0.541954262	0.287713122	0.220904601	0.65497952	0.458927428	0.676519228	0.517896585
Potra2n10c21210	brown-2011	0.317965977	0.344587465	0.254101257	0.27597061	0.323580512	0.291253423	-0.154299636	-0.217276514	-0.218836492	-0.339100655	0.291568269	0.506809646	0.120455366	0.523990855	-0.226233287	-0.360750064	-0.063518462	-0.311492835	-0.661689672	-0.69040929	0.008788819	0.349973128	-0.038617064	-0.143044795	0.340643574	0.299384696	0.450854962	0.411399348	0.331704663	0.384868906	0.650559924	0.521026502	0.517963904	0.30765361	0.384331594	0.111606124	0.724250591	0.098029124	0.503547469	0.275745353	0.852809709	0.351104719	0.026583042	0.018685411	0.979539633	0.291388078	0.910247638	0.674790965
Potra2n10c21212	turquoise-2011	0.771761898	0.754695655	0.65904029	0.700492331	0.699744192	0.639588953	-0.452006028	-0.589107267	-0.468194332	-0.514350095	-0.23595386	0.077214928	0.042871888	0.322877536	0.289719195	0.072588966	0.050387789	-0.088028687	0.122671983	0.112023059	-0.339420303	-0.337020521	0.036732665	0.045899888	0.005393393	0.007263728	0.02741371	0.016362649	0.016527468	0.034081235	0.162788852	0.056513914	0.146395292	0.105506318	0.484871603	0.821472363	0.900399005	0.332816987	0.387492588	0.832032501	0.883033505	0.796892896	0.71935188	0.742969561	0.307168513	0.310820567	0.914613151	0.893397699
Potra2n10c21213	brown-2011	0.492508385	0.482408367	0.301899677	0.365445494	0.830570416	0.52494449	-0.017625944	-0.235203257	-0.129143302	-0.231367969	-0.386046846	0.102012313	-0.327875405	0.260109388	0.446477523	0.019791122	0.417540746	-0.025124666	-0.04239188	-0.146520464	-0.616270396	-0.473591821	0.387591422	0.199347349	0.123791092	0.132889439	0.366910687	0.26908042	0.001545408	0.097308931	0.958977981	0.486302615	0.705104984	0.493643681	0.240925456	0.765355091	0.324951818	0.439844528	0.168636584	0.953943172	0.201332717	0.941547575	0.901509472	0.667277202	0.043476139	0.141169505	0.238886252	0.55676327
Potra2n10c21215	turquoise-2011	0.648003618	0.64222344	0.47468487	0.503940509	0.84538858	0.771437369	-0.19876731	-0.306406878	-0.426647671	-0.459107384	-0.40953014	-0.026174058	-0.166188901	0.156631503	0.496014993	0.195954638	0.284630241	0.109295005	0.08844881	0.053262003	-0.272627147	-0.354332662	0.301579097	0.224971692	0.031071624	0.033117977	0.140125756	0.113985685	0.001047086	0.005425235	0.557935531	0.359439745	0.190663223	0.155463946	0.211006746	0.939109992	0.625289091	0.645576412	0.12072811	0.563633881	0.396258977	0.749052954	0.795941158	0.876404441	0.417319317	0.285002423	0.367445072	0.505993937
Potra2n10c21216	brown-2011	0.635989221	0.588766899	0.521308358	0.532868566	0.684207881	0.477494857	-0.30899645	-0.45154805	-0.533769883	-0.562591899	-0.337659346	0.409975205	0.016836172	0.548965197	0.443465316	-0.308382726	0.127188307	-0.379365009	-0.321201757	-0.323074625	-0.282430405	-0.236532692	0.208845218	-0.28525942	0.035428854	0.056692367	0.10007365	0.091458483	0.020225803	0.137464905	0.355183209	0.163268438	0.090808079	0.071591722	0.309846098	0.210462162	0.960814826	0.080298759	0.171876385	0.356189629	0.709400262	0.249862497	0.335476544	0.332504933	0.400078646	0.48376935	0.537710199	0.395169846
Potra2n10c21220	turquoise-2011	0.39441581	0.44129468	0.249413117	0.301147509	0.650680888	0.645053764	-0.027743774	-0.113693541	-0.154222352	-0.264484996	-0.366320445	-0.138977166	-0.364229677	-0.050977931	0.460399396	0.335476012	0.420465914	0.349319662	0.112316553	0.074580607	0.002975901	-0.041373821	0.297216992	0.258547104	0.229996584	0.174234539	0.459534367	0.368165129	0.030154563	0.032104528	0.935464656	0.73925097	0.65072531	0.431906557	0.267848603	0.683618359	0.27079742	0.881671843	0.154153741	0.313183424	0.197867562	0.292351993	0.742315868	0.827482835	0.99307155	0.903865207	0.374755861	0.442695274
Potra2n10c21222	turquoise-2011	0.375928831	0.426907147	0.265346679	0.282445123	0.470203329	0.713822227	-0.111988442	-0.06559109	-0.202302716	-0.289875122	-0.140907022	-0.102512472	-0.166978732	-0.036965943	0.22702235	0.301331367	0.247498153	0.304685291	0.310439188	0.366165106	0.231705384	0.256262844	0.158876751	0.336355113	0.254531338	0.190364342	0.430351434	0.400053032	0.144436244	0.013619769	0.743046675	0.848054219	0.550805852	0.387225529	0.679425761	0.764232683	0.623622693	0.914072608	0.502019944	0.367858294	0.463101584	0.362284046	0.352823138	0.268067068	0.492995893	0.44687899	0.64079034	0.311837349
Potra2n10c21225	turquoise-2011	0.380393416	0.401155192	0.211544229	0.228425067	0.707994749	0.731453116	0.034450284	0.005089143	-0.248907434	-0.29364684	-0.526924066	-0.139829079	-0.375436652	-0.049985268	0.631044875	0.305452369	0.485377351	0.302954464	0.210385458	0.210376858	-0.013615542	-0.110800093	0.436365762	0.301621724	0.24847479	0.221410152	0.532345573	0.499309449	0.014774434	0.010522286	0.919903483	0.988151768	0.460475128	0.380793808	0.09582503	0.681766587	0.255204125	0.883962422	0.037339869	0.3610153	0.130172192	0.365155242	0.534646044	0.534663134	0.968307021	0.745695091	0.179662514	0.367373993
Potra2n10c21230	turquoise-2011	0.744904754	0.780952991	0.61043921	0.653182501	0.7937232	0.858459207	-0.364600725	-0.450489114	-0.500291299	-0.57213175	-0.24428947	-0.039565061	-0.054336577	0.152890486	0.322529835	0.280191942	0.149558261	0.20032013	0.004015804	-0.036948172	-0.096724029	-0.128434744	0.065104061	0.300079294	0.008529801	0.004547407	0.046078944	0.029315019	0.003539904	0.000717734	0.270272766	0.164380679	0.117059186	0.065888552	0.46910703	0.908052284	0.873927862	0.653577716	0.333367886	0.403983959	0.660732396	0.554799497	0.990650542	0.914113786	0.777246957	0.706660856	0.849171268	0.369950424
Potra2n10c21231	turquoise-2011	0.66714425	0.684475669	0.64806444	0.629757261	0.486462487	0.720851154	-0.51936687	-0.474617592	-0.700303371	-0.645845401	-0.241639041	-0.099953503	0.196967153	0.040790843	0.279949546	0.273521193	-0.117184117	0.182972888	0.085932868	0.096813095	0.225854095	-0.059860244	-0.229328708	0.203368988	0.024929099	0.020157478	0.031050576	0.037849079	0.12918796	0.012315391	0.101570652	0.140189859	0.016404166	0.031825004	0.474094154	0.769979514	0.561579916	0.9052145	0.404407974	0.415732286	0.731496978	0.590227047	0.801644405	0.777046309	0.504282253	0.861213868	0.497566719	0.548662815
Potra2n10c21234	red-2011	0.03100457	-0.038548586	-0.00569403	-0.038465668	0.074438949	-0.144220359	0.0337989	-0.008794347	-0.165920821	-0.135481899	0.328729753	0.538420558	0.326094159	0.44003702	-0.273340135	-0.605850047	-0.225986014	-0.55215883	-0.582098291	-0.586854895	-0.242541848	-0.085693157	0.147049964	-0.29075883	0.927895764	0.910406239	0.986743606	0.910598288	0.827806278	0.672246589	0.921413867	0.979526766	0.62585505	0.691232183	0.323617362	0.087500529	0.327743486	0.175609868	0.416053448	0.048201416	0.504026574	0.078198053	0.060266505	0.057701958	0.472392724	0.80218825	0.666134904	0.385713733
Potra2n10c21235	turquoise-2011	0.462086362	0.479516076	0.302362988	0.363759585	0.59387502	0.523941294	-0.106039852	-0.233583237	-0.203129072	-0.259814429	-0.158619221	-0.14842687	-0.131927388	0.080559647	0.223730106	0.299401424	0.179217773	0.162076668	-0.064974909	-0.106495254	-0.29402076	-0.270016305	0.307172099	0.140168993	0.152453414	0.135570861	0.366139085	0.271462941	0.054054321	0.098066648	0.75632855	0.489397537	0.549144713	0.440382084	0.641338684	0.663167467	0.699001469	0.813853481	0.508406607	0.371085627	0.598006656	0.633990453	0.849467532	0.755309599	0.380159136	0.421970588	0.358179205	0.681028168
Potra2n10c21237	black-2011	0.187297758	0.066002035	0.142167199	0.154412685	0.25532649	-0.24655796	-0.058737722	-0.276011322	-0.007519484	-0.009801868	-0.288144605	0.379532022	-0.073024275	0.404637992	0.319744109	-0.514429043	0.125016234	-0.559208467	0.093268781	0.084171397	-0.591818188	-0.627057975	0.235443204	-0.5443472	0.581314945	0.847111872	0.676692418	0.650318024	0.448599281	0.464857611	0.863795312	0.411327516	0.98249422	0.977181756	0.390194576	0.249636832	0.831037689	0.217047869	0.337799022	0.105443628	0.71418139	0.073691467	0.785040236	0.805642577	0.055106246	0.038932205	0.485844957	0.083402283
Potra2n10c21239	blue-2011	-0.618832779	-0.672517212	-0.731281224	-0.73212732	-0.14621451	-0.434743584	0.735633823	0.703856574	0.712465968	0.7400361	0.098360045	-0.173475461	-0.38681097	-0.232748131	-0.134955532	0.002968947	0.302653689	0.022436658	0.221871166	0.193284568	-0.341401988	-0.347653601	0.584749055	-0.023332639	0.042365233	0.02337246	0.010549746	0.010415083	0.66793753	0.181471212	0.009870269	0.015636039	0.013882474	0.009215983	0.773563312	0.609976391	0.239915378	0.490996337	0.692381026	0.99308774	0.365655372	0.947793427	0.512028164	0.569064525	0.304170414	0.294817509	0.058827984	0.945711219
[truncated: 18,640 more rows]
[truncated: 12 more columns]
