# Supplementary material for: Salicylic acid metabolism and signalling coordinate senescence initiation in aspen in nature
Source: Nat Commun. 2023 Jul 18;14:4288. doi: 10.1038/s41467-023-39564-5 (PMC10354028; doi:10.1038/s41467-023-39564-5)
Supplement: Supplementary file 5 — Supplementary Data 1-16 [file 41467_2023_39564_MOESM5_ESM.zip › Supplementary_Data_1-16/Supplementary_Data_12.txt]

Potra-ID	Module color 2011	GS.tZ	GS.tZOG	GS.tZR	GS.tZROG	GS.cZ	GS.cZOG	GS.cZR	GS.cZROG	GS.DHZR	GS.DHZROG	GS.iP	GS.iPR	GS.iP9G	p.GS.tZ	p.GS.tZOG	p.GS.tZR	p.GS.tZROG	p.GS.cZ	p.GS.cZOG	p.GS.cZR	p.GS.cZROG	p.GS.DHZR	p.GS.DHZROG	p.GS.iP	p.GS.iPR	p.GS.iP9G
Potra2c131s34685	turquoise-2011	0.444032244	0.095797033	0.752788223	-0.164957634	-0.129335485	-0.127282712	-0.255453986	-0.631254297	0.547785706	-0.038171411	0.424380015	-0.286499227	-0.138582289	0.171263725	0.779336009	0.007498812	0.627889978	0.704683158	0.70919267	0.448364862	0.037257503	0.081084005	0.911279868	0.193287308	0.393028053	0.68447722
Potra2c131s34686	turquoise-2011	0.432350867	-0.024164055	0.684456532	-0.264286976	-0.202074218	-0.233877349	-0.324685845	-0.698395127	0.522213233	-0.09006362	0.481966028	-0.37542314	-0.219427637	0.184159208	0.943779327	0.020162355	0.432264313	0.551265535	0.488835013	0.329959685	0.016827679	0.099380893	0.792285337	0.133297329	0.25522261	0.516805352
Potra2c131s34687	turquoise-2011	0.477416028	-0.030821081	0.694337333	-0.113000641	-0.117514942	-0.173414122	-0.251062375	-0.548161065	0.569645835	0.018868256	0.619608817	-0.345095663	-0.133132439	0.137539112	0.928321538	0.017754234	0.740792803	0.730763236	0.610104721	0.456472283	0.080833558	0.067344056	0.956088989	0.042032701	0.298625041	0.69636458
Potra2c131s34689	turquoise-2011	0.269594654	0.056540246	0.563495271	0.012003316	-0.212921634	0.055856563	-0.267372713	-0.397271208	0.233760283	-0.030606445	0.360735865	-0.378986971	0.071387651	0.4227241	0.868852245	0.071037962	0.972058463	0.529616425	0.870426474	0.426705495	0.226335243	0.489058882	0.928819607	0.275765648	0.250373726	0.83477901
Potra2c131s34690	turquoise-2011	0.196763891	-0.407256009	-0.018197624	-0.218957957	0.050556343	-0.233605696	-0.276809719	-0.3070123	0.100312897	-0.098632267	0.503623079	-0.505368686	-0.247215801	0.561992011	0.213802426	0.957648485	0.51772576	0.882644564	0.489354571	0.409920075	0.358442252	0.769171767	0.772950782	0.114250945	0.112797151	0.463628621
Potra2c499s35820	turquoise-2011	0.519330969	0.094037357	0.8029518	0.02173174	-0.244649229	0.023101984	-0.15298425	-0.463433187	0.598949088	-0.025667818	0.577860252	-0.334014994	0.09440478	0.10159847	0.783305163	0.002922419	0.949431824	0.468431941	0.946247219	0.65337677	0.151104362	0.051518151	0.940285855	0.062615703	0.315427457	0.782476012
Potra2c499s35826	turquoise-2011	0.579296762	0.173637966	0.843085173	0.027166349	-0.140352702	0.00608847	-0.188896252	-0.490027508	0.6190765	0.112920387	0.602380693	-0.271231355	0.037584444	0.0618126	0.609636453	0.001115227	0.936805478	0.680629188	0.985825379	0.578034152	0.125987862	0.042260603	0.74097144	0.04984992	0.419802852	0.912639599
Potra2c499s35829	turquoise-2011	0.134611361	-0.233749459	0.287490006	-0.429316477	-0.34300927	-0.448666709	-0.748060478	-0.666567201	0.044865297	-0.18278865	0.327239112	-0.624282221	-0.50655266	0.693132526	0.489079583	0.391320626	0.187602651	0.30175052	0.166305756	0.008105438	0.025100531	0.895789123	0.590607844	0.325947589	0.04006829	0.111817937
Potra2c499s35830	turquoise-2011	0.405373638	-0.042273918	0.63447666	-0.128322708	0.003470217	-0.208117999	-0.058097315	-0.537437902	0.507344735	0.029475211	0.534467694	-0.113428661	-0.131694946	0.216133	0.901782393	0.036006045	0.706906962	0.99192072	0.539159441	0.865268579	0.088192648	0.111165925	0.931445047	0.090306627	0.739840278	0.699510443
Potra2c868s36853	turquoise-2011	0.534303023	0.148485231	0.781296033	-0.048591815	-0.161106922	-0.086304254	-0.235030679	-0.422277003	0.679106846	0.212407433	0.577141185	-0.232381405	0.09956036	0.090424795	0.663041785	0.004517861	0.88717917	0.63604853	0.800801976	0.486631899	0.195740217	0.02155906	0.530634561	0.06302035	0.491699156	0.770863347
Potra2n1016s36925	brown-2011	0.256419282	0.272719591	0.615243872	-0.226029952	-0.140957133	0.041343888	-0.538828003	-0.454388726	0.559736703	-0.121159387	-0.035441895	-0.508027667	-0.038530377	0.44659188	0.417155083	0.043926777	0.503941427	0.679317002	0.90393448	0.087214608	0.160307808	0.073360962	0.722693694	0.917604658	0.110605736	0.910448413
Potra2n1018s36926	turquoise-2011	-0.074789903	-0.352195576	-0.023167851	-0.068642468	0.26218756	-0.330176557	0.195896669	-0.194118119	-0.000667099	-0.118340385	0.254273398	0.14452109	-0.413266391	0.827004996	0.288122945	0.946094155	0.841061369	0.436065893	0.321364217	0.563751565	0.567366966	0.998446854	0.728933361	0.45053773	0.671596184	0.20646098
Potra2n1022s36931	yellow-2011	-0.485990272	0.074984373	-0.419556954	0.140237655	0.384164541	0.252865442	0.389971169	0.377404925	-0.238304491	-0.105892241	-0.662034493	0.341628131	0.0752459	0.129615681	0.826561054	0.198940454	0.680879038	0.243424096	0.453135456	0.235764061	0.252519663	0.480402327	0.756658903	0.026476253	0.3038293	0.825964104
Potra2n1022s36932	blue-2011	0.071770428	0.038174094	-0.391943943	0.367484143	0.34976836	0.276872598	0.249794627	0.672506298	-0.14809757	0.3360442	0.113015408	0.185886283	0.366389801	0.833903705	0.911273652	0.233193875	0.26621521	0.29168994	0.409809329	0.458825201	0.02337555	0.663876763	0.312313059	0.740759935	0.584217829	0.267751096
Potra2n1028s36937	brown-2011	0.363993643	0.232971367	0.582925811	-0.085527358	-0.234908211	0.014278838	-0.2121721	-0.309953666	0.326050986	0.059618719	0.220162927	-0.123035236	0.238817072	0.271131464	0.49056873	0.059814889	0.802564453	0.486865629	0.966763781	0.531100801	0.353616457	0.327811307	0.861769197	0.515365842	0.718549991	0.47943021
Potra2n1039s36942	turquoise-2011	0.330743597	-0.121487696	0.330212717	-0.190673652	-0.076226792	-0.237766366	-0.232675057	-0.418388514	0.52853612	0.187094744	0.505869401	-0.318613092	-0.23514444	0.320483453	0.721967981	0.321308012	0.574394602	0.823725902	0.481423836	0.491136345	0.200324739	0.094627652	0.581732128	0.112382358	0.339606902	0.486414829
Potra2n1041s36943	brown-2011	0.04348413	0.018627123	0.017149729	-0.05532979	0.249401459	-0.112215635	-0.428003948	-0.049962909	-0.282111731	-0.025272922	0.034454205	-0.163782341	-0.204442213	0.898982859	0.956649706	0.960085537	0.871639697	0.459556046	0.742540624	0.189104108	0.884014025	0.400633476	0.94120317	0.919894391	0.630376176	0.54650923
Potra2n1048s36945	blue-2011	0.037998895	0.160328322	-0.479866023	0.16683606	0.315077443	0.217507697	0.198323858	0.38723977	-0.536740481	0.274867426	-0.14848622	0.342701875	0.155695479	0.911679486	0.637702615	0.135244621	0.623923589	0.345291227	0.520572154	0.558832414	0.239349633	0.088686054	0.413348111	0.663039655	0.302212512	0.647575262
Potra2n1049s36950	blue-2011	-0.332906096	-0.124722823	-0.250818266	0.174150504	0.040632379	0.209745608	0.576364276	0.226803342	-0.01935079	-0.324040543	-0.319600288	0.216826071	0.062457089	0.317136429	0.714827954	0.456924911	0.60856475	0.905581301	0.535918083	0.063459532	0.502443714	0.954966985	0.330977823	0.338028631	0.521912249	0.855246663
Potra2n1055s36952	turquoise-2011	0.001229351	-0.182666239	0.059116705	-0.310072778	-0.094771769	-0.010911616	-0.400006622	-0.262890681	0.310604778	-0.480828567	-0.090636422	-0.695116972	-0.117853579	0.997137817	0.590860904	0.862923637	0.353421748	0.781648042	0.974599001	0.222859975	0.434790936	0.352552785	0.134349851	0.790989449	0.017573444	0.730012378
Potra2n1055s36953	yellow-2011	-0.27809111	0.298252149	-0.110088375	0.276366504	0.36836898	0.362111497	0.437697859	0.430977053	0.064427892	-0.078719971	-0.599654545	0.413183143	0.187595446	0.407666123	0.373014322	0.747282447	0.410701098	0.264977007	0.273803436	0.178185502	0.185713427	0.85072254	0.818042298	0.051172124	0.206561624	0.580703421
Potra2n1069s36958	turquoise-2011	-0.147324861	0.064593194	0.346457321	-0.081860315	-0.195419611	-0.013560752	0.285287103	-0.182367248	0.580971071	-0.295347268	-0.275920296	0.125208213	-0.006990826	0.665542116	0.850343259	0.296594851	0.810894581	0.564720422	0.968434501	0.395121959	0.591479179	0.060885397	0.377911902	0.411488129	0.713758436	0.983724821
Potra2n106s34540	brown-2011	-0.130742742	-0.019091756	0.217701165	-0.430940742	-0.587613368	-0.213952668	-0.049866219	-0.480552672	0.174641583	-0.476555328	-0.340076162	-0.052512713	-0.100384042	0.701596622	0.95556929	0.520192055	0.185754613	0.057300011	0.527577399	0.884237182	0.134605935	0.607538565	0.138350985	0.306174489	0.878131928	0.769011893
Potra2n106s34546	yellow-2011	-0.662701321	-0.120159845	-0.438760636	-0.264249725	-0.000498356	-0.075570935	0.049980859	-0.08782267	-0.399822834	-0.467436292	-0.816566652	0.077868414	-0.335557151	0.026270601	0.724904396	0.177012445	0.432331628	0.998839723	0.825222309	0.883972598	0.797359694	0.223092484	0.147138795	0.002162353	0.819982689	0.313059053
Potra2n106s34547	blue-2011	-0.402197009	-0.39636206	-0.652769116	0.188438623	0.434573826	-0.120920743	0.383119609	0.522237667	-0.449728646	0.155722032	0.02181951	0.36630329	-0.008711162	0.220099891	0.227497273	0.029452603	0.578972671	0.181661128	0.723221334	0.244817602	0.09936223	0.165182308	0.64751853	0.949227817	0.267872725	0.979720385
Potra2n1075s36965	turquoise-2011	0.145806394	-0.23469749	0.295806977	-0.453469356	-0.329042754	-0.24663731	-0.458197595	-0.713933681	0.428215714	-0.423976116	0.166008473	-0.713842337	-0.461871727	0.66881868	0.487267909	0.377134684	0.161262329	0.323129202	0.464709291	0.156390692	0.013598341	0.18886137	0.193756962	0.625669983	0.013615901	0.152669096
Potra2n10c20098	turquoise-2011	0.247547366	-0.130597312	0.597200147	-0.250461877	-0.278203298	-0.206082001	-0.328575396	-0.64157696	0.517451829	-0.314477906	0.347236776	-0.512389318	-0.273523183	0.463009751	0.701915407	0.052382914	0.457586102	0.407469076	0.543225416	0.323858243	0.033352565	0.103061505	0.346260021	0.295436129	0.107071106	0.415728758
Potra2n10c20099	turquoise-2011	0.420426562	-0.054530365	0.503806822	-0.136156725	0.046905265	-0.102303704	-0.054362063	-0.545560415	0.447121207	-0.15354448	0.438818461	-0.249115633	-0.247673889	0.197913939	0.873481344	0.114097352	0.689760168	0.891074564	0.764701131	0.873869136	0.082579362	0.167949178	0.652176561	0.176948755	0.460087693	0.462773693
Potra2n10c20100	turquoise-2011	0.720382448	0.256290413	0.812451779	0.224326788	0.1232142	0.19115243	-0.103011345	-0.180564208	0.730208602	0.363552684	0.741812585	-0.230216891	0.334429326	0.012399437	0.446828387	0.002374297	0.507246506	0.718155016	0.573415746	0.763113568	0.595212799	0.010722274	0.271756147	0.008961118	0.495856398	0.314790191
Potra2n10c20102	brown-2011	-0.137570969	0.217541671	-0.058111718	-0.287336355	0.071708876	-0.022689617	-0.154536995	-0.11814727	0.07619945	0.00319839	-0.512633508	0.06014382	-0.0491911	0.686678377	0.520505398	0.86523544	0.391585172	0.834044445	0.947205535	0.650052062	0.729361353	0.823788276	0.992553568	0.106875415	0.860561926	0.885795547
Potra2n10c20103	turquoise-2011	0.15021334	-0.097724264	0.426624728	-0.185256552	-0.308808921	-0.034507344	-0.163184217	-0.616788532	0.331458425	-0.388017201	0.169094534	-0.47347177	-0.281219806	0.659323829	0.774994338	0.190689663	0.585514737	0.355490573	0.919771186	0.631642762	0.043249898	0.319374982	0.238325886	0.619166553	0.141284439	0.402188386
Potra2n10c20104	turquoise-2011	0.450269209	-0.039162797	0.388898188	-0.235294591	0.105310868	-0.260496249	-0.36619035	-0.565424393	0.233250389	0.214406564	0.546813483	-0.26899908	-0.301664805	0.164612239	0.908983769	0.237168846	0.486128388	0.757960362	0.439139952	0.268031558	0.069865074	0.490034494	0.526680797	0.081735088	0.423789523	0.367302164
Potra2n10c20105	turquoise-2011	0.35592125	-0.218659135	0.525367072	-0.274807114	-0.290948714	-0.328649317	-0.294270186	-0.639414025	0.477644725	-0.196705187	0.555342507	-0.438970768	-0.320964945	0.282695023	0.51831171	0.096990906	0.413454782	0.385389277	0.323742874	0.379736071	0.03414588	0.137323896	0.562111049	0.076140696	0.176781068	0.335853282
Potra2n10c20106	yellow-2011	-0.089032933	0.250523851	0.155287464	0.121201621	0.000347654	0.303672729	-0.271996739	0.26949361	0.389804988	-0.045583129	-0.308731521	-0.340674162	0.277377465	0.794618314	0.457471094	0.64844722	0.722600327	0.999190589	0.363962329	0.41844012	0.422904766	0.235981314	0.894129794	0.355617474	0.305269684	0.408920667
Potra2n10c20107	blue-2011	-0.424786982	-0.357696442	-0.788596945	-0.231068444	0.127895569	-0.203443864	0.112233776	0.214020134	-0.407917164	-0.162035236	-0.355417679	0.092634283	-0.255732826	0.19281478	0.280128928	0.003922029	0.494219039	0.707845468	0.548512454	0.74250022	0.52744409	0.212987393	0.634078335	0.283425324	0.786473289	0.447852373
Potra2n10c20111	turquoise-2011	0.120569336	-0.248432132	0.31627393	-0.452752971	-0.318586446	-0.489753923	-0.577069584	-0.641062514	0.242082663	-0.281766376	0.265854894	-0.4998893	-0.530585609	0.723998489	0.461360176	0.343362069	0.162008539	0.339649556	0.12623163	0.063060739	0.03354007	0.473257759	0.401235188	0.429435485	0.117400991	0.093119608
Potra2n10c20113	yellow-2011	0.139944183	0.456911661	-0.005967191	0.488690836	0.013003248	0.476998207	0.098839406	0.515932493	-0.132274657	0.49936912	-0.027909942	0.208224263	0.483381022	0.681516511	0.157706443	0.986107707	0.127181711	0.969731687	0.137932853	0.772484775	0.104254396	0.698241269	0.117844233	0.935078828	0.538947571	0.131995324
Potra2n10c20116	magenta-2011	-0.237014217	-0.108537071	-0.055951993	0.119953485	-0.148273178	-0.142924226	-0.170234318	0.117069093	-0.120380083	0.066058559	0.04138296	-0.05445197	-0.197599355	0.482853249	0.750745397	0.870206716	0.725361043	0.663498481	0.675052096	0.616770774	0.731752138	0.724417131	0.84698227	0.903844056	0.873661975	0.560298958
Potra2n10c20118	brown-2011	-0.030399256	-0.123655807	0.106803463	-0.434323446	0.076472704	-0.350135971	-0.139475397	-0.516311825	0.105968857	-0.034518654	-0.036278201	-0.003511232	-0.305850268	0.929300419	0.717180654	0.754620186	0.181941459	0.823164964	0.291148146	0.682535182	0.103955729	0.756487432	0.919744964	0.915666312	0.991825233	0.360358078
Potra2n10c20120	brown-2011	0.549015007	0.204147183	0.674916688	-0.013305946	0.163097671	0.007267169	0.073296166	-0.425682603	0.448675968	0.181483909	0.46137437	0.080192671	0.101769477	0.08026571	0.547100908	0.022700086	0.969027369	0.631826105	0.98308155	0.830416451	0.191777334	0.16629594	0.593307235	0.15316961	0.814688713	0.765900185
Potra2n10c20123	brown-2011	0.639379876	0.189856963	0.371498232	0.412784539	0.407123796	0.159901029	-0.088184289	0.12580967	0.093343345	0.688866914	0.845475139	0.009487646	0.24114211	0.03415851	0.576065815	0.260624268	0.207043925	0.213965631	0.638611002	0.79654037	0.712433813	0.784871868	0.019060411	0.001044588	0.977913092	0.475031848
Potra2n10c20126	turquoise-2011	-0.031079111	-0.29202205	0.004460927	-0.535197495	-0.308398547	-0.237447939	-0.249005712	-0.479422832	0.217283859	-0.580465738	-0.123004089	-0.481544547	-0.215496198	0.927722801	0.38355784	0.989614269	0.089784143	0.356163666	0.482028757	0.460292225	0.135657872	0.521012065	0.061164241	0.718618738	0.133686724	0.524531003
Potra2n10c20127	blue-2011	-0.032348149	-0.197271265	-0.07860715	-0.369263691	-0.53719303	-0.114165503	-0.210722724	-0.234092914	0.315549899	-0.416252601	-0.126004281	-0.484101602	-0.101482858	0.924778604	0.560963584	0.818299325	0.263728307	0.088365681	0.738201258	0.533976057	0.4884229	0.344528785	0.202870091	0.712005365	0.131335401	0.766543682
Potra2n10c20128	brown-2011	0.523750542	0.323101297	0.694297248	-0.044065423	0.167952479	0.090218811	-0.0137656	-0.506599041	0.364264798	0.020143708	0.248671957	0.019156643	-0.007105047	0.098211159	0.332462714	0.017763565	0.897638542	0.621570443	0.79193419	0.967957884	0.11177969	0.270747735	0.953123424	0.460913506	0.955418413	0.983458937
Potra2n10c20129	turquoise-2011	0.333647165	-0.202858586	0.063633986	-0.387406302	-0.188290965	-0.298293389	-0.226860602	-0.54635223	0.139789525	0.055157628	0.411635196	-0.288486562	-0.294424218	0.315993784	0.54968822	0.852544529	0.239130124	0.579275618	0.372945026	0.502332904	0.082045194	0.68185253	0.872036262	0.208438357	0.389606983	0.379474927
Potra2n10c20131	blue-2011	-0.315255157	-0.135391092	-0.513401348	0.133874175	-0.138640633	0.011443022	0.25280819	0.406874413	-0.257376877	0.000694035	-0.208245757	0.201627003	-0.033792021	0.345004332	0.691430336	0.106261591	0.694743011	0.684350298	0.973362319	0.453241234	0.214273675	0.44483629	0.998384142	0.53890472	0.552165674	0.921429821
Potra2n10c20134	brown-2011	0.635864316	0.200112524	0.302481911	0.151581356	0.153458545	0.088683388	0.110446145	-0.211905453	-0.000643193	0.540478747	0.651173126	0.176164651	0.123636638	0.035476271	0.555218361	0.365941162	0.656385489	0.652360615	0.79540986	0.746484396	0.531629289	0.998502512	0.086062534	0.029988049	0.604359928	0.717222942
Potra2n10c20135	brown-2011	0.302906588	0.22861277	0.529698952	-0.256761628	-0.222133149	0.096476282	-0.225761087	-0.559332312	0.349175799	-0.420669238	-0.104952883	-0.337918569	-0.067500071	0.365234827	0.498947232	0.093770069	0.445963874	0.511517106	0.777805143	0.504462552	0.073613891	0.292564439	0.197628045	0.758762026	0.30945115	0.843678222
Potra2n10c20139	turquoise-2011	-0.274379565	-0.407536715	-0.098619699	-0.495228019	-0.216084381	-0.589690239	-0.048261933	-0.359646394	-0.032779955	-0.300717659	-0.0726338	0.086436086	-0.332544349	0.414211343	0.213456163	0.772979058	0.121411246	0.523372086	0.056209156	0.887940918	0.277325247	0.923776995	0.368883	0.831930032	0.800502984	0.317695009
Potra2n10c20141	yellow-2011	-0.379443035	0.170108545	-0.499345995	0.264310718	0.350001043	0.425844631	0.324100609	0.601200492	-0.409567952	-0.050429942	-0.629490756	0.286465451	0.328781413	0.249757055	0.61703498	0.117863963	0.43222141	0.291346941	0.191590009	0.330882983	0.050419413	0.210960446	0.882936233	0.037955073	0.393086325	0.323536765
Potra2n10c20142	brown-2011	0.562776591	0.334176145	0.720524008	-0.038646035	0.140049885	0.064422866	-0.325348526	-0.412029307	0.421319479	0.20183341	0.365590295	-0.198164544	0.084128705	0.071478272	0.315179515	0.01237401	0.910180538	0.681286886	0.850734073	0.328915864	0.207959578	0.196863225	0.551750152	0.268876339	0.559154767	0.805739531
Potra2n10c20145	turquoise-2011	0.559550672	0.241973158	0.771162836	0.063109619	-0.173494174	0.202156827	-0.404228938	-0.369668846	0.517626363	-0.049796113	0.446826783	-0.559587465	0.150787771	0.073477244	0.473464154	0.005452279	0.853748292	0.609937242	0.551099328	0.217557567	0.263163952	0.102925044	0.88439899	0.168263386	0.073454236	0.658089488
Potra2n10c20147	brown-2011	0.757695023	0.856224568	0.843826728	0.634279981	0.19716832	0.783052082	0.093813899	0.257854362	0.525136164	0.510145693	0.297941594	0.076596216	0.80413285	0.006905038	0.000767555	0.001092937	0.036081576	0.561172189	0.004368831	0.783809533	0.44396211	0.097164598	0.108880015	0.373536364	0.822883256	0.002849611
Potra2n10c20148	turquoise-2011	0.48477109	-0.05288818	0.495124242	-0.261668872	-0.092303942	-0.156944087	-0.393198472	-0.530802973	0.499026175	-0.115196663	0.471522239	-0.511732822	-0.16884035	0.130724151	0.87726623	0.121501514	0.437007554	0.787219621	0.644909365	0.231567962	0.092960601	0.118137043	0.735909208	0.143159132	0.107598367	0.619701292
Potra2n10c20150	brown-2011	0.27340841	0.41373205	0.532477929	-0.104132219	-0.009318866	0.119763469	-0.487693299	-0.477557608	0.048955728	-0.038539806	-0.089713296	-0.271974547	-0.147249404	0.415932328	0.205898555	0.091741324	0.76060061	0.978305926	0.725781592	0.128077348	0.137405852	0.886338936	0.910426575	0.79307813	0.418479603	0.665704814
Potra2n10c20151	brown-2011	0.35891123	0.212204093	0.509274855	-0.179383634	0.235727187	-0.019262578	-0.312987015	-0.452766529	0.395639938	0.139648705	0.175878413	-0.217432699	-0.075614412	0.278380432	0.531037407	0.109587427	0.59766223	0.485303553	0.955172093	0.34867531	0.161994396	0.228422737	0.682158528	0.604956838	0.520719531	0.825123096
Potra2n10c20152	brown-2011	0.565243025	0.669759446	0.446790202	0.671530303	0.625643885	0.551052142	0.37792074	0.598145698	0.400078092	0.79336522	0.311126039	0.540858985	0.715384257	0.069974785	0.024162546	0.168302451	0.023653066	0.039508141	0.07892181	0.251818843	0.051914163	0.222769598	0.003565654	0.35170244	0.085798597	0.013321672
Potra2n10c20153	blue-2011	-0.472250051	-0.474552422	-0.70357599	0.064005907	0.046871122	-0.220111509	0.365091568	0.44696517	-0.262545819	0.009068548	-0.053921004	0.250191059	-0.141234441	0.142457438	0.14025197	0.015695736	0.851690901	0.891153444	0.515466448	0.269579607	0.168115655	0.435416047	0.978888546	0.874885518	0.458088831	0.678715249
Potra2n10c20155	turquoise-2011	-0.255115158	-0.691231774	-0.270977233	-0.667182776	-0.322862571	-0.73972781	-0.412754834	-0.52635118	-0.041788233	-0.524560362	0.09244656	-0.446821287	-0.7131094	0.448987973	0.01848761	0.420255779	0.024917683	0.332840688	0.009260744	0.207079895	0.096252931	0.902906194	0.09759861	0.786897387	0.168269254	0.013757391
Potra2n10c20156	turquoise-2011	0.315143905	0.069634887	0.561308913	-0.174973519	-0.070733712	-0.095726365	-0.609659561	-0.466323203	0.348834067	-0.09727955	0.288297269	-0.569373498	-0.16750273	0.345183917	0.838789237	0.072383149	0.606845294	0.83627478	0.779495318	0.046434897	0.148234821	0.293069422	0.775995682	0.389932196	0.067504814	0.622518027
Potra2n10c20158	turquoise-2011	0.027236833	-0.298343427	0.127186923	-0.490553572	-0.35777665	-0.276156255	0.060339703	-0.480948995	0.494198612	-0.437338871	0.008215228	-0.23625743	-0.104405351	0.9366418	0.372860954	0.709403305	0.125519978	0.280013293	0.411071849	0.860111636	0.134238167	0.122308559	0.178582811	0.980874735	0.484293384	0.759988572
Potra2n10c20159	blue-2011	-0.706889868	-0.314632425	-0.607446173	0.020707738	-0.236031872	-0.111430433	0.149352056	0.388410557	-0.405969013	-0.322823889	-0.496801522	0.104221702	-0.128788117	0.01500105	0.346010197	0.047455745	0.951812159	0.484722981	0.744289972	0.661175987	0.237808871	0.215394247	0.332901954	0.120047831	0.760400082	0.705884783
Potra2n10c20161	turquoise-2011	-0.073762492	-0.180718987	0.205778022	-0.101479379	-0.638723893	-0.177049197	-0.176799669	-0.050285462	0.277395656	-0.195077455	0.138640773	-0.270188448	0.161881228	0.829351151	0.594891944	0.54383355	0.766551494	0.034401756	0.602516708	0.603036464	0.883269638	0.408888665	0.565415714	0.684349995	0.421663146	0.634405045
Potra2n10c20163	brown-2011	0.364750376	0.543244094	0.507146481	0.420846683	0.467807207	0.372692142	0.014278765	0.063858431	0.147389412	0.426415201	0.146275338	0.196065889	0.150643568	0.270061327	0.084155226	0.111328891	0.197419155	0.146774699	0.258974333	0.96676395	0.85202937	0.665402943	0.190931236	0.66780623	0.563408053	0.65839928
Potra2n10c20165	blue-2011	-0.39682125	-0.116430345	-0.557104689	0.25199018	-0.012262711	0.205079807	0.286690015	0.616268739	-0.395970753	0.010081789	-0.278375964	0.178741738	0.325425345	0.226909922	0.733169531	0.075017643	0.454753835	0.971454849	0.545231434	0.392698977	0.043476864	0.227998495	0.976530266	0.407165895	0.598995601	0.328794976
Potra2n10c20169	yellow-2011	-0.101836298	0.149007641	-0.125984653	0.08280815	0.154771726	0.297888098	-0.037190398	0.111059816	-0.297049155	0.038492467	-0.25472278	-0.056725684	0.251261479	0.765750184	0.661917117	0.712048574	0.808739738	0.649549959	0.373626329	0.91355254	0.745116045	0.375038617	0.910536218	0.449710068	0.868425333	0.456103257
Potra2n10c20170	grey-2011	-0.135187011	0.110826636	-0.023721248	0.144833063	0.326207701	-0.033257403	0.017721312	0.01570213	-0.375391493	0.245172175	-0.065995784	0.312947491	-0.181036026	0.69187573	0.745635909	0.944808207	0.670921678	0.327565156	0.922669633	0.958756186	0.963452667	0.255265906	0.46745142	0.847126206	0.348739459	0.594234934
Potra2n10c20173	turquoise-2011	-0.03145603	-0.221237193	0.304140293	-0.138548929	-0.345989689	-0.352614112	-0.304464492	-0.242625599	0.415739585	0.022021298	0.317365298	-0.291443778	-0.198174227	0.926848254	0.513265782	0.363186865	0.684549794	0.297291218	0.287510325	0.362649673	0.472235028	0.203484314	0.948758802	0.341607343	0.384544004	0.559135173
Potra2n10c20174	turquoise-2011	0.400557326	-0.088993414	0.298595922	-0.1217724	0.035874023	-0.3146291	0.158395334	-0.418653047	0.283278056	0.244120678	0.563279471	0.206787556	-0.27278774	0.222164135	0.794707796	0.372436875	0.721338822	0.916603043	0.346015572	0.641815523	0.200010836	0.398604687	0.469423921	0.071169984	0.541814973	0.417034031
Potra2n10c20175	turquoise-2011	0.284407717	0.091819844	0.533171938	-0.071917079	-0.263307865	0.005380284	-0.042929125	-0.534304933	0.088160686	-0.137339694	0.250601544	-0.106252172	-0.010857584	0.396644531	0.788313622	0.091239224	0.833568398	0.434035299	0.987473996	0.900266604	0.090423424	0.796593841	0.687182058	0.457326932	0.755853445	0.974724746
Potra2n10c20176	turquoise-2011	0.297735971	-0.02587433	0.230692934	-0.290097257	0.022081961	-0.218742754	-0.233206619	-0.610268031	0.120559124	-0.073743176	0.226688876	-0.207380991	-0.50263364	0.37388222	0.939806169	0.494940774	0.386845236	0.948617806	0.518147716	0.490118282	0.046156935	0.724021079	0.829395274	0.502665262	0.540629829	0.115080322
Potra2n10c20177	yellow-2011	0.3490667	0.615214368	0.014897357	0.717967145	0.374660123	0.673549826	0.185439337	0.682104793	-0.375752925	0.516658325	0.05848061	0.352407052	0.552657233	0.292725603	0.043939777	0.965324812	0.012839127	0.256267668	0.023081396	0.585138186	0.020768149	0.254771678	0.103683401	0.864386755	0.287813313	0.077873555
Potra2n10c20181	yellow-2011	-0.193312662	0.230031986	-0.383103447	0.395332642	0.11950651	0.303409813	0.018253926	0.675129087	-0.431502656	0.399035539	-0.220798807	0.218571522	0.332334273	0.569007278	0.496212247	0.244839191	0.228817231	0.726350411	0.364398754	0.957517554	0.022641238	0.185117866	0.224090099	0.514122331	0.518483561	0.318019634
Potra2n10c20183	yellow-2011	-0.363001789	0.193239919	-0.406423664	0.385236778	0.411888913	0.343540023	0.422400526	0.68382824	-0.223613866	0.233763594	-0.465105799	0.472537788	0.298607603	0.272537706	0.569155511	0.214831114	0.241998945	0.208130058	0.300953747	0.195595628	0.020322949	0.508632739	0.489052549	0.149439404	0.142180626	0.37241726
Potra2n10c20186	brown-2011	0.327817606	0.199262092	0.643169603	0.063238523	-0.000505304	0.19604648	-0.32535399	-0.301591394	0.351567145	-0.142026326	0.222389762	-0.440333529	0.112178737	0.325042203	0.556935514	0.032776729	0.853452348	0.998823546	0.563447449	0.328907264	0.367424567	0.289044148	0.676997802	0.511016732	0.175285021	0.742622804
Potra2n10c20190	brown-2011	0.460483481	0.120651383	0.566571851	-0.310018546	-0.105114862	-0.166933802	-0.614373955	-0.608650649	0.412512564	0.072723509	0.355351883	-0.504199344	-0.18409806	0.154068712	0.723817017	0.069173642	0.353510392	0.758399268	0.623717446	0.044311184	0.046898327	0.207373395	0.831725007	0.283520822	0.113769684	0.587903476
Potra2n10c20194	yellow-2011	-0.026286615	0.426515469	-0.309044664	0.446870572	0.416016487	0.580587017	0.316912473	0.676128855	-0.411943323	0.298876769	-0.365594725	0.402311588	0.558447606	0.938848565	0.19081561	0.355104207	0.168216632	0.203152648	0.06109724	0.342334832	0.022365694	0.208063978	0.371965462	0.268870097	0.219956068	0.07416927
Potra2n10c20196	turquoise-2011	0.291396444	0.124972145	0.496570917	-0.24172537	-0.178291408	-0.020559114	-0.537606917	-0.556372257	0.194546278	-0.340947377	0.073308861	-0.54445677	-0.220984086	0.384624781	0.714278536	0.120247029	0.473931339	0.599931704	0.952157673	0.088073348	0.075483073	0.566495779	0.304856782	0.830387446	0.08332774	0.513760246
Potra2n10c20202	brown-2011	0.123125684	-0.050539422	0.039493144	-0.078557159	0.106845995	-0.073687877	-0.503057694	-0.178349998	-0.33947907	0.098953381	0.237254045	-0.342659157	-0.083986843	0.718350364	0.882683608	0.908218808	0.818413218	0.754525062	0.82952159	0.114724393	0.599809881	0.307079375	0.772228391	0.482397264	0.302276745	0.806061718
Potra2n10c20209	brown-2011	0.073341805	0.222981182	0.25889836	0.229310757	0.224193291	0.228550891	0.090774051	0.300552699	0.373023828	0.32414684	0.041106683	0.106643127	0.510019394	0.830312179	0.50986432	0.442053572	0.497601313	0.507505959	0.499066629	0.790678152	0.369158682	0.258517014	0.330809996	0.904483465	0.75497881	0.108982429
Potra2n10c20211	turquoise-2011	-0.191167193	-0.398539154	-0.012982441	-0.0463254	-0.141151772	-0.448068917	0.219511356	0.038789089	0.215329435	0.158921488	0.337559623	0.247128743	-0.067912875	0.573385572	0.224720431	0.969780101	0.89241437	0.678894623	0.166940242	0.516641366	0.909849222	0.524859778	0.6406951	0.309998107	0.463791179	0.842732459
Potra2n10c20212	brown-2011	0.730736646	0.403932412	0.756854194	0.071363957	-0.011520715	0.140934398	-0.023149299	-0.275471254	0.584287084	0.32267881	0.498587555	0.026855039	0.314625251	0.010637086	0.217927491	0.007004252	0.834833198	0.973181515	0.679366344	0.946137267	0.412280899	0.05907699	0.333131791	0.118512221	0.937528423	0.346021794
Potra2n10c20214	turquoise-2011	0.31087601	-0.057235128	0.517125774	-0.428983453	-0.229235887	-0.282073642	-0.543978389	-0.831645334	0.314709339	-0.199364273	0.286960612	-0.544122078	-0.425399949	0.352110185	0.867252664	0.10331675	0.187982925	0.497745608	0.400699817	0.083653522	0.001504243	0.345885879	0.556729081	0.392232479	0.08355558	0.192104383
Potra2n10c20215	pink-2011	0.140049783	-0.209498884	-0.318814071	-0.02509939	0.428820234	-0.184700733	-0.069882513	0.039025051	-0.313779939	0.369012344	0.384297499	0.051078192	-0.187318598	0.681287109	0.53640891	0.339285276	0.941606292	0.188169473	0.586660339	0.838222473	0.909302758	0.347389657	0.264078762	0.243247115	0.881440535	0.581272127
Potra2n10c20216	blue-2011	-0.266047501	-0.137169913	-0.39612144	0.033353731	-0.369397326	0.051264622	-0.130494844	0.246636751	-0.223110419	-0.041209911	-0.151204287	-0.234060477	0.028478136	0.429088597	0.687551888	0.227805404	0.92244623	0.263542087	0.881010453	0.702140043	0.464710335	0.509612644	0.904244549	0.657194956	0.488484903	0.93375963
Potra2n10c20218	turquoise-2011	0.03556267	-0.319345646	0.103691335	-0.122522022	-0.183796772	-0.023971115	0.311126504	-0.238286434	0.348558831	-0.315126156	0.209254409	-0.169939061	0.096181349	0.917324706	0.338435367	0.761588809	0.719682995	0.588525319	0.944227621	0.351701683	0.480436588	0.293476492	0.345212574	0.536895447	0.617391071	0.778469765
Potra2n10c20226	turquoise-2011	-0.210973767	-0.639228617	-0.105757978	-0.666906626	-0.36491817	-0.509036157	-0.42755081	-0.677289153	0.121453928	-0.675338038	0.04056478	-0.719567347	-0.567983943	0.533477577	0.034214491	0.756959413	0.024999592	0.269824362	0.109781848	0.189624155	0.022048903	0.722042613	0.022583451	0.90573778	0.012546584	0.068329086
Potra2n10c20227	brown-2011	0.406467814	0.08918111	0.59292016	-0.121337577	0.108357992	-0.04915065	0.029854557	-0.53088814	0.353922616	-0.051505406	0.330114042	-0.025130434	-0.038757744	0.214776477	0.794282819	0.054540943	0.722299786	0.751145418	0.885888928	0.930564566	0.092898348	0.285599702	0.88045502	0.321461399	0.941534174	0.909921817
Potra2n10c20229	black-2011	-0.019308323	-0.271289966	-0.425894954	-0.308766512	0.077156251	-0.25532634	-0.275059612	-0.045172567	-0.309487468	-0.040344466	0.041507549	-0.191097235	-0.20327727	0.955065728	0.419698423	0.191531852	0.3555601	0.821606147	0.448599557	0.413008294	0.895078797	0.354379071	0.906247784	0.903555726	0.573528558	0.548847021
Potra2n10c20230	yellow-2011	-0.236198608	0.232057796	-0.53105888	0.287479645	0.346153126	0.352743458	0.28940315	0.705868568	-0.381513079	0.186753666	-0.487880246	0.400531989	0.341683366	0.4844054	0.492319713	0.092773629	0.391338462	0.297047737	0.287321145	0.388034167	0.015212737	0.246968987	0.582433284	0.127909193	0.222196121	0.303746014
Potra2n10c20233	blue-2011	-0.26623008	-0.079120721	-0.415543433	0.131876577	0.089147365	0.140910264	-0.175755759	0.551706178	-0.039306068	-0.000670677	-0.223203353	-0.24529145	0.152342546	0.428759892	0.81712945	0.203719455	0.69911272	0.79435922	0.679418724	0.605212682	0.078493543	0.908651999	0.998438525	0.509431697	0.467227911	0.654752431
Potra2n10c20234	blue-2011	-0.15290884	0.082362468	-0.563464853	0.365255778	0.241949518	0.280434167	0.27349973	0.744418735	-0.419068585	0.342657845	-0.148997781	0.331193107	0.360274882	0.653538379	0.80975282	0.071056561	0.269347936	0.473508717	0.403560462	0.415770352	0.00859657	0.199518339	0.302278718	0.661938339	0.319786164	0.276424953
Potra2n10c20235	turquoise-2011	0.328475693	-0.150307255	0.441198049	0.018219438	0.137201487	-0.02008338	0.096530557	-0.307887761	0.399387621	-0.082530428	0.520704259	-0.187760093	0.032649555	0.324013886	0.659121971	0.174339977	0.957597755	0.687483108	0.953263682	0.77768285	0.357002374	0.223643638	0.809370997	0.100537891	0.580365302	0.924079458
Potra2n10c20239	turquoise-2011	0.428775692	-0.118425549	0.550254783	-0.314720596	-0.328444511	-0.312084315	-0.238790363	-0.771382687	0.359087654	-0.151236177	0.519510383	-0.315032472	-0.351869442	0.1882204	0.728744638	0.079446029	0.345867685	0.324062572	0.350141972	0.479480842	0.005430613	0.278127006	0.657126484	0.101459498	0.345363847	0.288600814
Potra2n10c20240	lightgreen-2011	-0.258145582	-0.139665805	-0.118245125	0.069649108	0.148757709	-0.234046347	0.0743374	0.015966235	-0.295343785	0.186855602	0.043916112	0.291913466	-0.256872587	0.443429342	0.682121369	0.729144472	0.838756687	0.662455105	0.488511915	0.82803816	0.962838314	0.377917795	0.582223701	0.897983819	0.383742918	0.445760417
Potra2n10c20241	brown-2011	0.453544783	0.260074751	0.755833351	-0.071766398	0.015644248	0.002081018	-0.33419805	-0.45921984	0.556900411	0.136625536	0.336816967	-0.266992428	0.017251351	0.161183885	0.439907637	0.007126105	0.833912919	0.963587312	0.995154978	0.315145821	0.155349632	0.07514726	0.688738107	0.311131418	0.427388705	0.959849183
Potra2n10c20245	red-2011	0.083667639	0.37556569	0.194269282	0.34510548	0.448903049	0.394408888	0.42156267	0.464788826	0.361752975	0.348038543	-0.136879831	0.428170655	0.629984239	0.806786774	0.255027638	0.567059331	0.298610377	0.16605532	0.230005502	0.196577639	0.149754041	0.274314079	0.29424684	0.688183909	0.188913003	0.037758967
Potra2n10c20250	turquoise-2011	0.330327291	-0.15885676	0.22167213	-0.16719256	-0.203812921	-0.058701163	-0.270433916	-0.464806661	0.222732066	0.028500634	0.484246192	-0.519692396	-0.128735168	0.32112996	0.640832901	0.512416577	0.623171827	0.547771581	0.863879405	0.421224933	0.149736326	0.510349599	0.933707399	0.131203235	0.101318639	0.706001054
Potra2n10c20254	blue-2011	-0.441393024	-0.135086563	-0.646464007	0.277138067	0.088521537	0.116565437	0.367917018	0.682374488	-0.392087584	0.155764029	-0.262226612	0.344312366	0.213010995	0.174127274	0.692094986	0.031607769	0.409341937	0.79577643	0.732869697	0.265609055	0.020698027	0.233007376	0.647428804	0.435995034	0.299796354	0.529439569
Potra2n10c20255	blue-2011	-0.399390172	-0.181094446	-0.677957402	0.137072611	0.0206634	-0.090740177	0.223291609	0.648066446	-0.378295209	0.192823988	-0.207578493	0.359568976	0.103531592	0.223640404	0.594113898	0.021867909	0.687763867	0.951915233	0.790754767	0.509259883	0.031049882	0.251310763	0.570003367	0.540235635	0.27743626	0.761946936
Potra2n10c20257	blue-2011	-0.462432649	-0.185551013	-0.701648499	0.024559585	-0.076272408	-0.0668693	0.279095218	0.489605061	-0.395507127	0.06660949	-0.358454649	0.336452118	0.066740464	0.152105839	0.584908168	0.016110264	0.94286036	0.823621845	0.845123717	0.405904161	0.126364395	0.228593185	0.845719234	0.279036891	0.311689008	0.845419017
Potra2n10c20258	grey60-2011	0.010068729	-0.508459027	-0.164253098	-0.310373293	-0.626216262	-0.397959356	-0.219566822	-0.397710081	-0.112568134	-0.268502054	0.390756256	-0.429084136	-0.395592917	0.976560662	0.110252847	0.629379929	0.352930754	0.039274313	0.225458002	0.516532732	0.225775543	0.741755647	0.42467964	0.234739265	0.187867908	0.228483075
Potra2n10c20259	brown-2011	0.503574244	0.249137796	0.589697704	-0.139310361	-0.00378508	-0.005346145	-0.547435055	-0.600058378	0.129797091	0.047037598	0.328390817	-0.410416124	-0.219039575	0.114291789	0.460046459	0.056205261	0.682893919	0.991187687	0.98755347	0.081318431	0.050974763	0.703670276	0.890768837	0.324146415	0.209923475	0.517565769
Potra2n10c20261	blue-2011	-0.755009991	-0.557773411	-0.764732718	-0.216515333	-0.105364365	-0.322000677	-0.041942298	0.320256125	-0.432269948	-0.473321231	-0.463906708	-0.088043452	-0.257288859	0.007225511	0.074594379	0.006114515	0.522523652	0.757840581	0.334207215	0.902549694	0.336982259	0.184250533	0.141428645	0.150631837	0.796859443	0.44499752
Potra2n10c20262	brown-2011	0.547482858	0.411107853	0.661533468	0.017721966	0.213451574	0.237948618	-0.337150723	-0.313494888	0.332669873	0.085353949	0.215046387	-0.270624202	0.17565994	0.081286446	0.209080016	0.026631518	0.958754665	0.528567978	0.481077763	0.310621821	0.347851554	0.317501124	0.802957964	0.52541801	0.420885384	0.605412579
Potra2n10c20265	blue-2011	-0.361608839	-0.556853537	-0.413422133	-0.342363752	-0.171234419	-0.317058282	0.093027473	-0.111144949	0.194952073	-0.301341035	-0.070814841	-0.241988193	-0.284980135	0.274519521	0.075177023	0.206272773	0.302721132	0.614671361	0.342100493	0.785585176	0.74492627	0.565670586	0.367842163	0.836089183	0.473435815	0.395653115
Potra2n10c20266	brown-2011	0.159202065	0.078308221	0.271287751	0.260891044	0.194651254	0.380321753	0.197680286	0.125710962	0.238553966	-0.072132138	0.142541812	-0.13204311	0.447997867	0.640097898	0.818980413	0.41970237	0.438421475	0.566282263	0.248571346	0.560135061	0.712651156	0.479929084	0.833076728	0.675880551	0.698748118	0.167015752
Potra2n10c20270	yellow-2011	0.006772049	0.478346752	-0.117877478	0.676899595	0.383067021	0.565530072	0.289230416	0.921285482	-0.195542874	0.478625334	-0.170160083	0.457867898	0.678938027	0.984234096	0.136664584	0.729959395	0.022154904	0.244887853	0.0698012	0.388330327	5.62E-05	0.564470025	0.136403508	0.616926711	0.15672738	0.021604225
Potra2n10c20273	brown-2011	0.54311688	0.438297573	0.582442998	0.124668416	0.20170738	0.244837	-0.447364219	-0.200864043	0.154722823	0.381716191	0.338274607	-0.258916581	0.228656725	0.084242347	0.177522976	0.060078102	0.714947863	0.552003851	0.468079765	0.16769011	0.553702701	0.649654554	0.246696392	0.308909142	0.442020295	0.498862429
Potra2n10c20274	yellow-2011	-0.370789464	0.165387083	-0.449884385	0.385222887	0.18159429	0.28488677	0.240920715	0.641713076	-0.509428671	0.253544087	-0.38580365	0.391689759	0.255407053	0.261606572	0.626982391	0.165017944	0.242017378	0.593078688	0.395814737	0.475449884	0.033303076	0.109462261	0.451882467	0.241247445	0.233524114	0.448451148
Potra2n10c20275	turquoise-2011	-0.389735285	-0.661691838	-0.431139805	-0.778583246	-0.514420497	-0.584684418	-0.426911939	-0.515234802	-0.103022778	-0.680278136	-0.215679447	-0.59000228	-0.536020537	0.236072473	0.02658237	0.185528889	0.004755419	0.105450413	0.058862781	0.190358826	0.104805179	0.763087925	0.021247547	0.524169825	0.056046492	0.089197303
Potra2n10c20282	greenyellow-2011	-0.046386897	0.108740016	0.004957293	-0.216723664	0.10025457	0.099270597	-0.241443276	-0.237670024	-0.241001329	-0.20277714	-0.315760537	-0.183649968	0.025021722	0.892272266	0.75029213	0.988458715	0.522113709	0.769302846	0.771514927	0.474463458	0.481606823	0.47529765	0.549851917	0.344189146	0.588828405	0.941786723
Potra2n10c20283	brown-2011	0.463206525	0.285553676	0.64297231	0.129565348	-0.107301715	0.164557517	-0.518497838	-0.143866819	0.347486187	0.105422015	0.382108411	-0.467959394	0.19327001	0.151330875	0.394660989	0.032847682	0.704178725	0.753506018	0.628735992	0.102245435	0.673011463	0.295065887	0.757711505	0.246170485	0.146625473	0.569094191
Potra2n10c20284	pink-2011	-0.019903877	-0.392080718	-0.296930819	-0.300246015	-0.052893973	-0.267735362	0.282861462	-0.218750611	0.073860933	-0.203061981	0.106627985	0.035910892	-0.257706391	0.953681018	0.233016288	0.375238043	0.369671494	0.877252874	0.426054459	0.399328755	0.518132308	0.829126302	0.549279503	0.755012682	0.91651759	0.44423293
Potra2n10c20287	yellow-2011	-0.433700442	0.136401563	-0.529083969	0.343320385	0.244896461	0.345632378	0.350758859	0.675291743	-0.486259374	0.114738242	-0.526791789	0.400385043	0.321077186	0.182640131	0.689226335	0.094222977	0.301283332	0.467968267	0.297823909	0.29023139	0.022596246	0.129371824	0.736927943	0.095923719	0.222381685	0.335674693
Potra2n10c20290	salmon-2011	0.84565824	0.839177065	0.669132691	0.690551071	0.639935919	0.794722786	0.301320293	0.242151851	0.240578611	0.725689863	0.415530193	0.339948072	0.696551363	0.001039319	0.001238394	0.024344714	0.018651206	0.033953266	0.003468734	0.367876772	0.473127373	0.476096166	0.011471647	0.203735333	0.306368486	0.017244274
Potra2n10c20294	blue-2011	-0.482886679	-0.317848547	-0.738441648	0.043514958	-0.092698479	-0.078679824	0.33697284	0.452360858	-0.397691585	-0.078704237	-0.283215504	0.247384814	-0.039592937	0.132449271	0.340831875	0.009449192	0.898911558	0.786328272	0.818133758	0.310893367	0.16241788	0.225799115	0.818078141	0.398713364	0.46331311	0.907987738
Potra2n10c20295	darkgreen-2011	-0.611297563	-0.706810582	-0.574843056	-0.810636133	-0.264746229	-0.804644259	-0.441567789	-0.484433914	-0.385190393	-0.520062912	-0.321913352	-0.29656858	-0.74955583	0.045689239	0.015017407	0.064325456	0.002472578	0.431434815	0.002818506	0.173936753	0.131031769	0.242060497	0.101032293	0.334345833	0.375848842	0.00790983
Potra2n10c20296	turquoise-2011	0.479475521	0.297707436	0.828102521	0.035201106	-0.025532228	0.035153098	-0.081987057	-0.397571975	0.642073839	0.121211608	0.360450674	-0.056957571	0.071744368	0.135608701	0.373930229	0.001643108	0.918162821	0.940600812	0.91827411	0.810606372	0.225951583	0.033172159	0.722578247	0.276173429	0.867891531	0.833963292
Potra2n10c20300	blue-2011	-0.541310147	-0.21439941	-0.590127572	0.070044838	-0.15503578	-0.033277582	0.085386569	0.462158093	-0.26909618	-0.128354031	-0.393215078	0.046148149	-0.066150591	0.085486125	0.526694923	0.05598127	0.83785098	0.648985286	0.922622834	0.802883937	0.152381376	0.423615734	0.706838152	0.231546484	0.892823969	0.846771259
Potra2n10c20302	blue-2011	-0.086696335	-0.383853254	-0.390945749	0.042552161	-0.091985094	-0.328890443	-0.154601284	0.250515753	-0.184525103	0.292445664	0.417681777	-0.080143859	-0.201204628	0.799912812	0.243838745	0.234492304	0.901138655	0.787940138	0.323366699	0.649914532	0.45748612	0.587022509	0.382836235	0.201164824	0.814799823	0.553016361
Potra2n10c20304	brown-2011	0.423416811	0.514865373	0.377133819	0.377451469	0.816715739	0.430289413	0.256942737	0.17418195	0.134995953	0.368413188	0.084165387	0.379625334	0.315250823	0.194408457	0.105097586	0.252888452	0.25245638	0.002154949	0.186494344	0.445631811	0.608499021	0.692292783	0.264915231	0.805656224	0.249510801	0.345011327
Potra2n10c20307	blue-2011	0.633688942	0.22426228	0.28939927	0.523664802	0.179531498	0.387143696	0.251926533	0.389372679	0.413761544	0.608205453	0.732710002	0.049017213	0.561865222	0.036309219	0.507371871	0.388040818	0.098276159	0.597355239	0.239476323	0.454871624	0.236547028	0.205862963	0.04710383	0.010323073	0.886196987	0.072039266
Potra2n10c20308	brown-2011	0.311047012	0.277358479	0.466861809	-0.213065809	0.029268408	0.039016407	-0.580859538	-0.455190036	0.090044043	-0.128193486	-0.01107029	-0.409500417	-0.101078392	0.351831289	0.408954069	0.147703835	0.529331097	0.931925076	0.909322777	0.060946867	0.159478724	0.792329635	0.707190848	0.974229732	0.211043145	0.767451987
Potra2n10c20310	blue-2011	-0.494583908	-0.029445071	-0.61024159	0.331015915	0.173971744	0.129247907	0.340569458	0.792182461	-0.418977584	0.169553194	-0.385829799	0.454481225	0.239797173	0.121972208	0.931515005	0.04616899	0.32006093	0.608938454	0.704875376	0.305428002	0.003651717	0.199626132	0.618202066	0.241212813	0.160211966	0.477573894
Potra2n10c20311	turquoise-2011	0.312670813	-0.079226473	0.332534556	-0.169019651	-0.590320658	-0.050603746	-0.625431022	-0.424582676	0.232352434	-0.116242383	0.415287813	-0.800885918	-0.098426132	0.349188694	0.816888596	0.317710138	0.61932407	0.055880856	0.882535183	0.039595345	0.193051911	0.491754697	0.733586765	0.204026129	0.003053085	0.773414597
Potra2n10c20312	green-2011	-0.087495232	-0.174448217	-0.226598523	0.095699842	-0.153469434	-0.173793293	0.075339812	0.152942618	-0.048146282	0.231929078	0.207548071	0.099388392	-0.182848306	0.798101731	0.607942558	0.502840168	0.779555112	0.652337292	0.609311596	0.825749765	0.653465988	0.888207995	0.492566638	0.540296347	0.771250029	0.590484532
Potra2n10c20314	blue-2011	-0.490791677	-0.362177244	-0.703385777	-0.245477406	-0.140031939	-0.399724246	0.199440532	0.267834769	-0.306108964	-0.079276766	-0.331091041	0.344644704	-0.214746438	0.125308572	0.273709852	0.015736299	0.466879547	0.681325869	0.223217266	0.556575039	0.425876083	0.359931113	0.816774058	0.319944419	0.299299081	0.526009845
Potra2n10c20315	blue-2011	-0.382006332	-0.133034584	-0.687328893	0.254426045	0.108090159	0.081469333	0.355112044	0.65399824	-0.442163395	0.169898062	-0.226547525	0.365621907	0.124107533	0.246307295	0.696578594	0.019439676	0.450256507	0.7517438	0.811783796	0.28386908	0.029044849	0.173288412	0.617477222	0.502938904	0.268831797	0.716184358
Potra2n10c20316	blue-2011	-0.55987156	-0.300282928	-0.805373942	0.086659491	0.142720016	-0.141496502	0.122306645	0.624860865	-0.517106521	0.137370619	-0.277333479	0.254690087	-0.017219866	0.073276745	0.369609752	0.002774564	0.799996359	0.675494452	0.678146736	0.720158627	0.039829584	0.103331835	0.687114702	0.408998052	0.449770256	0.959922411
Potra2n10c20319	brown-2011	0.574423551	0.252327143	0.651220478	-0.037023511	0.159478737	0.045231213	-0.288171492	-0.387392029	0.374227552	0.114725848	0.41309767	-0.218344229	0.044768482	0.064565648	0.454130467	0.029972065	0.913939219	0.639509196	0.894943229	0.39014836	0.239148933	0.256861216	0.736955492	0.206664988	0.518929502	0.896012948
Potra2n10c20322	greenyellow-2011	-0.396446288	-0.260918416	-0.424963769	-0.11091946	0.21740146	0.020355818	0.274910966	0.1024149	-0.31839058	-0.403161149	-0.396085099	0.088982218	-0.009604743	0.227389471	0.438371682	0.19260973	0.74542895	0.520780922	0.952630295	0.413271114	0.764451612	0.339963177	0.218891401	0.227851964	0.794733146	0.977640554
Potra2n10c20323	darkturquoise-2011	-0.306302944	-0.351027367	-0.426185946	-0.639336501	-0.410408089	-0.377295792	-0.301822312	-0.373247186	-0.132183138	-0.381458915	-0.351246095	-0.334810502	-0.356205061	0.359611131	0.289836696	0.191195767	0.034174556	0.209933285	0.252668081	0.367039613	0.258209312	0.698441588	0.24704171	0.289515397	0.314204533	0.28228389
Potra2n10c20324	turquoise-2011	0.048422859	0.014593528	0.43092801	0.048738935	-0.335629861	0.064634053	-0.284680794	0.019004787	0.556491851	-0.104795043	0.141063389	-0.445596812	0.281375482	0.887569304	0.96603165	0.185769056	0.886839474	0.312947624	0.850249512	0.396171414	0.955771516	0.075406945	0.759115559	0.679086409	0.169579919	0.401916779
Potra2n10c20325	turquoise-2011	0.544326718	0.11519334	0.653731105	0.047675342	0.155186821	-0.011887513	-0.179329235	-0.254804096	0.652607063	0.341155916	0.638267723	-0.215983594	0.150734756	0.083416223	0.73591659	0.029133129	0.889295657	0.648662362	0.972327943	0.597775187	0.449560377	0.029506662	0.304541827	0.034571621	0.523570592	0.658203376
Potra2n10c20327	brown-2011	0.539330529	0.282097292	0.683036845	-0.046655446	0.137712999	0.096753484	-0.387940644	-0.382258676	0.435455689	0.078327391	0.341750473	-0.34371601	0.080522783	0.086862816	0.400658625	0.020526528	0.891651752	0.686369114	0.777180598	0.238426587	0.245969174	0.180675869	0.818936733	0.303644845	0.300689807	0.813937374
Potra2n10c20329	yellow-2011	-0.300153292	0.193660937	-0.298068006	0.143344081	-0.10344187	0.369757816	-0.171584502	0.320106408	-0.471430941	-0.275062526	-0.57673401	-0.175820682	0.155383502	0.369826609	0.568297787	0.373323821	0.674142901	0.762148103	0.263040115	0.613937077	0.337220979	0.143247307	0.413003143	0.063250266	0.605077254	0.648241944
Potra2n10c20330	yellow-2011	0.303410459	0.733116003	0.328497438	0.736307813	0.551837568	0.878209436	0.265662154	0.574127161	-0.023349879	0.417232345	-0.101785269	0.262926494	0.769495242	0.364397683	0.010259312	0.323979937	0.009767974	0.078407695	0.000375985	0.429782749	0.064735715	0.945671156	0.201700151	0.765864733	0.434726043	0.005618688
Potra2n10c20331	brown-2011	0.647410599	0.414029081	0.655016645	0.072812644	0.18875073	0.238601822	-0.239476544	-0.41965154	0.117186329	0.183150056	0.372272077	-0.154429976	0.10984653	0.031277372	0.205540278	0.028710023	0.831521304	0.578332528	0.479838326	0.478180811	0.198828647	0.73149207	0.58986095	0.259554166	0.650281028	0.74782204
Potra2n10c20332	brown-2011	0.562384724	0.484016568	0.657121496	0.019210479	0.286291876	0.235968432	-0.360266866	-0.391289203	0.238471147	0.200572634	0.196577608	-0.204497141	0.066834009	0.071719126	0.131413167	0.028026631	0.955293233	0.393385852	0.484843839	0.276436426	0.234045073	0.480086164	0.554290215	0.562369786	0.546399101	0.845204605
Potra2n10c20333	yellow-2011	-0.241320519	0.172734955	-0.365476379	0.211965436	0.06753896	0.436253796	0.057408499	0.527214728	-0.192896553	-0.082028322	-0.48983426	-0.064967997	0.365998534	0.474695099	0.611526297	0.269036883	0.531510384	0.843589116	0.179786999	0.866853644	0.095608406	0.569855412	0.810512539	0.126160017	0.849483387	0.268301442
Potra2n10c20335	brown-2011	0.619150876	0.520933614	0.787764945	0.138793976	0.276318081	0.352945698	0.153012936	-0.350958452	0.581617337	0.218579476	0.232024416	0.088008211	0.253374068	0.042228709	0.10036147	0.003986813	0.684016755	0.410786473	0.287025489	0.653315295	0.289937969	0.060530044	0.518467958	0.492383741	0.796939287	0.452196224
Potra2n10c20336	blue-2011	-0.162887894	0.11680967	-0.151272247	0.445448992	0.140957301	0.247990484	0.324307503	0.663581739	0.119635604	0.394230729	-0.03444918	0.305647658	0.404938816	0.632270585	0.732327711	0.65704904	0.169738567	0.679316639	0.462183254	0.330556419	0.026000808	0.726064624	0.230235091	0.919906042	0.360692659	0.216673481
Potra2n10c20338	turquoise-2011	0.488845594	0.096938842	0.723748951	-0.183754088	-0.166557782	-0.052535324	-0.468768991	-0.626755164	0.496297902	-0.105890306	0.430464682	-0.548582095	-0.112427777	0.127043121	0.776763049	0.01180489	0.588613438	0.624510624	0.878079791	0.145833229	0.039055041	0.120483135	0.756663232	0.18629511	0.080553251	0.742068179
Potra2n10c20340	blue-2011	-0.413068572	-0.143086828	-0.649070396	0.191127347	-0.039251724	0.119247054	0.227145473	0.651799992	-0.35941995	0.017944142	-0.308264072	0.169336554	0.223262585	0.206700183	0.674699935	0.030703901	0.573467011	0.908777841	0.726924882	0.501781776	0.02977693	0.277650024	0.958237969	0.356384374	0.618657557	0.509316384
Potra2n10c20341	blue-2011	-0.194911793	0.126072027	-0.461548633	0.494539973	0.272773671	0.339848924	0.290921883	0.765500588	-0.41287527	0.426447848	-0.111867786	0.351324827	0.380104695	0.565752474	0.711856234	0.152994125	0.122010532	0.41705902	0.306518695	0.385435115	0.00603248	0.206934085	0.190893584	0.743315461	0.289399792	0.248863935
Potra2n10c20343	yellow-2011	0.061172136	0.418230847	-0.145084966	0.277889215	0.167051695	0.420271899	-0.004007333	0.281413582	-0.586815434	0.002131439	-0.3362528	0.17686761	0.162817925	0.858198483	0.200511973	0.670377208	0.408020851	0.623468834	0.198096276	0.990670264	0.40185032	0.057722923	0.99503759	0.311993849	0.60289493	0.632418861
Potra2n10c20344	turquoise-2011	-0.253010863	-0.294617668	0.008338147	-0.593158456	-0.493725469	-0.44795537	-0.23833281	-0.802617128	-0.230531835	-0.601035374	-0.250480837	-0.223682192	-0.633899898	0.452866829	0.379147083	0.980588621	0.054419222	0.12272241	0.167060926	0.480348596	0.002943299	0.49525055	0.050499444	0.457550915	0.508499813	0.036227853
Potra2n10c20345	turquoise-2011	0.486627757	0.136537474	0.4942143	-0.010525027	-0.091980097	0.086332209	-0.1427612	-0.323086573	0.651138483	0.164575687	0.430776957	-0.342569139	0.001276306	0.129038475	0.688930056	0.122294853	0.975498699	0.78795143	0.800738572	0.675405234	0.332486021	0.029999747	0.628697564	0.18594046	0.302412124	0.997028499
Potra2n10c20346	blue-2011	-0.632970307	-0.73092932	-0.66668022	-0.368724601	-0.0332182	-0.472450386	0.29077463	-0.019948981	-0.170393823	-0.55094957	-0.268960946	0.042440105	-0.458293669	0.036587353	0.010606125	0.025066889	0.264480286	0.922760554	0.142264673	0.38568673	0.953576151	0.616435767	0.078989115	0.423857785	0.901397899	0.156292665
Potra2n10c20351	brown-2011	0.595847377	0.420789046	0.748421741	-0.065110053	-0.045702724	0.26771584	-0.455496581	-0.480172548	0.44360834	-0.010430692	0.216588469	-0.495076346	0.150643598	0.053058567	0.197486991	0.008057861	0.849157522	0.893853376	0.426089493	0.15916226	0.13495927	0.171721697	0.975718247	0.522379724	0.12154319	0.658399217
Potra2n10c20361	turquoise-2011	0.551339292	0.117351568	0.606250742	0.400532943	0.062701957	0.166986262	0.519359464	0.072540527	0.719771982	0.39881352	0.745594888	0.263795056	0.420516682	0.078733591	0.731125561	0.048013469	0.222194918	0.854684334	0.623606815	0.10157639	0.832143214	0.012509524	0.2243719	0.008435643	0.433153653	0.19780774
Potra2n10c20364	blue-2011	0.017227344	-0.111294284	-0.043997454	0.024199615	-0.457671414	-0.235811083	-0.115998271	0.178628477	-0.041797555	0.231455182	0.28272594	0.058643191	0.132484574	0.959905019	0.744593408	0.897795717	0.943696705	0.156928245	0.485143661	0.734128734	0.599230985	0.902884623	0.493476209	0.399564443	0.864012756	0.697781864
Potra2n10c20367	brown-2011	0.438841235	0.417832472	0.184035828	0.14568829	0.281211884	0.281974201	-0.403055881	-0.01527925	-0.005519674	0.328116043	0.133968431	-0.241226891	-0.024111928	0.176923675	0.20098552	0.5880319	0.669073744	0.402202209	0.400873042	0.219023157	0.964436393	0.9871495	0.324575655	0.694537032	0.47487181	0.943900442
Potra2n10c20368	turquoise-2011	0.295990164	0.166918632	0.455740523	-0.193892977	-0.327304013	-0.09661254	0.055281453	-0.601451916	0.079148104	-0.125828137	0.105378624	0.118270407	-0.149081126	0.3768252	0.623749438	0.158910702	0.567825279	0.325845946	0.777498135	0.871751037	0.050297719	0.817067084	0.712393154	0.757808655	0.729088441	0.661758965
Potra2n10c20369	blue-2011	-0.465206452	-0.180881023	-0.737881216	0.126442244	0.003785467	0.041661506	0.230668915	0.593693824	-0.440390564	0.010527383	-0.359146028	0.219524702	0.075936197	0.149339579	0.594556119	0.009532173	0.71104143	0.991186787	0.903199446	0.494986954	0.054146434	0.175222577	0.975493216	0.278043181	0.516615225	0.824388861
Potra2n10c20371	grey60-2011	-0.155852501	-0.634862264	-0.201650126	-0.589852264	-0.547028511	-0.523714104	-0.111156658	-0.637635647	0.097494402	-0.535654351	0.132911655	-0.435995234	-0.579523488	0.6472398	0.03585828	0.552119118	0.056124654	0.081590788	0.098238779	0.744900171	0.034807956	0.775511872	0.089458085	0.696847474	0.180074673	0.061686486
Potra2n10c20372	turquoise-2011	0.645626556	0.212578791	0.506716649	0.074310893	0.151694641	0.172534502	-0.323938035	-0.403472373	0.2386133	0.22014275	0.568540429	-0.409503141	-0.079327577	0.031902106	0.530295175	0.111682744	0.828098689	0.656142362	0.611946101	0.331139711	0.218502137	0.479816561	0.51540532	0.067998174	0.211039809	0.816658343
Potra2n10c20373	turquoise-2011	0.507430427	0.030335499	0.629160642	-0.150409268	-0.07181398	-0.158408054	-0.471322594	-0.471623831	0.562965231	0.084433043	0.569339091	-0.479439643	-0.128168942	0.111095534	0.929448379	0.038086653	0.658902731	0.833804124	0.641788429	0.143351992	0.143061056	0.071362522	0.805048428	0.067525143	0.135642182	0.707244773
Potra2n10c20376	turquoise-2011	0.270581912	-0.06501798	0.448164037	-0.427463688	-0.137848131	-0.222080346	-0.415308422	-0.770433034	0.2142068	-0.32342444	0.177210034	-0.452715086	-0.331137883	0.420960836	0.849368728	0.166839184	0.189724239	0.68607491	0.511620092	0.204001394	0.005524653	0.527075322	0.331951446	0.602181778	0.16204806	0.319871786
Potra2n10c20378	turquoise-2011	-0.046660422	0.156843904	0.169466507	0.230254706	0.333796996	0.250135152	0.090969339	-0.029956647	-0.026181924	-0.055166804	-0.110520585	0.009412766	-0.088909886	0.891640254	0.645123128	0.618384314	0.495783637	0.315763031	0.458192644	0.790236486	0.930327623	0.939091722	0.872015124	0.746318377	0.978087374	0.794896935
Potra2n10c20379	blue-2011	-0.191851925	-0.187130996	-0.287007654	0.034231948	0.139055096	-0.05248702	0.817519059	0.101393582	-0.069736694	-0.060325023	-0.112189107	0.645077942	0.02606363	0.571986802	0.581657624	0.392151409	0.92040972	0.6834489	0.878191172	0.00211538	0.766744145	0.838556214	0.86014538	0.742599708	0.032095965	0.939366479
Potra2n10c20381	blue-2011	-0.431534388	-0.221279503	-0.513915843	-0.188444478	-0.147200292	-0.303563496	0.149139477	-0.082195046	-0.562679799	-0.151930599	-0.343049385	0.316865861	-0.490864191	0.185081949	0.513183146	0.10585158	0.57896066	0.665810716	0.364143618	0.661633393	0.810133455	0.071537713	0.655636055	0.30169026	0.342409764	0.125244234
Potra2n10c20382	grey-2011	-0.215383525	-0.040536252	-0.234847277	-0.135903955	0.273694959	-0.270868791	-0.154584722	-0.149837776	-0.479755588	0.14721966	-0.15486442	0.221361856	-0.465138136	0.524753131	0.905803817	0.48698194	0.690311429	0.415424174	0.420449129	0.649949962	0.660131255	0.135347521	0.665768951	0.649351716	0.51302232	0.149407329
Potra2n10c20383	turquoise-2011	0.256792117	-0.113631134	0.307138645	-0.427124004	-0.188333585	-0.256468625	0.032174032	-0.547733967	0.56616992	-0.120500072	0.183325833	-0.11007782	-0.098743714	0.445907965	0.739389803	0.358234267	0.190114771	0.579188169	0.44650134	0.925182511	0.081118566	0.06941531	0.724151698	0.589497812	0.747305995	0.772700048
Potra2n10c20387	brown-2011	0.424118388	0.240937588	0.479359107	-0.212493495	0.193469345	-0.042728822	-0.344212683	-0.542044727	0.130955627	0.009039752	0.155921552	-0.169004963	-0.188766603	0.193591449	0.475418019	0.135717358	0.530464098	0.568688047	0.900729963	0.299945598	0.084978973	0.701130052	0.978955571	0.647092297	0.619354968	0.57829998
Potra2n10c20388	blue-2011	-0.598837543	-0.227499228	-0.780782998	0.086146661	-0.006074888	0.01567293	0.210465341	0.588276428	-0.487569904	-0.088163607	-0.478636257	0.198307031	0.047110274	0.05157301	0.501097748	0.004562101	0.801159428	0.985856998	0.963520591	0.534487324	0.056950192	0.128188418	0.796587223	0.136393278	0.558866458	0.890600942
Potra2n10c20389	pink-2011	-0.474800159	-0.809323972	-0.538494257	-0.355127175	-0.06234912	-0.562658447	-0.108789835	-0.038236105	-0.119371715	-0.321000037	0.117996072	-0.290406214	-0.409415369	0.140015952	0.002545468	0.087448765	0.283847102	0.855494626	0.07155083	0.750180873	0.911130014	0.72664885	0.335797441	0.729696493	0.386316613	0.211147315
Potra2n10c20390	blue-2011	-0.348327163	-0.066574529	-0.637389364	0.287906057	0.110890828	0.204413111	0.35597625	0.709508431	-0.384076794	0.116799674	-0.280150026	0.304578652	0.278963026	0.293819366	0.845799374	0.034900347	0.390604743	0.745492786	0.546567582	0.282615323	0.014467985	0.243540939	0.732349892	0.404057266	0.36246061	0.406135911
Potra2n10c20391	darkgreen-2011	-0.141386793	-0.370657518	-0.438329216	-0.210707867	-0.047890485	-0.479213434	-0.285190838	-0.015859504	-0.573851374	0.19034429	0.237949143	0.027480356	-0.313594259	0.67838472	0.261789673	0.177488061	0.534005563	0.88879875	0.135853403	0.39528849	0.963086586	0.064894231	0.575068358	0.481076767	0.936076312	0.347690497
Potra2n10c20392	blue-2011	-0.337003786	-0.054998648	-0.343848973	0.232306878	0.00715593	0.286187915	0.098896701	0.544381944	-0.020275755	-0.199686993	-0.337496026	-0.143847378	0.236935645	0.310846117	0.872402487	0.300490478	0.491842039	0.983340492	0.393565307	0.772355889	0.083378641	0.952816429	0.556077308	0.31009507	0.67305353	0.48300268
Potra2n10c20393	blue-2011	0.125543947	-0.070719585	-0.131601044	0.240466539	-0.078452798	-0.070236288	0.29488592	0.290094497	-0.080110601	0.555979566	0.451376659	0.369921068	0.229778237	0.713018942	0.836307098	0.699716089	0.476307972	0.818650991	0.837412874	0.378692707	0.386849959	0.814875529	0.075733405	0.16344814	0.26281297	0.496700766
Potra2n10c20396	yellow-2011	0.16094113	0.429217199	0.08764286	0.25744448	0.070667918	0.490350863	-0.208299385	0.427182217	0.233375642	0.236773316	-0.175252969	-0.223133022	0.520320295	0.63640062	0.187715966	0.797767158	0.444712472	0.836425297	0.125700137	0.538797813	0.190047809	0.48979476	0.483311466	0.60626187	0.509568633	0.100833691
Potra2n10c20397	blue-2011	-0.472907814	-0.414478102	-0.707238101	-0.198410986	0.020098143	-0.120808994	0.097616789	0.148144685	-0.354621136	-0.421071305	-0.38461988	-0.10835102	-0.287308635	0.141825146	0.204999376	0.014929358	0.558656152	0.953229357	0.723468448	0.775236308	0.663775266	0.284582645	0.197154919	0.242818298	0.751160993	0.391632909
Potra2n10c20399	turquoise-2011	0.378064978	0.109516998	0.720808896	-0.120729661	-0.118582218	-0.102358386	-0.084187007	-0.452604865	0.806853716	0.090097862	0.369680941	-0.161879809	0.01882231	0.251623072	0.748557438	0.012322951	0.723643893	0.728397494	0.764578425	0.805607127	0.162163078	0.002687016	0.792207854	0.263147116	0.634408056	0.956195828
Potra2n10c20400	yellow-2011	-0.34525709	0.05632149	-0.564869071	-0.103031923	-0.047711691	0.141886569	-0.331380147	0.248346572	-0.618139575	-0.191986277	-0.597411708	-0.197488313	-0.024171678	0.298383962	0.8693559	0.07020136	0.763067412	0.8892117	0.677300807	0.319496265	0.461519577	0.042663806	0.571712505	0.052277783	0.560523866	0.943761615
Potra2n10c20401	blue-2011	-0.587968583	-0.272293014	-0.864672572	0.092269506	0.160975215	-0.079566394	0.300117456	0.608663803	-0.639286676	0.001313622	-0.40840341	0.392030176	-0.02922765	0.057112424	0.417913191	0.000591978	0.787297431	0.636328228	0.816114514	0.369886568	0.046892264	0.034192996	0.99694162	0.212389153	0.233081902	0.932019685
Potra2n10c20402	brown-2011	0.513465072	0.682217141	0.735880264	0.344591616	0.395055797	0.512081538	-0.015034199	0.004644123	0.360019973	0.34010058	0.090768988	0.103599454	0.491758346	0.106210752	0.020738917	0.009832776	0.299378487	0.229172972	0.107318088	0.965006464	0.98918778	0.276789907	0.306137516	0.790689603	0.761794791	0.124452632
Potra2n10c20403	blue-2011	-0.596269702	-0.605504275	-0.676382901	-0.097881556	-0.044174345	-0.27456509	0.258984871	0.319483409	-0.099517583	-0.20588367	-0.152185657	0.011599876	-0.16422644	0.052846996	0.048364007	0.022296058	0.774640245	0.897386673	0.413882968	0.441895594	0.338215288	0.77095953	0.543622161	0.655088909	0.972997297	0.629436329
Potra2n10c20406	brown-2011	0.537736185	0.279953983	0.198768316	0.25991662	0.616187121	0.32615826	-0.135984302	0.068667421	-0.055411711	0.406457653	0.408725048	-0.09476186	0.205221001	0.087982176	0.40440021	0.557933496	0.44019581	0.043512577	0.327642801	0.690136188	0.841004226	0.871451008	0.21478905	0.211993984	0.781670395	0.544948635
Potra2n10c20407	turquoise-2011	0.330552989	-0.017870147	0.476334182	-0.241887233	0.005503656	-0.259765267	-0.10333858	-0.678379628	0.190036743	0.030220896	0.377637562	-0.033652476	-0.310423767	0.320779373	0.958410053	0.138560074	0.473626136	0.987186788	0.440471711	0.762379706	0.021754096	0.575697763	0.929714344	0.252203449	0.921753417	0.352848321
Potra2n10c20410	brown-2011	0.420987709	0.279173184	0.607021281	-0.10147137	0.054708017	0.108600186	-0.307672807	-0.548062314	0.232111781	0.073047203	0.215633789	-0.272646419	-0.006578435	0.197253233	0.405767506	0.047653463	0.766569477	0.873072036	0.750604424	0.357355633	0.080899396	0.492216166	0.830985299	0.524259807	0.417285076	0.984684799
Potra2n10c20411	yellow-2011	-0.125364775	0.424312412	-0.052543488	0.340644413	0.201631735	0.546816059	0.43394675	0.459826722	-0.143110521	0.031683287	-0.517617868	0.412358897	0.574132052	0.713413562	0.193365869	0.878060965	0.305314662	0.552156148	0.081733358	0.182363713	0.154733627	0.674648628	0.926320996	0.102931683	0.207559683	0.064732906
Potra2n10c20418	turquoise-2011	-0.347494057	-0.400993958	-0.258086127	-0.136905655	0.090815859	-0.183821439	-0.272482632	-0.103477584	-0.373211167	-0.336569273	-0.048373842	-0.355680811	-0.3044825	0.295054207	0.221613339	0.443538086	0.688127639	0.790583594	0.588474399	0.417576123	0.762068027	0.258258919	0.311509904	0.887682494	0.283043588	0.362619845
Potra2n10c20423	lightyellow-2011	0.149590663	0.205831764	-0.02595956	0.192477787	0.404697648	0.475245193	0.120946349	0.130394244	-0.092968869	-0.156078375	-0.159545591	-0.115412625	0.204924397	0.660662701	0.543726014	0.939608201	0.57070946	0.216973595	0.139592599	0.723164714	0.702360608	0.785717532	0.646757345	0.639366971	0.735429414	0.545542777
Potra2n10c20424	turquoise-2011	0.052846367	-0.284550971	0.197784145	-0.608292311	-0.108610922	-0.503867557	-0.515144265	-0.707901481	0.239263442	-0.34786177	0.091117028	-0.460763968	-0.548965635	0.877362631	0.396396301	0.559924759	0.047063688	0.750580446	0.114046612	0.104876791	0.014793468	0.478584382	0.294508827	0.789902506	0.153785285	0.080298468
Potra2n10c20425	turquoise-2011	0.182484238	0.129736853	0.124526192	0.094816404	0.32035961	0.025347822	0.050597952	-0.22760855	-0.132357201	0.275136952	0.18836197	0.157118453	-0.252180733	0.59123723	0.703802428	0.715261345	0.781547355	0.336817308	0.941029177	0.882548553	0.500886442	0.698060609	0.412871583	0.57912993	0.644537375	0.454401271
Potra2n10c20426	red-2011	0.4708979	0.478470992	0.250187892	0.458501422	0.451816938	0.687548569	-0.030387118	0.338451716	0.076462791	0.332999339	0.168595438	-0.159803555	0.612482035	0.143762796	0.136548112	0.458094711	0.15608082	0.162986758	0.019385178	0.929328587	0.308639716	0.823187574	0.316992536	0.620216681	0.638818285	0.045155211
Potra2n10c20427	turquoise-2011	-0.285405921	-0.531893104	-0.14526789	-0.722716309	-0.365099284	-0.788657292	-0.65171723	-0.58023734	-0.061902706	-0.376393334	-0.012785779	-0.439673497	-0.697241414	0.394916461	0.092165841	0.66998192	0.011985017	0.269568717	0.003917361	0.029804742	0.061290555	0.856520001	0.253897312	0.970237704	0.176008637	0.017087503
Potra2n10c20428	blue-2011	-0.289766542	-0.363946248	-0.23365894	0.011662094	0.115211528	-0.248592125	0.269600654	0.2051206	0.167210435	0.20318145	0.147193197	0.18925078	0.006903509	0.387411487	0.271198568	0.48925272	0.97285251	0.735876181	0.46106217	0.422713372	0.545149724	0.623134143	0.549039491	0.665826014	0.577307481	0.983928078
Potra2n10c20429	blue-2011	0.049691373	0.237829768	0.012600367	0.005280424	-0.165609498	0.354164184	0.210394145	-0.101120309	-0.003433165	-0.20996389	-0.331023398	-0.008722209	0.152680682	0.88464074	0.481303432	0.970669141	0.987706467	0.626512526	0.285247747	0.534628784	0.767357841	0.992006982	0.535483992	0.320049324	0.979694673	0.654027427
Potra2n10c20430	brown-2011	0.341355476	0.048504594	0.477310916	0.059091689	0.009766219	0.026806802	-0.291822381	-0.117468786	0.321802683	-0.008846239	0.402659844	-0.332633971	0.146232213	0.304240599	0.887380568	0.137638099	0.862981169	0.977264726	0.937640447	0.383898205	0.730865593	0.33452155	0.979405984	0.219519266	0.317556573	0.667899318
Potra2n10c20432	brown-2011	-0.34816688	-0.314311204	-0.1538043	-0.673337414	-0.197042458	-0.457831881	-0.186557319	-0.435070079	0.108400999	-0.522156847	-0.440926491	-0.151178437	-0.333879796	0.294056718	0.346529647	0.651620187	0.023141057	0.561427274	0.156764188	0.582837063	0.181106289	0.751049345	0.099423969	0.174636491	0.657250461	0.315635551
Potra2n10c20433	lightgreen-2011	-0.438389446	-0.21998354	-0.045900238	-0.170940085	-0.22211363	-0.166878373	-0.233298354	-0.246552888	-0.139959679	-0.414934644	-0.294728494	-0.28473912	-0.370209821	0.177421613	0.515716877	0.89339689	0.615288958	0.511555174	0.623834345	0.489942682	0.464867093	0.681482845	0.204450287	0.378959328	0.396070396	0.262411478
Potra2n10c20436	pink-2011	0.127704496	-0.334503102	-0.09691176	0.014415716	-0.069766031	-0.045735782	0.141107882	0.037144135	0.033416362	-0.055299577	0.423787535	-0.159456004	0.154362117	0.70826541	0.314676791	0.776824053	0.966445331	0.838489066	0.89377697	0.678989859	0.913659731	0.92230098	0.871709289	0.19397648	0.63955756	0.650426224
Potra2n10c20438	turquoise-2011	0.365888892	0.243849515	0.521021219	0.04027684	-0.056493097	0.259813659	-0.245517602	-0.300677913	0.21804659	-0.282235267	0.103828506	-0.394556488	0.056647979	0.268455775	0.469933207	0.100294137	0.906404339	0.868960795	0.440383489	0.46680426	0.368949416	0.519513708	0.400418348	0.761281319	0.229815395	0.86860422
Potra2n10c20439	blue-2011	-0.65523276	-0.550450067	-0.513533954	-0.700300594	-0.4560175	-0.445088728	-0.443718237	-0.348923951	-0.0778842	-0.813831564	-0.615849775	-0.611713002	-0.585988885	0.028639321	0.079317427	0.106155816	0.016404777	0.158625379	0.170125604	0.171602896	0.292936552	0.81994671	0.002301578	0.043660401	0.045501442	0.058163236
Potra2n10c20440	blue-2011	-0.288181746	0.125495091	-0.534172367	0.39447757	0.200462089	0.306260622	0.409703354	0.754343088	-0.376363603	0.172667741	-0.357977908	0.445792819	0.290941417	0.390130736	0.713126539	0.090518627	0.229917029	0.554513154	0.359680931	0.2107947	0.007306768	0.253937866	0.61166705	0.279723257	0.169369694	0.385401743
Potra2n10c20444	brown-2011	0.499562692	0.039843115	0.68750021	-0.116502331	-0.068697625	-0.056363498	-0.321887373	-0.494413323	0.53870638	-0.026565215	0.527038686	-0.432565242	0.009069217	0.117679167	0.90740848	0.019397166	0.733009756	0.840935059	0.869259178	0.334387077	0.12212105	0.087299891	0.93820151	0.095739568	0.183917397	0.97888699
Potra2n10c20445	turquoise-2011	0.614203922	0.084355053	0.739255479	0.006088522	-0.17271725	0.011471945	-0.0895072	-0.443432835	0.543147408	0.039124603	0.65543644	-0.254859045	0.131519153	0.044386591	0.805225519	0.009329629	0.985825259	0.611563372	0.973295009	0.793544613	0.171911526	0.084221435	0.909072217	0.0285728	0.449459238	0.699895446
Potra2n10c20446	turquoise-2011	-0.060132704	-0.1443617	0.063363753	-0.411980881	-0.306999023	-0.268858899	0.000945681	-0.377737074	0.169083161	-0.516911664	-0.219229189	-0.051966478	-0.246944823	0.860587481	0.671940877	0.853164854	0.208018371	0.358464111	0.424040481	0.997798259	0.252068257	0.619190475	0.103484586	0.517194156	0.87939157	0.464134688
Potra2n10c20447	blue-2011	-0.599277981	-0.3756219	-0.802764531	0.042152266	-0.084389571	-0.159446066	0.206623555	0.539508496	-0.46570116	-0.043122481	-0.302792612	0.208213032	-0.064105922	0.05135663	0.254950781	0.002934089	0.902063863	0.805147139	0.639578703	0.542142686	0.086738455	0.14884955	0.89981934	0.365424327	0.538969962	0.851461373
Potra2n10c20448	yellow-2011	0.395032047	0.670316571	0.303981387	0.756744918	0.301222197	0.766799708	0.438470495	0.494966126	-0.111009633	0.574256703	0.130557277	0.449746753	0.726772931	0.229203507	0.02400143	0.363450318	0.007017222	0.368040469	0.005895533	0.177332223	0.121639131	0.745227918	0.064661347	0.702003171	0.165163194	0.011288682
Potra2n10c20449	yellow-2011	-0.047758994	0.451505719	-0.074419014	0.586961978	0.474822397	0.630956229	0.361989177	0.589625221	-0.143751411	0.253964464	-0.307206703	0.327977319	0.37911718	0.889102446	0.16331281	0.827851799	0.057645094	0.139994778	0.037374772	0.273977597	0.05624309	0.673261205	0.451107129	0.358122258	0.324792479	0.250197574
Potra2n10c20450	yellow-2011	-0.296912855	0.2887715	-0.232292631	0.463019108	0.373901036	0.49461891	0.271749854	0.616021807	-0.289315652	0.164229768	-0.44039635	0.284565395	0.389007922	0.375268322	0.389117704	0.491869355	0.151518328	0.25730976	0.121941683	0.418879455	0.043584974	0.388184171	0.629429287	0.175216243	0.396371313	0.237024955
Potra2n10c20451	brown-2011	0.500647828	0.288681462	0.496214256	0.37165074	0.161093157	0.380920012	-0.081502129	-0.088940741	-0.040784546	0.113171915	0.443842375	-0.172936643	0.207924048	0.116756579	0.389272278	0.120555532	0.260413177	0.63607776	0.247765931	0.811709201	0.794827065	0.905229075	0.740411606	0.171468761	0.611104016	0.539546228
Potra2n10c20452	turquoise-2011	0.46734949	-0.016145845	0.63351259	-0.293058564	-0.119457163	-0.19916993	-0.232720619	-0.75933035	0.475188449	-0.116420943	0.450442292	-0.326328948	-0.26204806	0.147224084	0.962420523	0.036377336	0.381793399	0.726459661	0.557121729	0.491049048	0.006715031	0.139646534	0.7331904	0.164429966	0.327374782	0.436319055
Potra2n10c20453	blue-2011	-0.639455038	-0.465697902	-0.494283723	-0.209942144	-0.377723052	-0.439865918	-0.201497782	0.131569239	-0.31863156	-0.371551869	-0.298694158	-0.113801871	-0.410609087	0.034130716	0.148852775	0.122234209	0.535527231	0.252087303	0.17579749	0.552425877	0.699785748	0.339577341	0.260550016	0.372271946	0.739009993	0.209687983
Potra2n10c20455	yellow-2011	0.355949088	0.553317815	-0.021795052	0.513264731	0.291678331	0.465726686	0.035223814	0.404512326	-0.540607439	0.661545089	0.132360279	0.357947235	0.3683445	0.282654682	0.077444853	0.949284665	0.106370637	0.384143852	0.148824293	0.918110181	0.217204379	0.085973144	0.026627909	0.698053874	0.27976745	0.265011219
Potra2n10c20456	turquoise-2011	0.481387404	0.069802745	0.398925012	0.02592864	-0.002801323	0.069852853	-0.308532427	-0.412002365	-0.035656623	-0.050730497	0.476422482	-0.379192958	-0.151580379	0.133832088	0.838405037	0.224230361	0.939680019	0.993477992	0.838290354	0.355944004	0.207992286	0.917106932	0.882242725	0.138476564	0.250095092	0.656387586
Potra2n10c20457	brown-2011	0.296120882	0.251415278	0.610808095	-0.120808958	0.013047632	0.043531771	-0.157692429	-0.413821516	0.368012347	0.007468788	0.092225758	-0.096135585	0.128081917	0.376604437	0.455818295	0.045911185	0.723468527	0.969628413	0.898872674	0.643313378	0.205790603	0.265475672	0.982612229	0.787396284	0.778572905	0.707435981
Potra2n10c20458	blue-2011	-0.589879817	-0.19853422	-0.588212472	0.129394006	-0.067854012	-0.035455121	0.290158363	0.404555195	-0.456268397	-0.10004937	-0.412752701	0.298085874	-0.112444202	0.056110293	0.558406884	0.056983871	0.704554724	0.842867307	0.917574	0.386740654	0.21715098	0.158367195	0.76976403	0.207082478	0.373293784	0.742031604
Potra2n10c20459	brown-2011	0.613320696	0.436997833	0.749928946	0.089802399	0.217625587	0.242802198	-0.245044921	-0.306163488	0.402614076	0.245925746	0.350791389	-0.169769849	0.25443924	0.044779709	0.178960754	0.007861565	0.792876469	0.520340526	0.471902583	0.467689936	0.359841158	0.219576641	0.466040127	0.290183557	0.617746665	0.450232203
Potra2n10c20460	turquoise-2011	0.277277111	-0.116063403	0.395287998	-0.023334425	0.081397696	-0.243770549	0.271888664	-0.141241346	0.555959768	0.178142409	0.494900803	0.235920062	0.084475035	0.409097235	0.733984121	0.228874576	0.945707068	0.811946744	0.470081564	0.418632414	0.678700269	0.075746041	0.600241548	0.121696014	0.484935998	0.804953081
Potra2n10c20461	brown-2011	0.498567208	0.338128245	0.725214033	-0.092527303	0.103431836	0.037089984	-0.383212526	-0.475979334	0.471931283	0.131732933	0.266198968	-0.25558035	-0.030253397	0.118529644	0.309131891	0.011552705	0.786714968	0.7621706	0.913785198	0.244693503	0.138895991	0.1427645	0.699427256	0.428815896	0.448132581	0.929638916
Potra2n10c20462	brown-2011	0.584803493	0.361110444	0.768796514	0.067919945	0.140305285	0.160735188	-0.336608813	-0.335065784	0.436369666	0.159512045	0.395347267	-0.27011497	0.142260065	0.058798688	0.275230568	0.005689513	0.842716263	0.680732162	0.636838069	0.311449469	0.313812634	0.179658175	0.639438336	0.228798446	0.421794362	0.67649113
Potra2n10c20463	brown-2011	0.571372314	0.433570946	0.7393716	0.085731946	0.267454824	0.245974081	-0.123857814	-0.272701608	0.464841428	0.182777755	0.271945073	-0.075890502	0.269079821	0.066330927	0.18278556	0.009312659	0.802100242	0.426558046	0.465949671	0.716735072	0.41718703	0.149701798	0.590630366	0.418532043	0.824493118	0.423645011
Potra2n10c20464	blue-2011	-0.510217505	-0.047866589	-0.610885739	0.157623285	0.088997175	0.191307002	0.367311285	0.589475554	-0.422819944	-0.071456695	-0.551959755	0.338619325	0.278494638	0.108821813	0.888853941	0.045875928	0.643460784	0.79469928	0.573099863	0.26645748	0.056321256	0.195105158	0.834621113	0.078327917	0.308384859	0.406957582
Potra2n10c20465	blue-2011	-0.062279019	0.008787936	-0.215830163	0.321177518	-0.082334134	0.301711521	0.169907732	0.331308525	-0.220225237	-0.10258371	-0.035171136	-0.055177161	0.107989318	0.855655631	0.979541687	0.523872848	0.335515096	0.809817235	0.367224282	0.617456903	0.319607258	0.515243933	0.764072852	0.918232295	0.871991268	0.751969126
Potra2n10c20466	blue-2011	-0.314392636	0.016114096	-0.141945383	0.203936264	-0.015844974	0.202957379	0.231660737	0.518020382	0.064641701	-0.223196666	-0.363285951	0.120144665	0.375056416	0.346397925	0.962494372	0.677173288	0.547524064	0.963120386	0.549489682	0.493081587	0.102617409	0.850231966	0.509444716	0.272134407	0.724937987	0.255724585
Potra2n10c20469	turquoise-2011	0.457347858	-0.024392942	0.511876169	-0.019885009	-0.114922114	-0.201627788	0.207848416	-0.42240246	0.501809375	0.191795947	0.617936047	0.131580328	-0.144354246	0.157259363	0.943247527	0.107483095	0.953724885	0.736519285	0.552164094	0.539697088	0.195593364	0.115774202	0.572101104	0.042751744	0.69976146	0.671956999
Potra2n10c20470	darkturquoise-2011	0.219904656	0.195183344	0.001274746	0.07531689	-0.176207226	0.34685561	-0.150480866	0.091205447	-0.067851608	0.056856996	0.010054237	-0.281114432	0.385290575	0.515871275	0.565200502	0.997032131	0.825802081	0.604271164	0.296002451	0.658748871	0.789702574	0.842872815	0.868123049	0.976594391	0.402372282	0.241927569
Potra2n10c20471	grey-2011	-0.046905529	0.136386477	0.036650369	0.141685949	0.429192407	-0.10848819	0.152044989	0.249157352	0.103854023	0.430880403	0.004661251	0.478644951	0.022218896	0.891073954	0.689259225	0.914803853	0.677735846	0.18774427	0.750854579	0.655390648	0.460010076	0.761224121	0.185823067	0.989147906	0.136385136	0.948299539
Potra2n10c20472	grey-2011	-0.255873458	-0.074034659	-0.039043584	-0.143438113	-0.322603489	-0.1448807	0.058600248	-0.161222027	-0.101379383	-0.468963294	-0.33472827	0.058178886	-0.303697355	0.447594004	0.82872952	0.909259839	0.673939329	0.333251148	0.670818704	0.86411154	0.635804122	0.766776031	0.14564349	0.314330828	0.865080901	0.363921466
Potra2n10c20473	turquoise-2011	0.269014468	-0.309889191	0.169223772	-0.344318093	-0.25843613	-0.257777449	0.057928903	-0.648568619	0.230887039	-0.230282764	0.405130176	-0.239559512	-0.30938935	0.42376198	0.353721876	0.618894731	0.299787782	0.442898101	0.444102869	0.865656078	0.030876483	0.494567643	0.495729654	0.216435523	0.478023728	0.354539683
Potra2n10c20474	blue-2011	-0.029263323	-0.037703484	0.050006829	0.121761851	-0.436420336	0.009551996	0.37629903	0.168692809	0.268931122	0.139225462	0.119900187	0.236144915	0.320863157	0.931936879	0.912363822	0.88391266	0.721362132	0.179601857	0.977763319	0.25402596	0.620011755	0.423911175	0.683078485	0.725478997	0.484507659	0.336015282
Potra2n10c20476	brown-2011	0.459398531	0.310918754	0.718743234	-0.091086784	0.032517632	0.109896106	-0.33732984	-0.493116214	0.372226731	-0.0227896	0.207762725	-0.297957359	0.063249851	0.155168097	0.352040461	0.012696637	0.789970898	0.924385464	0.747711419	0.310348522	0.123256635	0.259616804	0.946973175	0.539868034	0.373509854	0.853426341
Potra2n10c20477	tan-2011	-0.450972417	-0.114581909	-0.190961575	-0.097472984	0.275441685	-0.097432213	-0.216388808	0.065898538	-0.2855292	-0.223973178	-0.408369657	-0.067262199	-0.164691756	0.163872468	0.737275444	0.573805868	0.775560097	0.412333128	0.775651904	0.522772686	0.847349187	0.394703303	0.507933876	0.212430649	0.844223287	0.628452109
Potra2n10c20478	brown-2011	0.302530135	-0.011874017	0.21750839	-0.184343078	0.024690332	-0.183598609	-0.091994145	-0.280780226	0.084963849	-0.061276177	0.241170002	0.000698173	-0.10082833	0.36586092	0.972359349	0.520570791	0.587397955	0.9425566	0.588934453	0.787919683	0.402955805	0.803843352	0.857959415	0.474979195	0.998374508	0.76801368
Potra2n10c20480	blue-2011	-0.514975366	-0.514618518	-0.727756567	-0.262578029	-0.2803402	-0.496130477	-0.140015264	0.262294322	-0.318223462	-0.01482805	-0.127000221	-0.006695842	-0.281804314	0.105010469	0.105293269	0.011124355	0.435357643	0.403724725	0.120628072	0.681362094	0.435872189	0.340230887	0.965486049	0.709813905	0.984411493	0.401169066
Potra2n10c20483	turquoise-2011	0.327372258	0.158433985	0.431592443	-0.174268126	0.199095194	-0.117945283	-0.466847112	-0.474506441	0.15711899	0.040046112	0.197757303	-0.272437735	-0.320250386	0.325739086	0.641733195	0.185016245	0.608318903	0.557272756	0.729809081	0.147718309	0.140295804	0.644536229	0.906938496	0.559979107	0.417655919	0.336991408
Potra2n10c20485	blue-2011	-0.156417844	-0.246194455	-0.518904503	0.135767638	0.135236719	-0.223748543	0.026860148	0.528061029	-0.326318509	0.425114969	0.220449474	0.242354739	0.044919538	0.646032488	0.465537357	0.101929306	0.690608776	0.691767237	0.508370744	0.937516558	0.094979506	0.32739117	0.192434464	0.514805318	0.472745123	0.895663727
Potra2n10c20488	turquoise-2011	0.173295289	-0.204954287	0.165261138	0.198716851	-0.304852236	-0.143030145	0.278104877	0.184037123	0.295735173	0.236105245	0.594659302	0.157029438	0.279220161	0.610353366	0.545482891	0.627248511	0.558037554	0.362007724	0.674822692	0.40764194	0.588029227	0.377256028	0.484583217	0.053656856	0.644727268	0.405685179
Potra2n10c20489	turquoise-2011	0.464571903	-0.055602733	0.54567663	-0.22357487	-0.067411087	-0.150610475	-0.258876281	-0.599773076	0.41376141	-0.163865136	0.473301701	-0.388584852	-0.198231553	0.149969603	0.871011047	0.082500817	0.508708611	0.843882115	0.658470382	0.442093894	0.051114141	0.205863124	0.630200919	0.14144736	0.23757999	0.559019172
Potra2n10c20490	turquoise-2011	0.201909402	0.032723032	0.281779072	-0.391506796	-0.322029408	-0.206828423	-0.421240488	-0.583565117	0.286129278	-0.288329461	-0.008199855	-0.405933872	-0.431186603	0.551597202	0.923909027	0.401213059	0.23376199	0.334161614	0.541733323	0.19695604	0.059467568	0.393666542	0.38987688	0.980910517	0.215437809	0.185475847
Potra2n10c20491	blue-2011	-0.618135026	-0.436572368	-0.436256652	-0.605507005	-0.47287726	-0.528544288	-0.140484843	-0.164283726	0.103045857	-0.586107923	-0.589737884	-0.141994104	-0.448195146	0.04266577	0.179432944	0.179783824	0.048362722	0.141854478	0.09462161	0.68034225	0.62931513	0.763036162	0.058099682	0.056184298	0.677067659	0.16680614
Potra2n10c20492	brown-2011	0.494009594	0.42795261	0.515105134	-0.136622646	-0.078256088	0.123514164	-0.415501337	-0.440145664	0.113123185	-0.043193458	0.041986558	-0.235038741	-0.046198716	0.122473783	0.189162983	0.104907752	0.688744407	0.819099206	0.717493134	0.20376994	0.175490798	0.740520058	0.899655166	0.902447281	0.486616513	0.892707115
Potra2n10c20495	turquoise-2011	0.476530131	-0.18819477	0.396711382	-0.023576298	0.121190038	-0.237050182	0.08570106	-0.354051772	0.392066251	0.207635847	0.783012672	-0.028116507	-0.13426657	0.138374799	0.579473011	0.227050375	0.945145021	0.722625933	0.482784856	0.802170317	0.285411497	0.233035068	0.540121186	0.004372135	0.934599221	0.693885629
Potra2n10c20496	brown-2011	0.237640401	0.002406139	0.464819189	-0.087367001	0.258979312	-0.052754961	0.206963388	-0.384087922	0.398249145	-0.111720009	0.209018661	0.088008057	-0.031996061	0.481663094	0.994398042	0.149723883	0.798392367	0.441905744	0.877573373	0.541463709	0.243526119	0.225089179	0.743644699	0.53736479	0.796939636	0.925595374
Potra2n10c20497	turquoise-2011	0.456675175	0.169780049	0.54804345	-0.038026016	0.12356988	-0.038408397	0.296542509	-0.336332677	0.508860754	0.06903442	0.311934878	0.271506059	0.048739328	0.157949159	0.617725229	0.080911977	0.911616661	0.717370214	0.910730939	0.375892823	0.311871664	0.109924857	0.840163868	0.350385079	0.419313509	0.886838566
Potra2n10c20498	turquoise-2011	0.37584543	-0.117509968	0.408141879	-0.028908179	-0.280286273	-0.192367939	0.18062597	-0.165355259	0.687625527	0.074079529	0.559204021	-0.001508788	0.067312658	0.254645272	0.730774266	0.212710797	0.932761283	0.403819009	0.570933571	0.595084759	0.62704963	0.019366112	0.828627044	0.073694253	0.996487235	0.844107658
Potra2n10c20499	turquoise-2011	0.177733228	-0.42041854	0.020697793	-0.327230134	-0.103800724	-0.520838069	-0.335249379	-0.381511615	0.190286559	-0.011033404	0.535198112	-0.336450542	-0.489296566	0.60109275	0.197923394	0.95183528	0.325961649	0.761343593	0.100434939	0.31353095	0.246970953	0.575186487	0.974315572	0.089783702	0.311691417	0.126639813
Potra2n10c20500	brown-2011	0.280416587	0.241060774	0.530127915	0.193403642	-0.056482851	0.20743487	-0.304189602	-0.120952555	0.107106331	-0.066175746	0.210162038	-0.296780959	0.127344542	0.403591192	0.475185407	0.093455006	0.568821904	0.868984384	0.540522279	0.363105134	0.723150993	0.753942876	0.846713586	0.535090067	0.375490672	0.709056719
Potra2n10c20501	turquoise-2011	0.378328687	-0.030733263	0.678470396	-0.308495132	-0.323516078	-0.165826099	-0.384379946	-0.686888447	0.555732623	-0.238411927	0.367714287	-0.521610351	-0.11522523	0.251265369	0.92852532	0.021729685	0.356005188	0.331806536	0.626055066	0.243137406	0.019549271	0.07589111	0.4801985	0.265892842	0.0998421	0.735845735
Potra2n10c20507	turquoise-2011	0.101924545	-0.155887112	0.223614285	-0.296862693	-0.220727516	-0.316360366	0.123992015	-0.651649043	0.100409686	-0.075013677	0.20709606	0.089437381	-0.384579441	0.765552093	0.647165865	0.508631924	0.375352878	0.514261682	0.343222924	0.716439099	0.029827671	0.768954268	0.826494161	0.541198729	0.793702658	0.242872065
Potra2n10c20508	blue-2011	0.170226779	0.051612264	-0.217496406	0.140040538	-0.241250541	0.105164018	0.150742178	0.151451022	-0.295606366	0.144412443	0.14994516	0.134751438	0.084642065	0.61678661	0.880208539	0.52059434	0.68130719	0.474827171	0.758289191	0.658187432	0.656665244	0.377473752	0.671831137	0.659900357	0.692826637	0.804573846
Potra2n10c20509	blue-2011	-0.55761644	-0.173349124	-0.754501458	0.196584103	0.123120763	0.045929257	0.348655183	0.643845823	-0.51829588	-0.011196678	-0.433269667	0.3726722	0.030276629	0.074693589	0.610240718	0.007287412	0.562356612	0.718361225	0.893329823	0.293333953	0.032534355	0.102402668	0.9739356	0.183124178	0.259001843	0.929585
Potra2n10c20510	turquoise-2011	-0.286303355	-0.196193285	0.141791528	-0.394863563	-0.316192411	-0.31151479	-0.060204154	-0.548662532	0.239509176	-0.522458621	-0.300365055	-0.155907592	-0.513237608	0.393366041	0.563149499	0.67750689	0.229420181	0.343493326	0.351068958	0.860423228	0.080499773	0.478119026	0.09919357	0.369472403	0.647122116	0.106392294
Potra2n10c20511	turquoise-2011	0.335135901	-0.165168048	0.544480523	-0.211281672	-0.199610774	-0.363852265	-0.265459127	-0.544705768	0.430523985	-0.007085856	0.582024381	-0.26160471	-0.247164566	0.31370504	0.627445237	0.083311586	0.532866457	0.556231213	0.271331659	0.43014869	0.083158504	0.186227728	0.98350361	0.060306953	0.437124105	0.463724287
Potra2n10c20514	brown-2011	0.08265278	-0.178870743	0.067792776	-0.132980078	0.019132948	-0.041878834	0.126376607	-0.199195724	0.032193316	-0.161695423	0.15563496	-0.057316018	0.113770988	0.809092881	0.598727537	0.843007595	0.69669781	0.955473508	0.902696544	0.71118587	0.557069611	0.925137776	0.634799287	0.64770457	0.86706649	0.739078689
Potra2n10c20515	turquoise-2011	0.071564149	-0.176273369	0.213779726	-0.492762711	-0.555023887	-0.390000426	-0.615400107	-0.53778676	0.243574504	-0.424286387	0.044251908	-0.582961974	-0.416574798	0.834375387	0.604133269	0.527919189	0.123567286	0.076344947	0.235725823	0.043857984	0.087946523	0.470449976	0.193396117	0.897207322	0.059795206	0.202484901
Potra2n10c20516	turquoise-2011	0.111678766	-0.288143659	0.407984908	-0.551797511	-0.321955293	-0.420689616	-0.418372935	-0.841502744	0.351307857	-0.459765426	0.194321253	-0.534834307	-0.456956706	0.743736594	0.390196204	0.212903986	0.078433861	0.334279253	0.197604049	0.200343235	0.001163933	0.289424707	0.154795774	0.566953577	0.090043909	0.157660238
Potra2n10c20518	yellow-2011	-0.372179343	0.039583917	-0.19115674	0.282587726	0.150138489	0.095794943	0.276948558	0.318887714	-0.314063115	0.139755914	-0.240926753	0.381291305	0.047499408	0.25968227	0.908008624	0.573406936	0.399804882	0.659484724	0.779340721	0.409675565	0.339167464	0.346931114	0.681925562	0.475438481	0.247266828	0.889702031
Potra2n10c20520	yellow-2011	0.043890658	0.289091158	-0.173290287	0.231045802	0.420285803	0.044219094	0.219004118	0.2552709	-0.540292638	0.525516684	-0.046525786	0.68405313	0.050054355	0.898042683	0.388569171	0.610363832	0.494262545	0.19807988	0.897283197	0.517635271	0.448701511	0.086191915	0.096878475	0.89195134	0.020265362	0.883802977
Potra2n10c20522	brown-2011	0.456768195	0.362108277	0.724721124	0.059034077	-0.017628926	0.222414516	-0.485741615	-0.261366488	0.436471893	0.027348334	0.235390038	-0.463567036	0.192925833	0.157853661	0.27380802	0.01163711	0.863113672	0.958971046	0.510968477	0.12984127	0.437556966	0.179544564	0.936382879	0.485946346	0.150970701	0.569795715
Potra2n10c20523	yellow-2011	-0.187993156	0.410547861	-0.320250456	0.597870198	0.439920572	0.589999963	0.335737019	0.825489563	-0.399015328	0.328721008	-0.4041664	0.433057866	0.50003234	0.579886812	0.209762686	0.336991297	0.052050442	0.175737546	0.056047699	0.312783444	0.001751513	0.224115744	0.323631006	0.217635554	0.183362458	0.117279296
Potra2n10c20524	turquoise-2011	0.713185047	0.260094025	0.824419118	0.105745779	-0.264244128	0.16409044	-0.241320624	-0.351484114	0.612858456	0.104985545	0.637764404	-0.38837096	0.227885741	0.013742739	0.43987252	0.001797433	0.756986718	0.432341742	0.629724093	0.474694901	0.289165984	0.044986405	0.758688876	0.034759722	0.237860886	0.500350843
Potra2n10c20527	blue-2011	-0.744671471	-0.375249877	-0.799807192	-0.076303475	-0.123133829	-0.265765053	0.247067855	0.447528873	-0.464968196	-0.174321475	-0.515417326	0.329372084	-0.178885683	0.008561802	0.255459703	0.003123013	0.823550976	0.718332388	0.429597336	0.463904888	0.167514716	0.149575942	0.608207408	0.104660906	0.322616002	0.598696496
Potra2n10c20528	black-2011	0.461276145	0.127904456	0.273707941	0.142419552	0.238701849	0.247121401	0.005479852	0.087748864	0.327740411	0.189867825	0.389704467	-0.158404736	0.417149276	0.153268579	0.707825939	0.415401158	0.676145481	0.479648654	0.46380489	0.987242203	0.797526939	0.325162941	0.576043575	0.236112784	0.641795497	0.201799189
Potra2n10c20529	turquoise-2011	0.050311097	-0.357694311	0.361037389	-0.590953408	-0.323674299	-0.545760073	-0.298279846	-0.856298141	0.387764989	-0.415477909	0.204589148	-0.378973239	-0.543395646	0.883210479	0.280132001	0.275334879	0.055552661	0.331556413	0.082444453	0.372967782	0.000765875	0.238657729	0.203798039	0.546214651	0.250392308	0.084051516
Potra2n10c20531	yellow-2011	-0.329501641	0.254408492	-0.40860169	0.447048188	0.310830514	0.439324999	0.375503539	0.769641444	-0.422549908	0.205587349	-0.473106641	0.461220031	0.489092037	0.322414231	0.450288843	0.212145491	0.16802707	0.352184406	0.176391443	0.255112634	0.005603951	0.195420855	0.544215148	0.141634367	0.153325137	0.126822623
Potra2n10c20532	blue-2011	-0.472135908	0.040648698	-0.584366207	0.204850442	0.230306267	0.16542683	0.407657577	0.496824424	-0.516288812	0.114887432	-0.51486638	0.503210586	0.10135903	0.142567342	0.905543525	0.059034291	0.545690962	0.495684435	0.626898414	0.213307177	0.12002806	0.103973833	0.73659636	0.105096787	0.114596239	0.766821733
Potra2n10c20533	blue-2011	-0.130001664	-0.274703804	-0.264816341	0.129234904	-0.049911159	-0.271172151	0.466050994	0.15179382	-0.323864578	0.283080321	0.300553984	0.55926308	-0.046799921	0.703221527	0.41363753	0.431308246	0.704903917	0.88413346	0.419908353	0.148503633	0.655929532	0.331255745	0.398948283	0.369156535	0.073657251	0.891317946
Potra2n10c20534	brown-2011	0.621961572	0.381962848	0.787857729	-0.037781587	-0.023961503	0.14193325	-0.295025071	-0.482936865	0.422546106	0.039633371	0.327812328	-0.251634664	0.099964649	0.041035601	0.246365587	0.003979549	0.912182886	0.944249954	0.677199594	0.378457117	0.132403141	0.195425301	0.907894116	0.325050457	0.455411956	0.76995446
Potra2n10c20535	yellow-2011	-0.08996997	0.449860791	-0.087531876	0.507406163	0.345197127	0.507220996	0.185546404	0.532698668	-0.224062027	0.306193614	-0.320883281	0.297590393	0.282989988	0.792497251	0.165042838	0.79801868	0.111115463	0.298473499	0.111267621	0.584917662	0.091581427	0.507761127	0.359791461	0.335983251	0.37412718	0.399105299
Potra2n10c20538	brown-2011	0.225287607	0.207580977	0.430816608	-0.230250761	-0.307556767	-0.030967933	-0.534650118	-0.260142582	0.328088519	-0.150275407	-0.032499717	-0.408578406	0.089560514	0.505380837	0.540230679	0.185895458	0.495791228	0.357546411	0.927980777	0.090175837	0.439784052	0.324618667	0.659190422	0.92442702	0.212174097	0.793423935
Potra2n10c20540	darkred-2011	-0.294992684	-0.467811718	-0.243148268	-0.122397595	-0.24304493	-0.275109681	0.245797283	0.037945882	-0.11391946	-0.210082608	0.092028229	0.083473773	0.049133936	0.378511943	0.146770273	0.471251419	0.719957766	0.471445817	0.412919786	0.466280575	0.911802289	0.738748445	0.535247963	0.787842654	0.807227198	0.885927514
Potra2n10c20545	turquoise-2011	0.533536154	0.135863691	0.689327842	-0.245039961	-0.256709528	-0.171649141	-0.544797098	-0.637174186	0.465162763	0.086156669	0.479561816	-0.455155958	-0.149919285	0.090976448	0.690399253	0.018947787	0.467699233	0.44605942	0.613801534	0.083096487	0.034981209	0.149382904	0.801136725	0.135528191	0.15951393	0.65995599
Potra2n10c20546	turquoise-2011	0.481449036	0.07478617	0.357461648	-0.181759059	-0.13892694	-0.078775114	-0.07050724	-0.471962078	0.172928863	-0.101508779	0.323641432	-0.102570141	-0.135290375	0.133775064	0.827013518	0.280467582	0.592737589	0.683727582	0.817916678	0.836792907	0.142734817	0.611120302	0.766485481	0.331608362	0.764103295	0.691650133
Potra2n10c20547	turquoise-2011	-0.208628055	-0.425972145	-0.029399819	-0.271395319	-0.508590763	-0.368774526	-0.178435173	-0.200731975	-0.011475839	-0.470103714	0.077332819	-0.285838619	-0.183122434	0.538142803	0.191442664	0.931620042	0.419510743	0.110145222	0.264410595	0.599632799	0.553968935	0.973285948	0.144532992	0.821203583	0.394168547	0.589918023
Potra2n10c20548	turquoise-2011	0.405232191	-0.00616269	0.595063013	-0.226035363	-0.234217239	-0.149899554	-0.49131107	-0.679427938	0.23895479	-0.113705185	0.450192514	-0.517540288	-0.213464018	0.21630873	0.985652603	0.053453041	0.503930942	0.48818529	0.659998415	0.124848208	0.021473342	0.479169176	0.739225068	0.164693047	0.102992328	0.528543368
Potra2n10c20549	pink-2011	-0.199976466	-0.56702553	-0.386613409	-0.494541551	-0.348196243	-0.555860717	0.000146923	-0.26600007	-0.051808627	-0.395117709	0.039221101	-0.096345882	-0.432805642	0.555492939	0.06890154	0.240176295	0.122009156	0.294013229	0.075809279	0.999657931	0.429174008	0.879755631	0.229093389	0.908848754	0.778098979	0.18364646
Potra2n10c20552	turquoise-2011	0.22624997	-0.172438526	0.486810001	-0.358099519	-0.414100008	-0.311042443	-0.480501315	-0.579845552	0.383629112	-0.19461419	0.367378297	-0.524057187	-0.127177647	0.503515153	0.612147137	0.128873765	0.279548085	0.205454781	0.351838741	0.134653638	0.061507643	0.244137564	0.566357646	0.266363543	0.097978916	0.709423703
Potra2n10c20555	blue-2011	-0.742449767	-0.326848564	-0.613402339	-0.046249882	-0.08304925	-0.025022749	0.049543717	0.409925069	-0.265859227	-0.403375931	-0.604592816	-0.095601294	-0.024302845	0.008870968	0.326559584	0.04474327	0.892588877	0.808191803	0.941784336	0.884981563	0.210523466	0.42942768	0.218622719	0.048794406	0.779777288	0.943456859
Potra2n10c20556	turquoise-2011	0.429261259	0.013948631	0.575395652	-0.180133037	0.08906611	-0.125858929	-0.196777109	-0.623779544	0.342158028	-0.078416388	0.419199305	-0.252323437	-0.228481857	0.187665671	0.967532035	0.064009984	0.596106947	0.794543194	0.712325359	0.561965208	0.040276463	0.303030819	0.81873395	0.199363561	0.45413732	0.499199848
Potra2n10c20562	lightcyan-2011	-0.196168488	0.343733603	-0.264213534	0.294136638	0.4918173	0.525776637	-0.026232449	0.451562532	-0.399399153	-0.061005422	-0.572300042	0.01012672	0.208553213	0.563199823	0.30066343	0.432397032	0.37996256	0.124400553	0.096683328	0.938974373	0.16325326	0.223629024	0.85858158	0.065790791	0.976425696	0.538291928
Potra2n10c20563	brown-2011	0.596456748	0.322234009	0.796431502	-0.006228337	0.047954565	0.099703311	-0.386116924	-0.454921633	0.490035552	0.185296383	0.445689841	-0.335688382	0.083279929	0.052753478	0.333836975	0.003349536	0.985499784	0.888650755	0.770541948	0.240832719	0.159756133	0.1259807	0.585432676	0.169480122	0.312857956	0.807667621
Potra2n10c20564	yellow-2011	-0.497585282	0.132217808	-0.54175442	0.021112956	0.203262783	0.034818578	0.036607757	0.473004013	-0.571301712	0.020316815	-0.70449656	0.404268629	0.058551326	0.1193724	0.6983657	0.085179162	0.950870171	0.548876119	0.91904961	0.914902596	0.141732821	0.066372155	0.952720971	0.015500486	0.21750808	0.864224078
Potra2n10c20565	brown-2011	0.307624559	0.095364641	0.457496699	-0.014792209	0.00086318	-0.037436284	-0.250698111	-0.274692863	0.068978594	0.028110107	0.323099937	-0.14688577	0.060953618	0.35743495	0.780310885	0.157106989	0.965569429	0.997990338	0.912982851	0.457147779	0.413656885	0.84029169	0.934614082	0.332464866	0.666489054	0.858700629
Potra2n10c20570	turquoise-2011	0.445226762	0.020485587	0.35428608	-0.222895631	-0.130316314	-0.203914342	-0.578711677	-0.483228225	0.184510959	0.291706461	0.527417911	-0.442368383	-0.181680703	0.169977248	0.952328607	0.285070241	0.510030952	0.70253148	0.54756805	0.062138853	0.132135529	0.58705168	0.384095877	0.095457169	0.173065617	0.592899789
Potra2n10c20571	turquoise-2011	0.085743715	-0.392079097	0.092505457	-0.187891267	-0.411713723	-0.483965995	-0.200835664	-0.26774899	0.24598859	0.209283787	0.602545741	-0.205467793	-0.235444415	0.802073539	0.233018393	0.786764323	0.580095976	0.208342908	0.131459432	0.553759905	0.426030002	0.465922519	0.536836972	0.049770631	0.544454473	0.485842646
Potra2n10c20573	turquoise-2011	0.39839408	-0.121083918	0.485602936	-0.081954934	-0.055306495	-0.1714697	-0.229881961	-0.338375581	0.404408884	0.149845038	0.648229812	-0.300748044	0.058765222	0.224904849	0.722860543	0.129967192	0.810679416	0.871693354	0.614177835	0.496501051	0.30875552	0.21733326	0.660115639	0.030993397	0.368832233	0.863732054
Potra2n10c20575	turquoise-2011	0.075457173	-0.113997225	0.296736945	-0.405625545	-0.543439412	-0.306506995	-0.140119703	-0.628155963	0.11968285	-0.47483652	-0.001486889	-0.164458713	-0.316911295	0.825481922	0.738575488	0.375564887	0.215820246	0.084021581	0.359274694	0.681135228	0.038489057	0.72596004	0.139981333	0.996538219	0.628944967	0.342336726
Potra2n10c20576	brown-2011	0.321426625	0.130396771	0.119875844	-0.057308221	0.349227153	0.110225241	0.331337106	-0.133847131	0.321420132	0.156102423	0.100506328	0.216224741	0.111920895	0.335119015	0.702355068	0.725532871	0.867084435	0.292488593	0.746977125	0.319562964	0.694802113	0.335129336	0.646705987	0.768737113	0.523095689	0.743197146
Potra2n10c20579	turquoise-2011	-0.096036732	-0.265786197	-0.169022179	-0.52015766	0.038788825	-0.395719943	-0.433508441	-0.367120971	0.052517027	-0.347847515	-0.150560432	-0.367217237	-0.530336267	0.778795704	0.429559243	0.619318753	0.100959154	0.909849833	0.228320095	0.18285578	0.266724361	0.878121981	0.294529959	0.658577905	0.266589346	0.093302227
Potra2n10c20580	red-2011	0.409915761	0.585692357	0.119199518	0.668324923	0.791068502	0.605414355	0.313419047	0.524411385	-0.346294068	0.710379932	0.190045734	0.536437687	0.558212109	0.21053485	0.058321755	0.727030146	0.024580926	0.003734172	0.048406352	0.347974502	0.097711107	0.296837854	0.014293639	0.57567936	0.088900839	0.074317576
Potra2n10c20582	turquoise-2011	0.385487321	-0.083952286	0.4922678	-0.089869765	-0.043865673	-0.156740702	0.090243539	-0.578078862	0.197717016	-0.027389306	0.531029496	-0.018555213	-0.172394937	0.241666635	0.806140207	0.124003045	0.792724014	0.898100463	0.645343357	0.791878242	0.062493033	0.560060684	0.936287738	0.092795085	0.956816926	0.612238448
Potra2n10c20583	blue-2011	0.530472244	0.13733171	0.206392577	0.293112867	-0.160407782	0.187570902	0.001383471	0.176510619	0.124374169	0.530138644	0.666163718	-0.04839855	0.447837331	0.093202607	0.687199449	0.542604373	0.381701072	0.637533739	0.58075383	0.996778996	0.603638751	0.71559647	0.093447134	0.025220894	0.887625438	0.167186443
Potra2n10c20585	brown-2011	0.288120318	-0.090207631	0.193664112	-0.281485526	0.024459712	-0.079279823	-0.033122525	-0.470918978	0.116756224	-0.231553696	0.184766712	-0.185522387	-0.098846012	0.390236327	0.791959485	0.568291321	0.401724841	0.943092398	0.816767097	0.922982447	0.14374239	0.732446305	0.493287065	0.586524305	0.584967125	0.772469913
Potra2n10c20586	blue-2011	-0.697596966	-0.274792448	-0.714674227	-0.155125281	-0.205391297	-0.194517939	0.030897405	0.241672906	-0.487673253	-0.236848199	-0.598607848	0.105776341	-0.284653154	0.017007126	0.413480721	0.013456584	0.648793928	0.544607624	0.566553426	0.928144431	0.474030281	0.128095388	0.483169012	0.051686104	0.756918311	0.396219287
Potra2n10c20589	turquoise-2011	0.161432766	-0.285138458	0.212805965	0.158550421	-0.400612375	-0.08550576	0.00918966	-0.064021354	0.185499944	-0.01673796	0.617902472	-0.273134501	0.037266285	0.635356738	0.39537912	0.529845382	0.641485203	0.222094648	0.802613462	0.978606656	0.85165545	0.58501335	0.961043259	0.042766263	0.416418348	0.913376713
Potra2n10c20591	brown-2011	0.191524346	-0.032752125	0.207001836	-0.227820457	0.116325012	-0.063161875	-0.062704376	-0.340642005	0.098960118	-0.110348092	0.107667008	-0.102695835	0.033508793	0.572655814	0.923841547	0.541386913	0.500476964	0.733403338	0.853628318	0.85467878	0.305318303	0.772213236	0.746703094	0.752689435	0.763821301	0.922086623
Potra2n10c20592	brown-2011	0.129897076	0.087495326	-0.01154424	-0.16287988	0.33995638	0.057159043	0.185688739	-0.184726991	-0.071399697	-0.088082605	-0.14451019	0.189885667	0.01919065	0.703450938	0.798101518	0.973126771	0.632287568	0.3063559	0.867427785	0.584624546	0.5866062	0.834751462	0.796770738	0.671619754	0.576007044	0.955339339
Potra2n10c20595	turquoise-2011	0.356728663	0.001817157	0.354456439	-0.32264259	-0.315252607	-0.289681479	-0.4883759	-0.617774566	-0.041088737	-0.097208377	0.321134979	-0.304896776	-0.330746917	0.281526267	0.995769295	0.284822265	0.333189184	0.345008446	0.3875572	0.127464044	0.042821605	0.904524999	0.776155968	0.335582757	0.361934022	0.3204783
Potra2n10c20596	turquoise-2011	-0.135402465	-0.253178002	0.12428549	-0.292905536	-0.241894714	-0.509039527	-0.085147899	-0.483155856	-0.073278861	-0.066037339	0.139693033	0.106655951	-0.462970497	0.691405517	0.452558173	0.715791977	0.382053638	0.473612031	0.109779101	0.803425598	0.132201968	0.830455987	0.847030924	0.6820622	0.754950125	0.151566973
Potra2n10c20597	yellow-2011	-0.245340552	0.268639491	-0.415974778	0.320881921	0.355464873	0.475915549	0.092112805	0.697657424	-0.301814224	0.097670112	-0.519345531	0.121168005	0.414226215	0.467135913	0.424433417	0.203202585	0.335985415	0.283356837	0.138956428	0.787651526	0.016993486	0.367053092	0.775116254	0.101587187	0.72267464	0.2053027
Potra2n10c20598	yellow-2011	-0.077210643	-0.153223819	-0.227748988	-0.038772805	0.12287654	0.01661628	0.156631366	0.071446088	-0.020353494	0.153034391	0.043648048	0.02483514	0.143916956	0.821482132	0.652863438	0.500615051	0.909886937	0.718900283	0.961326278	0.645576702	0.834645371	0.952635698	0.65326932	0.898603753	0.942220179	0.672902975
Potra2n10c20599	blue-2011	-0.476887482	-0.01500462	-0.584543196	-0.047832014	-0.070675161	0.056831103	0.064001633	0.158771343	-0.655629505	-0.261259579	-0.639629236	0.150086224	-0.23422356	0.138037316	0.965075277	0.058938855	0.888933795	0.836408726	0.868182653	0.85170071	0.64101476	0.028509845	0.43775129	0.03406636	0.659597079	0.48817321
Potra2n10c20604	turquoise-2011	0.004996575	-0.201645544	0.18912466	-0.044524792	-0.338651731	-0.096220606	-0.512068731	-0.206033382	0.152220943	-0.195479709	0.265658925	-0.671698515	-0.212843496	0.988367265	0.552128345	0.577565946	0.896576361	0.308335596	0.778381294	0.107328373	0.543322664	0.655013227	0.564598333	0.429788567	0.02360507	0.529771087
Potra2n10c20605	turquoise-2011	0.471789055	-0.031366292	0.620181497	-0.236599244	-0.151944092	-0.172803054	-0.34252858	-0.612079112	0.483836735	-0.140526929	0.487703074	-0.437875185	-0.169214801	0.142901639	0.927056464	0.041788471	0.483642688	0.655607107	0.611383704	0.302473132	0.045336386	0.131577728	0.680250868	0.128068553	0.177989447	0.618913599
Potra2n10c20606	turquoise-2011	0.188449851	0.113009884	0.398466609	-0.067895841	-0.109433811	-0.038038475	0.374985425	-0.335158553	0.553604871	-0.036478188	0.06239261	0.243534264	-0.081957726	0.578949638	0.74077223	0.22481264	0.842771481	0.748743112	0.9115878	0.255821824	0.313670285	0.077259052	0.915202853	0.855394746	0.470525612	0.810673067
Potra2n10c20607	turquoise-2011	0.552645658	0.428439649	0.792208816	0.103802015	-0.275663807	0.251505241	-0.458812502	-0.310632879	0.532436169	0.10245924	0.321750254	-0.476783855	0.17028849	0.077881081	0.188604888	0.003649783	0.761340701	0.411940861	0.455651649	0.155763949	0.352506915	0.091771594	0.764352122	0.334604814	0.138135128	0.61665699
Potra2n10c20608	blue-2011	-0.323817244	-0.187064538	-0.30372861	0.335374735	0.146529195	0.195084174	0.22492631	0.641726286	0.015965924	-0.057202694	-0.079500443	-0.016972574	0.314748408	0.331330526	0.58179421	0.363869605	0.313338699	0.667258362	0.565402056	0.506082037	0.033298276	0.962839037	0.867327315	0.816264689	0.960497571	0.34582274
Potra2n10c20612	turquoise-2011	-0.306418176	-0.331488983	0.041672077	-0.549590884	-0.730370236	-0.438762835	-0.38071378	-0.434062007	0.356273598	-0.370512328	-0.172786884	-0.456333054	-0.238916715	0.359421118	0.319327643	0.903174985	0.07988427	0.010696145	0.177010022	0.248043405	0.182234453	0.282184656	0.261991235	0.611417563	0.158300702	0.479241338
Potra2n10c20614	brown-2011	0.867149991	0.588128579	0.880284755	0.283575624	0.073538838	0.45636611	0.038521873	-0.243424118	0.514099449	0.324208116	0.516001465	-0.033187458	0.469084626	0.000546786	0.057028069	0.000349086	0.398087891	0.829862046	0.158266715	0.910468109	0.470732673	0.10570551	0.330713272	0.10420005	0.922831851	0.145525088
Potra2n10c20615	darkred-2011	-0.311970958	-0.131492942	-0.14695719	-0.100866968	-0.334559293	-0.298838168	0.017709376	0.022601708	-0.355312426	-0.118668118	-0.170230759	0.276388032	-0.109737758	0.350326375	0.699952857	0.666335001	0.767926885	0.314590437	0.372030238	0.958783945	0.947409838	0.283578099	0.728207179	0.616778249	0.410663146	0.74806476
Potra2n10c20616	brown-2011	0.603929331	0.263772623	0.742938541	0.152568445	-0.082346112	0.298488486	-0.185601897	-0.180253785	0.630784246	0.097019757	0.497527954	-0.405804892	0.435751085	0.04910936	0.433194231	0.008802264	0.654268046	0.809790003	0.37261729	0.584803375	0.595856493	0.037442552	0.776580789	0.119421721	0.215597743	0.180346568
Potra2n10c20618	yellow-2011	0.358848492	0.355348089	-0.05473143	0.640583672	0.417311608	0.586758542	0.11417229	0.740112482	-0.115063	0.567739622	0.29729476	0.0894468	0.662025768	0.278470583	0.283526329	0.873018094	0.03371526	0.201605677	0.057753157	0.738186166	0.009204918	0.736206204	0.068474712	0.374624882	0.793681337	0.026478952
Potra2n10c20619	blue-2011	-0.454244401	-0.050699286	-0.173715927	0.093336276	-0.31147002	0.095528179	0.385957568	0.232278481	-0.077315415	-0.232706511	-0.429358273	0.255953679	0.205072574	0.160457419	0.882314737	0.609473395	0.784887829	0.351141881	0.779942137	0.24104363	0.491896487	0.82124326	0.491076078	0.187554958	0.447446656	0.545245923
Potra2n10c20620	brown-2011	0.344319163	-0.044681771	0.458956732	-0.389703157	-0.126050467	-0.237007434	-0.131567875	-0.693453133	0.33569814	-0.195495138	0.250071535	-0.174256529	-0.193885331	0.29978618	0.896213419	0.155617169	0.236114497	0.711903693	0.482866149	0.699788735	0.017960877	0.312843006	0.564566992	0.458310789	0.60834314	0.567840847
Potra2n10c20621	turquoise-2011	0.400988641	-0.233960116	0.284862101	-0.287921338	-0.048641033	-0.231371408	-0.053296218	-0.598715831	0.394510925	-0.092415726	0.52148794	-0.301054805	-0.295881312	0.221620041	0.488676763	0.395857447	0.390578461	0.887065526	0.493637077	0.87632557	0.051632916	0.22987407	0.786967051	0.099935915	0.368319889	0.377009083
Potra2n10c20623	blue-2011	-0.429966671	-0.095217754	-0.525255741	-0.120316005	-0.360189092	-0.013064482	0.178602073	0.216486832	-0.3827062	-0.228470411	-0.526313533	0.178785602	0.050473626	0.18686155	0.780642123	0.097074625	0.724558892	0.276547748	0.969589205	0.599285865	0.522579745	0.245370184	0.499221938	0.096281095	0.598904449	0.882835431
Potra2n10c20625	blue-2011	-0.399127324	0.069983388	-0.481862022	0.423319471	0.315582605	0.230980604	0.455586652	0.698388255	-0.384572528	0.274161306	-0.318489452	0.536059419	0.221276538	0.22397366	0.83799161	0.133393351	0.194521976	0.344476037	0.494387828	0.159069348	0.016829218	0.242881256	0.414597817	0.339804844	0.089169643	0.513188938
Potra2n10c20626	grey-2011	-0.295685441	-0.118618679	-0.201630999	-0.240862777	-0.349035323	-0.201625209	-0.170034444	-0.300574143	-0.484275215	-0.46849373	-0.357952345	-0.069687425	-0.489023592	0.377340083	0.728316711	0.552157629	0.475559309	0.292771963	0.552169287	0.617190659	0.369122839	0.131176716	0.146102287	0.279760087	0.838668982	0.126883839
Potra2n10c20627	turquoise-2011	0.093122263	0.174990315	0.496679494	0.157269055	-0.226535385	0.069017165	0.033129712	0.028025773	0.639685229	0.119119026	0.121425797	-0.023710999	0.214353046	0.785371103	0.606810223	0.120153213	0.644216141	0.502962409	0.840203376	0.92296578	0.934809886	0.034045692	0.727208398	0.722104791	0.944832021	0.52678648
Potra2n10c20628	brown-2011	0.051408162	-0.06133301	0.143762	0.089503354	0.259701653	0.008402048	0.523139003	0.011694809	0.13683013	0.055464459	0.149296532	0.418818723	0.239507991	0.880679334	0.857828828	0.673238289	0.793553318	0.440587698	0.980439884	0.098675391	0.972776378	0.688292215	0.871329514	0.661295448	0.199814389	0.478121269
Potra2n10c20629	turquoise-2011	-0.302456513	-0.209662876	-0.036971776	-0.555784259	-0.083207522	-0.514488002	-0.407078845	-0.50210272	-0.105185033	-0.42124247	-0.346369962	-0.141169387	-0.616802145	0.365983427	0.536082648	0.914059092	0.075858116	0.807832148	0.105396826	0.214021137	0.115526951	0.758242131	0.19695371	0.296724871	0.678856401	0.043243966
Potra2n10c20634	grey-2011	0.4111293	0.242636248	0.314910646	0.250100217	0.175739106	0.214935448	0.708389595	-0.031085786	0.348404652	0.228987747	0.265592836	0.552359588	0.212076397	0.209053897	0.472214977	0.345560612	0.458257521	0.605247422	0.525636874	0.01469405	0.927707314	0.293704657	0.498223971	0.429907672	0.078067235	0.531290457
Potra2n10c20635	grey-2011	0.361171263	0.333457395	0.414920103	0.44172789	0.055685473	0.24693969	0.248014671	0.050057028	0.04288901	0.530276442	0.428202905	0.329050233	0.259953224	0.275143743	0.316286175	0.204467762	0.173762331	0.870820489	0.464144275	0.462138161	0.883796808	0.900359399	0.093346078	0.188876047	0.323117544	0.440129096
Potra2n10c20637	blue-2011	-0.23666373	-0.017828841	-0.406323915	0.248758316	0.381688138	0.208551684	0.112482068	0.425571037	-0.218305562	0.041944439	-0.216377787	0.034546866	-0.055779865	0.483519973	0.958506114	0.214954589	0.460752712	0.246734031	0.538294975	0.741947287	0.191906383	0.519005382	0.902544739	0.522794381	0.919679553	0.870603105
Potra2n10c20639	brown-2011	0.521972469	0.217105638	0.781063555	-0.10063725	-0.032955581	-0.0152148	-0.266814227	-0.555096706	0.5010464	0.051512165	0.4105963	-0.249498798	0.001469925	0.099564911	0.521362437	0.004537869	0.768442955	0.923369646	0.964586324	0.427709034	0.076298235	0.116418885	0.88043943	0.209703583	0.459375057	0.996577715
Potra2n10c20642	turquoise-2011	0.209356841	-0.194410683	0.437443233	-0.281078464	-0.199236167	-0.451842156	-0.316641875	-0.491302213	0.384792751	-0.029554285	0.447641015	-0.221093101	-0.304173013	0.536691572	0.566771621	0.178467253	0.402435063	0.556987893	0.162960355	0.342769951	0.124856049	0.242588533	0.931261506	0.167395324	0.513547253	0.363132629
Potra2n10c20643	yellow-2011	-0.169992588	0.15840436	-0.281239747	0.398071371	0.195441118	0.309796849	0.454832307	0.678275089	-0.297500676	0.239873073	-0.199651102	0.514994251	0.557164401	0.6172786	0.641796297	0.40215359	0.225315394	0.56467673	0.353872885	0.159848522	0.021782236	0.374278184	0.477430274	0.556149778	0.104995517	0.074979784
Potra2n10c20644	turquoise-2011	0.394113648	-0.115324621	0.650960059	-0.262851657	-0.281280936	-0.271695082	-0.312584374	-0.68134725	0.580813603	-0.144542889	0.525655879	-0.439049125	-0.262139004	0.230386042	0.735624919	0.030060046	0.43486165	0.402081722	0.418976953	0.349329104	0.020966017	0.060972195	0.671549045	0.096773949	0.176694836	0.436154004
Potra2n10c20647	brown-2011	0.487298911	0.276209696	0.717667708	-0.158730284	-0.068179454	0.041754316	-0.467188323	-0.584076505	0.352241043	-0.047142198	0.25513804	-0.409542399	-0.042395458	0.128432556	0.410977596	0.012894412	0.641102183	0.842121808	0.902984678	0.147382522	0.059190731	0.288056359	0.89052719	0.44894588	0.210991734	0.901501195
Potra2n10c20650	turquoise-2011	0.42300219	-0.048833879	0.634891416	-0.291274824	-0.120232131	-0.251511561	-0.274946427	-0.694809307	0.504590179	-0.06854996	0.472671537	-0.322366405	-0.214813921	0.194892271	0.886620259	0.035847127	0.384832371	0.724744457	0.455639944	0.413208408	0.01764463	0.113444029	0.84127322	0.14205207	0.333626993	0.525876668
Potra2n10c20651	turquoise-2011	0.404269279	0.38636421	0.481663665	0.106754663	0.409314183	0.240576331	0.227045799	-0.239301667	0.419942123	0.112190448	0.058614741	0.191511124	-0.008737359	0.217507268	0.240505643	0.133576601	0.754729332	0.211271293	0.476100475	0.501974581	0.478511981	0.198485394	0.74259672	0.8640782	0.572682825	0.979659409
Potra2n10c20652	brown-2011	-0.112991016	-0.20716497	0.050516986	-0.423553658	-0.110688578	-0.515549437	-0.1692409	-0.392654968	-0.043366472	-0.190714903	-0.04035093	0.096312194	-0.374851845	0.740814227	0.541061119	0.882735377	0.194248932	0.745943745	0.10455656	0.618858711	0.232271549	0.899254987	0.57431024	0.906232821	0.778174893	0.25600485
Potra2n10c20653	blue-2011	-0.46007547	-0.707509297	-0.721821437	-0.431291016	-0.33576927	-0.480103823	0.044923814	-0.091371786	-0.344695744	-0.385654009	-0.08566191	-0.145211704	-0.388231023	0.154481579	0.014873696	0.012142714	0.185357535	0.312734039	0.135023214	0.895653841	0.789326482	0.299222752	0.241445693	0.802259148	0.670103327	0.238044764
Potra2n10c20654	brown-2011	0.258188954	0.345159943	0.162120896	0.029242051	0.15184193	0.1134104	-0.181173357	0.030957069	-0.134998633	0.067428012	-0.079897101	0.103749273	0.099193293	0.44335002	0.298529031	0.633896643	0.931986255	0.6558263	0.739880909	0.593950422	0.928005985	0.692286934	0.843843332	0.815361553	0.761458928	0.771688779
Potra2n10c20655	brown-2011	-0.149524215	0.194691929	0.301229895	-0.151036979	0.125547578	-0.006350044	-0.264042957	-0.210029831	0.226954391	-0.218230763	-0.396335005	-0.119597015	-0.135656548	0.660805629	0.566199541	0.36802762	0.657554227	0.713010945	0.985216463	0.432705365	0.535352885	0.502151426	0.51915218	0.227531907	0.72615005	0.690851124
Potra2n10c20656	turquoise-2011	0.400470784	0.093274791	0.681792527	-0.248098167	-0.00030908	-0.118621048	-0.169169426	-0.644000811	0.581862076	-0.103909384	0.281942159	-0.225721953	-0.137711106	0.2222734	0.785026666	0.02084955	0.461982509	0.999280397	0.728311462	0.61900903	0.03247898	0.060395842	0.761100033	0.400928866	0.504538422	0.686373235
Potra2n10c20657	blue-2011	-0.297921653	-0.289070684	-0.558148276	0.028792373	-0.294491767	-0.091877286	0.226437671	0.34360697	-0.280165132	-0.114933318	-0.107379833	0.109023051	-0.024867587	0.373569898	0.388604293	0.074357809	0.933030119	0.379360433	0.788183791	0.503151615	0.300853328	0.404030846	0.736494386	0.753331373	0.749660106	0.9421448
Potra2n10c20659	green-2011	-0.603651842	-0.545729189	-0.685199105	-0.22199346	-0.246406785	-0.485301551	0.153251769	0.056584269	-0.443041785	-0.207192834	-0.206198821	0.188314508	-0.51590584	0.049241496	0.082465312	0.01997372	0.511789575	0.465140249	0.130241122	0.652803557	0.868750893	0.172334957	0.54100548	0.542991782	0.579227311	0.104275402
Potra2n10c20660	turquoise-2011	-0.021520742	-0.325695532	0.306534932	-0.386723471	-0.608585008	-0.410525242	-0.443306595	-0.435791251	0.373915863	-0.416529137	0.197927205	-0.534792553	-0.205706619	0.949922269	0.328369979	0.359228645	0.240030918	0.046928588	0.209790288	0.17204815	0.180301821	0.257289383	0.202539462	0.559635132	0.090073805	0.543976438
Potra2n10c20661	turquoise-2011	-0.161663886	-0.16703748	0.159092614	-0.313452171	-0.260805623	-0.358875841	-0.030214719	-0.487257722	0.239106434	-0.276294334	-0.096131956	-0.029236232	-0.507185403	0.634866211	0.62349881	0.64033084	0.347920801	0.438576884	0.278431282	0.929728679	0.128469689	0.478881821	0.410828344	0.778581083	0.931999764	0.111296885
Potra2n10c20663	brown-2011	0.611767699	0.22982518	0.667255356	0.169583024	0.134077945	0.140497229	-0.362190703	-0.171541635	0.402568836	0.28735237	0.630006436	-0.349475958	0.213202034	0.045476756	0.496610375	0.024896187	0.618139357	0.694297734	0.680315356	0.273690696	0.614026972	0.219633364	0.391557594	0.037750163	0.292121285	0.529061564
Potra2n10c20664	brown-2011	0.537889212	0.276159536	0.463763635	-0.020728993	0.247006704	0.124108589	-0.123260184	-0.448641534	-0.019207494	0.110542494	0.310388339	-0.042262374	-0.020776831	0.087874327	0.411066062	0.150774511	0.951762749	0.464019099	0.716182029	0.718053539	0.166332446	0.955300173	0.746269516	0.35290618	0.901809103	0.95165154
Potra2n10c20665	turquoise-2011	0.512073513	0.276494962	0.769931997	-0.028155399	-0.43454896	0.013286477	-0.252059437	-0.476159737	0.456195999	0.02053474	0.385237882	-0.228765244	0.044748557	0.107324533	0.410474659	0.005574748	0.934508923	0.181688957	0.969072669	0.454625681	0.138725148	0.158441669	0.952214337	0.24199748	0.498653083	0.896059013
Potra2n10c20666	blue-2011	-0.014716261	0.00822922	-0.117817967	-0.206504832	-0.273061603	-0.070067158	0.261365428	-0.063896742	0.140597435	-0.199580623	-0.241105163	0.202377873	-0.009405213	0.965746117	0.980842166	0.730091331	0.542379974	0.416547744	0.837799902	0.437558891	0.85194144	0.68009779	0.556292102	0.4751016	0.550654686	0.978104953
Potra2n10c20668	yellow-2011	-0.264385777	0.301117814	-0.457873909	0.394280445	0.333577736	0.489463964	0.257839518	0.717981678	-0.433951613	0.191265778	-0.514436401	0.326208205	0.417574103	0.432085794	0.368214697	0.156721237	0.23017101	0.316100741	0.126490316	0.443989275	0.012836448	0.182358257	0.573184101	0.105437785	0.327564365	0.201292999
Potra2n10c20669	blue-2011	0.169242655	0.137043333	-0.108385677	0.422376054	-0.004550433	0.337208578	0.303450493	0.481395007	-0.190624219	0.119519592	0.149908658	0.198383314	0.392543019	0.61885502	0.687827654	0.751083573	0.195624268	0.989405894	0.310533531	0.364331211	0.133825053	0.574495705	0.726321449	0.65997884	0.55871213	0.232416626
Potra2n10c20671	blue-2011	-0.397084519	0.08091672	-0.590430077	0.101790036	0.066468143	0.194237648	0.383875259	0.425029566	-0.541696771	-0.06124777	-0.603303261	0.446777528	0.134612052	0.226573576	0.813040952	0.055824009	0.765854034	0.846043247	0.567123704	0.24380942	0.192533448	0.085218952	0.858024688	0.049407831	0.168315987	0.693131018
Potra2n10c20672	turquoise-2011	0.021278588	-0.15855512	0.308176502	-0.400793823	-0.844351255	-0.281454838	-0.165132847	-0.495648583	0.506682884	-0.369066175	0.032383609	-0.341162036	-0.117860058	0.950485152	0.641475195	0.356528138	0.221865703	0.001077373	0.401778361	0.627519631	0.121045866	0.111710572	0.264003683	0.924696349	0.304532586	0.729998015
Potra2n10c20673	turquoise-2011	0.445258313	0.143469986	0.558349997	0.234016074	0.282271598	0.086730308	0.011567072	-0.20373386	0.394965336	0.246395819	0.54424596	-0.053302102	-0.052852766	0.169943349	0.673870332	0.074230716	0.488569784	0.40035509	0.79983578	0.973073637	0.547930259	0.229289284	0.465160754	0.0834712	0.876312007	0.877347877
Potra2n10c20674	blue-2011	0.340488862	0.290806682	-0.149887298	0.359973037	0.156345731	0.362613694	0.233446237	0.436062083	-0.214905016	0.367142306	0.159405253	0.26419785	0.377934997	0.305549896	0.385631954	0.660024769	0.276857135	0.646186446	0.273089058	0.489659665	0.180000271	0.525696917	0.266694434	0.639665537	0.432425379	0.251799489
Potra2n10c20675	blue-2011	-0.215763062	-0.247996786	-0.395593376	0.114630572	-0.166124926	0.1232551	0.145342077	0.237379137	-0.197218893	-0.246428762	-0.065085476	-0.180645996	-0.01116737	0.524005058	0.462171505	0.228482486	0.73716727	0.625424136	0.718064758	0.669821627	0.482159505	0.561069706	0.465099156	0.8492139	0.595043246	0.974003806
Potra2n10c20680	turquoise-2011	0.289592913	-0.304455889	0.455720684	-0.371553965	-0.385580208	-0.479936196	-0.407471543	-0.668792903	0.426442875	-0.144282438	0.579733687	-0.461518022	-0.387143276	0.387708942	0.362663922	0.158931152	0.260547115	0.241543501	0.135179262	0.213536526	0.02444388	0.190899319	0.672112311	0.061569722	0.153024941	0.239476877
Potra2n10c20683	brown-2011	0.535185343	0.419946847	0.624705429	0.317357444	0.30194986	0.133821996	0.104550359	0.08499432	0.536289686	0.598442186	0.46601339	0.304103623	0.303620838	0.089792827	0.198479817	0.039893608	0.341619954	0.366827072	0.694857047	0.759663687	0.803774187	0.089005947	0.051767774	0.148540792	0.363247652	0.364048444
Potra2n10c20684	brown-2011	0.679386307	0.475142033	0.483626106	0.341354004	0.161293912	0.402297492	-0.178920439	0.036928695	-0.038527017	0.385830565	0.461345809	-0.065164288	0.42996012	0.021484442	0.139690661	0.131770635	0.304242819	0.635651503	0.219973759	0.598624284	0.914158914	0.910456195	0.241211798	0.153198384	0.849033118	0.186869007
Potra2n10c20687	purple-2011	-0.109719249	-0.433801742	-0.073378275	-0.240636448	-0.168651339	-0.393721563	-0.45486252	-0.247215837	0.120059115	-0.190563775	0.265343703	-0.541690684	-0.509787186	0.748106064	0.182526416	0.830228858	0.475986877	0.62009903	0.230891975	0.15981727	0.463628555	0.725127289	0.574619336	0.430356801	0.085223154	0.109170883
Potra2n10c20689	turquoise-2011	0.397493417	0.040810416	0.709077298	-0.243490778	-0.43412563	-0.130563474	-0.167846717	-0.514537911	0.853088094	-0.154103224	0.335032891	-0.347595527	0.04627826	0.226051756	0.905169193	0.014554798	0.470607355	0.182163124	0.701989587	0.621793229	0.105357218	0.000841828	0.650980272	0.313863116	0.294903655	0.892523301
Potra2n10c20690	turquoise-2011	0.082107428	0.039842978	0.343048325	-0.333645961	-0.277906349	-0.288449934	-0.685328349	-0.468117321	0.216934071	-0.141112222	0.015862531	-0.466116771	-0.392110048	0.81033267	0.907408799	0.301691851	0.315995638	0.40799074	0.3896699	0.019941017	0.146470719	0.521699821	0.678980441	0.963079544	0.148438649	0.232978217
Potra2n10c20693	turquoise-2011	0.080080982	-0.155511011	0.328544752	-0.374543154	-0.093458053	-0.22549905	-0.565180557	-0.649691668	0.116104817	-0.322423954	0.123226566	-0.602598231	-0.375443251	0.814942953	0.647969433	0.323906077	0.256428089	0.78461287	0.504970667	0.0700126	0.03049116	0.733892171	0.333535741	0.718127728	0.049745433	0.255195098
Potra2n10c20697	blue-2011	-0.375752743	0.116447441	-0.593581084	0.330718863	0.162897145	0.297191959	0.223667831	0.719138541	-0.572719319	0.173993638	-0.437002967	0.336710045	0.31435205	0.254771925	0.733131584	0.054203801	0.320521844	0.632250981	0.374798028	0.508527751	0.012624499	0.065547659	0.60889268	0.178955061	0.311294768	0.346463572
Potra2n10c20700	brown-2011	0.588893257	0.365684747	0.213270236	0.4266107	0.54924076	0.349002588	0.476033408	0.235721284	-0.021512532	0.587028521	0.457709594	0.54001737	0.444108509	0.056626074	0.268743266	0.528926643	0.190705831	0.080116035	0.292820336	0.138844769	0.485314805	0.949941353	0.057609778	0.156889201	0.086383515	0.171181411
Potra2n10c20704	blue-2011	-0.68975402	-0.517502741	-0.921712317	-0.255118241	0.005213782	-0.312444333	0.025242609	0.302341825	-0.604058115	-0.234375046	-0.438322994	0.055546194	-0.233166746	0.018844078	0.103021687	5.49E-05	0.448982301	0.987861608	0.349556648	0.941273587	0.366174311	0.049048118	0.48788376	0.177494926	0.871141263	0.490194617
Potra2n10c20705	grey-2011	-0.028412899	-0.062192022	0.202505762	-0.186795556	-0.024493172	0.012505734	0.403572565	-0.241966784	0.598936624	-0.226880301	-0.139027876	0.077801565	0.095647464	0.933911086	0.855855445	0.5503975	0.582347153	0.943014659	0.970889343	0.218376909	0.473476169	0.051524279	0.502294784	0.683508089	0.820135052	0.779673197
Potra2n10c20706	yellow-2011	-0.35838555	0.165809867	-0.329995972	0.161950723	0.34988636	0.042492537	0.367292078	0.478258847	-0.200238676	0.295167503	-0.452375904	0.659315734	0.145731243	0.279136316	0.626089344	0.321644986	0.634257612	0.291515968	0.901276595	0.266484408	0.13674703	0.554963823	0.378216048	0.162402162	0.027326508	0.668980977
Potra2n10c20707	lightyellow-2011	0.20753417	0.496411834	0.039946194	0.292709389	0.567008387	0.634248779	0.140236192	0.281000143	-0.020215011	0.056438677	-0.325478403	0.057652022	0.356504015	0.540324088	0.120384569	0.907169826	0.382387337	0.068911809	0.036093569	0.680882215	0.402571784	0.952957651	0.869086087	0.328711495	0.866293211	0.281851181
Potra2n10c20710	black-2011	-0.039452823	0.090023764	-0.286552748	0.325681534	0.486492641	0.178856542	0.371329038	0.505758601	-0.460105255	0.319670962	-0.007055367	0.535056598	0.340767999	0.908312172	0.792375522	0.392935725	0.328391992	0.129160678	0.598757043	0.260858568	0.11247406	0.154451417	0.33791579	0.983574582	0.089884859	0.305127836
Potra2n10c20712	yellow-2011	-0.563716815	-0.129078787	-0.659058868	0.173527823	0.360803203	0.134208796	0.267255532	0.479158932	-0.667617022	-0.056553596	-0.487662368	0.296211514	0.033625307	0.070902599	0.705246606	0.027407822	0.60986685	0.275669414	0.694011844	0.426915964	0.135904324	0.024789265	0.868821509	0.128105184	0.376451413	0.921816424
Potra2n10c20715	blue-2011	-0.06539396	0.117284536	0.105447917	0.010272889	-0.149013917	0.004841545	0.179856268	0.192198097	0.506579316	-0.04894321	-0.213899271	0.157949155	0.126677972	0.848506325	0.731274236	0.757653515	0.976085507	0.66190361	0.988728177	0.596681166	0.571280151	0.111795954	0.886367837	0.52768292	0.64276617	0.710522764
Potra2n10c20716	turquoise-2011	0.38989143	-0.093728004	0.475854548	-0.344815166	-0.230930857	-0.310614081	-0.055386028	-0.639346052	0.402995363	-0.066917716	0.419360699	-0.086790137	-0.144888068	0.235868291	0.784003426	0.139014242	0.299044197	0.49448343	0.352537599	0.871510163	0.034171022	0.219098924	0.845012752	0.199172561	0.799700121	0.670802778
Potra2n10c20718	grey-2011	-0.194874191	-0.163050839	0.065416852	-0.03541926	0.123378272	-0.218570568	0.325522153	0.184189991	0.49532403	0.051658212	-0.01623188	0.313043669	0.140704962	0.565828924	0.631925324	0.848453821	0.917657124	0.717792963	0.518485433	0.328642667	0.587713784	0.121327771	0.880102557	0.962220398	0.348583369	0.679864356
Potra2n10c20719	blue-2011	-0.39011123	0.061397516	-0.574007526	0.320260882	0.063355976	0.249091704	0.331608722	0.711509757	-0.429807041	0.135144626	-0.407811888	0.375465143	0.295472426	0.235581045	0.857680615	0.064804446	0.336974677	0.853182709	0.460132215	0.319142182	0.014069873	0.187043333	0.691968245	0.213117047	0.255165152	0.377700221
Potra2n10c20720	grey-2011	0.045909744	-0.167275126	0.193666538	0.123161174	-0.197536355	-0.071274175	0.066553478	0.198806894	0.506397477	0.235612966	0.401242399	-0.090629343	0.346604581	0.893374921	0.622997764	0.568286381	0.718272039	0.560426556	0.835038532	0.845847628	0.557855501	0.111945968	0.485521278	0.221300298	0.79100546	0.296375746
Potra2n10c20721	blue-2011	-0.467182883	-0.064330419	-0.672214846	0.088374461	-0.098221796	0.096777624	0.125208388	0.501107009	-0.534837273	-0.007860939	-0.47470222	0.183406898	0.10744393	0.147387871	0.850946201	0.023458178	0.796109569	0.773874432	0.777126217	0.713758051	0.116367588	0.090041785	0.981699406	0.140109229	0.589330369	0.753188081
Potra2n10c20722	black-2011	0.490269142	0.484154359	0.31415666	0.555531576	0.344477383	0.637913236	0.565282576	0.509689286	0.429236306	0.430359878	0.216071039	0.366212333	0.819360719	0.125772814	0.131287168	0.346779707	0.076019666	0.299549385	0.034704026	0.06995085	0.1092504	0.187694155	0.186414228	0.523398362	0.268000638	0.002026713
Potra2n10c20726	grey-2011	0.016458124	0.203987439	-0.111484194	0.038972972	0.143968664	-0.095661443	0.075407512	-0.023152907	-0.362882591	0.290274476	-0.095110136	0.454745543	-0.259968764	0.961694147	0.547421381	0.744170164	0.909423366	0.672791095	0.77964168	0.825595257	0.946128881	0.27270698	0.38654197	0.780884828	0.159938294	0.440100775
Potra2n10c20727	blue-2011	-0.418632088	-0.28460455	-0.538360534	0.010988436	-0.064697107	-0.12942221	0.412331716	0.34817382	-0.046251967	-0.054487581	-0.236690402	0.288215201	-0.088200663	0.200035696	0.396303481	0.087542702	0.974420224	0.850104846	0.704492828	0.207592644	0.29404644	0.892584059	0.873579923	0.483469222	0.390073233	0.796503274
Potra2n10c20728	blue-2011	-0.587962592	-0.119477249	-0.706642584	0.035222982	0.238818069	-0.102187346	0.21406118	0.410618357	-0.571130721	0.040715365	-0.534132662	0.432882928	-0.221980046	0.057115585	0.726415191	0.015052109	0.918112109	0.479428319	0.764962254	0.527362993	0.209676674	0.066472075	0.90538921	0.090547154	0.183559408	0.511815743
Potra2n10c20729	blue-2011	-0.10775547	0.206534052	-0.122017455	-0.023282282	-0.271809072	0.190193376	0.286882695	0.039737116	-0.157939419	-0.262665874	-0.47647293	0.255704949	0.107228741	0.75249172	0.542321569	0.720797406	0.945828237	0.418774056	0.575377175	0.392366777	0.907653903	0.642786919	0.435198381	0.138428868	0.447903596	0.753669174
Potra2n10c20730	blue-2011	-0.558622706	-0.139531631	-0.777671001	0.148135138	0.154207505	0.028936488	0.308436776	0.600051299	-0.566072914	0.059909234	-0.469926606	0.397575397	0.013875029	0.074059128	0.68241296	0.004837335	0.663795832	0.650757084	0.932695566	0.356100934	0.050978217	0.069473722	0.861101235	0.144705103	0.225947221	0.967703281
Potra2n10c20733	blue-2011	-0.804334547	-0.463103285	-0.88046919	-0.269229335	-0.077315435	-0.220594061	0.023341389	0.22355561	-0.657385535	-0.462676844	-0.665749995	-0.004700079	-0.26900818	0.002837313	0.151434117	0.000346769	0.423377467	0.821243215	0.514522587	0.945690885	0.508746086	0.027941721	0.151861034	0.025344734	0.989057513	0.423773235
Potra2n10c20734	brown-2011	0.542311586	0.379632291	0.765919267	0.138288986	0.205733329	0.190869749	-0.186983333	-0.235559612	0.470414984	0.262640544	0.386535088	-0.114536728	0.262558308	0.084795229	0.249501406	0.005988092	0.685115373	0.543922984	0.573993605	0.581961122	0.485622995	0.144230816	0.435244303	0.240279777	0.737375883	0.435393401
Potra2n10c20735	blue-2011	-0.071244223	0.052915976	-0.05941619	-0.262718133	-0.313941361	-0.022331192	-0.26059357	-0.024395314	0.273479675	-0.299341123	-0.357754956	-0.297393808	-0.043145739	0.835107035	0.877202145	0.862234907	0.43510365	0.34712823	0.948038544	0.438962789	0.943242017	0.415805921	0.371186696	0.280044566	0.374458096	0.899765542
Potra2n10c20738	pink-2011	-0.305115384	-0.509490123	-0.525257048	-0.082445928	0.160342055	-0.253023302	-0.068496238	0.281873143	-0.179447287	-0.165114615	0.066453036	-0.185417907	-0.174561987	0.361572391	0.109412281	0.097073642	0.809563085	0.637673427	0.452843853	0.841396253	0.401049121	0.597530068	0.627558163	0.846077879	0.585182327	0.60770485
Potra2n10c20741	yellow-2011	-0.04042923	0.135861901	-0.384507261	0.083823323	0.495235838	-0.034038172	0.122719496	0.258237265	-0.638075632	0.361755451	-0.132340091	0.547600665	-0.044253757	0.90605156	0.690403157	0.242968049	0.80643313	0.121404446	0.920859032	0.719246978	0.443261675	0.034643325	0.27431055	0.698098057	0.081207657	0.897203046
Potra2n10c20742	turquoise-2011	0.191628087	-0.01488753	0.362709018	-0.337475781	-0.423045381	-0.112463894	-0.381761287	-0.306445498	0.725013737	-0.241895666	0.051373076	-0.544902413	0.02906767	0.572443912	0.965347672	0.272953577	0.310125939	0.194841838	0.741987756	0.246635892	0.359376073	0.01158695	0.473610237	0.880760268	0.083025011	0.932391046
Potra2n10c20743	turquoise-2011	0.308730366	0.016426572	0.202784458	0.151542941	0.242849681	0.293692183	0.296163414	-0.029506086	0.280843879	-0.151042503	0.228484883	-0.097958486	0.210306031	0.355619366	0.961767536	0.549837209	0.656467942	0.471813215	0.380716818	0.376532621	0.931373381	0.402844636	0.657542365	0.499194009	0.774467075	0.534803881
Potra2n10c20744	blue-2011	-0.41769893	-0.276787546	-0.572660882	0.148918468	-0.244927685	-0.031630619	0.346319149	0.516923554	-0.325780524	-0.020501087	-0.150605495	0.249785131	0.17168401	0.20114441	0.40995913	0.065581509	0.66210905	0.467909721	0.92644319	0.296800514	0.103475261	0.32823635	0.952292572	0.658481082	0.458842847	0.613728422
Potra2n10c20745	pink-2011	0.106374729	-0.364858824	-0.166226348	-0.466549313	-0.355494493	-0.363634975	-0.22113071	-0.470330785	0.072089107	-0.250450539	0.200210769	-0.381139044	-0.429095222	0.755579238	0.269908159	0.62521005	0.148011765	0.283313858	0.271639509	0.513473781	0.144312516	0.833175103	0.457607144	0.555020127	0.247471432	0.187855246
Potra2n10c20746	blue-2011	0.397837623	0.053086191	0.151590553	0.503020966	0.297888264	0.241571091	0.674360931	0.356892836	0.286164331	0.375661088	0.576813775	0.432693948	0.346362995	0.225613039	0.876809733	0.65636575	0.114755193	0.37362605	0.474222325	0.02285458	0.281288951	0.393606021	0.254897205	0.063205181	0.183772312	0.296735243
Potra2n10c20747	turquoise-2011	0.236759819	-0.024946596	0.472661983	-0.27751683	-0.004372101	-0.207714848	-0.322582852	-0.672955526	0.158556086	-0.219657745	0.212110631	-0.291285719	-0.367881599	0.483337145	0.941961249	0.142061251	0.408675524	0.98982106	0.539963553	0.333283855	0.023248595	0.641473137	0.516354675	0.531222612	0.384813772	0.265658623
Potra2n10c20748	blue-2011	-0.632872678	-0.195208465	-0.748020265	-0.073324924	0.322929159	0.018991691	0.163778528	0.317726613	-0.671569512	-0.337779252	-0.700365689	0.193644919	-0.161424887	0.036625253	0.565149449	0.008110746	0.830350747	0.332735237	0.955801966	0.630384247	0.341027455	0.023641872	0.309663377	0.016390466	0.568330411	0.635373462
Potra2n10c20749	turquoise-2011	0.076598187	0.184586878	0.23941866	-0.198280267	0.08428027	-0.178845624	-0.319592581	-0.34197209	-0.019456276	-0.070585769	-0.138215221	0.002771989	-0.374004596	0.822878761	0.586895112	0.478290416	0.558920606	0.805395335	0.598779729	0.338040937	0.303310871	0.954721713	0.83661324	0.685275896	0.993546288	0.257167449
Potra2n10c20751	turquoise-2011	0.554545797	0.227748572	0.717793597	0.000236419	-0.294392776	0.108340131	-0.482040111	-0.427350807	0.565910356	0.045569515	0.468386374	-0.592130781	0.003348512	0.076652113	0.500615854	0.012871148	0.999449566	0.379528226	0.751185318	0.13322896	0.189853963	0.069571679	0.89416126	0.146207308	0.054945484	0.992204065
Potra2n10c20754	blue-2011	0.096374497	0.4278752	0.049873073	0.47731745	-0.094811368	0.573444002	0.225923202	0.473560301	-0.005180641	0.113231621	-0.181226583	0.115330826	0.47096765	0.778034497	0.189251779	0.884221364	0.137631944	0.781558715	0.065128859	0.504148305	0.141199676	0.987938761	0.740278734	0.593840167	0.735611133	0.143695277
Potra2n10c20755	blue-2011	-0.08746228	0.113654166	-0.137806336	0.118172999	-0.416268928	0.300577369	-0.200117483	0.186645237	-0.203408545	-0.186710625	-0.227205498	-0.338340059	0.190187319	0.798176414	0.739338564	0.6861659	0.729304325	0.202850562	0.369117448	0.555208354	0.58265625	0.548583377	0.582521788	0.501665681	0.308809559	0.575389571
Potra2n10c20757	turquoise-2011	0.025419969	-0.163043084	0.096430673	-0.205730095	0.399921191	-0.193099021	-0.104154155	-0.172320778	0.398272938	-0.05312029	0.081604643	-0.15724786	-0.213678455	0.940861582	0.631941755	0.777907913	0.543929456	0.222968035	0.56944267	0.76055145	0.612393812	0.225058913	0.876731124	0.811476035	0.644261346	0.528119376
Potra2n10c20758	blue-2011	-0.464210966	-0.207547467	-0.661856457	0.064719872	-0.092147897	-0.024914928	0.160259029	0.607070647	-0.286911792	0.016439042	-0.328863527	0.167865412	0.181288107	0.150328707	0.540297552	0.026531352	0.850052618	0.787572225	0.94203482	0.637849894	0.047630462	0.392316622	0.961738531	0.323408678	0.621753848	0.593712734
Potra2n10c20759	brown-2011	0.358458104	-0.035636733	0.103736507	-0.005233585	0.042025493	0.168595494	-0.273220116	-0.066864876	0.127467724	-0.030812471	0.342484729	-0.508205058	0.162355241	0.279031921	0.917153035	0.761487546	0.987815507	0.902357191	0.620216563	0.416266405	0.845133857	0.708785891	0.928341518	0.302539099	0.110460527	0.633399671
Potra2n10c20760	turquoise-2011	0.432303514	-0.079449081	0.229150181	-0.20573917	-0.172275358	-0.151240844	-0.188305308	-0.303986712	0.261855459	-0.04806752	0.424318799	-0.263591983	-0.042351378	0.184212647	0.816381647	0.497910809	0.543911296	0.612488972	0.657116464	0.579246188	0.363441489	0.436668701	0.888389888	0.193358445	0.433521041	0.901603178
Potra2n10c20763	blue-2011	-0.413182846	-0.113071811	-0.372003056	0.175348415	0.062405604	0.19057331	0.321557832	0.607797211	0.036602443	-0.160946038	-0.379873406	0.122275326	0.387342806	0.206561984	0.740634398	0.259925895	0.606062648	0.855364902	0.574599834	0.334910496	0.04729282	0.91491491	0.636390195	0.249175924	0.720227798	0.239213806
Potra2n10c20764	greenyellow-2011	-0.516590372	-0.266064457	-0.438849156	-0.253467896	0.195021236	-0.181396399	-0.017114694	-0.147599326	-0.63514011	-0.403734253	-0.483972054	0.06045865	-0.364906388	0.103736772	0.429058066	0.176914953	0.452023059	0.565529987	0.593488452	0.960167022	0.66495043	0.035752072	0.218174908	0.131453889	0.859838224	0.269840997
Potra2n10c20765	cyan-2011	-0.080936652	-0.269904435	-0.225410574	-0.331558234	-0.17839088	-0.387176881	-0.007760239	-0.080234366	0.220685343	-0.138012192	-0.020605765	0.002378577	-0.294459946	0.812995603	0.422170442	0.50514228	0.319220374	0.599724884	0.239432559	0.981933809	0.814593809	0.514344124	0.685717776	0.952049221	0.994462211	0.379414366
Potra2n10c20766	blue-2011	-0.565426871	-0.168467175	-0.459902367	0.164219253	0.135019133	0.023774158	0.505474026	0.445136751	-0.25097635	0.010216101	-0.384199278	0.464435692	0.134551052	0.069863576	0.620486656	0.154656951	0.629451535	0.692242181	0.944685264	0.112709805	0.17007398	0.456631768	0.976217672	0.243377851	0.150105059	0.693264236
Potra2n10c20768	turquoise-2011	0.312375365	-0.423662691	0.30253997	-0.304295243	-0.326278914	-0.388954929	-0.124951778	-0.537304551	0.513526105	-0.176113803	0.655788097	-0.421720887	-0.278100362	0.349668738	0.194121887	0.365844556	0.362930064	0.327453334	0.237094437	0.714323413	0.08828685	0.106162076	0.60446595	0.028458205	0.196391973	0.407649872
Potra2n10c20770	yellow-2011	-0.265743087	0.270770052	-0.345355306	0.392614453	0.04506689	0.375901387	0.156294645	0.731326778	-0.280905307	0.219278267	-0.408157515	0.267158957	0.431970166	0.429636914	0.420625216	0.298237335	0.232324047	0.895323086	0.254568825	0.646295518	0.010542463	0.402737365	0.517097989	0.212691559	0.427089459	0.184589107
Potra2n10c20772	turquoise-2011	0.301047837	-0.121673757	0.005906349	-0.045465218	-0.026399078	-0.101181643	0.153938184	-0.190958802	0.094983357	-0.006497976	0.359648162	0.009775074	-0.216235458	0.368331522	0.721556793	0.986249343	0.894402327	0.938587363	0.767220093	0.65133355	0.573811537	0.781170767	0.984872097	0.277322713	0.977244116	0.523074588
Potra2n10c20776	turquoise-2011	0.311184492	0.140332473	0.620429435	-0.174081361	0.038644684	0.028055058	-0.282998498	-0.547803623	0.431546615	-0.271027069	0.112893388	-0.377815956	-0.132311899	0.351607152	0.680673117	0.041683038	0.608709286	0.910183666	0.934741893	0.399090506	0.081072038	0.18506811	0.420166938	0.741031537	0.251961119	0.698159757
Potra2n10c20781	grey-2011	0.12642924	0.135864098	0.09461403	0.372501607	0.416689885	0.309475687	0.041318565	0.285551674	0.22058791	0.228769027	0.166194534	-0.10565644	0.101899018	0.711070047	0.690398364	0.782003895	0.259237244	0.202347417	0.354398355	0.903993085	0.394664449	0.514534614	0.498645787	0.625277202	0.757186698	0.765609393
Potra2n10c20782	blue-2011	0.36481485	0.134329644	0.079537311	0.456829509	-0.070720981	0.345746743	-0.12112139	0.29928529	-0.089965164	0.348835581	0.512403405	-0.252689793	0.281370395	0.26997026	0.693747841	0.816180737	0.157790733	0.836303903	0.297653353	0.722777698	0.37128029	0.792508127	0.293067184	0.10705981	0.45346002	0.401925652
Potra2n10c20785	blue-2011	0.005035207	0.065539361	-0.079653265	0.144513565	-0.358659051	0.196741673	-0.224227346	0.206744345	-0.004441745	-0.077277739	-0.032481171	-0.34948298	0.081009943	0.988277329	0.848172854	0.81591671	0.671612456	0.278742901	0.562037062	0.507439768	0.541901312	0.989658926	0.821329158	0.924470038	0.292110922	0.81282885
Potra2n10c20787	brown-2011	0.305075088	0.276685879	0.702130753	-0.095773447	-0.235254198	0.008343806	-0.200657011	-0.384422355	0.553579075	0.07481903	0.147987605	-0.134675132	0.163172502	0.361639037	0.410138231	0.016005822	0.779389179	0.486205439	0.98057545	0.554120077	0.243080985	0.077275737	0.826938501	0.664113679	0.692993264	0.631667579
Potra2n10c20790	turquoise-2011	-0.444404321	-0.304265073	-0.191734533	-0.267427641	-0.329437491	-0.222407008	-0.006229421	-0.260961142	-0.308219202	-0.699227319	-0.397859289	-0.106976839	-0.388779324	0.170862364	0.362980058	0.572226516	0.426606857	0.322514129	0.510983113	0.985497259	0.438293965	0.356458033	0.016642031	0.225585442	0.754232442	0.237324764
Potra2n10c20791	turquoise-2011	0.016486289	-0.34305116	0.364052549	-0.310985045	-0.286041543	-0.392193578	0.068548836	-0.624308968	0.317275564	-0.302869774	0.296163837	-0.102955336	-0.292114839	0.961628635	0.301687593	0.271048077	0.351932341	0.393818038	0.232869811	0.841275794	0.040057235	0.341751442	0.365296029	0.376531908	0.763239191	0.383399721
Potra2n10c20792	blue-2011	-0.256001155	0.096684521	-0.275545311	0.020354631	0.045632349	0.117172406	0.506421253	0.307662312	0.073251991	-0.153175102	-0.52403447	0.455159863	0.137701592	0.447359461	0.777335963	0.412150103	0.952633054	0.89401603	0.731522955	0.111926346	0.357372885	0.83051738	0.652967814	0.09799611	0.159509895	0.68639395
Potra2n10c20793	pink-2011	0.052678173	-0.242631506	-0.248353188	-0.122541411	0.049944691	-0.195663837	0.235364106	-0.151733771	-0.253192864	-0.162980628	0.135853373	0.168219615	-0.311288179	0.877750418	0.472223905	0.461507251	0.719640182	0.884056072	0.564224342	0.485995802	0.65605839	0.452530733	0.632074084	0.690421758	0.621007856	0.351438156
Potra2n10c20794	brown-2011	0.559495005	0.315918064	0.778061	-0.064675035	-0.205165086	0.129342812	-0.093476808	-0.44831214	0.734134959	0.151261145	0.345577687	-0.198385259	0.249829413	0.073512064	0.343935258	0.004802188	0.850155488	0.54506062	0.704667078	0.784570525	0.16668191	0.01010055	0.657072876	0.297905489	0.558708194	0.458760564
Potra2n10c20796	turquoise-2011	0.137153918	-0.571506212	-0.109574861	-0.328155303	-0.317819543	-0.485488523	-0.165653058	-0.383092257	0.01957712	-0.138290877	0.591294708	-0.34430475	-0.360986279	0.687586733	0.066252786	0.748428296	0.324514306	0.340878392	0.13007114	0.626420518	0.244854139	0.95444074	0.685111258	0.055376182	0.299807756	0.27540787
Potra2n10c20798	brown-2011	0.516008016	0.278134589	0.474618	-0.027771443	-0.068083273	0.028278643	-0.071212725	-0.490017471	-0.090422861	0.163304458	0.346293728	0.08744298	-0.038769021	0.104194889	0.407589751	0.14018947	0.935400408	0.84234212	0.934222785	0.835179074	0.1259968	0.791472547	0.631388068	0.296838361	0.798220157	0.909895699
Potra2n10c20799	brown-2011	0.488150096	0.478158943	0.765316495	0.141555173	0.222061907	0.237582005	0.083828043	-0.143751477	0.771778026	0.264808293	0.181122287	0.106512891	0.306103895	0.127666716	0.136840769	0.006052073	0.678019477	0.511656057	0.481774028	0.806422407	0.673261061	0.005391814	0.431322774	0.594056219	0.755270144	0.359939478
Potra2n10c20800	turquoise-2011	-0.1836916	-0.381048551	-0.000886417	-0.123630375	-0.127155675	-0.34942431	0.198532909	-0.348407996	-0.012682597	-0.115176051	0.214546591	0.085073186	-0.413122488	0.588742446	0.24759308	0.997936238	0.717236759	0.709472021	0.292197511	0.558409536	0.293699706	0.970477798	0.735955004	0.526404324	0.803595176	0.206634972
Potra2n10c20801	turquoise-2011	0.249193065	0.068030705	0.313607978	-0.297942196	-0.186600853	-0.272056041	-0.425651077	-0.631789844	-0.190737718	-0.065788354	0.168423734	-0.149698498	-0.40967968	0.459943639	0.842462537	0.347668265	0.373535352	0.582747529	0.418334626	0.191813795	0.037047447	0.574263583	0.847601846	0.620578105	0.66043077	0.210823674
Potra2n10c20802	grey-2011	0.124465923	0.274411067	0.109016876	0.169138902	0.451503536	0.282285729	0.328505249	-0.019889988	0.069876619	-0.040057593	-0.18482758	0.257762779	-0.081620214	0.715394199	0.414155576	0.749673892	0.619073231	0.163315099	0.400330488	0.323967744	0.95371331	0.838235961	0.906911916	0.586398818	0.444129717	0.811440623
Potra2n10c20803	grey-2011	-0.039890297	0.325315887	0.225838521	0.286017901	0.066918132	0.25073106	0.016535108	0.075104871	-0.135669884	0.19756977	-0.123988386	0.16293939	0.13282264	0.907299242	0.328967233	0.504312443	0.393858866	0.845011797	0.457086659	0.961515083	0.826285999	0.690822031	0.560358877	0.716447102	0.632161464	0.697042194
Potra2n10c20804	grey-2011	-0.134681073	0.032860898	-0.107848783	-0.069692613	0.201604886	-0.287732532	0.139761582	0.058185043	-0.17665152	0.138802021	-0.148114364	0.532726543	-0.213587262	0.692980291	0.923589254	0.752283175	0.838657108	0.552210206	0.390903241	0.681913245	0.865066737	0.603345131	0.683999258	0.663840585	0.091561248	0.528299668
Potra2n10c20805	turquoise-2011	-0.190923515	0.051759371	-0.104064553	-0.350259008	-0.22092213	-0.119960878	-0.620342609	-0.426514658	-0.428041354	-0.375676082	-0.435207116	-0.415406114	-0.526760571	0.573883679	0.879869235	0.760752256	0.290966935	0.513881313	0.725344681	0.041719939	0.190816545	0.189061217	0.254876708	0.180953256	0.203884165	0.095947021
Potra2n10c20808	red-2011	0.171767808	0.442950811	0.360161368	0.233435111	0.09373818	0.501520971	0.146901922	0.1216135	0.108659831	-0.094861721	-0.236707377	0.070758175	0.531021928	0.613552729	0.172433556	0.276587439	0.489680955	0.783980455	0.116017621	0.666454212	0.721689951	0.750471209	0.781445131	0.483436923	0.836218816	0.092800612
Potra2n10c20809	blue-2011	-0.59669182	-0.356658905	-0.695769574	-0.150573865	0.010593444	-0.046283788	0.110739244	0.145935221	-0.426790875	-0.437563219	-0.529460814	-0.088574568	-0.279917846	0.052636107	0.281627137	0.017423129	0.658549041	0.975339473	0.892510527	0.745830769	0.668540494	0.190498236	0.178334451	0.093945277	0.795656317	0.404463443
Potra2n10c20811	brown-2011	-0.149811112	-0.089309251	0.287761364	-0.148226207	0.022672247	-0.071687035	0.064636195	-0.374359111	0.142228638	-0.34104075	-0.128033272	-0.051509632	-0.116703249	0.660188592	0.793992715	0.390853635	0.663599655	0.947245903	0.834094386	0.850244597	0.256680617	0.676559246	0.304715738	0.707542868	0.880445271	0.73256386
Potra2n10c20812	turquoise-2011	0.314724911	0.016184595	0.464436213	-0.500203764	-0.267590598	-0.326032101	-0.264007375	-0.737544775	0.467660497	-0.166097866	0.135816772	-0.206907977	-0.298442903	0.345860712	0.962330386	0.150104541	0.11713356	0.426314285	0.327840976	0.432769695	0.009582242	0.146918644	0.625481259	0.690501595	0.541574395	0.37269385
Potra2n10c20813	turquoise-2011	0.150842405	-0.392618686	0.304440833	-0.572624914	-0.4535378	-0.465954857	-0.321836174	-0.835882661	0.331293922	-0.51122299	0.287613615	-0.527744281	-0.487307633	0.657972132	0.232318561	0.362688862	0.06560235	0.161191146	0.148598644	0.33446837	0.00134992	0.319629891	0.108008996	0.391107868	0.095214568	0.128424694
Potra2n10c20814	greenyellow-2011	-0.386651238	-0.203806827	-0.244095075	-0.358847433	-0.16126708	-0.085282281	-0.062091456	-0.336274878	-0.406377003	-0.673322441	-0.529984278	-0.170700115	-0.276104388	0.240126322	0.54778381	0.469471997	0.278472105	0.635708469	0.803120608	0.856086434	0.311960074	0.214888868	0.023145267	0.093560425	0.615792651	0.411163334
Potra2n10c20819	brown-2011	-0.162179113	-0.369708357	-0.006990144	-0.605866463	-0.343847101	-0.413601857	-0.429011611	-0.424200023	0.329988609	-0.368046819	-0.083246346	-0.521468208	-0.193305177	0.63377317	0.263108953	0.983726409	0.048193706	0.300493284	0.206055711	0.187950754	0.193496517	0.321656436	0.265427448	0.80774393	0.099951043	0.56902253
Potra2n10c20820	blue-2011	-0.798358786	-0.520760797	-0.775842296	-0.273974573	-0.193440399	-0.305762815	0.19786835	0.186783585	-0.534079774	-0.459276033	-0.569565141	0.144231455	-0.196851785	0.003218767	0.100494382	0.005004673	0.414928608	0.568747017	0.360502475	0.559754277	0.582371767	0.090585163	0.15529253	0.067391662	0.672222587	0.5618138
Potra2n10c20823	darkred-2011	-0.396217937	-0.276636067	-0.338979373	-0.102817684	-0.080943783	-0.209234841	-0.077761496	0.057976898	-0.526811079	-0.097083554	-0.142547447	0.048553661	-0.062424091	0.227681804	0.410225995	0.307837777	0.763547956	0.812979377	0.536934399	0.82022638	0.865545644	0.095909323	0.776437096	0.675868341	0.887267268	0.855322446
Potra2n10c20824	blue-2011	0.05402122	-0.002070832	-0.2127576	0.421376384	0.092684385	0.257253609	0.248505708	0.345625082	-0.260046622	0.224175705	0.233844427	0.093203673	0.085166471	0.874654564	0.995178694	0.529941129	0.196796376	0.786360109	0.445062099	0.461223121	0.297834791	0.439958893	0.507540143	0.488897966	0.785187259	0.803383447
Potra2n10c20828	purple-2011	0.315341104	0.049114581	0.254855607	-0.204711409	-0.109484791	-0.014313945	-0.31659385	-0.305921247	0.528568655	-0.046010514	0.167334466	-0.464780108	-0.142484821	0.344865627	0.885972198	0.449465565	0.545969588	0.748629324	0.966682103	0.342847205	0.360240905	0.094603588	0.893142037	0.622872676	0.1497627	0.676004043
Potra2n10c20829	turquoise-2011	0.366988536	0.018459892	0.165461448	-0.013967884	-0.073848214	-0.06571532	-0.259765935	-0.393765536	-0.182295377	0.268760375	0.489036348	-0.199813259	-0.257460834	0.266910166	0.957038587	0.626825277	0.967487243	0.829155353	0.847769327	0.440470493	0.230835202	0.591627835	0.424216905	0.126872429	0.55582238	0.444682523
Potra2n10c20831	brown-2011	-0.150427325	0.077072107	0.104649577	-0.429692531	-0.126653521	-0.001693786	-0.365029238	-0.47510797	0.171777413	-0.406726851	-0.503212561	-0.421934399	-0.229608203	0.658863927	0.821798005	0.759441411	0.187173801	0.710576558	0.996056525	0.269667573	0.13972305	0.613532591	0.21445607	0.114594583	0.196141588	0.497028235
Potra2n10c20832	turquoise-2011	0.14352143	0.069411539	0.35003798	0.054372253	0.3119725	0.041636284	0.533219747	-0.223281198	0.263358177	-0.11045468	0.060699622	0.414573518	0.014299796	0.673758972	0.839300495	0.291292513	0.873845656	0.350323867	0.903257813	0.091204702	0.509280149	0.433944214	0.746465361	0.859284362	0.204884546	0.96671502
Potra2n10c20834	turquoise-2011	0.438554655	-0.184013222	0.485601727	-0.270872266	-0.38703048	-0.341364621	-0.507987093	-0.594112935	0.399068053	-0.040136824	0.660145319	-0.559350146	-0.295441038	0.17723943	0.588078552	0.129968291	0.420442932	0.239625668	0.304226797	0.110638966	0.053933537	0.224048846	0.906728484	0.027065054	0.073602724	0.377753303
Potra2n10c20836	brown-2011	-0.115878038	-0.056520762	-0.026258619	-0.046595485	0.156751876	0.028205519	0.322115306	-0.105246342	-0.226986098	-0.292451564	-0.189920043	0.255756653	0.029144034	0.734395713	0.868897101	0.938913588	0.891790295	0.64531951	0.934392556	0.3340253	0.758104846	0.50209008	0.382826188	0.575936665	0.447808594	0.93221378
Potra2n10c20837	brown-2011	0.398333542	0.273207148	0.548633447	0.065767994	0.385739778	0.114961955	-0.148491144	-0.304767208	0.325334488	0.286091822	0.296189689	-0.075460139	0.015492947	0.224981832	0.416289418	0.080519108	0.847648535	0.241332054	0.736430745	0.663029053	0.362148446	0.328937958	0.393731215	0.37648826	0.825475154	0.963939274
Potra2n10c20847	turquoise-2011	0.257938556	0.035267659	0.416790579	-0.29178335	-0.341233951	-0.191287097	0.116325677	-0.546342588	0.294176038	-0.229381593	0.104759406	0.094845168	-0.094341867	0.443808051	0.918008543	0.202227175	0.383964757	0.304424016	0.573140536	0.733401862	0.082051685	0.379895732	0.497464809	0.759195384	0.781482469	0.78261797
Potra2n10c20848	brown-2011	0.684715616	0.463740517	0.686958631	0.40080572	0.609073498	0.399267992	0.344306551	-0.017751283	0.521015113	0.500874577	0.502912383	0.28924611	0.407544821	0.020096397	0.150797573	0.019531778	0.221850696	0.046703711	0.223795276	0.29980506	0.958686484	0.100298829	0.116564386	0.114846279	0.388303413	0.213446168
Potra2n10c20849	blue-2011	-0.673646461	-0.148840157	-0.739587468	-0.048846529	-0.04363413	-0.111663518	0.048044561	0.42365627	-0.565071871	-0.079832966	-0.637806549	0.244051889	-0.145221769	0.02305429	0.662277617	0.009281172	0.886591053	0.898635941	0.74377057	0.88844291	0.194129366	0.070078425	0.815507567	0.034743944	0.469553093	0.670081577
Potra2n10c20850	yellow-2011	0.127033355	0.382963205	-0.326766174	0.260793447	0.36776782	0.371400003	-0.00643237	0.416966117	-0.444950599	0.436943851	-0.177624332	0.214904201	0.222215637	0.70974103	0.245026574	0.326688769	0.438599037	0.265817889	0.260760282	0.985024818	0.202017661	0.170274141	0.179020622	0.601319355	0.525698525	0.511356238
Potra2n10c20852	lightcyan-2011	0.012466443	0.463987385	-0.231823897	0.351710707	0.737202849	0.514226775	0.105856504	0.482688275	-0.404862365	0.198539301	-0.42695565	0.283830805	0.216844692	0.970980771	0.150551422	0.492768453	0.28883356	0.009633324	0.105604292	0.756738887	0.132631741	0.216768591	0.558396608	0.190308505	0.397644974	0.521875621
Potra2n10c20853	lightcyan-2011	-0.12282058	0.364128715	-0.276651683	0.224812042	0.681184353	0.450134205	0.188987615	0.366863916	-0.377941459	0.012770741	-0.568171103	0.286443255	0.141549126	0.719023818	0.270940277	0.410198479	0.506303894	0.02100874	0.164754498	0.577846852	0.267085073	0.251790717	0.970272697	0.068217672	0.393124622	0.678032593
Potra2n10c20854	yellow-2011	-0.182989847	0.387237956	0.107685216	0.196569352	0.106571001	0.32230737	0.331649573	0.145411092	-0.066489069	0.04617771	-0.493996491	0.425941975	0.271943859	0.590191999	0.239352026	0.752648739	0.562386532	0.755140151	0.333720615	0.319078922	0.669672521	0.845995275	0.892755657	0.122485242	0.19147752	0.418534203
Potra2n10c20856	blue-2011	-0.201155933	0.220174951	-0.434067157	0.217725915	0.098307746	0.111601406	-0.173220343	0.453730745	-0.714968965	0.263692084	-0.304321452	0.235846232	-0.002460259	0.553114469	0.515342315	0.182228678	0.520143438	0.773681002	0.74390897	0.610510201	0.160990588	0.013400462	0.433339926	0.362886637	0.485076678	0.994272043
Potra2n10c20858	turquoise-2011	0.111738871	-0.138285177	-0.040293563	-0.211180139	-0.339019185	-0.273138692	-0.623744232	-0.310009069	-0.444566498	-0.094911727	0.238454892	-0.412404337	-0.36637069	0.743602674	0.685123662	0.906365625	0.533067945	0.307777316	0.41641091	0.040291115	0.353525884	0.170687605	0.781332335	0.480116997	0.207504586	0.267777961
Potra2n10c20861	blue-2011	-0.191959514	0.128824367	-0.157349883	-0.176554733	-0.323596256	-0.047894297	-0.010903811	-0.138294165	-0.241340213	-0.264389169	-0.482249231	0.129178976	-0.259168164	0.571767142	0.705805186	0.644043756	0.603546818	0.331679774	0.888789946	0.974617165	0.685104103	0.474657933	0.432079666	0.133036091	0.705026679	0.44156097
Potra2n10c20862	yellow-2011	-0.533313261	-0.08268646	-0.467785637	-0.43316217	-0.034579282	-0.224750178	-0.031069671	-0.05110288	-0.352274861	-0.328395828	-0.781389234	0.194118081	-0.199308117	0.091137202	0.809016327	0.146795856	0.183245091	0.919604398	0.506424024	0.927744706	0.88138358	0.288006838	0.324138589	0.004509859	0.567367042	0.556842527
Potra2n10c20865	magenta-2011	-0.338255144	-0.645032934	-0.212258987	-0.254241966	-0.566715809	-0.51932896	0.043465245	-0.209772673	0.094283826	-0.358884833	0.202973886	-0.193312103	-0.434424444	0.308938758	0.032111906	0.530928642	0.450595646	0.069087223	0.101600027	0.899026536	0.535864251	0.782748941	0.27841836	0.549456513	0.569008416	0.181828348
Potra2n10c20868	brown-2011	0.612266595	0.286822306	0.707434626	0.108858181	0.138418307	0.052183981	-0.318151712	-0.301773523	0.347872521	0.376879938	0.597592017	-0.173414032	0.109864569	0.045252022	0.392470878	0.014889007	0.750028247	0.68483398	0.878889968	0.340345859	0.36712093	0.29449289	0.253234088	0.052188297	0.610104909	0.747781789
Potra2n10c20871	green-2011	0.06855246	-0.277880609	-0.034272654	0.039909082	-0.396413804	-0.270120233	0.211726383	-0.136628719	-0.191815993	0.117268267	0.4797772	0.180689188	-0.138157779	0.841267497	0.408035975	0.920315334	0.907255748	0.227431042	0.421784962	0.531984322	0.688731168	0.572060172	0.73131032	0.135327379	0.594953712	0.685400905
Potra2n10c20872	blue-2011	-0.046108006	0.234744422	-0.192164865	0.345032457	-0.167825445	0.372460303	0.245039919	0.569996553	-0.035514559	0.157708007	-0.190976122	0.179052522	0.461477874	0.892916735	0.487178299	0.571347974	0.298719464	0.621838043	0.259294258	0.467699312	0.06713741	0.917436225	0.643280168	0.573776129	0.59834989	0.153065365
Potra2n10c20875	brown-2011	0.337438189	0.457196714	0.467499856	0.576852515	0.399034957	0.54263018	0.016563495	0.191081357	0.031598954	0.312949712	0.235586154	-0.003520369	0.319047079	0.310183265	0.157414189	0.147076359	0.063183292	0.224090836	0.084576209	0.961449055	0.573561011	0.926516655	0.348735854	0.485572395	0.991803962	0.338912592
Potra2n10c20876	turquoise-2011	0.168659493	-0.313474464	0.217584824	0.181660809	-0.127897254	-0.210786414	0.037899477	0.059330238	0.330713552	0.25043351	0.741142682	-0.109793896	0.057965276	0.62008187	0.347884663	0.520420612	0.592940974	0.707841765	0.533849573	0.911909787	0.862432564	0.320530088	0.457638748	0.009056615	0.747939489	0.865572385
Potra2n10c20878	yellow-2011	-0.042451125	0.505219455	-0.299030738	0.567931893	0.516660087	0.627699305	0.409080607	0.772662275	-0.43201823	0.413664904	-0.378877255	0.552214385	0.563539965	0.901372406	0.112920965	0.371707149	0.068360093	0.103682018	0.038672936	0.211557645	0.005305772	0.184534798	0.205979598	0.250522211	0.078161837	0.071010641
Potra2n10c20879	blue-2011	-0.315272793	0.011972469	-0.514527776	0.312054368	0.114458391	0.154852827	0.423499005	0.623612078	-0.275149475	0.209647079	-0.257791795	0.443479989	0.156997245	0.344975866	0.972130246	0.10536526	0.350190683	0.737550034	0.649376508	0.194312632	0.040345982	0.412849447	0.536114072	0.444076612	0.171860511	0.64479595
Potra2n10c20883	brown-2011	0.686744328	0.553252083	0.604710091	0.108821736	0.313945047	0.283867283	-0.043442306	-0.257123589	0.234524545	0.415086503	0.291897495	0.131812293	0.268383748	0.019585228	0.07748744	0.048738881	0.750109633	0.347122261	0.397581679	0.899079591	0.445300336	0.487598183	0.204267839	0.383770145	0.699253477	0.424891647
Potra2n10c20884	yellow-2011	-0.35977328	0.033892941	-0.154991472	0.088914707	0.114975533	-0.06741985	0.159979001	0.075663453	-0.358356501	0.08779974	-0.289171012	0.387141699	-0.162483434	0.277143355	0.921195798	0.649080025	0.794886016	0.736400571	0.843862034	0.638445208	0.825011187	0.279178118	0.797411651	0.388432203	0.239478957	0.63312787
Potra2n10c20885	yellow-2011	-0.215245053	0.236936824	-0.114304191	0.261244196	-0.038386653	0.424459912	0.087249318	0.567750217	0.085983356	-0.051583717	-0.440606235	-0.013713435	0.541866834	0.525026172	0.483000436	0.737892873	0.437779254	0.910781304	0.193194484	0.798659118	0.068468393	0.80152987	0.880274386	0.174986576	0.968079256	0.085101607
Potra2n10c20891	blue-2011	-0.28929811	-0.198273564	-0.358792682	-0.019219549	-0.314257869	-0.059164588	0.270508703	0.199130597	0.045805584	-0.05120565	-0.163774006	0.09876745	0.00054974	0.388214249	0.558934168	0.278550793	0.955272143	0.346615936	0.862813512	0.421091466	0.557201211	0.893615645	0.881146495	0.63039382	0.772646649	0.998720091
Potra2n10c20892	turquoise-2011	0.065027906	-0.209368863	0.276289076	-0.403351506	-0.672846811	-0.148735646	-0.432715748	-0.602783233	0.198897631	-0.605590574	0.048905122	-0.704306638	-0.191786964	0.849345958	0.536667647	0.410837615	0.218653263	0.023279274	0.662502602	0.183747745	0.049656692	0.557672066	0.048323392	0.886455773	0.015540625	0.572119448
Potra2n10c20894	yellow-2011	0.294005162	0.667591985	-0.014119956	0.803367964	0.709960803	0.684957332	0.416018844	0.802542684	-0.265351102	0.734092785	0.013617453	0.63970798	0.568340021	0.380185601	0.024796657	0.967133432	0.002896608	0.014377297	0.020034998	0.203149826	0.002947959	0.430343458	0.010107086	0.968302575	0.034037297	0.068117222
Potra2n10c20895	turquoise-2011	-0.091664236	-0.497884285	0.033967629	-0.5331491	-0.317249103	-0.720706162	-0.438446502	-0.6116263	-0.02021054	-0.270433768	0.274248786	-0.300348449	-0.66770673	0.788665349	0.119115369	0.921022609	0.091255718	0.34179394	0.012341346	0.177358682	0.045540591	0.952968046	0.421225197	0.414442895	0.369500172	0.024762795
Potra2n10c20897	brown-2011	0.666852229	0.515788366	0.883484585	0.094211312	0.088620191	0.247955636	-0.186462787	-0.380138273	0.531397436	0.192048235	0.330551361	-0.118005998	0.218973584	0.02501575	0.104368021	0.000310504	0.78291258	0.795552987	0.462248228	0.583031502	0.248818659	0.092526651	0.571586026	0.3207819	0.729674491	0.517695126
Potra2n10c20899	brown-2011	0.176913398	0.115182813	0.424043785	-0.05745889	-0.172132468	0.0317207	-0.645910644	-0.304485343	0.047128148	-0.163727823	0.131196487	-0.582769027	-0.089387732	0.602799551	0.735939981	0.193678228	0.866737672	0.612788383	0.926234198	0.031802044	0.362615137	0.89055965	0.630491586	0.700602283	0.059900276	0.79381505
Potra2n10c20902	turquoise-2011	0.09290588	-0.397253136	0.228273718	-0.409470899	-0.030559472	-0.462782042	-0.370247573	-0.623027708	0.231180227	-0.231646095	0.380511241	-0.442486673	-0.492229781	0.785859798	0.226358308	0.499601596	0.211079296	0.928928612	0.151755649	0.262359011	0.040589219	0.494004282	0.493109691	0.248316082	0.172937132	0.12403656
Potra2n10c20903	blue-2011	0.001486278	-0.19463165	-0.318083481	0.19603226	-0.160872263	-0.021186189	0.211611895	0.480478242	0.04350661	0.228303489	0.273548384	0.095119256	0.235150995	0.996539643	0.566322134	0.340455211	0.563476313	0.636546891	0.950699935	0.532211364	0.134675073	0.898930865	0.499544123	0.415684066	0.780864259	0.486402322
Potra2n10c20904	blue-2011	-0.068238122	-0.04311941	-0.566495632	0.215050282	0.055905935	0.069617963	0.089269109	0.4891235	-0.546020284	0.265340831	0.024333074	0.200110724	0.063512246	0.841987427	0.899826442	0.069219427	0.525410327	0.870312779	0.838827975	0.79408359	0.126794491	0.082268849	0.430361978	0.943386625	0.555221994	0.852823978
Potra2n10c20908	blue-2011	-0.771006628	-0.460580443	-0.873213029	-0.369055926	-0.216138624	-0.404873145	-0.18227393	0.235798562	-0.567939684	-0.412440524	-0.633766607	-0.038764922	-0.383363935	0.005467711	0.153970696	0.000447185	0.264017976	0.523265262	0.216755178	0.591672198	0.485167521	0.068355451	0.207460715	0.036279249	0.909905194	0.244491363
Potra2n10c20910	blue-2011	-0.296308176	-0.298686626	-0.65075687	0.067986814	-0.042353116	0.018539284	0.112571878	0.362324538	-0.465008874	0.021417134	-0.063022939	-0.021701634	0.039993099	0.376288242	0.37228459	0.030128818	0.84256308	0.901599158	0.956853967	0.741747311	0.273500256	0.14953557	0.950163102	0.853947305	0.949501802	0.907061229
Potra2n10c20912	blue-2011	0.023519538	0.198610163	-0.170168448	-0.069916988	-0.033210338	-0.026865947	0.114945672	0.182489859	-0.045306371	0.126350948	-0.253505104	0.354184582	0.083674934	0.945276914	0.558253295	0.616909139	0.838143571	0.922778786	0.937503092	0.73646693	0.591225606	0.894769499	0.711242337	0.451954398	0.285218039	0.806770203
Potra2n10c20914	turquoise-2011	-0.211874695	-0.658183897	-0.08017054	-0.605645541	-0.21175906	-0.747004633	-0.252540172	-0.598794324	0.253789421	-0.253824874	0.243675061	-0.317077512	-0.660013481	0.531690264	0.027686087	0.814739091	0.048297535	0.531919528	0.008245665	0.453736575	0.051594277	0.451429901	0.451364517	0.470260991	0.342069594	0.027106486
Potra2n10c20915	brown-2011	0.728259082	0.492059067	0.933677802	0.226907347	-0.092533046	0.342616497	-0.235502544	-0.329989714	0.536463027	0.188791956	0.49540248	-0.291249524	0.286542937	0.011041077	0.124187123	2.65E-05	0.502242449	0.786701995	0.302340898	0.485731804	0.321654718	0.088882851	0.578247994	0.121259591	0.384875561	0.392952649
Potra2n10c20916	pink-2011	0.20782337	-0.324343444	-0.081165029	-0.09222759	0.044109193	-0.152044589	0.188012312	-0.03282626	0.227876459	-0.015439781	0.430011418	-0.069641115	0.027710823	0.539747051	0.330499708	0.812476018	0.787392144	0.897537326	0.655391507	0.579847489	0.923669593	0.500368773	0.964062952	0.186810612	0.838774982	0.935541166
Potra2n10c20917	turquoise-2011	0.470113117	0.250950976	0.589469934	-0.090884099	0.138132888	0.018443914	-0.334232002	-0.553210605	0.191315247	-0.00344504	0.26988984	-0.240951474	-0.226004831	0.144523858	0.456678815	0.056324192	0.79042926	0.685455079	0.957075744	0.3150936	0.077514322	0.573083015	0.991979335	0.42219652	0.475391795	0.503990107
Potra2n10c20918	darkturquoise-2011	-0.057866738	-0.226339825	-0.44153675	-0.432184645	-0.280389466	-0.266285562	-0.37799923	-0.256515548	-0.390932917	-0.184660626	-0.110184742	-0.307789803	-0.367788824	0.865799121	0.503341108	0.173970582	0.184346836	0.4036386	0.428660029	0.2517123	0.446415246	0.234509022	0.586743037	0.747067467	0.357163339	0.265788484
Potra2n10c20920	lightcyan-2011	-0.412093539	0.12506639	-0.446060696	0.073858599	0.332636805	0.233942582	0.288256649	0.216800035	-0.669172226	-0.185643023	-0.675223238	0.384825184	0.01052004	0.207881609	0.714070883	0.169082646	0.829131632	0.317552196	0.488710285	0.390002	0.521963464	0.024333194	0.584718684	0.022615187	0.24254544	0.975510307
Potra2n10c20922	turquoise-2011	0.198436611	0.080416009	0.448527936	0.177465151	0.376442464	0.147644849	0.18434646	-0.101626646	0.534551982	-0.005104926	0.212830425	-0.029259256	0.015077541	0.558604316	0.814180379	0.166452914	0.601650661	0.253830305	0.664852308	0.587390978	0.766220842	0.09024618	0.988115025	0.529796962	0.931946319	0.964905636
Potra2n10c20924	purple-2011	0.39469922	0.020339133	0.145037204	-0.018509115	-0.333546553	-0.035382918	-0.288499265	-0.091269282	0.227413317	0.114891099	0.415686441	-0.341880651	-0.038204573	0.229631646	0.952669085	0.670480432	0.956924122	0.316148785	0.917741367	0.389585163	0.789558239	0.501263829	0.73658821	0.203548005	0.303448645	0.911203052
Potra2n10c20926	turquoise-2011	0.424893152	0.259628673	0.668727917	-0.073670534	-0.162517842	-0.05360271	-0.333564172	-0.400612474	0.400339605	2.62E-05	0.264479143	-0.195845014	-0.063714727	0.192691621	0.44072078	0.024462879	0.829561205	0.633054923	0.875619103	0.316121639	0.222094524	0.222439083	0.999938938	0.431917129	0.563856439	0.852359202
Potra2n10c20927	turquoise-2011	0.408884157	-0.139359761	0.429272886	-0.22147855	-0.079992523	-0.220526007	-0.102811993	-0.640879567	0.189388932	-0.137420965	0.510248577	-0.210059043	-0.270072539	0.21179866	0.682786532	0.1876524	0.512794464	0.815144321	0.514655654	0.763560722	0.033606928	0.577024408	0.687005049	0.108796636	0.535294809	0.421870143
Potra2n10c20928	yellow-2011	-0.434626246	0.054768207	-0.484535108	0.187474833	0.176513949	0.253089526	0.353704257	0.430723768	-0.543303626	-0.021185108	-0.524724482	0.374800187	0.236524173	0.181602471	0.872933366	0.130939399	0.58095116	0.603631811	0.452721549	0.28591805	0.186000838	0.084114477	0.95070245	0.097474775	0.256075648	0.483785564
Potra2n10c20929	turquoise-2011	0.806464608	0.258519501	0.745835891	0.15791038	-0.01851176	0.109815587	-0.232783306	-0.252231713	0.529035744	0.397740451	0.814576925	-0.249258479	0.245597101	0.002709835	0.44274572	0.008402941	0.642848807	0.956917973	0.747891085	0.490928948	0.454306968	0.094258553	0.225736842	0.002262993	0.459821959	0.466655376
Potra2n10c20930	blue-2011	-0.590306218	-0.32736434	-0.775953101	0.045871933	-0.096636652	-0.123460368	0.271353308	0.487417196	-0.488792454	-0.035171903	-0.339344986	0.269972912	-0.057188862	0.055888362	0.325751483	0.004994414	0.893462305	0.777443811	0.717611825	0.419585578	0.128325956	0.127090699	0.918230517	0.307282777	0.422048103	0.867359151
Potra2n10c20931	blue-2011	-0.42631685	-0.295677239	-0.69891612	0.092179211	-0.060172677	-0.081386901	0.375146028	0.434564309	-0.417166128	0.035093084	-0.18432544	0.315315172	-0.042715147	0.191044694	0.377353946	0.016711281	0.787501463	0.860495589	0.811971298	0.255601872	0.181671779	0.201779095	0.918413233	0.587434341	0.344907474	0.900761599
Potra2n10c20932	turquoise-2011	0.155994282	0.058642431	0.548843197	0.082136263	-0.115777365	-0.075688564	0.008844658	-0.257129498	0.28401468	0.070084744	0.310895464	0.039240418	0.037534412	0.646936949	0.864014504	0.080379745	0.810267107	0.734619279	0.824953887	0.979409662	0.445289507	0.397325974	0.837759657	0.35207845	0.908804022	0.91275551
Potra2n10c20934	tan-2011	-0.408837938	-0.290303812	-0.098686344	-0.040971713	-0.082413453	-0.097113715	-0.189448378	-0.04730908	-0.127466189	-0.289037239	-0.127547629	-0.315964746	-0.179484404	0.211855388	0.386491781	0.772829116	0.904795854	0.809636912	0.776369165	0.576902619	0.890141678	0.708789267	0.388661669	0.708610228	0.343860039	0.597453009
Potra2n10c20935	turquoise-2011	0.125811305	-0.405961448	0.146797448	-0.04850372	-0.009872182	-0.329977098	0.006889275	-0.300738502	0.052831969	-0.065911873	0.59540183	-0.129286283	-0.307539637	0.712430214	0.215403625	0.66667958	0.887382586	0.977018107	0.321674337	0.983961214	0.368848176	0.877395825	0.847318608	0.053282397	0.704791146	0.357574578
Potra2n10c20936	yellow-2011	-0.214583554	0.276465097	-0.123357005	0.320711622	0.462550608	0.474607724	0.131667778	0.52703688	-0.123403315	0.045532282	-0.446652425	0.11745002	0.460501408	0.526331353	0.410527297	0.71783989	0.336256534	0.151987555	0.140199262	0.699569939	0.095740913	0.717737707	0.894247319	0.168449631	0.730907212	0.154050587
Potra2n10c20937	blue-2011	-0.368872775	-0.281706566	-0.471755277	-0.287848248	-0.180470467	-0.158242745	0.047274078	-0.001624542	-0.018894315	-0.168081442	-0.323831893	-0.096859084	-0.159369686	0.264273477	0.40133944	0.142934221	0.390704174	0.595407153	0.64214058	0.890222534	0.996217737	0.956028393	0.621298826	0.331307381	0.77694271	0.639741211
Potra2n10c20941	turquoise-2011	0.192168394	-0.275460728	0.33496024	-0.22033253	-0.169348289	-0.248505523	-0.344623654	-0.424403254	0.361221062	-0.315106219	0.394763414	-0.536221058	-0.277301313	0.571340771	0.412299492	0.313974629	0.515034045	0.618632881	0.461223464	0.299330566	0.193260306	0.275072662	0.345244763	0.229549032	0.089054713	0.409054649
Potra2n10c20943	yellow-2011	0.149998404	0.62593376	0.101028923	0.163905502	0.374683056	0.447594342	0.223452513	0.202029023	-0.052947696	0.123568281	-0.505394115	0.431397357	0.320519625	0.659785879	0.0393896	0.767563098	0.630115481	0.256236223	0.167445008	0.508946706	0.551356475	0.877129018	0.717373743	0.112776062	0.185237087	0.336562335
Potra2n10c20945	blue-2011	-0.523017461	-0.380278989	-0.722834689	-0.285630831	0.171542556	-0.307712054	0.206018571	0.015479659	-0.454351132	-0.120373433	-0.388954669	0.2496214	-0.41071213	0.098767828	0.248628975	0.011964268	0.394527617	0.61402504	0.357291121	0.543352289	0.963970185	0.16034677	0.724431843	0.237094778	0.459147139	0.209562293
Potra2n10c20946	blue-2011	-0.471192511	-0.143684616	-0.70205932	0.196441716	-0.013395335	0.066794603	0.34277683	0.606591559	-0.523825488	0.061440735	-0.342927046	0.362940232	0.135788269	0.143477742	0.673405762	0.016021261	0.562645434	0.968819382	0.845294926	0.302099825	0.047854005	0.098154364	0.857581314	0.301874059	0.272625116	0.690563771
Potra2n10c20947	turquoise-2011	0.04700805	-0.529046129	-0.02233167	-0.270008031	-0.353714318	-0.292628375	-0.049811717	-0.324116959	0.185513216	-0.228655507	0.451265556	-0.410248525	-0.095486574	0.890837101	0.094250891	0.948037435	0.421985367	0.285903377	0.382525206	0.884362975	0.330857169	0.584986015	0.498864778	0.163564696	0.21012814	0.780035943
Potra2n10c20949	blue-2011	-0.56302621	-0.427513153	-0.544062719	-0.026159626	-0.32669788	-0.285164231	0.431621993	0.29684647	-0.212211384	-0.12215272	-0.193552416	0.355350694	-0.081798905	0.071325132	0.18966741	0.083596031	0.939143511	0.326795872	0.395334526	0.184982807	0.375380227	0.53102296	0.720498605	0.568518825	0.283522548	0.811034232
Potra2n10c20951	turquoise-2011	0.649109228	0.344781069	0.709906664	-0.065876638	-0.333625181	0.144993809	-0.405267306	-0.38277296	0.60619751	0.051731223	0.36777471	-0.458234451	0.162755025	0.030690573	0.299095171	0.014388128	0.847399403	0.316027648	0.670574221	0.216265097	0.245280901	0.048038408	0.879934157	0.265808242	0.156353082	0.632552168
Potra2n10c20958	green-2011	-0.476360254	-0.82527196	-0.375860698	-0.569297638	-0.606595736	-0.687802114	-0.26647607	-0.36917762	0.093138479	-0.420063426	0.101410939	-0.499006355	-0.522945517	0.138535413	0.001760776	0.254624413	0.06754964	0.047852053	0.019322414	0.428317215	0.263848286	0.785334484	0.198342211	0.76670517	0.118153979	0.09882257
Potra2n10c20960	turquoise-2011	0.322454851	-0.199937788	0.494554005	-0.385908251	-0.294728008	-0.334219201	-0.449927836	-0.746913802	0.314075492	-0.187916201	0.472096334	-0.52092251	-0.297575704	0.333486756	0.555571006	0.121998292	0.241108924	0.378960151	0.315113288	0.164972104	0.00825781	0.346911079	0.580044787	0.142605459	0.100370006	0.374151901
Potra2n10c20961	brown-2011	0.073055648	0.187866108	0.339425487	-0.001575015	0.036100798	0.112900197	-0.273158193	-0.254345825	-0.111315414	-0.032682506	-0.027417477	-0.168689241	0.059526329	0.830966001	0.580147629	0.30716065	0.996333045	0.916077453	0.741016382	0.416376298	0.450404288	0.744546314	0.924003028	0.936222323	0.620019264	0.86198164
Potra2n10c20963	blue-2011	-0.57691415	-0.282172462	-0.506715781	0.210847221	0.038741656	-0.069393046	0.507768657	0.519074257	-0.200940622	-0.032984122	-0.263181839	0.429508475	0.016044849	0.063148478	0.400527711	0.111683459	0.533728828	0.909959076	0.839342829	0.110817979	0.101797533	0.553548352	0.923303449	0.434263502	0.187383623	0.962655449
Potra2n10c20965	turquoise-2011	0.19149796	-0.102194647	0.161921055	-0.435234009	-0.581968024	-0.130860317	-0.279695015	-0.499647931	0.303245702	-0.287097442	0.063107632	-0.477279033	-0.044852012	0.572709715	0.764945867	0.634320553	0.180923234	0.060337808	0.701338927	0.404853452	0.117606526	0.364671306	0.391996695	0.853752854	0.137668133	0.895819836
Potra2n10c20967	blue-2011	-0.581945353	-0.116195193	-0.783932633	0.066526222	0.399955473	0.038628619	0.071612567	0.575046669	-0.620185663	-0.073504679	-0.603448443	0.225184581	-0.073058153	0.060350223	0.733691526	0.004295484	0.845910108	0.222924669	0.910220875	0.834264668	0.064209093	0.041786697	0.829940082	0.049338506	0.505580745	0.830960279
Potra2n10c20968	turquoise-2011	0.200009142	0.103189865	0.52102761	-0.237204742	-0.141452121	-0.077559769	-0.495164762	-0.630289116	0.28400865	-0.180575942	0.089018441	-0.488670746	-0.321040246	0.555426991	0.762713194	0.100289226	0.482490989	0.678243005	0.820686204	0.121466263	0.037638165	0.397336433	0.595188471	0.794651128	0.12719971	0.335733463
Potra2n10c20969	pink-2011	-0.159298719	-0.514856743	-0.258528503	-0.269194869	-0.001440293	-0.533658516	-0.022496141	-0.048048742	0.277667867	0.043450878	0.273606862	-0.062816048	-0.379634793	0.639892218	0.105104422	0.442729268	0.423439134	0.996646704	0.090888277	0.947655183	0.888433255	0.408409931	0.899059765	0.415580369	0.854422349	0.249498027
Potra2n10c20971	turquoise-2011	0.032993608	-0.374713347	0.324612732	-0.235132871	-0.673716415	-0.350149843	-0.278873101	-0.490092756	0.278652676	-0.277554398	0.428638329	-0.485406705	-0.219077788	0.923281447	0.256194691	0.330074958	0.486436901	0.023034681	0.291127711	0.406293599	0.12592977	0.406680253	0.408609454	0.188377508	0.130145505	0.517490868
Potra2n10c20972	turquoise-2011	0.303141006	-0.178335419	0.55556727	-0.488857616	-0.414214063	-0.363327797	-0.384243596	-0.875683413	0.51899303	-0.326608142	0.344364581	-0.521734653	-0.403256846	0.364845235	0.599840194	0.075996831	0.12703236	0.205317341	0.272075044	0.243318857	0.000410813	0.101860573	0.326936635	0.299718196	0.099746894	0.218771664
Potra2n10c20973	yellow-2011	0.107651914	0.525858397	0.257334651	0.477651719	0.161808167	0.573042011	0.544482784	0.232510344	-0.141066196	0.094692266	-0.243296269	0.523558575	0.458662336	0.752723173	0.096622003	0.444913635	0.137317317	0.634560056	0.065360949	0.083310048	0.491451998	0.679080319	0.781827392	0.470973065	0.098356731	0.155916861
Potra2n10c20974	yellow-2011	-0.359999336	0.265057378	-0.413718579	0.348068165	0.38705848	0.359984209	0.440031828	0.658566157	-0.307372977	0.223808648	-0.56160967	0.555346724	0.333790847	0.276819465	0.430873252	0.205914813	0.294202952	0.239588727	0.276841133	0.17561556	0.027564274	0.35784868	0.508253836	0.0721971	0.076137996	0.315772499
Potra2n10c20975	blue-2011	-0.521349408	-0.483374225	-0.801606954	-0.263357623	-0.167390145	-0.413009585	0.011284438	0.302445338	-0.396127113	-0.151323955	-0.265602256	0.098113209	-0.242274363	0.100042155	0.132001559	0.003006997	0.433945217	0.622755314	0.206771542	0.973731368	0.366002024	0.227798137	0.656938024	0.429890695	0.77411882	0.472896537
Potra2n10c20976	blue-2011	-0.447500707	-0.016812035	-0.454921552	0.064720177	-0.242825496	0.104775113	0.124419569	0.388035599	-0.333733422	-0.031875595	-0.464885284	0.146863138	0.193298944	0.167544711	0.960870965	0.159756217	0.850051918	0.471858732	0.7591602	0.715496382	0.238301691	0.315860928	0.925874842	0.149658249	0.666537874	0.56903523
Potra2n10c20977	blue-2011	-0.586910946	-0.348734559	-0.81503872	0.097006935	0.071560527	-0.120261052	0.261662749	0.59483099	-0.497546916	0.054179168	-0.282043514	0.286743131	-0.012949811	0.057672189	0.293216556	0.002239331	0.77660967	0.83438367	0.72468047	0.437018675	0.053570114	0.119405407	0.874290582	0.400752295	0.392607385	0.969856026
Potra2n10c20978	brown-2011	0.338545244	0.188714272	0.590185531	0.016506447	-0.126967373	-0.018888505	-0.221159617	-0.346234778	0.142923895	-0.01716911	0.290423295	-0.104142023	0.002152221	0.308497489	0.578407291	0.055951115	0.961581747	0.70988615	0.956041903	0.513417312	0.296926136	0.675052812	0.96004046	0.386287398	0.760578639	0.994989205
Potra2n10c20981	turquoise-2011	-0.181472934	-0.168170709	-0.015183764	-0.10747635	0.194170477	-0.391644129	0.119452421	-0.045756355	-0.046633013	0.029206166	0.013229493	0.382001969	-0.261035219	0.593329961	0.621110838	0.964658524	0.753115607	0.567260403	0.233583426	0.726470159	0.893729422	0.891703584	0.932069554	0.969205258	0.246313144	0.438159234
Potra2n10c20983	turquoise-2011	-0.099214859	0.034190665	0.252512045	-0.261871737	-0.086122956	-0.064928464	-0.244896542	-0.558296511	0.066479066	-0.362069636	-0.254315163	-0.277227261	-0.403387416	0.771640277	0.92050544	0.453788573	0.436639144	0.801213197	0.849574079	0.467968114	0.074264401	0.846018208	0.273863032	0.450460778	0.409184957	0.218608356
Potra2n10c20986	brown-2011	-0.061000121	-0.034417507	0.334765844	-0.075949303	-0.302013321	-0.030291045	0.00669505	-0.195919588	0.1809999	-0.302883623	-0.038388624	-0.087661362	0.151519854	0.858593763	0.919979478	0.314273117	0.824358959	0.366721347	0.929551545	0.984413336	0.563705035	0.594309785	0.365273005	0.910776738	0.797725229	0.656517496
Potra2n10c20990	blue-2011	-0.653327769	-0.200417011	-0.703216379	0.042161614	-0.026705315	-0.04592795	0.308854297	0.545598004	-0.378523476	-0.055067689	-0.545739794	0.350265315	0.074779539	0.029266778	0.554604073	0.015772486	0.902042233	0.937876138	0.893332845	0.355416187	0.082553952	0.25100134	0.872243441	0.082458149	0.290957648	0.827028657
Potra2n10c20991	turquoise-2011	0.416456727	0.059491711	0.638237237	-0.328124115	-0.267939111	-0.05799292	-0.466446117	-0.750989508	0.435174907	-0.250969591	0.274503825	-0.605279002	-0.146359616	0.202626005	0.862061244	0.034582994	0.32456304	0.425688891	0.865508779	0.148113541	0.00772555	0.180989218	0.456644299	0.413991391	0.048470139	0.667624327
Potra2n10c20992	brown-2011	0.435484355	0.395814776	0.536781189	-0.039934446	0.25304687	0.228667816	-0.442862675	-0.344153625	0.163840546	-0.006228914	0.05872264	-0.33885973	0.036900043	0.180643897	0.228198464	0.088657204	0.907197025	0.452800325	0.49884103	0.172529112	0.300034036	0.630252968	0.98549844	0.863830003	0.308019511	0.914225306
Potra2n10c20993	turquoise-2011	0.46849119	-0.0440681	0.642311487	-0.114613343	-0.125685333	-0.144351422	-0.18718265	-0.581750975	0.40163947	-0.0681599	0.584682101	-0.30122636	-0.138446268	0.146104771	0.897632352	0.033086117	0.73720557	0.71270759	0.671963108	0.581551472	0.060456739	0.220800522	0.842166597	0.058864028	0.368033521	0.684773144
Potra2n10c20995	blue-2011	0.344277276	0.375586478	-0.020320311	0.419390627	0.379794024	0.357534205	0.240549105	0.251025122	-0.449203636	0.300925039	0.129107036	0.394308188	0.123355215	0.299848885	0.254999212	0.952712843	0.199137156	0.249283055	0.280362905	0.476151926	0.456541345	0.165737141	0.368536576	0.705184593	0.230135255	0.717843841
Potra2n10c21000	turquoise-2011	0.644598094	0.09292982	0.468317655	-0.083426773	0.187663113	-0.023048121	-0.101977676	-0.476104309	0.35464195	0.268951891	0.617613912	-0.161212521	-0.063559299	0.0322662	0.785805727	0.146274558	0.807333979	0.580564451	0.946372391	0.765432834	0.138777625	0.28455237	0.423873994	0.042891185	0.635824306	0.852715969
Potra2n10c21002	turquoise-2011	0.005886737	-0.341060651	0.068259526	-0.443641492	-0.374467551	-0.567719853	-0.631956085	-0.361469856	0.292389347	-0.091786016	0.270128509	-0.509925035	-0.456524583	0.986294996	0.304685683	0.841938402	0.171685854	0.256531808	0.068486505	0.036982411	0.274717701	0.382932128	0.78839008	0.421770182	0.109058983	0.158103839
Potra2n10c21004	turquoise-2011	0.148392621	-0.085891596	0.243459122	-0.0537203	-0.313254375	0.036985218	-0.175376055	-0.156795812	0.408308811	-0.36548573	0.139633337	-0.479685918	-0.057838246	0.663241226	0.801738034	0.470666865	0.875348079	0.348241533	0.914027947	0.60600496	0.64522575	0.212505463	0.269023703	0.682191926	0.135412463	0.865864683
Potra2n10c21005	blue-2011	-0.571315179	-0.224883204	-0.849688818	0.039434293	0.109410086	-0.100847948	0.24747065	0.523259261	-0.731146864	0.033431387	-0.437426029	0.417241509	-0.045769119	0.066364289	0.506165724	0.000928305	0.908355081	0.748796069	0.767969609	0.463152909	0.098583988	0.010571246	0.922266136	0.1784863	0.201689226	0.893699922
Potra2n10c21006	green-2011	-0.172979882	-0.487851713	-0.311539039	-0.15006322	-0.543565717	-0.347318047	0.048738784	-0.024601354	0.012940088	-0.174705798	0.231218365	-0.159634441	-0.250001805	0.611013499	0.127934849	0.351029464	0.659646533	0.083935234	0.295315457	0.886839822	0.94276332	0.969878649	0.607404426	0.493931018	0.63917797	0.458440302
Potra2n10c21007	turquoise-2011	0.525852427	0.400635123	0.662328644	0.412647415	0.274968666	0.508577709	0.103899384	-0.068910206	0.457969393	0.099985937	0.334223928	-0.151752	0.259458876	0.096626481	0.222065938	0.026385396	0.207209998	0.413169084	0.110155883	0.761122447	0.840448278	0.156623685	0.769906611	0.315106018	0.656019272	0.441030484
Potra2n10c21009	turquoise-2011	0.100024232	-0.375609906	0.376046893	-0.522342244	-0.293121791	-0.469557883	-0.429002922	-0.734660677	0.496746682	-0.410166375	0.293029774	-0.590200343	-0.453261618	0.769820533	0.254967179	0.254370103	0.09928238	0.381685902	0.145063836	0.187960682	0.010019341	0.120095183	0.210228501	0.381842351	0.055943411	0.161478496
Potra2n10c21010	blue-2011	-0.689429383	-0.310310729	-0.514972901	-0.312800323	0.012865296	-0.124290301	0.150950984	0.039998821	-0.216673293	-0.708905836	-0.790625598	0.000501381	-0.25660952	0.01892304	0.353032944	0.105012421	0.348978374	0.97005268	0.715781369	0.657738916	0.907047982	0.522212814	0.014589428	0.003767335	0.998832679	0.446242853
Potra2n10c21011	purple-2011	-0.036576942	-0.475690322	-0.028022397	-0.223915929	-0.454217589	-0.326151074	-0.124741195	-0.149842621	0.503707945	-0.118269923	0.372261941	-0.451611883	-0.152762353	0.914974005	0.139169965	0.934817726	0.508045197	0.160485222	0.327654088	0.714787464	0.660120837	0.114179988	0.729089515	0.259568167	0.163201541	0.653852354
Potra2n10c21013	turquoise-2011	-0.111887536	-0.381581528	-0.0227677	-0.232758896	-0.023227426	-0.367977007	0.449463332	-0.175325977	0.258710055	-0.090521712	0.161395675	0.317990721	-0.036484647	0.743271461	0.246877103	0.94702407	0.490975714	0.945955712	0.265525115	0.16546255	0.60610948	0.442397528	0.791248926	0.635435471	0.340603905	0.915187884
Potra2n10c21014	brown-2011	0.45299507	0.054907563	0.17600133	-0.063160545	-0.104949958	0.075384506	0.005852676	-0.343683227	-0.09342154	0.083840695	0.383262618	-0.091368611	0.071966478	0.161756122	0.872612317	0.604700484	0.853631373	0.758768578	0.825647762	0.986374289	0.300738965	0.78469531	0.806393671	0.244626616	0.789333659	0.833455458
Potra2n10c21016	blue-2011	0.300478366	0.286478854	-0.103301802	0.399378838	0.316005528	0.416620598	0.457450165	0.52109573	0.127800692	0.45686014	0.133916208	0.361945593	0.501747365	0.369282943	0.3930632	0.762462177	0.223654769	0.343794334	0.202430182	0.157154619	0.100236892	0.70805398	0.157759302	0.694651154	0.274039666	0.115826511
Potra2n10c21017	blue-2011	-0.199853695	0.252649848	-0.06390754	0.142742867	-0.244526879	0.236671068	0.234548828	0.168115103	-0.157659401	-0.213739716	-0.486977537	0.246013277	0.081968972	0.555740751	0.453533845	0.851916657	0.675444948	0.468661481	0.48350601	0.487551803	0.621227937	0.643383787	0.527998273	0.128722466	0.465876323	0.810647494
Potra2n10c21018	turquoise-2011	0.480727027	-0.034839019	0.542004557	-0.133983881	0.031333262	-0.184625759	-0.315075815	-0.560200934	0.294551171	0.036243185	0.591687545	-0.323487165	-0.25529065	0.134444064	0.919002221	0.085006655	0.694503272	0.9271331	0.586814935	0.345293856	0.073071325	0.379259761	0.915747461	0.055173528	0.331852253	0.448665189
Potra2n10c21019	turquoise-2011	0.308653231	-9.01E-05	0.602349857	-0.140824196	-0.1393929	-0.19715341	-0.225723164	-0.543040178	0.34776071	-0.129736133	0.369486748	-0.217954392	-0.232726374	0.355745857	0.999790134	0.049864743	0.679605532	0.682714497	0.561202405	0.504536074	0.084294904	0.294658661	0.703804008	0.263417519	0.519694731	0.491038021
Potra2n10c21023	blue-2011	-0.228666284	-0.063178271	-0.610672831	0.24259314	0.421309987	0.136789823	0.343531872	0.575533649	-0.604575099	0.243878858	-0.146384542	0.436099966	0.229525731	0.498843986	0.853590676	0.04597265	0.472296142	0.196874376	0.688380052	0.300965976	0.063931366	0.048802798	0.469878084	0.66757053	0.179958115	0.497187101
Potra2n10c21024	blue-2011	-0.794596531	-0.598356361	-0.656904055	-0.177242787	-0.182276147	-0.408430549	0.059340542	0.274538337	-0.198606301	-0.323613049	-0.349930136	-0.01196468	-0.317735499	0.003477664	0.051810121	0.028096692	0.602113582	0.591667612	0.212355794	0.862408868	0.413930313	0.558261105	0.331653228	0.291451442	0.972148372	0.341013199
Potra2n10c21025	red-2011	0.046134469	0.293362753	0.093857427	0.08559071	0.337699691	0.257739723	0.258428613	0.090015568	0.006309822	0.189355467	-0.222088744	0.33164388	0.357964757	0.892855581	0.38127636	0.78371128	0.8024207	0.309784611	0.444171918	0.442911841	0.792394069	0.985310096	0.577092973	0.511603711	0.319087738	0.279742204
Potra2n10c21026	turquoise-2011	-0.182297468	-0.541858787	-0.228675299	-0.240709483	0.007240592	-0.444513694	-0.191140553	-0.280898922	-0.194633661	-0.295865315	0.236171396	-0.275805282	-0.602920859	0.591623509	0.085107157	0.498826594	0.475848883	0.983143415	0.170744494	0.573440019	0.402748515	0.566318043	0.377036112	0.484457225	0.411691111	0.049590747
Potra2n10c21027	blue-2011	-0.288428057	-0.160232676	-0.501341397	0.333519738	0.086107832	0.182227298	0.411582513	0.668768903	-0.236937575	0.178907349	-0.048323901	0.256961641	0.376928273	0.389707483	0.63790591	0.116169351	0.316190103	0.801247503	0.591768662	0.208502407	0.024450895	0.482999008	0.598651481	0.887797817	0.445597158	0.253168264
Potra2n10c21029	brown-2011	0.305963586	0.316476438	0.630970613	-0.088214283	-0.189880367	0.155865678	0.020116719	-0.257844188	0.848411114	-0.101939185	-0.043551417	-0.129245804	0.221598895	0.360171021	0.343036115	0.037369107	0.796472419	0.576017896	0.647211652	0.95318617	0.443980728	0.000962479	0.765519231	0.898827236	0.704879993	0.512559525
Potra2n10c21030	brown-2011	0.437185875	0.21431996	0.677244362	-0.180805354	-0.246081153	-0.004288869	-0.450904665	-0.589568147	0.271507406	-0.13218071	0.250111531	-0.406461269	-0.039420273	0.178752303	0.52685182	0.022061073	0.594712938	0.465749321	0.990014828	0.163943653	0.056272888	0.419311109	0.698446902	0.45823651	0.214784575	0.908387544
Potra2n10c21031	turquoise-2011	0.378805959	-0.109288612	0.270621138	-0.42605266	-0.099250392	-0.365481351	-0.318043847	-0.603060368	0.227262171	-0.052914242	0.354791839	-0.235540805	-0.338465488	0.250618725	0.749067225	0.42089085	0.191349662	0.771560365	0.269029875	0.34051874	0.049523962	0.501556082	0.877206144	0.284334405	0.485658854	0.308618771
Potra2n10c21032	turquoise-2011	0.65641639	0.087730489	0.681462779	-0.137256452	-0.094640361	-0.093377333	-0.387130031	-0.609769356	0.465690254	0.126812191	0.668366456	-0.428977081	-0.124105132	0.02825427	0.797568577	0.020935755	0.687363375	0.781944489	0.784795125	0.239494346	0.046384655	0.148860342	0.710227493	0.024568742	0.187990206	0.716189652
Potra2n10c21033	brown-2011	0.469432653	0.16439118	0.480549012	-0.224488033	0.098554124	-0.150152664	-0.474113339	-0.547806034	0.15003479	0.102693913	0.333640254	-0.261329152	-0.242827213	0.145185799	0.629087814	0.134609334	0.506933201	0.773126601	0.659454254	0.1406709	0.081070428	0.659707653	0.763825612	0.316004429	0.437624826	0.471855501
Potra2n10c21037	brown-2011	0.623013545	0.428066685	0.709258427	0.287170857	-0.181950941	0.424048945	-0.004245092	0.066552999	0.735376128	0.207153228	0.391688855	-0.202837465	0.623232122	0.040595126	0.189032176	0.014518281	0.391870217	0.592340454	0.193672226	0.990116744	0.845848727	0.009909586	0.541084566	0.233525289	0.549730669	0.040504018
Potra2n10c21038	yellow-2011	0.11982258	0.387532973	0.302981338	0.078777475	-0.449770668	0.33777859	-0.014756653	-0.074225163	0.205792706	-0.131922508	-0.257488019	-0.106570084	0.236729863	0.725650758	0.238963236	0.365110574	0.8179113	0.165137949	0.309664386	0.965652148	0.828294457	0.543804166	0.699012154	0.444632739	0.755142201	0.483394139
Potra2n10c21040	yellow-2011	-0.15713433	0.173977657	-0.238292793	-0.251531543	0.053619712	0.030000188	-0.073502344	0.013276366	0.015893124	-0.052860314	-0.551077935	0.057410477	-0.04431908	0.644503506	0.608926092	0.480424523	0.455602933	0.875579916	0.93022657	0.829945416	0.969096195	0.963008382	0.877330476	0.078904891	0.866849091	0.897052001
Potra2n10c21041	blue-2011	-0.575874525	-0.102553036	-0.646302293	-0.066529999	-0.035618038	0.037083777	0.356935882	0.319041191	-0.513944356	-0.348926562	-0.728362838	0.359132173	-0.013071999	0.063737446	0.764141671	0.031664457	0.845901451	0.917196369	0.913799579	0.281226745	0.338922006	0.105828887	0.292932693	0.011023939	0.278063076	0.969571714
Potra2n10c21042	turquoise-2011	0.166847951	-0.287633843	0.275408505	-0.465830813	-0.468557732	-0.34908659	-0.384175838	-0.681925323	0.176025168	-0.492613562	0.236131463	-0.527663351	-0.359064834	0.623898508	0.391073058	0.41239174	0.148721291	0.146039699	0.292696218	0.243409057	0.020814905	0.604650773	0.123698505	0.48453328	0.095274687	0.278159778
Potra2n10c21043	brown-2011	0.341400867	0.166199184	0.428529263	-0.219880693	0.044490553	-0.08494878	-0.447794647	-0.525137359	0.08329413	-0.150074515	0.119984439	-0.302347805	-0.297973741	0.304172106	0.625267385	0.188502309	0.515918181	0.896655525	0.803877559	0.167231845	0.097163698	0.807635356	0.659622251	0.72529254	0.366164357	0.373482308
Potra2n10c21044	turquoise-2011	0.561974959	-0.02709813	0.543144621	-0.046164989	0.102476807	-0.101629669	-0.105195043	-0.405161968	0.49499583	0.285020714	0.732161752	-0.203590964	0.033128105	0.071971561	0.936963897	0.084223344	0.892785054	0.764312706	0.766214057	0.758219716	0.216396005	0.12161327	0.395582878	0.010409629	0.548217105	0.922969505
Potra2n10c21047	brown-2011	0.352661024	0.247743539	0.451934898	-0.176715334	-0.381674886	0.070656704	-0.465055645	-0.22167452	0.573014861	-0.08554908	0.054060956	-0.491804537	0.134721204	0.287441704	0.462643769	0.162863281	0.603212168	0.246751813	0.836450953	0.149489161	0.512411912	0.065376644	0.802515163	0.874562993	0.124411827	0.692892656
Potra2n10c21050	brown-2011	0.322856487	0.052874687	0.192671259	-0.206951586	0.060875928	-0.103735933	-0.421866067	-0.379002514	-0.193569311	-0.00699726	0.226593402	-0.249202818	-0.136286884	0.332850323	0.877297337	0.570314824	0.541487283	0.85887917	0.761488832	0.196221699	0.250352695	0.568484411	0.983709843	0.502850082	0.459925495	0.68947636
Potra2n10c21052	brown-2011	0.378827965	0.527298533	0.517631178	0.227289	0.463212445	0.421859946	0.42711461	-0.07276094	0.28513614	0.187586243	-0.054544071	0.431397149	0.387707781	0.250588933	0.095546007	0.102921281	0.5015042	0.151324955	0.196228876	0.190125578	0.831639463	0.395383131	0.580722322	0.873449765	0.185237323	0.238733036
Potra2n10c21055	magenta-2011	-0.514230078	-0.49913458	-0.218435394	-0.502596377	-0.484247054	-0.614514282	-0.187717052	-0.241597677	0.205986793	-0.520173263	-0.278166442	-0.192457363	-0.540387521	0.105601667	0.118044435	0.518750621	0.115111632	0.131202447	0.044249019	0.580453682	0.474172174	0.543415857	0.100947113	0.407533805	0.570751126	0.086125938
Potra2n10c21058	turquoise-2011	0.353942009	0.391413081	0.564113481	0.001793058	0.006877167	0.183892954	0.035286762	-0.42357391	0.373936765	-0.045155912	-0.012051665	0.014147177	-0.096990212	0.285571438	0.233883887	0.070660668	0.9958254	0.983989398	0.588326777	0.917964262	0.19422533	0.257260656	0.895117296	0.971945954	0.967070098	0.776647338
Potra2n10c21059	turquoise-2011	0.384365568	0.046007027	0.654915889	-0.324377653	-0.194502953	-0.145031311	-0.475758255	-0.710238424	0.458754855	-0.186050836	0.295613512	-0.519042267	-0.177795215	0.243156537	0.893150096	0.028743027	0.330445733	0.566583909	0.670493167	0.139105536	0.014321844	0.155822639	0.583879118	0.377461671	0.101822358	0.600963772
Potra2n10c21063	brown-2011	0.577476747	0.206427828	0.621729746	-0.114477538	0.091852609	0.046744553	-0.379752276	-0.487968579	0.350102309	0.015443467	0.398374579	-0.377684202	-0.019622237	0.062831297	0.542533902	0.041133114	0.737507468	0.788239566	0.891445871	0.249339408	0.127829789	0.291197735	0.964054378	0.224929645	0.252140081	0.954335837
Potra2n10c21065	yellow-2011	0.156338712	0.465112447	-0.10316699	0.685845756	0.524810286	0.453446261	0.131604429	0.766164895	-0.352250002	0.757599611	0.112905041	0.441244283	0.449076058	0.646201432	0.149432809	0.762764494	0.019810479	0.097410073	0.161286351	0.699708676	0.005962163	0.288043239	0.006916244	0.741005598	0.174289524	0.16587214
Potra2n10c21066	blue-2011	-0.491027124	-0.196803824	-0.661151145	0.084466485	-0.147900527	-0.000497552	0.162678669	0.562303256	-0.311894565	-0.068539901	-0.376959883	0.13308401	0.072581311	0.125099749	0.56191104	0.026750429	0.804972493	0.664301303	0.998841596	0.632714004	0.071769266	0.350450675	0.841296259	0.253125222	0.696470495	0.832049997
Potra2n10c21067	brown-2011	0.35978345	0.018149164	0.565417472	-0.267323358	-0.097440112	-0.070745674	-0.291475605	-0.664329236	0.342522276	-0.162804954	0.293344685	-0.404168818	-0.095204566	0.277128779	0.957761179	0.069869258	0.426794136	0.775634115	0.836247414	0.384489694	0.02577329	0.302482615	0.632446349	0.381307061	0.217632539	0.780671864
Potra2n10c21069	blue-2011	-0.715423216	-0.272272659	-0.707108388	0.100046339	0.143468146	-0.004627235	0.463443829	0.533972326	-0.41087684	-0.265876285	-0.589998677	0.38377203	-0.025362662	0.013314298	0.417949383	0.014956033	0.769770844	0.673874316	0.989227097	0.151093732	0.090662413	0.209361477	0.429396953	0.056048369	0.243947005	0.940994705
Potra2n10c21072	turquoise-2011	0.163858657	0.031876832	0.465800074	-0.202927391	-0.102169133	-0.17065048	-0.443523227	-0.509633588	0.262922325	0.039579882	0.217882584	-0.353062069	-0.205502373	0.630214633	0.925871973	0.148751692	0.549549944	0.765003128	0.615896852	0.171813741	0.109295656	0.434733598	0.908017966	0.519835738	0.286855442	0.544385246
Potra2n10c21073	turquoise-2011	0.19113671	0.268427826	0.283399353	-0.077589351	0.169377714	0.097693727	0.291507313	-0.18983076	0.485496344	-0.039014183	-0.179918211	0.245436898	-0.019016562	0.573447873	0.424812651	0.398393986	0.820618771	0.618571008	0.775063087	0.38443559	0.576119465	0.130064032	0.909327926	0.596552635	0.466955423	0.955744136
Potra2n10c21077	grey-2011	0.038181543	-0.070421883	-0.096680879	0.0648073	0.461441892	-0.020224258	0.395881669	-0.110208796	-0.084080393	0.187228151	0.131904635	0.339909935	-0.209112377	0.911256397	0.836988203	0.777344168	0.84985204	0.153101599	0.952936153	0.228112692	0.747013808	0.805849251	0.581457972	0.699051287	0.306426258	0.537178193
Potra2n10c21080	blue-2011	-0.429265814	-0.319998201	-0.79819667	0.039678144	-0.004859523	-0.148265757	0.220414876	0.524621664	-0.536634946	0.06960994	-0.186406216	0.28192353	-0.011841536	0.187660472	0.337393567	0.003229619	0.907790448	0.988686325	0.663514466	0.514872982	0.097552343	0.088760876	0.838846341	0.583147874	0.400961323	0.972434933
Potra2n10c21081	blue-2011	-0.664225875	-0.321959668	-0.821809151	0.002374179	-0.049032067	-0.112864887	0.341870214	0.510725636	-0.503905078	-0.161023866	-0.499351962	0.335750707	-0.044148251	0.025804666	0.334272307	0.001913166	0.99447245	0.886162693	0.741094981	0.303464372	0.108410555	0.114015273	0.636224905	0.117858872	0.312762476	0.897447011
Potra2n10c21086	turquoise-2011	0.343715298	0.268856572	0.600745975	0.247037619	-0.312194207	0.160662229	-0.251896921	0.03452761	0.543240112	0.252108873	0.376375056	-0.263557388	0.299011735	0.300690875	0.424044648	0.050639921	0.463961358	0.349963253	0.63699307	0.454926431	0.919724198	0.084157952	0.454534213	0.253922244	0.433583644	0.371739026
Potra2n10c21087	turquoise-2011	0.529179315	0.216683939	0.818975725	-0.11593882	-0.044463406	0.005967419	-0.118403039	-0.589395415	0.66011096	0.002718986	0.379294813	-0.195311254	0.013518984	0.094152665	0.522191868	0.002045015	0.734260742	0.896718293	0.986107177	0.728794519	0.05636314	0.027075847	0.993669686	0.249957379	0.564940578	0.968531683
Potra2n10c21088	turquoise-2011	0.462500172	0.177389203	0.62630055	-0.08606228	-0.112836871	0.112607528	-0.125693746	-0.400928393	0.754262221	-0.15546105	0.243627897	-0.372288857	0.003958472	0.152038123	0.601808756	0.039239961	0.801350833	0.741157348	0.741667934	0.712689065	0.221695996	0.007316667	0.648076205	0.470349627	0.25953099	0.990784016
Potra2n10c21091	turquoise-2011	0.527428319	0.160748022	0.78097137	-0.197694523	-0.132637082	-0.056285336	-0.26319694	-0.674035412	0.569251343	-0.049835935	0.400944503	-0.322461309	-0.067845029	0.095449425	0.636810804	0.00454582	0.560106231	0.697448155	0.869439144	0.434236155	0.022945417	0.067577006	0.884307078	0.221675685	0.333476517	0.842887887
Potra2n10c21092	brown-2011	0.466862283	0.539198652	0.69396703	0.147897101	0.001191938	0.503485618	-0.280232702	-0.115456079	0.50350759	-0.045870569	-0.002832543	-0.39078569	0.438760465	0.147703368	0.086955044	0.017840568	0.664308687	0.997224924	0.114365937	0.403912681	0.735332883	0.114347552	0.893465457	0.993405307	0.234700894	0.177012633
Potra2n10c21093	blue-2011	-0.445262093	-0.101681862	-0.680159617	0.080137129	-0.08627028	0.04679823	0.191758611	0.508073908	-0.464861753	0.043348389	-0.409916541	0.241869136	0.098775802	0.169939288	0.766096878	0.021278921	0.814815142	0.800879034	0.891321854	0.572177347	0.110567872	0.149681614	0.899296812	0.210533895	0.473660255	0.772627859
Potra2n10c21094	brown-2011	0.360627547	0.030498117	0.553421074	-0.15360183	-0.018189965	-0.121679577	-0.511309027	-0.428727944	0.348151946	-0.007687142	0.399232759	-0.47021108	-0.083383444	0.275920487	0.929070994	0.077377983	0.652053739	0.957666296	0.721543932	0.10793963	0.188275002	0.294078839	0.982103958	0.223839947	0.144428718	0.807432425
Potra2n10c21095	blue-2011	-0.27035872	-0.005764027	-0.457459767	0.174462298	-0.071174481	0.093643485	-0.059771405	0.62549327	-0.268271967	0.232819712	-0.192125748	0.064179156	0.323632852	0.42135915	0.986580658	0.15714479	0.607913136	0.835266545	0.784194225	0.861418126	0.03956983	0.425092004	0.490859206	0.57142781	0.851293311	0.331621924
Potra2n10c21096	blue-2011	-0.312757004	0.060861886	-0.480818198	0.385721007	0.209276533	0.286553147	0.255291475	0.777787421	-0.26936331	0.294274875	-0.24680114	0.274607701	0.4136719	0.349048716	0.858911439	0.13435947	0.241356921	0.536851411	0.392935037	0.448663673	0.004826823	0.423137799	0.37972812	0.464403125	0.413807565	0.205971153
Potra2n10c21099	turquoise-2011	-0.100930996	-0.682335596	-0.040057589	-0.709379174	-0.449057382	-0.709812465	-0.393294821	-0.715928689	0.186780279	-0.430420689	0.287851038	-0.54139975	-0.552965931	0.767783057	0.020708129	0.906911925	0.014493973	0.165891908	0.014406989	0.231443364	0.013218888	0.582378565	0.186345106	0.390699374	0.085424156	0.07767302
Potra2n10c21100	blue-2011	-0.538334696	-0.138219432	-0.695993954	0.226725991	0.13014926	0.02944135	0.389655142	0.582846621	-0.582928933	0.109606787	-0.371853728	0.478141764	0.030089664	0.087560861	0.685266731	0.017371661	0.50259342	0.702897816	0.931523642	0.236177312	0.059858007	0.059813189	0.748357044	0.260132363	0.136856892	0.930018909
Potra2n10c21101	turquoise-2011	0.543691471	0.025487156	0.553385977	-0.293647371	-0.34226199	-0.269202202	-0.32545212	-0.704201768	0.39832965	0.086612329	0.550067273	-0.290187142	-0.266670945	0.083849321	0.940705511	0.077400707	0.380792906	0.302874299	0.423426013	0.328752847	0.01556282	0.224986781	0.800103306	0.079569642	0.386691405	0.42796668
Potra2n10c21104	blue-2011	-0.377384557	-0.272767771	-0.324233263	-0.298141302	-0.591507645	-0.147466526	-0.069807654	-0.105065343	0.018170712	-0.483859902	-0.374560199	-0.294579498	-0.226115251	0.252547359	0.417069499	0.330673581	0.373200613	0.055266271	0.665236696	0.838393801	0.758510162	0.957711068	0.131556521	0.256404708	0.379211759	0.503776145
Potra2n10c21105	blue-2011	-0.4514178	-0.266786849	-0.704737331	0.073653154	0.01715473	-0.049273207	0.445947445	0.40883442	-0.524765055	0.03810107	-0.253208067	0.415813719	0.040109936	0.163404993	0.42775826	0.015449709	0.829600907	0.960073905	0.885606	0.169203965	0.211859706	0.097444177	0.911442803	0.452502662	0.203395486	0.906790734
Potra2n10c21108	blue-2011	-0.474630435	-0.137373519	-0.230526542	0.083078209	-0.093063408	-0.013327479	0.426718799	0.40036726	0.00307827	-0.139950378	-0.361628336	0.371270496	0.29749697	0.14017762	0.687108385	0.495260728	0.808125995	0.785504019	0.968977267	0.190581265	0.222404148	0.992833222	0.681503052	0.274491725	0.260939666	0.374284422
Potra2n10c21110	turquoise-2011	0.359174371	-0.192436221	0.519631692	-0.157740131	-0.235809592	-0.206716642	0.059464167	-0.391893406	0.78495219	0.058087134	0.59973231	-0.213140184	0.084146012	0.278002487	0.57079426	0.101365604	0.64321169	0.485146501	0.541956667	0.862124582	0.233259513	0.004211699	0.865292005	0.051134078	0.529183934	0.805700227
Potra2n10c21111	turquoise-2011	0.391667409	0.178188027	0.35707211	-0.270069937	-0.052198361	-0.098541907	-0.682495322	-0.543819837	0.13752942	0.080470278	0.206700043	-0.510169967	-0.32985593	0.233553165	0.600146678	0.281029933	0.42187479	0.878856807	0.773154089	0.020666664	0.083761684	0.686768856	0.814056867	0.541989834	0.108860339	0.32186281
Potra2n10c21113	blue-2011	-0.626976653	-0.553251207	-0.755979219	-0.60270928	0.054840584	-0.600671271	-0.077054362	-0.137805053	-0.419448128	-0.366801762	-0.483514467	0.072844384	-0.579135192	0.038965167	0.077488008	0.007108599	0.049692153	0.872766622	0.050676227	0.821838468	0.686168693	0.199069142	0.267172332	0.131872954	0.831448768	0.061902578
Potra2n10c21114	blue-2011	-0.550118592	-0.631288313	-0.382263149	-0.233175555	-0.454253271	-0.442268343	-0.122983753	0.017048574	-0.17842918	-0.292078415	0.001513349	-0.237462292	-0.186975276	0.079535798	0.037244137	0.245963183	0.490177752	0.160448221	0.173174326	0.718663625	0.960320805	0.599645259	0.383461786	0.996476617	0.482001481	0.581977682
Potra2n10c21115	brown-2011	0.227920137	0.079096295	0.366171574	0.119455294	0.117558291	0.140647987	0.029225662	-0.267765034	-0.102316108	-0.067533703	0.246364901	-0.046975474	0.056162267	0.500284397	0.817185083	0.268057969	0.726463799	0.730667106	0.679988042	0.932024298	0.426001212	0.764673296	0.84360116	0.465218571	0.890912359	0.869722517
Potra2n10c21118	pink-2011	-0.130536624	-0.533130526	-0.295590903	-0.494159093	-0.234354618	-0.324343021	-0.142707078	-0.482259492	-0.081400946	-0.5024087	0.037824057	-0.458038599	-0.438873659	0.702048449	0.091269134	0.377499894	0.122343092	0.487922789	0.330500375	0.675522483	0.133026632	0.811939351	0.115269414	0.912084501	0.156553003	0.176887972
Potra2n10c21119	turquoise-2011	0.155828147	-0.069382548	0.097743594	0.043458655	0.272349844	0.089597717	0.020966831	-0.255114681	0.057277211	0.012564583	0.239773657	-0.198635914	-0.207259207	0.647291825	0.839366861	0.774950822	0.899041778	0.417812156	0.793339727	0.951209853	0.44898885	0.867155805	0.970752407	0.477618396	0.558201219	0.540872955
Potra2n10c21122	blue-2011	-0.721254803	-0.421349489	-0.799484776	-0.055403396	-0.07626054	-0.230661301	0.255247744	0.359686474	-0.503056079	-0.21890871	-0.450816014	0.242523751	-0.274067487	0.012243341	0.196827969	0.003144143	0.87147016	0.823648918	0.495001594	0.448744097	0.277267786	0.114725748	0.517822309	0.164036826	0.472426803	0.414763998
Potra2n10c21126	blue-2011	-0.511673162	-0.141188364	-0.451638467	0.052999003	-0.165144306	-0.226407946	0.003679867	0.415911987	-0.419708511	0.078951561	-0.297508614	0.302008786	-0.066826359	0.107646366	0.678815225	0.163173686	0.877010733	0.627495413	0.503209179	0.991432633	0.203277777	0.198761322	0.817514746	0.374264822	0.366728901	0.845222139
Potra2n10c21128	blue-2011	-0.312076799	-0.205318973	-0.491685005	0.159093662	0.090717049	-0.056483693	0.363333158	0.390492469	-0.165911606	0.198594861	-0.059982989	0.316140147	-0.05227143	0.350154197	0.544752438	0.124517441	0.640328609	0.790807079	0.868982447	0.272067439	0.235083304	0.625874507	0.55828424	0.860931669	0.343577493	0.878688306
Potra2n10c21131	black-2011	-0.143745418	-0.10758748	-0.224433341	-0.083065695	0.200539068	-0.105069449	0.09847685	0.251432255	-0.028559761	-0.090350518	-0.167598986	0.174102188	0.110077325	0.673274174	0.752867195	0.507039461	0.808154431	0.554357906	0.758500968	0.773300474	0.455786846	0.933570131	0.791636208	0.622315181	0.608665749	0.747307101
Potra2n10c21132	blue-2011	-0.657339322	-0.089395505	-0.522981754	-0.122817355	-0.070460961	-0.032997574	0.153729221	0.118118637	-0.460749611	-0.296896838	-0.748671692	0.215613823	-0.209649467	0.027956569	0.793797452	0.098794995	0.719030936	0.836898791	0.923272249	0.651780942	0.729424817	0.153799785	0.375295321	0.008025063	0.524299157	0.536109323
Potra2n10c21135	turquoise-2011	0.034123098	-0.236889321	0.200708691	-0.631369141	-0.47091017	-0.561420559	-0.585970978	-0.641258765	0.184084802	-0.290449538	0.071309475	-0.411790777	-0.406236386	0.920662109	0.483090789	0.554015878	0.037212389	0.143750916	0.072314047	0.0581728	0.033468454	0.587930834	0.386242515	0.834957799	0.208249274	0.215062972
Potra2n10c21136	blue-2011	-0.511535138	-0.512522224	-0.728133418	-0.205087182	-0.308858445	-0.276264216	0.137573637	0.241281819	-0.331513012	-0.359004874	-0.264262124	-0.012008655	-0.18739266	0.107757466	0.106964568	0.01106186	0.54521666	0.355409388	0.41088145	0.686672566	0.474768138	0.319290419	0.278245899	0.432309221	0.97204604	0.581119967
Potra2n10c21137	purple-2011	0.40464284	0.169136706	0.33873218	0.384594293	0.026274893	0.266507204	0.330083305	0.118569351	0.358684453	0.137599956	0.414151064	0.099536615	0.178211907	0.217041832	0.61907785	0.308213322	0.242852317	0.938875791	0.428261203	0.321509186	0.728426004	0.278706378	0.686615255	0.20539325	0.770916736	0.600097019
Potra2n10c21140	brown-2011	0.376198406	0.07100112	0.595381865	-0.394962975	-0.212624137	-0.096058461	-0.330506731	-0.717468447	0.519577714	-0.297201131	0.144508026	-0.448472039	-0.127267386	0.25416327	0.835663072	0.053292442	0.22929232	0.53020538	0.778746728	0.320851211	0.012931296	0.101407376	0.374782578	0.671624434	0.166512211	0.709226371
Potra2n10c21144	brown-2011	0.604889073	0.347620934	0.74139577	0.086259669	0.040639561	0.214948638	-0.396625227	-0.286596418	0.428107431	0.083367055	0.403946351	-0.397530631	0.190285618	0.048654223	0.294865965	0.00902045	0.8009031	0.905564675	0.52561085	0.227160547	0.392860397	0.188985467	0.80746966	0.217910094	0.2260043	0.575188412
Potra2n10c21145	blue-2011	-0.119568955	-0.228613261	-0.291868454	0.085481323	-0.142399664	-0.09201987	0.502177488	0.299022211	0.193823027	0.074369935	0.087435712	0.306813408	0.075126431	0.726212168	0.498946285	0.383819652	0.802668914	0.67618858	0.787861546	0.115463986	0.371721453	0.567967704	0.827963866	0.79823663	0.358769789	0.826236787
Potra2n10c21149	blue-2011	-0.266709631	-0.49186645	-0.284454692	-0.002712372	-0.099953467	-0.108273563	0.261331156	0.109656458	0.09272489	-0.123412192	0.174932388	-0.13162257	0.034277486	0.427897109	0.124357145	0.396563125	0.993685084	0.769979595	0.751334032	0.437621182	0.748246191	0.786268611	0.717718121	0.606931184	0.699668946	0.920304132
Potra2n10c21152	yellow-2011	0.007005949	0.505945134	-0.219735765	0.540847213	0.517396627	0.596434585	0.54272086	0.605829784	-0.390671648	0.422232857	-0.32733065	0.653488437	0.470151598	0.983689618	0.112319706	0.516201908	0.085806761	0.10310469	0.052764553	0.084513939	0.048210934	0.234849582	0.195791908	0.325804235	0.029213488	0.144486481
Potra2n10c21153	blue-2011	0.004968291	0.032251491	-0.220243809	0.226436953	0.171424604	0.201363763	0.463842449	0.442358872	0.147990454	0.348129637	0.040946448	0.328305461	0.423230448	0.988433111	0.925002824	0.5152076	0.503153005	0.614272416	0.552695791	0.150695907	0.173075951	0.664107541	0.294111885	0.904854332	0.324279722	0.194625831
Potra2n10c21156	turquoise-2011	0.344103614	0.324343602	0.727120762	-0.001684941	-0.207341424	0.120501573	0.041296337	-0.466035226	0.404209584	-0.159734567	0.082331586	0.002733125	0.035198954	0.300108939	0.330499459	0.011230373	0.996077117	0.540708814	0.724148379	0.904044529	0.148519214	0.2175817	0.638965006	0.809823027	0.993636768	0.91816781
Potra2n10c21157	yellow-2011	0.049727763	0.642725488	0.102515593	0.537725393	0.357325118	0.663088965	0.155563235	0.537967387	-0.183810012	0.391669583	-0.333637425	0.315133317	0.597344211	0.884556748	0.032936598	0.76422568	0.087989785	0.28066461	0.02615157	0.647857835	0.087819265	0.588497986	0.233550339	0.316008788	0.345201011	0.052311309
Potra2n10c21158	green-2011	-0.573753377	-0.249318894	-0.292980199	-0.058556242	-0.406105517	-0.20498161	0.099380781	0.145453515	-0.091727628	-0.256367841	-0.364622147	0.07897935	-0.170109513	0.064950621	0.45970959	0.381926656	0.864212769	0.21522508	0.54542815	0.771267144	0.669580872	0.788522056	0.44668628	0.270242494	0.817451449	0.617032945
Potra2n10c21159	blue-2011	0.007808351	-0.133555138	-0.165474744	0.106293156	0.115283414	-0.10173161	0.201801172	0.153844945	0.129088531	0.389490034	0.270780043	0.171916995	-0.049485637	0.981821816	0.695440344	0.626797187	0.755761746	0.735716465	0.765985195	0.551815043	0.651533164	0.705225217	0.236393381	0.420607396	0.613239983	0.885115627
Potra2n10c21161	brown-2011	0.696288499	0.481758723	0.867535135	0.057870925	0.124793929	0.235843468	-0.181967042	-0.462045328	0.556010622	0.1720868	0.361461347	-0.165846593	0.123181268	0.017304264	0.133488763	0.000540002	0.865789486	0.714671248	0.485081945	0.592307136	0.152494633	0.075713587	0.612884087	0.274729836	0.626011788	0.718227693
Potra2n10c21163	darkred-2011	-0.265159998	-0.248129906	-0.233705811	-0.018421675	0.128219889	-0.312149049	0.323828045	-0.018347047	-0.439358706	0.097536546	0.044740644	0.515009411	-0.192672792	0.43068812	0.461923348	0.489163065	0.957127458	0.707132841	0.350036688	0.33131346	0.957301003	0.176354396	0.775416979	0.896077307	0.104983515	0.570311696
Potra2n10c21164	blue-2011	-0.705567511	-0.39108048	-0.685017353	-0.084952781	-0.32513502	-0.303659257	-0.017402825	0.35538621	-0.517497045	-0.169825876	-0.384960223	0.103266052	-0.191601846	0.015275545	0.234316803	0.020019773	0.803868476	0.329251975	0.363984685	0.959496892	0.283470996	0.103026142	0.617628918	0.242366063	0.762542342	0.57249751
Potra2n10c21165	brown-2011	0.431896112	0.007933699	0.553464999	-0.223214234	-0.011000034	-0.19808322	-0.196108942	-0.568960058	0.335895419	-0.022760777	0.430957477	-0.169980062	-0.130972494	0.184672802	0.981530044	0.077349549	0.509410513	0.974393233	0.559319344	0.563320672	0.06774936	0.312540838	0.94704016	0.185735631	0.61730492	0.70109309
Potra2n10c21166	brown-2011	0.465299598	0.303939334	0.568257828	-0.047069992	0.094326416	0.080736287	-0.540248211	-0.370744897	0.181129748	0.222461195	0.309312976	-0.3643068	0.051236292	0.149247237	0.363520056	0.068166087	0.890694001	0.782652836	0.813451511	0.086222819	0.261668409	0.594040764	0.510877484	0.354664727	0.270688323	0.881075806
Potra2n10c21167	turquoise-2011	0.25053883	0.064669743	0.550451464	-0.117973896	-0.22378652	-0.042390682	0.140701579	-0.541659961	0.268044658	-0.288686697	0.15379832	0.018732708	-0.076659641	0.457443297	0.850167628	0.079316507	0.729745653	0.508296875	0.901512244	0.679871699	0.085244365	0.425499578	0.389263291	0.65163299	0.956404183	0.822738602
Potra2n10c21169	blue-2011	0.169312506	-0.069641089	-0.231800118	0.152066564	-0.130562499	-0.109941808	-0.02352451	0.310812624	-0.236920625	0.336620304	0.37242989	0.131941794	0.06849194	0.618708127	0.838775041	0.492814085	0.655344366	0.701991723	0.747609448	0.945265361	0.352213593	0.483031247	0.311431907	0.259336243	0.698969929	0.841406097
Potra2n10c21172	turquoise-2011	-0.075773176	-0.60842458	0.176966775	-0.538894911	-0.732097703	-0.605318325	-0.327255367	-0.675054867	0.314608807	-0.523078176	0.343635305	-0.56760835	-0.450766619	0.82476082	0.047002603	0.602688371	0.087167714	0.010419775	0.048451602	0.325922129	0.02266179	0.346048376	0.098721645	0.300810831	0.068553043	0.164088753
Potra2n10c21173	turquoise-2011	0.195355117	-0.28418324	0.233678427	-0.178630792	0.007902266	-0.478451502	0.075017827	-0.388392733	0.253857154	0.103926125	0.537173338	0.133282228	-0.368514375	0.564851455	0.397033655	0.489215444	0.599226173	0.981603209	0.13656638	0.82648469	0.237832284	0.451304991	0.76106251	0.088379605	0.696037022	0.26477386
Potra2n10c21175	yellow-2011	-0.447075278	0.088024446	-0.577295006	0.339600343	0.452097738	0.172332823	0.354232817	0.637719728	-0.746356225	0.153585177	-0.460555781	0.610566207	0.102293115	0.16799817	0.796902505	0.06293364	0.30689547	0.16269292	0.612368576	0.285147795	0.034776453	0.008332652	0.652089402	0.153995622	0.046021142	0.764724892
Potra2n10c21178	blue-2011	0.364634229	0.352265202	0.174489413	0.228946078	-0.087298642	0.194929788	0.241687273	0.285539163	0.210623939	0.34902253	0.147219858	0.355004639	0.419125006	0.270225421	0.288020981	0.60785648	0.498304321	0.798547313	0.56571589	0.474003186	0.394686079	0.53417226	0.292790868	0.665768523	0.284025115	0.199451526
Potra2n10c21181	blue-2011	-0.300125163	0.15114035	-0.413838031	0.174680818	-0.063595251	0.220503144	0.345582199	0.321439653	-0.626158738	-0.03685086	-0.477629678	0.449108276	0.150746137	0.369873673	0.657332245	0.205770679	0.607456606	0.852633442	0.514700362	0.297898758	0.335098307	0.039297769	0.914339271	0.137338049	0.165838042	0.658178926
Potra2n10c21185	brown-2011	0.664844259	0.380147427	0.51946513	0.050572851	0.241230579	0.225320148	-0.43736443	-0.307605585	0.136922784	0.188059724	0.378101061	-0.34487351	0.032173146	0.025617351	0.248806317	0.101494539	0.882606471	0.474864848	0.505317703	0.178554507	0.357466145	0.688090313	0.579750172	0.25157411	0.298956985	0.925184565
Potra2n10c21186	lightcyan-2011	-0.050259466	0.395321013	-0.166562323	-0.028306642	0.118834842	0.349748643	0.0867569	0.029574874	-0.335173351	-0.108290778	-0.614668497	0.183969564	0.118560728	0.883329628	0.228832167	0.624501044	0.934157779	0.727837834	0.291719014	0.799775484	0.931213717	0.313647582	0.751295573	0.04418077	0.588168654	0.728445109
Potra2n10c21189	turquoise-2011	-0.073247763	-0.31410515	0.289443677	-0.44389275	-0.696639993	-0.277940479	-0.21513615	-0.592619767	0.329401625	-0.599044296	0.024757849	-0.492689109	-0.146869428	0.830527039	0.346863075	0.387964699	0.171414347	0.017224081	0.407930766	0.525240951	0.054694648	0.322569989	0.051471358	0.942399742	0.123632029	0.666524305
Potra2n10c21193	blue-2011	-0.600732171	-0.468554343	-0.736571784	-0.072320673	-0.098046317	-0.258336115	0.167844952	0.186939096	-0.602733849	-0.130586969	-0.2298874	0.140328032	-0.323482766	0.050646629	0.146043013	0.00972812	0.832645741	0.774269377	0.443080936	0.621796948	0.582052056	0.04968037	0.701938081	0.496490579	0.680682762	0.331859209
Potra2n10c21194	turquoise-2011	-0.121100102	-0.248405558	0.02699475	-0.252016818	-0.447045495	-0.062343513	0.07673293	-0.310795485	0.023793258	-0.531919032	-0.098685759	-0.232449573	0.017713592	0.722824762	0.461409681	0.937203972	0.454704543	0.168029943	0.855507504	0.822571456	0.352241557	0.944640883	0.092146993	0.772830433	0.491568481	0.958774141
Potra2n10c21196	brown-2011	0.42274196	0.38047701	0.40775802	-0.147095088	-0.265550839	0.093172839	-0.406691077	-0.422419528	0.015633711	0.185865755	0.102509331	-0.203241993	0.071642971	0.195196297	0.248362185	0.213183408	0.666037586	0.429983367	0.78525689	0.214500302	0.19557339	0.963611823	0.584260089	0.764239731	0.548917878	0.834195146
Potra2n10c21198	blue-2011	-0.197763347	0.069130583	-0.352638029	0.249270029	-0.073735268	0.148395714	0.116650742	0.48860746	-0.181508926	0.295277658	-0.138697256	0.172643541	0.18903114	0.559966869	0.839943698	0.287475339	0.459800476	0.829413336	0.663234564	0.732680382	0.127256417	0.593255433	0.378029661	0.68422713	0.611717731	0.577757633
Potra2n10c21202	turquoise-2011	0.164300368	-0.235703872	0.416623523	-0.435644866	-0.159870529	-0.346724934	-0.166721013	-0.72205083	0.38815733	-0.40061377	0.216841051	-0.305233636	-0.3560916	0.629279922	0.485347992	0.202426687	0.180464937	0.638675859	0.296196741	0.62416626	0.012102148	0.23814163	0.222092888	0.521882782	0.361376852	0.282448211
Potra2n10c21204	turquoise-2011	0.143089697	-0.084947341	-0.045268322	-0.198518845	-0.311846427	-0.14838973	-0.032259751	-0.380241208	-0.369889538	-0.228289887	0.096757191	-0.011898957	-0.268197887	0.674693723	0.803880825	0.89485745	0.55843798	0.350529015	0.663247451	0.924983664	0.248679895	0.262856831	0.499570382	0.777172248	0.972301312	0.425224812
Potra2n10c21205	brown-2011	0.366471564	0.458963554	0.554500758	0.111686419	0.148852148	0.3968178	-0.237949407	-0.290412245	0.105329212	-0.172000457	-0.066779527	-0.263800578	0.063512066	0.26763617	0.155610229	0.076681092	0.743719543	0.662251804	0.226914333	0.481076266	0.386306297	0.75791929	0.613065045	0.845329481	0.433143665	0.85282439
Potra2n10c21206	turquoise-2011	0.075528194	-0.353652422	0.124607393	-0.426559252	-0.097291072	-0.326817849	0.12683051	-0.48143337	0.401467892	-0.298263293	0.181445897	-0.120491334	-0.159440181	0.825319844	0.285993649	0.715082363	0.190765134	0.775969736	0.326607741	0.710187196	0.133789557	0.221016398	0.372995597	0.593385949	0.724171027	0.639591223
Potra2n10c21209	yellow-2011	0.413532691	0.501262084	0.280062944	0.394710164	0.295042402	0.397995276	0.00223353	0.268035336	0.176372714	0.707330687	0.246671137	0.152339145	0.435188216	0.20613923	0.116236407	0.404209584	0.229617561	0.378427779	0.225412266	0.994799904	0.425516298	0.603926179	0.014910338	0.464646066	0.654759723	0.180974358
Potra2n10c21210	brown-2011	0.018709043	0.213425533	0.269205618	-0.17978077	-0.140041014	0.067365174	-0.251601804	-0.321829124	-0.025696379	-0.079781938	-0.221334748	-0.136187751	0.087979168	0.956459212	0.528619477	0.4234199	0.59683784	0.681306156	0.843987319	0.455472807	0.334479564	0.940219513	0.815623743	0.513075257	0.689692515	0.797005092
Potra2n10c21212	turquoise-2011	0.478151088	0.266231893	0.684006178	0.016290082	0.201300316	0.100808514	-0.087210202	-0.319490176	0.583145333	-0.004177564	0.270547109	-0.126691099	0.040428014	0.136848141	0.428756629	0.020277375	0.962085016	0.552823593	0.768058194	0.798747785	0.33820448	0.059695473	0.990273953	0.421022934	0.710493885	0.906054376
Potra2n10c21213	brown-2011	0.660148686	0.380254206	0.702907141	0.023757665	0.223490853	0.177055406	0.043154432	-0.419739595	0.416490074	0.190891834	0.370833082	0.053031058	0.166068557	0.027063996	0.248662377	0.015838701	0.944723588	0.508872097	0.602503776	0.899745436	0.198724594	0.202586147	0.573948451	0.26154606	0.876936832	0.625543133
Potra2n10c21215	turquoise-2011	0.606323836	0.05337239	0.646030325	-0.089505591	0.002167377	-0.070837714	-0.298715087	-0.498693418	0.480045671	0.058312173	0.631485217	-0.377703518	-0.074527925	0.047979239	0.876149985	0.031759955	0.793548256	0.99495392	0.836036859	0.372236814	0.118421601	0.135077336	0.864774252	0.037166828	0.25211384	0.82760312
Potra2n10c21216	brown-2011	0.640693933	0.262763946	0.597982524	-0.013133698	-0.137839219	0.133024805	-0.481101738	-0.263949651	0.397565616	0.140452187	0.479332404	-0.480372022	0.222945577	0.033674864	0.435020611	0.05199485	0.969428152	0.686094311	0.696599982	0.134096599	0.432874067	0.225959691	0.680413157	0.13574229	0.134773781	0.509933666
Potra2n10c21220	turquoise-2011	0.150323709	-0.391563623	0.380051225	-0.457184711	-0.449239455	-0.477829698	-0.165085419	-0.682155796	0.4585635	-0.264896141	0.43134716	-0.337543021	-0.246014002	0.659086607	0.233688093	0.248936041	0.157426488	0.165699252	0.137149982	0.627619872	0.020754874	0.156017555	0.43116421	0.185293938	0.310023418	0.465874967
Potra2n10c21222	turquoise-2011	-0.357352529	-0.578496281	-0.080379473	-0.57048615	-0.214573226	-0.627507593	-0.352517847	-0.577247648	-0.029860708	-0.603681762	-0.05657526	-0.383793407	-0.688924265	0.280625046	0.062259255	0.814263534	0.06684965	0.526351741	0.038750313	0.287651166	0.062960328	0.930550291	0.049227236	0.868771633	0.243918511	0.019046372
Potra2n10c21225	turquoise-2011	0.220525373	-0.426492631	0.228633392	-0.443267383	-0.332170659	-0.506157854	-0.477975084	-0.636383887	0.197406192	-0.229026717	0.538036626	-0.553172526	-0.430725733	0.514656893	0.190841943	0.498907445	0.172090601	0.318272586	0.112143851	0.137013387	0.035279319	0.560690219	0.498148832	0.087770517	0.077539006	0.185998607
Potra2n10c21230	turquoise-2011	0.471597616	0.036293643	0.742959637	-0.194587489	-0.143038323	-0.114128667	-0.208213034	-0.654535515	0.608142009	-0.116433833	0.457229376	-0.343682796	-0.110272424	0.143086359	0.915630526	0.008799308	0.566411955	0.674804982	0.738283172	0.538969958	0.028867866	0.047133167	0.733161789	0.157380724	0.300739611	0.746871875
Potra2n10c21231	turquoise-2011	0.471772469	-0.031488055	0.584122735	-0.141402926	-0.247407919	-0.048478921	-0.409466769	-0.481715417	0.662573646	-0.098732115	0.520776601	-0.659870685	-0.111481902	0.142917638	0.926773952	0.059165748	0.678349722	0.463269984	0.887439849	0.211084355	0.133528775	0.026309889	0.772726143	0.100482223	0.027151412	0.744175273
Potra2n10c21234	red-2011	0.424232441	0.537039129	0.105381126	0.609620946	0.400126922	0.640327808	-0.158647246	0.479915294	-0.410060681	0.470022834	0.201028039	-0.02003297	0.480704275	0.193458827	0.088474546	0.757803053	0.046452576	0.222707861	0.033809133	0.641279003	0.135198727	0.210357668	0.144611574	0.553372177	0.953380881	0.134465179
Potra2n10c21235	turquoise-2011	0.447275785	0.064360569	0.626969093	0.043931897	-0.039395141	-0.137014029	-0.040928033	-0.336339388	0.351193275	0.193300498	0.595476816	0.023401192	0.024314219	0.167784358	0.850877019	0.038968233	0.897947317	0.908445739	0.687891502	0.904896955	0.3118614	0.289592968	0.569032063	0.053244681	0.945551918	0.943430432
Potra2n10c21237	black-2011	0.449198841	0.380842451	0.202032199	0.334213828	0.365061545	0.447789013	0.158605132	0.415974085	0.368858815	0.324800217	0.166882742	0.080312745	0.569580835	0.165742214	0.247870264	0.551350084	0.315121553	0.269621975	0.167237839	0.641368688	0.203203414	0.264292958	0.329779408	0.623825131	0.814415409	0.067382401
Potra2n10c21239	blue-2011	-0.242905211	-0.171954417	-0.556597583	0.149229767	0.521597908	-0.116406752	0.212632989	0.416180148	-0.526446478	0.415608418	0.026217051	0.439780153	-0.035638986	0.471708712	0.613161543	0.075339683	0.661439105	0.099851633	0.733221899	0.530187851	0.20295677	0.096181664	0.203641535	0.939010135	0.175891583	0.917147813
Potra2n10c21240	cyan-2011	-0.418770991	-0.450371725	-0.227536931	-0.62899359	-0.774605901	-0.501157152	-0.287509732	-0.477049191	-0.05228897	-0.78405182	-0.373468075	-0.383892681	-0.522674428	0.199870975	0.164504265	0.501024868	0.038153358	0.005120203	0.116325161	0.391286669	0.137884769	0.878647858	0.004285626	0.257905219	0.243786203	0.099029019
Potra2n10c21244	brown-2011	0.288175483	0.090746988	0.055324218	0.05365745	0.174278331	0.140797974	-0.507475588	0.163516094	0.179240027	0.174936741	0.234219391	-0.509860789	0.131039747	0.390141501	0.790739361	0.871652532	0.875492935	0.608297576	0.67966245	0.111058448	0.630939869	0.597960439	0.606922094	0.488181177	0.109111126	0.700945717
Potra2n10c21245	blue-2011	-0.396797464	-0.181684507	-0.771630247	0.119706385	0.157959577	-0.004436361	0.384483429	0.539155178	-0.543793308	0.108133191	-0.288374334	0.430932825	0.026958496	0.226940326	0.592891914	0.005406294	0.725907946	0.642743958	0.98967146	0.242999746	0.086985463	0.08377979	0.751647652	0.389799779	0.185763594	0.937288163
Potra2n10c21248	yellow-2011	-0.390129564	0.233627487	-0.384728983	0.297457315	0.13154239	0.375488445	0.187008634	0.520816172	-0.420244716	0.052276475	-0.579648794	0.251093853	0.239033654	0.235557094	0.489312885	0.242673273	0.374351176	0.699844553	0.255133278	0.581909114	0.100451782	0.198128333	0.878676673	0.061616861	0.456413933	0.479019725
Potra2n10c21251	turquoise-2011	0.120328372	-0.485095226	-0.163275765	-0.299141778	-0.249392834	-0.288460151	-0.203151129	-0.361472535	-0.036040022	-0.246721034	0.420337341	-0.482941406	-0.321860141	0.72453153	0.130428863	0.631448843	0.371520914	0.459572085	0.389652349	0.549100402	0.274713879	0.916218309	0.464552815	0.198019113	0.132398968	0.334430314
Potra2n10c21252	red-2011	-0.037918445	0.501890469	0.122852988	0.142866737	0.4431441	0.328649503	0.256851832	0.09636488	-0.17751754	0.095244542	-0.51615829	0.505509042	0.219646561	0.911865845	0.115705816	0.718952275	0.675176619	0.172224109	0.323742584	0.445798471	0.778056168	0.601541614	0.780581712	0.104076548	0.11268078	0.516376575
Potra2n10c21253	brown-2011	0.054966533	0.133090955	-0.164338336	-0.052690617	0.580904355	-0.1100091	0.067209269	0.043817822	-0.274309653	0.292130912	-0.090542046	0.436619038	-0.149096994	0.872476469	0.696455304	0.629199602	0.877721726	0.060922161	0.747459311	0.84434458	0.898211122	0.414335118	0.383372334	0.791202928	0.179381112	0.661724817
Potra2n10c21254	yellow-2011	-0.438260065	-0.006407516	-0.555396571	0.171673699	0.067501152	0.251052544	0.319686896	0.429918837	-0.633023763	-0.178928419	-0.530434519	0.280908745	0.178405321	0.177564368	0.985082675	0.076106075	0.613750042	0.843675745	0.456490509	0.337890352	0.186916011	0.036566613	0.598607705	0.093230239	0.402731362	0.59969486
Potra2n10c21255	blue-2011	-0.479270685	-0.005725113	-0.605669494	0.228214438	0.087027794	0.249027587	0.294859707	0.638171575	-0.501316597	-0.044362798	-0.52110496	0.285555366	0.296792473	0.135799926	0.986671247	0.04828627	0.499716044	0.799161295	0.460251519	0.378737095	0.034607499	0.116190316	0.896950915	0.100229802	0.394658067	0.375471261
Potra2n10c21256	brown-2011	0.228118828	0.246120357	0.517908801	-0.262047032	-0.084881367	0.061613486	-0.293717994	-0.685439484	0.223123437	-0.298360519	-0.131253881	-0.318252247	-0.258010837	0.499900655	0.465675973	0.102704467	0.436320922	0.804030584	0.857184419	0.380672995	0.019912927	0.509587296	0.37283224	0.70047654	0.340184768	0.443675811
Potra2n10c21259	turquoise-2011	0.144540735	0.163079829	0.352120935	0.080805877	-0.164765595	0.161570614	-0.604809853	0.027614791	0.277433735	-0.071956053	0.08382183	-0.61932024	0.121130405	0.671553704	0.631863905	0.288232274	0.813293161	0.628295977	0.635064153	0.048691681	0.935764149	0.40882168	0.833479293	0.806436521	0.042156145	0.722757767
Potra2n10c21260	turquoise-2011	0.191622431	-0.059632701	0.431636009	0.099625605	-0.236197883	-0.050911571	-0.212766643	-0.230756276	0.333582394	-0.027782181	0.42669363	-0.351105205	-0.138068265	0.572455464	0.861737046	0.184966949	0.770716651	0.484406781	0.881824944	0.529923226	0.494818997	0.316093564	0.935375476	0.190610264	0.289722334	0.685595728
Potra2n10c21261	blue-2011	-0.424868978	-0.07185721	-0.45663828	0.223825039	-0.144473877	0.169670209	0.257205835	0.599422461	-0.185956693	-0.153498876	-0.392026745	0.142193558	0.217889232	0.192719659	0.833705281	0.157987046	0.508221957	0.67169828	0.617956089	0.445149629	0.051285785	0.58407289	0.652274232	0.233086357	0.676635283	0.519822683
Potra2n10c21262	blue-2011	-0.484015952	-0.406180656	-0.452090517	-0.050796943	-0.371052203	-0.225311759	-0.246665884	0.307988719	-0.182922335	-0.076132076	-0.07344742	-0.285138842	-0.04149567	0.131413731	0.215131997	0.162700472	0.882089415	0.261242189	0.505333979	0.464655884	0.356836521	0.590331525	0.823941975	0.830070889	0.395378455	0.903583218
Potra2n10c21264	turquoise-2011	0.437731005	0.015590158	0.190980751	0.280878204	0.154514213	0.154342924	-0.217380654	-0.001681945	0.01429962	0.244875045	0.626945582	-0.340688855	-0.034239651	0.178148846	0.963713138	0.573766667	0.402784692	0.650100803	0.650467292	0.520821813	0.996084093	0.96671543	0.468008424	0.038977766	0.305247471	0.920391857
Potra2n10c21265	lightgreen-2011	0.032342337	0.234356125	0.12530862	0.499131488	0.055491037	0.24095276	0.174700887	0.334356628	-0.152341104	0.30789431	0.135862106	0.271215539	0.154852507	0.924792086	0.487919909	0.713537255	0.118047076	0.871268301	0.475389366	0.607414683	0.314901954	0.654755522	0.356991615	0.69040271	0.419831035	0.649377193
Potra2n10c21266	turquoise-2011	0.030025904	-0.443583679	0.288941898	-0.486444567	-0.396321824	-0.569360041	-0.180180972	-0.793326179	0.342145578	-0.293272245	0.359619557	-0.311730789	-0.565915633	0.930166885	0.171748363	0.388825253	0.129204174	0.227548781	0.067512765	0.596007516	0.00356847	0.303049566	0.381430161	0.277363728	0.350717237	0.069568498
Potra2n10c21269	blue-2011	-0.221225236	0.191538939	-0.416708038	0.2176721	-0.157310951	0.255838424	2.56E-05	0.543594184	-0.433348899	0.09948658	-0.382018604	0.13534387	0.280381125	0.513289137	0.572626005	0.202325738	0.520249152	0.644126786	0.447658362	0.999940391	0.083915781	0.18303509	0.771029241	0.246290846	0.691533388	0.40365318
Potra2n10c21274	brown-2011	0.270858638	0.466302582	0.524818809	-0.134567436	-0.138981879	0.230468882	-0.016166454	-0.287082841	0.494733427	-0.146921533	-0.292741539	-0.007976916	0.21793148	0.420467233	0.148255175	0.097403648	0.693228455	0.68360811	0.495371624	0.962372584	0.392021852	0.121841843	0.666411912	0.38233263	0.981429448	0.51973972
Potra2n10c21277	blue-2011	-0.515776416	-0.497225548	-0.648559705	-0.359973617	0.106070458	-0.48029096	0.015957416	-0.160181187	-0.659663237	-0.136505775	-0.213009822	0.170131343	-0.516311064	0.104377445	0.119682109	0.030879555	0.276856305	0.75626006	0.13484914	0.962858827	0.63801536	0.027216772	0.688999155	0.529441891	0.616987085	0.103956328
Potra2n10c21280	blue-2011	0.225259764	0.190685058	-0.044226537	0.263503756	0.162972263	0.031459438	0.45299575	0.308805274	-0.104303093	0.61060912	0.263532992	0.68914292	0.307249125	0.505434859	0.574371276	0.897265987	0.433680702	0.632091809	0.926840346	0.161755413	0.355496552	0.7602177	0.046001621	0.433627791	0.018992914	0.358052449
Potra2n10c21281	pink-2011	-0.14157068	-0.647791248	-0.274037178	-0.390719594	-0.54102396	-0.498964902	-0.157767403	-0.385115468	-0.242881103	-0.357162663	0.320174836	-0.346127252	-0.378149087	0.677985843	0.031145196	0.414817691	0.234787063	0.085684249	0.118189408	0.643153554	0.24215994	0.471754079	0.280899151	0.337111861	0.297086276	0.251508952
Potra2n10c21282	turquoise-2011	0.285990693	-0.343991332	0.18311231	-0.282129667	-0.152675427	-0.440519071	-0.367840212	-0.382454577	0.267109063	-0.027211384	0.598822228	-0.3897991	-0.331593041	0.393905856	0.300277143	0.58993894	0.400602238	0.654038691	0.175081933	0.265716549	0.245706866	0.427179106	0.936700898	0.051580546	0.235989013	0.319166466
Potra2n10c21283	turquoise-2011	-0.024762493	-0.076451016	0.20503355	0.199822034	0.203814352	-0.004475659	0.056810117	-0.038370628	0.005611578	0.135221807	0.266875657	0.025965367	-0.027969079	0.942388955	0.823214433	0.545324097	0.555804667	0.547768708	0.989579971	0.868230964	0.910818421	0.986935552	0.691799785	0.427598596	0.939594712	0.93494152
Potra2n10c21285	turquoise-2011	0.205213843	-0.026256421	0.488674959	-0.412951072	-0.356070113	-0.183338188	-0.117660131	-0.562902414	0.812418559	-0.307794222	0.03912257	-0.323407541	-0.114629545	0.54496297	0.938918694	0.127195935	0.206842343	0.282479337	0.589472293	0.730441283	0.071401053	0.002376068	0.357156076	0.909076926	0.331978173	0.737169554
Potra2n10c21287	turquoise-2011	0.345527354	0.034483476	0.650832097	-0.280283579	-0.192366003	-0.192887934	-0.313237124	-0.662466494	0.420777913	-0.187974415	0.291181944	-0.314226384	-0.179189883	0.297980581	0.919826525	0.030103343	0.403823719	0.570937522	0.569872985	0.348269514	0.026342893	0.197500095	0.579925283	0.384990944	0.346666879	0.59806458
Potra2n10c21288	brown-2011	0.00484216	0.221397578	0.380267272	-0.079556664	-0.092795413	0.105776471	-0.42910614	-0.279649804	0.032973443	-0.123987311	-0.169244286	-0.325654194	0.031320588	0.988726746	0.512952565	0.248644766	0.81613667	0.786109311	0.75691802	0.187842777	0.404932604	0.923328218	0.716449472	0.618851589	0.328434984	0.927162506
Potra2n10c21293	yellow-2011	0.269531695	0.463294261	0.205493334	0.4412359	-0.013795655	0.651682706	-0.162285688	0.339580959	0.014763327	0.226899362	0.012201556	-0.28237026	0.557252487	0.422836667	0.151243171	0.544403342	0.174298671	0.967887955	0.02981635	0.633547156	0.30692486	0.965636622	0.502257901	0.971597156	0.400183333	0.074923957
Potra2n10c21294	blue-2011	-0.454426266	-0.283781847	-0.458707111	-0.129211423	0.060882912	-0.096558616	0.333986686	0.145543047	0.076582089	-0.266273854	-0.399441408	0.11352537	-0.198150109	0.160268907	0.397729931	0.155871256	0.704955455	0.858863118	0.77761963	0.315471022	0.669387464	0.822915474	0.428681102	0.223575478	0.739625104	0.559183978
Potra2n10c21295	brown-2011	0.170466686	0.166818111	0.433099964	-0.272169056	-0.196010689	0.011758227	-0.004186458	-0.292400416	0.7162452	-0.214409613	-0.159979638	-0.123298774	0.158323034	0.616282757	0.623961446	0.183315083	0.418133613	0.563520099	0.972628801	0.990253249	0.382913279	0.013159398	0.526674776	0.638443852	0.717968384	0.641969535
Potra2n10c21296	blue-2011	-0.437802451	-0.222918231	-0.531838455	0.271198943	0.023690984	0.105314464	0.291588239	0.519693546	-0.38617965	0.060381984	-0.144851193	0.165538918	0.143064309	0.178069848	0.509986931	0.092205576	0.419860609	0.944878529	0.757952311	0.384297527	0.101317749	0.24074973	0.860014448	0.670882488	0.626661617	0.674748704
Potra2n10c21297	turquoise-2011	0.154255322	-0.522394374	0.14081413	-0.51956972	-0.527619637	-0.467399437	-0.348710604	-0.677580605	0.371222217	-0.398381152	0.448279695	-0.661777361	-0.431864661	0.650654753	0.099242592	0.679627381	0.101413563	0.095307171	0.147175003	0.293251983	0.021969834	0.261006557	0.224921287	0.166716355	0.026555857	0.184708354
Potra2n10c21298	yellow-2011	-0.346417614	0.193918903	-0.606065084	0.29388474	0.34023759	0.337772148	0.374682907	0.627435194	-0.616453579	0.091181657	-0.573048744	0.493351729	0.207908353	0.296653945	0.567772496	0.048100489	0.380389947	0.305930097	0.309674201	0.256236427	0.038779562	0.04339606	0.789756369	0.065357057	0.123049948	0.539577532
Potra2n10c21299	turquoise-2011	0.21526301	-0.302921576	0.331094243	-0.395387494	-0.195624937	-0.445374625	-0.405499165	-0.610649779	0.225640553	-0.134381421	0.463247314	-0.399713539	-0.31584837	0.524990761	0.365209911	0.319939454	0.228746784	0.564303345	0.169818416	0.21597712	0.045983131	0.504696251	0.69363474	0.151290097	0.223230821	0.344047573
Potra2n10c21301	turquoise-2011	-0.117690467	-0.269470963	-0.400594144	-0.218964987	0.332742323	-0.369430802	-0.182622402	-0.118990426	-0.559864158	0.001061579	0.041256005	0.085553013	-0.498071511	0.730374019	0.422945265	0.22211766	0.51771198	0.317389248	0.263495449	0.590951537	0.727493215	0.073281366	0.997528426	0.90413787	0.802506237	0.118954605
Potra2n10c21306	blue-2011	-0.475532469	-0.158542702	-0.556739957	0.152312336	-0.117537922	0.074924241	0.056584975	0.616618049	-0.233718687	0.01230003	-0.319839152	0.01484635	0.216643122	0.139319748	0.641501643	0.075249175	0.654817217	0.730712275	0.826698321	0.868749266	0.043324249	0.489138437	0.971368009	0.337647332	0.965443474	0.52227218
Potra2n10c21309	turquoise-2011	0.444572827	0.197265297	0.556091776	-0.015126028	-0.25804636	0.066228593	-0.475600061	-0.355331995	0.238775703	-0.117073108	0.317204871	-0.479997385	-0.06328478	0.170680787	0.560975677	0.075661817	0.964792837	0.443610828	0.846592425	0.139255599	0.283549691	0.479508633	0.731743231	0.341864986	0.135122286	0.853346153
Potra2n10c21310	turquoise-2011	0.567327211	0.141547717	0.677265181	-0.193631804	-0.103896054	-0.035900657	-0.475095827	-0.681766587	0.370846158	-0.038482423	0.45672382	-0.510770345	-0.173148069	0.068721002	0.678035649	0.022055416	0.568357124	0.761129912	0.916541313	0.139734598	0.020856322	0.26152792	0.910559483	0.157899213	0.108374418	0.610661457
Potra2n10c21312	blue-2011	-0.422790081	-0.13373646	-0.538422444	-0.128454014	0.1277343	0.074697968	-0.045358453	0.23641691	-0.326643769	-0.45654986	-0.601599218	-0.135703635	-0.119125511	0.195140056	0.695043995	0.087499204	0.70661853	0.708199903	0.827214883	0.894649111	0.483989741	0.326880747	0.158077869	0.050226516	0.690748398	0.727194037
Potra2n10c21313	magenta-2011	-0.668060452	-0.67447108	-0.601550315	-0.360199341	-0.288650978	-0.527632891	-0.119079346	0.009242305	-0.223134496	-0.569830071	-0.281697209	-0.216040246	-0.553192451	0.024658616	0.022823901	0.050250147	0.276533078	0.38932462	0.095297321	0.727296277	0.978484123	0.509565761	0.067235449	0.401355751	0.523459009	0.07752609
Potra2n10c21314	turquoise-2011	0.248996949	0.14400063	0.443430023	0.155293834	0.039358085	0.040567427	-0.309377636	-0.22723194	-0.062528985	0.115238228	0.341329212	-0.186465941	-0.075696849	0.460308533	0.672721933	0.171914569	0.648433605	0.908531547	0.905731653	0.35455886	0.501614544	0.85508155	0.735816857	0.304280233	0.583025015	0.824934983
Potra2n10c21316	turquoise-2011	0.500866453	0.024078219	0.645462919	-0.066011641	-0.204665201	-0.122359559	-0.373470132	-0.373581714	0.480033819	0.118355254	0.631625413	-0.387017582	0.073928771	0.116571269	0.943978765	0.031959843	0.847089846	0.546062204	0.720041765	0.257902387	0.257748854	0.135088368	0.72890041	0.037111853	0.239642685	0.828971358
Potra2n10c21319	blue-2011	-0.550990669	-0.240234008	-0.725006664	-0.212250757	-0.063831963	-0.163445718	0.313381427	0.221974728	-0.376847694	-0.205380646	-0.583294321	0.330759592	-0.15971124	0.078962143	0.476747569	0.011588161	0.530944949	0.852090119	0.631088898	0.348035497	0.511826116	0.253278005	0.544628949	0.059614518	0.320458626	0.63901462
Potra2n10c21322	green-2011	-0.68823146	-0.483594119	-0.406454385	-0.253432874	-0.156438146	-0.442365732	0.0477663	-0.141289342	-0.375576016	-0.402199419	-0.342890319	0.08103411	-0.535212315	0.019216463	0.131799946	0.214793094	0.45208769	0.645989147	0.173068498	0.889085572	0.678596136	0.255013518	0.220096866	0.301929249	0.812773867	0.089773554
Potra2n10c21324	yellow-2011	-0.117247695	0.234181559	-0.462114542	0.414865435	0.696021559	0.354696827	0.501299702	0.670729151	-0.374998718	0.44175056	-0.251349187	0.624079159	0.290586133	0.731355952	0.488253477	0.15242511	0.204533469	0.017365336	0.284472558	0.116204599	0.023882606	0.255803615	0.173737642	0.455940741	0.040152294	0.38600894
Potra2n10c21327	brown-2011	0.45450752	0.256354367	0.609462266	-0.096724914	0.195010235	0.071290098	-0.232260769	-0.543646093	0.227056762	-0.047009317	0.216533588	-0.192663264	-0.111105376	0.160184728	0.446711009	0.046525272	0.777244962	0.56555235	0.835002114	0.491930448	0.083880316	0.501953373	0.890834172	0.522487726	0.57033113	0.745014484
Potra2n10c21328	turquoise-2011	0.1601245	-0.267352372	0.39204506	-0.259023236	-0.339383341	-0.367980179	-0.022264346	-0.545907951	0.577640996	-0.014803798	0.456335853	-0.193852175	-0.263471184	0.638135867	0.426742026	0.233062579	0.441825543	0.307224585	0.265520677	0.948193906	0.082344627	0.0627389	0.965542469	0.158297825	0.567908354	0.433739654
Potra2n10c21329	turquoise-2011	0.391607193	-0.164501644	0.510506973	-0.324722335	-0.372912167	-0.324423211	-0.462057666	-0.711218849	0.32451995	-0.193483721	0.528584552	-0.52714768	-0.358322429	0.233631443	0.628854162	0.108587407	0.329902162	0.258670917	0.33037386	0.152482239	0.014127245	0.33022127	0.568658761	0.094591831	0.095658347	0.279227154
Potra2n10c21330	grey-2011	0.347900273	0.474975268	0.23587535	0.204760879	-0.082171672	0.216991756	0.045694168	0.244417956	0.119733765	0.338039824	0.022267681	0.295737595	0.381795422	0.294451753	0.139849277	0.485021193	0.545870441	0.810186599	0.521586374	0.893873151	0.468865875	0.725847341	0.309266503	0.948186155	0.377251934	0.246590103
Potra2n10c21332	turquoise-2011	0.212466959	-0.150267318	0.429322653	-0.312981781	-0.060454698	-0.22757907	-0.287213437	-0.621964073	0.239146305	-0.256102596	0.278687247	-0.365920615	-0.231891282	0.530516656	0.659207807	0.187595603	0.348683804	0.859847307	0.500943419	0.39179687	0.04103455	0.478806281	0.447173184	0.406619599	0.268411117	0.492639155
Potra2n10c21337	lightgreen-2011	-0.343925484	0.04277304	-0.144059466	0.248079184	0.204347138	0.050141038	0.075650047	0.362125942	-0.168936051	0.222746378	-0.190991188	0.237610714	0.066465307	0.300375811	0.900627671	0.672594641	0.462017894	0.546699873	0.883602929	0.825041778	0.273782874	0.619499942	0.510321714	0.57374533	0.481719488	0.846049749
Potra2n10c21338	darkred-2011	-0.298701788	-0.261208931	-0.004210916	-0.344772481	-0.668969996	-0.359734596	0.079132643	-0.324270507	-0.02571024	-0.3819528	-0.179615676	0.068161064	-0.134970055	0.372259138	0.437843366	0.990196309	0.299108011	0.02439216	0.277198802	0.817102297	0.330614802	0.940187315	0.246379058	0.597180497	0.842163931	0.692349322
Potra2n10c21341	lightyellow-2011	0.164384508	0.276459005	0.018547978	0.14270833	0.298242512	0.310760795	0.310740768	0.297907954	0.22815888	0.000501299	-0.202561294	0.240490767	0.335469767	0.629101929	0.410538036	0.95683375	0.67551977	0.373030516	0.35229816	0.352330839	0.373592936	0.499823316	0.998832872	0.55028584	0.47626218	0.313192997
Potra2n10c21344	blue-2011	-0.687913459	-0.220466836	-0.680160831	-0.383070348	-0.295720965	-0.161437262	-0.380547884	0.064456365	-0.572942614	-0.510302027	-0.810949109	-0.275102556	-0.296423784	0.019294897	0.514771365	0.0212786	0.244883409	0.37728004	0.635347194	0.248266737	0.850657208	0.065418422	0.108753335	0.002455424	0.412932381	0.376093136
Potra2n10c21345	black-2011	0.04207675	-0.184873966	-0.112890325	-0.330853613	-0.126861351	-0.041799201	-0.212986496	-0.26342406	-0.02891761	-0.369867538	-0.06299039	-0.41262432	-0.050686759	0.902238591	0.586303197	0.741038355	0.320312717	0.710119356	0.902880813	0.529488051	0.433824951	0.932739388	0.262887438	0.854022039	0.207237976	0.882343642
Potra2n10c21346	blue-2011	-0.081902859	0.066762938	-0.006515991	0.277508633	0.185679984	0.287468047	0.166612936	0.286896041	0.24218613	-0.072732115	-0.112137891	-0.079860803	0.076230875	0.810797834	0.845367504	0.984830159	0.408689941	0.584642573	0.391358428	0.62439426	0.392343771	0.47306278	0.831705339	0.742713781	0.815444192	0.82371659
Potra2n10c21347	turquoise-2011	0.139376745	-0.249562144	0.483188553	-0.404689489	-0.414454658	-0.321389128	-0.290298742	-0.684656865	0.455749821	-0.309778079	0.299616729	-0.462128883	-0.179177537	0.682749613	0.459257291	0.132171948	0.216983752	0.205027597	0.33517862	0.386500455	0.02011134	0.158901119	0.353903585	0.37072487	0.152410708	0.598090222
Potra2n10c21349	turquoise-2011	0.262843769	-0.127629851	0.54917991	-0.087841079	-0.108032217	-0.156350601	0.159799906	-0.466591834	0.483904318	-0.216750643	0.400688996	-0.056653306	-0.10599632	0.434875946	0.708429485	0.080156361	0.797317978	0.751873267	0.646176049	0.638826046	0.147969841	0.131515869	0.522060633	0.221997953	0.868591956	0.756425971
Potra2n10c21351	brown-2011	0.689378313	0.331132614	0.70138537	0.21776205	0.133621277	0.166838821	-0.017008827	-0.063327016	0.546038942	0.385928007	0.607034295	0.0159801	0.395588908	0.018935484	0.319879955	0.016167456	0.520072462	0.695295764	0.623917765	0.960413251	0.85324919	0.082256267	0.241082767	0.047647399	0.962806062	0.228488219
Potra2n10c21354	magenta-2011	-0.422903907	-0.606169988	-0.149251819	-0.469344713	-0.511167336	-0.657049909	-0.181589866	-0.294263193	0.273417516	-0.4880719	-0.030837473	-0.275898981	-0.551029656	0.195007061	0.048051306	0.661391655	0.145271485	0.108053883	0.028049683	0.593087846	0.379747929	0.415916174	0.127736951	0.9282835	0.411525743	0.078936561
Potra2n10c21356	brown-2011	0.342926749	0.273208389	0.2441471	0.166308085	-0.025106035	0.139618043	-0.486965278	-0.058660115	-0.097664381	0.469463874	0.349621013	-0.281906701	0.056344058	0.301874506	0.416287214	0.469374309	0.625037535	0.941590856	0.682225162	0.128733533	0.863973826	0.775129158	0.145155387	0.291907258	0.400990645	0.869303939
Potra2n10c21358	blue-2011	-0.634088766	-0.500883106	-0.743689095	-0.086229424	0.072664275	-0.39701645	0.381394628	0.218699673	-0.544255133	-0.07009162	-0.228300693	0.452280746	-0.386620127	0.036155115	0.116557161	0.008697521	0.800971702	0.831860382	0.226660511	0.24712804	0.518232205	0.083464954	0.837743921	0.499549521	0.162501591	0.24016742
Potra2n10c21359	lightgreen-2011	-0.37623201	-0.325614805	-0.137254854	0.051228285	-0.011449997	-0.295354132	0.050692555	0.073560743	-0.146802023	0.008131487	0.077662447	0.113336089	-0.238726544	0.25411741	0.32849693	0.687366857	0.881094278	0.973346087	0.377900292	0.882330268	0.829812007	0.666669712	0.981069656	0.82045215	0.74004626	0.479601834
Potra2n10c21360	turquoise-2011	0.27406632	0.153506636	0.672010549	-0.315385037	-0.247554288	-0.022077644	-0.156411472	-0.651160717	0.64445466	-0.363852335	-0.019926082	-0.307329675	-0.072132655	0.414766066	0.652257611	0.023516222	0.344794735	0.462996835	0.94862784	0.646046092	0.029992239	0.032317209	0.27133156	0.953629391	0.357919917	0.833075548
Potra2n10c21362	yellow-2011	-0.257135094	0.261478225	-0.373376129	0.200875684	0.437443797	0.435265486	0.219978439	0.518983382	-0.191794297	0.031100053	-0.606640955	0.205956407	0.324268808	0.445279252	0.437353909	0.258031774	0.553679238	0.178466629	0.180888097	0.51572686	0.101868062	0.572104475	0.927674209	0.047830923	0.543476643	0.330617483
Potra2n10c21366	brown-2011	-0.305943481	-0.347789975	0.056149295	-0.437689268	-0.04624188	-0.316907952	-0.235238313	-0.391971537	0.235278209	-0.43617499	-0.181879126	-0.355443205	-0.247861947	0.360204205	0.294615268	0.869752386	0.178195004	0.892607368	0.342342099	0.486235739	0.233158041	0.486159637	0.179874648	0.592489078	0.283388279	0.462422931
Potra2n10c21367	yellow-2011	-0.591051927	-0.097047019	-0.431589529	-0.194623544	0.15819608	-0.111301263	-0.217335043	0.050191005	-0.443552859	-0.433964488	-0.721331715	-0.054559207	-0.423304538	0.055501679	0.776519385	0.185019543	0.566338622	0.642240001	0.744577854	0.520911459	0.883487616	0.171781693	0.182343816	0.012229647	0.87341489	0.194539395
Potra2n10c21368	brown-2011	0.312075299	0.010841923	0.356645552	-0.095410128	0.174564184	-0.017619123	0.26243825	-0.177803805	0.61547485	-0.063334689	0.210577588	0.074990584	0.131782087	0.350156637	0.974761194	0.281646447	0.780208315	0.607700261	0.958993844	0.435611117	0.6009459	0.0438251	0.853231577	0.534264331	0.826546875	0.699319619
Potra2n10c21369	turquoise-2011	0.014783709	-0.160488186	-0.028845039	-0.444471906	-0.00747986	-0.121836967	-0.240425457	-0.361409111	0.348829658	-0.357761879	-0.162281829	-0.448396407	-0.226879486	0.965589205	0.637362873	0.932907857	0.170789523	0.982586455	0.721196158	0.476385624	0.274804344	0.29307594	0.280034586	0.633555339	0.166592465	0.502296361
Potra2n10c21371	turquoise-2011	-0.104074309	-0.424737219	0.062213863	-0.407968437	-0.122787045	-0.48088826	-0.535479275	-0.572215892	-0.068628894	-0.245289506	0.236076214	-0.510209356	-0.567126541	0.760730391	0.192872522	0.855805279	0.212924263	0.71909785	0.134294484	0.089582944	0.065839661	0.841092454	0.467231554	0.484638515	0.108828416	0.068841056
Potra2n10c21372	turquoise-2011	-0.312426076	-0.24527729	0.035161818	-0.133014477	-0.327928708	-0.356555774	-0.182688966	-0.210165254	-0.172216645	-0.226728108	-0.024272372	-0.052312277	-0.347741511	0.349586317	0.467254443	0.918253896	0.696622571	0.324868475	0.281776302	0.590813917	0.535083676	0.612611994	0.502589323	0.94352766	0.878594113	0.29468713
Potra2n10c21374	turquoise-2011	0.188435063	-0.063159071	0.503656686	-0.404653167	-0.31716043	-0.338866008	-0.208094292	-0.773769144	0.254510728	-0.294981314	0.155205754	-0.167553235	-0.361035373	0.578979973	0.853634755	0.114222842	0.217028974	0.341936375	0.308009974	0.539206711	0.005199497	0.450100532	0.378531191	0.648621888	0.622411591	0.275337758
Potra2n10c21376	turquoise-2011	0.380638079	-0.023680317	0.491212924	-0.410547681	-0.141720096	-0.232424945	-0.621243346	-0.704677084	0.435148224	-0.121793984	0.315338953	-0.629171656	-0.331934879	0.248145301	0.944903315	0.124935116	0.209762905	0.677661793	0.49161569	0.041338228	0.015462404	0.181019013	0.72129113	0.344869096	0.038082257	0.318637299
Potra2n10c21377	blue-2011	-0.24873315	0.057813654	-0.103827463	-0.040719052	-0.12608932	0.084785086	0.394229136	-0.169600733	-0.254262269	-0.36527555	-0.45696982	0.31107918	-0.174032913	0.460799568	0.86592127	0.761283656	0.905380674	0.711818168	0.804249152	0.230237144	0.61810213	0.450558236	0.269320049	0.157646788	0.351778839	0.608810569
Potra2n10c21378	brown-2011	-0.049605561	-0.046705329	0.157923451	-0.162629976	0.239996593	-0.301208538	-0.17761918	-0.181918256	0.021163076	0.031589491	0.02378957	0.105120337	-0.228244368	0.88483881	0.891536496	0.642820951	0.632817217	0.477196587	0.368063265	0.601330078	0.592408095	0.950753664	0.926538608	0.944649453	0.758387006	0.499658258
Potra2n10c21379	turquoise-2011	-0.040162517	-0.138388096	0.047418808	-0.310897027	-0.119703985	-0.392631482	-0.5270878	-0.231487407	0.223681603	-0.032124283	0.047786506	-0.332672169	-0.434458399	0.906669002	0.684899714	0.88988821	0.352075901	0.725913258	0.23230198	0.095702963	0.493414335	0.50850096	0.925297919	0.889038902	0.317497579	0.18179033
Potra2n10c21382	brown-2011	0.146310452	-0.034261031	-0.147895096	-0.332398909	-0.011972714	-0.224563411	-0.597724233	-0.224503684	-0.286875385	0.134474028	0.088982095	-0.315641946	-0.190161595	0.66773044	0.920342285	0.664313007	0.317919735	0.972129675	0.506786769	0.052122745	0.506902795	0.392379376	0.693432463	0.794733425	0.344380344	0.575442218
Potra2n10c21383	lightyellow-2011	-0.132269639	0.056151349	0.001961647	-0.170077716	0.081454656	0.096848982	0.341185897	-0.144478275	0.215554794	-0.474483229	-0.485307587	0.142968194	-0.074923903	0.698252252	0.869747657	0.995432895	0.617099746	0.811817181	0.776965467	0.304496561	0.671688769	0.524415501	0.140317935	0.130235633	0.674956865	0.826699092
Potra2n10c21384	blue-2011	-0.305141333	0.175688064	-0.50182193	0.448075	0.305833132	0.33572874	0.498902907	0.730314441	-0.425474339	0.275967427	-0.363827578	0.573039508	0.290491907	0.361529477	0.605353904	0.115763612	0.166933778	0.360386371	0.312796126	0.118242404	0.01070516	0.192018276	0.411404964	0.271366624	0.065362396	0.386170057
Potra2n10c21387	yellow-2011	-0.062988406	0.449804379	-0.02468932	0.555338447	0.406114289	0.607850949	0.011614213	0.685585976	-0.123077654	0.309435273	-0.271010353	0.073795993	0.540471795	0.854026595	0.165102369	0.942558951	0.076143296	0.215214213	0.047267913	0.972963934	0.019875943	0.718456369	0.354464506	0.420196736	0.82927463	0.086067365
Potra2n10c21388	tan-2011	-0.384242175	-0.129787294	0.022610077	0.013654181	0.070466088	0.11126571	0.265760972	0.023530659	0.185553133	-0.376061023	-0.34763505	-0.020016082	0.087305707	0.243320748	0.703691767	0.94739039	0.968217121	0.836887062	0.744657095	0.429604689	0.945251072	0.584903802	0.25435081	0.294845026	0.953420144	0.7985313
Potra2n10c21390	turquoise-2011	-0.037822892	-0.193139499	0.093549486	-0.064926854	-0.203578026	-0.054346158	-0.445486372	-0.27871911	-0.10797763	-0.332984588	0.134425198	-0.596882281	-0.32179246	0.912087199	0.569360166	0.784406437	0.84957777	0.548243079	0.873905786	0.16969844	0.4065637	0.751995243	0.317015298	0.693539118	0.052541143	0.334537785
Potra2n10c21392	black-2011	-0.282238822	-0.160824259	-0.44828269	-0.065235632	-0.062595047	-0.113071362	-0.211348191	0.315776651	-0.482493449	0.007543274	-0.171474202	-0.023438849	0.109325933	0.400412159	0.636648857	0.166713176	0.848869472	0.854929841	0.740635397	0.532734472	0.344163169	0.132811074	0.982438845	0.614168393	0.945464412	0.748983913
Potra2n10c21396	blue-2011	-0.428926205	-0.424068556	-0.729301869	-0.108389508	-0.225170244	-0.193342663	0.219316409	0.31507885	-0.407327854	-0.197112742	-0.204270295	0.112189962	-0.07749662	0.188048343	0.193649412	0.010869709	0.751075015	0.505608567	0.568946147	0.517023258	0.345288955	0.213713771	0.561284824	0.546853977	0.742597804	0.820830158
Potra2n10c21398	lightcyan-2011	0.000595313	0.491559037	-0.042824108	0.094466472	0.27720546	0.378920377	-0.104456707	0.204456197	-0.176055587	0.232007692	-0.472135871	0.126115058	0.291650179	0.998613988	0.124628805	0.900509535	0.782336812	0.409223323	0.250463846	0.759873506	0.546481192	0.60458734	0.492415822	0.142567378	0.711761515	0.384191868
Potra2n10c21399	brown-2011	0.36367326	0.201971362	0.428612635	0.028281008	-0.07568936	0.105498172	0.005814296	0.015307112	0.492956465	0.150180027	0.231090554	-0.013639175	0.44903672	0.271585254	0.551472507	0.188406905	0.934217294	0.824952071	0.757541002	0.986463635	0.964371577	0.123396957	0.659395435	0.494176558	0.968252035	0.16591378
Potra2n10c21401	blue-2011	-0.06709891	0.04521267	-0.418773862	0.590952875	0.475636775	0.386812552	0.452445888	0.698124076	-0.469649241	0.332337983	0.087495897	0.370007134	0.288205109	0.844597485	0.894986092	0.19986757	0.055552937	0.139220764	0.239913289	0.16232906	0.016888465	0.144974901	0.3180139	0.798100224	0.262693264	0.39009058
Potra2n10c21407	blue-2011	-0.465696198	-0.070014468	-0.747756699	0.193875218	0.147563229	0.120168719	0.334226259	0.644967078	-0.578456872	0.075655743	-0.444847235	0.405408179	0.138624895	0.148854461	0.837920482	0.008145603	0.567861438	0.665028237	0.724884762	0.315102432	0.03213524	0.062281301	0.825028781	0.170385346	0.216090101	0.684384535
Potra2n10c21408	grey-2011	-0.143486367	-0.224342881	-0.284581232	-0.027250708	0.494972776	-0.265706316	0.412353643	-0.002405556	-0.165994032	0.144509948	0.055200278	0.50250794	-0.35428789	0.673834871	0.507215234	0.396343875	0.93660958	0.121633341	0.429703169	0.207566054	0.994399398	0.625700471	0.671620276	0.871938019	0.115185965	0.285067605
Potra2n10c21410	lightgreen-2011	-0.391971673	-0.230087656	-0.296453818	0.067260487	0.150903946	-0.273382126	0.178554599	0.14501063	-0.293556174	0.149055132	-0.046657361	0.356949053	-0.289809153	0.233157865	0.496105099	0.376042457	0.84422721	0.657839943	0.415978953	0.599384542	0.670537865	0.38094778	0.661814908	0.891647326	0.281207714	0.387338506
Potra2n10c21411	turquoise-2011	0.349507845	0.358895599	0.341133043	0.176436765	0.087128241	0.2829567	0.244206058	-0.011613226	0.409395066	0.030794905	0.014192225	0.143029777	0.107315581	0.292074228	0.278402891	0.304576363	0.603792675	0.798933582	0.399163168	0.469263616	0.972966232	0.211172189	0.928382278	0.966965291	0.67482349	0.753475018
Potra2n10c21413	turquoise-2011	0.283417083	-0.049179898	0.604990091	-0.052182987	-0.268752913	-0.037163217	-0.256223706	-0.419674831	0.395715307	-0.206964718	0.405732226	-0.442273033	0.015468226	0.398363192	0.885821408	0.048606487	0.878892262	0.424230269	0.913615517	0.446950834	0.198801122	0.228326042	0.541461053	0.215687878	0.173169228	0.96399678
Potra2n10c21416	blue-2011	-0.468258496	-0.353990584	-0.344008686	-0.341350407	-0.611603975	-0.195239052	-0.419091894	-0.184865301	-0.38139025	-0.510375192	-0.330228164	-0.519283906	-0.210854406	0.146332468	0.28550065	0.300251142	0.304248248	0.045550675	0.565087293	0.199490736	0.586321059	0.247133921	0.10869408	0.321284004	0.101634946	0.533714561
Potra2n10c21417	blue-2011	-0.413600483	-0.266725555	-0.647528946	0.167656051	0.198068492	-0.094632392	0.097466845	0.46498371	-0.558871033	0.260294666	-0.053579899	0.205820178	-0.06891708	0.20605737	0.427868474	0.031236235	0.622194934	0.559349153	0.781962468	0.775573921	0.149560544	0.073903113	0.439507022	0.87567168	0.543749197	0.840432538
Potra2n10c21419	blue-2011	-0.736415239	-0.343847567	-0.878963718	-0.054974248	0.100028669	-0.15959543	0.234954884	0.358278938	-0.797573903	-0.239599249	-0.577768896	0.320491521	-0.263788335	0.009751741	0.300492586	0.000366033	0.872458695	0.769810559	0.639260951	0.486776547	0.279289754	0.003271557	0.477948502	0.062667015	0.33660711	0.433165809
Potra2n10c21420	lightyellow-2011	-0.156927594	-0.121247594	-0.285585717	-0.290373846	0.126223255	-0.080881337	0.213636005	-0.028158045	0.025595472	-0.306759947	-0.367948233	0.12751448	-0.046119564	0.644944554	0.722498695	0.394605599	0.386371977	0.711523366	0.81312146	0.528203297	0.93450278	0.940453904	0.358857854	0.265565375	0.708683103	0.892890025
Potra2n10c21422	pink-2011	-0.091084058	-0.20354132	-0.416065291	0.046742105	0.33838093	0.026311957	0.225411585	0.146728092	-0.336704407	-0.167584704	-0.042342247	0.086793107	-0.187563806	0.789977061	0.548316773	0.203094225	0.891451528	0.308747384	0.938789707	0.505140319	0.666829206	0.311303384	0.622345275	0.901624303	0.799693387	0.580768404
Potra2n10c21423	turquoise-2011	0.555523367	0.257240934	0.427470379	0.306669105	-0.024478996	0.142490094	0.135037961	0.214352508	0.618816397	0.518849355	0.572901669	0.116069215	0.379102476	0.076024918	0.445085321	0.189716551	0.359007524	0.943047595	0.675992618	0.692201081	0.526787541	0.042372272	0.101972139	0.065442107	0.733971215	0.250217463
Potra2n10c21424	blue-2011	-0.261613918	-0.024834234	-0.603701957	0.222853172	0.097904353	0.141416378	0.302822232	0.672192128	-0.346719411	0.215947783	-0.232299888	0.346104831	0.295437117	0.437107378	0.942222285	0.049217614	0.510113658	0.774588926	0.67832054	0.365375074	0.023464628	0.296204954	0.523641134	0.491855441	0.297119674	0.377759934
Potra2n10c21427	turquoise-2011	0.373173191	-0.149624084	0.546796055	-0.158790415	-0.036402399	-0.274250896	-0.067904602	-0.540573403	0.533937162	-0.039554606	0.567575747	-0.186294663	-0.261256488	0.258311226	0.660590816	0.081746791	0.640974152	0.915378488	0.414439158	0.842751412	0.08599678	0.090687704	0.908076492	0.068572506	0.583377371	0.43775691
Potra2n10c21429	blue-2011	-0.348277719	-0.038255187	-0.530168988	0.182819848	-0.078272542	0.146243935	0.252682175	0.647002891	-0.256178745	-0.007347588	-0.357506639	0.23483489	0.307023404	0.293892574	0.911085815	0.093424875	0.590543354	0.819061714	0.667874015	0.453474098	0.031419379	0.447033373	0.982894354	0.280402672	0.487005588	0.35842397
Potra2n10c21431	lightyellow-2011	0.278325462	0.270471	0.075505165	0.319356293	0.538045898	0.462546091	0.548795951	0.31418993	0.242103566	0.112776234	-0.005384777	0.319717382	0.424122479	0.407254558	0.42115875	0.8253724	0.338418356	0.08776399	0.151992083	0.080411122	0.346725867	0.473218365	0.741292335	0.987463535	0.337841685	0.193586691
Potra2n10c21432	brown-2011	0.538469664	0.250905608	0.685548424	-0.265801687	-0.271876686	-0.063203976	-0.543782623	-0.645590049	0.490041946	0.070090713	0.325832528	-0.468581457	-0.093214104	0.087466036	0.456762939	0.019885419	0.429531336	0.418653729	0.853531662	0.083787084	0.031914981	0.125975006	0.837745999	0.3281546	0.146016503	0.785163704
Potra2n10c21433	green-2011	-0.146178668	-0.292081241	-0.176277712	-0.246299279	-0.469167969	-0.341839825	0.313697495	-0.242442422	0.035881856	-0.214581494	-0.003745496	0.209579845	-0.309507682	0.668014901	0.383456971	0.604124216	0.465341292	0.145443793	0.30351017	0.347523216	0.472579967	0.916584889	0.52633542	0.991279844	0.536247828	0.354345987
Potra2n10c21435	turquoise-2011	0.483438148	0.181628934	0.769537164	-0.053191072	0.013639883	-0.029998177	-0.27068097	-0.456282517	0.593639211	0.11332459	0.449143852	-0.263573477	0.024101705	0.13194293	0.593006963	0.00561446	0.876567953	0.968250386	0.930231236	0.420784112	0.158352673	0.054174219	0.740071849	0.165800394	0.433554529	0.943924196
Potra2n10c21437	brown-2011	0.565179671	0.323503164	0.731982564	-0.116568563	0.045678562	0.121656702	-0.19975886	-0.463073574	0.599395314	-0.023708066	0.238571588	-0.241871705	0.114546055	0.070013136	0.331826955	0.010438033	0.73286276	0.89390922	0.721594481	0.555932204	0.151463836	0.051299091	0.944838838	0.479895664	0.473655411	0.737355148
Potra2n10c21438	brown-2011	0.367475214	0.303381587	0.388672452	-0.11119793	-0.008297337	0.083865019	-0.216075882	-0.444460382	-0.121618996	-0.136734878	0.017750047	-0.069847396	-0.108534718	0.266227721	0.364445625	0.237465005	0.744808174	0.980683613	0.806338419	0.523388823	0.170801942	0.721677806	0.688499797	0.958689359	0.838302842	0.750750652
Potra2n10c21439	lightyellow-2011	-0.484268424	-0.198098679	-0.330497108	-0.458366451	-0.150226525	-0.158829365	-0.294881132	-0.158206727	-0.03770848	-0.703949446	-0.717392593	-0.371930739	-0.36870604	0.131182921	0.559288059	0.320866156	0.15621843	0.659295487	0.640891225	0.378700816	0.642217319	0.912352248	0.015616316	0.012945357	0.260025873	0.264506199
Potra2n10c21440	turquoise-2011	0.308241405	0.104903997	0.471545447	-0.2924899	-0.36888122	-0.134692052	-0.313799258	-0.686761676	0.024461526	-0.267453405	0.129380036	-0.245294961	-0.241579622	0.356421584	0.758871519	0.143136724	0.382760921	0.264261694	0.692956316	0.347358363	0.019580897	0.943088184	0.426560593	0.704585383	0.467221333	0.474206231
Potra2n10c21442	blue-2011	-0.667709638	-0.225351944	-0.649798085	-0.193865927	0.003251292	-0.307334748	0.120103042	0.194826846	-0.711901706	-0.19567287	-0.604644873	0.435844318	-0.252704937	0.024761937	0.505256017	0.030454824	0.567880355	0.992430404	0.357911571	0.725030086	0.565925187	0.01399284	0.564205997	0.048769754	0.18024271	0.453432033
Potra2n10c21445	blue-2011	-0.284020925	0.166786655	-0.283450246	0.179275757	-0.068207604	0.295670959	0.068580798	0.490310092	-0.020419175	0.061306348	-0.443853869	0.032600347	0.320525795	0.397315142	0.624027795	0.398305599	0.597886239	0.842057329	0.377364562	0.841202598	0.125736392	0.952483002	0.85789009	0.171456344	0.924193598	0.336552505
Potra2n10c21446	turquoise-2011	0.580850883	0.106228173	0.502954448	-0.211830206	0.081132941	-0.101436246	-0.080280666	-0.551624186	0.419339863	0.088097634	0.441162453	-0.099719563	-0.108083145	0.060951638	0.755907145	0.114810987	0.531778465	0.812549018	0.766648345	0.814488421	0.078547146	0.199197213	0.796736687	0.174378827	0.770505412	0.751759471
Potra2n10c21447	brown-2011	0.265603351	0.382113309	0.387742921	0.005000458	0.336877703	0.031507669	-0.123611178	-0.246012014	0.042097886	0.140276195	-0.037503957	0.192634612	-0.164692209	0.429888722	0.246163922	0.238686777	0.988358225	0.31103865	0.926728445	0.717279108	0.465878687	0.902189686	0.680795338	0.912826066	0.570389566	0.628451152
Potra2n10c21448	brown-2011	0.655482104	0.588961265	0.825350112	0.182743163	0.287634327	0.351601478	0.104187825	-0.232198108	0.584399902	0.243515213	0.227805628	0.140383599	0.33283008	0.0285579	0.056590415	0.001757445	0.590701874	0.391072225	0.288993778	0.760475998	0.492050606	0.059016114	0.470561422	0.500505614	0.680562093	0.317253763
Potra2n10c21449	royalblue-2011	-0.679721752	-0.642899825	-0.731274636	-0.416269648	-0.18290642	-0.385502973	0.106540501	-0.039203352	-0.236893633	-0.624568372	-0.454757004	-0.139336986	-0.493321683	0.021395119	0.032873777	0.010550799	0.202849701	0.590364417	0.241645883	0.755208379	0.908889854	0.483082587	0.039950121	0.159926434	0.682836039	0.123076304
Potra2n10c21451	turquoise-2011	-0.304651083	-0.442464507	-0.225771923	-0.600263548	-0.187277061	-0.587284378	0.045324006	-0.624278415	-0.28905841	-0.447700112	-0.184252428	0.116941881	-0.608970422	0.362340681	0.172961204	0.504441544	0.050874692	0.581357472	0.057474122	0.894728734	0.040069864	0.388625349	0.167332428	0.587584965	0.732034364	0.0467511
Potra2n10c21454	royalblue-2011	-0.510900314	-0.547447307	-0.668399496	-0.392981414	-0.373694002	-0.468534689	0.020086038	0.102013662	-0.148823071	-0.371872242	-0.282317106	-0.039317949	-0.323016047	0.108269412	0.081310232	0.024559051	0.231848803	0.2575944	0.146062232	0.953257502	0.765352062	0.662314398	0.26010676	0.400275864	0.908624485	0.332597664
Potra2n10c21455	brown-2011	0.227133713	-0.085795557	0.221421409	-0.367240691	0.21971908	-0.326811255	-0.211642566	-0.507472127	0.16936553	-0.018640604	0.19735683	-0.07557567	-0.331945643	0.501804522	0.80195592	0.512906031	0.266556458	0.516234576	0.32661808	0.532150536	0.111061291	0.618596628	0.956618359	0.560790221	0.825211504	0.318620644
Potra2n10c21457	green-2011	-0.406454317	-0.207818852	-0.224447252	0.037220751	-0.223374957	-0.096766853	0.203094938	0.133029424	0.040986189	-0.139123502	-0.201434889	0.072851431	-0.156416083	0.214793179	0.539756063	0.507012433	0.913482213	0.509097647	0.777150481	0.549213288	0.696589879	0.904762348	0.683300161	0.552552538	0.831432664	0.646036248
Potra2n10c21458	yellow-2011	0.091857155	0.461876822	-0.283737304	0.368387372	0.341184309	0.489022555	0.225755698	0.588393655	-0.418389096	0.345629963	-0.296852099	0.412335866	0.465361697	0.78822929	0.152663974	0.397807234	0.264951305	0.304498959	0.126884766	0.504472999	0.056888497	0.200324048	0.297827511	0.375370737	0.207587612	0.149185694
Potra2n10c21459	blue-2011	-0.584807327	-0.105464295	-0.627177601	0.177849542	0.021283151	0.102413696	0.132770771	0.521276888	-0.516527312	-0.107654894	-0.511445163	0.154687351	-0.024735616	0.058796626	0.757616847	0.038883753	0.60085074	0.950474545	0.764454315	0.697155664	0.1000978	0.103786315	0.752716511	0.107829929	0.649730427	0.942451395
Potra2n10c21460	magenta-2011	-0.557470374	-0.747847001	-0.355312484	-0.689755065	-0.525298734	-0.737164149	-0.338950778	-0.454866061	0.175109647	-0.621318547	-0.176722294	-0.49424182	-0.743332214	0.074785986	0.008133648	0.283578015	0.018843824	0.09704229	0.009639118	0.307881207	0.159813607	0.606561066	0.04130647	0.603197667	0.12227081	0.008747211
Potra2n10c21462	brown-2011	0.531429066	0.274762789	0.35598404	0.369856656	0.476415392	0.378835645	-0.159438886	0.186544128	0.129332177	0.32525336	0.473101328	-0.198989578	0.364789718	0.092503599	0.413533184	0.282604036	0.262902579	0.138483268	0.250578536	0.639593978	0.582864194	0.704690419	0.329065656	0.141639463	0.55748621	0.270005756
Potra2n10c21463	yellow-2011	-0.046551991	-0.074627148	-0.190668989	0.374653385	0.505031356	0.245690257	0.16406431	0.38434439	-0.26991685	0.244294506	0.196816763	0.049615127	0.222040887	0.89189079	0.827376573	0.574404138	0.256276908	0.113077153	0.466480943	0.629779387	0.243184715	0.422148261	0.469097576	0.561884806	0.884816731	0.511697059
Potra2n10c21465	blue-2011	0.073402068	0.411677573	-0.029309773	0.393203742	-0.099372609	0.472070544	-0.096326734	0.506766328	-0.05177895	0.231711241	-0.169381343	-0.058259492	0.405503876	0.830174501	0.208386844	0.931829058	0.231561146	0.771285521	0.142630302	0.778142127	0.11164181	0.879824078	0.492984651	0.618563377	0.864895452	0.215971271
Potra2n10c21467	yellow-2011	-0.288259278	0.055253208	-0.426982377	-0.124436647	0.267803518	-0.026027949	0.348593241	0.206756955	-0.317943418	-0.034028172	-0.538873266	0.538408819	0.04414862	0.389997482	0.871816095	0.19027774	0.715458736	0.425932155	0.939449353	0.293425582	0.541876115	0.340679743	0.920882221	0.087182883	0.087508776	0.897446158
Potra2n10c21471	yellow-2011	-0.235006884	0.234448142	0.082894213	0.059222319	0.140763332	0.242756774	-0.035946796	0.09314648	0.216891039	-0.106256797	-0.487097091	-0.068105019	0.056083489	0.486677307	0.487744122	0.808544138	0.862680745	0.679737647	0.471988082	0.916434376	0.785316416	0.521784457	0.755843099	0.128614568	0.842292309	0.869903915
Potra2n10c21474	turquoise-2011	0.146952091	-0.103145095	0.53428115	-0.313281617	-0.387680848	-0.270780054	-0.415578407	-0.679752357	0.266202513	-0.327748821	0.219789479	-0.441445242	-0.305522194	0.666345999	0.762813597	0.090440499	0.34819735	0.238768496	0.420607377	0.203677517	0.021386983	0.428809514	0.325149787	0.516096744	0.174070335	0.360899923
Potra2n10c21476	yellow-2011	-0.264905337	0.217742359	-0.40150952	0.328574544	0.320365165	0.315834284	0.110530398	0.475608624	-0.528263361	0.272030286	-0.358496403	0.266414807	0.126101457	0.431147613	0.520111139	0.22096401	0.323859573	0.336808455	0.344070275	0.746296493	0.139247473	0.094829553	0.41838044	0.278976822	0.428427442	0.711791452
Potra2n10c21477	magenta-2011	-0.53168628	-0.335859277	-0.505177834	-0.282095341	-0.093821283	-0.462586171	0.055335659	-0.182080194	-0.622989496	-0.208307259	-0.335025958	0.296021073	-0.62087945	0.092316281	0.312596185	0.112955513	0.400662022	0.783792865	0.151951904	0.87162618	0.592072999	0.040605159	0.538782117	0.313873756	0.376772992	0.041492146
Potra2n10c21478	turquoise-2011	0.261336421	-0.138700649	-0.005670307	0.06559218	-0.052469994	-0.111108344	-0.378107623	0.09471958	0.091819119	0.182000608	0.500811918	-0.382974386	-0.103484048	0.437611612	0.684219751	0.986798834	0.84805172	0.878230429	0.745007868	0.251565206	0.781765773	0.788315261	0.592237677	0.116617476	0.245011632	0.762053533
Potra2n10c21479	turquoise-2011	0.33281368	0.063177965	0.526971521	-0.318703715	-0.084227221	-0.114824809	-0.296660706	-0.610282704	0.391017039	-0.309185627	0.12767395	-0.344521523	-0.197594694	0.31727908	0.853591378	0.095789641	0.339461858	0.805515803	0.736735539	0.375693454	0.046150246	0.234399432	0.354873282	0.708332551	0.299483344	0.560308398
Potra2n10c21481	turquoise-2011	0.311520358	-0.145869153	0.448065731	-0.4278891	-0.30311821	-0.334758245	-0.530331756	-0.808164433	0.209489761	-0.288521884	0.348836273	-0.549426105	-0.466280488	0.351059889	0.668683155	0.166943628	0.189235832	0.364883113	0.314284788	0.093305533	0.002611201	0.536427064	0.389546313	0.293066159	0.079993291	0.148276983
Potra2n10c21482	blue-2011	-0.777625895	-0.217580019	-0.68508912	-0.106146213	0.119747779	-0.115440592	0.21582441	0.341598741	-0.476561464	-0.208845155	-0.735146099	0.320118334	-0.108329338	0.004841412	0.520430052	0.020001579	0.756090538	0.725816321	0.735367287	0.523884182	0.30387362	0.138345187	0.537710323	0.009944778	0.337201959	0.75120943
Potra2n10c21484	blue-2011	-0.428592324	-0.231943449	-0.320488716	-0.009164953	-0.157661321	-0.073879887	0.575014783	0.092587268	-0.021306857	-0.219819599	-0.307374888	0.363575164	-0.099203158	0.188430144	0.492539067	0.336611579	0.97866416	0.643379695	0.82908301	0.064227306	0.786579499	0.950419438	0.516037777	0.357845537	0.271724282	0.771666593
Potra2n10c21485	blue-2011	-0.544002907	-0.385024876	-0.778759184	-0.029751341	0.136605715	-0.175802883	0.227672773	0.374254686	-0.388562076	-0.076516837	-0.302908981	0.183424206	-0.256657159	0.083636805	0.242280209	0.004739739	0.930804128	0.688781309	0.605114382	0.500762326	0.256823962	0.237609892	0.823064303	0.365230849	0.589294622	0.446155471
Potra2n10c21487	blue-2011	-0.418683703	-0.051439547	-0.679080881	0.180215882	-0.023124528	0.105649873	0.270778635	0.585332362	-0.556851719	0.075212394	-0.39263094	0.347020201	0.14370865	0.199974477	0.880606937	0.021566002	0.595935107	0.946194831	0.757201399	0.420609908	0.058514597	0.075178178	0.826040579	0.232302683	0.295757835	0.673353748
Potra2n10c21488	turquoise-2011	0.077932612	-0.231142349	0.128445782	-0.189445575	-0.256224583	-0.24474067	-0.004917456	-0.051104744	0.663259322	-0.135664879	0.206997964	-0.199776447	-0.03088821	0.819836373	0.494077047	0.706636612	0.576908362	0.446949224	0.468260423	0.988551456	0.881379279	0.02609938	0.690832948	0.541394647	0.555896698	0.928165767
Potra2n10c21491	yellow-2011	-0.418099791	0.059381133	-0.590062094	0.298041628	0.382323959	0.313339902	0.288003218	0.657191523	-0.442573556	0.1297824	-0.470412826	0.295079199	0.245034853	0.200667685	0.862315522	0.056015349	0.373368167	0.245881743	0.34810283	0.390437656	0.028004094	0.172842798	0.703702505	0.14423291	0.378365494	0.467708808
Potra2n10c21492	blue-2011	-0.492254467	0.07434545	-0.531523905	0.153067268	0.364291876	0.208364526	0.428475965	0.454518059	-0.342777155	-0.017116415	-0.654591696	0.45858049	0.05775246	0.124014798	0.828019778	0.092434502	0.653198868	0.270709432	0.538667967	0.188563314	0.160173811	0.302099336	0.960163019	0.028849403	0.156000242	0.866062085
Potra2n10c21493	blue-2011	-0.085297991	0.136454834	-0.488701629	0.365233431	0.065234933	0.241070126	0.148981181	0.579827362	-0.669086376	0.33552498	-0.078021246	0.321529849	0.236683785	0.803084955	0.689110202	0.127172043	0.269379456	0.848871076	0.475167749	0.661974067	0.061517734	0.024358214	0.313108361	0.819634373	0.334954962	0.483481812
Potra2n10c21494	turquoise-2011	-0.23893486	-0.494311876	0.001618685	-0.460769596	-0.173853368	-0.620328282	-0.038353513	-0.334486854	0.251550944	-0.297331503	0.079822453	-0.019743033	-0.331681116	0.479206948	0.122209622	0.996231374	0.153779602	0.60918597	0.04172603	0.910858064	0.314701763	0.455567	0.374563006	0.815531501	0.954054981	0.31903008
Potra2n10c21496	green-2011	-0.720211216	-0.336238868	-0.466836747	-0.060174867	-0.184998247	-0.150619549	0.259363788	0.198068016	-0.19193652	-0.364070179	-0.512610694	0.136298493	-0.190488074	0.012430245	0.312015164	0.147728516	0.860490554	0.586047025	0.658450885	0.441203965	0.559350115	0.571814085	0.271023123	0.106893688	0.689451049	0.574774191
Potra2n10c21497	blue-2011	-0.272875999	-0.070520388	-0.370795201	0.03820743	0.169811229	0.110739378	0.083988339	0.196313136	-0.090427085	-0.154332189	-0.329952172	-0.057753057	-0.176067346	0.416877284	0.836762825	0.261598613	0.911196435	0.617659699	0.745830469	0.806058321	0.5629063	0.791462991	0.650490264	0.321713104	0.866060711	0.60456282
Potra2n10c21498	brown-2011	0.333573086	0.208635006	0.274927554	-0.261487817	0.005193726	-0.114227207	-0.027942728	-0.341272491	0.228903315	0.146721696	0.056234945	0.161720671	0.020755716	0.316107906	0.538128956	0.41324178	0.437336479	0.987908298	0.73806405	0.935002705	0.304365841	0.498386785	0.666843006	0.86955517	0.634745711	0.951700625
Potra2n10c21500	blue-2011	-0.216727463	-0.186879306	-0.229341723	-0.140359725	-0.40424143	-0.221058837	0.250711246	0.061811787	-0.15112285	-0.032873851	-0.087621797	0.299528818	0.122385993	0.522106236	0.582174968	0.497541638	0.680613938	0.217541991	0.513614193	0.457123414	0.856728857	0.657369823	0.92355921	0.797814892	0.370872149	0.719983388
Potra2n10c21501	turquoise-2011	0.482925764	-0.075567446	0.327275602	0.070754482	0.231516206	-0.030992343	0.029641053	-0.315639582	0.246108178	0.325157388	0.717678684	-0.11956181	-0.069256199	0.132413344	0.825230271	0.325890438	0.836227263	0.49335904	0.927924136	0.931060111	0.344384156	0.465698759	0.329216755	0.012892382	0.726227985	0.839656109
Potra2n10c21503	blue-2011	-0.282859889	0.171301487	-0.581079243	0.372378246	0.268684149	0.345367501	0.295400987	0.751926431	-0.508196974	0.258552757	-0.389903355	0.398817307	0.340322343	0.399331491	0.614530663	0.060825819	0.259407546	0.424353425	0.298219132	0.37782104	0.007606829	0.110467142	0.442684942	0.235852701	0.224367092	0.305801828
Potra2n10c21504	blue-2011	-0.182944465	0.069634482	-0.485295066	0.484023803	0.355347208	0.280844702	0.492200304	0.78265768	-0.259719989	0.394672315	-0.091671903	0.493344171	0.311417871	0.590285788	0.838790163	0.13024702	0.131406549	0.283527607	0.402843197	0.124062549	0.004401982	0.440554265	0.229666276	0.788648019	0.123056577	0.351226834
Potra2n10c21505	blue-2011	-0.650680046	-0.415885978	-0.8848192	-0.109564155	-0.020308536	-0.177421523	0.16308599	0.44324627	-0.566971749	-0.190863043	-0.447804601	0.156902076	-0.082845276	0.030154849	0.203308927	0.000295406	0.748452189	0.952740219	0.601741475	0.631850852	0.17211346	0.068933759	0.574007316	0.167221257	0.644999001	0.808655359
Potra2n10c21508	lightyellow-2011	0.179986472	0.098963837	-0.132733795	0.036657459	0.312430689	0.275056224	0.206501531	0.111593106	0.0249205	-0.06102523	-0.084303408	0.014369954	0.17573387	0.596411003	0.772204871	0.697236558	0.914787424	0.34957882	0.413014283	0.542386571	0.743927463	0.942021874	0.858536063	0.805342793	0.966551797	0.605258345
Potra2n10c21510	yellow-2011	-0.531754171	-0.182382184	-0.497598818	0.167040447	0.282612832	-0.052852464	0.06090979	0.427207277	-0.644694637	-0.051699527	-0.309715104	0.237061278	-0.084457778	0.09226688	0.591448288	0.119360757	0.623492552	0.399761201	0.877348573	0.85880135	0.190018988	0.032231899	0.880007265	0.354006593	0.482763757	0.804992265
Potra2n10c21512	brown-2011	-0.265690467	-0.189800085	0.090413979	-0.41094232	-0.004059736	-0.412919781	-0.221333138	-0.401323489	0.00454853	-0.325173643	-0.23238303	-0.032929068	-0.369132417	0.429731728	0.576182276	0.791492639	0.209281675	0.990548267	0.206880211	0.5130784	0.221198179	0.989410326	0.32919116	0.491696041	0.923431139	0.263911311
Potra2n10c21514	turquoise-2011	0.4890966	0.290272219	0.734187842	-0.00469109	-0.18927396	-0.000121332	-0.12288965	-0.39241785	0.60270947	0.072838146	0.330553054	-0.090783614	-0.01915204	0.126818543	0.386545832	0.01009236	0.989078441	0.577259981	0.999717513	0.718871344	0.232578896	0.049692062	0.831463025	0.320779271	0.790656521	0.955429116
Potra2n10c21515	brown-2011	0.054908248	-0.282237872	0.032054265	-0.45004243	0.065369962	-0.368727844	-0.349541194	-0.456720929	0.033938954	-0.27934285	0.109232181	-0.322260351	-0.357344607	0.87261074	0.400413812	0.925460349	0.164851249	0.848561366	0.264475759	0.292025019	0.157902181	0.921089101	0.405470204	0.7491932	0.33379519	0.28063648
Potra2n10c21516	turquoise-2011	0.541925065	0.179085077	0.568525295	-0.125731792	0.015032047	0.008985117	0.062976855	-0.437010144	0.714047043	0.184679647	0.383316403	-0.061420264	0.05582724	0.085061451	0.598282266	0.06800716	0.71260529	0.96501147	0.979082735	0.854053116	0.178947103	0.013576572	0.586703817	0.244554811	0.857628348	0.870494004
Potra2n10c21518	brown-2011	0.374758048	0.270496437	0.374101937	-0.129334188	-0.172171367	0.145022495	-0.237207973	-0.179209196	0.631018982	0.093927041	0.065217354	-0.325212776	0.189884477	0.25613341	0.421113354	0.257033725	0.704686005	0.612706868	0.670512222	0.482484847	0.598024469	0.037350062	0.783554148	0.848911397	0.329129548	0.576009481
Potra2n10c21520	turquoise-2011	0.079569041	-0.130870827	0.235790941	-0.334524168	-0.533102412	-0.225870907	-0.571212669	-0.512085603	0.290237866	-0.118903396	0.174509272	-0.645592844	-0.293587879	0.816108487	0.701315893	0.485182046	0.314644415	0.091289442	0.504249666	0.066424175	0.107314824	0.38660461	0.727685982	0.607814988	0.031913995	0.380893935
Potra2n10c21522	brown-2011	-0.067849562	0.123296874	0.395114023	-0.046630553	-0.107346828	0.101613976	-0.231264818	-0.146943258	0.240850016	-0.331001609	-0.210385641	-0.273214113	0.120993132	0.842877502	0.717972577	0.229098127	0.891709267	0.753405159	0.76624929	0.493841791	0.666365052	0.475583412	0.32008312	0.534645682	0.416277058	0.723061272
Potra2n10c21524	blue-2011	-0.590124096	-0.39120083	-0.683828923	-0.128657575	-0.154836696	-0.072252271	0.013480601	0.193097999	-0.596739278	-0.366209643	-0.412633674	-0.116880075	-0.098799793	0.055983078	0.234160101	0.020322774	0.706171448	0.649411007	0.832802104	0.968620991	0.569444752	0.052612434	0.268004422	0.207226644	0.732171494	0.772573888
Potra2n10c21525	turquoise-2011	-0.004765288	-0.130739556	0.387195357	-0.197958571	-0.181777581	-0.263766232	-0.035963571	-0.493379546	0.137729563	-0.193102911	0.145369951	-0.023965953	-0.192829471	0.988905706	0.701603605	0.239408195	0.559571639	0.59269925	0.433205791	0.916395497	0.12302555	0.686333048	0.569434741	0.669761405	0.944239615	0.569992189
Potra2n10c21527	brown-2011	0.095259131	-0.1039724	0.076184773	-0.067154449	0.01269082	-0.003006463	0.376256004	-0.164876944	0.019034867	-0.127274769	0.109347282	0.204860116	0.158973686	0.780548812	0.760958793	0.823821758	0.844470209	0.970458665	0.993000398	0.254084667	0.628060558	0.955701571	0.709210137	0.748936257	0.545671577	0.640583983
Potra2n10c21528	blue-2011	0.331308294	0.500679732	-0.003260835	0.589262042	0.408192396	0.390902694	0.46631107	0.636383876	-0.212929718	0.668710013	0.148616739	0.744031892	0.5042065	0.319607616	0.116729525	0.992408188	0.056432893	0.212648647	0.234548402	0.148246796	0.035279323	0.529600424	0.024468115	0.662758611	0.008649985	0.113763716
Potra2n10c21531	green-2011	-0.23569611	-0.060144452	-0.063345343	0.156215801	-0.105595691	0.021213905	0.268762845	0.244505158	0.154755985	-0.20852948	-0.177606091	0.145705219	-0.040387089	0.485362788	0.860560473	0.853207118	0.646463872	0.757322688	0.95063551	0.424212482	0.468702238	0.649583625	0.538339221	0.601357317	0.669037181	0.906149115
Potra2n10c21534	turquoise-2011	-0.251838689	-0.213583584	0.0995172	-0.598206815	-0.450750949	-0.325031603	-0.402475884	-0.787514963	-0.12714186	-0.688926834	-0.35815195	-0.431792396	-0.533237914	0.455034218	0.528306941	0.770960391	0.051883964	0.164105229	0.329414845	0.219749936	0.004006431	0.709502402	0.019045744	0.27947258	0.184790059	0.091191586
Potra2n10c21535	brown-2011	0.220530987	0.523619713	0.41847694	0.268014437	0.120816336	0.456103918	-0.001433583	-0.06491178	-0.201421058	-0.018354696	-0.172440691	0.100882005	0.268526934	0.514645916	0.098310354	0.200219778	0.42555378	0.723452213	0.158536422	0.996662327	0.849612351	0.552580394	0.957283215	0.612142601	0.767893106	0.424635063
Potra2n10c21536	turquoise-2011	0.357356812	0.099966519	0.646729941	-0.127477766	0.078661854	-0.006395815	0.126684399	-0.564967906	0.521109704	-0.148202291	0.235351545	-0.030918447	-0.049743545	0.280618864	0.769950257	0.031514702	0.708763816	0.818174696	0.985109913	0.710508624	0.070141429	0.100226158	0.663651172	0.486019758	0.928095605	0.884520322
Potra2n10c21537	turquoise-2011	0.448776978	0.306916776	0.652347252	0.27010776	-3.78E-05	0.362253442	-0.137465734	-0.049136959	0.439394498	-0.062477436	0.291483552	-0.317080362	0.317067344	0.166188881	0.358599542	0.029593477	0.421807239	0.999911906	0.273601413	0.686907549	0.885920535	0.176315062	0.855199935	0.384476134	0.342065014	0.342085932
Potra2n10c21542	turquoise-2011	-0.046790466	-0.396599303	0.007597496	-0.375702501	-0.221791177	-0.514523069	-0.197527292	-0.621952927	-0.291971768	-0.164575703	0.28500141	-0.113090393	-0.54486841	0.891339791	0.227193704	0.982312629	0.254840595	0.512184246	0.105368995	0.560444912	0.041039235	0.38364354	0.62869753	0.39561629	0.740593039	0.083048084
Potra2n10c21543	blue-2011	-0.208748317	0.166830197	-0.251016518	0.553406592	0.161505277	0.427061431	0.495863105	0.845739251	-0.039021821	0.243871233	-0.188379651	0.398664157	0.593860817	0.537903215	0.623935954	0.456557296	0.077387359	0.635202826	0.190186763	0.120859765	0.001036994	0.909310238	0.469892409	0.579093654	0.224561598	0.054061538
Potra2n10c21546	brown-2011	-0.005212245	0.024687727	0.138795849	-0.200288445	-0.200864682	0.138268131	-0.535389742	-0.415141478	-0.117642917	-0.409312124	-0.173080241	-0.688813164	-0.178405436	0.987865186	0.942562653	0.684012682	0.554863416	0.553701414	0.685160754	0.089646841	0.204201814	0.730479454	0.211273817	0.610803422	0.019073576	0.599694622
Potra2n10c21550	darkturquoise-2011	-0.022898581	0.232062656	0.116063631	-0.217767878	-0.405193855	0.181170759	-0.168538386	-0.140995091	0.266270888	-0.249538972	-0.437140738	-0.258479965	0.185856	0.946719907	0.49231039	0.733983613	0.520061016	0.216356373	0.593955804	0.620336763	0.679234624	0.42868644	0.459300367	0.178802326	0.442817977	0.584280169
Potra2n10c21551	blue-2011	-0.16070027	0.059313039	-0.343115241	0.10100766	-0.203262837	-0.079283679	0.010881282	0.260118395	-0.447815364	0.188942951	-0.136410348	0.289755501	-0.109450408	0.636912249	0.862472115	0.301591343	0.767610857	0.54887601	0.816758315	0.974669596	0.439828117	0.167209808	0.577938413	0.689207183	0.387430399	0.748706067
Potra2n10c21556	blue-2011	-0.106104789	-0.167198428	-0.214264655	0.165631013	0.142983831	0.011852058	0.032846215	0.227745827	0.024105542	0.267517242	0.189400133	-0.076889244	-0.018319567	0.756183235	0.623159457	0.526961048	0.626467083	0.674922998	0.972410448	0.92362331	0.500621159	0.94391528	0.426445975	0.577001458	0.822214985	0.957364906
Potra2n10c21559	yellow-2011	0.069030054	0.379693742	-0.288895753	0.410534494	0.292141017	0.500345574	-0.048014868	0.649627315	-0.46487251	0.351408911	-0.177878099	0.109517203	0.495667108	0.840173864	0.249418431	0.388904439	0.209778997	0.383355117	0.117013087	0.888511485	0.030513148	0.149670933	0.289276357	0.600791329	0.74855698	0.121029789
Potra2n10c21560	blue-2011	0.392126172	0.132639056	0.130587002	0.191681284	-0.252339888	0.2193168	-0.020145923	0.086295632	0.186532294	0.372571977	0.428306577	-0.164236187	0.326915509	0.232957289	0.697443836	0.701938007	0.572335263	0.454106896	0.517022492	0.953118274	0.800821532	0.582888535	0.259140126	0.188757275	0.629415706	0.326454636
Potra2n10c21561	yellow-2011	-0.179000809	-0.028161047	-0.173577578	0.360227881	0.391282912	0.094836884	0.599606593	0.423863026	-0.176132839	0.368042332	0.061955472	0.629079023	0.282696281	0.598457315	0.934495811	0.609762767	0.276492225	0.234053261	0.781501156	0.051195594	0.193888587	0.604426257	0.265433725	0.85639879	0.038119234	0.399616032
Potra2n10c21562	brown-2011	0.4748705	0.666373557	0.524442264	0.531667311	0.597925693	0.575715172	-0.091232954	0.179142894	-0.007620571	0.409053492	0.13989773	0.090503938	0.327491582	0.139948984	0.025158246	0.097687783	0.092330087	0.052022971	0.06382805	0.78964038	0.598162174	0.982258916	0.211590901	0.681617432	0.791289133	0.325552288
Potra2n10c21565	blue-2011	-0.225500289	-0.005729301	-0.154740655	-0.192184527	-0.441737516	-0.033254908	0.093759869	-0.139212058	-0.279627259	-0.480014453	-0.446805813	0.081030343	-0.111619263	0.504968264	0.986661499	0.649616413	0.571307846	0.173751847	0.922675418	0.783931496	0.683107626	0.404972077	0.135106396	0.168285779	0.812782435	0.74386918
Potra2n10c21566	brown-2011	0.591379299	0.713167675	0.706852928	0.525434321	0.167685445	0.569335493	0.400398771	0.09011635	0.439420933	0.402588079	0.198187331	0.392976673	0.470048494	0.055332501	0.013746103	0.015008669	0.096940359	0.622133	0.067527269	0.222364346	0.792166023	0.176286014	0.219609236	0.559108654	0.231854939	0.14458664
Potra2n10c21567	blue-2011	-0.502664363	-0.195563105	-0.351413411	0.288307918	0.181084163	0.078858885	0.505701698	0.502395199	-0.223528502	-0.018759408	-0.228310198	0.397199799	0.207266715	0.115054511	0.564428932	0.289269751	0.389913897	0.594135202	0.817725849	0.112521173	0.115280769	0.508798833	0.956342097	0.499531173	0.226426389	0.540857965
Potra2n10c21568	yellow-2011	-0.118753671	0.241993153	-0.257646495	0.048917015	0.274672622	0.076924358	0.480330875	0.263376856	-0.225986047	0.198313393	-0.408617465	0.726850308	0.15888408	0.728017646	0.473426465	0.444342574	0.886428316	0.413692696	0.822134912	0.134812029	0.433910398	0.504026509	0.558853586	0.212126113	0.011275692	0.640774737
Potra2n10c21569	blue-2011	-0.467134102	-0.071814247	-0.706598824	0.259949234	0.16751663	0.162162597	0.399455766	0.695857417	-0.523918039	0.100016854	-0.405327922	0.425763301	0.217442991	0.147435848	0.833803514	0.015061158	0.440136367	0.622488732	0.6338082	0.223557286	0.017402967	0.098084258	0.769837117	0.216189787	0.191684022	0.520699305
Potra2n10c21570	turquoise-2011	0.053080895	-0.481951789	0.195437706	-0.26770751	-0.440781158	-0.42629096	0.105355005	-0.37489565	0.375676334	-0.169806709	0.492328447	-0.140384809	-0.075274863	0.876821942	0.133310473	0.564683662	0.426104441	0.174795308	0.191074567	0.757861537	0.255944821	0.254876364	0.617669198	0.123949594	0.680559465	0.825898
Potra2n10c21572	blue-2011	-0.247084946	0.024468724	-0.368603124	-0.24920441	-0.11004996	-0.268537789	-0.40336176	-0.003366166	-0.502975866	0.174692917	-0.304085638	0.06515454	-0.253736631	0.463872969	0.943071461	0.264649902	0.459922533	0.74736815	0.424615615	0.218640439	0.992162964	0.11479302	0.607431333	0.363277467	0.849055477	0.451527264
Potra2n10c21575	yellow-2011	0.132658398	0.356623053	-0.199319564	0.548977816	0.10356673	0.453542256	0.16636819	0.583895715	-0.555213497	0.476084776	0.059283474	0.322396114	0.452814272	0.697401516	0.281678987	0.556819402	0.080290386	0.761868156	0.161186513	0.624910686	0.0592885	0.076223354	0.138796121	0.862540104	0.333579883	0.161944603
Potra2n10c21577	turquoise-2011	-0.069447461	0.018892382	0.38832713	-0.175827544	-0.152680727	-0.150753503	-0.033844777	-0.452033038	0.17543888	-0.153454724	-0.065657672	0.011642236	-0.150879762	0.839218262	0.956032888	0.23791847	0.605062941	0.654027329	0.658163102	0.921307484	0.162760595	0.605873846	0.652368799	0.847901525	0.972898721	0.657891889
Potra2n10c21578	turquoise-2011	0.307592566	0.136658566	0.418966929	-0.258547528	-0.43486783	-0.140683664	-0.016167715	-0.375335392	0.551203222	-0.077544342	0.090760223	-0.018524162	0.00291601	0.357487549	0.688666116	0.199638755	0.442694499	0.18133229	0.679910589	0.96236965	0.255342669	0.078822744	0.820721371	0.790709426	0.956889132	0.993210986
Potra2n10c21579	turquoise-2011	-0.297527227	-0.328640675	0.037957883	-0.776810258	-0.471677158	-0.488850495	-0.378652548	-0.67646858	0.321680872	-0.75590139	-0.429072732	-0.458488552	-0.503963884	0.374233492	0.323756361	0.911774488	0.004915576	0.14300959	0.127038734	0.250826474	0.022272608	0.334715018	0.007117936	0.187880934	0.156093939	0.113966168
Potra2n10c21580	turquoise-2011	-0.329982652	-0.230424502	0.09664901	-0.340181096	-0.212144366	-0.293701245	-0.198688058	-0.540482934	-0.040065348	-0.476380566	-0.244521001	-0.229966643	-0.517397948	0.3216657	0.495456988	0.777415969	0.306015613	0.531155761	0.380701431	0.558095775	0.086059625	0.90689396	0.138516202	0.468672511	0.496338025	0.103103657
Potra2n10c21581	royalblue-2011	-0.271597967	-0.489254894	-0.562279662	-0.125709041	0.138361256	-0.38617107	0.104958569	0.075708784	-0.336111103	-0.094300974	0.089257031	0.097307893	-0.484852985	0.41914985	0.126677046	0.071783792	0.712655386	0.684958114	0.240761079	0.758749293	0.824907749	0.312210662	0.782710247	0.794110934	0.775931854	0.130649504
Potra2n10c21582	blue-2011	-0.191828401	-0.114620241	-0.481426631	0.249443093	0.023057309	0.102569927	0.185029343	0.40343646	-0.406392161	0.037686983	-0.050257545	0.115789406	-0.063560086	0.572034835	0.737190235	0.133795793	0.459478628	0.946351039	0.764103775	0.585982937	0.218547034	0.214870105	0.912402048	0.883334061	0.734592537	0.852714162
Potra2n10c21584	brown-2011	0.352318399	0.286153658	0.34875147	0.517253433	0.518386644	0.457102662	0.241081561	0.467535266	0.340168291	0.343257617	0.322986951	0.120986914	0.633042187	0.287943092	0.393624449	0.293191549	0.103216766	0.102331984	0.15751058	0.475146161	0.147041585	0.306034998	0.301377555	0.33264373	0.723075019	0.036559467
Potra2n10c21585	turquoise-2011	0.114842865	-0.309932759	0.366028045	-0.420326311	-0.312274185	-0.441459885	-0.142721178	-0.774750694	0.201526971	-0.363609542	0.301059692	-0.232918507	-0.452181153	0.736695409	0.353650638	0.268259909	0.198032116	0.349833214	0.174054369	0.675491936	0.005106573	0.552367097	0.271675555	0.368311729	0.490669967	0.162605695
Potra2n10c21586	turquoise-2011	0.126734228	-0.158118066	0.052521324	-0.380013549	-0.388121195	-0.084602229	-0.541091595	-0.418557722	0.044706861	-0.471066004	0.017651947	-0.725185274	-0.193987903	0.710399	0.642406224	0.878112073	0.248986856	0.238189137	0.804664288	0.085637399	0.200123918	0.896155411	0.143600101	0.958917507	0.011557618	0.567632024
Potra2n10c21587	brown-2011	0.57440489	0.383577722	0.67279384	0.035401057	0.314284263	0.212832509	-0.102349187	-0.419955364	0.307427652	0.081125826	0.263587903	-0.078545472	0.060131235	0.064576347	0.244206105	0.023294232	0.917699319	0.346573233	0.529792837	0.764599066	0.198469762	0.357758746	0.812565203	0.433528424	0.818439845	0.860590857
Potra2n10c21588	turquoise-2011	0.501569411	0.113048849	0.66874416	-0.079440448	-0.124941249	-0.083091477	-0.426233654	-0.336286634	0.663392918	0.237354225	0.555877688	-0.415653243	0.099577336	0.115976713	0.740685504	0.024458129	0.816401307	0.714346612	0.808095844	0.191140699	0.311942091	0.026058504	0.482206851	0.075798441	0.203587798	0.770825178
Potra2n10c21589	blue-2011	-0.533054335	-0.222425371	-0.749116799	-0.004783461	-0.112832232	-0.030951534	0.186423644	0.491643169	-0.410358826	-0.115077478	-0.465013933	0.169504319	0.014328542	0.091324179	0.510947315	0.007966898	0.988863399	0.741167674	0.928018829	0.583112022	0.12455442	0.209993431	0.736174033	0.14953055	0.618304818	0.966648143
Potra2n10c21590	yellow-2011	-0.483426832	-0.08841453	-0.22780616	0.031368658	-0.149121552	-0.030742076	0.070396525	0.018604456	-0.498885858	-0.27666658	-0.406137311	0.134814041	-0.193194049	0.131953308	0.796018805	0.500504586	0.927050974	0.661671968	0.928504869	0.837046224	0.956702416	0.118256982	0.410172232	0.215185691	0.692689944	0.569248991
Potra2n10c21592	green-2011	-0.467284624	-0.748846951	-0.449062014	-0.46791033	-0.37346739	-0.476770516	-0.096457722	-0.25511085	0.10559366	-0.55628312	-0.054309327	-0.472038649	-0.498724186	0.147287838	0.008002124	0.165887005	0.146673571	0.257906161	0.138147721	0.777846964	0.448995899	0.757327234	0.075539848	0.873990653	0.142661031	0.11839527
Potra2n10c21594	yellow-2011	0.318247288	0.321111072	-0.10319147	0.377400904	0.299667438	0.396998752	-0.00996889	0.455670482	-0.105033788	0.624773797	0.220906658	0.062651728	0.43444199	0.340192713	0.335620785	0.762709594	0.252525131	0.370639932	0.226683118	0.976793026	0.158982905	0.758580831	0.039865438	0.513911548	0.854799677	0.181808701
Potra2n10c21595	blue-2011	-0.380828963	-0.103430021	-0.424739162	0.299503677	0.097390607	0.245871154	0.332180718	0.699407633	-0.131265393	-0.082819098	-0.287271844	0.150278425	0.404097084	0.247888411	0.762174669	0.192870268	0.370914272	0.775745591	0.466142302	0.318257031	0.016602001	0.700451318	0.808714856	0.391696271	0.659183936	0.217722012
Potra2n10c21596	yellow-2011	-0.062459118	0.36745204	-0.329087922	0.580907998	0.398753645	0.585653183	0.341884651	0.852488466	-0.245679572	0.377124722	-0.258550805	0.354131471	0.556290209	0.855242002	0.266260193	0.323058791	0.060920154	0.224447933	0.058342719	0.303442617	0.000856623	0.46650095	0.252900833	0.442688511	0.285295394	0.075535331
Potra2n10c21598	brown-2011	0.387978328	0.324516794	0.115631105	0.00370134	0.094492288	0.201243091	-0.314449423	-0.018784875	-0.033584379	0.399300065	0.140172661	-0.14657031	0.261358895	0.238377015	0.330226249	0.734944111	0.991382644	0.782278564	0.552938872	0.346306082	0.956282877	0.921911335	0.223754616	0.6810202	0.667169641	0.437570765
Potra2n10c21605	midnightblue-2011	0.512209434	0.78773282	0.53416938	0.584620691	0.348891611	0.713152664	-0.136469861	0.302422153	0.163332637	0.568223174	0.112137201	-0.005726193	0.555916214	0.107215411	0.00398933	0.090520773	0.058897101	0.292984354	0.01374901	0.689077444	0.36604061	0.631328384	0.068186696	0.742715318	0.986668733	0.075773843
Potra2n10c21606	turquoise-2011	0.440132533	0.200872412	0.433832161	0.03134537	-0.378897658	-0.068176137	-0.517397454	-0.184221062	0.216941018	0.351181694	0.48691181	-0.317724383	0.014129717	0.175505186	0.553685832	0.182492278	0.927105007	0.250494594	0.842129406	0.103104043	0.587649677	0.521686157	0.289609977	0.12878181	0.341031031	0.96711072
Potra2n10c21613	turquoise-2011	0.119992775	-0.068004697	0.522025211	-0.459859545	-0.394415171	-0.209959422	-0.386912329	-0.744953298	0.434382379	-0.396278117	0.03320637	-0.499952107	-0.188941967	0.725274093	0.842522115	0.099524581	0.154700354	0.229997408	0.535492877	0.239781578	0.008523153	0.181875453	0.22760474	0.922787989	0.117347547	0.577940429
Potra2n10c21614	blue-2011	-0.178473424	-0.075607909	-0.206934051	-0.027225729	-0.441617092	-0.137921928	0.202490286	0.233166392	0.093955975	-0.013816504	-0.133783119	0.223618486	0.072058281	0.599553279	0.825137935	0.541522311	0.936667586	0.173883029	0.68591426	0.550428619	0.490195294	0.783488841	0.967839448	0.694942015	0.508623751	0.833245574
Potra2n10c21615	pink-2011	-0.204898559	-0.484605628	-0.332774898	-0.156870749	-0.003428028	-0.242636469	0.262940969	-0.064171119	-0.075532746	-0.41616597	0.044349185	-0.020410389	-0.308952575	0.545594548	0.130875051	0.317338952	0.645065846	0.992018943	0.472214561	0.434699818	0.851311756	0.825309458	0.202973735	0.896982391	0.952503427	0.355255109
Potra2n10c21617	turquoise-2011	0.273323282	-0.054388355	0.362697666	-0.328845204	-0.28156631	-0.361188474	-0.427368796	-0.687164636	-0.066603442	-0.080661828	0.326872267	-0.228577302	-0.429051169	0.416083349	0.873808555	0.272969709	0.323437258	0.401583966	0.275119176	0.189833286	0.019480496	0.845733098	0.813620949	0.326522424	0.499015668	0.187905564
Potra2n10c21618	turquoise-2011	0.055645295	-0.139217796	0.199155702	-0.333122566	-0.495569154	-0.059849521	-0.212119944	-0.384685913	0.461728281	-0.571803099	-0.081161765	-0.552765858	-0.132104411	0.870913022	0.68309515	0.557150481	0.316802427	0.121114818	0.861238522	0.531204156	0.242730518	0.152813348	0.066079747	0.812483443	0.077802951	0.698613921
Potra2n10c21620	brown-2011	0.656546636	0.465731917	0.783451136	0.016114432	-0.151047806	0.146688341	-0.42735025	-0.356573663	0.547103522	0.216441715	0.35915827	-0.311953078	0.118385306	0.028212123	0.148819118	0.004335477	0.962493592	0.657530976	0.666914969	0.189854604	0.281750424	0.081540491	0.522668546	0.278025604	0.350355466	0.728833813
Potra2n10c21621	brown-2011	0.629323784	0.333582206	0.579098966	-0.132781665	0.124759719	0.056250354	-0.173343715	-0.558143548	0.250419074	0.181226651	0.32936333	-0.069283386	-0.036899744	0.038021587	0.316093853	0.061922764	0.697131832	0.714746641	0.86951969	0.610252035	0.07436079	0.457665542	0.593840026	0.322629638	0.839593869	0.914225998
Potra2n10c21622	brown-2011	-0.112213563	0.046775894	0.14696651	-0.49912354	-0.218768583	-0.045090589	-0.315430895	-0.46041861	0.32578397	-0.592498773	-0.535045693	-0.423110416	-0.190114964	0.742545239	0.891373458	0.666314898	0.118053865	0.518097066	0.895268301	0.344720748	0.154134309	0.328230933	0.054756641	0.089892657	0.194765914	0.575537657
Potra2n10c21624	darkturquoise-2011	0.493925828	0.118023172	0.286176135	0.223924016	-0.142883041	0.319189322	0.141392518	0.103651664	0.389231869	0.187571737	0.476899385	-0.17604351	0.515360635	0.12254705	0.729636421	0.393585644	0.508029472	0.675141303	0.338685189	0.6783723	0.761677744	0.23673146	0.580752116	0.138026084	0.604612524	0.104705702
Potra2n10c21625	turquoise-2011	0.082609199	-0.169140983	0.378886261	-0.112288839	-0.211242534	-0.16826916	-0.00519089	-0.401835011	0.139897835	-0.301991818	0.246362969	-0.129442003	-0.103554122	0.809191942	0.619068853	0.250510021	0.742377589	0.532944121	0.620903533	0.9879149	0.220554646	0.681617204	0.366757169	0.465222184	0.704449393	0.761896423
Potra2n10c21626	blue-2011	-0.154454439	0.232838595	-0.408036973	0.542245105	0.301115371	0.369427065	0.538698403	0.820113072	-0.312812809	0.395059198	-0.200785038	0.620621504	0.409043425	0.650228687	0.490823034	0.212839897	0.08484098	0.368218776	0.263500655	0.087305486	0.001991301	0.348958102	0.2291686	0.553861961	0.04160149	0.211603249
Potra2n10c21628	yellow-2011	0.499494151	0.621282485	0.334492361	0.605473958	0.632518636	0.563796817	0.526174924	0.496792818	0.394276711	0.734944457	0.211599353	0.578837092	0.604762225	0.117737597	0.041321697	0.3146933	0.048378281	0.036762922	0.070853759	0.096384833	0.120055346	0.230175822	0.009975702	0.532236239	0.062068822	0.048714211
Potra2n10c21629	yellow-2011	0.293259989	0.455866655	0.117787787	0.586809245	0.07785651	0.43976327	-0.174052422	0.500702045	-0.294278855	0.521355745	0.231928247	0.044641703	0.382594746	0.381450992	0.158780729	0.730158243	0.057726211	0.820009821	0.175910108	0.608769785	0.116710606	0.379721371	0.100037293	0.492568232	0.896306056	0.245519282
Potra2n10c21630	yellow-2011	-0.112493739	0.034030774	-0.034977975	0.168266972	0.076387672	0.294518072	0.680490797	0.166404207	0.059135467	-0.226847161	-0.239670282	0.366206003	0.349879484	0.741921299	0.920876188	0.91868008	0.620908141	0.823358919	0.379315853	0.021191334	0.62483468	0.862880486	0.502358915	0.477814043	0.268009541	0.291526104
Potra2n10c21631	turquoise-2011	0.501551607	-0.031129172	0.614882498	-0.225165778	-0.326799482	-0.118448552	-0.098380528	-0.660320647	0.454281165	-0.115665435	0.516442359	-0.289570909	-0.026271327	0.115991748	0.927606643	0.044086184	0.505617233	0.32663654	0.728693665	0.773517219	0.027010024	0.1604193	0.734867863	0.103853083	0.387746645	0.938884074
Potra2n10c21632	blue-2011	-0.517122806	-0.485735662	-0.78926646	0.01506691	0.014536201	-0.327308531	0.162325385	0.423416277	-0.539830881	0.018691033	-0.074583904	0.23147226	-0.275444083	0.103319076	0.129846674	0.003870466	0.964930366	0.96616502	0.325838871	0.633462979	0.194409079	0.086513479	0.956501092	0.827475307	0.493443417	0.412328892
Potra2n10c21633	yellow-2011	-0.355593852	0.280349593	-0.274756549	0.319901127	0.45519547	0.314231948	0.376025184	0.513168077	-0.27031938	-0.003081017	-0.61828238	0.504637675	0.099862652	0.283169711	0.403708303	0.413544222	0.337548438	0.159473111	0.346657875	0.254399746	0.106447829	0.421429376	0.992826827	0.042602179	0.113404496	0.770183738
Potra2n10c21634	turquoise-2011	-0.086957304	-0.403982754	0.351459248	-0.54075687	-0.523941452	-0.514041273	-0.239133243	-0.792056775	0.387354606	-0.56849729	0.114532916	-0.407024207	-0.496030565	0.799321103	0.217864662	0.289202476	0.085869426	0.098066528	0.105751779	0.478831027	0.003660952	0.239198253	0.068023788	0.737384356	0.214088615	0.120714619
Potra2n10c21636	turquoise-2011	0.328755535	-0.189618871	0.557511547	-0.378358498	-0.295926143	-0.375167015	-0.386406669	-0.760902673	0.535172777	-0.131796769	0.494264382	-0.477647682	-0.374227697	0.323577138	0.576553383	0.074759933	0.251224951	0.376933345	0.255573137	0.240449509	0.006535985	0.089801807	0.699287468	0.122251103	0.137321115	0.256861018
Potra2n10c21640	blue-2011	-0.31247207	0.080811987	-0.594688269	0.324594478	0.134177614	0.264542498	0.363043453	0.728554801	-0.471552942	0.159807998	-0.368155283	0.42205621	0.322222113	0.349511573	0.813279257	0.053642214	0.33010374	0.69407997	0.431802698	0.272478553	0.010992282	0.143129487	0.638808836	0.265275747	0.195998826	0.333855846
Potra2n10c21641	blue-2011	-0.394988576	-0.159535386	-0.639190797	0.241753462	-0.034420657	0.096017203	0.190190671	0.546234584	-0.526736439	0.033770792	-0.215515987	0.157317579	0.037039502	0.2292594	0.63938868	0.034228499	0.473878363	0.919972173	0.778839722	0.575382711	0.082124414	0.095965035	0.921479047	0.524491994	0.644112651	0.913902167
Potra2n10c21643	turquoise-2011	0.291497498	-0.075909841	0.411040587	-0.409131925	-0.163869948	-0.240426716	-0.014701675	-0.709567812	0.346041243	-0.303650827	0.170855509	-0.119128234	-0.247850148	0.384452338	0.824448995	0.209161949	0.211494712	0.630190734	0.476383243	0.965780052	0.014456057	0.297214404	0.363998675	0.615466464	0.727188006	0.462444934
Potra2n10c21644	turquoise-2011	-0.013572396	-0.518489585	0.207952697	-0.244151232	-0.529640764	-0.405005007	-0.309838884	-0.405681572	0.347777879	-0.312555368	0.484201578	-0.591288762	-0.302009192	0.968407409	0.102251857	0.539489088	0.469366551	0.09381286	0.216591154	0.35380414	0.215750723	0.294633203	0.349376228	0.131244006	0.055379253	0.366728224
Potra2n10c21645	magenta-2011	-0.680185748	-0.716975513	-0.5815959	-0.605296547	-0.446277199	-0.814709827	-0.110739835	-0.378214071	-0.414510238	-0.386731003	-0.225292612	0.01578401	-0.758847258	0.021272001	0.013022868	0.060541809	0.048461868	0.168850868	0.002256164	0.745829451	0.251420802	0.204960697	0.24002097	0.505371126	0.963262197	0.006770757
Potra2n10c21646	turquoise-2011	0.066479815	-0.335729177	-0.047612554	-0.354419759	-0.339211617	-0.224300105	-0.561296696	-0.517650398	-0.065935451	-0.235757142	0.26032181	-0.747924319	-0.416716909	0.84601649	0.312795457	0.889440683	0.284875646	0.307485168	0.507298361	0.072390714	0.102906261	0.847264544	0.485246461	0.439457586	0.008123422	0.202315143
Potra2n10c21648	brown-2011	0.093058313	0.276344559	0.473189705	-0.158947453	-0.112314855	0.157536189	-0.289084357	-0.461236805	0.200570476	-0.196398413	-0.216474706	-0.299087668	0.00584294	0.785515526	0.410739788	0.141554714	0.640639826	0.742319648	0.643646479	0.388580839	0.153308229	0.554294569	0.562733282	0.522603611	0.371611662	0.986396953
Potra2n10c21651	red-2011	0.048618768	0.391983337	0.048629629	0.351521732	0.785915196	0.433611039	0.445663705	0.199877562	-0.224197925	0.153558455	-0.267650483	0.512938122	0.159141208	0.887116934	0.233142719	0.887091856	0.289110781	0.004133676	0.182740526	0.169508155	0.555692573	0.507496951	0.652146629	0.426206792	0.106631627	0.640227415
Potra2n10c21652	turquoise-2011	0.393508619	-0.099544626	0.473516589	-0.272087926	-0.035862285	-0.3040441	-0.471477799	-0.570660816	0.313932405	0.007558773	0.515899114	-0.411606253	-0.288807132	0.231167022	0.770898725	0.141241523	0.41827791	0.916630249	0.363346333	0.143202047	0.066747192	0.347142731	0.982402766	0.104280703	0.208473543	0.389056541
Potra2n10c21653	green-2011	-0.457395008	-0.153326382	-0.350157702	0.094505304	-0.035537758	-0.109240872	0.134830836	0.348652153	-0.059958364	-0.002666195	-0.271901015	0.172357461	-0.138123106	0.157211085	0.652643715	0.291116135	0.782249197	0.917382451	0.7491738	0.692653273	0.293338435	0.860988281	0.993792591	0.418610437	0.612316959	0.685476369
Potra2n10c21654	brown-2011	0.500348415	0.487636616	0.701426959	0.255775549	0.066778288	0.286557861	-0.161004023	-0.236741514	0.076018452	0.190020902	0.27705218	-0.010815562	0.174080724	0.117010674	0.128128362	0.016158407	0.447773876	0.845332319	0.392926904	0.636267046	0.483371971	0.824201196	0.57573019	0.409493123	0.974822543	0.608710619
Potra2n10c21655	brown-2011	0.327583895	0.268524201	0.673440909	0.010157653	0.140644238	0.105199513	-0.280319817	-0.343060269	0.384284065	0.01345382	0.179946304	-0.233514907	0.061275588	0.325407816	0.42463996	0.023111974	0.976353703	0.67999618	0.758209706	0.40376036	0.301673909	0.243264994	0.968683303	0.596494345	0.489528268	0.857960768
Potra2n10c21656	blue-2011	-0.404064593	-0.210215335	-0.596555489	-0.000699528	0.479511574	-0.045845246	0.409867385	0.192786089	-0.423021932	-0.013160621	-0.328189581	0.39208708	-0.229847836	0.217762546	0.534984131	0.052704155	0.998371354	0.135575061	0.893523982	0.210594014	0.570080648	0.194869217	0.969365509	0.324460747	0.23300803	0.496566751
Potra2n10c21659	magenta-2011	-0.702492082	-0.876615179	-0.624030497	-0.801868957	-0.513795005	-0.876373137	-0.162932438	-0.430431608	-0.062764656	-0.64261913	-0.28698084	-0.253906849	-0.798383437	0.015927887	0.000397693	0.040172443	0.002990379	0.105947786	0.00040107	0.632176196	0.186332697	0.854540359	0.032974964	0.392197619	0.451213357	0.00321712
Potra2n10c21660	blue-2011	-0.426505215	-0.002859088	-0.706675569	0.253931284	0.238514876	0.186709704	0.233502914	0.701663031	-0.520774882	0.150948447	-0.427823892	0.32039475	0.157358642	0.190827433	0.993343508	0.015045291	0.451168302	0.480003222	0.582523681	0.489551214	0.01610711	0.100483546	0.657744365	0.189310647	0.336761306	0.644025077
Potra2n10c21661	blue-2011	-0.53087351	-0.299131936	-0.745408866	0.022321194	-0.117051401	-0.076982729	0.279308395	0.520574092	-0.358509929	-0.0800107	-0.357638061	0.223502651	0.043828687	0.092909041	0.37153742	0.008460948	0.948061782	0.731791386	0.822001808	0.40553057	0.100638106	0.278957365	0.815102942	0.280213112	0.508849138	0.898185996
Potra2n10c21665	blue-2011	-0.407246989	-0.018574328	-0.53469217	0.362829873	0.060701357	0.170907016	0.165365591	0.738567246	-0.424115899	0.207882293	-0.25164531	0.246949398	0.246291704	0.213813558	0.956772477	0.090145705	0.272781863	0.859280374	0.61535836	0.627027801	0.009430667	0.193594344	0.539629512	0.455392242	0.464126141	0.465355458
Potra2n10c21666	blue-2011	-0.027075386	-0.068684912	-0.464616925	0.081083081	0.30440838	0.093131366	0.30050756	0.385854877	-0.182144025	0.083916917	-0.079692489	0.238566357	0.114443944	0.937016713	0.840964172	0.149924847	0.812662451	0.362742621	0.785350545	0.369234138	0.241179601	0.591940934	0.80622054	0.815827402	0.479905584	0.737582154
Potra2n10c21667	blue-2011	-0.357200596	-0.132842449	-0.584195541	0.207424491	-0.086500341	0.133159679	0.205129341	0.61018412	-0.275259415	0.025125081	-0.242870941	0.105459549	0.19760198	0.280844376	0.69699886	0.059126417	0.540542997	0.800357263	0.696305007	0.545132215	0.046195199	0.412655153	0.941546611	0.471773203	0.757627471	0.560293642
Potra2n10c21669	turquoise-2011	-0.469880651	-0.67683921	-0.235133216	-0.546945115	-0.452861433	-0.49066832	-0.239242957	-0.362540067	0.090037619	-0.806179041	-0.177606408	-0.533016753	-0.436230578	0.144749782	0.022171368	0.486436243	0.081646733	0.161895424	0.125418068	0.478623185	0.273193727	0.792344171	0.002726673	0.601356659	0.091351339	0.17981282
Potra2n10c21670	turquoise-2011	0.364662385	-0.083557095	0.637222808	-0.27383393	-0.259586691	-0.213820719	-0.458512321	-0.671040068	0.490665543	-0.18898557	0.449697277	-0.56544239	-0.226627939	0.270185637	0.807037901	0.034962925	0.415177837	0.440797343	0.527838165	0.156069712	0.023793338	0.125420534	0.577851045	0.165215427	0.069854194	0.502783222
Potra2n10c21673	turquoise-2011	0.616519423	0.21966427	0.743426718	0.107714802	0.052539397	0.22448768	0.07972227	-0.492622233	0.506482616	0.059857107	0.523275854	-0.180277754	0.090741478	0.043367301	0.516341899	0.008734033	0.752582611	0.878070399	0.506933887	0.815759595	0.123690874	0.111875714	0.861221081	0.098571381	0.595806782	0.790751824
Potra2n10c21679	blue-2011	-0.174757767	0.117917129	-0.382633448	0.304604119	0.08200219	0.328863987	0.507486574	0.488745536	-0.196626793	0.132785527	-0.274358012	0.384737984	0.28380967	0.607295873	0.729871494	0.245467502	0.36241844	0.810571962	0.323407961	0.111049428	0.127132715	0.562270031	0.697123383	0.414249499	0.242661311	0.397681649
Potra2n10c21680	blue-2011	-0.189096812	0.256693098	-0.436976692	0.481231864	0.38942083	0.395010985	0.460562094	0.704918023	-0.401274769	0.274729777	-0.330811074	0.539206539	0.24977824	0.577623024	0.446089554	0.178984199	0.133976069	0.236483979	0.229230587	0.153989242	0.015411681	0.221259531	0.413591582	0.320378728	0.086949527	0.458855651
Potra2n10c21681	brown-2011	0.341269302	0.246614049	0.408491778	-0.219859081	-0.047275473	-0.165431771	-0.600591803	-0.418797729	0.101400997	0.118435788	0.143829614	-0.251480496	-0.250693547	0.304370655	0.464752768	0.21228054	0.515960488	0.890219313	0.626887975	0.050714867	0.199839276	0.766727495	0.728721949	0.67309197	0.455697484	0.457156246
Potra2n10c21682	blue-2011	-0.590610725	-0.543580321	-0.805028699	-0.213701814	-0.321647452	-0.448909867	-0.046470903	0.255823961	-0.507000205	-0.173392095	-0.207350867	0.029179646	-0.360932625	0.05573024	0.083925253	0.002795291	0.528073197	0.334768107	0.166048099	0.892078154	0.447684933	0.111449229	0.610150808	0.540689963	0.932131115	0.275484506
Potra2n10c21683	brown-2011	0.524806923	0.380751448	0.494711164	0.373785981	0.480220895	0.316962136	0.210960751	0.222011642	0.357261661	0.493276807	0.415308471	0.272236313	0.553153586	0.097412608	0.247992711	0.121861249	0.257467922	0.134914297	0.342255006	0.533503418	0.511754105	0.280756212	0.123115675	0.204001334	0.41801401	0.077551286
Potra2n10c21685	turquoise-2011	-0.021712853	-0.266697497	-0.154332948	-0.576695992	-0.141418004	-0.312044679	-0.475565634	-0.58603931	-0.019696983	-0.427684817	-0.120151693	-0.550295486	-0.587748005	0.949475726	0.427918929	0.65048864	0.063271762	0.678317013	0.350206444	0.13928827	0.058136308	0.954162049	0.189470271	0.724922435	0.079419213	0.057228861
Potra2n10c21688	turquoise-2011	0.585446338	0.237460916	0.545061348	0.048027538	-0.086697696	0.157228868	-0.47132126	-0.18340209	0.433564649	0.066500505	0.438027122	-0.523954675	0.125366581	0.058453496	0.482004097	0.082917223	0.888482224	0.799909728	0.644301855	0.143353281	0.5893403	0.182792633	0.84596906	0.177821567	0.098056515	0.713409583
Potra2n10c21690	brown-2011	0.711349893	0.245166329	0.593865843	0.181571571	0.347451258	0.162487032	0.010931421	-0.138536711	0.464400955	0.441458376	0.680007201	-0.016700258	0.302753342	0.01410138	0.467462377	0.054058984	0.593125725	0.295117722	0.633120243	0.97455291	0.684576373	0.150139616	0.174056015	0.021319317	0.96113095	0.36548963
Potra2n10c21692	blue-2011	-0.531630501	-0.52134889	-0.780817418	0.026402206	-0.096460206	-0.308292443	0.180220732	0.458376044	-0.525133844	-0.007615844	-0.047062904	0.195420516	-0.159236977	0.092356882	0.100042552	0.004559123	0.938580099	0.777841366	0.356337803	0.595925047	0.156208646	0.097166343	0.982269919	0.890710374	0.564718584	0.640023602
Potra2n10c21693	blue-2011	-0.331512259	-0.211972015	-0.589723686	0.178418708	-0.064565951	0.140136792	0.157391693	0.551649356	-0.330139438	-0.018768386	-0.159826805	-0.01250609	0.226593754	0.319291585	0.531497344	0.056191705	0.599667029	0.850405764	0.681098109	0.643954595	0.078530689	0.321421918	0.95632122	0.638768842	0.970888516	0.502849401
Potra2n10c21694	turquoise-2011	0.447543566	-0.134551133	0.450819388	-0.053740413	-0.287032914	-0.119229542	-0.33867689	-0.354909359	0.487024956	-0.034427609	0.655561136	-0.557284612	-0.137940214	0.16749907	0.693264061	0.164033279	0.875301722	0.39210788	0.726963659	0.308297354	0.284163574	0.128679663	0.919956056	0.028532128	0.074903604	0.685874454
Potra2n10c21697	blue-2011	-0.078592594	-0.071789298	-0.206411146	0.046475985	-0.437974607	0.051358099	0.281228894	0.022236624	-0.268549823	-0.067114899	-0.026564034	0.149555847	0.078281498	0.818332486	0.833860559	0.54256725	0.892066412	0.177879581	0.880794817	0.402172526	0.948258337	0.424594054	0.844560845	0.938204254	0.660737589	0.819041306
Potra2n10c21698	blue-2011	-0.374882942	-0.184830192	-0.687380954	0.055701186	-0.043476735	0.036511873	0.234764672	0.406894236	-0.437644236	0.004332343	-0.29237805	0.172999811	0.01423913	0.255962235	0.586393435	0.019426751	0.870784302	0.898999962	0.915124792	0.487139639	0.214249179	0.178244816	0.989913618	0.382951366	0.610971779	0.966856163
Potra2n10c21700	yellow-2011	-0.505384262	-0.078170369	-0.730746081	0.129570389	0.226409093	0.176017554	0.316908976	0.577371451	-0.52231661	-0.054228715	-0.556309067	0.302550004	0.149962817	0.112784232	0.819294538	0.010635568	0.704167665	0.503206957	0.604666651	0.342340453	0.062890578	0.099301949	0.874176408	0.075523318	0.365827861	0.659862392
Potra2n10c21701	yellow-2011	-0.037242977	0.21045401	-0.181232041	-0.0410521	0.139543162	0.195453602	-0.544663517	0.161339332	-0.246621297	-0.128458456	-0.36596479	-0.395641595	-0.04172505	0.913430717	0.534509836	0.593828862	0.904609795	0.682387899	0.564651369	0.083187204	0.635555079	0.46473922	0.706608773	0.268348934	0.22842061	0.903052402
Potra2n10c21708	blue-2011	-0.768937447	-0.339869822	-0.52681602	-0.097680071	-0.311736453	-0.158310439	0.187642829	0.302398829	-0.207210067	-0.380311482	-0.582122624	0.099364558	-0.053437712	0.005675175	0.30648703	0.095905636	0.775093833	0.350708017	0.641996366	0.580606107	0.366079428	0.540971071	0.248585187	0.060253192	0.771303625	0.875999415
Potra2n10c21709	turquoise-2011	0.284481212	-0.156168838	0.230112358	-0.14772482	0.057889466	-0.073096343	-0.077081347	-0.448745895	0.35956366	-0.110808668	0.3634872	-0.360614857	-0.301231351	0.39651717	0.646564157	0.496057558	0.664679949	0.865746823	0.830873015	0.821776937	0.166221822	0.277443884	0.745675972	0.271848984	0.27593863	0.368025191
Potra2n10c21711	turquoise-2011	0.267702898	0.095274106	0.434181852	-0.059643983	-0.209829828	-0.05696127	-0.086287564	-0.227396656	0.472606308	-0.174688462	0.158304227	-0.140235383	-0.079791909	0.426112718	0.780515041	0.182100107	0.861711106	0.535750579	0.867883018	0.800839832	0.501296041	0.142114757	0.607440638	0.642009601	0.680883974	0.815601041
Potra2n10c21713	blue-2011	-0.393819808	-0.095535647	-0.596642422	0.265808455	-0.021106421	0.092831585	0.300427485	0.69882238	-0.335644485	0.172878898	-0.240459691	0.324364569	0.244220321	0.230765143	0.7799253	0.052660757	0.429519143	0.950885361	0.786027607	0.369368012	0.016732182	0.312925215	0.611224907	0.476320915	0.330466376	0.469236839
Potra2n10c21714	blue-2011	-0.38846565	0.016563867	-0.713350757	0.113528093	0.192125758	0.140612542	0.29163068	0.503770105	-0.609285552	0.064320248	-0.506035795	0.402256918	0.070269111	0.23773651	0.96144819	0.013710682	0.739619045	0.571427791	0.680064992	0.384225129	0.114128033	0.046606323	0.850969542	0.112244735	0.220024684	0.837337767
Potra2n10c21715	brown-2011	0.567358682	0.503905178	0.732778616	0.159308146	0.166632511	0.340716589	-0.34292255	-0.295197776	0.238737066	0.081337521	0.224195074	-0.272038941	0.148042066	0.068702186	0.11401519	0.010312277	0.639872157	0.624352961	0.305205545	0.301880815	0.37816482	0.479581884	0.812083624	0.507502494	0.418365045	0.663996341
Potra2n10c21716	turquoise-2011	0.099638241	-0.159713312	0.402324131	-0.312821805	-0.018691433	-0.243835735	0.069430012	-0.525562892	0.427989088	-0.324252613	0.115265117	-0.065650078	-0.158526043	0.770688243	0.639010213	0.219940327	0.348943495	0.956500162	0.469959095	0.839258207	0.096843768	0.189121149	0.330643042	0.735757117	0.847918942	0.641537121
Potra2n10c21717	brown-2011	0.400894481	0.135682077	0.625516861	-0.173467491	0.006640817	-0.093781554	-0.445416145	-0.552105609	0.303984452	-0.001767828	0.329859715	-0.354063881	-0.132109386	0.221738755	0.690795429	0.039560163	0.609993065	0.984539583	0.783882545	0.169773833	0.078232756	0.363445236	0.995884142	0.321856922	0.285393855	0.698603031
Potra2n10c21720	brown-2011	0.30192773	0.488184231	0.67728499	0.151711235	0.112534714	0.288085663	-0.168494332	-0.133850521	0.347093364	0.140441466	0.004083853	-0.042526331	0.314335622	0.366863944	0.127636065	0.022050034	0.656106752	0.741830061	0.390295903	0.620429492	0.694794705	0.295649134	0.680436437	0.990492121	0.901198414	0.346490147
Potra2n10c21724	turquoise-2011	-0.01482626	-0.318432095	0.368141915	-0.592512404	-0.430185952	-0.490897073	-0.349005214	-0.893580428	0.368817182	-0.499733578	0.087877107	-0.460224257	-0.580691652	0.965490213	0.339896691	0.265294441	0.054749654	0.18661201	0.125215067	0.292816454	0.000209647	0.264351058	0.117533568	0.797236342	0.154330941	0.061039474
Potra2n10c21725	black-2011	0.337517956	0.402348987	0.017276909	0.235119042	0.220205824	0.440950525	-0.062285635	0.161617397	-0.233268865	0.047743926	-0.070983258	-0.039336496	0.166390501	0.310061632	0.219909135	0.959789743	0.486463286	0.515281912	0.174610237	0.855640433	0.634964868	0.489999127	0.889137247	0.835703929	0.908581538	0.624863603
Potra2n10c21728	brown-2011	-0.122065351	-0.21133399	0.009006294	-0.619477261	-0.14376095	-0.49635869	-0.764964364	-0.614339609	-0.075618564	-0.237543731	-0.11644278	-0.509493009	-0.587498132	0.7206916	0.532762647	0.979033446	0.042088945	0.673240563	0.120430539	0.006089681	0.044326409	0.825113621	0.481846743	0.733141931	0.109409934	0.057360956
Potra2n10c21730	brown-2011	-0.00616924	-0.162331927	0.299827605	-0.518335135	-0.24567927	-0.42565412	-0.289904738	-0.71202287	0.167992058	-0.235032498	0.017322499	-0.186792102	-0.353362724	0.985637355	0.633449106	0.370371711	0.102372094	0.466501514	0.191810275	0.387174817	0.013969088	0.621487079	0.486628427	0.959683709	0.582354255	0.286416369
Potra2n10c21732	blue-2011	-0.423151921	0.054597306	-0.725124432	0.159223412	0.256392546	0.148491405	0.152097468	0.508624118	-0.795850716	0.102398746	-0.522030474	0.367191978	-0.002464996	0.194717468	0.873327109	0.011568015	0.64005247	0.446640943	0.66302849	0.655278073	0.110117982	0.003389705	0.76448786	0.099520556	0.266624769	0.994261014
Potra2n10c21733	brown-2011	0.22522152	0.355007114	0.629137652	-0.014242163	-0.002323253	0.236385581	0.019162029	-0.26051869	0.569319601	-0.025409431	-0.087110615	-0.055510035	0.306479688	0.505509067	0.284021519	0.038095828	0.966849108	0.994591015	0.484049384	0.955405888	0.439099097	0.06753666	0.940886062	0.798973539	0.871224543	0.359319708
Potra2n10c21735	tan-2011	-0.129803406	0.071574025	0.003589971	0.210346503	0.068786764	0.181469241	-0.45304501	0.234370686	-0.151317566	-0.015497504	-0.066953575	-0.411141197	0.022045859	0.703656422	0.834352802	0.991641922	0.534723452	0.840730938	0.593337609	0.161704084	0.487892091	0.656951743	0.963928672	0.844930565	0.209039409	0.948701716
Potra2n10c21737	brown-2011	0.233429095	0.125537768	0.564119376	-0.381448543	-0.061512146	-0.137242966	-0.204537311	-0.676084038	0.548062731	-0.256091802	-0.039461717	-0.223016138	-0.234992185	0.489692467	0.713032551	0.070657076	0.247055638	0.857417244	0.687392752	0.546318568	0.022377995	0.080899118	0.447193003	0.908291579	0.509796241	0.486705358
Potra2n10c21738	blue-2011	-0.47006311	0.017200302	-0.611260045	0.298020471	0.113737911	0.266311217	0.284004495	0.733386487	-0.469939056	0.006449671	-0.494794954	0.292801916	0.299267444	0.144572439	0.959967913	0.045706225	0.373403737	0.739152268	0.428613856	0.39734364	0.010216993	0.144693	0.984984544	0.121788224	0.382229905	0.371310207
Potra2n10c21743	turquoise-2011	0.509266766	0.113870934	0.683384531	-0.207064304	-0.038141069	-0.115251894	-0.316633412	-0.637280907	0.432105696	-0.029031079	0.422709266	-0.306012737	-0.141620382	0.109594012	0.738856376	0.020436911	0.54126215	0.911350151	0.735786496	0.342783564	0.034941088	0.184435993	0.932475986	0.195234513	0.360089901	0.677878045
Potra2n10c21744	turquoise-2011	-0.523720366	-0.643056139	-0.116818989	-0.713128145	-0.749618954	-0.667808077	-0.325686141	-0.708079373	0.019260102	-0.72346764	-0.208916967	-0.464753433	-0.628094885	0.098234032	0.032817521	0.732307034	0.01375376	0.007901649	0.024732914	0.328384747	0.014757179	0.955177849	0.011853765	0.537567301	0.149789198	0.038513616
Potra2n10c21746	turquoise-2011	0.104372887	-0.284271149	0.208090432	-0.252501903	-0.028403737	-0.44796959	-0.475697171	-0.373235077	0.144656563	-0.02580362	0.418389369	-0.356197523	-0.413361203	0.760061312	0.396881245	0.539214409	0.453807323	0.933932356	0.16704581	0.139163468	0.258225989	0.671303256	0.939970412	0.200323724	0.282294805	0.206346392
Potra2n10c21748	blue-2011	-0.501072428	-0.444792158	-0.835840751	0.061408943	0.140947093	-0.148355905	0.297447623	0.519414299	-0.536162681	-0.010840011	-0.153268678	0.244196077	-0.056325588	0.116396854	0.17044462	0.001351385	0.857654362	0.679338791	0.6633203	0.374367493	0.101533908	0.08909621	0.974765645	0.652767333	0.469282354	0.869346463
Potra2n10c21749	grey-2011	0.109217567	0.315056993	0.181972135	-0.084440147	-0.17076548	0.251162608	-0.08761367	0.003477177	0.399304177	-0.223186687	-0.367513838	-0.176024044	0.188748828	0.749225826	0.345324248	0.592296595	0.805032298	0.615655437	0.456286492	0.79783331	0.991904518	0.223749402	0.509464143	0.266173603	0.604653118	0.57833643
Potra2n10c21750	green-2011	-0.736922298	-0.485174263	-0.681753416	-0.234835067	-0.25850648	-0.434816724	-0.137862469	0.169850633	-0.41537506	-0.185160281	-0.369659614	-0.024734514	-0.405345405	0.009675384	0.130356924	0.020859761	0.487005249	0.442769517	0.181389425	0.686043696	0.617576892	0.203921425	0.585713102	0.263176804	0.942453954	0.216168069
Potra2n10c21752	turquoise-2011	0.117612064	-0.301344052	0.271025385	-0.602837501	-0.319449954	-0.551470441	-0.468794428	-0.728416022	0.499595728	-0.236372674	0.227403063	-0.480709198	-0.545794473	0.730547867	0.36783713	0.420169939	0.049630682	0.338268725	0.078647726	0.14580838	0.011015162	0.11765101	0.484073955	0.501283654	0.13446061	0.082421224
Potra2n10c21753	turquoise-2011	0.278903891	-0.20367088	0.455852284	-0.34298262	-0.130239463	-0.363839987	-0.493723248	-0.65419848	0.336337439	-0.11038762	0.468748569	-0.501912404	-0.364905947	0.406239605	0.548056676	0.158795535	0.301790558	0.702700001	0.271349049	0.122724355	0.028978799	0.311864381	0.746614929	0.14585318	0.115687323	0.26984162
Potra2n10c21754	yellow-2011	-0.270016625	0.105054939	-0.337240652	-0.199976311	0.131455428	-0.049662425	-0.36342076	0.136496729	-0.286957551	0.11414214	-0.46717851	-0.040952773	-0.029726647	0.421970017	0.758533463	0.31048459	0.555493252	0.700035027	0.884707558	0.271943195	0.689018874	0.392237755	0.738253212	0.147392172	0.904839692	0.930861444
Potra2n10c21756	turquoise-2011	0.419014414	-0.059406518	0.600983613	-0.264318285	-0.12768781	-0.252825315	-0.355010097	-0.70429107	0.379194958	-0.079490539	0.498222003	-0.378750533	-0.296995288	0.199582503	0.862257148	0.050524549	0.432207738	0.708302087	0.453209593	0.284017184	0.015543918	0.250092386	0.816287241	0.118825485	0.250693771	0.37512939
Potra2n10c21757	blue-2011	-0.350731141	-0.301461199	-0.517712044	-0.267508841	-0.524530137	-0.32817848	-0.180213543	-0.103574386	-0.527428678	-0.208289597	-0.198685692	-0.082947881	-0.422778034	0.29027215	0.3676417	0.102858096	0.426461058	0.097621427	0.324478091	0.595939958	0.761850993	0.095449159	0.538817325	0.558100561	0.808422169	0.195154135
Potra2n10c21758	blue-2011	-0.887546847	-0.785185198	-0.84662967	-0.485468997	-0.443353488	-0.637674611	-0.022355711	0.019641004	-0.427992891	-0.499292567	-0.42623877	-0.062399562	-0.497392797	0.000266288	0.004192721	0.001011696	0.130088885	0.171997393	0.034793355	0.94798156	0.954292203	0.189116788	0.117909555	0.191134795	0.855378779	0.119538054
Potra2n10c21759	turquoise-2011	-0.430240852	-0.873997259	-0.306704643	-0.775367357	-0.655617868	-0.855541863	-0.491423476	-0.612388755	0.03136406	-0.676393764	0.068829617	-0.638508935	-0.772347314	0.186549567	0.000435385	0.358948969	0.005048822	0.028513637	0.000783284	0.12474872	0.04519711	0.927061642	0.022293084	0.84063281	0.034481728	0.005336302
Potra2n10c21760	turquoise-2011	0.696236981	0.23443007	0.404277849	0.374569481	0.451900579	0.34354342	0.179622457	-0.053736659	0.196001662	0.382180588	0.677377114	0.003865322	0.178554706	0.017316039	0.487778643	0.217496585	0.256391977	0.162899199	0.300948651	0.597166422	0.875310374	0.563538422	0.246073777	0.022025019	0.991000877	0.599384319
Potra2n10c21763	black-2011	-0.153196967	-0.357984757	-0.394882017	-0.128973593	-0.088346212	-0.254233444	-0.442481624	0.08461874	-0.483038093	0.050426745	0.197733245	-0.332311169	-0.115957501	0.652920968	0.27971339	0.229396443	0.705477544	0.796173558	0.45061135	0.172942615	0.804626801	0.132310125	0.882943611	0.560027821	0.318055347	0.734219262
Potra2n10c21764	yellow-2011	-0.213322579	0.194579409	0.064812204	0.016781718	0.218555707	0.150429232	0.55893023	0.02402673	0.240078726	-0.223872671	-0.536912359	0.487415689	0.039052112	0.528823104	0.566428389	0.84984079	0.960941481	0.518514584	0.658859828	0.073865954	0.944098398	0.477041229	0.508129321	0.088564286	0.128327314	0.909240091
Potra2n10c21768	brown-2011	0.498844238	0.296925531	0.590973	-0.277467048	-0.149565409	0.008037156	-0.503666605	-0.579527881	0.311972461	-0.010577774	0.167248996	-0.390404685	-0.011510627	0.118292572	0.375246956	0.05554252	0.408763082	0.660717021	0.981289227	0.114214549	0.061684044	0.350323929	0.975375941	0.62305285	0.235197859	0.973204992
Potra2n10c21769	turquoise-2011	0.046418839	0.027770283	0.338320971	-0.243319554	-0.306703101	-0.031921102	0.217219069	-0.450452569	0.305058339	-0.514548616	-0.196203494	0.024998519	-0.07112174	0.892198457	0.935403103	0.308838599	0.470929279	0.358951509	0.92576927	0.521139425	0.164419147	0.361666739	0.105348723	0.563128781	0.941840625	0.835387174
Potra2n10c21770	turquoise-2011	0.568448522	0.215254356	0.642865837	-0.142478063	0.027992199	-0.103578387	-0.148621417	-0.492199239	0.490589313	0.121883125	0.4051432	-0.053967325	-0.081953557	0.068052752	0.525007826	0.032886017	0.676018687	0.93488784	0.761842023	0.662748538	0.124063488	0.12548823	0.721094176	0.216419334	0.874778767	0.810682547
Potra2n10c21772	turquoise-2011	-0.255123727	-0.231349011	0.063902499	-0.586075864	-0.421400622	-0.384601313	-0.491863602	-0.789702218	-0.18343718	-0.634721918	-0.309451324	-0.456909807	-0.669271286	0.448972209	0.49368009	0.851928228	0.058116794	0.196767908	0.242842983	0.12435966	0.003837176	0.589267824	0.035912012	0.354438231	0.157708345	0.024304348
Potra2n10c21773	blue-2011	-0.557834001	-0.127095348	-0.714681303	0.159126633	0.125902444	0.108030634	0.299111019	0.594167581	-0.433256438	-0.077235836	-0.523304549	0.273062621	0.033947994	0.074556107	0.709604691	0.013455234	0.640258435	0.712229556	0.751876803	0.371572499	0.05390582	0.183139056	0.821424694	0.098549581	0.416545937	0.921068139
Potra2n10c21775	turquoise-2011	0.342465538	0.015932688	0.345813718	0.007210275	-0.30470586	-0.059931273	0.114680319	-0.168200224	0.213396129	-0.05879677	0.363896959	0.052171943	0.127762079	0.302567972	0.96291635	0.297553496	0.983213989	0.362249996	0.861050567	0.737056691	0.621048688	0.528677629	0.863659489	0.271268363	0.878917729	0.708138847
Potra2n10c21776	blue-2011	0.114828773	0.013204147	-0.304881197	0.420044316	0.491897113	0.218658857	0.554893929	0.651094652	0.023832431	0.468670806	0.239647515	0.466454296	0.369747598	0.73672673	0.969264231	0.3619598	0.198364764	0.124330069	0.518312256	0.076428362	0.030014552	0.944549862	0.145929165	0.477857137	0.148105473	0.263054336
Potra2n10c21778	turquoise-2011	-0.064837408	-0.387000995	0.183747584	-0.399728002	-0.223205729	-0.399032109	-0.258819915	-0.299358853	0.533644272	-0.277623552	0.172289988	-0.404585277	-0.102134445	0.849782968	0.23966457	0.588626865	0.223212512	0.50942707	0.224094451	0.442196842	0.371156977	0.090898538	0.408487849	0.612458321	0.217113515	0.765080976
Potra2n10c21780	blue-2011	-0.399882388	-0.147148198	-0.380548349	-0.55366548	-0.244402027	-0.382751255	-0.553781266	-0.16485601	-0.213173032	-0.386710038	-0.589293245	-0.275496466	-0.437941577	0.223017128	0.665923052	0.248266111	0.07721986	0.468895769	0.245309927	0.077145026	0.628104814	0.529118944	0.240048657	0.056416569	0.412236368	0.177916077
Potra2n10c21792	yellow-2011	0.093355322	0.4163738	-0.058901505	0.49401928	0.334831174	0.479023684	0.184025977	0.700791326	-0.177565553	0.481637018	-0.078675732	0.346825716	0.698212984	0.784844826	0.202725145	0.863418586	0.122465313	0.314172789	0.13603074	0.588052229	0.01629711	0.601441685	0.13360123	0.818143081	0.296046892	0.016868509
Potra2n10c21793	yellow-2011	-0.117308306	0.376778379	-0.26168503	0.537870549	0.254126876	0.55690563	0.236719397	0.641021803	-0.409157694	0.300777232	-0.297885587	0.284119083	0.402887408	0.731221513	0.253372428	0.436978206	0.087887476	0.450807743	0.075143946	0.483414051	0.03355494	0.211463115	0.368783468	0.373630551	0.397144905	0.219234119
Potra2n10c21796	yellow-2011	-0.340522282	0.234871813	-0.51396475	0.289158064	0.187760496	0.366263018	0.15774766	0.710446584	-0.433756974	0.092971024	-0.58007878	0.277688574	0.344120156	0.305499349	0.486935104	0.105812659	0.38845441	0.580364474	0.267929356	0.64319564	0.014280367	0.182576665	0.785712665	0.061378349	0.408373525	0.300084162
Potra2n10c21798	turquoise-2011	0.218087481	0.007213139	0.176416038	-0.153534114	-0.570097703	-0.235443063	-0.443269183	-0.330106271	-0.209705201	0.035832263	0.291940302	-0.223216616	-0.186965103	0.51943343	0.983207321	0.603835876	0.65219876	0.067077891	0.485845226	0.172088651	0.32147348	0.535998454	0.916699833	0.383697174	0.509405876	0.581998593
Potra2n10c21799	turquoise-2011	-0.276116381	-0.516041822	-0.464898206	-0.491639407	0.123033397	-0.536921666	-0.517076883	-0.288072122	-0.381041411	-0.212160333	-0.004195582	-0.381442143	-0.632959137	0.41114218	0.104168259	0.14964542	0.124557745	0.718554049	0.088557696	0.10335506	0.390319183	0.247602679	0.53112412	0.990232007	0.247064232	0.036591688
Potra2n10c21800	blue-2011	-0.133426697	0.153461868	-0.50414753	0.303108797	0.247579487	0.362388199	0.342550719	0.59836959	-0.417248325	0.082561709	-0.328401272	0.321033823	0.276640967	0.695721142	0.652353497	0.113812903	0.364898752	0.462949817	0.273409697	0.30243983	0.051803592	0.201681101	0.809299891	0.324130087	0.335743682	0.41021736
Potra2n10c21803	brown-2011	0.582864735	0.415537001	0.470375919	-0.026264615	-0.198818554	0.302228358	-0.334708224	-0.455949977	0.040547186	0.051491977	0.195584764	-0.354280461	0.072245503	0.059848142	0.203727169	0.144268718	0.938899663	0.557831928	0.366363212	0.314361621	0.158694907	0.905778507	0.880485996	0.564384938	0.285078422	0.832817573
Potra2n10c21804	brown-2011	0.239137751	0.371750737	0.65908451	-0.167760379	-0.215835062	0.114488475	-0.082953832	-0.497887136	0.531390133	-0.233005443	-0.189038984	-0.10197401	0.000669834	0.478822487	0.260274819	0.027399697	0.621975119	0.523863195	0.737483154	0.808408645	0.11911292	0.092531974	0.490503471	0.577741553	0.765441064	0.998440486
Potra2n10c21805	black-2011	0.410199784	0.284437652	0.11606733	0.502849161	0.591427624	0.506270265	0.367757274	0.485032469	0.080386029	0.385561317	0.305211799	0.23855997	0.606014601	0.210187683	0.396592653	0.733975401	0.114899337	0.055307557	0.112050993	0.265832653	0.130486001	0.814248611	0.24156854	0.361412956	0.479917697	0.04812417
Potra2n10c21806	brown-2011	0.282252766	0.431188046	0.615642205	0.045430374	-0.066993966	0.197314619	-0.127714762	-0.386275505	0.131365635	0.066215066	-0.002442491	0.000679428	0.090776244	0.40038788	0.185474212	0.04375153	0.894482868	0.844837995	0.560875741	0.708242847	0.240622939	0.700231718	0.846623436	0.99431341	0.998418151	0.79067319
Potra2n10c21807	brown-2011	-0.027028742	0.303608098	0.387459921	-0.159030523	-0.130457295	0.218853331	0.012141271	-0.225643977	0.453883233	-0.305669561	-0.472149775	-0.088515619	0.217864462	0.937125034	0.364069588	0.239059473	0.640463	0.702222367	0.517930887	0.97173744	0.504689612	0.160832193	0.360656481	0.142553987	0.795789834	0.519871325
Potra2n10c21808	yellow-2011	-0.187975761	0.163737691	-0.151481886	0.416805133	0.257740416	0.297281742	0.220536813	0.521440635	-0.226935475	0.372852604	-0.102612003	0.292918359	0.386038633	0.57992252	0.630470695	0.656598994	0.2022098	0.444170649	0.374646806	0.514634524	0.099972185	0.502188025	0.258753035	0.764009374	0.382031827	0.240936325
Potra2n10c21809	turquoise-2011	0.045411713	-0.157169473	-0.046434634	-0.020613819	0.191865905	-0.216737116	0.378791832	-0.053479137	0.160641956	0.000772897	0.157739519	0.343682502	-0.275087721	0.894526001	0.644428542	0.89216196	0.952030497	0.571958258	0.522087245	0.250637851	0.875903931	0.63703614	0.998200536	0.643212994	0.300740052	0.412958604
Potra2n10c21811	turquoise-2011	-0.263097006	-0.349468316	-0.185356485	-0.020056031	0.289417407	-0.19921925	0.178253802	0.012919369	-0.151708967	-0.295091054	-0.006398668	0.084024169	-0.28793885	0.434417146	0.292132562	0.585308856	0.953327266	0.388009728	0.557022074	0.6000099	0.969926861	0.656111618	0.37834543	0.985103273	0.805976943	0.390548345
Potra2n10c21816	turquoise-2011	0.01389565	-0.537109803	-0.065178633	-0.331792578	-0.307049047	-0.551505919	0.048538489	-0.406413671	-0.064572634	-0.196608926	0.440735046	-0.022233568	-0.361916831	0.967655303	0.088424543	0.849000214	0.318857525	0.358381754	0.078624509	0.887302302	0.214843482	0.850390431	0.562306266	0.174845717	0.948265439	0.274080633
Potra2n10c21817	turquoise-2011	0.032582413	-0.427370429	0.129128283	-0.47967828	-0.105354908	-0.601891218	-0.125424439	-0.706400577	0.090777011	-0.236498667	0.311436496	-0.109752418	-0.628440482	0.924235198	0.189831409	0.705137954	0.135419583	0.757861755	0.050085572	0.713282148	0.0151022	0.790671456	0.483834111	0.351196492	0.748032045	0.0383748
Potra2n10c21818	brown-2011	0.07030752	0.202443689	0.524014473	-0.162060683	-0.149796092	0.143198791	-0.054578877	-0.401696793	0.378779382	-0.397843865	-0.243857904	-0.188993702	0.114518108	0.837249879	0.550522324	0.098011245	0.634024359	0.660220891	0.674457484	0.873369571	0.220728426	0.250654709	0.225605088	0.469917447	0.577834374	0.737417276
Potra2n10c21820	turquoise-2011	0.456022406	0.084648216	0.722507972	-0.233958959	-0.126698418	-0.068787378	-0.306931349	-0.690776515	0.531458674	-0.160098306	0.356982315	-0.419905637	-0.12203146	0.158620328	0.804559879	0.012021598	0.488678975	0.710477781	0.840729532	0.358575543	0.01859691	0.092482024	0.638191552	0.281159653	0.198528475	0.720766468
Potra2n10c21821	magenta-2011	-0.49547165	-0.294101094	-0.35157332	-0.393535647	-0.393815457	-0.420597449	-0.116753173	-0.278797001	-0.268368386	-0.455323342	-0.444285619	-0.022261194	-0.625665603	0.121199497	0.380022852	0.289035089	0.231132101	0.230770759	0.197712593	0.732453075	0.406427068	0.424919178	0.159341057	0.170990347	0.948201231	0.03949925
Potra2n10c21823	red-2011	0.316385713	0.480937493	0.434845728	0.217100024	0.305937977	0.372572099	-0.23083595	0.019543725	-0.044525749	0.160035511	-0.006652232	-0.048986626	0.337507907	0.343182125	0.134248831	0.181356999	0.521373475	0.36021329	0.259139958	0.494665841	0.954518386	0.896574149	0.638325058	0.98451301	0.886267602	0.310076954
Potra2n10c21829	blue-2011	0.007763949	0.132459133	-0.216198604	0.306226538	-0.059323006	0.293633027	0.494957132	0.534824222	-0.040842781	0.182054666	-0.070633172	0.393171652	0.522572607	0.981925172	0.697837535	0.523147152	0.359737151	0.862449195	0.380817264	0.121646962	0.090051129	0.905094281	0.59212582	0.836504788	0.231602653	0.099106635
Potra2n10c21830	turquoise-2011	0.067002701	-0.366845577	0.210489427	0.028438696	-0.487475659	-0.199637893	-0.009866089	-0.194654069	0.230453671	-0.151546794	0.535777654	-0.304464674	-0.093038414	0.844817976	0.267110817	0.53443947	0.933851196	0.128273289	0.556176452	0.977032287	0.566276538	0.495400881	0.656459672	0.089370218	0.362649372	0.785560467
Potra2n10c21831	turquoise-2011	0.060449364	-0.311927924	0.050483229	-0.406073471	0.046067157	-0.311978576	-0.594156637	-0.526637459	0.071475123	-0.249139302	0.202411391	-0.660314865	-0.510086133	0.859859567	0.350396394	0.882813273	0.215264788	0.893011136	0.350313981	0.05391137	0.096038946	0.834578972	0.460043656	0.550587277	0.027011837	0.108928304
Potra2n10c21833	blue-2011	0.124959817	0.163572795	0.053317465	0.272290489	-0.374010376	0.302546176	0.043727704	0.395235451	0.126447594	0.08822009	0.074187177	-0.08677968	0.527534921	0.714305698	0.630819808	0.876276594	0.417917682	0.257159507	0.36583423	0.898419532	0.228942083	0.711029659	0.796459265	0.828381205	0.79972383	0.095370145
Potra2n10c21836	blue-2011	0.309977426	0.251356082	0.214816634	0.201083676	-0.417110932	0.1105239	-0.272514085	0.085613661	0.028377494	0.309771441	0.295980744	-0.141218438	0.144958249	0.353577613	0.455927967	0.525871316	0.553260062	0.201844914	0.746310984	0.417520223	0.802368624	0.933993285	0.353914442	0.376841111	0.678749971	0.67065108
Potra2n10c21842	turquoise-2011	0.225089245	-0.210322461	0.341684325	-0.317563532	-0.450379367	-0.317728391	-0.540308282	-0.573060802	0.263606231	-0.308169766	0.361609199	-0.622388501	-0.421567734	0.505765764	0.53477123	0.303744568	0.341289125	0.164496217	0.341024601	0.086181035	0.065350088	0.433495259	0.356539197	0.274519008	0.040856443	0.196571693
Potra2n10c21843	brown-2011	0.490886174	0.149507845	0.645129973	-0.159999193	0.044117201	-0.047517217	-0.273296113	-0.628545373	0.302246124	-0.054437335	0.36484978	-0.263175194	-0.161704644	0.125224734	0.660840842	0.032077544	0.638402274	0.89751881	0.889660894	0.416131553	0.038332737	0.366333632	0.873695697	0.26992093	0.434275536	0.63477972
Potra2n10c21844	turquoise-2011	0.117752559	0.113605204	0.535559665	-0.108873121	0.022650025	-0.032139892	0.084248531	-0.454189662	0.505009255	-0.067071913	0.035834106	0.007515248	-0.094984228	0.730236348	0.739447489	0.089525598	0.749994886	0.947297547	0.925261708	0.805467411	0.160514185	0.113095513	0.844659357	0.91669556	0.982504082	0.781168803
Potra2n10c21846	grey-2011	0.516508522	0.26466792	0.190309919	0.315633717	0.260314056	0.248761585	-0.396066125	0.244407183	0.126605804	0.533119507	0.514335147	-0.306246176	0.199160712	0.10380108	0.431576202	0.575138685	0.344393613	0.439471707	0.460746627	0.227876274	0.468886093	0.710681541	0.091277093	0.105518191	0.359704759	0.557140357
Potra2n10c21854	purple-2011	0.09879804	0.041612489	0.216504586	0.088233731	-0.185911658	0.039831404	-0.11206746	-0.097113776	0.288214576	-0.026273411	0.141909718	-0.231765694	-0.153564575	0.772577832	0.903312879	0.522544803	0.796428361	0.584165592	0.907435596	0.742870659	0.776369029	0.390074308	0.938879233	0.677250615	0.492880145	0.652133522
Potra2n10c21856	turquoise-2011	0.120586077	0.326633136	0.381890968	-0.028762604	-0.293505155	0.095562333	-0.350458176	-0.12553205	0.375601066	-0.037475276	-0.154809488	-0.252823495	-0.011513814	0.723961462	0.326897427	0.246461963	0.933099227	0.381034437	0.779865131	0.29067373	0.713045144	0.254979266	0.912892515	0.649469195	0.453212956	0.973197574
Potra2n10c21857	brown-2011	0.155170734	0.176997192	0.090119817	-0.058827368	-0.288153377	0.078851067	-0.311667205	-0.099570092	-0.286395389	0.063884665	0.013543826	-0.145238734	0.203222362	0.648696753	0.602625018	0.792158177	0.86358911	0.390179498	0.817743659	0.350820755	0.770841465	0.393207212	0.851969159	0.968473884	0.67004492	0.548957309
Potra2n10c21858	grey-2011	-0.31392148	-0.004181524	-0.17031706	-0.167581375	-0.010331609	0.005232556	-0.249088999	-0.073593733	-0.242987795	-0.535550736	-0.546232984	-0.222275987	-0.316529408	0.347160421	0.990264734	0.616596984	0.622352291	0.975948845	0.987817903	0.460137247	0.829736644	0.471553314	0.089531967	0.082125491	0.511238558	0.342950882
Potra2n10c21859	purple-2011	-0.002328872	-0.249500856	0.045799057	-0.112777277	-0.225703709	-0.25422836	0.170936605	-0.053321464	0.561155235	-0.050519861	0.201386133	-0.024978664	-0.15172178	0.994577932	0.45937123	0.89363073	0.741290013	0.504573794	0.450620719	0.615296263	0.876267376	0.07247834	0.882728743	0.552650734	0.94188675	0.656084122
Potra2n10c21860	blue-2011	-0.345699323	-0.172629783	-0.460698841	0.031724232	-0.060635509	-0.180148145	0.156317507	0.061772143	-0.736011218	0.06093384	-0.130628586	0.355105854	-0.284022847	0.297724065	0.611746544	0.153851065	0.926226002	0.859431718	0.596075607	0.646246706	0.85681993	0.009812894	0.858746081	0.701846851	0.283878071	0.397311809
Potra2n10c21861	blue-2011	-0.441073706	-0.180308775	-0.612855623	0.111047149	-0.107538766	0.040847936	0.297758436	0.529647193	-0.236248213	-0.095232421	-0.357059632	0.197205212	0.075642703	0.174475708	0.595742447	0.044987674	0.745144285	0.752976084	0.905082348	0.373844427	0.093808132	0.484310936	0.780609047	0.281047958	0.561097428	0.825058537
Potra2n10c21863	brown-2011	0.480294841	0.148066034	0.734492571	-0.049963134	0.009690904	-0.010734788	-0.087869871	-0.497682882	0.478745016	0.058163281	0.448396799	-0.132844276	0.063764146	0.134845532	0.663944703	0.010045257	0.884013505	0.977440017	0.975010524	0.797252739	0.119288461	0.136291445	0.865116805	0.166592049	0.696994865	0.852245772
Potra2n10c21865	brown-2011	0.503128199	0.229828194	0.720017479	0.028566875	0.106974403	0.120311125	-0.093742193	-0.424447383	0.393421249	0.068527141	0.399258808	-0.146197164	0.143565723	0.114665284	0.496604571	0.012465168	0.933553616	0.75423789	0.724569686	0.783971397	0.193209039	0.231279928	0.841325479	0.22380692	0.667974975	0.673663095
Potra2n10c21866	turquoise-2011	0.274687145	-0.215917838	0.049669797	-0.008557653	0.092707025	-0.153191055	0.038548412	-0.073557153	0.146429922	0.374573452	0.608887848	-0.037720376	0.104159987	0.413667001	0.523700122	0.884690541	0.980077694	0.786308968	0.652933635	0.910406642	0.829820207	0.667472594	0.25638653	0.046789087	0.912324689	0.760538381
Potra2n10c21867	brown-2011	0.357989906	0.316251549	0.212861892	0.002028657	0.139726487	0.070846571	-0.68641152	-0.137332552	-0.279448895	0.28273687	0.178404919	-0.315434543	-0.047247916	0.279705972	0.343398102	0.529734674	0.995276885	0.681989503	0.836016599	0.019668441	0.687197615	0.405284437	0.399545432	0.599695696	0.344714862	0.89028297
Potra2n10c21868	blue-2011	-0.513512931	-0.455342303	-0.813037851	-0.12566047	-0.134151101	-0.272868808	0.187823906	0.336109025	-0.412303398	-0.126949257	-0.243742488	0.147735279	-0.221782461	0.106172581	0.159321482	0.002343203	0.712762338	0.694137896	0.416890053	0.580234275	0.312213841	0.207626988	0.709925998	0.470134289	0.664657407	0.512201255
Potra2n10c21869	turquoise-2011	0.506255887	0.092119438	0.692629462	-0.192466055	-0.232800971	-0.128177922	-0.339063153	-0.677873676	0.399999642	-0.105871593	0.449087732	-0.364213075	-0.213585561	0.112062867	0.787636536	0.018154918	0.570733395	0.490895108	0.707225043	0.30771055	0.021890528	0.222868803	0.756705115	0.165859784	0.270820909	0.528303031
Potra2n10c21870	turquoise-2011	0.212812865	-0.357139213	0.329498109	-0.531258561	-0.506796887	-0.418802984	-0.306147911	-0.880625396	0.370123503	-0.389679442	0.370031886	-0.552672393	-0.49585419	0.529831722	0.280933016	0.322419731	0.092627908	0.111616634	0.199833046	0.359866856	0.000344815	0.262531461	0.236145521	0.262658843	0.077863699	0.120867495
Potra2n10c21871	turquoise-2011	-0.18226699	-0.162454708	0.070917089	-0.232863071	-0.602500977	-0.401159954	-0.312672892	-0.183816484	0.091812975	-0.16005753	-0.013341309	-0.145272708	-0.286799478	0.591686554	0.633188773	0.835855286	0.490776149	0.049792127	0.221404152	0.349185316	0.588484627	0.788329147	0.638278242	0.968945088	0.66997151	0.392510234
Potra2n10c21875	turquoise-2011	0.350680216	-0.126841784	0.486515914	-0.054986856	-0.396468271	-0.112105604	-0.369876227	-0.449492158	0.188602968	-0.114551738	0.585625477	-0.516999838	-0.093075225	0.290347047	0.710162396	0.129139623	0.87242965	0.227361339	0.742785696	0.26287535	0.165432088	0.57863556	0.737342514	0.058357548	0.103415447	0.785477332
Potra2n10c21876	blue-2011	-0.237754172	0.078631931	-0.535232481	0.373292422	0.329800345	0.305095115	0.463890173	0.539003301	-0.607814527	0.249036675	-0.23422067	0.485372487	0.209828983	0.481446995	0.818242868	0.089759145	0.25814702	0.32194929	0.361605913	0.150648321	0.087091784	0.047284793	0.460234607	0.488178732	0.130176615	0.53575226
Potra2n10c21879	blue-2011	0.047398134	-0.110966802	-0.118460979	0.375189181	0.272123004	0.11157323	0.364498445	0.47084193	0.124937614	0.507448252	0.413829799	0.237360974	0.37217782	0.889935966	0.745323404	0.728666129	0.255542791	0.418215518	0.743971754	0.270417331	0.14381699	0.714354622	0.111080896	0.20578061	0.482194024	0.259684374
Potra2n10c21880	brown-2011	0.125660132	0.081636679	0.436826328	-0.202813501	-0.337433811	-0.080667899	-0.16374815	-0.551164609	-0.006261417	-0.274542913	0.015148853	-0.125632519	-0.103577126	0.712763084	0.811403175	0.179151003	0.549778833	0.310189941	0.813607134	0.630448554	0.078848055	0.985422776	0.413922214	0.964739739	0.712823888	0.76184485
Potra2n10c21881	brown-2011	0.374354266	-0.017263254	0.407757846	-0.334437985	0.005643074	-0.08219985	-0.123743833	-0.649216119	0.334402616	-0.230903191	0.215176807	-0.287595614	-0.158164492	0.256687266	0.959821499	0.213183622	0.31477688	0.98686223	0.810122533	0.716986478	0.030653908	0.314831251	0.494536601	0.525160762	0.391138848	0.642307304
Potra2n10c21883	turquoise-2011	0.072342453	-0.272504051	0.146967951	-0.587425875	-0.281982731	-0.623667235	-0.529945028	-0.721551397	0.039402024	-0.203724513	0.185121729	-0.308690457	-0.654468002	0.832595957	0.417538056	0.66631179	0.057399193	0.40085818	0.040323076	0.093589246	0.012190595	0.9084298	0.547949021	0.585792543	0.355684809	0.028890063
Potra2n10c21885	grey-2011	0.097526375	0.3050511	0.23903777	0.093928831	-0.219990438	0.199574642	-0.437195097	0.121538358	0.166712207	-0.089281173	-0.155108878	-0.346284109	0.1110249	0.775439878	0.361678714	0.479011925	0.783550109	0.515703378	0.556304181	0.178742084	0.721856013	0.624184837	0.79405628	0.648828997	0.296852683	0.745193884
Potra2n10c21887	turquoise-2011	0.675044513	0.282399557	0.785964291	0.103503418	-0.241792039	0.075659557	-0.172189601	-0.378657602	0.459676003	0.351647374	0.67441885	-0.154276185	0.230443966	0.022664658	0.400132338	0.004129727	0.762010105	0.473805619	0.825020078	0.612668661	0.250819628	0.154886469	0.288926453	0.022838445	0.650610107	0.495419549
Potra2n10c21888	brown-2011	0.569533104	0.122924943	0.665704529	-0.265029291	-0.159667391	-0.137943385	-0.449366746	-0.642350987	0.469802588	0.060180606	0.476892245	-0.412182258	-0.091365558	0.067410569	0.718793437	0.02535837	0.430923929	0.639107885	0.685867551	0.165564643	0.033071831	0.144825699	0.860477361	0.138032821	0.207773944	0.789340563
Potra2n10c21889	yellow-2011	0.455240535	0.61100928	0.334090719	0.505078839	0.120672372	0.748970504	-0.185826199	0.335442672	0.056653086	0.207209754	0.046518201	-0.276521253	0.555000262	0.159426565	0.045819869	0.315310937	0.113037712	0.723770595	0.007985981	0.584341522	0.313234536	0.868592462	0.540971695	0.891968866	0.410428321	0.076360107
Potra2n10c21891	turquoise-2011	0.414228158	0.171626929	0.605996848	-0.093738932	0.042498889	0.049442042	0.058462412	-0.617289988	0.300854771	-0.165706501	0.22324264	-0.054802877	-0.155269196	0.20530036	0.613848111	0.0481325	0.783978758	0.901261901	0.88521626	0.864428618	0.043031718	0.368653938	0.626307642	0.509355212	0.872853491	0.64848627
Potra2n10c21892	cyan-2011	-0.436055506	-0.606157134	-0.376291486	-0.466516859	-0.376079033	-0.669569558	0.227158439	-0.380223403	-0.107387326	-0.371559159	-0.075653202	0.183565114	-0.653924523	0.18000759	0.048057331	0.254036254	0.148043767	0.25432622	0.024217635	0.501756698	0.248703896	0.75331462	0.260539924	0.825034579	0.589003619	0.029069192
Potra2n10c21894	turquoise-2011	0.258783185	-0.302090224	0.33732343	-0.258097684	-0.209635122	-0.352459668	-0.02561946	-0.529185837	0.433708186	-0.244099093	0.474608824	-0.226790799	-0.353767465	0.442263934	0.366593247	0.3103583	0.443516947	0.536137858	0.287736305	0.940398183	0.094147857	0.182631437	0.469464452	0.140198214	0.502467988	0.285825878
Potra2n10c21895	turquoise-2011	-0.465333402	-0.766779636	-0.360608781	-0.861859279	-0.571618373	-0.969857548	-0.35977912	-0.688483711	-0.100175064	-0.511480399	-0.070284044	-0.269530374	-0.869491996	0.149213734	0.005897632	0.275947317	0.000646657	0.066187377	8.03E-07	0.277134984	0.019154408	0.769481527	0.107801547	0.837303596	0.422839029	0.000506511
Potra2n10c21898	cyan-2011	-0.462580915	-0.397975912	-0.294984228	-0.59714398	-0.611338951	-0.694833061	-0.327477635	-0.432153757	-0.332965812	-0.388604192	-0.294363654	-0.042805425	-0.625548102	0.151957173	0.22543692	0.378526258	0.052410849	0.045670506	0.017639126	0.325574119	0.184381714	0.317044271	0.237554601	0.379577594	0.900552754	0.039547364
Potra2n10c21900	brown-2011	-0.205027486	-0.027439148	0.040448941	-0.089621881	-0.197789862	0.097838547	-0.164636203	-0.014319545	0.052979977	-0.189494762	-0.229874548	-0.277250831	0.233917684	0.545336244	0.936172001	0.906005931	0.793285034	0.559913183	0.774737062	0.628569585	0.966669074	0.877054595	0.576807598	0.496515322	0.409143478	0.48875789
Potra2n10c21901	red-2011	0.192899407	0.594487758	0.317746654	0.320812867	0.417080202	0.481184334	0.004616374	0.314389006	0.022222472	0.219073599	-0.251361875	0.219808233	0.517580624	0.569849593	0.053743621	0.340995304	0.336095337	0.201881564	0.134020086	0.989252381	0.346403795	0.948291229	0.517499079	0.455917232	0.516060029	0.102960794
Potra2n10c21902	blue-2011	-0.298038004	-0.278808076	-0.322213311	-0.375216153	-0.250876548	-0.472532737	0.067324892	-0.303006073	-0.291809339	0.005466922	-0.130384224	0.261510262	-0.410317367	0.37337426	0.406407643	0.333869809	0.255505867	0.456816826	0.142185482	0.844079625	0.365069462	0.383920441	0.987272303	0.702382577	0.437295696	0.210044059
Potra2n10c21903	brown-2011	-0.251743394	-0.259018278	0.014444981	-0.171805706	0.196239834	-0.16784979	-0.022028247	-0.151064638	0.061452309	-0.215579592	-0.076696365	-0.099860024	-0.08395567	0.455210632	0.441834596	0.966377244	0.613473276	0.563055038	0.621786755	0.94874265	0.65749483	0.857554723	0.524366624	0.822654845	0.770189644	0.806132522
Potra2n10c21906	brown-2011	0.249161921	0.268932988	0.250603787	0.401556611	0.282333113	0.27675036	-0.146461033	0.348838012	-0.095867637	0.347056407	0.274256488	0.013884275	0.420555728	0.460001577	0.423907835	0.45732277	0.220904758	0.400247997	0.410024634	0.667405453	0.293063589	0.779176852	0.295704039	0.414429255	0.967681768	0.197761739
Potra2n10c21907	blue-2011	-0.477131678	-0.030074255	-0.642387139	0.146983282	-0.055864034	0.15094909	0.05718772	0.573584436	-0.475939358	-0.034322653	-0.501347868	0.101845989	0.109670658	0.137806997	0.930054669	0.033058759	0.666278723	0.87040927	0.657742983	0.86736178	0.065047911	0.138933867	0.920199406	0.116163881	0.765728429	0.7482145
Potra2n10c21909	blue-2011	-0.120436111	0.065249838	-0.38479798	0.294836231	-0.078129943	0.304451555	0.284819483	0.533747723	-0.370044509	-0.004987732	-0.185790795	0.196990908	0.350423834	0.724293185	0.848836888	0.242581585	0.378776851	0.819386663	0.362671101	0.395931235	0.090824033	0.26264129	0.988387851	0.584414413	0.561531764	0.290724275
Potra2n10c21910	brown-2011	0.425790959	0.371055935	0.709066068	0.171629941	0.252799423	0.2283388	-0.18597434	-0.285249318	0.312384791	0.16091268	0.271319505	-0.13431081	0.10478785	0.191652049	0.261237016	0.014557065	0.613841795	0.453257433	0.499475959	0.584036565	0.395187321	0.349653416	0.636461045	0.419645797	0.693788985	0.75913167
Potra2n10c21912	brown-2011	0.435546457	0.349967961	0.584346452	0.170956587	0.420975801	0.284195128	-0.016354395	-0.209103406	0.293909848	0.262613825	0.265317343	-0.017299451	0.235814369	0.180574644	0.291395693	0.059044949	0.615254325	0.19726724	0.397013044	0.961935422	0.537196054	0.380347337	0.435292742	0.430404334	0.959737313	0.485137399
Potra2n10c21913	brown-2011	-0.127948171	0.09688359	-0.102231429	-0.087269911	0.141415779	0.092857523	-0.632083195	0.054970158	-0.312423768	-0.194678685	-0.310583514	-0.460622744	-0.072514927	0.707729871	0.776887507	0.764863322	0.798612439	0.67832184	0.78596902	0.036932737	0.872468118	0.349590069	0.566226474	0.352587495	0.153927948	0.832201724
Potra2n10c21914	grey-2011	-0.085285277	0.246105446	0.337375296	0.186563335	-0.213296986	0.290914525	-0.127623829	0.066838619	0.230027028	-0.079148309	-0.193674536	-0.208451191	0.271808201	0.80311381	0.465703871	0.310279185	0.58282469	0.528873729	0.385447686	0.708442723	0.845194039	0.496221789	0.817066616	0.568270091	0.538495237	0.418775606
Potra2n10c21915	brown-2011	0.359887002	0.278631083	0.697571553	-0.100969344	-0.023531185	0.072451014	-0.456922292	-0.500021242	0.420803288	-0.009988964	0.169811682	-0.41519678	-0.043429161	0.276980388	0.406718139	0.017012862	0.76769692	0.94524985	0.83234781	0.157695537	0.117288735	0.197470228	0.976746306	0.617658748	0.204135409	0.899109993
Potra2n10c21916	brown-2011	0.179182939	0.129714008	0.536609761	-0.392329879	-0.137951896	-0.122746635	-0.287749037	-0.635181846	0.415899971	-0.266329983	-0.088769917	-0.256734971	-0.121393667	0.598079002	0.703852549	0.088778737	0.232692983	0.685849024	0.719187062	0.390874845	0.035736137	0.203292168	0.428580083	0.795213897	0.446012759	0.722175806
Potra2n10c21919	blue-2011	-0.322169274	-0.030961292	-0.13740544	0.178926136	-0.097636483	-0.015933253	0.667176501	0.391856209	0.12314686	0.008054375	-0.24658764	0.642928402	0.245404696	0.333939672	0.927996186	0.687038863	0.598612448	0.775191966	0.962915034	0.024919542	0.23330783	0.718303628	0.981249148	0.464802131	0.032863487	0.467015745
Potra2n10c21920	turquoise-2011	0.388648509	0.036453709	0.502987068	0.187096652	-0.216424578	0.250531194	-0.136242287	-0.233565059	0.277388972	-0.058614469	0.500623642	-0.478111925	0.198330177	0.237496429	0.91525958	0.114783624	0.581728208	0.522702277	0.457457466	0.689573599	0.489432314	0.408900424	0.864078827	0.116777091	0.136884899	0.558819628
Potra2n10c21927	brown-2011	0.538900992	0.234645155	0.654654983	-0.060199841	0.251865372	0.052641241	-0.187446721	-0.401873717	0.519910791	0.186964832	0.392637609	-0.174907544	0.083534787	0.087163453	0.487367842	0.028828615	0.860433144	0.454984826	0.877835572	0.581008907	0.220505996	0.101149793	0.581999152	0.23229404	0.606983065	0.807088582
Potra2n10c21928	turquoise-2011	0.319579516	0.065507308	0.589981928	-0.417078241	-0.486545255	-0.212445118	-0.296487155	-0.808948906	0.361164979	-0.238031279	0.159549562	-0.30238488	-0.2064138	0.3380618	0.848246363	0.056057092	0.201883902	0.129113083	0.530559916	0.37598621	0.002566594	0.275152714	0.480920838	0.639358524	0.366102646	0.542561945
Potra2n10c21929	yellow-2011	0.191279362	0.486699714	0.035595437	0.534644942	0.096119457	0.581652456	0.098585938	0.698499627	0.109508232	0.356202558	-0.07911727	0.101181248	0.629875391	0.573156343	0.128973424	0.917248756	0.090179546	0.778609253	0.060510775	0.77305502	0.016804286	0.748577003	0.282287515	0.81713731	0.76722098	0.037802162
Potra2n10c21931	blue-2011	-0.563093002	-0.607489593	-0.479819652	-0.666418619	-0.451996683	-0.532047204	0.012529353	-0.380121674	-0.181714791	-0.7755796	-0.452946197	-0.142429103	-0.464369592	0.071284194	0.047435572	0.135287821	0.025144807	0.162798629	0.092053856	0.970834385	0.248841041	0.592829223	0.005029057	0.161807058	0.676124785	0.150170821
Potra2n10c21932	blue-2011	-0.257504885	-0.308404744	-0.128412586	0.110553127	-0.095377024	-0.01441694	0.348524926	-0.002470734	-0.00332552	-0.185370567	0.062983805	0.016386824	-0.116553596	0.444601854	0.356153496	0.706709528	0.746245803	0.780282962	0.966442482	0.293526658	0.994247654	0.992257593	0.585279846	0.85403716	0.961859992	0.732895976
Potra2n10c21934	yellow-2011	-0.465844954	-0.075517688	-0.363789611	-0.111002266	-0.157311804	-0.012491496	-0.165878318	0.135727612	-0.24964615	-0.071853245	-0.458266138	-0.111837431	-0.021369119	0.148707305	0.825343821	0.271420406	0.745244342	0.644124966	0.970922475	0.625944796	0.690696091	0.459101137	0.833714346	0.156320751	0.743383088	0.95027471
Potra2n10c21935	magenta-2011	-0.380180617	-0.381596551	-0.306918003	0.064825322	-0.225285073	-0.191380064	0.048729218	0.160824059	-0.208675711	-0.259308692	-0.002505987	-0.076440404	-0.266268238	0.248761572	0.246856939	0.358597522	0.849810694	0.505385753	0.572950577	0.886861909	0.636649282	0.538047857	0.441304499	0.99416558	0.823238637	0.428691209
Potra2n10c21938	blue-2011	-0.480747159	-0.14296726	-0.694575406	0.189644703	0.02825721	0.095141825	0.231004988	0.638190952	-0.418269737	0.05645579	-0.361553594	0.217992148	0.137205489	0.134425381	0.674958888	0.017698886	0.576500477	0.934272545	0.78081336	0.494340971	0.034600266	0.20046578	0.869046687	0.274598287	0.519620597	0.687474389
Potra2n10c21942	lightyellow-2011	0.017445926	0.132143398	0.172773499	-0.20938422	0.022569764	0.157257259	0.294003715	-0.261724277	0.405285106	-0.30580989	-0.361316041	0.054624366	0.104268727	0.95939665	0.698528577	0.611445589	0.536637085	0.947484079	0.6442413	0.380188056	0.436906921	0.21624298	0.360424744	0.274937123	0.873264765	0.760294706
Potra2n10c21943	brown-2011	0.074993367	0.125175633	0.505219222	-0.18970811	-0.115360829	0.0692913	0.080719048	-0.374868718	0.514422046	-0.343758382	-0.172406769	-0.089443099	0.149151393	0.826540524	0.713830209	0.112921158	0.576370618	0.735544479	0.839575751	0.813490739	0.255981726	0.105449183	0.300626278	0.612213662	0.793689714	0.661607752
Potra2n10c21944	brown-2011	0.480432291	0.293204571	0.760837938	-0.015695582	0.060773019	0.109543331	-0.17196062	-0.550094416	0.371725282	0.025172994	0.303615701	-0.178875585	-0.011143808	0.134717768	0.381545182	0.006543286	0.963467897	0.859115674	0.748498665	0.613148542	0.079551741	0.260310036	0.941435305	0.36405697	0.598717476	0.97405864
Potra2n10c21945	turquoise-2011	0.034150281	-0.289004088	0.17289324	-0.345783728	-0.572732224	-0.447959745	-0.01963738	-0.653906629	0.004596589	-0.210507806	0.266311203	-0.047195447	-0.444386413	0.920599079	0.388718544	0.611194881	0.297598207	0.065540185	0.167056275	0.954300629	0.029075102	0.989298441	0.534402957	0.428613881	0.890404179	0.170881669
Potra2n10c21948	turquoise-2011	0.191967074	-0.299470314	0.144419639	-0.435232629	-0.250949667	-0.429172829	-0.148047313	-0.767799917	0.053600997	-0.232361016	0.329399635	-0.22303497	-0.604389431	0.571751707	0.370970177	0.671815573	0.180924774	0.456681242	0.187766623	0.663985038	0.005791664	0.875623052	0.491738245	0.322573089	0.509759566	0.048890804
Potra2n10c21949	yellow-2011	0.356415844	0.79408092	0.170624249	0.580149435	0.275948812	0.76980555	0.214602986	0.552984574	-0.080602227	0.484972729	-0.191704138	0.348048732	0.702365813	0.281978762	0.003514311	0.615951924	0.061339217	0.411437809	0.005587443	0.526292992	0.077660921	0.813756579	0.130540408	0.572288589	0.294231743	0.015955091
Potra2n10c21951	blue-2011	-0.505061747	-0.076773032	-0.493559796	-0.014604713	-0.287803987	-0.096138185	-0.230118936	0.288695342	-0.567923881	-0.022098215	-0.418931943	0.011157944	-0.099517955	0.113051908	0.822480002	0.122867534	0.96600563	0.39078031	0.778567045	0.496044899	0.389248448	0.068364866	0.948580027	0.199680207	0.974025743	0.770958694
Potra2n10c21952	blue-2011	-0.102292958	0.036285955	-0.271820535	-0.004616385	0.142766936	-0.030069882	-0.272548475	0.420743966	0.033123946	0.1453989	-0.166984101	-0.083506342	0.08656067	0.764725244	0.915648342	0.418753654	0.989252357	0.675392808	0.930064818	0.417459108	0.197540058	0.922979153	0.669698861	0.623611371	0.807153205	0.80022045
Potra2n10c21953	turquoise-2011	0.025327267	-0.312838123	0.21426396	-0.566959309	-0.144482412	-0.476055559	-0.301270388	-0.697070051	0.38360907	-0.450266382	0.06119794	-0.378158155	-0.574277393	0.941076926	0.348917001	0.526962419	0.068941212	0.671679823	0.138823789	0.367960045	0.017126339	0.244164293	0.164615217	0.858139188	0.251496651	0.064649475
Potra2n10c21954	brown-2011	0.631040003	0.399777904	0.639569522	-0.02091916	-0.113647346	0.200020427	-0.444068087	-0.266292869	0.445834366	0.250321761	0.353180635	-0.381320074	0.317943161	0.037341787	0.223149346	0.034088411	0.951320672	0.739353736	0.555404216	0.171225037	0.428646878	0.169325154	0.457846172	0.286682245	0.247228179	0.340680155
Potra2n10c21955	blue-2011	-0.287576893	-0.261468116	-0.579862143	0.219165428	0.113489266	0.063223059	0.458527115	0.492361566	-0.239397053	0.012208472	-0.064090027	0.249579456	0.042220964	0.391171068	0.437372278	0.061498439	0.517319104	0.739705431	0.853487851	0.156054635	0.12392041	0.478331333	0.971581062	0.851497849	0.459225107	0.901904913
Potra2n10c21956	brown-2011	0.165461614	0.497096684	0.526725142	0.293613071	0.406299256	0.379607947	0.22405233	-0.015835093	0.271868673	0.078316632	-0.172817891	0.274147425	0.186892076	0.626824927	0.119793179	0.095973469	0.380851153	0.21498512	0.249534282	0.507779981	0.96314337	0.418667988	0.818961249	0.611352638	0.414622402	0.582148715
Potra2n10c21957	blue-2011	-0.635106904	-0.659635803	-0.415062377	-0.253666512	-0.516982584	-0.382054632	0.108543294	-0.030541371	0.001255032	-0.518354022	-0.17127103	-0.21160975	-0.288305397	0.035764754	0.027225424	0.204296818	0.451656603	0.103428974	0.246242557	0.750731498	0.928970618	0.997078029	0.102357386	0.614594556	0.532215618	0.389918229
Potra2n10c21958	green-2011	-0.134829447	-0.185315605	-0.247644667	0.252336711	-0.134580178	0.088206148	0.442070944	0.385742025	0.142944238	0.056029216	0.106592838	0.148703562	0.158557972	0.692656306	0.585393074	0.462828209	0.454112773	0.693200627	0.796490848	0.173388951	0.241329076	0.675008751	0.870028888	0.755091301	0.662571676	0.641469121
Potra2n10c21959	black-2011	-0.033298972	-0.066128168	-0.134937347	-0.034320258	0.378105566	0.137014829	0.319287442	0.094951472	0.078146968	-0.190011938	-0.163535716	0.106766088	0.161365142	0.922573226	0.846822669	0.692420728	0.920204959	0.251567997	0.687889759	0.338528372	0.781242686	0.819347864	0.575748541	0.63089832	0.75470378	0.635500288
Potra2n10c21963	brown-2011	0.36659728	0.304553356	0.168983152	0.393436695	0.354157306	0.298686662	0.082674496	0.266716443	-0.181528435	0.617006598	0.383943755	0.246249491	0.466971134	0.267459519	0.362502497	0.619400853	0.231259965	0.285257764	0.372284531	0.809043519	0.427884858	0.593215038	0.043154925	0.243718151	0.465434411	0.147596203
Potra2n10c21964	turquoise-2011	0.067038508	-0.487595992	0.247740062	-0.56312613	-0.518512111	-0.623885182	-0.458137294	-0.801971756	0.178662114	-0.327066975	0.421487768	-0.513751252	-0.534185973	0.844735913	0.12816493	0.462650255	0.071263894	0.102234328	0.040232653	0.156452238	0.002983877	0.599161075	0.326217255	0.196665572	0.105982634	0.090508853
Potra2n10c21965	turquoise-2011	0.001507035	-0.264406061	0.411522285	-0.358332746	-0.48646301	-0.277537198	0.00174555	-0.647526026	0.559341285	-0.550538008	0.086720699	-0.321060528	-0.32706525	0.996491317	0.432049149	0.208575646	0.279212306	0.129187486	0.408639703	0.995936008	0.03123725	0.073608273	0.079259559	0.799857567	0.335701194	0.326219958
Potra2n10c21966	brown-2011	0.19485925	0.009823767	0.357468391	-0.384878301	-0.039772052	-0.262199683	-0.52408945	-0.600072894	0.067354065	-0.206858467	0.078582685	-0.34485576	-0.342401014	0.565859301	0.977130788	0.280457853	0.242474873	0.907573015	0.436043896	0.097954502	0.050967678	0.844012775	0.541673301	0.818355061	0.298983517	0.302665058
Potra2n10c21968	pink-2011	0.138219706	-0.274028933	-0.339861327	0.014963692	0.337208757	-0.205387717	-0.114914732	0.09407503	-0.341338585	0.364265814	0.47877839	-0.019193704	-0.170378434	0.685266135	0.414832298	0.306499901	0.965170489	0.310533258	0.544614792	0.73653569	0.783220137	0.304266088	0.270746299	0.136260205	0.955332237	0.616468086
Potra2n10c21970	blue-2011	-0.109595206	0.231133543	-0.306059082	0.170419144	0.007962221	0.326972493	0.256817	0.439757946	-0.074591764	0.008301421	-0.420366629	0.209009653	0.268287003	0.748382888	0.494093965	0.360013422	0.616382593	0.981463652	0.326365319	0.445862338	0.175915951	0.82745736	0.980674107	0.197984584	0.537382727	0.425065052
Potra2n10c21971	blue-2011	-0.636620562	-0.354268222	-0.729212389	0.141623813	0.191324607	-0.051530083	0.306645005	0.459527651	-0.641675253	-0.109234031	-0.327484781	0.271890616	-0.100141662	0.035189857	0.285096241	0.010884337	0.677870605	0.573063889	0.8803981	0.359047236	0.155037003	0.033316822	0.74918907	0.325562934	0.418628941	0.769556598
Potra2n10c21972	blue-2011	-0.709556867	-0.206659622	-0.612994022	0.018888168	-0.185489245	-0.016229649	0.181288704	0.41523736	-0.385758905	-0.272398089	-0.622480806	0.149875844	-0.031653954	0.014458255	0.54207061	0.044925717	0.956042689	0.585035387	0.962225587	0.593711496	0.20408669	0.241306715	0.417726392	0.040817779	0.660049397	0.926389049
Potra2n10c21975	brown-2011	0.256734166	-0.050463445	0.337227989	-0.116300654	0.215464954	-0.0221215	-0.105504041	-0.271318244	0.30163318	-0.151989465	0.238540837	-0.233868112	0.018891578	0.446014236	0.882858923	0.310503912	0.73345741	0.524592594	0.948525907	0.757527863	0.419648044	0.367354892	0.655509763	0.479953983	0.488852676	0.956034759
Potra2n10c21976	turquoise-2011	0.530936893	0.187774039	0.655127794	-0.034982497	0.138520587	-0.049043032	-0.103947253	-0.451020756	0.362587741	0.1056685	0.449912198	-0.034282172	-0.05654002	0.092862725	0.580336665	0.028673645	0.918669597	0.684611453	0.886137379	0.761015155	0.163821692	0.273125951	0.757159701	0.164988601	0.920293267	0.868852765
Potra2n10c21977	blue-2011	-0.361698512	-0.090798839	-0.413154705	0.193753403	-0.153549358	-0.018465636	0.15446481	0.334048187	-0.459913175	0.147299731	-0.147608536	0.255363136	-0.03553299	0.274391696	0.790622087	0.206596012	0.568109479	0.652166112	0.957025229	0.650206498	0.315376379	0.154645998	0.665596298	0.664930577	0.448531898	0.917393502
Potra2n10c21978	turquoise-2011	0.404461559	0.004399355	0.698115758	-0.265505303	-0.248256816	-0.158481431	-0.386017422	-0.738230301	0.504102153	-0.16316272	0.407720108	-0.490118176	-0.219721226	0.217267625	0.989757611	0.016890333	0.430065448	0.461686824	0.641632138	0.2409644	0.009480423	0.11385076	0.631688301	0.213230119	0.125907142	0.516230375
Potra2n10c21979	blue-2011	-0.438209699	-0.340691997	-0.720403026	0.058655102	-0.041721639	-0.10544	0.285109408	0.489327485	-0.313641656	-0.029106581	-0.194457582	0.196676593	-0.051259915	0.177619959	0.305242721	0.012395738	0.863985357	0.903060294	0.757671239	0.395429386	0.126612192	0.347613692	0.93230072	0.566676209	0.562169036	0.88102131
Potra2n10c21981	brown-2011	0.586175895	0.255939274	0.592359525	-0.156625089	0.082684415	-0.051083566	-0.214561748	-0.468990803	0.377018428	0.18462436	0.376500303	-0.078854538	0.009016959	0.058063414	0.447473113	0.054828047	0.6455901	0.809020973	0.881428138	0.526374401	0.145616641	0.253045513	0.58681782	0.253751433	0.817735752	0.979008623
Potra2n10c21983	turquoise-2011	0.197536511	-0.0385772	0.347015995	-0.305392804	-0.049143956	-0.344518801	-0.028126573	-0.487210774	0.443769581	-0.082963879	0.155813831	0.047081712	-0.365768253	0.560426239	0.910339965	0.295764084	0.361113739	0.885904381	0.299487415	0.934575851	0.128512023	0.171547409	0.808385812	0.647322409	0.890666923	0.268625647
Potra2n10c21984	turquoise-2011	0.465527654	0.036810959	0.6978795	-0.281999602	-0.288972424	-0.181160866	-0.277653544	-0.702314507	0.593827122	-0.183350843	0.394096572	-0.372293968	-0.205236555	0.1490213	0.914431727	0.016943449	0.40082879	0.388772873	0.593976299	0.408435115	0.015966154	0.05407866	0.589446152	0.230408063	0.259523931	0.544917485
Potra2n10c21986	turquoise-2011	0.428941395	0.200218662	0.568843813	0.063175585	0.136577238	-0.016091599	-0.08761722	-0.411931337	0.077651056	0.12807915	0.401608567	0.044399839	-0.11851691	0.188030984	0.555004202	0.067818224	0.853596843	0.688843381	0.962546702	0.797825264	0.208078533	0.820478115	0.70744206	0.220839393	0.89686527	0.728542196
Potra2n10c21990	brown-2011	0.4196357	0.041020421	0.486406658	-0.407801623	-0.137636308	-0.219017824	-0.44441869	-0.74165416	0.243282033	-0.143088822	0.268377689	-0.381388004	-0.280014296	0.198847369	0.904683118	0.129238481	0.213129692	0.686536098	0.517608404	0.170846876	0.008983635	0.470999837	0.674695617	0.424902504	0.247136937	0.404294687
Potra2n10c21997	turquoise-2011	0.221544983	-0.040881549	0.459718653	-0.310363728	-0.495154697	-0.20386048	-0.296898793	-0.627202586	0.133378626	-0.329562388	0.1872942	-0.315523741	-0.158644713	0.512664767	0.905004547	0.154843208	0.352946375	0.121475018	0.547676137	0.375292024	0.038873638	0.695826243	0.322319647	0.581322256	0.344570976	0.641284399
Potra2n10c22000	blue-2011	-0.499190843	0.028051932	-0.66393305	0.074297962	-0.016774896	0.060235393	-0.017918235	0.446534958	-0.809711986	-0.050499878	-0.589521171	0.248000935	-0.027327649	0.117996389	0.934749152	0.025893702	0.828128216	0.960957348	0.860351417	0.958298219	0.168575177	0.00252375	0.882774855	0.056297424	0.462163771	0.936430911
Potra2n10c22003	blue-2011	-0.460893341	-0.059677092	-0.622662325	0.207091996	0.010368488	0.065360736	0.269431963	0.502537091	-0.584841441	0.117268501	-0.361694169	0.378264981	0.025757043	0.153654666	0.861634976	0.04074182	0.541206845	0.975863015	0.848582527	0.42301501	0.115161459	0.058778273	0.731309802	0.274397886	0.251351755	0.9400786
Potra2n10c22004	turquoise-2011	0.50167687	0.011581933	0.66926875	-0.19012854	-0.081375697	-0.145829152	-0.302381991	-0.662411901	0.456025325	-0.057178912	0.528766157	-0.380574337	-0.201147074	0.115885998	0.973039053	0.024305086	0.57550987	0.811996784	0.668769533	0.366107454	0.02635972	0.158617322	0.867382054	0.094457594	0.248231119	0.553132319
Potra2n10c22006	turquoise-2011	-0.212762255	-0.589075381	-0.055275121	-0.514020345	-0.09129022	-0.493448002	-0.012230832	-0.591742294	0.259743313	-0.553958623	0.056958481	-0.309176062	-0.599123535	0.529931913	0.056530616	0.871765623	0.105768426	0.789510898	0.122965523	0.97152903	0.055145325	0.440511738	0.077030492	0.867889437	0.354888949	0.051432436
Potra2n10c22007	brown-2011	0.567195233	0.206254664	0.621570374	0.076943533	0.257351652	0.067	0.086817382	-0.378685574	0.287340428	0.153010262	0.490584505	0.08319901	0.051011097	0.068799944	0.542880115	0.041200243	0.822091185	0.444882494	0.844824167	0.799638345	0.250781742	0.391578158	0.653321025	0.125492501	0.807851489	0.881595326
Potra2n10c22008	turquoise-2011	0.647163304	0.402639029	0.735252217	0.128343128	0.155802979	0.241643149	0.040573101	-0.391644914	0.564801165	0.176197125	0.382329369	-0.050701936	0.040379956	0.031363452	0.21954536	0.009928532	0.706862104	0.647345593	0.474086406	0.905718517	0.233582406	0.070242557	0.604292223	0.245874498	0.882308624	0.906165627
Potra2n10c22009	turquoise-2011	0.554169432	0.333523074	0.801972777	0.276948192	0.078541491	0.149206374	-0.040273249	-0.137753684	0.568067681	0.290786431	0.533225862	-0.011095952	0.214820506	0.076894502	0.316184964	0.002983813	0.40967621	0.818448915	0.66148944	0.906412652	0.686280532	0.068279223	0.385666562	0.091200287	0.97417001	0.525863674
Potra2n10c22013	brown-2011	0.428317374	0.362987287	0.753453642	0.279122125	0.269259493	0.286982472	-0.021679071	-0.074926682	0.552899955	0.15306349	0.30057975	-0.066552017	0.299997452	0.188744909	0.272558297	0.007416179	0.405856998	0.423323511	0.392194805	0.949554248	0.826692749	0.07771585	0.653206965	0.369113468	0.845850978	0.370087387
Potra2n10c22015	blue-2011	-0.477648599	-0.213712079	-0.646528277	0.022535808	-0.115784783	0.086961626	0.024644732	0.402650257	-0.36429986	-0.253575581	-0.432448763	-0.127648277	-0.02106869	0.137320252	0.528052905	0.031585259	0.947562995	0.734602804	0.799311305	0.94266254	0.219531284	0.270698139	0.451824358	0.184048759	0.708388984	0.950973071
Potra2n10c22016	blue-2011	0.320286598	0.111994001	0.00983407	0.344765509	-0.136980675	0.274724728	-0.016593052	0.422712253	0.154908113	0.437415068	0.430268355	-0.137963581	0.482161153	0.336933682	0.743034291	0.977106808	0.299118435	0.687964175	0.413600514	0.961380306	0.195231022	0.649258277	0.178498436	0.186518289	0.685823589	0.133117303
Potra2n10c22018	blue-2011	-0.464146354	-0.225532968	-0.783196023	0.129679008	0.086639593	0.01874823	0.32248402	0.522908303	-0.618775992	-0.067746639	-0.343229214	0.309895717	-0.033954238	0.150393048	0.504904885	0.004356778	0.70392934	0.800041481	0.956368089	0.333440511	0.098850894	0.042389637	0.843113295	0.301420198	0.353711204	0.92105366
Potra2n10c22020	turquoise-2011	0.185769564	-0.384309779	0.425173395	-0.419867303	-0.322223656	-0.414334178	-0.159261098	-0.730237599	0.490903292	-0.318960955	0.450120448	-0.406258462	-0.314893756	0.584458124	0.243230773	0.192366763	0.198573743	0.333853398	0.205172658	0.639972273	0.010717583	0.12520955	0.339050318	0.164768999	0.215035633	0.345587896
Potra2n10c22024	yellow-2011	-0.168752894	0.299491039	-0.390365363	0.368824383	0.328401025	0.53927336	0.353839344	0.624482225	-0.312959183	0.114356718	-0.472478996	0.295792451	0.433950473	0.619885316	0.370935449	0.235249184	0.264341009	0.324130474	0.086902789	0.285721082	0.039985671	0.348720483	0.737776084	0.142237159	0.37715923	0.182359536
Potra2n10c22025	yellow-2011	-0.112901496	0.406865572	-0.286284819	0.483565626	0.302877448	0.581852903	0.301002559	0.670859212	-0.371493008	0.305623281	-0.378778042	0.352291045	0.528923577	0.741013489	0.2142846	0.393398034	0.131826059	0.365283271	0.060400868	0.368407124	0.023845235	0.2606315	0.360732925	0.250656523	0.287983141	0.094341334
Potra2n10c22026	turquoise-2011	0.373027201	0.129571984	0.695181623	-0.24351496	-0.33070243	-0.116149692	-0.385339026	-0.698913063	0.338054887	-0.136102251	0.276183729	-0.360034852	-0.137122781	0.258512366	0.704164165	0.017558511	0.470561898	0.320547352	0.733792541	0.241863296	0.016711963	0.309243568	0.689878958	0.411023392	0.276768597	0.687654566
Potra2n10c22027	purple-2011	0.103421966	-0.268049455	0.120141095	-0.293460945	-0.498552865	-0.343978212	-0.258602768	-0.161639151	0.607946059	-0.004831225	0.316295872	-0.379466935	-0.051103221	0.762192731	0.425490976	0.724945885	0.381109535	0.118541926	0.3002968	0.442593553	0.634918701	0.047223853	0.988752203	0.343326744	0.249724762	0.881382792
Potra2n10c22028	grey-2011	-0.521060458	-0.411128189	-0.349056628	-0.232492569	0.2408147	-0.45868033	-0.01228091	-0.058116265	-0.187278827	-0.107931445	-0.190654796	0.132046474	-0.489496642	0.100263988	0.20905525	0.292740485	0.491486067	0.475650119	0.155898532	0.971412501	0.865224978	0.581353842	0.75209845	0.574433167	0.698740753	0.126461145
Potra2n10c22029	turquoise-2011	-0.439083013	-0.364954027	-0.204171271	-0.711830196	-0.223591727	-0.373021521	-0.137538712	-0.573452573	0.101281931	-0.716664243	-0.56999571	-0.291328907	-0.464241498	0.176657551	0.269773738	0.547052591	0.014006871	0.508675813	0.258520192	0.68674862	0.065123917	0.766994869	0.013080933	0.067137906	0.384740051	0.15029831
Potra2n10c22030	blue-2011	-0.417082543	-0.262700325	-0.71488328	0.130894266	-0.049293377	-0.032462209	0.323819716	0.517191354	-0.43836724	0.032238255	-0.203446747	0.27459724	0.011611353	0.201878771	0.435135931	0.01341676	0.701264525	0.88555944	0.924514024	0.33132662	0.103265379	0.177446111	0.925033527	0.548506665	0.413826075	0.97297059
Potra2n10c22031	yellow-2011	0.1523912	0.355902392	-0.10202861	0.497218483	0.785450493	0.496306988	0.216001266	0.559754215	-0.235940404	0.546402386	0.023285014	0.316294411	0.471443941	0.654648093	0.282722353	0.765318512	0.119688197	0.004171192	0.120475273	0.523535784	0.073350023	0.484897239	0.082011436	0.945821889	0.343329095	0.143234749
Potra2n10c22033	blue-2011	-0.367522406	-0.208801396	-0.421989683	0.249933586	0.016327468	0.09713147	0.649456256	0.372791034	-0.221400821	-0.054742166	-0.153509621	0.413163481	0.085292192	0.266161598	0.537797484	0.196076788	0.458567024	0.961998055	0.776329176	0.030571649	0.258837934	0.512946232	0.87299336	0.652251219	0.206585399	0.803098116
Potra2n10c22034	blue-2011	-0.218157336	0.048931774	-0.44645583	0.385427184	0.16496364	0.34370676	0.072941526	0.501463585	-0.587508004	0.068060464	-0.178048079	0.02750967	0.11552368	0.519296303	0.886394241	0.16865978	0.241746374	0.627877281	0.300703677	0.831226779	0.116066095	0.057355733	0.842394369	0.60043774	0.936008244	0.735182721
Potra2n10c22035	blue-2011	-0.131436903	-0.17670852	-0.138125621	0.04264375	-0.42077443	-0.086623335	-0.434596986	0.201526347	0.009652402	0.007009421	0.133555253	-0.467212975	-0.032078239	0.700075604	0.603226365	0.685470893	0.900926768	0.197504196	0.800078346	0.181635211	0.552368353	0.977529628	0.983681535	0.695440092	0.14735828	0.925404732
Potra2n10c22036	turquoise-2011	-0.106206598	-0.233051117	0.35775502	-0.237765005	-0.187725559	-0.334793138	0.065855735	-0.382182955	0.38812408	-0.300939464	0.081427036	-0.003191652	-0.158329359	0.755955419	0.490416008	0.280044474	0.481426422	0.580436214	0.314231199	0.847447335	0.246070606	0.238185343	0.368512485	0.811880004	0.992569254	0.641956061
Potra2n10c22037	turquoise-2011	0.404263393	-0.00182826	0.711296221	-0.219294603	-0.205217954	-0.15258003	-0.328972791	-0.68243639	0.54552268	-0.145441668	0.435421661	-0.443892785	-0.191931439	0.217514607	0.995743445	0.01411197	0.517065982	0.544954736	0.654243207	0.323238283	0.020681956	0.082604876	0.669606465	0.180713826	0.171414309	0.571824459
Potra2n10c22038	yellow-2011	-0.502288675	0.023711113	-0.45546271	0.016306009	0.004496237	0.048864296	0.216766118	0.452923249	-0.2058063	0.030108835	-0.589561633	0.339726564	0.215426535	0.115370392	0.944831758	0.159197208	0.962047969	0.989532064	0.886550032	0.522030187	0.161830978	0.543776965	0.929974415	0.05627629	0.306704125	0.524668334
Potra2n10c22039	blue-2011	-0.510923311	-0.113865968	-0.669736107	0.343450943	0.34044259	0.129022323	0.467127755	0.767600326	-0.552067987	0.090944148	-0.357418769	0.527564372	0.20322647	0.108250838	0.738867422	0.024169313	0.301087395	0.305619892	0.705370563	0.147442092	0.005812282	0.078257295	0.790293455	0.280529453	0.095348249	0.548949057
Potra2n10c22042	turquoise-2011	0.358654088	-0.097888636	0.4739326	-0.454228804	-0.358103013	-0.308177687	-0.613780958	-0.764267299	0.261121989	-0.235758248	0.3484344	-0.604190871	-0.324173921	0.278750037	0.774624308	0.140843573	0.160473591	0.279543053	0.356526191	0.044574551	0.006164635	0.438001443	0.485244353	0.293660626	0.048985042	0.330767246
Potra2n10c22043	turquoise-2011	0.008681833	0.025657065	0.188513702	0.079362066	-0.085008875	0.164502507	-0.18703068	-0.10931138	-0.066427558	-0.395846308	-0.051004829	-0.342888585	-0.069845177	0.979788651	0.940310833	0.578818657	0.8165798	0.803741149	0.628852337	0.581863802	0.7490164	0.846136285	0.228158031	0.881609786	0.301931854	0.838307922
Potra2n10c22045	blue-2011	-0.341680706	-0.459417375	-0.297210311	-0.067555439	-0.149960171	-0.171021316	0.200974379	0.299301486	0.379712672	-0.243888223	-0.020113613	-0.140451421	0.0697117	0.303750024	0.15514896	0.374767115	0.843551358	0.659868082	0.61511849	0.553480318	0.371253138	0.249392872	0.469860491	0.953193393	0.68041482	0.83861342
Potra2n10c22046	blue-2011	0.007710644	0.166079032	-0.220332364	-0.209942112	-0.248827038	0.069685404	-0.126641418	-0.07023096	-0.286889501	-0.055601561	-0.332991346	-0.007875682	0.055838391	0.98204925	0.62552102	0.515034369	0.535527294	0.460624777	0.838673608	0.710603185	0.837425064	0.392355044	0.871013745	0.317004869	0.981665089	0.870468323
Potra2n10c22048	brown-2011	0.493627194	0.370789808	0.392897465	0.068671679	0.32149763	0.157543469	0.249943319	-0.089339256	0.299698735	0.219460806	0.154054537	0.34841645	0.219623398	0.122808482	0.261606096	0.231957474	0.840994475	0.335006162	0.643630956	0.458548942	0.793924787	0.370587513	0.516740379	0.651084482	0.293687193	0.516421935
Potra2n10c22049	black-2011	0.228719481	0.189329043	-0.160345643	0.172351846	0.413805039	0.207599503	0.369859285	0.268279103	-0.170863767	0.186624982	0.004389581	0.420721045	0.209766782	0.498741361	0.577147113	0.637665802	0.612328722	0.205810481	0.540193708	0.26289892	0.425079213	0.615449132	0.582697906	0.989780366	0.197567043	0.535875969
Potra2n10c22051	blue-2011	0.027600894	-0.075098551	-0.391412032	0.290705638	0.168385274	0.210395175	0.379844069	0.419056199	-0.252508534	0.321128281	0.186531328	0.223035432	0.278648776	0.935796419	0.826300426	0.233885251	0.385804647	0.62065907	0.534626737	0.249215514	0.199533009	0.453795063	0.335593412	0.582890521	0.509758667	0.406687094
Potra2n10c22052	black-2011	-0.00014774	-0.216606589	-0.300930654	-0.238974658	-0.137033477	-0.176571573	-0.236112171	0.014895443	-0.223639374	-0.036936466	0.067459274	-0.195889157	0.028524178	0.999656029	0.522344066	0.368527199	0.479131522	0.687849129	0.603511724	0.484570025	0.965329265	0.508583113	0.914140909	0.8437717	0.563766816	0.93365274
Potra2n10c22053	turquoise-2011	0.218558858	0.062688658	0.492280206	-0.208432867	0.009769493	0.095851087	-0.013587771	-0.513705778	0.582107414	-0.40790885	-0.025400987	-0.33209181	-0.089444741	0.518508404	0.854714873	0.123992109	0.538531757	0.977257106	0.779214158	0.968371637	0.106018861	0.060261513	0.212997631	0.940905678	0.318394528	0.793685996
Potra2n10c22056	black-2011	0.492032193	0.282390889	0.068178124	0.464279478	0.335917439	0.451152906	0.094394997	0.443567514	-0.075119933	0.530745958	0.451655204	0.059204238	0.590714113	0.124210836	0.400147426	0.842124854	0.150260502	0.31250712	0.163682927	0.782498087	0.171765843	0.82625162	0.093002292	0.16315615	0.862722326	0.055676624
Potra2n10c22057	turquoise-2011	0.30637586	-0.146857532	0.287258318	-0.221669873	0.031183822	-0.231434171	-0.073864858	-0.442165932	0.120380152	-0.087937478	0.393952944	-0.096393134	-0.137865192	0.35949089	0.666549968	0.391719565	0.512420982	0.927479839	0.493516553	0.829117337	0.173285653	0.724416979	0.797099552	0.230593331	0.777992501	0.686037768
Potra2n10c22058	turquoise-2011	-0.013090347	-0.279071741	0.423670181	-0.407736953	-0.356302878	-0.360607839	-0.147475254	-0.74222308	0.343810176	-0.458795541	0.134428059	-0.313874312	-0.376358844	0.969529023	0.405945314	0.194113161	0.213209363	0.282142268	0.275948664	0.665217879	0.008902964	0.300548633	0.155781215	0.693532869	0.347236804	0.253944359
Potra2n10c22059	blue-2011	-0.406772815	-0.339663745	-0.733919165	0.075724588	0.019844413	-0.072828085	0.323959474	0.470304167	-0.362753934	0.008616206	-0.157943285	0.214705371	-0.036402767	0.214399246	0.306799347	0.010134023	0.824871686	0.95381927	0.831486016	0.331105849	0.14433835	0.272889752	0.979941404	0.64277868	0.526090897	0.915377634
Potra2n10c22060	turquoise-2011	0.377792927	-0.233803087	0.407674769	-0.326732578	-0.174081607	-0.33028481	-0.40190856	-0.537420144	0.433529977	-0.107814188	0.555602528	-0.496491171	-0.215684603	0.251992395	0.488977021	0.213285989	0.326741455	0.608708772	0.321195971	0.220462206	0.088205189	0.182831584	0.752360491	0.07597428	0.120315964	0.524159665
Potra2n10c22062	purple-2011	0.121462301	-0.405058179	0.084660059	-0.298872	-0.357410136	-0.368408198	-0.076302226	-0.362507911	0.423893257	-0.290972191	0.367147149	-0.342867623	-0.344451678	0.722024108	0.216525034	0.804532992	0.371973465	0.28054191	0.264922203	0.823553826	0.273239447	0.193853395	0.385349171	0.266687642	0.301963357	0.299587848
Potra2n10c22063	turquoise-2011	-0.405526684	-0.498813464	-0.142625885	-0.318874064	-0.243195839	-0.546341056	0.239623476	-0.379362523	0.005754553	-0.290601817	-0.021211805	0.180709093	-0.545348749	0.215942955	0.118318892	0.67569839	0.339189299	0.471161941	0.082052716	0.477902642	0.249865856	0.986602712	0.385982126	0.95064039	0.594912453	0.082722544
Potra2n10c22065	brown-2011	0.296269398	0.218047803	0.640124962	-0.239321028	-0.139632664	-0.036480671	0.029135446	-0.600554265	0.564525606	-0.087343822	0.041039234	-0.006536113	-0.02349667	0.376353697	0.519511326	0.033883684	0.47847531	0.682193389	0.915197099	0.932233715	0.050733127	0.070409896	0.798444906	0.904639575	0.984783317	0.945330053
Potra2n10c22066	turquoise-2011	0.002986252	0.09196839	0.266673004	-0.137793018	-0.294873603	-0.043282902	0.099582754	-0.359915689	0.064179496	-0.423285131	-0.210991664	0.072408591	-0.200345116	0.993047452	0.78797789	0.427962977	0.686194896	0.378713565	0.899448279	0.770812998	0.276939289	0.85129253	0.194562033	0.533442048	0.832444778	0.554749093
Potra2n10c22067	purple-2011	0.354221529	0.12787543	0.504825039	0.125948426	-0.15595442	0.057300964	0.111605764	-0.241263781	0.525890994	0.055602508	0.362458014	-0.052997514	-0.056293217	0.285164233	0.707889726	0.113248627	0.712128326	0.647022092	0.867101137	0.743899259	0.474802182	0.096597561	0.871011564	0.273310401	0.877014165	0.869420998
Potra2n10c22069	blue-2011	-0.469525358	-0.530736587	-0.557739638	-0.73979928	-0.624970347	-0.613734262	-0.616978915	-0.336589747	-0.301203892	-0.523274356	-0.35411607	-0.521134218	-0.553206996	0.145095506	0.093009145	0.074615716	0.009250353	0.03978453	0.044595336	0.043166974	0.31147861	0.368071019	0.098572519	0.285317828	0.10020733	0.077516661
Potra2n10c22070	blue-2011	-0.658386876	-0.449502751	-0.844454272	-0.251205188	-0.175621452	-0.408424017	0.148286303	0.129560781	-0.722314043	-0.166015945	-0.403838335	0.299546542	-0.405112406	0.027621358	0.165420894	0.001074337	0.456207575	0.605492879	0.212363822	0.663470212	0.704188747	0.012055721	0.625654207	0.218044933	0.370842454	0.216457614
Potra2n10c22073	turquoise-2011	-0.38397755	-0.449867317	-0.043388728	-0.60572231	-0.343089064	-0.449966732	-0.208394001	-0.582387597	0.011556031	-0.635123134	-0.265295839	-0.318394538	-0.377109369	0.243673127	0.165035952	0.89920351	0.048261437	0.301630659	0.164931077	0.53860922	0.060108355	0.973099331	0.035758555	0.430443113	0.339956838	0.252921727
Potra2n10c22074	turquoise-2011	0.274660055	0.056906197	0.608943954	-0.168887217	-0.086629619	-0.020700297	-0.391843093	-0.577847938	0.352468314	-0.174786793	0.239609806	-0.484305331	-0.113761139	0.413714931	0.86800979	0.046763274	0.619602683	0.800064097	0.951829458	0.233324869	0.062622618	0.287723651	0.607235248	0.477928518	0.131149202	0.739100597
Potra2n10c22075	brown-2011	0.113996599	0.05562837	0.001529475	-0.198524777	0.292806761	-0.039430432	-0.49522661	-0.172781878	-0.145486028	-0.136677693	-0.080902846	-0.34037055	-0.229812249	0.73857688	0.870952001	0.996439072	0.558425983	0.382221662	0.908364021	0.121412471	0.611428043	0.669510634	0.688624428	0.81307252	0.305728882	0.496635274
Potra2n10c22077	turquoise-2011	0.549821061	0.278038081	0.836219597	0.032800518	-0.090796902	0.098078515	0.060008074	-0.510556274	0.571013301	0.11955898	0.437176304	-0.025049073	0.138776797	0.079732148	0.40775928	0.00133818	0.923729301	0.790626469	0.774196906	0.860873997	0.108547516	0.06654075	0.726234248	0.17876291	0.941723182	0.684054121
Potra2n10c22078	brown-2011	0.272691861	0.3069025	0.206503687	-0.174482438	-0.24128331	0.181088683	-0.461128158	-0.193948291	0.047198123	-0.199931076	-0.178077468	-0.402803036	0.092039069	0.417204344	0.358623053	0.542382263	0.607871054	0.474765323	0.594125838	0.153417764	0.567712665	0.890397996	0.555584554	0.600376612	0.219339815	0.787818158
Potra2n10c22079	yellow-2011	-0.222877118	0.119453203	0.008550399	0.437955466	0.264111065	0.265791769	0.573682725	0.651044025	0.283103236	0.109681357	-0.186774771	0.479865252	0.483390671	0.510067013	0.72646843	0.980094579	0.177900729	0.432582242	0.429549204	0.064991296	0.030031659	0.398908456	0.748190623	0.582389891	0.135245339	0.131986473
Potra2n10c22080	yellow-2011	-0.633550211	-0.335261929	-0.580561605	-0.113267096	0.100634523	-0.119162939	0.28834309	0.138228913	-0.53365618	-0.287143608	-0.477247596	0.243080241	-0.116878947	0.036362797	0.3135117	0.061111274	0.74019979	0.768449081	0.72711115	0.389853461	0.685246099	0.09088996	0.391917159	0.137697751	0.471379387	0.732173996
Potra2n10c22083	blue-2011	-0.425047522	-0.006923585	-0.6294857	0.254351719	0.086059518	0.174628119	0.383102206	0.627464114	-0.439129565	0.085194047	-0.423568179	0.407170717	0.154770945	0.192512634	0.983881346	0.037957086	0.450393428	0.801357099	0.607566693	0.244840849	0.038767876	0.176606339	0.80332086	0.194232009	0.213907704	0.649551629
Potra2n10c22086	brown-2011	0.510848343	0.365906946	0.5395094	0.111812181	0.070446872	0.260065009	-0.36905933	-0.396542448	-0.075544231	0.033846802	0.274749111	-0.310352521	-0.04813875	0.108311392	0.268430359	0.086737824	0.743439341	0.836931027	0.439925388	0.264013228	0.227266433	0.825283248	0.921302788	0.41355738	0.352964681	0.888225389
Potra2n10c22087	turquoise-2011	0.291641574	-0.214921358	0.377081022	-0.203060399	-0.147880589	-0.228719051	-0.282749043	-0.407829417	0.647357157	0.076148682	0.542608306	-0.490068317	-0.152510652	0.384206547	0.525664674	0.252960308	0.549282683	0.664344266	0.49874219	0.39952426	0.213095456	0.03129596	0.823904092	0.084591234	0.125951526	0.654391958
Potra2n10c22088	blue-2011	-0.708971725	-0.30343386	-0.700584944	-0.051434932	0.248054714	-0.17539594	-0.059740559	0.458411504	-0.394351367	-0.138376428	-0.526709992	0.061556552	-0.210551923	0.014576114	0.364358826	0.016342329	0.880617583	0.462063511	0.60596346	0.861489049	0.156172487	0.230079613	0.684925101	0.09598478	0.857315221	0.534315314
Potra2n10c22090	grey-2011	-0.340708287	-0.138514934	-0.226686828	-0.167313942	-0.156018907	-0.17073635	-0.246541818	0.064222974	-0.310487985	-0.418824834	-0.367369394	-0.112639395	-0.183491426	0.305218096	0.68462375	0.502669226	0.622915941	0.646884353	0.615716585	0.464887787	0.851192757	0.352743459	0.199807145	0.266376023	0.741596983	0.589155792
Potra2n10c22091	blue-2011	-0.474765726	-0.188688655	-0.668799259	-0.179980601	0.074346781	-0.184694734	-0.183078691	0.186716103	-0.445750434	-0.093155835	-0.462541611	-0.022259777	-0.394597159	0.140048741	0.578459824	0.024442022	0.596423185	0.828016737	0.586672708	0.590008408	0.582510524	0.16941514	0.785295289	0.151996574	0.948204526	0.229763028
Potra2n10c22092	blue-2011	-0.022721167	0.232672242	-0.324097847	0.168490148	0.388050101	0.408019465	0.135907714	0.31681699	-0.293575566	-0.072298393	-0.391117838	0.072410332	0.116467928	0.947132214	0.49114174	0.330887343	0.620438299	0.238282619	0.212861447	0.69030323	0.342488335	0.380914846	0.832696671	0.234268154	0.832440797	0.733086112
Potra2n10c22093	blue-2011	-0.468761772	-0.087860247	-0.700087132	-0.235823863	0.167660433	-0.063585517	-0.013118932	0.174249387	-0.552529339	-0.285589127	-0.704237369	0.126329959	-0.271025592	0.14584028	0.797274545	0.016451769	0.485119306	0.622185701	0.852655786	0.96946251	0.608358069	0.077956738	0.394599705	0.015555282	0.711288528	0.420169569
Potra2n10c22096	blue-2011	-0.584225145	-0.296101161	-0.734929728	0.108630383	-0.055835202	-0.106473072	0.15644406	0.565091725	-0.45474981	0.010917213	-0.307892027	0.196395312	-0.050933859	0.05911043	0.37663774	0.009977964	0.750536979	0.870475667	0.755359223	0.645976521	0.070066397	0.159933879	0.974585976	0.356995365	0.562739575	0.881773523
Potra2n10c22097	turquoise-2011	0.118514399	-0.514894429	0.076998041	-0.38750835	-0.366168626	-0.63120911	-0.473146139	-0.477691103	0.187993798	0.009119625	0.630732478	-0.462216774	-0.485051964	0.728547761	0.105074568	0.821966892	0.23899567	0.268062116	0.037275264	0.141596488	0.137280278	0.579885494	0.978769663	0.037462971	0.152322459	0.13046825
Potra2n10c22099	brown-2011	0.285328518	0.65200243	0.474453302	0.345987424	0.058820056	0.561292329	-0.13544685	0.323944282	0.460596773	0.214693987	-0.184034879	-0.090163322	0.569837118	0.395050325	0.029708975	0.140346472	0.297294595	0.863605927	0.072393418	0.691308662	0.331129844	0.153954193	0.526113366	0.588033857	0.79205974	0.067231297
Potra2n10c22100	blue-2011	-0.546057327	-0.615513595	-0.844711237	-0.326733388	-0.294056499	-0.469724664	0.065725901	0.130232671	-0.515546292	-0.259023737	-0.197519069	0.05174479	-0.355469688	0.08224387	0.04380806	0.001066789	0.326740185	0.380098502	0.144901505	0.847745062	0.702714896	0.104559044	0.441824629	0.560461568	0.879902866	0.28334985
Potra2n10c22102	brown-2011	0.502315447	0.182702908	0.622583557	-0.084432519	0.222213492	0.052429424	-0.053721763	-0.467073446	0.444937659	-0.019213124	0.322806345	-0.120740975	0.006864205	0.115347864	0.590785094	0.040774769	0.805049619	0.511360421	0.878323979	0.875344707	0.147495518	0.17028806	0.955287083	0.332929743	0.723618871	0.984019572
Potra2n10c22103	blue-2011	0.205267361	0.164179929	-0.253374984	0.436284224	0.406589569	0.38858668	0.505615359	0.481575962	-0.381640138	0.330605765	0.151164095	0.448920987	0.410750111	0.544855792	0.629534736	0.452194532	0.179753164	0.21462584	0.237577591	0.112592683	0.133657675	0.246798442	0.320697423	0.657281257	0.166036321	0.209515977
Potra2n10c22104	brown-2011	0.517290373	0.360515839	0.742942653	0.053932973	-0.165091833	0.381586357	-0.084855036	-0.332257985	0.715088264	-0.031480356	0.210993814	-0.383604197	0.363791655	0.103187846	0.276080223	0.008801688	0.874857933	0.627606315	0.246870621	0.804090356	0.318137564	0.013377794	0.926791814	0.53343778	0.244170792	0.271417509
Potra2n10c22106	brown-2011	0.058177897	0.267453302	0.079432286	0.07971584	0.441747435	-0.062554888	0.030466353	-0.003246468	-0.259431215	0.375784387	-0.049841964	0.480289653	-0.111825328	0.865083178	0.426560779	0.816419893	0.815774234	0.173741045	0.855022064	0.929144708	0.992441636	0.441080945	0.254728682	0.884293164	0.134850355	0.743410052
Potra2n10c22109	turquoise-2011	0.180785666	0.139957338	0.493605071	0.032348933	0.035528477	-0.067838574	-0.130664781	-0.307385951	0.067698586	0.019940655	0.197969756	0.030953684	-0.089278288	0.594753742	0.681487931	0.122827863	0.924776785	0.917403962	0.842902675	0.701767508	0.357827338	0.843223387	0.95359551	0.559548998	0.92801384	0.794062811
Potra2n10c22111	blue-2011	0.12282834	-0.068389784	-0.325568177	0.058078524	0.256336789	-0.009073218	-0.104211537	0.343339246	-0.00674715	0.323271394	0.196714298	-0.063331278	0.060068065	0.719006686	0.841640061	0.328570269	0.865311815	0.44674327	0.978877677	0.76042286	0.301255021	0.984292057	0.33219354	0.562092574	0.853239407	0.86073608
Potra2n10c22115	turquoise-2011	-0.18828931	-0.507908462	-0.110153956	-0.322871075	-0.11553328	-0.5763548	-0.32900672	-0.118674471	0.319030556	-0.03705563	0.268121842	-0.307459686	-0.383812016	0.579279012	0.110703384	0.747136144	0.332827219	0.735161395	0.063464901	0.323185382	0.728193104	0.338939012	0.913864797	0.425361163	0.357706058	0.243893706
Potra2n10c22116	turquoise-2011	0.091125793	-0.199488038	0.214349221	-0.214774811	-0.078078398	-0.481921789	-0.132757707	-0.360855709	0.028247456	0.08110777	0.363402932	0.106011446	-0.319362533	0.789882689	0.556479087	0.526794032	0.52595385	0.819504128	0.133338167	0.697184245	0.275594389	0.934295191	0.812606283	0.271968477	0.756392121	0.338408385
Potra2n10c22118	purple-2011	0.309208757	-0.104303585	0.18529904	0.05906377	0.112954429	0.047895511	0.149334157	0.08882888	0.624167877	0.041788014	0.394322686	-0.160668902	0.198022351	0.354835398	0.760216597	0.5854272	0.86304538	0.740895664	0.888787143	0.661214496	0.79508037	0.040115577	0.902906701	0.230116571	0.636978892	0.559442541
Potra2n10c22119	turquoise-2011	0.492140518	0.168046988	0.620865898	-0.163309268	0.049516703	0.039742902	-0.262196521	-0.673631408	0.385822009	-0.049384166	0.322970506	-0.364010363	-0.191078028	0.124115272	0.621371388	0.041497886	0.63137788	0.885043917	0.907640506	0.436049633	0.02305851	0.24122313	0.885349859	0.332669766	0.271107794	0.573567817
Potra2n10c22122	yellow-2011	-0.597709193	0.006725049	-0.490267193	0.194631091	0.09096714	0.15002054	0.349827215	0.497011972	-0.471839164	-0.061751839	-0.607742933	0.423007798	0.155166594	0.052130199	0.984343503	0.125774547	0.566323272	0.790241459	0.65973829	0.291603159	0.119866229	0.142853313	0.856866572	0.047317986	0.194885721	0.648705605
Potra2n10c22124	brown-2011	0.153934063	0.27908496	0.169346212	-0.215372785	0.048482715	-0.118575034	-0.430391829	-0.308985365	-0.033110505	0.070381937	-0.155029333	-0.06502384	-0.339004053	0.651342372	0.405922143	0.618637248	0.524774306	0.88743109	0.728413411	0.186377909	0.355201373	0.923010325	0.837079603	0.648999071	0.849355286	0.307800294
Potra2n10c22126	brown-2011	0.42272564	0.293189517	0.487502945	0.077852657	0.134520412	0.177832265	0.168577774	-0.082000291	0.575436671	0.375504675	0.268399808	0.13161539	0.415318141	0.195215373	0.381570771	0.128248713	0.820018603	0.693331155	0.600886685	0.620253859	0.81057628	0.063986608	0.25511108	0.424862864	0.699684671	0.203989729
Potra2n10c22127	turquoise-2011	0.507878214	-0.006620141	0.337525488	0.025703224	-0.023857554	-0.169482149	-0.022777345	-0.102397444	0.490504566	0.327303886	0.651195314	-0.01245855	-0.00207846	0.110728171	0.984587713	0.310050149	0.940203613	0.944491487	0.618351428	0.947001656	0.764490783	0.125563517	0.325846145	0.029980558	0.970999137	0.995160933
[truncated: 18,138 more rows]
