# Supplementary material for: Salicylic acid metabolism and signalling coordinate senescence initiation in aspen in nature
Source: Nat Commun. 2023 Jul 18;14:4288. doi: 10.1038/s41467-023-39564-5 (PMC10354028; doi:10.1038/s41467-023-39564-5)
Supplement: Supplementary file 5 — Supplementary Data 1-16 [file 41467_2023_39564_MOESM5_ESM.zip › Supplementary_Data_1-16/Supplementary_Data_13.txt]

Potra-ID	Module color 2011	GS.CCI	GS.Soluble.carbohydrates.mg.g.FW	GS.Starch.mg.g.FW	GS.Benzoic.acid..2.3.dihydroxy.	GS.Adenine	GS.Adenosine	GS.Alanine..3.cyano.	GS.Alanine	GS.X2.HG	GS.alpha.KG	GS.alpha.Tocopherol	GS.AMP	GS.Arabinose	GS.Arabitol	GS.Ascorbic.acid	GS.Asparagine.2TMS	GS.Asparagine.3TMS	GS.Aspartic.acid	GS.Benzoic.acid	GS.beta.Alanine	GS.Butanoic.acid..2.4.dihydroxy.	GS.Caffeic.acid	GS.Catechin	GS.Catechol	GS.cis.Aconitic.acid	GS.Citramalic.acid	GS.Citric.acid	GS.Coumaric.acid	GS.Cytosine	GS.DHA.dimer..MP.BP.	GS.Dihydrouracil	GS.Diketogulonic.acid	GS.Epigallocatechin	GS.Erythritol	GS.Erythronic.acid	GS.Erythrose	GS.Flavonoid_1	GS.Sorbose	GS.Fructose..MP.BP.	GS.Fructose.6.phosphate..MP.BP.	GS.Fucose	GS.Fumaric.acid	GS.GABA	GS.Galactinol	GS.Galactitol	GS.Galactose..MP.BP.	GS.Gallic.acid	GS.Gluconic.acid
Potra2c131s34685	turquoise-2011	0.912592793	-0.28480871	-0.519868645	-0.716521354	-0.26601061	-0.126940115	-0.499774167	-0.608742992	-0.680501542	-0.498448352	-0.564799969	-0.425121591	-0.673934638	-0.854457302	-0.209848143	-0.563206327	-0.333418393	0.189428806	-0.597101396	-0.407855979	-0.705647245	0.494670077	0.200868409	0.389559207	0.043311933	-0.253880386	0.419664701	-0.796899179	-0.65966097	0.278654201	-0.583280585	-0.034395499	0.000100002	-0.222968981	0.512255694	0.571939658	-0.552056707	-0.400414273	-0.848863088	-0.647587829	-0.808239763	-0.17171672	-0.474129141	-0.415159974	-0.146238891	-0.722502399	-0.354695273	0.095152882
Potra2c131s34686	turquoise-2011	0.883574734	-0.308997866	-0.472336718	-0.755807679	-0.330851265	-0.182397086	-0.535834215	-0.594212259	-0.628129061	-0.476266194	-0.643834031	-0.456753042	-0.675404958	-0.858991131	-0.270017067	-0.556304953	-0.378710631	0.223537397	-0.610230974	-0.386362214	-0.717603379	0.501957036	0.097521189	0.397353562	0.005817783	-0.211679217	0.340900532	-0.830005257	-0.661010443	0.258071909	-0.577790058	-0.080568155	-0.088295436	-0.274254958	0.618307066	0.511073583	-0.603886633	-0.467201679	-0.797619964	-0.599886733	-0.834636042	-0.144389919	-0.412420868	-0.37255579	-0.219406151	-0.702046055	-0.296861239	0.150683654
Potra2c131s34687	turquoise-2011	0.816654061	-0.199784997	-0.347263533	-0.66814292	-0.211007482	-0.052566004	-0.404809567	-0.480916364	-0.508705996	-0.287728832	-0.523497742	-0.359883475	-0.546649982	-0.751315713	-0.104538001	-0.473638117	-0.201160358	0.242328752	-0.50005646	-0.228833058	-0.549398346	0.471350772	0.197960983	0.205277556	0.080042236	-0.057706959	0.340684518	-0.744614245	-0.678322626	0.356193802	-0.451834095	0.091102349	0.080537527	-0.226757168	0.659752541	0.589335171	-0.474552586	-0.34290748	-0.681621057	-0.504297208	-0.732969993	0.006481346	-0.550602811	-0.403946933	-0.162783207	-0.610244992	-0.120701982	0.062952257
Potra2c131s34689	turquoise-2011	0.454672659	-0.437685397	-0.480277179	-0.512275997	-0.311294589	0.210930953	-0.576210847	-0.740720356	-0.329743112	-0.380740355	-0.472583743	-0.621980435	-0.461765884	-0.585736604	-0.366937546	-0.832303123	-0.460474666	-0.116716551	-0.615359158	-0.402379157	-0.603007019	0.001531148	0.067990869	0.164620359	-0.139017651	-0.303063025	0.037794516	-0.425816104	-0.232077487	-0.078889248	-0.551885088	-0.182515907	-0.099737313	-0.552025148	0.052766268	0.123998077	-0.329467537	-0.139165075	-0.67313973	-0.722158365	-0.682589741	0.084856548	-0.46365821	-0.66437844	-0.387786929	-0.26265312	-0.436137918	-0.479378321
Potra2c131s34690	turquoise-2011	0.143256829	0.089744904	0.171959537	-0.205075002	-0.188210434	0.102279167	0.009125835	0.02381929	0.157704687	0.068315851	-0.296039495	-0.105572707	0.165275585	-0.32317334	-1.15E-05	0.036310801	-0.180264688	0.124192249	-0.120429561	0.088420974	-0.108438975	0.017271878	-0.006860166	-0.323731869	0.213009695	0.378233603	-0.211334404	-0.097694511	-0.254680034	0.364662735	-0.198510483	0.234148594	0.017258176	-0.1133964	0.571957562	0.085543376	-0.156354528	0.010544745	0.048188952	0.047449227	-0.355812789	0.324567648	-0.113096875	0.016020409	-0.040598063	0.059025764	0.373361085	-0.071286411
Potra2c499s35820	turquoise-2011	0.761472211	-0.279249864	-0.484623482	-0.602981686	-0.186392028	-0.064916905	-0.475642951	-0.56772195	-0.593753714	-0.31034215	-0.524944411	-0.443622887	-0.552499383	-0.679967118	-0.203459039	-0.651321097	-0.247308902	0.089611808	-0.470278499	-0.326632263	-0.584871172	0.432298646	0.217190677	0.241632525	0.124281066	-0.237235106	0.291405306	-0.660379032	-0.578773287	0.219605681	-0.40417123	-0.006358514	0.0722236	-0.406058652	0.580442122	0.457837815	-0.339881191	-0.246330173	-0.755155606	-0.54104133	-0.739058832	0.030401165	-0.491197415	-0.56655929	-0.342485275	-0.564778548	-0.217062633	-0.001416079
Potra2c499s35826	turquoise-2011	0.838240804	-0.204595165	-0.442865781	-0.618643142	-0.193289129	-0.000131537	-0.411650699	-0.526424363	-0.580906271	-0.353209415	-0.464025104	-0.401400846	-0.556438526	-0.746421809	-0.110350999	-0.551945461	-0.19229567	0.256686751	-0.459547157	-0.283045843	-0.570555634	0.528260123	0.280558679	0.252037495	0.099650587	-0.120108192	0.431264333	-0.696719751	-0.60388009	0.320856236	-0.465929232	0.064875682	0.1351272	-0.223790376	0.572623529	0.643934411	-0.389395686	-0.328148498	-0.752658224	-0.548232518	-0.721995995	0.00554553	-0.619841367	-0.449874577	-0.160125473	-0.621164549	-0.243609521	0.046141163
Potra2c499s35829	turquoise-2011	0.483366432	-0.441888105	-0.447201502	-0.82069428	-0.424252038	-0.033254699	-0.503061161	-0.673463372	-0.180346123	-0.234556653	-0.639619104	-0.562243046	-0.599261931	-0.739478781	-0.326842629	-0.612190827	-0.420880381	-0.023403447	-0.782451647	-0.320055209	-0.555687892	0.172273375	-0.181296034	0.229604946	-0.354068753	-0.178101804	0.178234597	-0.77505837	-0.658043009	0.067976337	-0.651530739	-0.210815721	-0.254313962	-0.398578238	0.435604104	0.31976945	-0.816212481	-0.431382747	-0.554035686	-0.66175539	-0.787459632	-0.269736127	-0.407530342	-0.402659857	-0.225307443	-0.343406575	-0.281205749	-0.181982783
Potra2c499s35830	turquoise-2011	0.879367459	-0.163086893	-0.250815625	-0.582367425	-0.121436017	-0.09439149	-0.470140215	-0.429097745	-0.5712867	-0.346221649	-0.472781581	-0.239938818	-0.628361772	-0.711197239	-0.125003512	-0.484778365	-0.190325632	0.296465013	-0.460837294	-0.181519385	-0.58711956	0.480356814	0.151118421	0.387228155	0.081811266	-0.130598591	0.330708216	-0.729077049	-0.564738294	0.281787093	-0.34885124	0.045208749	-0.008127448	-0.141203934	0.530716722	0.456863675	-0.42350405	-0.362989018	-0.733024588	-0.455313089	-0.674742342	0.050334195	-0.391461613	-0.279049806	-0.167256829	-0.78035055	-0.124611386	0.144714065
Potra2c868s36853	turquoise-2011	0.756965952	-0.330759514	-0.264226691	-0.552857872	-0.384567728	-0.205326758	-0.566317591	-0.516268989	-0.544529739	-0.415464661	-0.486362431	-0.480179625	-0.604555031	-0.629946202	-0.179738919	-0.46514169	-0.287406887	0.437910784	-0.457881391	-0.280597151	-0.654844674	0.607524041	0.191020589	0.357391291	-0.082698308	-0.019509032	0.440110699	-0.735270571	-0.352893138	0.184836134	-0.431198327	-0.054587707	0.000514657	-0.260253897	0.505174297	0.492312402	-0.459751785	-0.526636213	-0.700031871	-0.534588924	-0.557958489	0.027495766	-0.626999852	-0.388701044	-0.213631651	-0.602301611	-0.352878273	0.224880151
Potra2n1016s36925	brown-2011	0.593722248	-0.453492764	-0.643807004	-0.598646569	-0.580239737	-0.323156507	-0.394409485	-0.666346545	-0.642872775	-0.664690573	-0.504285894	-0.608242898	-0.420937425	-0.739921543	-0.219630761	-0.259491297	-0.575617198	-0.032341622	-0.637697578	-0.719976002	-0.738871772	0.315445065	0.329203379	0.145241391	-0.027173432	-0.242838825	0.439717736	-0.596665842	-0.445666834	0.22851309	-0.835125542	-0.083330853	0.058752841	-0.265094213	0.20107372	0.479796135	-0.626439859	-0.315707731	-0.706473654	-0.788943802	-0.60550909	-0.524099278	-0.493552916	-0.520031674	0.062383977	-0.273304541	-0.694175021	0.047336734
Potra2n1018s36926	turquoise-2011	0.384271247	0.236164292	0.07029305	-0.252613101	0.423952949	0.201583807	0.112103137	0.078695736	-0.071614048	0.238904384	-0.028202447	0.347941339	-0.199584189	-0.216313369	0.247620462	-0.042288305	0.337607433	-0.03863229	-0.109113448	0.271831395	0.124293768	-0.025618873	0.049704268	-0.018475976	0.178029352	-0.007614432	0.026869457	-0.288195801	-0.615407177	0.32085677	0.126441155	0.320602319	0.159402557	0.19614563	0.282344707	0.297918061	-0.094218701	0.116278197	-0.130656947	0.017464411	-0.23318677	0.077380734	-0.050612519	0.00247297	0.105714623	-0.41970364	0.447148162	-0.118435724
Potra2n1022s36931	yellow-2011	-0.432294926	0.165486198	0.087766629	0.46122352	0.201700916	0.203991926	0.376374352	0.241284191	0.126359043	-0.060434576	0.434157852	0.280510834	0.449569621	0.407706531	0.160233009	0.428990916	0.081073015	-0.356956962	0.258683533	-0.049090881	0.321157405	-0.610318317	0.145798423	-0.303810413	0.116798059	-0.074185592	-0.290278311	0.619747834	0.430491908	-0.130782261	0.104873728	0.107350604	0.153662492	0.263338834	-0.813160437	-0.284862078	0.422853726	0.460701988	0.347445818	0.11494881	0.486463466	-0.112710209	0.304989091	0.089717313	0.338464754	0.44339096	-0.091774708	-0.352203895
Potra2n1022s36932	blue-2011	-0.604928341	0.571570619	0.734303538	0.748745723	0.328416816	0.12763948	0.665095257	0.820292761	0.635708369	0.657357151	0.593180909	0.558497595	0.821231225	0.66249945	0.54558159	0.753356966	0.505304261	0.171321017	0.767968908	0.620714269	0.704061319	-0.017986778	0.176730866	-0.615943057	0.369011733	0.695910326	-0.091221364	0.704932695	0.413181323	0.273751884	0.632870648	0.482531339	0.375830318	0.405725473	0.103584766	-0.151276645	0.60861809	0.445375453	0.787196375	0.821678316	0.691792082	0.488818637	0.105635959	0.510174298	0.350445248	0.550035613	0.70970853	0.184134635
Potra2n1028s36937	brown-2011	0.562238857	-0.446785726	-0.303227917	-0.360557094	-0.360987543	-0.394086159	-0.719717422	-0.562229744	-0.523958381	-0.428470766	-0.456404585	-0.469621319	-0.652997704	-0.478829528	-0.379957882	-0.656199813	-0.465354134	0.168676098	-0.458384134	-0.370082806	-0.751478988	0.525045244	0.004401461	0.608870708	-0.145792699	-0.331452897	0.372552541	-0.588059566	-0.087895985	-0.125720582	-0.318816243	-0.331391646	-0.270104288	-0.414033052	0.247258155	-0.019557223	-0.430137257	-0.42427646	-0.758901096	-0.503669085	-0.5020003	-0.059648582	-0.203922833	-0.319868798	-0.39243318	-0.6058982	-0.484095819	0.277408009
Potra2n1039s36942	turquoise-2011	0.356752547	-0.042579156	-0.00043544	-0.381795021	-0.418339841	0.050443311	-0.080883056	-0.104730201	-0.134764861	-0.326579466	-0.302224384	-0.305414784	-0.074040566	-0.394739957	-0.041292217	0.150456934	-0.138729589	0.585185483	-0.140258502	-0.090806257	-0.206589665	0.273031505	0.075461188	-0.083849674	-0.069760808	0.410523525	0.056914372	-0.328300695	-0.162599462	0.284289772	-0.397367325	0.095569089	0.062516931	0.07834385	0.419900201	0.571520919	-0.243276004	-0.479584652	-0.046177656	-0.15281722	-0.234743242	0.084939825	-0.489448913	-0.001519812	0.090901987	-0.069219668	-0.095892633	0.141648994
Potra2n1041s36943	brown-2011	0.267724192	0.053364094	-0.066914263	-0.227976463	0.194628504	0.014013738	0.005481891	-0.143362079	0.064218094	0.300144095	-0.034116015	0.140663335	-0.208413664	-0.36410713	0.261140617	-0.211864444	0.054550424	-0.266305331	-0.35560316	0.095152541	-0.118473585	0.179328051	0.16465446	-0.023215886	0.089110149	-0.046696386	0.461620723	-0.346462813	-0.646115256	0.373757328	-0.140270879	0.266743388	0.147585135	0.054845644	0.282423573	0.186919578	-0.454598823	0.203424359	-0.340895574	-0.23054144	-0.380423331	-0.172044121	-0.210012728	-0.0734954	0.25411006	-0.324640397	0.201691882	-0.106839242
Potra2n1048s36945	blue-2011	-0.481916675	0.571054823	0.567012219	0.69424788	0.307627366	0.146776379	0.537153364	0.725299215	0.558851072	0.371981225	0.539129775	0.55494718	0.611391905	0.457220675	0.301016832	0.539728766	0.305361538	0.228575908	0.673663249	0.50623679	0.51188882	0.059659483	-0.068922082	-0.152287449	0.237258581	0.429789565	-0.031091398	0.672262382	0.50353884	0.093372259	0.479559531	0.176433268	0.035332996	0.551472635	-0.082524969	-0.273252169	0.46514579	0.258423123	0.611578258	0.77253552	0.504896999	0.308691025	0.446182776	0.84638947	0.379409971	0.286415705	0.468176322	0.297550709
Potra2n1049s36950	blue-2011	-0.319300768	0.205395346	-0.072895652	0.291890897	0.365977374	0.189092956	0.389783111	0.265270731	-0.01774516	0.0944055	0.248296116	0.28243299	0.386721974	0.39938757	0.068332669	0.255108115	0.243051076	-0.427529941	0.35932817	0.00405442	0.425609649	-0.551673716	0.051364721	-0.316171427	0.302770847	-0.203077434	-0.497217564	0.510202667	0.13350586	-0.110841449	0.300306349	0.098024758	0.173977975	0.039300307	-0.348495325	-0.193678793	0.580091552	0.476052454	0.349199303	0.274166428	0.311053529	0.012607905	0.414819224	-0.075509142	-0.036770736	0.362259554	0.188120606	-0.279474156
Potra2n1055s36952	turquoise-2011	0.108454383	-0.185316974	-0.315189443	-0.265173522	-0.39261896	-0.341570166	-0.008902213	-0.208814414	-0.256744728	-0.244953463	-0.402761785	-0.298568193	0.15634094	-0.364836649	-0.121693549	0.137569149	-0.470882656	-0.364315228	-0.280456466	-0.475010856	-0.328040173	-0.080685084	0.194695051	-0.348265491	0.319871655	-0.048005456	-0.122961109	-0.110583366	-0.349594189	0.308591751	-0.472187632	0.106745288	0.078044579	-0.314459373	0.376968945	0.023764045	-0.274344017	0.144635973	-0.145705348	-0.248555165	-0.374724031	-0.281725853	0.042906337	-0.327704836	-0.011393608	0.210859947	-0.077384597	-0.000475252
Potra2n1055s36953	yellow-2011	-0.153070048	0.262865422	-0.084182983	0.360058114	0.398853086	-0.00881192	0.49792395	0.290315378	-0.163414938	0.05025439	0.469648493	0.434105258	0.31158576	0.316165031	0.390317524	0.502554393	0.336321194	-0.355490938	0.31272474	-0.051369729	0.351145737	-0.235430402	0.411764899	-0.255502242	0.339119102	-0.154573797	0.121267286	0.376722058	-0.003566577	0.146289236	0.1961887	0.299993969	0.435017517	0.381130667	-0.462632592	0.112844095	0.374964039	0.479382411	0.159474438	0.12773821	0.42600623	-0.326113073	0.14694328	0.010802583	0.458865897	0.169214255	-0.009629618	-0.044917729
Potra2n1069s36958	turquoise-2011	0.361971433	-0.312885081	-0.50112243	-0.311754643	-0.094323229	-0.351236967	-0.230394855	-0.324748253	-0.724913801	-0.485492527	-0.226391802	-0.189289835	-0.401392854	-0.130355318	-0.196161329	-0.0689152	-0.102704211	-0.146375856	-0.206832165	-0.492579429	-0.27639287	-0.0055329	0.132994402	0.279963714	-0.020940277	-0.510838292	0.036188918	-0.336126057	-0.207906746	-0.144524831	-0.181348316	-0.186002496	0.022195743	-0.162009876	-0.155242228	0.212162326	-0.077251692	-0.196011115	-0.376601593	-0.385088385	-0.078463522	-0.472727954	-0.005387719	-0.446465294	-0.168267844	-0.272962433	-0.483936388	0.116663914
Potra2n106s34540	brown-2011	0.345560498	-0.612432314	-0.58484757	-0.433952843	-0.383503777	-0.681617647	-0.7185942	-0.566162203	-0.70112921	-0.634240136	-0.573389096	-0.464952324	-0.735269347	-0.274513333	-0.714157816	-0.550420575	-0.555578206	-0.147481835	-0.435719338	-0.633071418	-0.671227455	0.186028292	-0.382074294	0.843758029	-0.316806854	-0.801619067	-0.034778512	-0.528988752	-0.021963741	-0.54296111	-0.261672192	-0.745106882	-0.616889674	-0.506364922	-0.025800897	-0.322473209	-0.403586254	-0.529135427	-0.588733385	-0.431676671	-0.364247556	-0.525407458	0.438525518	-0.273025019	-0.617660213	-0.485934037	-0.680674452	0.391295031
Potra2n106s34546	yellow-2011	-0.26909887	-0.212335083	-0.339265878	-0.015111147	-0.048032405	0.051635867	0.001971534	-0.20716899	-0.070321498	-0.338493649	0.013403169	-0.066139452	0.001308682	0.080956116	-0.269281368	-0.002840714	-0.267857434	-0.561428452	-0.211072666	-0.389864447	-0.022739585	-0.682824197	-0.203395585	0.066675643	-0.221150164	-0.51021068	-0.378753464	0.221466602	0.172884003	-0.402906229	-0.24243421	-0.317104879	-0.254470429	-0.049494942	-0.803640497	-0.36727887	-0.036005097	0.157838985	0.041095418	-0.267986712	0.076809374	-0.494297576	0.459370356	-0.103904224	0.042401818	0.25345619	-0.432856424	-0.423577286
Potra2n106s34547	blue-2011	-0.56733353	0.332909665	0.759308112	0.537493166	0.426224107	0.376552384	0.323752151	0.521080825	0.688859422	0.6217702	0.477044112	0.508624579	0.456663554	0.64345024	0.340529087	0.339747003	0.437865446	-0.05744892	0.38566482	0.649215511	0.610349351	-0.517828109	-0.130405213	-0.411258656	-0.017163477	0.400909775	-0.429736428	0.532637333	0.410296833	-0.09011406	0.611928775	0.280990581	0.079896819	0.207967362	-0.372443722	-0.46335542	0.44858114	0.421676703	0.632095534	0.501454989	0.590436975	0.54468239	0.179973609	0.266461533	0.106333346	0.372862844	0.625061265	-0.348355099
Potra2n1075s36965	turquoise-2011	0.433255516	-0.243009	-0.564268932	-0.67928748	-0.485970334	-0.128502165	-0.13570821	-0.412815238	-0.416314933	-0.501624442	-0.618040294	-0.487855538	-0.168626295	-0.682953522	-0.29783602	-0.085379366	-0.459806749	-0.043973044	-0.453456371	-0.538562596	-0.428451183	0.046711195	0.027852832	-0.085302841	0.085148756	-0.10397689	-0.096761294	-0.440124914	-0.577672789	0.270418989	-0.71086495	-0.057901936	-0.047164924	-0.246486577	0.505137924	0.454883674	-0.460576633	-0.279850542	-0.297812376	-0.427077255	-0.654593673	-0.360543394	-0.159350899	-0.312264565	-0.078786666	-0.042852132	-0.252979995	-0.01862095
Potra2n10c20098	turquoise-2011	0.73713815	-0.361035339	-0.635903825	-0.800848394	-0.26937942	-0.122699061	-0.421499744	-0.648301907	-0.617295598	-0.389121191	-0.647382172	-0.479824964	-0.57075647	-0.781903323	-0.255634279	-0.540336264	-0.344783268	-0.124132292	-0.654975848	-0.481127574	-0.593685343	0.209220404	0.13336563	0.161389112	0.051352719	-0.341966464	0.166179519	-0.749212811	-0.799213646	0.236646652	-0.597445712	-0.037009674	0.011025794	-0.413676629	0.530566273	0.488163276	-0.548516428	-0.248478426	-0.71767604	-0.668220413	-0.824595403	-0.271805072	-0.385228265	-0.623283955	-0.262763985	-0.474414763	-0.271480005	-0.109191124
Potra2n10c20099	turquoise-2011	0.778391691	0.134769387	-0.3259955	-0.499653022	0.043885895	-0.024657775	-0.023729416	-0.156025409	-0.503673535	-0.21561887	-0.366904244	-0.01698067	-0.268631515	-0.706225266	0.056096891	-0.147604191	-0.047681632	0.133528033	-0.232332071	-0.148210679	-0.320239683	0.412695286	0.267993383	0.071222545	0.435375259	-0.04379208	0.26184934	-0.493915736	-0.7859778	0.571469204	-0.323561176	0.27603733	0.202443092	0.06780927	0.739498387	0.623069056	-0.261433972	-0.092324998	-0.489281527	-0.190389499	-0.670460228	-0.055244507	-0.200511255	-0.0953511	0.070164532	-0.563775452	0.149857779	0.187075379
Potra2n10c20100	turquoise-2011	0.683365892	-0.007091818	-0.064497982	-0.282505474	-0.178196887	0.004153654	-0.227199714	-0.235583906	-0.383828817	-0.179491027	-0.248709034	-0.248871265	-0.209085881	-0.547981383	0.141013	-0.226435565	-0.09303788	0.434164402	-0.185339648	-0.074559948	-0.428537327	0.611458154	0.495334219	-0.039480289	0.308609227	0.277807376	0.475259057	-0.43321091	-0.353095874	0.521409311	-0.291351811	0.339284715	0.352498762	-0.083614131	0.636708557	0.597986631	-0.163106429	-0.161908444	-0.528529925	-0.29592476	-0.46023796	0.309204666	-0.732026043	-0.302287487	0.0208325	-0.430248357	-0.01550506	0.147773484
Potra2n10c20102	brown-2011	0.033106508	-0.20388049	-0.076729732	0.02932216	-0.452984169	-0.390893293	-0.159333069	-0.10085584	-0.243030835	-0.588187821	-0.061165504	-0.186011355	-0.075591771	-0.098542856	-0.196295355	0.277069708	-0.417798562	0.199923402	-0.108187871	-0.395261236	-0.347860011	0.109522588	-0.008698585	0.2908547	-0.196969947	-0.061751677	0.15194192	-0.025167608	0.363517836	-0.137745393	-0.356919365	-0.26602033	-0.225802258	0.165348048	-0.364603657	-0.079281069	-0.238716686	-0.344236033	-0.093427064	-0.19124494	0.120892315	-0.413301649	0.137985982	0.219816966	0.236738852	-0.016183825	-0.587612215	0.33856074
Potra2n10c20103	turquoise-2011	0.466676032	-0.220660658	-0.702755786	-0.614954744	-0.209795916	0.162946655	-0.174747861	-0.516818276	-0.477402832	-0.460040396	-0.499285371	-0.440896677	-0.254729871	-0.627894535	-0.316372259	-0.423618487	-0.334752935	-0.2275905	-0.436679102	-0.506964065	-0.371704484	-0.108751976	0.07052987	-0.004178508	0.122059577	-0.358920619	-0.144392548	-0.337717023	-0.54153705	0.121131877	-0.591761808	-0.086104993	0.007056157	-0.321309678	0.246159201	0.396148307	-0.230237274	-0.078631542	-0.440779631	-0.507463609	-0.691833688	-0.228681129	-0.162821842	-0.492034501	-0.213427373	-0.135907766	-0.288985824	-0.329268596
Potra2n10c20104	turquoise-2011	0.644062708	0.00655111	-0.02834679	-0.466519972	-0.291214923	0.095217882	-0.241845966	-0.232022722	-0.169318413	-0.309960614	-0.361277889	-0.226887825	-0.313160666	-0.71168444	-0.043600974	-0.19092382	-0.239231115	0.538087502	-0.351062935	-0.042220922	-0.446164972	0.469806369	0.073082251	0.185278924	-0.002282974	0.27487829	0.317081492	-0.513407145	-0.37576927	0.399582403	-0.48223975	0.109638749	-0.038155894	0.121172648	0.525398497	0.517283564	-0.473691874	-0.431545185	-0.405350762	-0.278794786	-0.579005038	0.119281131	-0.435204624	0.114080923	0.141091242	-0.482030314	-0.049484408	0.145438834
Potra2n10c20105	turquoise-2011	0.725395057	-0.206113766	-0.392256468	-0.734029873	-0.194824191	-0.162822982	-0.355519253	-0.421618485	-0.473946284	-0.211360452	-0.605971663	-0.324780143	-0.538715462	-0.698198771	-0.183708362	-0.421947536	-0.183058927	0.137301479	-0.476753701	-0.225575629	-0.463079814	0.407635174	0.018604461	0.217192955	0.059734497	-0.134576765	0.188837949	-0.763584992	-0.78245303	0.297099813	-0.384469085	0.002225103	-0.03408248	-0.278528187	0.787341747	0.508390882	-0.508464098	-0.368298645	-0.560366497	-0.387562157	-0.74045827	-0.105248858	-0.321650795	-0.345883543	-0.267021331	-0.553280433	-0.012488716	0.14924449
Potra2n10c20106	yellow-2011	-0.196910645	-0.260495708	-0.262048509	0.00289847	-0.328450542	-0.163517901	0.095167183	-0.210357193	-0.128714467	-0.154254553	0.024854922	-0.306153928	0.232621191	0.052180889	0.111040201	0.261653908	-0.188098617	-0.322959599	-0.142453683	-0.418852418	-0.071839893	-0.18983972	0.418258181	-0.470645628	0.026525802	0.019287121	0.119363659	0.086424228	0.014461783	0.097445309	-0.343174028	0.137352315	0.346210874	-0.189451777	-0.244144355	0.157866593	-0.065803664	0.192355473	0.001756328	-0.362007399	0.146372905	-0.356113019	-0.40171938	-0.521098466	0.201011397	0.488429897	-0.393462402	-0.225685157
Potra2n10c20107	blue-2011	-0.624568413	0.300604578	0.502414268	0.451122127	0.066144616	-0.093870466	0.45177281	0.617664743	0.501025091	0.256195815	0.278516317	0.397588738	0.571290094	0.528803468	0.109114944	0.73111112	0.142535965	0.007915609	0.468768915	0.296563586	0.497991599	-0.335959263	-0.291002395	-0.280922433	0.02962575	0.329139182	-0.454105886	0.543020159	0.415518007	-0.075844324	0.358849585	0.031628726	-0.139939918	0.322099035	-0.157066861	-0.424149342	0.277996232	0.140267769	0.776054615	0.645600595	0.56107621	0.038384971	0.611443012	0.612770845	0.208803304	0.513437698	0.396926508	0.200980627
Potra2n10c20111	turquoise-2011	0.606601382	-0.339274312	-0.452054459	-0.819408898	-0.279913286	-0.279457761	-0.383447675	-0.512563883	-0.379547694	-0.187782092	-0.611422184	-0.357887925	-0.63272783	-0.692798526	-0.201341751	-0.390023059	-0.247253507	-0.012066919	-0.65671249	-0.29747556	-0.479887322	0.329740042	-0.093802768	0.275211934	-0.18151621	-0.225365526	0.283722369	-0.865508799	-0.855776337	0.204083785	-0.493120505	-0.108299763	-0.145786926	-0.266524017	0.627648954	0.448927887	-0.78027008	-0.430397525	-0.550272056	-0.518925608	-0.708511507	-0.417097545	-0.290328799	-0.334688447	-0.159600877	-0.50003857	-0.153669055	0.124341002
Potra2n10c20113	yellow-2011	-0.52609974	0.169934393	0.188825358	0.487158887	0.062636652	0.379049382	0.317624631	0.249242733	0.423126077	0.199939049	0.49125206	0.034207867	0.449829424	0.480939532	0.195948498	0.199105027	0.264121622	0.169480076	0.438925566	0.217277969	0.424034195	-0.082581369	0.118072378	-0.284621483	-0.105340535	0.309822994	0.043940904	0.553311998	0.590456636	-0.153074519	0.213271875	0.048332638	0.222596135	0.186109967	-0.417504698	0.021732925	0.467672762	0.144533102	0.439134185	0.252901317	0.521526946	0.233304099	-0.245246697	0.137576546	0.190037372	0.53668564	-0.066879429	-0.177266379
Potra2n10c20116	magenta-2011	-0.207320374	-0.152063051	-0.13342533	-0.222489988	0.112753158	0.383503466	0.057792399	-0.20046766	0.256759119	0.29144478	0.089645162	-0.106464433	-0.103054874	0.138100775	0.109493996	-0.170636342	0.285989341	-0.217091449	-0.204322723	0.102755503	0.290194486	-0.35263017	-0.060580284	-0.230396775	-0.404961212	-0.034907901	-0.035040578	-0.115945282	-0.230692093	-0.153373272	-0.016606544	0.016761262	0.13546036	-0.113028184	-0.262876279	0.238802505	-0.103255818	0.036944034	0.119171003	-0.251791649	0.083269394	-0.121429438	-0.441102485	-0.398121379	-0.010207686	0.241944109	-0.039682551	-0.565658958
Potra2n10c20118	brown-2011	0.468123322	-0.30168132	-0.062915387	-0.339637094	-0.441138112	-0.208362814	-0.541265605	-0.372957048	-0.348540072	-0.652737631	-0.39399746	-0.311586645	-0.479618116	-0.481803773	-0.375725117	-0.226687662	-0.52999011	0.333254348	-0.446689892	-0.318799496	-0.638047581	0.150083266	-0.169738611	0.527955856	-0.273045384	-0.12559152	0.044200741	-0.419509524	0.092755612	-0.120690177	-0.465378855	-0.305818233	-0.41709365	-0.034764527	-0.110274707	-0.054236759	-0.463949363	-0.523468815	-0.450421617	-0.417940507	-0.344660871	-0.113060652	0.017214836	0.070348743	-0.061387186	-0.471802425	-0.469997491	0.155625674
Potra2n10c20120	brown-2011	0.897418438	-0.022924158	-0.138868597	-0.3334562	-0.06880339	-0.144410248	-0.431049941	-0.286496581	-0.595803624	-0.41013437	-0.327104335	-0.114850135	-0.536689955	-0.674427642	-0.079029158	-0.418557994	-0.21337444	0.426911773	-0.278886051	-0.139343642	-0.628845175	0.661911891	0.239764671	0.505950338	0.235242622	-0.08885982	0.470822216	-0.560481199	-0.332785563	0.31899257	-0.263811913	0.064687838	-0.002288844	0.022737025	0.474497398	0.35801844	-0.278711832	-0.314311532	-0.760488575	-0.30768636	-0.591404905	0.1490029	-0.261053222	-0.029719132	-0.055025024	-0.869865456	-0.139544335	0.349922817
Potra2n10c20123	brown-2011	0.275292753	0.392764306	0.434423556	0.075589744	0.201580659	0.51814365	0.146771586	0.17998153	0.331976786	0.388848022	0.198070318	0.160274379	0.132714519	-0.216212954	0.469307096	-0.072648071	0.327275654	0.533461932	0.117736789	0.537908405	0.107423369	0.436320538	0.354811318	-0.27671162	0.225762497	0.672745233	0.422083351	-0.051072113	-0.168833684	0.55736268	0.080369266	0.553091613	0.419014039	0.278876681	0.47414214	0.493950867	0.062156499	0.082126138	-0.051822775	0.127381777	-0.151460294	0.679949041	-0.71775379	0.152615783	0.294546166	-0.197130949	0.476505267	-0.097001665
Potra2n10c20126	turquoise-2011	0.241266663	-0.296387196	-0.285627212	-0.316183449	-0.432876275	-0.639442998	-0.32893153	-0.229914992	-0.425900717	-0.412766951	-0.578319333	-0.30049942	-0.184333577	-0.362038481	-0.440626217	-0.064744658	-0.5876947	-0.16794437	-0.280222229	-0.481204368	-0.521304354	0.124739686	-0.177516945	0.222905589	0.146238524	-0.286994036	-0.195658933	-0.292520945	-0.191021933	-0.001995027	-0.321134203	-0.276472613	-0.358182611	-0.377848151	0.439205123	-0.263778886	-0.350465365	-0.208510905	-0.272495537	-0.141986335	-0.420372863	-0.293260896	0.454153985	-0.086843289	-0.333107514	-0.15749782	-0.161399059	0.398501951
Potra2n10c20127	blue-2011	-0.189205344	-0.210169182	-0.215478025	-0.127711689	-0.472493341	-0.530674936	-0.00312238	0.022983904	-0.171935471	-0.259688976	-0.351364877	-0.303840676	0.16094848	0.045496308	-0.339777328	0.307900743	-0.32371555	-0.018694835	0.080451448	-0.367717908	-0.090145452	0.031421889	-0.207598999	-0.06958096	0.023102245	-0.031874282	-0.323662374	0.005720524	0.070283723	-0.107157077	-0.149964865	-0.278210505	-0.213643766	-0.268588937	0.350670396	-0.106279433	-0.056547169	-0.258953757	0.237558382	0.137841161	0.015871442	-0.300021957	0.33984069	-0.009347713	-0.265883409	0.351916954	-0.139390108	0.424421536
Potra2n10c20128	brown-2011	0.971646961	0.040145669	-0.410624573	-0.419547643	0.026639244	-0.134750687	-0.273479649	-0.324820769	-0.711473351	-0.450234637	-0.315223373	-0.055816657	-0.5265205	-0.821905743	-0.026792083	-0.4016142	-0.205583493	0.199083547	-0.334192423	-0.277830623	-0.618517909	0.649140249	0.339223544	0.48058475	0.371720594	-0.268055167	0.593187758	-0.573278267	-0.606281816	0.44956107	-0.398018044	0.116448172	0.093218703	0.112963864	0.489708597	0.517572357	-0.347676232	-0.17917726	-0.851399222	-0.380462934	-0.732592962	-0.134434622	-0.186408677	-0.037978024	0.108097505	-0.895238051	-0.188168141	0.31888793
Potra2n10c20129	turquoise-2011	0.233376936	0.041912941	0.123716027	-0.213900612	-0.434466702	-0.095673046	-0.142414179	0.057510362	-0.008527716	-0.347084174	-0.359221437	-0.219303576	-0.022347297	-0.349361174	-0.280523701	0.091928996	-0.312856612	0.639656722	0.011459835	-0.021020064	-0.257781687	0.35667094	-0.268231649	0.198708482	-0.037246181	0.341566103	-0.123274153	-0.164156551	0.09684069	0.109720624	-0.258587768	-0.161465643	-0.319283749	0.084718244	0.514645265	0.135270972	-0.191220116	-0.546733312	0.053344014	0.15689505	-0.270452408	0.186843559	0.082173393	0.439351518	-0.077706367	-0.128350546	0.01752562	0.434292401
Potra2n10c20131	blue-2011	-0.711309599	0.26736189	0.275848274	0.407593485	0.268353303	0.159109461	0.539680211	0.536761095	0.494475295	0.450094211	0.423372842	0.336830915	0.511939383	0.720974604	0.190136681	0.537123996	0.489784232	-0.057125538	0.56661314	0.358709747	0.76217705	-0.363758439	-0.212263507	-0.357516711	-0.08647317	0.214751328	-0.375848723	0.541956188	0.324312914	-0.207964747	0.51691169	0.024242538	0.081282782	0.226742009	-0.234671288	-0.135650636	0.489739448	0.179548008	0.812251655	0.595766011	0.67683358	0.033123066	0.283077291	0.293020661	0.076712366	0.624759704	0.340050335	-0.021334569
Potra2n10c20134	brown-2011	0.327586154	0.358221521	0.318229865	0.097082792	0.029499247	0.34097639	-0.018686002	0.207718101	0.121567858	-0.071437961	0.044509804	0.080557699	0.014220576	-0.254002871	0.037737217	-0.117513565	0.064340867	0.782757805	0.247199462	0.352479285	-0.073276664	0.530456097	-0.010349852	0.232336168	0.13756027	0.441642543	0.192204549	0.022975102	0.199310653	0.226599185	0.045016719	0.095789875	-0.039276277	0.336736681	0.376955344	0.255499717	0.145390421	-0.281385425	-0.050402397	0.285607875	-0.1802924	0.600431949	-0.164214258	0.54933082	0.084515604	-0.352061347	0.213218874	0.278503256
Potra2n10c20135	brown-2011	0.694506252	-0.196566485	-0.731863972	-0.493944299	-0.20073426	-0.446910523	-0.265786986	-0.436833334	-0.78715336	-0.542371987	-0.503069841	-0.274854553	-0.423412387	-0.731781048	-0.278091798	-0.343118857	-0.450970656	-0.211264971	-0.395715895	-0.624325876	-0.646699748	0.433915837	0.192559033	0.384033476	0.342937364	-0.538534348	0.343893084	-0.499669115	-0.619160147	0.256160552	-0.522562573	-0.128346299	-0.052879569	-0.200159255	0.487718611	0.285639022	-0.41011231	-0.129610149	-0.738675888	-0.424835182	-0.737470271	-0.510086411	0.126417004	-0.233078277	-0.098251904	-0.543814336	-0.367030858	0.345100858
Potra2n10c20139	turquoise-2011	0.322290458	-0.44240981	-0.005823096	-0.364774166	-0.190041093	-0.566136466	-0.692975408	-0.334090822	-0.319673743	-0.218498585	-0.455819817	-0.15726247	-0.730823328	-0.167570471	-0.437407328	-0.412863276	-0.308799967	0.032675493	-0.442420426	-0.143291337	-0.494463687	0.148310661	-0.465895928	0.728171855	-0.403602456	-0.420945997	-0.048773707	-0.612897407	-0.092346069	-0.387850028	0.006335753	-0.478824167	-0.602809234	-0.331159953	0.07869537	-0.414132297	-0.505426031	-0.492092143	-0.419682488	-0.252685803	-0.234859568	-0.186499597	0.334029355	-0.071115364	-0.487740476	-0.611034151	-0.198491683	0.33697407
Potra2n10c20141	yellow-2011	-0.652168495	0.240401726	0.235243446	0.702080979	0.260471502	0.125618069	0.43866206	0.389332075	0.331499476	0.195204107	0.536027393	0.354385432	0.633813868	0.582773821	0.20958314	0.425768339	0.105970404	-0.434174445	0.429860067	0.087087521	0.412296382	-0.517504229	0.132791992	-0.382948373	0.227315047	0.00761213	-0.261861472	0.807458752	0.571972291	-0.134211276	0.307085495	0.12923982	0.154487166	0.187545022	-0.68593191	-0.526956653	0.543141376	0.629880054	0.466514079	0.336415285	0.579286565	0.040813172	0.430443526	0.189860692	0.271585534	0.578447054	0.092546441	-0.245798723
Potra2n10c20142	brown-2011	0.841163897	-0.147663823	-0.296851777	-0.448583942	-0.256413729	-0.145008543	-0.411011676	-0.458667996	-0.532103244	-0.424861701	-0.363824458	-0.300778747	-0.502906925	-0.806496024	-0.032837256	-0.41803703	-0.343198241	0.292287785	-0.479007342	-0.297913964	-0.709565012	0.654103861	0.360617597	0.336895538	0.148024641	-0.049967614	0.654155272	-0.630993353	-0.46663502	0.415528663	-0.543591489	0.105741655	0.093348864	-0.039437324	0.455070501	0.500570198	-0.516146984	-0.286529651	-0.82008914	-0.544131957	-0.685161986	-0.068343206	-0.518893814	-0.195215509	0.104164293	-0.698706676	-0.315547759	0.208492733
Potra2n10c20145	turquoise-2011	0.636278124	-0.216778927	-0.569480663	-0.540287398	-0.233767132	-0.038904912	-0.269865358	-0.542393824	-0.488654999	-0.244466896	-0.452446902	-0.454723828	-0.312040295	-0.730263507	-0.072157346	-0.508237257	-0.304273622	-0.098190326	-0.471008947	-0.407633347	-0.539989033	0.400771077	0.396853777	-0.033968193	0.270941081	-0.153393417	0.404252262	-0.521912101	-0.669016376	0.413822568	-0.554693839	0.145733482	0.245518417	-0.36639997	0.61077496	0.532643019	-0.377885745	-0.030243126	-0.6947745	-0.56443317	-0.76736737	-0.098025314	-0.563613396	-0.584778007	-0.117075535	-0.326942401	-0.211459691	-0.086831867
Potra2n10c20147	brown-2011	0.390874794	0.166668238	-0.216374756	0.160579592	0.078529728	0.094851363	0.086250365	-0.070785926	-0.355485691	-0.111404586	0.194751902	-0.05953213	0.070158151	-0.242970831	0.305559978	-0.125470613	0.080967851	0.19752126	0.153009094	-0.112736193	-0.187018734	0.594004056	0.725402312	-0.084891564	0.480795226	0.101601512	0.693808285	0.027355008	-0.068021322	0.437495108	-0.118975291	0.356003148	0.569367379	0.11207057	0.216741506	0.53548597	0.221307181	0.190752099	-0.428122546	-0.146284315	-0.146255824	0.156884801	-0.600471781	-0.199352749	0.252127306	-0.206341868	-0.177591527	0.131980581
Potra2n10c20148	turquoise-2011	0.677628712	-0.05946682	-0.25333588	-0.523813231	-0.286092266	-0.302220531	-0.193189752	-0.236608042	-0.428610119	-0.240615543	-0.509161724	-0.239522467	-0.274510106	-0.713854856	-0.046518074	-0.121741003	-0.276682565	0.217363138	-0.331403554	-0.238227014	-0.492955688	0.567310905	0.205204609	0.07245402	0.292810993	0.083773565	0.334322642	-0.589589549	-0.666695795	0.528488716	-0.433728404	0.164126382	0.079355928	-0.110137038	0.885047965	0.49515057	-0.475382931	-0.264776444	-0.48277628	-0.245200505	-0.667429599	-0.09478563	-0.276268275	-0.12286158	-0.010212828	-0.450711025	0.037590201	0.369521279
Potra2n10c20150	brown-2011	0.623950346	-0.226478692	-0.700751928	-0.543405169	-0.210999717	0.071255213	-0.264052231	-0.626911528	-0.469201562	-0.496225024	-0.307951163	-0.376129807	-0.469918069	-0.813390373	-0.138200942	-0.520277051	-0.389815002	-0.136349169	-0.614447263	-0.516494107	-0.59322025	0.27501892	0.254576218	0.292941131	-0.011886287	-0.38435223	0.552460297	-0.498448695	-0.559762007	0.226962178	-0.752562035	-0.066681273	0.037733544	-0.048480692	0.052373915	0.500615285	-0.569754913	-0.139107482	-0.771211376	-0.729439033	-0.73386728	-0.47442934	-0.379629831	-0.293601676	0.195145564	-0.448881468	-0.569222056	-0.168006795
Potra2n10c20151	brown-2011	0.696254284	-0.150101699	-0.226983162	-0.394421039	-0.406441798	-0.092987705	-0.326286577	-0.402316671	-0.461216172	-0.602731658	-0.338649323	-0.32822642	-0.33274543	-0.750117868	-0.074217755	-0.164185538	-0.457545085	0.322555194	-0.458908509	-0.379021588	-0.67214951	0.405949248	0.316976257	0.210542861	0.080781415	0.050519379	0.437965149	-0.465445135	-0.260884013	0.366546847	-0.670366224	0.08473302	0.042503373	0.061764462	0.200324635	0.438030252	-0.484049171	-0.311891609	-0.627419175	-0.541259817	-0.547124547	-0.123417864	-0.436272756	-0.100039593	0.238521446	-0.47322496	-0.417734287	0.110928377
Potra2n10c20152	brown-2011	0.208409651	0.505843249	0.47243531	0.521443813	0.366281907	0.072268095	0.356767672	0.47496151	-0.012125587	0.268538566	0.583168318	0.47523016	0.257331281	0.170815066	0.707136841	0.426923476	0.529273097	0.54359749	0.515135992	0.433684874	0.220255053	0.636295815	0.698725908	-0.164136299	0.453777025	0.545469941	0.73754917	0.182397092	0.132106211	0.548330371	0.375440468	0.627947633	0.665930226	0.594394541	0.144132995	0.477615321	0.388924891	0.198229401	-0.004100847	0.325205625	0.392989759	0.386718258	-0.531779031	0.291102341	0.575757761	-0.234387269	0.270873016	0.395934827
Potra2n10c20153	blue-2011	-0.745982099	0.275727502	0.607252642	0.446651744	0.292289096	0.209432604	0.463210792	0.612636831	0.644642651	0.570367867	0.410256827	0.419718892	0.531831528	0.813879992	0.235227304	0.596135285	0.519413126	0.008422888	0.539989745	0.549131685	0.798497491	-0.534335562	-0.287329228	-0.455962573	-0.134796885	0.393151926	-0.591623983	0.540026272	0.408895134	-0.214521464	0.643986677	0.120640971	0.034746249	0.193769632	-0.263204446	-0.316747109	0.503678256	0.203634625	0.914824484	0.650679422	0.763346111	0.298875302	0.277425987	0.288270455	0.014272259	0.62117251	0.557198423	-0.13810227
Potra2n10c20155	turquoise-2011	0.180152509	-0.243559456	-0.073847601	-0.551496185	-0.221783456	-0.418053434	-0.252659483	-0.160253257	-0.064826137	0.029388488	-0.541575416	-0.126594024	-0.355295487	-0.285703081	-0.260593815	-0.065854244	-0.204203897	-0.099828946	-0.401864106	-0.083320725	-0.203676073	0.014020066	-0.431470073	0.167530891	-0.202702545	-0.118064136	-0.208221701	-0.558150998	-0.552163493	0.007457396	-0.146225402	-0.189777525	-0.3823604	-0.261250989	0.552997093	-0.0705595	-0.585951381	-0.336681142	-0.071087245	-0.088590407	-0.372670793	-0.285248103	0.256633014	-0.03716662	-0.285760596	-0.215834368	0.18044493	0.223547786
Potra2n10c20156	turquoise-2011	0.651431654	-0.32304173	-0.507398894	-0.682893143	-0.324523318	-0.092575156	-0.360239476	-0.630732262	-0.413741895	-0.276632192	-0.505389552	-0.46108257	-0.465292263	-0.8078767	-0.077299164	-0.46753966	-0.375930561	-0.108823058	-0.702213446	-0.416628521	-0.612340772	0.309592202	0.279391128	0.044851882	0.025227985	-0.151508888	0.445848691	-0.700034525	-0.756156994	0.378248186	-0.686036178	0.096381315	0.116529019	-0.301116451	0.470620977	0.509590593	-0.68253875	-0.159996645	-0.722532075	-0.721532386	-0.781848447	-0.28282732	-0.587466542	-0.541745638	0.006907454	-0.395535621	-0.292433982	-0.141021211
Potra2n10c20158	turquoise-2011	0.323434185	-0.325424431	-0.158252568	-0.265365685	-0.481621498	-0.714806118	-0.458691435	-0.170929088	-0.57159824	-0.572116754	-0.580839841	-0.317349903	-0.287466996	-0.238416756	-0.523649525	-0.01440335	-0.532623897	0.167205182	-0.13932423	-0.44184989	-0.544293503	0.233536365	-0.234048899	0.415034345	0.060270814	-0.237366593	-0.267611462	-0.322485829	0.066494499	-0.151284198	-0.181195551	-0.382031777	-0.430521878	-0.343060404	0.386744454	-0.254738706	-0.194851451	-0.460759493	-0.246641694	-0.057174183	-0.248810938	-0.142918719	0.442848697	-0.03017537	-0.471470674	-0.279514684	-0.244312664	0.59917179
Potra2n10c20159	blue-2011	-0.746479459	-0.141868238	0.008910175	0.195516301	0.217050064	0.100342547	0.192527106	0.092925077	0.380224067	0.390615219	0.237661931	0.106715848	0.205751637	0.683014549	-0.038859601	0.10780671	0.256556262	-0.600550849	0.117851515	0.089593699	0.537577465	-0.762379491	-0.325655609	-0.264582727	-0.340441149	-0.253681307	-0.534235997	0.36063336	0.219106462	-0.526777478	0.365656179	-0.199492416	-0.096208211	-0.210548769	-0.605058143	-0.469375806	0.253261634	0.299566326	0.527326405	0.133269095	0.517507674	-0.193638831	0.324344092	-0.230433849	-0.207340822	0.608313326	0.064606773	-0.462212616
Potra2n10c20161	turquoise-2011	-0.038980379	-0.651280483	-0.243855341	-0.323364866	-0.348675485	-0.41222308	-0.640202872	-0.502946909	-0.207949925	-0.051377355	-0.434604309	-0.543974973	-0.483194531	0.083741715	-0.4630408	-0.553488865	-0.265418831	-0.174214536	-0.359613997	-0.275977634	-0.32611793	0.004163812	-0.298307532	0.281392818	-0.44941953	-0.371802209	-0.155085303	-0.421048575	0.037850144	-0.521300916	-0.005728859	-0.486896402	-0.33817249	-0.775004389	0.083232685	-0.319304075	-0.252310528	-0.330828593	-0.259519984	-0.359171968	-0.110594367	-0.087035744	-0.101695078	-0.647631518	-0.761050555	-0.029424683	-0.334990998	-0.0044458
Potra2n10c20163	brown-2011	0.450497398	0.274674151	-0.200933253	-0.078303197	0.294833049	0.492178029	0.245855952	-0.097196728	-0.159751205	-0.025675016	0.273882869	0.144166523	-0.045140807	-0.383392714	0.460537563	-0.076874172	0.270875288	0.090959496	-0.089115641	0.040703412	-0.00096376	0.228754686	0.607411572	-0.143159799	0.255207494	0.096333831	0.634868662	-0.099868465	-0.41564082	0.512059755	-0.251137002	0.478537487	0.570761034	0.41532087	-0.064202231	0.754866413	-0.016855684	0.220440347	-0.366140445	-0.300414661	-0.219071827	-0.025526244	-0.670213135	-0.105881005	0.576531754	-0.287903027	-0.076404296	-0.287696301
Potra2n10c20165	blue-2011	-0.86830853	0.047226443	0.397913647	0.624146234	0.148882738	0.16952696	0.21887382	0.332181038	0.571323092	0.402228065	0.403872018	0.155013153	0.539396664	0.811223446	0.02033188	0.213921904	0.163133501	-0.298206381	0.427906943	0.264270306	0.513315935	-0.597371475	-0.201767781	-0.366416917	-0.11484413	0.107615489	-0.549855384	0.727932634	0.742644656	-0.450737016	0.50449739	-0.085595749	-0.0569662	-0.137491215	-0.581048327	-0.708119251	0.56790137	0.403959084	0.655774008	0.410716138	0.674972657	0.313690307	0.339466153	0.039869482	-0.170644587	0.727347933	0.194390304	-0.327933522
Potra2n10c20169	yellow-2011	-0.273887433	-0.1343121	0.009288277	0.265731579	-0.220734826	0.248393747	-0.142679844	-0.180592605	0.167302149	-0.261217324	0.063500653	-0.238328096	0.226999131	0.033089949	-0.217085788	-0.194641801	-0.426497414	-0.197489416	-0.081379654	-0.203868226	-0.191879866	-0.384154678	0.001154289	-0.090780119	-0.054572689	-0.055990347	-0.253215104	0.417620637	0.584621879	-0.254422853	-0.235259859	-0.157035845	-0.151263645	-0.176595863	-0.593248513	-0.478152108	0.144483904	0.221088281	-0.016973775	-0.190002035	0.015851436	0.185344776	0.097033862	-0.07142577	-0.029535152	0.326482115	-0.324871038	-0.448006872
Potra2n10c20170	grey-2011	0.109575001	0.05995089	-0.016756075	-0.070481401	0.2625265	0.544133107	-0.007841333	-0.16862899	0.155001557	0.047428143	0.217456428	0.106086209	-0.199283085	-0.123297681	0.151246181	-0.285270064	0.169609076	-0.042232711	-0.223479713	0.152226788	0.058263384	-0.207421848	0.041299101	0.089821845	-0.240745906	-0.077268676	0.180897453	-0.051894886	-0.092202566	-0.035622613	-0.102117365	0.076738885	0.064981578	0.228061286	-0.488167046	0.169914478	-0.098676361	0.087702057	-0.173309751	-0.284401167	-0.072046342	0.017691828	-0.291390443	-0.025347636	0.261783051	-0.189135793	-0.106018386	-0.521721104
Potra2n10c20173	turquoise-2011	0.213149357	-0.501588979	-0.229574408	-0.573706821	-0.361532441	-0.027883072	-0.444837667	-0.525110695	-0.167284306	-0.147795407	-0.385609603	-0.515004195	-0.483851055	-0.208502251	-0.201345779	-0.347273557	-0.117856682	0.098228209	-0.507890567	-0.205423947	-0.25831627	-0.023717308	-0.090190829	0.063902055	-0.507178887	-0.059835348	0.016437225	-0.586966889	-0.267987153	-0.170137679	-0.314379228	-0.178555646	-0.071626316	-0.409017392	0.067610916	0.302307305	-0.434344641	-0.441978809	-0.259168016	-0.554167051	-0.213317965	-0.13306622	-0.606974284	-0.614920357	-0.306643306	-0.079938602	-0.337344344	-0.245308624
Potra2n10c20174	turquoise-2011	0.59369884	0.248090386	0.15313965	-0.268100862	0.091184518	0.006913638	-0.057937542	0.151783396	-0.210026162	-0.098447213	-0.145934276	0.164998416	-0.323922287	-0.339596403	0.061626132	0.017142426	0.21718732	0.722305449	0.07538417	0.262195289	-0.082791861	0.583875552	-0.064083419	0.37970444	0.060616061	0.237078532	0.246769006	-0.423472885	-0.305570411	0.286312267	0.061440826	0.092021088	-0.036853295	0.358171205	0.588757684	0.517597343	-0.122280032	-0.490735716	-0.158544624	0.180842968	-0.232711606	0.196920589	-0.1312149	0.403857127	0.055130381	-0.637264284	0.235170309	0.505929422
Potra2n10c20175	turquoise-2011	0.617782836	-0.31707053	-0.533344877	-0.487503011	-0.107622956	0.065246967	-0.599471844	-0.628685196	-0.503043363	-0.435306132	-0.473832993	-0.411573935	-0.63983779	-0.613301632	-0.459791006	-0.907353249	-0.391465309	-0.059017189	-0.497675344	-0.355986077	-0.625080188	0.195055832	-0.095049215	0.564236018	-0.055937266	-0.541948169	0.08912976	-0.479754312	-0.278752336	-0.153764989	-0.372591075	-0.332673083	-0.28406969	-0.407417132	0.140229653	0.03918503	-0.283409759	-0.230318815	-0.772667381	-0.534473696	-0.739323767	0.006129971	-0.059707049	-0.364462481	-0.459345405	-0.611864351	-0.377633122	-0.14834031
Potra2n10c20176	turquoise-2011	0.561844378	0.211016192	-0.268571766	-0.448024903	-0.04556332	0.083596179	0.132215713	-0.033038104	-0.25132197	-0.265911208	-0.250949758	0.017761838	-0.159352296	-0.638939239	0.031027483	0.057122393	-0.042339059	0.291507229	-0.156928042	-0.092332349	-0.171162094	0.354600972	0.063490873	0.120611111	0.197595924	0.076809847	0.247251681	-0.362041208	-0.610163615	0.471002483	-0.399676027	0.143907378	0.051809848	0.3322733	0.538575797	0.651041481	-0.328785029	-0.261517725	-0.227661987	-0.073151835	-0.520692096	-0.21104342	-0.092783496	0.272652338	0.293909467	-0.38880095	0.056338558	0.231021728
Potra2n10c20177	yellow-2011	-0.331660776	0.647752509	0.269259884	0.645794509	0.657615176	0.474283547	0.699189431	0.56013782	0.483150911	0.687603824	0.747966765	0.581947337	0.5761102	0.377581678	0.656256719	0.240617414	0.653278159	-0.042727345	0.62403956	0.55561827	0.645698764	0.180301716	0.412561376	-0.405996159	0.442364216	0.334648254	0.425572622	0.599505661	0.066866356	0.361246932	0.499643605	0.51833849	0.577012377	0.499231963	-0.007332654	0.196959599	0.562761619	0.634854302	0.338682025	0.537288768	0.367181899	0.312633546	-0.145464275	0.369745009	0.504509119	0.234665657	0.509489252	-0.061439545
Potra2n10c20181	yellow-2011	-0.793062368	0.140319905	0.37918582	0.578104784	0.132643454	0.374346217	0.35850152	0.315900048	0.690960831	0.435136154	0.582874613	0.152086664	0.523506954	0.682326628	0.261255467	0.2862148	0.311068767	-0.052930049	0.389363649	0.345272945	0.570581135	-0.357927487	-0.010461893	-0.406331866	-0.246286865	0.329742466	-0.093559696	0.637177013	0.633863136	-0.253251387	0.334234767	0.061401445	0.152929847	0.16159756	-0.615801322	-0.252137586	0.405902942	0.29142527	0.619458714	0.294330285	0.688359816	0.202479346	-0.12233051	0.147190707	0.223758046	0.701160468	0.066977617	-0.346099277
Potra2n10c20183	yellow-2011	-0.626314253	0.272849932	0.364465722	0.665190723	0.294145076	0.297134222	0.493732307	0.43821002	0.389368951	0.238890816	0.667144603	0.38339158	0.580645846	0.684006131	0.368789752	0.553544535	0.360553972	-0.140111436	0.483485255	0.244994362	0.574674507	-0.487679111	0.192663725	-0.429496258	0.033638294	0.214433722	-0.165244848	0.727057951	0.59855999	-0.124783812	0.367174336	0.222458434	0.298177446	0.363603	-0.78994964	-0.215917686	0.577857281	0.454565223	0.572859323	0.318530645	0.778185066	0.103188227	0.069254136	0.171749933	0.399447564	0.576080452	0.070721019	-0.297608824
Potra2n10c20186	brown-2011	0.611780354	-0.270779796	-0.585069679	-0.502432647	-0.135933331	0.028943641	-0.323852299	-0.633592188	-0.49674418	-0.260267239	-0.393439956	-0.398843604	-0.36483859	-0.709564238	-0.068673167	-0.601925557	-0.347225395	-0.340095982	-0.596400124	-0.451635182	-0.576643436	0.161362207	0.41352779	-0.017903322	0.237282173	-0.32396696	0.348551423	-0.477680686	-0.645999827	0.326503985	-0.571073704	0.14280244	0.222889934	-0.393081056	0.295069086	0.353940207	-0.393404468	0.139099511	-0.786188747	-0.708940815	-0.758319501	-0.151836674	-0.486416209	-0.690597002	-0.085029851	-0.356270256	-0.280161837	-0.327661188
Potra2n10c20190	brown-2011	0.690420621	-0.29264384	-0.344810425	-0.620168532	-0.564190626	-0.211353839	-0.436182511	-0.518784907	-0.418096701	-0.526112533	-0.550992776	-0.523302588	-0.457007453	-0.835332722	-0.208092943	-0.307999523	-0.513801145	0.350441804	-0.574557864	-0.41111954	-0.722786859	0.548763725	0.14564422	0.259245817	-0.069646499	0.046240662	0.454868315	-0.682737353	-0.440969612	0.323462058	-0.735426629	-0.054938293	-0.078735192	-0.138187854	0.524559587	0.505740019	-0.692502043	-0.511912957	-0.637135091	-0.574040249	-0.704896212	-0.202243281	-0.502756251	-0.180141917	0.039965326	-0.454287029	-0.409216923	0.214686918
Potra2n10c20194	yellow-2011	-0.559583685	0.397502342	0.402676651	0.833865632	0.307263019	0.185205763	0.447043743	0.51099875	0.415128121	0.28028407	0.647430976	0.42153154	0.644202608	0.55377071	0.316154219	0.383645275	0.204801445	-0.096158909	0.588751156	0.284345187	0.408941209	-0.144697943	0.205148629	-0.273668745	0.287715706	0.220415886	0.012219446	0.817455498	0.675018216	-0.018718654	0.411012226	0.199692486	0.209288879	0.342249671	-0.49394909	-0.408819686	0.605543924	0.538967092	0.430197433	0.490006313	0.584585486	0.274788904	0.281756221	0.424337181	0.348151007	0.424295975	0.181889578	-0.02366013
Potra2n10c20196	turquoise-2011	0.662108842	-0.228205507	-0.708332899	-0.656660903	-0.183826022	-0.202082962	-0.249267606	-0.558685766	-0.53559041	-0.301404937	-0.516061429	-0.338041545	-0.445717635	-0.835811663	-0.152553298	-0.480201662	-0.38255066	-0.306800943	-0.608490741	-0.502551556	-0.584360129	0.336527459	0.210898153	0.17273969	0.206633184	-0.404269033	0.419026669	-0.624748445	-0.870909833	0.369511562	-0.632082664	0.010119575	0.04414136	-0.261883637	0.550917952	0.4294651	-0.616554004	-0.055215422	-0.745415978	-0.588212768	-0.870709227	-0.466451744	-0.204307478	-0.399063032	-0.022327699	-0.463214299	-0.25188587	0.014769675
Potra2n10c20202	brown-2011	0.115866565	-0.16672376	0.005243037	-0.20107019	-0.19006226	0.26049237	-0.312394797	-0.367611393	0.231881774	0.019696847	-0.202272179	-0.280327184	-0.153864325	-0.394651678	-0.110521678	-0.510734395	-0.343307186	-0.085474889	-0.45524761	-0.013793618	-0.342317096	-0.027185365	-0.047604026	-0.00289877	-0.154702675	0.059019273	0.093673856	-0.177934225	-0.101610738	0.054117951	-0.356472306	-0.012660558	-0.144057571	-0.24311439	0.038349367	-0.125414777	-0.38493028	0.032225455	-0.314551357	-0.372800453	-0.455836761	0.200124112	-0.275234418	-0.154812003	-0.048879165	-0.089529674	-0.055509876	-0.408224918
Potra2n10c20209	brown-2011	0.025201637	-0.262198019	0.190657771	0.178192054	-0.276326369	-0.11874488	-0.334040595	-0.198004513	-0.125485146	-0.218944013	0.041332462	-0.245378566	-0.050056701	0.089674514	-0.000621912	-0.057080838	-0.22263386	0.15243877	-0.102630407	-0.136963091	-0.300723974	0.035982997	0.274692586	-0.017113939	-0.101867233	0.120352163	0.127906638	0.011343793	0.4594512	-0.107909845	-0.083793047	0.018147192	0.087987324	-0.187937492	-0.344107291	-0.164020545	0.037167829	-0.040015087	-0.203462616	-0.292362304	0.186820383	0.21544887	-0.390800287	-0.321802999	-0.042124645	0.021604527	-0.349720774	-0.084535958
Potra2n10c20211	turquoise-2011	0.029030475	-0.303982424	0.324834793	-0.151649422	-0.056120938	-0.073756619	-0.458026171	-0.133486664	0.032631413	0.100136273	-0.127552426	-0.11620772	-0.429800719	0.246792972	-0.141590355	-0.223980436	0.139365389	0.303295521	-0.140093757	0.225182662	-0.024499478	-0.054690319	-0.308283347	0.264732575	-0.518306195	0.042165665	-0.191927153	-0.345906748	0.182179231	-0.397686398	0.281695155	-0.211824097	-0.241702076	-0.252234858	-0.104949321	-0.163790506	-0.080952862	-0.409110582	-0.002794353	-0.09335613	0.205943017	0.272375087	-0.217820599	-0.238290284	-0.439139786	-0.208270329	-0.000386657	-0.029549133
Potra2n10c20212	brown-2011	0.757096533	0.001128136	-0.097410697	-0.213876391	-0.166799669	-0.349410749	-0.331949833	-0.140254128	-0.551461866	-0.328223311	-0.258288573	-0.137150155	-0.414750928	-0.516103685	-0.024361695	-0.222206935	-0.137400596	0.595123977	-0.069605165	-0.111002117	-0.532907482	0.926785188	0.274254163	0.473814328	0.240230929	0.061177996	0.629833354	-0.508248905	-0.223309366	0.338991621	-0.158481062	0.044996309	0.059793528	0.05803459	0.664244451	0.441492175	-0.218550658	-0.424352438	-0.603211963	-0.119938706	-0.407826044	0.100524935	-0.313265007	0.078866558	-0.033867122	-0.729481653	-0.143948192	0.677369311
Potra2n10c20214	turquoise-2011	0.764069746	-0.343087792	-0.58327133	-0.811374403	-0.480097903	-0.09164534	-0.473075138	-0.656550533	-0.523017015	-0.607397026	-0.685017117	-0.559016732	-0.576562545	-0.948894777	-0.365257116	-0.506582369	-0.553053593	0.128575171	-0.706199526	-0.518926215	-0.738892896	0.324526904	0.008093539	0.328434636	-0.082807799	-0.223942528	0.238451225	-0.741271729	-0.626885406	0.223956166	-0.812254607	-0.165227177	-0.185906862	-0.243559612	0.471001006	0.483749298	-0.713221378	-0.472695159	-0.717868558	-0.679190288	-0.899645735	-0.30446785	-0.331277323	-0.298631057	-0.107774521	-0.51234124	-0.430710433	0.007034329
Potra2n10c20215	pink-2011	-0.110003958	0.443033032	0.674091624	0.249747441	0.094572315	0.344470753	0.278463231	0.458654685	0.576504887	0.3128159	0.219744511	0.325872232	0.360998236	0.035131609	0.302481148	0.347908364	0.18504072	0.482207872	0.256222302	0.560259265	0.262618814	0.081233553	-0.055695981	-0.247731708	0.08323786	0.701828928	-0.036327278	0.228404098	0.16478096	0.32345915	0.161215713	0.337297807	0.044822638	0.439708151	0.207359194	0.028637572	0.076114931	0.019977695	0.393405452	0.435317158	0.128900656	0.527817954	-0.06303071	0.616173295	0.354184854	0.073630862	0.547168161	0.044141846
Potra2n10c20216	blue-2011	-0.785447667	-0.101874012	0.071558804	0.223696551	-0.202425121	0.20469163	0.21874885	0.124911647	0.516838785	0.175860969	0.137282975	-0.198347705	0.468890183	0.527262243	-0.137377122	0.220419019	0.015342383	-0.144544684	0.2368774	0.03101825	0.425701698	-0.514213071	-0.285226484	-0.418679563	-0.313165678	0.174082127	-0.526679984	0.492091342	0.502634223	-0.394578035	0.09460002	-0.210062127	-0.097624767	-0.190625539	-0.345109762	-0.282544854	0.282862448	0.059780065	0.664498797	0.212339998	0.439693407	0.044649776	0.079860456	-0.046367279	-0.153598522	0.86394388	-0.038977042	-0.324967565
Potra2n10c20218	turquoise-2011	0.115581833	-0.149518838	-0.045188902	-0.052912501	-0.193960895	-0.135678017	-0.273593	-0.106492362	-0.284641867	-0.30433878	-0.348558848	-0.225263543	0.006240779	-0.064297734	-0.37234065	-0.162907116	-0.332133822	-0.026861728	0.000318759	-0.217087977	-0.260395747	-0.15641448	-0.10972322	0.030009485	0.205896832	-0.131551523	-0.5312201	0.04938352	0.195722289	-0.143454111	-0.024349107	-0.156601625	-0.200108216	-0.399717712	0.152333105	-0.329604383	0.20593662	-0.025104148	-0.084850102	0.00688852	-0.178944645	0.293678528	0.292260313	-0.211591077	-0.501205144	-0.004188903	0.001804918	0.003094162
Potra2n10c20226	turquoise-2011	0.203134163	-0.425233478	-0.339928994	-0.599627086	-0.51651765	-0.289602299	-0.395499443	-0.445607175	-0.242655482	-0.384414095	-0.731744644	-0.4900304	-0.236172117	-0.485669404	-0.521892955	-0.242828196	-0.636472012	-0.275662497	-0.560507781	-0.476353154	-0.491531318	-0.24986992	-0.317866782	0.02304677	-0.089224214	-0.242031092	-0.475609233	-0.395958841	-0.351820553	-0.057811855	-0.530660472	-0.279110936	-0.407486542	-0.539585987	0.345949498	-0.189606559	-0.506663755	-0.227831849	-0.226532397	-0.380660631	-0.591129753	-0.229432601	0.233022926	-0.338884676	-0.417266077	-0.000556263	-0.145682761	-0.112635878
Potra2n10c20227	brown-2011	0.896594757	-0.091030728	-0.301337924	-0.437885156	-0.058192303	-0.141763169	-0.452309941	-0.394177173	-0.648877889	-0.449783404	-0.424096561	-0.154854933	-0.572421624	-0.749819671	-0.17160042	-0.515217579	-0.307567073	0.178140773	-0.406373715	-0.261422514	-0.67375183	0.485939637	0.182411644	0.492541044	0.251467906	-0.275237552	0.344470374	-0.581012358	-0.463771641	0.277591743	-0.35468599	0.009397004	-0.063841937	-0.088738978	0.42947654	0.274103922	-0.343692886	-0.221737015	-0.819754149	-0.40919942	-0.721526326	0.022458908	-0.125240799	-0.143571725	-0.122656446	-0.847984269	-0.168255614	0.205165455
Potra2n10c20229	black-2011	-0.205468448	0.159621509	0.430213427	0.162865484	-0.139225005	-0.230256229	0.093231557	0.328476904	0.366116656	0.187609029	-0.036277095	0.15422836	0.243513019	0.055874066	0.014737669	0.3224723	-0.115785845	0.184575843	0.139416648	0.230580118	0.047129342	0.131991997	-0.238742917	-0.05614423	0.043974493	0.363214957	-0.098423559	0.108680691	0.132659976	0.122890972	0.105045715	0.023632052	-0.22226033	0.127943274	0.331821454	-0.297842472	-0.126626787	-0.068001121	0.310429392	0.389303816	0.067801138	0.137456364	0.33695536	0.518026729	0.089117435	0.108974545	0.354181031	0.364822901
Potra2n10c20230	yellow-2011	-0.699117711	0.406554548	0.489808819	0.807356985	0.303926534	0.002829874	0.581015522	0.668792428	0.478535897	0.391597816	0.668964072	0.530754524	0.687575583	0.725640225	0.385409777	0.696394622	0.345901958	-0.085074314	0.662492619	0.346402804	0.596264585	-0.195342848	0.100466159	-0.342416414	0.189006313	0.291862713	-0.054136605	0.775464289	0.596796307	-0.028529555	0.524124912	0.204078907	0.198809351	0.435099771	-0.440817261	-0.368661981	0.549572618	0.447375838	0.67058722	0.632045832	0.790328067	0.085980014	0.374461414	0.513222749	0.41162174	0.53633858	0.282951489	0.141751017
Potra2n10c20233	blue-2011	-0.707304327	0.093303328	0.29339083	0.377474504	-0.045349615	-0.018426266	0.482270111	0.347877316	0.496210135	0.433657702	0.321951089	0.113809638	0.67118152	0.536146197	0.338555636	0.646680667	0.183628824	-0.274097018	0.290012567	0.137216878	0.497828572	-0.375326174	0.165266354	-0.769148271	0.058115875	0.412373517	-0.187377332	0.481634425	0.210862275	0.101248553	0.175617264	0.294033989	0.326456664	0.021960971	-0.146875147	-0.128121284	0.225235109	0.397577456	0.654324958	0.27321854	0.556021335	-0.026048591	-0.091417953	-0.06509322	0.264411632	0.836179067	0.246096643	-0.178905727
Potra2n10c20234	blue-2011	-0.847747628	0.425909601	0.687485347	0.828859625	0.291356496	0.222333767	0.563593794	0.722135294	0.753397816	0.587822445	0.673184393	0.469494653	0.766934769	0.8481235	0.37312549	0.615630675	0.445332488	0.07821568	0.737637961	0.570101752	0.742952063	-0.252956176	-0.035640842	-0.466188427	0.061680528	0.519483485	-0.228778812	0.834556338	0.722422479	-0.102779786	0.648613645	0.205912616	0.166602198	0.341181055	-0.349170263	-0.399889409	0.648681958	0.390487552	0.862549626	0.750990726	0.848923007	0.410302229	0.228138928	0.507156056	0.252601423	0.687306441	0.464248815	0.001161945
Potra2n10c20235	turquoise-2011	0.600831077	-0.003160382	-0.099809889	-0.303771705	0.03080194	0.055097852	-0.246686792	-0.234959168	-0.362776824	-0.122638514	-0.33150679	-0.099232143	-0.230822895	-0.499285833	-0.018841432	-0.359798819	-0.144499953	0.022744872	-0.258843275	-0.074125759	-0.374628487	0.180297213	0.239740701	0.003079945	0.365180182	-0.03401277	0.037291181	-0.337296551	-0.430234505	0.348561126	-0.177334991	0.235654317	0.132516096	-0.213780863	0.48157897	0.194096156	-0.10184445	0.068501813	-0.492272657	-0.243775264	-0.552194725	0.298615919	-0.221604224	-0.31630018	-0.183969782	-0.450019143	0.165896667	-0.090218188
Potra2n10c20239	turquoise-2011	0.802287451	-0.166927309	-0.438949003	-0.72226913	-0.199833829	-0.125025805	-0.411151146	-0.423072175	-0.523044705	-0.367098071	-0.613273569	-0.32413412	-0.620210712	-0.772506608	-0.305429039	-0.516969951	-0.244753338	0.280045103	-0.439194763	-0.243690493	-0.536192774	0.508478755	-0.093588526	0.461954461	0.019845835	-0.212183722	0.21196973	-0.748109326	-0.667524508	0.20653687	-0.412445766	-0.14652611	-0.186643288	-0.182213696	0.733656241	0.484919019	-0.492838753	-0.502351158	-0.620515182	-0.34760414	-0.800284433	-0.103020921	-0.177553107	-0.139807797	-0.279790803	-0.693385876	-0.114823091	0.259779433
Potra2n10c20240	lightgreen-2011	-0.002275582	-0.057924465	0.083414223	-0.12766846	0.207498511	0.477253363	-0.110794859	-0.166550722	0.217563638	0.127803951	0.132043418	0.042559864	-0.259919615	0.042701181	0.053961565	-0.289759133	0.218236458	0.004182444	-0.218361469	0.220211339	0.13200995	-0.309457263	-0.147377998	0.093448214	-0.4196378	-0.052538879	-0.037626113	-0.115953999	-0.023389346	-0.214640779	0.031995188	-0.033722511	-0.05148576	0.071237954	-0.459024745	0.05968186	-0.084267264	-0.046316918	-0.036426951	-0.231294984	0.040918443	0.092506665	-0.271073503	-0.118437826	0.0287602	-0.113146947	-0.044526956	-0.521119714
Potra2n10c20241	brown-2011	0.810625341	-0.302383205	-0.425280633	-0.58036151	-0.364411589	-0.111820782	-0.473552897	-0.601411814	-0.596660729	-0.528049445	-0.441303496	-0.461307123	-0.562381796	-0.791053932	-0.118188434	-0.447714436	-0.379718067	0.238740898	-0.583653117	-0.425768672	-0.719593048	0.492530937	0.334922658	0.286005436	0.00115798	-0.118610149	0.536968226	-0.691537218	-0.472114595	0.301019865	-0.648494779	0.027697898	0.088418405	-0.159303331	0.326507455	0.565486343	-0.547717475	-0.363546059	-0.812122744	-0.704824502	-0.668459227	-0.164631702	-0.63619892	-0.414907647	0.021037726	-0.589401864	-0.476315875	0.049377146
Potra2n10c20245	red-2011	0.033312648	0.030494995	0.309493565	0.461224443	-0.004319492	-0.197098444	-0.069895201	0.130332798	-0.201872837	-0.168747967	0.290772917	0.119907244	0.118950065	0.238734999	0.195985203	0.24036497	-0.016199122	0.189459735	0.220994433	-0.017525987	-0.12735697	0.141615751	0.412389266	0.010287051	0.192763791	0.130466801	0.220973788	0.226526	0.523800779	0.026869345	0.164532458	0.171039809	0.22428974	0.133161828	-0.368828112	-0.163582282	0.300247418	0.1288676	-0.100315771	0.012231782	0.392656317	0.209333378	-0.129704796	-0.015400797	0.174592276	-0.068654295	-0.183151964	0.182245647
Potra2n10c20250	turquoise-2011	0.136539823	-0.08901611	-0.097377712	-0.27291995	-0.476031276	0.268685396	-0.146148048	-0.209278528	0.028932233	-0.362207026	-0.375134252	-0.471852958	0.108146798	-0.395975456	-0.296411678	-0.148169517	-0.404401823	0.317687874	-0.150622657	-0.183323725	-0.264185729	-0.012585694	-0.075950197	-0.163720757	-0.00491845	0.279307744	-0.294864038	-0.026963065	0.083317469	0.092429448	-0.470089573	-0.06842122	-0.118127525	-0.19864063	0.287153626	0.175169171	-0.079230378	-0.257577749	-0.012515507	-0.148728116	-0.390343777	0.292531369	-0.234998874	-0.060573074	-0.159851084	0.179844586	-0.111435875	-0.181426553
Potra2n10c20254	blue-2011	-0.918167888	0.197152341	0.554850378	0.679250026	0.246934011	0.263706896	0.404377337	0.524346185	0.685709024	0.495445096	0.566378603	0.32379727	0.611730894	0.930733803	0.191932956	0.46673513	0.398483174	-0.103592298	0.572561527	0.443875783	0.733411766	-0.583038649	-0.195349516	-0.42608119	-0.175772754	0.294614153	-0.502310012	0.76520947	0.750799414	-0.385685287	0.614892461	0.0209011	0.03711455	0.126367753	-0.62345321	-0.520179661	0.627387768	0.335065213	0.855070346	0.55761798	0.876688346	0.314032202	0.256362902	0.224355933	0.028430985	0.75955995	0.298356727	-0.266501675
Potra2n10c20255	blue-2011	-0.835070472	0.195096719	0.666475545	0.601870818	0.229261795	-0.029885853	0.356710075	0.612006515	0.681870967	0.614848326	0.513753817	0.409745587	0.449899824	0.924261266	0.243164771	0.562875067	0.483674357	0.072755164	0.569780071	0.553763215	0.717485896	-0.272047801	-0.291443978	-0.245188309	-0.264298829	0.364147421	-0.28358004	0.520284375	0.595941586	-0.326600119	0.72205923	-0.005839362	-0.041188911	0.207142285	-0.333869415	-0.453131755	0.413618117	0.114217703	0.846633348	0.664377508	0.899045702	0.197880724	0.279255966	0.39773115	0.047439194	0.558503521	0.398735535	0.120247399
Potra2n10c20257	blue-2011	-0.85110729	0.099828645	0.52856455	0.58830213	0.068472709	-0.033199223	0.25834359	0.512696896	0.570831658	0.312796096	0.410551561	0.258909863	0.448436562	0.870762955	0.000972243	0.503109176	0.247760537	0.058718265	0.53865114	0.34497017	0.57959166	-0.399954733	-0.40231776	-0.128404537	-0.306382727	0.22009206	-0.482653154	0.611837206	0.802433778	-0.501450416	0.568936848	-0.21293683	-0.222408002	0.136974546	-0.519260787	-0.595736507	0.455201704	0.031078712	0.820355784	0.59595261	0.846700171	0.144530965	0.473435507	0.41891943	-0.053763978	0.614558599	0.1686601	0.085252933
Potra2n10c20258	grey60-2011	-0.17046994	-0.114352226	-0.070580913	-0.315553487	-0.177134036	0.071050948	-0.093365273	-0.038346091	0.233369881	0.125980581	-0.371063584	-0.251574985	-0.034436289	-0.005674524	-0.370159415	-0.204199046	-0.056139775	0.073326184	-0.025211724	0.078504393	0.114980228	-0.111652105	-0.551679136	0.003083716	-0.239248281	0.034727903	-0.509235813	-0.113709827	-0.106669052	-0.229792439	0.02673433	-0.308056848	-0.364604548	-0.333754064	0.450715947	-0.083859928	-0.071423822	-0.298646804	0.275897284	0.182350804	-0.203024853	0.133314853	0.195542134	0.015343189	-0.509404962	0.199670676	0.223626521	-0.015700306
Potra2n10c20259	brown-2011	0.747050442	-0.085550634	-0.511164653	-0.610410384	-0.206150122	0.124486557	-0.236868007	-0.504651108	-0.361980958	-0.350574756	-0.402779905	-0.332200488	-0.426206758	-0.927761509	-0.072651841	-0.49866199	-0.323337865	0.107511478	-0.555240491	-0.310567763	-0.56991539	0.467586944	0.23026434	0.213572805	0.105536583	-0.109921544	0.540719115	-0.589005988	-0.699780736	0.44219851	-0.693921441	0.079899734	0.065939828	-0.019540308	0.490632672	0.625486652	-0.591404576	-0.212752216	-0.718038404	-0.562374838	-0.866613237	-0.201417288	-0.4690934	-0.163747559	0.157919296	-0.536840366	-0.255702274	-0.043319798
Potra2n10c20261	blue-2011	-0.670587848	-0.157898941	0.198883635	0.156588639	0.119999394	-0.190240011	0.107491951	0.1386138	0.405087347	0.467458984	0.082012758	0.161630256	0.198462359	0.565877327	-0.014892018	0.207855428	0.097202861	-0.641700196	-0.001628772	0.115818396	0.37706768	-0.667735713	-0.346172794	-0.294850968	-0.229501992	-0.147456952	-0.520919219	0.222485152	0.076274635	-0.350702656	0.344852936	-0.106023364	-0.175738751	-0.270292574	-0.315558824	-0.647774889	0.021409284	0.321270757	0.473973261	0.168409192	0.399409347	-0.177868898	0.455928531	-0.15511936	-0.19782571	0.502650574	0.262861665	-0.271004114
Potra2n10c20262	brown-2011	0.753164871	-0.060607249	-0.358767868	-0.327888135	-0.172836741	-0.159543534	-0.256728708	-0.392023142	-0.516909877	-0.356400423	-0.291946602	-0.21602528	-0.318397801	-0.787604204	0.040737173	-0.347215905	-0.364223176	0.051490239	-0.414030202	-0.346854495	-0.660423948	0.582221215	0.478691558	0.180578589	0.366516409	-0.102281974	0.651585113	-0.460995031	-0.511434025	0.520058682	-0.538243613	0.207894976	0.198157136	-0.037563561	0.45701757	0.419635692	-0.428976921	-0.021259889	-0.793362147	-0.48657894	-0.696279727	-0.120939379	-0.387711931	-0.199815956	0.189240521	-0.57890884	-0.24055126	0.163599587
Potra2n10c20265	blue-2011	-0.378294073	-0.097377232	0.203039767	0.032638927	-0.354228647	-0.112022941	0.082423771	0.174604609	0.13778768	-0.175878632	-0.157987965	-0.141013019	0.343889143	0.276069178	-0.217869457	0.486425292	-0.177711268	0.072738297	0.143344448	-0.093308387	0.151840612	-0.465683101	-0.270667051	-0.319286783	-0.11134344	0.235260009	-0.720306414	0.250312411	0.364945704	-0.191087279	-0.020527319	-0.122265709	-0.188247582	-0.11760119	-0.096579652	-0.253036109	0.157351393	-0.141605165	0.53890691	0.203839409	0.297118207	0.056782444	0.27324971	0.038526049	-0.160809806	0.543491179	0.041876166	-0.023996691
Potra2n10c20266	brown-2011	0.12269784	-0.05169681	-0.064683886	0.122218595	0.014140456	0.089942824	-0.136314235	-0.176039396	-0.191399902	-0.084799672	-0.068645593	-0.124516993	0.129496701	-0.116031466	-0.018598356	-0.263218992	-0.231827769	-0.298817174	-0.073186453	-0.170571056	-0.244115703	-0.147096543	0.338488791	-0.234256376	0.403140084	-0.094429546	-0.125301296	0.163145405	0.071723926	0.120066629	-0.080302224	0.18741343	0.194729776	-0.332231724	-0.024696269	-0.216152409	0.223696812	0.421677823	-0.282474807	-0.19131542	-0.206089408	0.328275443	-0.081916964	-0.422973075	-0.175934396	0.025653987	0.007967204	-0.324964569
Potra2n10c20270	yellow-2011	-0.525736223	0.32625379	0.416218741	0.728878371	0.469204471	0.193047428	0.44871682	0.449063981	0.429578285	0.610830078	0.740473793	0.452736155	0.483670588	0.676737287	0.567375162	0.324018455	0.545681007	-0.130067271	0.524586892	0.439980555	0.564737306	-0.046422158	0.369892723	-0.390760249	0.166560997	0.265893754	0.276849224	0.5757257	0.391193791	0.048764777	0.577264377	0.371701501	0.478556755	0.27321531	-0.395940937	-0.129747748	0.538042346	0.559211349	0.378151404	0.376132988	0.691919946	0.246648012	-0.173323388	0.088668001	0.34185253	0.369703329	0.27185825	-0.109137104
Potra2n10c20273	brown-2011	0.498453882	-0.119877868	-0.178364318	-0.236018483	-0.296993083	0.162446768	-0.307448246	-0.431816657	-0.166362896	-0.301665139	-0.178977414	-0.366225267	-0.230547491	-0.641374043	0.008291158	-0.429593365	-0.364220806	0.232434982	-0.410243229	-0.207547457	-0.560544753	0.428214401	0.359402533	0.092995322	0.046801143	0.121310036	0.55614671	-0.312674306	-0.159544509	0.322284519	-0.562544132	0.123951042	0.129293483	-0.054903978	0.170054055	0.355759965	-0.379848391	-0.116373555	-0.60708401	-0.520475702	-0.537829081	0.107784018	-0.633925223	-0.183601668	0.183312498	-0.325385665	-0.335114409	-0.122622038
Potra2n10c20274	yellow-2011	-0.747611873	0.140952405	0.291845746	0.575795547	0.283766514	0.442754349	0.338560223	0.274922741	0.578862564	0.363779533	0.60524123	0.237155298	0.444052275	0.697424023	0.208897872	0.197458187	0.33077435	-0.220397626	0.357824797	0.298798864	0.576261625	-0.549346653	-0.046888122	-0.310968798	-0.224502656	0.103436525	-0.219446035	0.672056827	0.620929921	-0.358143098	0.374227425	0.012239156	0.106841656	0.166286289	-0.833906828	-0.352498252	0.484971105	0.389088974	0.548957111	0.242952439	0.675781035	0.151971676	0.052952479	0.098166045	0.178312822	0.607064447	0.03026466	-0.483864741
Potra2n10c20275	turquoise-2011	-0.15538399	-0.462766614	-0.133489094	-0.354368896	-0.598004215	-0.562435436	-0.396004477	-0.239816198	-0.052068732	-0.314007662	-0.629446154	-0.420240774	-0.149649881	-0.126328404	-0.631132973	-0.040495988	-0.642117097	-0.196048171	-0.348639928	-0.394366257	-0.363232785	-0.237318486	-0.603245681	0.182646083	-0.296054327	-0.221699295	-0.580091567	-0.223594808	0.041749618	-0.355506356	-0.289230769	-0.534007927	-0.669258288	-0.506383643	0.203634737	-0.554115303	-0.442378223	-0.371639062	0.070175782	-0.096865368	-0.238791962	-0.299439825	0.586050435	-0.036294719	-0.4969294	0.168520174	-0.169277724	0.197906901
Potra2n10c20282	greenyellow-2011	0.149533398	-0.254268731	-0.229779302	-0.058838608	-0.306686288	-0.117873089	-0.371958709	-0.384027812	-0.190654144	-0.459292581	-0.245470456	-0.290409277	-0.147960668	-0.37729417	-0.3473783	-0.36767839	-0.64508687	-0.249553187	-0.381965992	-0.422069724	-0.570729571	-0.079552649	-0.026836017	0.255804971	0.011098856	-0.318319051	-0.007416986	-0.017634088	0.164934767	-0.120008173	-0.449157667	-0.248420089	-0.305785796	-0.230829804	-0.259268867	-0.400924173	-0.267222928	0.041534057	-0.43409279	-0.392603044	-0.385753695	-0.120830092	0.234563454	-0.069525693	-0.067522113	-0.138225704	-0.422378525	-0.135652614
Potra2n10c20283	brown-2011	0.467424036	-0.242891648	-0.403060477	-0.443751572	-0.17948099	-0.052027568	-0.263399463	-0.499625102	-0.275394167	-0.015979354	-0.300223928	-0.381508826	-0.327550779	-0.554285111	0.057633449	-0.476909369	-0.174863813	-0.109119593	-0.476867019	-0.24975116	-0.425560796	0.407190288	0.372340702	-0.050416431	0.085257553	-0.070674321	0.549454008	-0.528183044	-0.609563975	0.349730807	-0.426103107	0.164623937	0.262205866	-0.325718986	0.485310556	0.464650143	-0.450940903	-0.015702786	-0.610207797	-0.549361753	-0.580909236	-0.115932821	-0.677693048	-0.563673961	-0.034966371	-0.272421191	-0.178366151	-0.111410322
Potra2n10c20284	pink-2011	-0.043864395	0.276952297	0.307911907	0.128505653	-0.01048264	-0.213054681	0.191856733	0.465661074	0.024142239	-0.050009663	-0.081361596	0.247742023	0.244518661	0.123748121	-0.08727861	0.465948043	0.033780302	0.332173439	0.391538124	0.169456309	0.162128535	0.066911783	-0.264922217	0.030045534	0.227306463	0.235416998	-0.402542493	0.17128717	0.154935093	0.067465848	0.24657121	-0.017738771	-0.197613251	0.214960894	0.368310827	-0.139877315	0.224478913	-0.167124743	0.395690663	0.570090963	0.140735664	0.178200234	0.557437636	0.546182016	-0.06666443	0.018459184	0.383841096	0.506220326
Potra2n10c20287	yellow-2011	-0.781230586	0.167119164	0.317957882	0.694372248	0.278807055	0.29581173	0.363444355	0.350647725	0.498925393	0.297092032	0.601386013	0.297441297	0.548138028	0.743139668	0.178093377	0.306687418	0.235714672	-0.321607033	0.432017596	0.224554334	0.534980822	-0.599170198	-0.015772497	-0.331123178	-0.06130313	0.049333919	-0.319956321	0.793026042	0.713214282	-0.348643997	0.411614215	0.018837351	0.085282086	0.149014807	-0.854069936	-0.534098896	0.575958739	0.500512487	0.568076311	0.323264199	0.716099964	0.143845617	0.280927459	0.143187844	0.164458582	0.639135087	0.054057973	-0.391625079
Potra2n10c20290	salmon-2011	0.445889528	0.597411885	0.138808626	0.40412086	0.326551822	0.458169144	0.340510745	0.264952606	-0.115075249	-0.038831199	0.437304339	0.299963273	0.305311644	-0.286802371	0.516699436	0.059081216	0.229981552	0.465658733	0.388573249	0.225359846	-0.022910907	0.600270553	0.761891915	-0.135453779	0.697732178	0.406528258	0.674078203	0.291951609	0.05971376	0.671887005	-0.007209309	0.603427919	0.627646649	0.561857931	0.179301753	0.563069251	0.421325246	0.327064735	-0.27335535	0.15341795	-0.109643987	0.503371802	-0.481499286	0.31276457	0.580733867	-0.309703778	0.147177172	0.109919202
Potra2n10c20294	blue-2011	-0.85817271	0.219717153	0.464376877	0.53785023	0.228314308	0.096280221	0.435760915	0.584354402	0.599969043	0.455282248	0.409836172	0.356687572	0.558704028	0.858260608	0.080346306	0.538236285	0.377520724	-0.09836599	0.588096715	0.402318125	0.737766189	-0.524928269	-0.369710416	-0.320735062	-0.140563671	0.213239685	-0.608638966	0.66127063	0.575158161	-0.374124366	0.619048223	-0.075244234	-0.101431704	0.136287512	-0.374586653	-0.500178279	0.546404762	0.208100062	0.903954503	0.677394908	0.775615624	0.168129648	0.514901798	0.360866152	-0.054737036	0.686909177	0.387524475	-0.04323266
Potra2n10c20295	darkgreen-2011	-0.083874808	-0.495813171	0.004419771	-0.411371805	-0.459016686	-0.396729797	-0.513850079	-0.32872882	0.066412458	-0.247975036	-0.50760152	-0.299991986	-0.412465423	-0.141941047	-0.537840212	-0.171241171	-0.528209609	-0.154679223	-0.550407594	-0.234921042	-0.364732036	-0.322171421	-0.683417877	0.380217924	-0.601813692	-0.261765133	-0.42126477	-0.386968776	0.009492506	-0.452933866	-0.275608148	-0.54650419	-0.746127963	-0.339866926	-0.135540234	-0.555398058	-0.645315481	-0.446278451	-0.042184792	-0.272923773	-0.194259917	-0.342468599	0.453212304	0.017591981	-0.340582741	-0.067325835	-0.232368647	0.006849025
Potra2n10c20296	turquoise-2011	0.885133168	-0.200056518	-0.453645493	-0.548911242	-0.125541758	-0.156946641	-0.396001447	-0.488596826	-0.717435384	-0.419689801	-0.36125521	-0.281782165	-0.632029408	-0.688742675	-0.040845239	-0.436406541	-0.141094265	0.239622635	-0.434952507	-0.329063761	-0.585536764	0.588001366	0.355072471	0.383534896	0.098554042	-0.226869615	0.589422305	-0.721340385	-0.584973373	0.304952469	-0.417005433	0.060708328	0.163348929	-0.086153815	0.412255007	0.648825887	-0.403939826	-0.33494539	-0.815936439	-0.565650448	-0.596105082	-0.178372619	-0.551635676	-0.391263662	-0.028868043	-0.742307775	-0.353966932	0.191340906
Potra2n10c20300	blue-2011	-0.822676135	0.027919561	0.173096559	0.320407714	0.124611187	0.11308388	0.419744573	0.316832636	0.499453537	0.409771744	0.350997636	0.159085378	0.468542478	0.73254689	0.127725269	0.464903256	0.332126775	-0.330347933	0.327801993	0.179719858	0.667389417	-0.614578526	-0.196478709	-0.471815323	-0.242006313	0.098698184	-0.447382499	0.494344914	0.316140972	-0.320518504	0.355893684	-0.030690976	0.064749871	0.01095124	-0.464717824	-0.260888207	0.337336746	0.251870464	0.753131351	0.323114418	0.672880934	-0.125288152	0.184749472	-0.018252437	0.032455703	0.786721457	0.151648658	-0.286069507
Potra2n10c20302	blue-2011	-0.51031332	0.172728079	0.563197943	0.1174538	0.068937772	0.287507292	0.287567685	0.385489926	0.741786515	0.638956421	0.211091863	0.149226219	0.311854047	0.460236942	0.257757747	0.33718496	0.461433846	0.303897067	0.271585133	0.602921917	0.605958846	-0.141993032	-0.263498259	-0.424844898	-0.321435939	0.631805318	-0.226485385	0.142423107	0.11087344	-0.016815972	0.382317637	0.161054108	0.061341551	0.11501083	0.172187514	0.067730069	0.104360442	-0.090137314	0.703276924	0.430529258	0.430555106	0.3593748	-0.260028236	0.204690919	0.028804045	0.464671301	0.529554033	-0.108138632
Potra2n10c20304	brown-2011	0.561432199	0.516272569	0.141677646	0.24067614	0.436577375	0.14825434	0.292325623	0.2301961	-0.247532451	0.022984948	0.346692752	0.49590308	0.092071965	-0.347804388	0.582756189	0.170176484	0.226255642	0.149349621	0.138544609	0.173143719	-0.091867974	0.460869629	0.712490471	-0.053275329	0.678747593	0.185986076	0.693692184	0.031777045	-0.306785065	0.731301624	0.001389594	0.652273244	0.558974167	0.58429362	0.153050213	0.440147467	0.109172459	0.399670759	-0.395274338	0.031804811	-0.156200184	0.15696605	-0.252280688	0.257404377	0.668333502	-0.533777196	0.232461441	0.161662062
Potra2n10c20307	blue-2011	-0.106948947	0.483193056	0.538369154	0.435008622	0.138098932	0.252041564	0.406246041	0.548939947	0.3070676	0.385536035	0.330736669	0.222748287	0.558597789	0.267737516	0.444602121	0.417775558	0.426212475	0.602264746	0.641708514	0.509252369	0.396374266	0.391091719	0.359665846	-0.489174027	0.420505726	0.791850223	0.111875051	0.365941928	0.256011918	0.43416891	0.391356023	0.508096299	0.490179375	0.268249364	0.500464413	0.334166866	0.554645916	0.1251275	0.416765399	0.577943612	0.324509849	0.728047391	-0.417671354	0.261897616	0.169785576	0.244294507	0.546711237	0.243292692
Potra2n10c20308	brown-2011	0.649183746	-0.23862796	-0.53140267	-0.504125255	-0.274039215	-0.218956892	-0.343658497	-0.554828891	-0.463998301	-0.390134865	-0.41583555	-0.33546668	-0.449955827	-0.828607257	-0.127816296	-0.458398174	-0.490377266	-0.153334866	-0.623726445	-0.475838625	-0.703609304	0.41929756	0.250426391	0.277663657	0.12113905	-0.300647325	0.567223642	-0.569133128	-0.606832992	0.337003249	-0.673857989	-0.008263314	-0.012370738	-0.153804424	0.343938204	0.309708489	-0.665236648	-0.107954631	-0.798291597	-0.629735037	-0.780039475	-0.396874656	-0.255375081	-0.25136459	0.116513803	-0.516918505	-0.384277479	0.063776028
Potra2n10c20310	blue-2011	-0.840448536	0.177437103	0.505185501	0.656342489	0.379682631	0.162163205	0.398557261	0.483820024	0.610762048	0.599441415	0.638921164	0.425917726	0.471959577	0.927551492	0.320579873	0.433001216	0.506973222	-0.227317163	0.492657805	0.454490236	0.727213277	-0.49767519	-0.09427307	-0.353627935	-0.185669193	0.176252701	-0.256541623	0.630863529	0.566457642	-0.336167235	0.664940392	0.082272751	0.126070132	0.170611446	-0.65491785	-0.457412589	0.515373864	0.399231827	0.714770456	0.466479703	0.886884501	0.145964758	0.18813036	0.148603711	0.123337073	0.603508931	0.280534481	-0.229625915
Potra2n10c20311	turquoise-2011	0.051074903	-0.35954517	-0.434117194	-0.503448125	-0.549075605	0.075450564	-0.243202484	-0.465293593	-0.012205222	-0.199643597	-0.510535588	-0.69206214	-0.075340492	-0.398663998	-0.364707437	-0.378366832	-0.406976399	-0.00012778	-0.363569646	-0.349065414	-0.289942205	0.042075511	-0.113953466	-0.166634804	-0.18321198	0.034919498	-0.129270145	-0.269575339	-0.224843483	-0.011498373	-0.537367756	-0.208418822	-0.110188683	-0.518621566	0.433770474	0.243171024	-0.324198113	-0.277375353	-0.130171814	-0.362648116	-0.501040772	-0.042850359	-0.383294987	-0.4316614	-0.345542216	0.26506888	-0.250851557	-0.21797756
Potra2n10c20312	green-2011	-0.385627318	0.185230257	0.262340244	0.081657378	0.115147624	0.330566735	0.346883468	0.326693799	0.444480506	0.34018446	0.245402162	0.134785643	0.24991085	0.406784689	0.179978987	0.34256344	0.470059258	0.291961796	0.327982296	0.38956805	0.584845874	-0.163940985	-0.189667984	-0.27709127	-0.268345469	0.387753994	-0.208194413	0.184868075	0.125215669	-0.087405585	0.28557447	0.063563233	0.099029582	0.228986319	-0.035831095	0.246297322	0.234817986	-0.135308051	0.606577586	0.351532551	0.427384372	0.145114394	-0.183035122	0.189383229	0.08157083	0.393234186	0.262356023	-0.090194457
Potra2n10c20314	blue-2011	-0.570404711	0.06235586	0.513806789	0.342526165	0.076562461	-0.38165327	0.142096359	0.510686017	0.369848148	0.31051749	0.221098705	0.348399558	0.138876094	0.705901497	-0.014206566	0.534924908	0.279306663	0.159864061	0.410336018	0.352849668	0.453307161	-0.123026766	-0.512850645	0.14624222	-0.340642463	0.133402688	-0.314341264	0.215289618	0.448892163	-0.406765363	0.595456013	-0.253428731	-0.342086582	0.190713722	-0.172853699	-0.482347964	0.151831806	-0.216523752	0.662620054	0.600283747	0.705094117	-0.071654135	0.582669772	0.52206329	-0.081855528	0.234945371	0.252781747	0.47038583
Potra2n10c20315	blue-2011	-0.895001098	0.351245248	0.597327031	0.691264742	0.344163798	0.261169083	0.55753201	0.676308343	0.73319896	0.592902385	0.618479154	0.467603779	0.667988572	0.91915455	0.292059082	0.5965228	0.525200602	-0.026396596	0.679642671	0.553160076	0.846158755	-0.467510137	-0.198819153	-0.43716636	-0.091007564	0.377479802	-0.427118673	0.767175916	0.630215418	-0.256007077	0.684613872	0.102229379	0.083634788	0.290041282	-0.453555306	-0.398117858	0.634090176	0.330570998	0.938848457	0.716482295	0.882822906	0.28941651	0.312237694	0.413036506	0.142194335	0.717268219	0.454511987	-0.11920376
Potra2n10c20316	blue-2011	-0.909896134	0.134544176	0.667225381	0.562751246	0.17283736	0.162649547	0.339895569	0.49617612	0.802078698	0.584351917	0.499719529	0.332819641	0.508753564	0.866371843	0.22799155	0.508283576	0.367447504	-0.085405487	0.405696891	0.505417929	0.688682575	-0.556938873	-0.288810107	-0.402998054	-0.334424412	0.376864141	-0.422990276	0.582705083	0.615248756	-0.342987381	0.559047208	0.029135186	-0.047254776	0.147920147	-0.552266213	-0.533204195	0.34857535	0.233511441	0.852258231	0.496047281	0.840784219	0.21963728	0.209662911	0.276661152	0.10344202	0.699636511	0.349988197	-0.228135251
Potra2n10c20319	brown-2011	0.833203714	-0.014665149	-0.248284846	-0.41515784	-0.101150937	-0.17396423	-0.277720558	-0.318034843	-0.488498313	-0.241813014	-0.336029472	-0.139292574	-0.424235953	-0.77645932	0.064812191	-0.344875344	-0.219936131	0.212899457	-0.384727736	-0.184457585	-0.590613198	0.683487698	0.369512226	0.25736148	0.310310291	-0.026227031	0.639953264	-0.60438257	-0.625861441	0.5389411	-0.406423483	0.219170643	0.157290316	0.001418279	0.655085661	0.501293987	-0.463783905	-0.15889791	-0.750628913	-0.380858414	-0.699187517	-0.038159349	-0.40256949	-0.122996286	0.116495505	-0.716379284	-0.06977693	0.282616247
Potra2n10c20322	greenyellow-2011	-0.210518743	0.033199156	0.109953443	0.273285417	0.152197735	-0.080095844	0.008311977	0.098720093	0.029725842	0.006049243	0.039270749	0.195789583	0.193200194	0.171032453	-0.10754596	0.024966221	-0.184673608	-0.474869045	0.045515208	-0.053993836	-0.007682623	-0.45095964	-0.095850059	-0.056877924	0.227659103	-0.246775099	-0.42832017	0.342785733	0.220078739	-0.147439054	0.149745864	-0.034347017	-0.163360654	-0.121662089	-0.313717136	-0.654771428	0.204439513	0.419150747	0.068155945	0.117519668	0.067188566	0.069386351	0.616792599	0.0356715	-0.114261045	0.108475422	0.140093109	-0.17582372
Potra2n10c20323	darkturquoise-2011	-0.289202579	-0.338596043	-0.017160926	-0.086886177	-0.650163226	-0.46558377	-0.265465885	-0.070755334	0.023477772	-0.471997251	-0.381535472	-0.370009846	0.021239558	0.030245129	-0.58339295	0.184210947	-0.60164087	0.103967378	-0.095283328	-0.35827827	-0.267970846	-0.156186423	-0.554030189	0.241270936	-0.355445846	-0.061203766	-0.485425695	0.039234742	0.464434322	-0.429987992	-0.266340072	-0.578321198	-0.648169368	-0.216297192	-0.091285509	-0.50422233	-0.240062288	-0.4739726	0.239642344	0.044938814	0.045280105	-0.262800629	0.569005244	0.264600216	-0.27169969	0.287715124	-0.353612903	0.324235953
Potra2n10c20324	turquoise-2011	0.098973483	-0.586514865	-0.351680454	-0.347971609	-0.419168034	-0.263883301	-0.458329976	-0.578374387	-0.314752755	-0.167134779	-0.370648924	-0.600650983	-0.282602713	-0.130764202	-0.211188573	-0.371182049	-0.320522687	-0.258652442	-0.454179753	-0.439202549	-0.395541481	-0.03801146	0.173461912	-0.112338007	-0.191437232	-0.204038608	0.039607212	-0.373777705	-0.138486919	-0.135631455	-0.317739825	-0.12370899	0.068950155	-0.67457884	0.051773097	0.032376957	-0.272972487	-0.093739835	-0.372944582	-0.598749867	-0.202648189	-0.142970503	-0.509152707	-0.875815846	-0.398847751	0.101786298	-0.422817437	-0.240836609
Potra2n10c20325	turquoise-2011	0.648035092	-0.108981135	0.016842602	-0.337529016	-0.310619361	-0.044021241	-0.331997484	-0.284535557	-0.334580135	-0.279648378	-0.300949635	-0.301503349	-0.287610065	-0.547438215	0.060229532	-0.179986393	-0.195800982	0.497813335	-0.298339357	-0.101464874	-0.494168304	0.516617541	0.361005467	0.04118913	0.104358851	0.298422094	0.401813324	-0.496938353	-0.255833137	0.410025605	-0.37060207	0.234339074	0.197905229	-0.067186531	0.48164436	0.504826594	-0.307095875	-0.311143388	-0.496793014	-0.371565885	-0.413011728	0.242178458	-0.699125363	-0.247460368	0.039231365	-0.42788016	-0.120326211	0.132502758
Potra2n10c20327	brown-2011	0.792420472	-0.125572966	-0.340310203	-0.451949481	-0.235291439	-0.180953675	-0.317369208	-0.435717637	-0.517744513	-0.338463422	-0.383106094	-0.281626992	-0.394297256	-0.811266027	0.019711961	-0.356045341	-0.34718647	0.121209156	-0.480889342	-0.328917383	-0.668472155	0.590761287	0.427941477	0.167209761	0.276758479	-0.049884644	0.61493271	-0.591884751	-0.593159955	0.517830392	-0.555202296	0.199858626	0.179910888	-0.09827549	0.558736874	0.493951205	-0.511962348	-0.135004254	-0.783714543	-0.526786287	-0.722365553	-0.109836428	-0.490046471	-0.275995553	0.119763955	-0.593339577	-0.216413599	0.16378579
Potra2n10c20329	yellow-2011	-0.557228545	-0.048476605	-0.296875136	0.242659571	0.104254098	0.129458241	0.270569567	-0.044311547	0.242278592	0.185615416	0.216324652	-0.018156556	0.362574485	0.264753481	-0.00526874	-0.027959888	-0.062376943	-0.744756107	0.035640128	-0.188329897	0.233507245	-0.491252572	0.029727844	-0.334312111	0.050157168	-0.299906082	-0.158926681	0.465116978	0.103384763	-0.186357756	-0.026898682	-0.066912319	0.073789716	-0.177331353	-0.447261606	-0.336967382	0.168093812	0.541291722	0.197509475	-0.034940817	0.132335039	-0.288957673	0.252312051	-0.199207177	0.050735477	0.577993323	-0.114125094	-0.445655237
Potra2n10c20330	yellow-2011	-0.059790398	0.303629897	-0.01249982	0.525157587	0.341247837	0.467231177	0.320219524	0.076358914	0.040929281	0.10053794	0.532900023	0.18855712	0.42219613	0.075923338	0.427602115	-0.032976634	0.145164138	-0.236908763	0.241291019	0.036422548	0.109604121	-0.04796026	0.694188972	-0.385468115	0.492915092	0.070694111	0.35461209	0.539679035	0.231461656	0.288306972	0.025844087	0.454884158	0.593127847	0.197179046	-0.427231186	0.090192392	0.488837844	0.70238277	-0.138258004	-0.059816785	0.125409638	0.274112298	-0.340528642	-0.146915518	0.42078736	0.168558204	-0.041851726	-0.427196067
Potra2n10c20331	brown-2011	0.775498901	0.074248295	-0.331147307	-0.311707533	-0.035596199	0.132757116	-0.234162115	-0.346299734	-0.392496683	-0.319923768	-0.24633839	-0.15713737	-0.332980833	-0.822599091	-0.013078937	-0.526175664	-0.281005589	0.178458748	-0.334806768	-0.188518544	-0.577531614	0.578499362	0.335897537	0.294522634	0.338565399	-0.0925837	0.573193578	-0.384128395	-0.453623572	0.45789766	-0.471566395	0.150498889	0.105682659	0.050516846	0.447734858	0.429557517	-0.316145307	-0.051714357	-0.761195943	-0.376559424	-0.776337701	0.077019281	-0.321786641	-0.017243068	0.137830397	-0.659460791	-0.143905515	0.070065965
Potra2n10c20332	brown-2011	0.775472664	0.008789277	-0.378010665	-0.348532398	-0.179142225	0.051735819	-0.187202785	-0.393768749	-0.455414238	-0.453358711	-0.224603449	-0.215866928	-0.300364604	-0.861077356	0.0602288	-0.324961533	-0.346389206	0.176214314	-0.41841416	-0.329820636	-0.62598779	0.548790685	0.473791358	0.196073079	0.288782308	-0.038332418	0.685040323	-0.418451762	-0.468745428	0.534255738	-0.652107085	0.209877138	0.203493	0.134843537	0.314588479	0.567310943	-0.436356171	-0.086830952	-0.763873181	-0.523040972	-0.705244997	-0.133215336	-0.47229584	-0.077146322	0.348962857	-0.569238958	-0.325346931	0.06342149
Potra2n10c20333	yellow-2011	-0.710765998	0.095526904	0.099408098	0.557272398	-0.009509323	0.011712774	0.408971193	0.287711288	0.322011518	0.153629765	0.36323371	0.086931436	0.684635732	0.528417152	0.117687489	0.448422316	-0.014457664	-0.398591969	0.377294597	-0.058780673	0.356446448	-0.433822359	0.134368599	-0.524230041	0.176271072	0.097873932	-0.276034398	0.724360689	0.513979576	-0.109614327	0.147539578	0.075208779	0.173227915	-0.007254642	-0.443874016	-0.397641145	0.443143034	0.49756919	0.514809898	0.271392995	0.508457343	-0.032839779	0.258120866	0.023517062	0.162736858	0.78306341	0.00340763	-0.187459029
Potra2n10c20335	brown-2011	0.847259609	0.110279216	-0.33052719	-0.193266786	-0.093652763	-0.015693685	-0.142131672	-0.218168503	-0.706022901	-0.628967667	-0.158598785	-0.110697907	-0.246054402	-0.689868848	0.027129512	-0.156820963	-0.232525558	0.378594469	-0.120555084	-0.334758293	-0.555628775	0.587314008	0.526587811	0.286185296	0.456017955	-0.063833166	0.527260381	-0.278727682	-0.236021764	0.464465089	-0.44402396	0.193919904	0.248448299	0.22513639	0.267160218	0.581722193	-0.070840945	-0.145759625	-0.686324148	-0.320342977	-0.501903881	-0.000197072	-0.317254049	-0.006340993	0.247587365	-0.63330895	-0.329142063	0.277558221
Potra2n10c20336	blue-2011	-0.57351327	0.090182582	0.400590544	0.48308857	0.114058004	0.251340536	0.292429727	0.309656786	0.385436507	0.308152514	0.498499462	0.132127087	0.432643378	0.698310079	0.305860978	0.413509902	0.401536724	0.099278717	0.419136114	0.29152837	0.52940266	-0.318564215	0.153018128	-0.450938919	-0.152523925	0.368853165	-0.153522769	0.48495734	0.566472163	-0.178620236	0.388684442	0.175333931	0.310227574	0.117779297	-0.514742518	-0.055126344	0.506844659	0.191133067	0.55536968	0.24224411	0.756374112	0.269618662	-0.299937029	-0.084000114	0.131867293	0.583620836	0.064733629	-0.254344736
Potra2n10c20338	turquoise-2011	0.81025993	-0.297962352	-0.569186848	-0.716074229	-0.366454263	-0.116326615	-0.437928007	-0.636059325	-0.58105003	-0.451034825	-0.612815686	-0.516584974	-0.517101909	-0.908891878	-0.210552042	-0.548613867	-0.449872487	0.053486692	-0.635376285	-0.473326123	-0.721864795	0.445090881	0.247249799	0.192278056	0.124723887	-0.190170661	0.387201076	-0.720051519	-0.702256368	0.368065851	-0.700087619	0.017652651	0.043288555	-0.322563715	0.612517532	0.538550047	-0.593772888	-0.279073498	-0.805539028	-0.667804	-0.89368699	-0.179089372	-0.49748773	-0.47650012	-0.12594549	-0.529853129	-0.321557354	0.007963039
Potra2n10c20340	blue-2011	-0.937012957	0.146538516	0.470950108	0.639877596	0.167077267	0.050923646	0.400649024	0.51577902	0.633552938	0.512857756	0.466630777	0.275953057	0.62795757	0.898986768	0.145636901	0.496884509	0.312276624	-0.203600174	0.554813391	0.350766837	0.67632545	-0.495030184	-0.207087253	-0.43816845	-0.105886874	0.244484484	-0.475590751	0.716846936	0.65198789	-0.345816697	0.587227855	-0.01281168	0.009138752	0.025338135	-0.429550916	-0.565082725	0.54462154	0.339877928	0.839887861	0.581820014	0.812015746	0.192403172	0.356156016	0.200854148	-0.029853205	0.792737747	0.312646657	-0.112043013
Potra2n10c20341	blue-2011	-0.839832504	0.335483117	0.578272443	0.747806705	0.306538939	0.510298628	0.505587639	0.529032063	0.771151397	0.545475315	0.702901548	0.343969133	0.705823793	0.811674461	0.369988972	0.420314396	0.45861607	-0.00302421	0.596182898	0.525371578	0.740702601	-0.453918822	0.029676035	-0.543307481	-0.066649892	0.462005332	-0.260932755	0.83012632	0.725952044	-0.180248153	0.529749968	0.214808915	0.243944516	0.264452865	-0.607775689	-0.305931703	0.663417237	0.444810202	0.779104548	0.512457206	0.806289215	0.452060315	-0.031299617	0.254024683	0.243716798	0.746473285	0.316379931	-0.384631681
Potra2n10c20343	yellow-2011	-0.193155848	0.389094198	-0.118372495	0.335230859	0.505524517	0.196449639	0.454295797	0.261526577	0.211681018	0.375087971	0.407052014	0.42226975	0.272360009	0.09973184	0.286063839	0.004398884	0.275839755	-0.393954334	0.265860249	0.174793607	0.320177854	0.042002003	0.143992827	-0.073347183	0.337012578	-0.164496183	0.288201444	0.365335697	-0.153625918	0.170120317	0.216031886	0.174826099	0.203068243	0.295786997	-0.061784413	-0.036169425	0.212451468	0.526552595	0.067999265	0.276640103	0.026578618	-0.133565334	0.29284268	0.305442463	0.325284123	0.048143649	0.242816951	-0.033171044
Potra2n10c20344	turquoise-2011	0.384233165	-0.461017666	-0.681199865	-0.680558948	-0.253573296	-0.139045253	-0.54886528	-0.632751093	-0.442095214	-0.562886936	-0.622124204	-0.423951275	-0.69054353	-0.551314602	-0.696059171	-0.689073723	-0.523101214	-0.27922779	-0.631639543	-0.528669032	-0.544196974	-0.145748526	-0.520393534	0.671778922	-0.363592223	-0.76372077	-0.232513165	-0.526189722	-0.348758505	-0.411326417	-0.493164538	-0.644483326	-0.640430015	-0.380014264	-0.051734572	-0.141354073	-0.537100854	-0.415717805	-0.528379561	-0.523890929	-0.674663495	-0.498049742	0.407978709	-0.196749811	-0.46115413	-0.434403685	-0.500523578	-0.10617052
Potra2n10c20345	turquoise-2011	0.349679924	0.068040159	-0.176844743	-0.26506705	-0.343825174	0.050900757	0.107108393	-0.039658009	-0.261682973	-0.359469609	-0.211552213	-0.270229217	0.107520967	-0.388235805	0.033042171	0.229808247	-0.105146855	0.468996599	0.022238216	-0.199110437	-0.152800783	0.334185492	0.291650079	-0.209749113	0.20660174	0.351096939	0.136360071	-0.15527779	-0.187482919	0.409921214	-0.40280055	0.194721605	0.26137045	0.115130835	0.469748629	0.681425104	-0.045707504	-0.285271972	-0.053346453	-0.087703003	-0.232159017	0.025804754	-0.462835408	-0.03726099	0.170706395	0.029534043	-0.116622471	0.186826511
Potra2n10c20346	blue-2011	-0.322242563	0.032394201	0.238178462	0.060940266	0.152736648	-0.194851143	0.134606664	0.28404345	0.134875786	0.192640555	-0.050974092	0.280834468	0.153038499	0.368527121	-0.081723667	0.349134742	0.099338182	-0.308610868	0.125282968	0.125544282	0.303532962	-0.536136345	-0.372728171	-0.13747841	-0.004036105	-0.090294292	-0.670335247	0.155334072	0.012970477	-0.196712448	0.33783774	-0.0605088	-0.22557935	-0.061340722	-0.076512681	-0.468305564	0.132765391	0.134894104	0.439152015	0.330016904	0.268939143	-0.048282931	0.644615592	0.100007294	-0.199068609	0.213070871	0.382932031	-0.010364271
Potra2n10c20351	brown-2011	0.711227091	-0.200630453	-0.577071212	-0.453838799	-0.413853057	-0.159060612	-0.314575045	-0.535104737	-0.590381518	-0.574175201	-0.45505369	-0.483412896	-0.295041966	-0.866230353	-0.170364969	-0.401904994	-0.556534773	0.055014607	-0.469603826	-0.568667588	-0.751581349	0.523873819	0.40523771	0.160295297	0.293401003	-0.15846827	0.506729005	-0.451736507	-0.445535473	0.415842874	-0.747360921	0.040057505	0.110281633	-0.192274578	0.466669512	0.46209574	-0.448341745	-0.152789865	-0.777567084	-0.586636464	-0.790111508	-0.209181396	-0.398179337	-0.307919018	0.060329651	-0.408285218	-0.451814082	0.119316547
Potra2n10c20361	turquoise-2011	0.434165766	0.201233557	0.20713394	0.026766194	0.19492984	0.063924557	-0.043589155	0.156758363	-0.283775302	0.064286832	0.026003618	0.103698653	-0.095428726	-0.009506461	0.203386541	-0.02857706	0.352285308	0.551663469	0.287276945	0.265484406	0.025879175	0.471943237	0.302924219	0.026651599	0.303418036	0.275581437	0.169889096	-0.158568707	-0.057396196	0.261325416	0.309122098	0.291409201	0.328756145	0.063568669	0.478487849	0.420666197	0.341909809	-0.129438469	-0.137147649	0.182413271	0.016618239	0.535605789	-0.412189108	-0.090346275	-0.15112526	-0.373920501	0.271822446	0.279667433
Potra2n10c20364	blue-2011	-0.268029207	-0.270410112	0.252945495	-0.00427498	-0.112845653	-0.216087336	-0.329631759	-0.022610211	0.264842082	0.323263458	-0.051956159	-0.160308244	-0.267983504	0.382569557	-0.16628075	-0.226426806	0.151880423	0.270504157	0.042250586	0.265618233	0.098531164	0.205350908	-0.41531073	0.274947926	-0.54203642	0.07585831	-0.005798741	-0.20900199	0.259556097	-0.451433641	0.373772706	-0.350341629	-0.301777421	-0.294333303	0.11934963	-0.238600442	-0.081360124	-0.413438476	0.163649237	0.136734859	0.265960043	0.165018223	-0.104185745	-0.040719947	-0.467619973	0.013869301	0.025700204	0.234894424
Potra2n10c20367	brown-2011	0.10006838	0.42495257	-0.040888722	0.028772485	0.008671536	0.295856901	0.550204006	0.228030416	0.183893489	0.074711957	0.222346678	0.132846407	0.40334	-0.314609117	0.447323016	0.406406062	0.145738965	0.231471026	0.147143136	0.086551112	0.16514038	0.330969111	0.436886854	-0.418955176	0.336216422	0.485945539	0.498495715	0.124721391	-0.320544042	0.672240061	-0.30658297	0.480835368	0.475728676	0.524614696	0.335257159	0.705627413	-0.06709023	0.138073776	0.11101965	0.099496818	-0.126039046	-0.087345395	-0.422944963	0.330847838	0.718309563	0.15619881	0.142850237	0.065342725
Potra2n10c20368	turquoise-2011	0.663589636	-0.158438298	-0.499278972	-0.441365168	-0.033588462	-0.166123659	-0.450010215	-0.375613609	-0.591019513	-0.477257526	-0.393976833	-0.193620513	-0.681179849	-0.539492647	-0.422721514	-0.619647628	-0.227808318	0.192194024	-0.272427796	-0.28304986	-0.506928132	0.468713959	-0.206105421	0.817131255	-0.056892551	-0.537122752	0.235590259	-0.519678401	-0.292666694	-0.138480357	-0.220611428	-0.411051774	-0.362138275	-0.086356734	0.266228551	0.172878757	-0.27659456	-0.461451829	-0.6463305	-0.257941269	-0.582743627	-0.205686438	0.189678133	0.049362822	-0.318101473	-0.773880588	-0.344500155	0.347868765
Potra2n10c20369	blue-2011	-0.935732684	0.225806854	0.491038577	0.627112872	0.208596287	0.102781742	0.490878708	0.587729393	0.67397907	0.506927713	0.504987451	0.357784771	0.648058343	0.886006461	0.179992036	0.593219183	0.367592796	-0.153442913	0.584945111	0.395828767	0.746850812	-0.514776383	-0.250002058	-0.425635133	-0.123775821	0.277238951	-0.481198625	0.72962739	0.615176003	-0.313926568	0.581271655	0.002450584	-0.003806571	0.16618984	-0.451089175	-0.496777565	0.528954581	0.307193468	0.909973875	0.638260444	0.833093113	0.138334963	0.408807958	0.338619457	0.076919978	0.781400712	0.348422889	-0.089991369
Potra2n10c20371	grey60-2011	0.019820738	-0.199552006	-0.185281033	-0.416872957	-0.365837257	-0.18628908	-0.177423277	-0.098676753	-0.108629035	-0.299171143	-0.549718847	-0.301544369	-0.097339135	-0.171761453	-0.524700429	-0.020663858	-0.324619969	0.066584962	-0.125960332	-0.223628786	-0.129872051	-0.181339048	-0.534264676	0.120199144	-0.148136997	-0.107435004	-0.638557213	-0.181861212	-0.09341366	-0.213316714	-0.192499792	-0.383987751	-0.47453542	-0.294885142	0.364258477	-0.125757742	-0.161515596	-0.409811925	0.159446533	0.06551797	-0.274165359	-0.091586725	0.432211237	0.041888526	-0.463558817	0.090545057	0.01119598	0.140537436
Potra2n10c20372	turquoise-2011	0.507467309	0.274793291	-0.204066754	-0.300775261	-0.09196457	0.410002528	0.186749819	-0.088084088	-0.0831165	-0.155537782	-0.157966688	-0.13183482	0.110406122	-0.689034856	0.175174733	-0.074007201	-0.081384204	0.303306343	-0.115459637	-0.039519318	-0.182121527	0.365061859	0.378573729	-0.256289312	0.393963172	0.348962887	0.319384059	-0.155069628	-0.491442101	0.668307435	-0.493571389	0.397208098	0.343730148	0.206948275	0.594470704	0.738676826	-0.148456592	0.002313777	-0.256770862	-0.147567425	-0.595032478	0.175981989	-0.518354516	0.051662567	0.336622601	-0.155651786	0.115854147	-0.090308601
Potra2n10c20373	turquoise-2011	0.711717584	-0.168658391	-0.268305749	-0.614667988	-0.327104094	-0.148649436	-0.289139583	-0.395038436	-0.390847227	-0.231830791	-0.476041318	-0.35964333	-0.400108989	-0.734200327	0.003709964	-0.250641106	-0.223026938	0.290211191	-0.46819986	-0.221979539	-0.51318207	0.555048688	0.270050649	0.058422769	0.087507219	0.129815682	0.463538971	-0.708281822	-0.67421835	0.485062333	-0.515398247	0.178136869	0.154404951	-0.140443809	0.739195852	0.653974726	-0.563917821	-0.346131417	-0.566105495	-0.455540905	-0.653768864	-0.077259745	-0.63254394	-0.310087692	0.020750461	-0.459861598	-0.104728404	0.171597205
Potra2n10c20376	turquoise-2011	0.79023414	-0.298083491	-0.540540936	-0.687145363	-0.351131263	-0.235080564	-0.508690407	-0.598716247	-0.592587586	-0.559722375	-0.670174848	-0.421240312	-0.582361867	-0.92021513	-0.375965507	-0.558924275	-0.59226511	-0.029467281	-0.664623934	-0.508786832	-0.797919651	0.342926188	0.012573232	0.423191075	0.089671826	-0.36474012	0.226221316	-0.683829251	-0.613196067	0.221889628	-0.679083604	-0.162373834	-0.237459731	-0.281065314	0.491060019	0.235365436	-0.652019182	-0.311175244	-0.805590645	-0.594508412	-0.924478653	-0.270410768	-0.062718957	-0.244229727	-0.173176293	-0.64054502	-0.329371393	0.105725658
Potra2n10c20378	turquoise-2011	0.193660782	0.158397813	-0.3537489	-0.124287916	0.28980131	0.566868801	0.276156673	-0.174669853	-0.111829609	-0.058954998	0.148695782	0.075897274	0.095724678	-0.278356152	0.243874583	-0.111336361	0.115832483	-0.387125837	-0.173400392	-0.127056862	0.07941553	-0.356139382	0.404877072	-0.338398017	0.258420501	-0.154136747	0.069085604	0.09703854	-0.396097298	0.295631351	-0.294092239	0.349008087	0.420333147	0.15060687	-0.296162737	0.40547373	0.081482043	0.454697455	-0.201848923	-0.338629756	-0.245343648	-0.107824604	-0.301319797	-0.315274771	0.351341491	0.030955737	-0.051696288	-0.668930067
Potra2n10c20379	blue-2011	-0.086241741	0.308767036	0.356618399	0.401931372	0.377366963	-0.03165546	0.126111809	0.474510822	-0.048491761	0.003004983	0.234059313	0.471149159	0.107401659	0.419286774	-0.032642188	0.250419147	0.271635937	0.203101079	0.515749174	0.289900287	0.28120539	-0.106391996	-0.226602381	0.266134231	0.167432368	-0.061017077	-0.388501647	0.345306545	0.43385138	-0.231848372	0.576565426	-0.083486729	-0.174417658	0.280485789	-0.204196226	-0.364278122	0.550213547	0.023724931	0.295228747	0.560814713	0.402429614	0.290043262	0.654849371	0.477384899	-0.130358322	-0.157984568	0.28648922	0.304598543
Potra2n10c20381	blue-2011	-0.311057241	0.131427627	0.011044455	0.032296784	0.263808278	0.218872172	0.2146513	0.2056008	0.276106425	0.127531992	0.181936084	0.260858752	-0.012724134	0.283646441	-0.0850542	0.096571926	0.27435221	-0.053256031	0.157155345	0.205146176	0.414614651	-0.330324849	-0.476622091	0.198999448	-0.331040191	-0.17161081	-0.288393029	0.161767877	0.08313992	-0.351790276	0.232778812	-0.264080349	-0.283974276	0.268797489	-0.360282487	-0.121002472	0.091223749	-0.098690791	0.383001051	0.266850497	0.246726727	-0.203500553	0.448233758	0.391389542	0.028975561	0.096848517	0.078229659	-0.075714995
Potra2n10c20382	grey-2011	0.073905572	0.095018917	0.055746676	-0.130830625	0.135829057	0.372355421	0.049981962	-0.050749007	0.224318497	0.002882251	0.1390649	0.146868966	-0.176125931	-0.162916933	0.103470279	-0.06139765	0.105685156	0.086602648	-0.209652464	0.161562467	0.066456421	-0.133057954	-0.133361696	0.155969764	-0.312220929	0.020712123	0.151710396	-0.107815525	-0.124857065	-0.002442827	-0.152943732	0.004778338	-0.092400037	0.362037204	-0.345527155	0.168297453	-0.263746315	-0.099178356	-0.03048224	-0.153529927	-0.060053332	-0.133347808	-0.102753166	0.258152499	0.354006928	-0.178163685	-0.059306187	-0.268324919
Potra2n10c20383	turquoise-2011	0.533744162	-0.207281355	-0.062395984	-0.285054039	-0.508413116	-0.58375932	-0.448424573	-0.138586307	-0.579625138	-0.674331686	-0.511598477	-0.290350394	-0.3492408	-0.401415642	-0.409211327	0.027475652	-0.478059588	0.543365658	-0.12330408	-0.348116304	-0.604722684	0.495169358	-0.122911878	0.51289024	0.035910891	-0.026928496	0.000482967	-0.412061378	0.07900596	0.010041795	-0.276996376	-0.284087937	-0.353497165	-0.08129248	0.43215147	0.039384817	-0.257550473	-0.641166553	-0.331509616	-0.079413661	-0.286055919	-0.054130154	0.184572675	0.165081132	-0.243269855	-0.469774061	-0.29615764	0.707699364
Potra2n10c20387	brown-2011	0.823803037	0.001653405	-0.335597644	-0.446945105	-0.127386445	-0.138380831	-0.249626176	-0.334365477	-0.483993397	-0.40522492	-0.338272486	-0.11215033	-0.450508962	-0.861108296	-0.029532547	-0.317984866	-0.325953195	0.174612849	-0.443883377	-0.271110903	-0.62701325	0.585462297	0.24247965	0.392982962	0.230126395	-0.140233851	0.598745264	-0.566575326	-0.595763244	0.467515624	-0.538523219	0.095452119	0.002505442	0.137663028	0.466680298	0.450796655	-0.554329728	-0.21270691	-0.74629182	-0.411366666	-0.744516512	-0.222586893	-0.193442622	0.068941811	0.23377051	-0.740848351	-0.197179479	0.268417583
Potra2n10c20388	blue-2011	-0.958840747	0.104907344	0.412941131	0.581317329	0.176211355	0.091798698	0.394989725	0.458933491	0.637489285	0.454250819	0.458661674	0.285208416	0.578548894	0.878383886	0.104402715	0.489745275	0.276148246	-0.313784554	0.457051918	0.296421677	0.674625962	-0.658676957	-0.27863653	-0.4048849	-0.198165204	0.14044079	-0.546084349	0.705059935	0.621687613	-0.416553336	0.516934968	-0.069085592	-0.060870382	0.050738405	-0.605750389	-0.608912013	0.471016991	0.346620934	0.836397913	0.496482695	0.801094928	0.064302318	0.435363844	0.195640746	0.012295493	0.798330025	0.240105773	-0.231746871
Potra2n10c20389	pink-2011	-0.323802182	-0.178410081	0.364176185	-0.102610999	-0.137484651	-0.055137723	-0.117197529	0.03377827	0.360056985	0.268776537	-0.21121282	-0.049683229	0.08439916	0.220987581	-0.112695001	0.107556062	-0.072849402	-0.175533337	-0.154849366	0.166482342	0.125167951	-0.504962264	-0.365817788	-0.294334657	-0.24000262	0.180216859	-0.61591847	-0.027108223	0.02690433	-0.168549644	0.124080472	-0.028689675	-0.235358688	-0.320974705	0.040084543	-0.433709634	-0.122603068	0.012146207	0.349823281	0.068384869	0.107644232	0.194235793	0.153122026	-0.156978992	-0.298291838	0.310368315	0.339169986	-0.267756009
Potra2n10c20390	blue-2011	-0.904705682	0.303438484	0.558479938	0.75336084	0.292676012	0.152930429	0.512039269	0.639499941	0.65871608	0.546941272	0.589954569	0.417701817	0.711017566	0.916205908	0.256952133	0.571001724	0.412723993	-0.127413069	0.67597198	0.453532358	0.751498298	-0.455053445	-0.123803538	-0.461748177	0.012493587	0.321189511	-0.425232686	0.817117259	0.686873813	-0.251505207	0.66176798	0.098818424	0.097600142	0.185025223	-0.447152266	-0.512226364	0.665266375	0.419109712	0.870917111	0.686370662	0.859860927	0.291917326	0.363197797	0.332090421	0.091162041	0.747691404	0.406346446	-0.093330068
Potra2n10c20391	darkgreen-2011	-0.247828601	-0.028057715	0.491699574	0.004515741	-0.013897504	0.106508779	-0.191319243	0.092158862	0.593773301	0.388274136	-0.004319319	0.058075096	-0.137001684	0.157761994	-0.068215531	-0.164311792	0.07295243	0.25329367	-0.074689835	0.464157879	0.12015077	-0.000723147	-0.520700706	0.184903155	-0.491933831	0.263972424	-0.10498025	-0.106980508	0.16956988	-0.245214948	0.231244087	-0.184505583	-0.402430137	-0.010006987	0.047359649	-0.336067879	-0.242043586	-0.261802799	0.235553705	0.18942977	0.084852375	0.290007173	0.060056441	0.338381448	-0.149062975	-0.035734143	0.284628728	-0.006060437
Potra2n10c20392	blue-2011	-0.67364824	0.075219987	0.059690346	0.38227732	0.129627889	0.050676312	0.473185113	0.266508999	0.302081357	0.370329624	0.315010601	0.131824469	0.629184122	0.565938577	0.238492792	0.457375716	0.202038517	-0.545170127	0.311216491	0.017171513	0.509071889	-0.552801394	0.179818794	-0.716158402	0.188107147	0.089308508	-0.346628708	0.566502296	0.175023745	-0.021176856	0.23851854	0.225112635	0.336464577	-0.106987615	-0.283675878	-0.222093975	0.420841745	0.577643949	0.549229056	0.228441268	0.492252808	-0.056812316	0.093285055	-0.250071374	0.087773228	0.799103633	0.198385283	-0.337781019
Potra2n10c20393	blue-2011	-0.363585903	0.128025775	0.636629898	0.362540055	0.04114086	0.254281458	-0.033566787	0.346798762	0.499241009	0.288458586	0.265690795	0.087916311	0.133595552	0.534288168	0.014229298	0.07363778	0.325275484	0.647876439	0.440090212	0.559163339	0.361404521	0.072556744	-0.314192851	0.069798194	-0.351775473	0.481974251	-0.210611636	0.256108818	0.692768852	-0.33602572	0.517363834	-0.119231961	-0.156709433	0.109173962	-0.110221336	-0.190639151	0.386634559	-0.294195254	0.488744518	0.468842139	0.523127851	0.646687317	-0.106515643	0.354005057	-0.204399103	0.16747849	0.233639495	0.108639797
Potra2n10c20396	yellow-2011	-0.376676641	-0.007002712	0.059404681	0.362027722	-0.304313532	-0.117307249	0.242992491	0.119815541	0.131580116	-0.039258678	0.224828939	-0.15706292	0.514132216	0.226694442	0.179401799	0.432369415	-0.125331222	2.81E-05	0.227099975	-0.167144645	0.066627286	0.036158425	0.378816146	-0.466993997	0.142314733	0.327865225	0.154881339	0.39561095	0.396904875	0.13215905	-0.126936298	0.166589215	0.315230534	0.015167291	-0.143349793	0.026901413	0.183550026	0.186418298	0.248890188	0.041595928	0.341754069	-0.040764444	-0.266955749	-0.070493952	0.283183147	0.586460168	-0.20659632	0.046248737
Potra2n10c20397	blue-2011	-0.591552569	0.243124142	0.200169626	0.299663531	0.142680393	-0.001120134	0.500480362	0.457567398	0.381837453	0.276115073	0.176186896	0.316862378	0.585407453	0.424032874	0.076657175	0.571964249	0.11656791	-0.366012729	0.344399448	0.13198255	0.499074	-0.541356273	-0.202341713	-0.456026865	0.175564817	0.108795796	-0.572388147	0.53034434	0.133074946	-0.024617995	0.250646948	0.084287843	-0.024927948	0.118810464	-0.111561676	-0.366121385	0.29632784	0.371147202	0.673722332	0.488223643	0.359688199	-0.069523234	0.604722766	0.284964083	0.105589283	0.599333124	0.406069491	-0.077268513
Potra2n10c20399	turquoise-2011	0.7475056	-0.329958099	-0.329662439	-0.540584231	-0.41779606	-0.263727926	-0.483300637	-0.476340131	-0.685676347	-0.599612799	-0.46967435	-0.452329596	-0.543122781	-0.586394996	-0.196048544	-0.254180715	-0.310112248	0.40610266	-0.412035043	-0.413315358	-0.62963983	0.466557301	0.23048704	0.322227176	-0.045195627	-0.078887454	0.324047774	-0.662836823	-0.298551227	0.164742833	-0.484167958	-0.061574747	0.026068113	-0.173021539	0.336344193	0.52475679	-0.386846735	-0.530359565	-0.631554137	-0.542861188	-0.45047253	-0.123618916	-0.521150478	-0.385370077	-0.130181356	-0.530799247	-0.463630442	0.240472611
Potra2n10c20400	yellow-2011	-0.6753096	0.000123954	0.011428171	0.330701809	-0.102454159	-0.017297452	0.269384488	0.142426569	0.451694475	0.141669724	0.204411344	0.018355327	0.453890504	0.311469204	-0.046550012	0.243690744	-0.171423081	-0.431040886	0.113783389	-0.075656558	0.22340686	-0.387807264	-0.171094815	-0.261025663	-0.090261461	-0.020631926	-0.202772815	0.503685242	0.343218481	-0.201097126	-0.028020131	-0.144579622	-0.1392795	-0.004261726	-0.393233648	-0.470541261	0.04929443	0.299221108	0.417025528	0.163831617	0.26697795	-0.245052834	0.402741288	0.207420758	0.162987759	0.63176665	-0.062563395	-0.162136462
Potra2n10c20401	blue-2011	-0.877593106	0.266712637	0.60288769	0.642601848	0.37518019	0.131231727	0.437305781	0.60554229	0.720023863	0.608806083	0.555234463	0.516709187	0.524794156	0.886429808	0.227822585	0.505654938	0.436495918	-0.2052926	0.522999182	0.524371144	0.749075057	-0.549444753	-0.315212592	-0.298232369	-0.161745939	0.208378506	-0.448244218	0.669100099	0.556967426	-0.336343376	0.687117868	0.019293739	-0.070696754	0.232017867	-0.532749409	-0.613071371	0.468925582	0.357698713	0.837805824	0.640631175	0.819214016	0.171579083	0.503903966	0.415353238	0.099438468	0.589540681	0.45094421	-0.128894491
Potra2n10c20402	brown-2011	0.643779106	-0.012380278	-0.281529653	-0.059540124	-0.014089231	0.029546147	-0.204039207	-0.342511636	-0.509809329	-0.365184107	0.009755377	-0.1231175	-0.25140969	-0.539689354	0.161735438	-0.331053629	-0.198568476	0.079298292	-0.25086	-0.282794965	-0.53114916	0.475682434	0.639333879	0.173821713	0.332683554	-0.121305483	0.711696463	-0.231779907	-0.189664407	0.383899687	-0.384891139	0.247662339	0.347264345	0.079153788	0.003555709	0.392599711	-0.13766965	0.105860061	-0.759385435	-0.492980052	-0.400383805	-0.012242016	-0.51362223	-0.25081406	0.284274857	-0.517973368	-0.381292677	-0.000328557
Potra2n10c20403	blue-2011	-0.721421122	-0.00361469	0.452005123	0.299616329	0.00224351	0.061545434	0.232439873	0.34985607	0.476129513	0.305864657	0.167186851	0.12964614	0.462425239	0.697970351	0.01092859	0.497300199	0.17936533	-0.157833267	0.295938362	0.238956677	0.528540141	-0.713602886	-0.29893796	-0.483922487	-0.196848031	0.254712095	-0.774789918	0.459603191	0.459346555	-0.324430136	0.387094788	-0.011581852	-0.078031517	-0.100506302	-0.361924101	-0.474490766	0.366862808	0.163370464	0.774871659	0.373736133	0.633490536	0.199517669	0.282068466	-0.007904955	-0.156907951	0.710328362	0.306216935	-0.273273811
Potra2n10c20406	brown-2011	0.257214428	0.508208605	0.309264426	0.221180435	0.156734701	0.358380236	0.329164287	0.264555005	0.212017329	0.169714456	0.212552475	0.26294599	0.383212413	-0.351964447	0.461987233	0.165239596	0.058569438	0.257275598	0.14689286	0.288008607	-0.013227276	0.34207065	0.491769899	-0.363545685	0.568226519	0.555356971	0.395065167	0.188259683	-0.15607557	0.730372433	-0.116401521	0.617952357	0.428168769	0.407637546	0.389666687	0.325957039	0.071607045	0.348979732	-0.077993001	0.161530277	-0.23642851	0.446632027	-0.325077637	0.339864347	0.546424429	-0.108021446	0.41507166	-0.012741504
Potra2n10c20407	turquoise-2011	0.823543656	-0.120979679	-0.282054298	-0.56565001	-0.141189729	0.054501619	-0.461530779	-0.429874396	-0.467927119	-0.476754557	-0.442666867	-0.233981663	-0.635660606	-0.763087453	-0.248357161	-0.538505163	-0.278538756	0.350008606	-0.46954954	-0.189415355	-0.592604837	0.400938585	-0.034343136	0.550968398	-0.048521137	-0.18897561	0.264952182	-0.633407211	-0.421515633	0.151237734	-0.439765829	-0.118736156	-0.204803234	-0.006930321	0.325626328	0.375134371	-0.451879907	-0.448172726	-0.689259264	-0.435096326	-0.707430917	-0.001027441	-0.207318479	-0.027901692	-0.097858813	-0.78343448	-0.234117175	0.095047064
Potra2n10c20410	brown-2011	0.692404347	-0.235593589	-0.454098869	-0.455614903	-0.373737855	0.111270337	-0.454120937	-0.603185554	-0.472648787	-0.654149711	-0.417300758	-0.484417821	-0.416252173	-0.830902509	-0.276650439	-0.567650883	-0.564059367	0.152717524	-0.548424153	-0.468654392	-0.749625822	0.294611838	0.212435472	0.312670668	0.044074687	-0.187100024	0.320207273	-0.420739786	-0.230953919	0.18563609	-0.735994158	-0.089116449	-0.074211012	-0.150756211	0.110144737	0.320172665	-0.423414387	-0.246395929	-0.766351077	-0.660137621	-0.749866121	-0.051183213	-0.37563357	-0.246950911	0.004302536	-0.476603468	-0.52474468	-0.13896917
Potra2n10c20411	yellow-2011	-0.271875801	0.033756605	-0.002067041	0.549585739	0.173288958	-0.051394613	0.047024378	0.094401001	-0.0913234	-0.105331078	0.351070985	0.144447441	0.218815552	0.365250554	-0.00722926	0.013261498	-0.056693404	-0.294969823	0.274585205	-0.123276619	0.026956677	-0.184966533	0.174399509	0.066788865	0.188805565	-0.281918392	-0.03009641	0.514345228	0.57634786	-0.264048186	0.218183677	-0.085801806	0.040791382	0.008580005	-0.630352656	-0.481608474	0.456633286	0.387112863	-0.003875675	0.085710867	0.349717103	0.02383642	0.34204082	0.010293046	0.017672114	0.146135308	-0.233178738	-0.055222317
Potra2n10c20418	turquoise-2011	-0.098444456	-0.186554257	-0.122771351	-0.227043487	0.026706907	0.327716125	-0.119825754	-0.33848474	0.219561598	0.153792681	-0.171098737	-0.149154276	-0.022146913	-0.177840511	-0.081616998	-0.382792463	-0.205472675	-0.607734776	-0.461810037	-0.076046541	-0.077123411	-0.594948911	-0.080458978	-0.294568379	-0.082414342	-0.180473022	-0.325551225	-0.031117446	-0.276083371	-0.037378595	-0.241672386	0.052544581	-0.056160419	-0.364816511	-0.197120752	-0.264408818	-0.223567233	0.36818066	-0.119137442	-0.374951248	-0.332380509	0.03004398	-0.040389677	-0.439219937	-0.126867595	0.173126025	0.083510683	-0.773247634
Potra2n10c20423	lightyellow-2011	-0.012572427	0.43143357	-0.053196397	0.320379421	0.258603949	0.168581951	0.492720573	0.277276241	-0.005044234	0.062873406	0.21156537	0.304172187	0.558951217	-0.117322003	0.287123148	0.277601245	-0.015482245	-0.352589043	0.255534559	-0.038311943	0.113665088	-0.099222759	0.437815088	-0.459048666	0.751721176	0.072665258	0.002237331	0.478463822	-0.126476825	0.498587973	-0.048422049	0.451379332	0.387823561	0.221526456	0.109214869	0.012046752	0.328853357	0.66889768	0.051518132	0.21496567	-0.114455237	0.083840088	0.232548122	0.148739387	0.37914474	0.189644413	0.303475205	-0.109854088
Potra2n10c20424	turquoise-2011	0.653518975	-0.314807734	-0.329620824	-0.699718937	-0.420386665	-0.431220976	-0.429948385	-0.449450248	-0.464381036	-0.438439165	-0.643266513	-0.327009105	-0.54944874	-0.759556173	-0.269455878	-0.217550966	-0.488971875	0.05854766	-0.644040425	-0.405537601	-0.659943941	0.314534498	-0.074891342	0.338206946	-0.069500493	-0.184301939	0.208783041	-0.761333861	-0.639554487	0.238369295	-0.594357509	-0.121724345	-0.254505028	-0.171989243	0.520092318	0.250489595	-0.786146613	-0.440209863	-0.573494518	-0.491967712	-0.693463629	-0.404885363	-0.064244948	-0.139660404	-0.055933815	-0.539752458	-0.23160301	0.265809556
Potra2n10c20425	turquoise-2011	0.271931104	0.322588474	-0.025638697	-0.098551056	0.179256756	0.617265674	0.23511061	0.039358143	0.079567079	-0.116075832	0.151229065	0.133865049	0.040785985	-0.32220151	0.191627241	-0.007848867	0.161352057	0.280299529	-0.004728333	0.149891355	0.092216349	-0.001707833	0.144243238	-0.051619474	0.069758236	0.197201847	0.140640458	0.036343729	-0.164958196	0.285910184	-0.223288965	0.237427569	0.184644126	0.453688296	-0.093792937	0.505468367	0.029443234	-0.000606031	-0.04743862	-0.058539446	-0.193986388	0.129866479	-0.282894527	0.249536556	0.415539533	-0.155979462	0.04290061	-0.284269201
Potra2n10c20426	red-2011	-0.057667205	0.332554486	0.150396648	0.439096219	0.025923576	0.288618915	0.321496768	0.182305119	0.155150124	0.066454847	0.28033273	0.063510573	0.596143833	-0.084610726	0.337672012	0.165392954	-0.084186419	-0.01428661	0.254039825	0.039715057	0.000246766	0.109473684	0.589965451	-0.534337481	0.598083137	0.401341954	0.212552083	0.497851959	0.207718411	0.488378024	-0.111956098	0.490857838	0.481139781	0.135982006	0.069722161	0.072585881	0.342702554	0.539820032	0.010221946	0.104023673	-0.025376285	0.407720273	-0.273501728	0.044066176	0.378123418	0.288869131	0.152425582	-0.169156237
Potra2n10c20427	turquoise-2011	0.267239856	-0.549233715	-0.18901546	-0.706459295	-0.477185441	-0.472210565	-0.586341619	-0.499708583	-0.141363938	-0.202854464	-0.635604171	-0.410267925	-0.665334397	-0.419840579	-0.413622124	-0.321500451	-0.42714993	-0.026425981	-0.717339628	-0.270628782	-0.496764985	0.077286535	-0.473039441	0.422631514	-0.571146811	-0.236237751	0.001615592	-0.792438945	-0.442739399	-0.194693908	-0.404013602	-0.412607362	-0.538109862	-0.373722935	0.280283296	-0.075000616	-0.889303737	-0.595543768	-0.336264686	-0.47346491	-0.445753677	-0.448255272	0.008657723	-0.198577335	-0.30681685	-0.33730363	-0.257741764	0.142626738
Potra2n10c20428	blue-2011	-0.282245101	-0.13554394	0.491440324	0.156046364	-0.157383477	0.126576364	-0.14668578	0.082093055	0.250563129	0.010591327	0.081810133	-0.067589875	0.086385464	0.400990772	-0.027145718	0.19565092	0.055685254	0.284617592	0.074992715	0.200213836	0.144114769	-0.365381743	-0.153387305	-0.15566609	-0.356662124	0.325485721	-0.421559605	0.137579736	0.543667527	-0.299943777	0.186289757	-0.03802505	-0.090263414	-0.069483657	-0.407085623	-0.246334476	0.183650008	-0.165560132	0.343615996	0.044827508	0.455514151	0.376801294	-0.174169523	-0.088860048	-0.142027971	0.270343626	0.003758528	-0.2280765
Potra2n10c20429	blue-2011	-0.131679163	0.082872072	-0.300066537	0.194972798	-0.093010394	-0.007121503	0.168325264	0.077498756	-0.193137125	-0.391719211	0.017447519	-0.069788383	0.286050163	0.027297771	-0.243825909	0.116134909	-0.228371258	-0.100639375	0.261878828	-0.318272335	-0.01674521	-0.114535682	-0.008517357	0.03052607	0.251327845	-0.212976539	-0.251074354	0.41498291	0.328030267	-0.126589505	-0.117049576	-0.198213413	-0.083776492	0.037609376	-0.186758801	-0.134483746	0.342351982	0.091728943	0.105704463	0.149088501	0.021628372	-0.122796624	0.448653375	0.174614156	-0.024972976	0.23971843	-0.24390739	0.093403349
Potra2n10c20430	brown-2011	0.483838452	-0.169760511	-0.187106185	-0.349147352	-0.044889433	-0.164955553	-0.293423494	-0.352190029	-0.279166926	0.079982479	-0.303890752	-0.190987391	-0.330311361	-0.452033391	0.068534918	-0.414822084	-0.124325619	-0.125716198	-0.396325493	-0.113077771	-0.394945313	0.356456906	0.290387446	0.000255787	0.190587963	-0.073963465	0.387197482	-0.504126021	-0.576475561	0.339412709	-0.202486852	0.203486252	0.184904294	-0.323673248	0.543912182	0.231887608	-0.36439628	0.052931982	-0.563512397	-0.378173334	-0.516176673	0.033741459	-0.425665635	-0.465294424	-0.134102763	-0.393760542	0.055127283	-0.007715591
Potra2n10c20432	brown-2011	0.252108995	-0.498291391	-0.187240419	-0.321001141	-0.494760949	-0.809817479	-0.580464785	-0.341421861	-0.494333244	-0.574106876	-0.533669004	-0.290070497	-0.491190932	-0.259727824	-0.522937359	-0.082691094	-0.639493044	-0.093369485	-0.443937973	-0.521770076	-0.648113224	0.068551949	-0.327058818	0.574949291	-0.233436655	-0.443764828	-0.111163706	-0.450084712	0.015504435	-0.294941311	-0.307233421	-0.49765848	-0.582546882	-0.30604649	-0.007930347	-0.4434255	-0.540173776	-0.445675344	-0.374938632	-0.319271879	-0.227989364	-0.489222542	0.504890358	-0.043383558	-0.30239975	-0.355738846	-0.458860299	0.455403142
Potra2n10c20433	lightgreen-2011	-0.017642109	-0.430550405	-0.570353543	-0.466280771	-0.112329134	0.261502775	-0.21594381	-0.59881927	-0.116787569	-0.198643362	-0.257069042	-0.389783165	-0.276770022	-0.212734847	-0.276104466	-0.46172255	-0.238880783	-0.623785154	-0.581735899	-0.416949349	-0.151830113	-0.629744026	-0.114468922	-0.073744666	-0.341202867	-0.511069839	-0.27505766	-0.200128589	-0.310000257	-0.286495857	-0.444957118	-0.225742838	-0.103610172	-0.413526661	-0.459681838	-0.006436297	-0.293045201	0.093726878	-0.245489569	-0.653820202	-0.316917196	-0.396868803	-0.137145107	-0.667783019	-0.193678337	0.158242392	-0.414429135	-0.779365129
Potra2n10c20436	pink-2011	-0.12814071	0.070405381	0.344009816	0.159527059	-0.001310038	-0.01832623	-0.080679559	0.176453557	0.199120788	0.229764143	-0.117431063	0.015067743	0.197514228	0.144761689	-0.092368467	-0.061063754	-0.046391301	0.068172968	0.182612765	0.230734426	0.04021335	-0.029845068	-0.149986303	-0.150926934	0.189937073	0.219630315	-0.386793654	0.159723838	0.194314946	-0.011317254	0.277596007	0.041543592	-0.10918666	-0.263131256	0.355567992	-0.378368819	0.233494011	0.10409078	0.181430975	0.317908833	-0.008604976	0.546939499	0.196545652	0.036038274	-0.373417536	0.105582471	0.427788741	0.04650578
Potra2n10c20438	turquoise-2011	0.547637037	-0.016815777	-0.620418804	-0.382852815	0.072861441	-0.067992911	-0.027985418	-0.348949714	-0.484073839	-0.120476	-0.292774674	-0.134109605	-0.194098889	-0.634575679	0.018008608	-0.387954706	-0.180422257	-0.402148644	-0.328403376	-0.363770124	-0.364928134	0.275459148	0.381036036	-0.020182714	0.484790317	-0.35859355	0.365908376	-0.332642044	-0.774213445	0.449756732	-0.386867347	0.195844518	0.259529505	-0.195936184	0.520231479	0.383348129	-0.251713501	0.255527092	-0.617000623	-0.368503725	-0.711794267	-0.264363428	-0.143041845	-0.385342962	0.011752303	-0.347357807	-0.042257094	-0.046350897
Potra2n10c20439	blue-2011	-0.342973573	-0.475993514	-0.380601002	-0.344325758	-0.532614757	-0.466388339	-0.110296532	-0.26779717	-0.081931983	-0.323909127	-0.456522055	-0.391576931	0.02834246	-0.01359041	-0.470149437	0.199355943	-0.536192996	-0.553523121	-0.365512742	-0.576186172	-0.160286533	-0.566786901	-0.395528627	-0.126653936	-0.281850552	-0.34130886	-0.576658143	-0.071717027	-0.079362811	-0.318508205	-0.413770661	-0.414957624	-0.407435532	-0.421762586	-0.14624064	-0.37246049	-0.387880457	-0.12429235	0.191501643	-0.245935686	-0.071161536	-0.670318968	0.484929397	-0.260872184	-0.230563274	0.490172223	-0.334595109	-0.093376631
Potra2n10c20440	blue-2011	-0.785670382	0.431476519	0.451130124	0.7505038	0.48120776	0.187091258	0.663704534	0.691725518	0.562052706	0.59366651	0.717442476	0.573445747	0.675341501	0.86781862	0.425169853	0.622071458	0.592557572	-0.152338659	0.724408097	0.478747282	0.831164692	-0.331164031	0.028652867	-0.430838234	0.117257444	0.2574041	-0.180805596	0.777095509	0.485939073	-0.108276643	0.688777889	0.217875474	0.266120224	0.379556497	-0.430788133	-0.27355688	0.675230821	0.489952271	0.794124248	0.690977469	0.854202756	0.144763245	0.300437993	0.380186922	0.286382416	0.614114991	0.419707666	-0.031974201
Potra2n10c20444	brown-2011	0.781001147	-0.247934118	-0.346522057	-0.577088038	-0.300395121	-0.169803099	-0.464590782	-0.517587892	-0.529705464	-0.341402001	-0.550288121	-0.413422609	-0.480929407	-0.776736806	-0.148779387	-0.496806566	-0.37864533	0.136540034	-0.528762926	-0.328891694	-0.681935628	0.483014507	0.256093779	0.18673177	0.173087167	-0.088467785	0.355651232	-0.670554574	-0.57832194	0.365457766	-0.510657117	0.078758734	0.053570196	-0.319977822	0.641932109	0.407857877	-0.488082754	-0.244235098	-0.751356349	-0.538470329	-0.770210227	0.013603669	-0.467365885	-0.427410616	-0.176993583	-0.567992254	-0.177309479	0.089069496
Potra2n10c20445	turquoise-2011	0.767587311	-0.134905835	-0.288672808	-0.468972492	-0.134577783	-0.146697037	-0.429367713	-0.374877086	-0.529203876	-0.23921307	-0.47829696	-0.297407674	-0.481918974	-0.638026305	-0.159944314	-0.544169024	-0.20703414	0.252609746	-0.310932508	-0.178657037	-0.553310878	0.596878408	0.176765941	0.306193469	0.231152024	-0.10852676	0.318021454	-0.599027451	-0.494398547	0.289104459	-0.25739934	0.031818053	0.027451358	-0.286792325	0.739894829	0.377010688	-0.274576209	-0.268487066	-0.679898944	-0.312159797	-0.687744735	0.168277101	-0.34110548	-0.303051833	-0.314705706	-0.647160604	-0.041188774	0.238719008
Potra2n10c20446	turquoise-2011	0.388853478	-0.158419433	-0.340590114	-0.31943399	-0.026747366	-0.71162737	-0.230668467	-0.102446969	-0.56538025	-0.214699069	-0.387653399	0.027502313	-0.440070881	-0.246115716	-0.261412229	-0.079883956	-0.167772873	-0.147113916	-0.15713476	-0.295979539	-0.324528217	0.345140021	-0.179237019	0.517861548	0.125052998	-0.49766353	0.106400061	-0.462022665	-0.445881843	-0.015220958	-0.003051746	-0.261420661	-0.279719422	-0.134868838	0.458604994	-0.062658351	-0.315761914	-0.247432906	-0.35086374	-0.017321359	-0.301529297	-0.48514837	0.518543623	0.035076269	-0.259930185	-0.517977824	-0.062876145	0.637729292
Potra2n10c20447	blue-2011	-0.944374278	0.094974089	0.508514408	0.495169125	0.190301632	0.113711256	0.350240842	0.482195491	0.709985961	0.555041987	0.414644454	0.291133007	0.491028702	0.91128275	0.101293992	0.465892656	0.378775152	-0.181605882	0.451195848	0.426622607	0.738083682	-0.622383645	-0.396751139	-0.367376567	-0.320328647	0.221190595	-0.586596638	0.588567916	0.56697473	-0.450206906	0.603687294	-0.089032088	-0.112290699	0.038803844	-0.489570063	-0.556397536	0.426028243	0.210608524	0.897038497	0.547114632	0.816937122	0.14339131	0.369926936	0.212804451	-0.074165336	0.74621225	0.345774618	-0.199690658
Potra2n10c20448	yellow-2011	-0.144404757	0.361236392	0.110360379	0.556061811	0.388031917	0.607508396	0.272462231	0.197254298	0.181968642	0.147398514	0.553845614	0.197380715	0.352509754	0.243156061	0.278693165	-0.131165668	0.303539765	0.106409725	0.446763317	0.255352205	0.271518541	0.034973577	0.374645853	-0.153523384	0.276821811	0.136691138	0.192868079	0.576681842	0.465758367	0.033362107	0.254797767	0.231371279	0.377270554	0.243366201	-0.389908744	0.064058298	0.656030263	0.417364327	0.053991147	0.189957211	0.244090972	0.494660773	-0.240983665	0.095177919	0.196836787	0.131960992	0.029574815	-0.298019096
Potra2n10c20449	yellow-2011	-0.374441542	0.456367214	0.059397775	0.550107798	0.463333783	0.561242133	0.695826537	0.367069487	0.256027452	0.252749702	0.681867035	0.402059126	0.649680983	0.368747501	0.528630603	0.41623259	0.434755698	-0.269082987	0.456527994	0.177123463	0.567132769	-0.364712629	0.506459249	-0.601046159	0.378539808	0.172016071	0.062704692	0.715107801	0.199500266	0.231372309	0.183961392	0.477954389	0.613110152	0.438557356	-0.550834608	0.189773958	0.616994308	0.695634256	0.362339268	0.215268401	0.449028073	0.084717992	-0.149140161	0.05309711	0.573354559	0.493915011	0.139296812	-0.459502179
Potra2n10c20450	yellow-2011	-0.534640396	0.12350337	0.102148824	0.529987776	0.257280047	0.456680507	0.33657705	0.122921567	0.320805684	0.172071064	0.548755795	0.169425529	0.482197498	0.465640637	0.263723416	0.159612082	0.169267463	-0.415656881	0.223774503	0.062992121	0.372917443	-0.594424939	0.277884214	-0.457906648	0.055642539	0.009347278	-0.140900242	0.66981234	0.473439754	-0.14120713	0.139391504	0.192047084	0.314990053	0.108263639	-0.857730009	-0.249020458	0.482660515	0.611097691	0.290671198	0.003781076	0.477916611	0.10289051	-0.068771843	-0.151528083	0.286011217	0.559196749	-0.084421229	-0.642663079
Potra2n10c20451	brown-2011	0.414284244	0.213640587	-0.295083916	-0.156525152	0.336617892	0.491240993	0.072838619	-0.20639607	-0.077281061	0.187306755	-0.013435016	0.017346396	-0.041082103	-0.48102928	0.200739347	-0.542628124	0.088584385	-0.225593972	-0.159246257	0.057716219	-0.104933826	0.173738638	0.386384708	-0.162390612	0.446116859	-0.080041501	0.319013057	-0.089968411	-0.556341026	0.445395223	-0.160502841	0.363543387	0.368641489	-0.067323547	0.365261607	0.370255727	0.021315806	0.419591031	-0.457912562	-0.212108457	-0.597103698	0.258703323	-0.371384236	-0.270211185	0.059551067	-0.280095692	0.224963734	-0.40011824
Potra2n10c20452	turquoise-2011	0.90924349	-0.159928852	-0.439654855	-0.678752198	-0.281063009	-0.143793332	-0.417878673	-0.464137263	-0.635865466	-0.536084779	-0.603718696	-0.348710776	-0.56264356	-0.891772441	-0.25330672	-0.440107854	-0.380376831	0.282334432	-0.491935203	-0.363282435	-0.683122387	0.516703334	0.105653792	0.395733153	0.15115477	-0.169636891	0.2937424	-0.712318606	-0.62408979	0.340235104	-0.569524932	-0.036183749	-0.087930179	-0.127805391	0.649212319	0.517167637	-0.508350878	-0.42694659	-0.7374115	-0.46523486	-0.841674069	-0.107873957	-0.256626929	-0.174026359	-0.125765267	-0.715590439	-0.222211715	0.231775754
Potra2n10c20453	blue-2011	-0.469801057	-0.295797914	-0.084433335	-0.199468457	0.097165909	-0.090866353	-0.002421311	-0.100671217	0.288235059	0.430312677	-0.03056079	-0.014781783	-0.142657309	0.395515502	-0.065155188	-0.041594305	0.221990952	-0.515158869	-0.193753034	0.067323459	0.34978557	-0.502334579	-0.40625497	-0.108996821	-0.506718193	-0.264313079	-0.302150184	-0.137783574	-0.227386742	-0.406426517	0.210870817	-0.225274838	-0.171699202	-0.299632289	-0.215533831	-0.232180726	-0.200131501	0.023078597	0.300949719	-0.064370552	0.233316951	-0.374792138	0.118455227	-0.330344682	-0.259350308	0.322286371	0.075206957	-0.307794226
Potra2n10c20455	yellow-2011	-0.283527346	0.478607962	0.324928811	0.519876775	0.354474	0.593296247	0.388666656	0.370297266	0.566739457	0.379180747	0.590121539	0.321755927	0.373819247	0.224556364	0.353783166	0.02116278	0.374327944	0.290090241	0.443024059	0.503713035	0.406579892	0.18639694	0.115072288	-0.095338255	0.059684326	0.379619803	0.329118239	0.499792475	0.372989544	0.099591601	0.271583719	0.202380092	0.207035804	0.478016427	-0.201821971	0.090889478	0.372874542	0.233072188	0.271992764	0.384588603	0.261592849	0.407385926	-0.169159792	0.533759997	0.400629917	0.145611786	0.222769658	-0.103328947
Potra2n10c20456	turquoise-2011	0.51257225	0.173814891	-0.338287242	-0.392137131	0.144648652	0.306738021	0.035314373	-0.208140981	-0.112698427	0.071769488	-0.245331558	-0.054571885	-0.135509687	-0.661806792	0.068166745	-0.439759695	-0.035947718	-0.08269706	-0.257136402	-0.008007923	-0.197402838	0.289642936	0.185647978	-0.052209132	0.360154266	-0.035712747	0.27193933	-0.298652734	-0.731789665	0.49537397	-0.308936928	0.253159361	0.179342961	-0.0361761	0.649535641	0.460586108	-0.23687266	0.141197955	-0.42463227	-0.18189848	-0.749224031	0.088657441	-0.244548731	-0.097269012	0.046041101	-0.352866399	0.239445996	-0.156337046
Potra2n10c20457	brown-2011	0.72468953	-0.398507359	-0.395396012	-0.414620448	-0.357744737	-0.259757873	-0.663713853	-0.632916622	-0.657738858	-0.64212455	-0.448879075	-0.448833032	-0.629399903	-0.672698854	-0.326921349	-0.596491793	-0.557240227	0.103294392	-0.570067886	-0.503508188	-0.849719453	0.388892732	0.174099479	0.537523985	-0.028886628	-0.366118087	0.380060354	-0.56792916	-0.168968688	0.019132599	-0.54138328	-0.206422466	-0.167598249	-0.282770784	0.070484652	0.105537477	-0.460565706	-0.322390639	-0.881944968	-0.677512253	-0.611307681	-0.137390359	-0.254596631	-0.354716996	-0.176722547	-0.659112782	-0.591078881	0.096654393
Potra2n10c20458	blue-2011	-0.716154468	0.071647651	0.143775971	0.322668384	0.317812097	0.327681324	0.339497731	0.256744742	0.468675707	0.370874775	0.406535725	0.244753418	0.314374689	0.691956984	0.07468546	0.219360803	0.386112759	-0.350455609	0.290824954	0.245585583	0.652839624	-0.698979273	-0.274079468	-0.26405325	-0.287721107	-0.076125813	-0.480722076	0.500169344	0.346697524	-0.441600242	0.412466859	-0.101592454	-0.023121371	0.065420513	-0.674404346	-0.32694507	0.405461671	0.281645602	0.622520148	0.274458593	0.600650892	-0.036585741	0.272208979	0.024034603	-0.016439975	0.576965595	0.128121979	-0.447195909
Potra2n10c20459	brown-2011	0.784514211	-0.095113902	-0.278472739	-0.311424423	-0.21398855	-0.062803351	-0.364766418	-0.428986249	-0.506951835	-0.418756018	-0.281504544	-0.282148818	-0.379973785	-0.761548385	-0.002788203	-0.431924125	-0.359628339	0.234190902	-0.402585607	-0.298133441	-0.693414134	0.605463885	0.453139868	0.254891096	0.261264552	-0.038823925	0.631009153	-0.469585954	-0.347237884	0.429210854	-0.518982254	0.158838265	0.161931767	-0.048402629	0.370373726	0.426006368	-0.373051368	-0.136898372	-0.811716069	-0.515674467	-0.653366094	0.037272289	-0.508066817	-0.211694171	0.121509648	-0.6214295	-0.308212029	0.12423536
Potra2n10c20460	turquoise-2011	0.591525951	-0.050097319	0.223027303	-0.192329345	0.017184019	-0.349868	-0.379859406	-0.028605727	-0.406497891	-0.07531593	-0.216047843	0.054558573	-0.475988594	-0.182839895	0.025855619	-0.117397047	0.087987238	0.490912333	-0.069590677	0.132194944	-0.302734497	0.542111973	0.071687809	0.397038378	0.053143897	0.073096772	0.259258325	-0.532382953	-0.18740453	0.142814026	0.176456438	0.070354147	-0.01713165	-0.015621507	0.470625665	0.179292402	-0.142713113	-0.378293572	-0.377427313	-0.024938696	-0.128519897	0.235896502	-0.196502067	-0.035762692	-0.205902975	-0.694233983	0.119150526	0.49629589
Potra2n10c20461	brown-2011	0.852300831	-0.173301754	-0.433355633	-0.546253836	-0.294941291	-0.132530473	-0.341712451	-0.504392588	-0.591765266	-0.501810425	-0.383355984	-0.339625242	-0.502140396	-0.856565832	-0.0254631	-0.342379878	-0.343145853	0.237682779	-0.531469168	-0.400158409	-0.68887968	0.590171569	0.392807226	0.2825693	0.120458454	-0.09208193	0.661416537	-0.666070102	-0.57388766	0.444637901	-0.661006351	0.110388423	0.141751677	-0.000608013	0.410746044	0.644933337	-0.573515161	-0.30795132	-0.808627698	-0.626407782	-0.701066047	-0.244409919	-0.566391712	-0.251007165	0.188619581	-0.63912665	-0.407057936	0.159319424
Potra2n10c20462	brown-2011	0.819016585	-0.111203282	-0.376077234	-0.455707809	-0.147622361	-0.069904164	-0.313273476	-0.467765543	-0.517532621	-0.289715537	-0.326950765	-0.270547433	-0.437554465	-0.800709042	0.061830729	-0.450800776	-0.255815956	0.118543291	-0.478111615	-0.286635455	-0.627027083	0.598328944	0.469482489	0.177855081	0.25798728	-0.079213848	0.675581981	-0.60242077	-0.622825093	0.506029594	-0.520448517	0.222444417	0.242077216	-0.091585382	0.514016566	0.569500828	-0.467844018	-0.106653236	-0.826682146	-0.562519772	-0.724328019	-0.073866026	-0.594563038	-0.339101266	0.115958504	-0.63085483	-0.224021786	0.077703577
Potra2n10c20463	brown-2011	0.831168382	-0.05481957	-0.271390313	-0.272861277	-0.134655845	-0.17824067	-0.329598848	-0.361520794	-0.610038376	-0.41877458	-0.254469525	-0.175986835	-0.391892002	-0.724639041	0.04035043	-0.346522434	-0.30783936	0.199837172	-0.347482967	-0.302634598	-0.679081162	0.637067564	0.496207328	0.292178773	0.353716098	-0.097226098	0.654270593	-0.475708036	-0.388987822	0.46256824	-0.437484349	0.194248589	0.194403819	0.001917778	0.388651184	0.413263885	-0.332154549	-0.09798275	-0.827973589	-0.460019041	-0.605584886	-0.018948553	-0.406275284	-0.184761293	0.143478856	-0.699357333	-0.268000836	0.239025609
Potra2n10c20464	blue-2011	-0.783355964	0.042569781	0.35028376	0.656734111	0.162559362	-0.008488329	0.19716478	0.343564279	0.40166936	0.239832862	0.427062147	0.243622174	0.45425665	0.782882702	-0.000102463	0.300880482	0.100497024	-0.328125102	0.41223439	0.155989789	0.417817448	-0.55733525	-0.187675089	-0.182404816	-0.091282032	-0.04234079	-0.461909892	0.702129057	0.765398974	-0.474934322	0.47862724	-0.145473612	-0.120518046	-0.0165489	-0.720011556	-0.765754663	0.514316129	0.372996642	0.559775253	0.38348974	0.70829063	0.11439073	0.525969846	0.153270005	-0.066974831	0.577318737	0.061791219	-0.165050388
Potra2n10c20465	blue-2011	-0.490813265	0.339757889	-0.030050442	0.287974466	0.408981151	0.394459109	0.601898933	0.351351438	0.368632533	0.497521341	0.342071058	0.27413784	0.562667154	0.394600109	0.261075574	0.225501606	0.426606585	-0.38542566	0.424308439	0.238838256	0.647358186	-0.370742454	0.077209907	-0.570293318	0.286718203	0.080347631	-0.279185004	0.534823938	-0.058630305	0.084252541	0.324796905	0.250985422	0.333823153	0.067966071	-0.009869037	0.034178875	0.510352027	0.546778515	0.515333501	0.402542276	0.253685822	0.105648171	0.12450209	-0.00742004	0.075640442	0.568373357	0.432214574	-0.33379679
Potra2n10c20466	blue-2011	-0.325434469	-0.136781664	0.011514241	0.279149975	0.203122255	-0.341010981	0.029947657	0.056921283	-0.059520324	0.295959383	0.17118638	0.13972376	0.096850578	0.470374818	0.106544688	0.080490793	0.135052691	-0.546436083	0.110303917	-0.044904315	0.161039301	-0.232275936	0.126920447	-0.163554017	0.106285596	-0.273060156	-0.07252062	0.170795546	0.081250422	-0.181465857	0.369795667	0.030557185	0.140521817	-0.274884346	-0.225814331	-0.40889401	0.216282162	0.403199276	0.072660987	0.051728446	0.354268944	-0.133166587	0.194717531	-0.366832239	-0.176774569	0.208109493	0.056299666	-0.035351178
Potra2n10c20469	turquoise-2011	0.651920367	0.12277299	-0.059589216	-0.370523683	0.060161048	0.016321091	-0.131611102	-0.012868952	-0.379426165	-0.169126703	-0.226398706	0.008457578	-0.393650351	-0.368394847	-0.004403837	-0.131974972	0.196110023	0.611698747	0.009570395	0.112433878	-0.139649038	0.547293346	0.022336756	0.343738722	0.077376306	0.09619123	0.224630298	-0.484655619	-0.377850762	0.237955291	-0.000469541	0.059867445	0.042506201	0.169134188	0.590315273	0.605341813	-0.077523784	-0.469356066	-0.275672886	0.025712807	-0.305017299	0.15779495	-0.265117556	0.104440545	-0.094486787	-0.610383364	0.107001438	0.390880911
Potra2n10c20470	darkturquoise-2011	-0.326181784	-0.050092506	0.033693845	0.28407152	-0.327247288	-0.027923682	-0.027709226	0.027935673	0.174221165	-0.131374221	-0.027858791	-0.266193144	0.365103018	0.099384787	-0.224588069	-0.009962523	-0.35526073	0.02877428	0.180177244	-0.141435364	-0.100200014	-0.000931762	-0.04122924	-0.136569799	0.092486686	0.137850327	-0.195279164	0.3984509	0.531954553	-0.132106159	-0.092281156	-0.163599046	-0.127930981	-0.21504505	-0.01319676	-0.351025971	0.20977894	0.061185716	0.165621374	0.138278376	0.044635342	0.224700634	0.150515314	0.087513959	-0.155510534	0.41645592	-0.128891674	0.03704549
Potra2n10c20471	grey-2011	0.161715219	0.105374834	0.348287634	0.097035417	0.168799609	0.001370144	0.017700555	0.135588439	0.016747708	0.102661914	0.291413357	0.274630531	-0.174742707	0.105354598	0.366003706	0.230295051	0.32747718	0.354386975	0.026050122	0.274058936	0.08494337	0.209620951	0.195338429	0.117103574	-0.165770872	0.231449711	0.424416012	-0.173429213	0.017110974	0.122601154	0.164560094	0.223213447	0.193264573	0.403014114	-0.211022882	0.258801335	-0.084993239	-0.137529525	-0.044306351	-0.02734332	0.302428434	0.012311045	-0.363725322	0.144480325	0.374561121	-0.297207303	0.005268975	0.135419221
Potra2n10c20472	grey-2011	0.111474239	-0.074479673	-0.494848506	-0.291964168	0.298362823	-0.200168465	0.05683433	-0.115434053	-0.302996552	0.081524082	-0.101900092	0.12646384	-0.316780054	-0.03374632	-0.078960797	-0.164687546	0.189160662	-0.46470219	-0.119674233	-0.15981254	0.097202397	-0.059217712	-0.14595106	0.243611844	-0.008470062	-0.591107679	0.036708222	-0.26211044	-0.560393731	-0.112117987	0.088265088	-0.167352979	-0.057192808	-0.074289188	0.082098227	0.103830473	-0.130802329	0.045788821	-0.154839074	-0.069839488	-0.154137566	-0.551698556	0.323976638	-0.166591203	-0.145439994	-0.222929348	-0.016658145	0.069538622
Potra2n10c20473	turquoise-2011	0.402018752	0.030201354	-0.125271246	-0.327624409	-0.212711755	-0.049396019	-0.180879121	-0.051171188	-0.273498836	-0.375984196	-0.459903153	-0.175629235	-0.143134426	-0.420291469	-0.364559564	-0.141360918	-0.273496834	0.338947766	-0.040745496	-0.125032384	-0.283615362	0.198057587	-0.24332043	0.245618496	0.159004617	-0.001475893	-0.296496701	-0.209262638	-0.137276866	0.079782302	-0.199059039	-0.165117933	-0.28821125	-0.082593806	0.541232801	0.101177781	-0.062137495	-0.358539559	-0.130116728	0.082759075	-0.456890448	0.171784297	0.254240168	0.188709217	-0.298991819	-0.284530397	0.077548452	0.27530347
Potra2n10c20474	blue-2011	-0.289759299	-0.242053971	0.140211542	0.169849855	-0.170286242	-0.143278691	-0.266139438	0.027100313	-0.013416099	-0.091898023	-0.008332463	-0.21290039	-0.070575381	0.495995515	-0.315657898	-0.06336132	0.041129996	0.301978936	0.265570238	0.029306596	0.090517946	-0.037733286	-0.311537956	0.229864721	-0.354041191	-0.030388954	-0.348998884	0.119847173	0.64768622	-0.587197576	0.33864541	-0.417238014	-0.264786859	-0.271264924	-0.220433308	-0.304613266	0.343184553	-0.356470887	0.245431713	0.178300624	0.427607987	0.235340815	0.086831438	-0.084458252	-0.52691842	0.178027707	-0.201273614	0.17136212
Potra2n10c20476	brown-2011	0.835164691	-0.272501258	-0.530050158	-0.527860928	-0.28495235	-0.160556663	-0.489825762	-0.628017164	-0.649865798	-0.536709984	-0.471339283	-0.41493088	-0.552515758	-0.872486034	-0.18797989	-0.589540763	-0.497408197	0.018040283	-0.605832146	-0.498863754	-0.812408164	0.484863293	0.325627486	0.362228516	0.166275719	-0.307565097	0.528352302	-0.622045056	-0.51451219	0.306783657	-0.65643253	-0.011225655	0.019692523	-0.223939672	0.35016601	0.373632572	-0.535985982	-0.191371544	-0.934550909	-0.692772568	-0.81926664	-0.194753213	-0.383937215	-0.378543539	-0.029426987	-0.66252502	-0.449119448	0.052936143
Potra2n10c20477	tan-2011	-0.005352569	-0.281660339	-0.151256359	-0.142005458	0.0081688	0.06323264	-0.201935724	-0.391030946	-0.004271415	-0.017129895	-0.035960723	-0.088128368	-0.193881839	-0.134372145	0.005208048	-0.268402316	-0.218227206	-0.587528106	-0.516734259	-0.212405577	-0.213149892	-0.449125548	0.085255215	-0.071162092	-0.171495997	-0.31950445	0.019949808	-0.126776506	-0.184223243	-0.083828678	-0.268538953	0.017933701	-0.012086627	-0.208593485	-0.502814544	-0.24156925	-0.333412621	0.294114755	-0.304750772	-0.536077462	-0.154437377	-0.262811139	-0.092397164	-0.433999762	0.085439852	-0.013082687	-0.230685057	-0.5760758
Potra2n10c20478	brown-2011	0.542030951	0.084535106	-0.001513914	-0.218336094	0.097120406	-0.401071369	-0.187538208	0.00893357	-0.301689874	0.029040954	-0.238692735	0.155793189	-0.377793471	-0.385804621	0.018715561	-0.160635391	-0.018932738	0.181691437	-0.114208878	0.065057282	-0.306146139	0.621612467	0.002552087	0.41758246	0.228938436	-0.085161537	0.402185598	-0.475503333	-0.477423617	0.298852254	0.048280762	0.051423173	-0.092386604	0.064225932	0.677674324	0.126437318	-0.323866964	-0.187988024	-0.412289967	0.057931402	-0.394997979	-0.045561548	0.134990184	0.213824012	-0.046446341	-0.685281472	0.219826256	0.583518751
Potra2n10c20480	blue-2011	-0.760064472	-0.128610919	0.525208623	0.191696636	-0.161900385	-0.175757763	0.06136526	0.318452559	0.638269144	0.404501384	0.112339134	0.048160896	0.200420905	0.695163747	-0.06686304	0.41854847	0.179886443	0.122020244	0.211365261	0.344566882	0.466648397	-0.331376604	-0.574818353	-0.135367357	-0.594323132	0.318149325	-0.456011452	0.178873006	0.461759754	-0.467157497	0.407256544	-0.264134578	-0.339026145	-0.056007958	-0.192705229	-0.452204385	0.010143585	-0.256433583	0.76933206	0.404404051	0.655026985	0.027299557	0.22954048	0.243391952	-0.175657724	0.559045475	0.205739312	0.097535034
Potra2n10c20483	turquoise-2011	0.719018799	0.003449136	-0.348496049	-0.542686741	-0.09652127	0.032662939	-0.097045785	-0.343112658	-0.336747376	-0.242495113	-0.275288542	-0.118996464	-0.375743499	-0.810680893	0.126512095	-0.210718523	-0.161475094	0.100461497	-0.497721853	-0.207334882	-0.435407937	0.424227592	0.306958018	0.123874475	0.132239677	-0.019160774	0.595104906	-0.591817538	-0.77028644	0.548092306	-0.579973053	0.237528241	0.177676405	0.166022479	0.432825575	0.671455528	-0.602976264	-0.153268651	-0.606315566	-0.482309679	-0.676367238	-0.292215683	-0.459610012	-0.08646456	0.35833877	-0.545033747	-0.135115815	0.030955501
Potra2n10c20485	blue-2011	-0.603309317	0.2217534	0.833501209	0.445461353	0.16992062	0.103380745	0.229197945	0.540448651	0.782236112	0.70007098	0.4122375	0.348586662	0.326813258	0.680815925	0.327747946	0.41383212	0.480732486	0.341831158	0.416236566	0.720977302	0.589755269	-0.051813012	-0.245790817	-0.253394018	-0.301216278	0.626449958	-0.109941407	0.284195637	0.431018994	-0.118385697	0.626969241	0.140871629	-0.002631567	0.21834564	-0.043335101	-0.260691259	0.210932002	-0.015335252	0.703011019	0.575128418	0.681232681	0.447089054	-0.06503667	0.404439093	0.082279487	0.357104469	0.539208772	0.093438907
Potra2n10c20488	turquoise-2011	-0.044056092	-0.10973557	0.336042976	0.031494288	0.077905564	-0.101718028	-0.28138939	0.073794003	0.086655482	0.342797786	-0.056481801	-0.035272078	-0.207097797	0.348308843	-0.057934499	-0.221344946	0.287295363	0.33420861	0.175244168	0.359722891	0.126854303	0.210865565	-0.21324145	0.144372728	-0.203900499	0.144907311	-0.125854968	-0.174659467	0.170632267	-0.256335895	0.515949192	-0.106158699	-0.091310579	-0.299199266	0.307060243	-0.132253931	0.189235406	-0.253359153	0.099811434	0.227699501	0.208048117	0.484760197	-0.163737197	-0.158231225	-0.549478756	-0.124623134	0.271620239	0.192620448
Potra2n10c20489	turquoise-2011	0.802857911	-0.054073055	-0.348026163	-0.57759231	-0.137216291	-0.185333042	-0.268434942	-0.325322564	-0.5162166	-0.263536106	-0.522404742	-0.199915568	-0.417216545	-0.789547081	-0.095782975	-0.346953968	-0.252406966	0.126599219	-0.399725883	-0.236513385	-0.537189782	0.514813196	0.176695203	0.210634748	0.309710693	-0.102713793	0.31583339	-0.636212233	-0.74528907	0.471274513	-0.412381289	0.125252844	0.03870211	-0.136488646	0.807669222	0.466135657	-0.450525487	-0.210333781	-0.638068972	-0.320213022	-0.790938052	-0.06410566	-0.214323318	-0.17752545	-0.090485617	-0.630069768	0.030651602	0.246447077
Potra2n10c20490	turquoise-2011	0.458649525	-0.079235632	-0.541426579	-0.565345031	-0.257046043	-0.315059045	0.0127764	-0.203277237	-0.437758613	-0.346083423	-0.404831985	-0.203287068	-0.268610738	-0.567832087	-0.128484224	0.052126636	-0.181799391	0.075373653	-0.263785279	-0.383925014	-0.276600828	0.392668044	0.020329581	0.180033825	0.073521139	-0.162800869	0.288394268	-0.500720621	-0.667230788	0.302588969	-0.474375537	-0.071102369	-0.020976266	0.0637728	0.57392862	0.586367278	-0.48014495	-0.365722882	-0.280733002	-0.212247747	-0.487982358	-0.584172705	-0.039622754	0.01545086	0.115018774	-0.268955187	-0.203589046	0.397033911
Potra2n10c20491	blue-2011	-0.249739128	-0.42703645	-0.165104368	-0.227204152	-0.358778469	-0.769311927	-0.170427433	-0.060581143	-0.215348442	-0.215473573	-0.301480991	-0.152727786	-0.211087397	0.248180281	-0.35627585	0.33800116	-0.208282818	-0.2075534	-0.139703394	-0.35589124	-0.053151129	-0.194137451	-0.444456434	0.234364482	-0.404058129	-0.335206223	-0.312079181	-0.241590137	0.010277418	-0.426471301	-0.009947104	-0.476479981	-0.42826094	-0.221720375	-0.091183316	-0.308243065	-0.318778246	-0.397964322	0.207164112	-0.021768321	0.252566266	-0.691096897	0.510947488	-0.057206563	-0.25803586	0.15936796	-0.290577851	0.416791
Potra2n10c20492	brown-2011	0.654288346	-0.004286418	-0.507872388	-0.385805136	-0.109569566	-0.276867746	-0.132004419	-0.277849643	-0.485836681	-0.309865313	-0.290409012	-0.130483298	-0.373359154	-0.720634225	-0.052472529	-0.28298787	-0.252694447	0.066018453	-0.296609099	-0.328473655	-0.503102021	0.69070784	0.216296391	0.39359574	0.252122658	-0.24592204	0.671144113	-0.488513697	-0.6061401	0.396627837	-0.445870966	-0.004553451	0.024348864	0.084716939	0.564814674	0.466351734	-0.476088169	-0.192484598	-0.646029936	-0.285904463	-0.659414567	-0.399928414	-0.09198621	0.075352271	0.171229263	-0.591414854	-0.232047068	0.43638486
Potra2n10c20495	turquoise-2011	0.625491997	0.197306802	0.184633104	-0.298914389	0.076168876	0.088418094	-0.121873341	0.039267873	-0.173323337	0.025568117	-0.232931436	0.070558115	-0.248352973	-0.425127827	0.117566994	-0.127884807	0.135603923	0.537336825	-0.050842056	0.257653955	-0.166363561	0.484203129	0.099014622	0.112707386	0.220187884	0.30791287	0.180333295	-0.431079739	-0.422213718	0.43128978	0.005392285	0.275888263	0.10708237	0.11533776	0.726147092	0.458149641	-0.124038272	-0.256715298	-0.260960961	0.053467539	-0.390466522	0.409284997	-0.320707758	0.097138524	-0.043271158	-0.561998267	0.373200639	0.247224131
Potra2n10c20496	brown-2011	0.812037486	-0.027145001	-0.193745857	-0.319705606	0.053633073	-0.163808609	-0.33429914	-0.270162177	-0.642214353	-0.378120329	-0.310248378	-0.002170796	-0.458477505	-0.592961715	-0.051399836	-0.317876105	-0.201181576	0.077020174	-0.316973387	-0.212290452	-0.545043112	0.327928243	0.259872851	0.355244215	0.335687678	-0.253172324	0.253472054	-0.468567891	-0.432616766	0.306538736	-0.231446678	0.128506202	0.039733931	-0.021805988	0.302760407	0.212116361	-0.221020128	-0.069438725	-0.70436093	-0.334546435	-0.544487073	0.021595495	-0.059084309	-0.164565448	-0.043746378	-0.767284441	-0.071029843	0.159548818
Potra2n10c20497	turquoise-2011	0.837657692	0.146586528	-0.088205083	-0.222502174	0.133051657	-0.365236782	-0.19825161	0.008819639	-0.667302727	-0.282142509	-0.204057598	0.17192657	-0.46252145	-0.458875248	0.04218067	-0.093805123	0.047395883	0.437210794	-0.006424782	-0.036238845	-0.385236191	0.748885044	0.213768414	0.539587423	0.364699674	-0.1192139	0.476402429	-0.505948211	-0.411989435	0.35901108	0.020682603	0.108728466	0.054571781	0.22121938	0.595952649	0.404357296	-0.131144167	-0.302393965	-0.560733516	0.005087583	-0.361283975	-0.005657102	0.007847834	0.181233253	0.011291841	-0.896721135	0.048211488	0.692440457
Potra2n10c20498	turquoise-2011	0.394574339	0.004682018	0.07359092	-0.225742751	-0.043264397	-0.404834826	-0.13591604	0.11040346	-0.352087102	0.01920962	-0.24659729	-0.004811181	-0.261792983	-0.060085369	0.007502872	0.088383316	0.201314414	0.494573926	0.142319305	0.103360944	-0.066092643	0.580156779	0.013035258	0.19899328	0.110703557	0.149624022	0.146334563	-0.435786013	-0.269937896	0.170015823	0.222880352	0.04284605	0.055209522	-0.049104374	0.752337006	0.361346035	-0.020884172	-0.423987303	-0.088003312	0.19361955	-0.050497791	0.12004134	-0.153216118	-0.014598778	-0.270213661	-0.384045886	0.209407494	0.645139483
Potra2n10c20499	turquoise-2011	0.286061197	0.07876239	0.156792188	-0.415711222	-0.113481007	-0.090987841	0.013619097	0.077783654	0.078630273	0.168787722	-0.296261956	0.003217186	-0.140946177	-0.300555182	0.090938251	0.140567461	0.107018733	0.371703036	-0.131109048	0.212276305	0.000295234	0.314508941	-0.125914112	-0.062605148	-0.036519058	0.370472811	0.073553996	-0.46243591	-0.535451442	0.3606254	-0.076050996	0.17147031	-0.007266157	0.080249935	0.759744495	0.421209681	-0.380545234	-0.347581128	0.052333597	0.092366129	-0.267119867	0.050279694	-0.226858698	0.141108321	0.026530553	-0.206525516	0.380391114	0.276526527
Potra2n10c20500	brown-2011	0.441351719	-0.176888209	-0.523849758	-0.408894201	0.113654917	0.129284547	-0.200573449	-0.515009247	-0.289583819	0.066561877	-0.212014015	-0.225359933	-0.358699012	-0.503610042	0.051010523	-0.647583753	-0.068807225	-0.418842044	-0.479041661	-0.223168642	-0.315214018	0.156529185	0.325017097	-0.009260762	0.15246975	-0.347903275	0.417328512	-0.422656158	-0.695723751	0.250652958	-0.314058381	0.148834052	0.25204194	-0.331657426	0.270964819	0.333526217	-0.317536903	0.22845335	-0.652334699	-0.552483463	-0.619023899	-0.143887236	-0.459499159	-0.618765309	-0.086852864	-0.326854532	-0.108888689	-0.359450835
Potra2n10c20501	turquoise-2011	0.795713239	-0.470564267	-0.576983774	-0.746809451	-0.478140542	-0.329095729	-0.651487697	-0.711448902	-0.696057479	-0.571034919	-0.750275461	-0.615863971	-0.657421743	-0.838259348	-0.423381931	-0.632046087	-0.581760314	0.048716161	-0.678002563	-0.570357747	-0.843802634	0.414520515	0.072169275	0.385267835	0.007272407	-0.340821461	0.228458629	-0.788607217	-0.559396751	0.139057737	-0.650481618	-0.202781634	-0.173198963	-0.500257977	0.566251179	0.304104682	-0.614068581	-0.424774756	-0.842913437	-0.686476808	-0.864395928	-0.203126453	-0.308461848	-0.530463286	-0.377903042	-0.585035079	-0.430546021	0.122636575
Potra2n10c20507	turquoise-2011	0.488213383	-0.132261642	-0.2521612	-0.429707654	-0.16259159	0.106169694	-0.374114305	-0.287294574	-0.353269375	-0.532717473	-0.373280459	-0.234776404	-0.486847011	-0.428796428	-0.427523125	-0.389443339	-0.22568958	0.373187952	-0.238791364	-0.17769892	-0.353753096	0.118680806	-0.314753688	0.565113996	-0.219327184	-0.23818865	-0.139349175	-0.364499599	-0.061776064	-0.192846278	-0.274661491	-0.360424926	-0.390253567	-0.009814652	0.052616164	0.168528193	-0.185016492	-0.536354303	-0.327372647	-0.214476345	-0.408562298	-0.001594897	0.09316206	0.098726689	-0.258583785	-0.487619191	-0.285502761	0.076695837
Potra2n10c20508	blue-2011	-0.391292617	0.362356715	0.236762679	0.339451267	0.232981417	0.135153103	0.368943721	0.499995828	0.401010631	0.36726418	0.25791465	0.273632567	0.354869057	0.394398618	0.056101154	0.216305713	0.352705778	0.23802439	0.576842183	0.403848372	0.501220331	0.129460802	-0.265912836	-0.034421604	0.066830981	0.234105718	-0.154130904	0.393073975	0.261714808	-0.08595398	0.465691185	-0.055012505	-0.061978336	0.221394088	0.223163948	-0.077557843	0.413738118	0.000793174	0.538575949	0.676532469	0.306886244	0.249775065	0.331791651	0.536751294	-0.052773214	0.252039599	0.402491422	0.294537262
Potra2n10c20509	blue-2011	-0.877026274	0.284900951	0.454295433	0.6214753	0.416957991	0.207549156	0.545336533	0.583714035	0.643848278	0.588523917	0.597514284	0.496155298	0.583370803	0.891209618	0.281165064	0.538647406	0.506776099	-0.283922797	0.556786092	0.451630195	0.81951779	-0.597394717	-0.192427387	-0.412781031	-0.091594363	0.165379102	-0.429641593	0.71150539	0.478942255	-0.288344761	0.646977595	0.081294234	0.078107853	0.23917338	-0.563950878	-0.450470694	0.553968206	0.436322707	0.843901035	0.595466703	0.82946735	0.09565172	0.404241785	0.289271387	0.145872527	0.676034524	0.399947181	-0.218821389
Potra2n10c20510	turquoise-2011	0.378876005	-0.35365381	-0.676429762	-0.619945414	-0.169514896	-0.164380456	-0.230549339	-0.47658215	-0.577176942	-0.510758849	-0.424521815	-0.292540351	-0.482523476	-0.398860742	-0.342102292	-0.221759994	-0.238972415	-0.281851339	-0.472929263	-0.546110824	-0.310127554	-0.189884898	-0.117584117	0.283494243	-0.180794357	-0.583822	-0.10835691	-0.469541858	-0.492391982	-0.142052291	-0.451596378	-0.290785626	-0.172640395	-0.188707784	-0.08635105	0.264773553	-0.373851913	-0.268140345	-0.378037156	-0.516689842	-0.391658927	-0.635056869	0.079627354	-0.392196622	-0.156601713	-0.247690377	-0.466602136	-0.11330579
Potra2n10c20511	turquoise-2011	0.745605232	-0.277579882	-0.25858961	-0.694154336	-0.191431845	-0.138047904	-0.512378329	-0.480982343	-0.4274973	-0.19636517	-0.542671395	-0.331729704	-0.685837509	-0.644183487	-0.171061067	-0.532957	-0.158323125	0.256740394	-0.538350112	-0.139777418	-0.51870332	0.452940087	-0.006601141	0.361618421	-0.123303236	-0.113783788	0.296609404	-0.835426301	-0.642919063	0.183588099	-0.328618677	-0.047234629	-0.089499194	-0.267586788	0.615876867	0.443047401	-0.559999216	-0.462657523	-0.638993133	-0.468884982	-0.658972473	-0.0211185	-0.449364587	-0.352991819	-0.277127955	-0.673903077	-0.096999419	0.120940921
Potra2n10c20514	brown-2011	0.223352994	-0.140503118	0.069455976	-0.012107825	-0.130988913	-0.174377924	-0.416620076	-0.163750659	-0.194069877	-0.218852549	-0.292516305	-0.137564196	-0.17250971	-0.191967745	-0.312838527	-0.35522386	-0.388300931	-0.006625785	-0.146031135	-0.112893352	-0.421797094	0.046305878	-0.120240948	0.265070959	0.132594561	-0.156497255	-0.211588825	-0.074403099	0.16651935	-0.108348546	-0.032896869	-0.162982969	-0.296849026	-0.314217322	0.122204611	-0.448439448	-0.023509832	-0.025455426	-0.307607597	-0.072257142	-0.289396548	0.29831036	0.283974608	-0.050479397	-0.381933764	-0.284753143	-0.005125898	0.070896225
Potra2n10c20515	turquoise-2011	0.359620833	-0.383838941	-0.527784136	-0.690358538	-0.369193384	-0.553805846	-0.295816545	-0.405733231	-0.384297775	-0.177715112	-0.598521919	-0.382477551	-0.485662459	-0.486133287	-0.288373908	-0.216927125	-0.290726186	-0.120061149	-0.486452169	-0.406214793	-0.39817874	0.352127183	-0.173175021	0.261510291	-0.158050628	-0.301847491	0.215295403	-0.717847958	-0.713510124	0.080016105	-0.40073413	-0.252963757	-0.212586636	-0.340828619	0.660756808	0.288735583	-0.690193189	-0.428678492	-0.369425788	-0.346490943	-0.53646114	-0.597200459	-0.036074606	-0.272568448	-0.242269467	-0.273886899	-0.207998904	0.363361207
Potra2n10c20516	turquoise-2011	0.753859911	-0.488351596	-0.586477683	-0.844242206	-0.465260349	-0.334717132	-0.642164198	-0.710163646	-0.647496354	-0.596855661	-0.818458497	-0.558576407	-0.702675088	-0.860321993	-0.505028153	-0.588823114	-0.626161511	-0.068640214	-0.774123994	-0.584572651	-0.816333566	0.210160379	-0.121923579	0.433608493	-0.091203243	-0.4366597	0.045182649	-0.819955948	-0.639226473	0.063497662	-0.688511321	-0.286938963	-0.336420076	-0.467532071	0.476405356	0.193484877	-0.728371499	-0.4498167	-0.773136509	-0.688490964	-0.896921853	-0.340795662	-0.080088071	-0.441845668	-0.372327465	-0.585963937	-0.39674406	0.057379651
Potra2n10c20518	yellow-2011	-0.315381758	-0.039980044	0.031077121	0.173895984	0.274470642	0.505798165	0.052042465	-0.076994777	0.246346537	0.139785074	0.340657496	0.076534508	0.021127921	0.344434831	0.074480465	-0.166506834	0.240336928	-0.249039217	-0.004443202	0.131443839	0.29622606	-0.552526345	-0.038310371	-0.093477226	-0.306430774	-0.151173266	-0.185128898	0.268144686	0.277015358	-0.355837866	0.149647562	-0.042811318	0.058890765	0.022135433	-0.793858695	-0.147772922	0.249472756	0.236704477	0.13821175	-0.141781195	0.311685696	0.072993677	-0.127907417	-0.211242845	0.029523288	0.223964395	-0.133619803	-0.6573931
Potra2n10c20520	yellow-2011	-0.025929577	0.362849604	0.430007266	0.364540932	0.422652624	0.303940988	0.130507451	0.320898026	0.333846794	0.254284872	0.488770014	0.474249223	-0.052844615	0.1875844	0.2837082	0.011517466	0.387153968	0.36695554	0.257448781	0.517765246	0.245687745	0.218503444	-0.067469228	0.331574759	-0.141621854	0.167990531	0.361475246	0.154861696	0.269345756	-0.03768642	0.363729596	0.066191362	-0.031391687	0.566984426	-0.320802372	-0.024930983	0.128891445	-0.018596203	0.079571165	0.290037288	0.282764935	0.22650074	0.035949255	0.61783112	0.355667868	-0.318100591	0.16570201	0.116214966
Potra2n10c20522	brown-2011	0.623125856	-0.293756569	-0.533225329	-0.483755524	-0.28151606	-0.120594088	-0.33849678	-0.607312292	-0.492379727	-0.299708677	-0.374773807	-0.451109829	-0.377617231	-0.721823973	-0.024706438	-0.484873855	-0.371874549	-0.135095133	-0.572534044	-0.462048731	-0.632940736	0.404729827	0.46236881	0.036538214	0.165973077	-0.186864532	0.574370326	-0.548584177	-0.585978592	0.378936472	-0.62128198	0.132327983	0.237958963	-0.308873971	0.378975936	0.466051617	-0.500966885	-0.028805762	-0.785101299	-0.700433944	-0.691545333	-0.224601747	-0.6207836	-0.586867233	0.026353926	-0.368504772	-0.379855734	-0.095548978
Potra2n10c20523	yellow-2011	-0.673682808	0.380896881	0.314361017	0.769180455	0.455855821	0.440927102	0.594691359	0.452643936	0.509391236	0.450099749	0.785622403	0.443097935	0.673550693	0.669821895	0.483721075	0.397115674	0.441498369	-0.284606976	0.534436162	0.332311555	0.642285904	-0.407076368	0.308243186	-0.517034818	0.176187319	0.204027592	0.00104517	0.830618338	0.516987858	-0.023562565	0.423375282	0.327830335	0.428943134	0.349425229	-0.709943542	-0.205170014	0.647883707	0.687352772	0.520038473	0.357230515	0.696138353	0.186645228	0.004810888	0.155623688	0.443914604	0.602451341	0.183114679	-0.396681093
Potra2n10c20524	turquoise-2011	0.661610235	-0.116654835	-0.398161771	-0.45625171	-0.183785411	-0.126913197	-0.270953037	-0.356045591	-0.480787227	-0.183348861	-0.411479352	-0.356327835	-0.344035732	-0.605470664	-0.068240314	-0.43250058	-0.148801486	0.224232932	-0.24883667	-0.226631657	-0.451847376	0.649697902	0.297097949	0.129759138	0.256166785	-0.030955087	0.438162537	-0.538886374	-0.547306737	0.37504065	-0.320665888	0.097280737	0.18721792	-0.262913966	0.795671225	0.566096563	-0.256944216	-0.227458637	-0.590199623	-0.309065444	-0.63454444	0.054122654	-0.505525798	-0.358822973	-0.20150117	-0.44728608	-0.088692298	0.236965906
Potra2n10c20527	blue-2011	-0.812099577	-0.025997138	0.355445458	0.37323982	0.203476949	-0.058822532	0.218703395	0.35898297	0.495918244	0.41629174	0.344785618	0.290843677	0.241914281	0.851036283	0.010975431	0.384828051	0.335416079	-0.265893447	0.314361655	0.290864048	0.614657809	-0.604691118	-0.457331416	-0.115079733	-0.421151256	-0.040032803	-0.511509406	0.407941466	0.466452903	-0.561454895	0.563840286	-0.229500622	-0.222734842	0.030386883	-0.600726874	-0.575145514	0.282977592	0.104706498	0.720634024	0.406196402	0.771443916	-0.107443285	0.483533533	0.165545806	-0.109193727	0.535310752	0.169642197	-0.111979125
Potra2n10c20528	black-2011	0.206522128	0.154534241	0.274001778	0.193297763	-0.106231893	-0.185486887	-0.031396282	0.147680172	-0.073754525	0.012265026	-0.052172779	0.020658827	0.202215455	-0.151366656	0.138305671	0.102760879	-0.14704681	0.242605998	0.142494343	0.066359237	-0.22161826	0.402270074	0.32044904	-0.15245371	0.458903659	0.347518224	0.174471277	0.05144446	0.073559703	0.393482256	0.020957205	0.297142975	0.185591822	-0.02466005	0.483017508	-0.022676247	0.093791682	0.115538324	-0.127433667	0.152386555	-0.11911267	0.406377879	-0.114920417	0.080658501	0.034758189	-0.111372689	0.236430136	0.310416572
Potra2n10c20529	turquoise-2011	0.772007179	-0.466598022	-0.497100167	-0.848454349	-0.428138165	-0.360056903	-0.648096844	-0.635940971	-0.658523924	-0.604400113	-0.788015783	-0.485457942	-0.773753584	-0.781258424	-0.498682211	-0.507477385	-0.521627025	0.081163973	-0.714814974	-0.50252976	-0.750602804	0.234562577	-0.204713076	0.5368391	-0.187820539	-0.408075986	0.023329045	-0.867564033	-0.594938761	6.18E-06	-0.588609268	-0.32609483	-0.385923026	-0.36878577	0.440712007	0.229066726	-0.708909624	-0.585905512	-0.705979156	-0.614992127	-0.784464492	-0.339943797	-0.052225768	-0.342816337	-0.373129726	-0.662427803	-0.379521672	0.159724166
Potra2n10c20531	yellow-2011	-0.697301703	0.16816003	0.352068953	0.741867105	0.32638487	0.222569136	0.305147837	0.338084867	0.438307822	0.345336014	0.632423056	0.327595031	0.489134136	0.731202346	0.242932945	0.242225398	0.260128783	-0.305583959	0.43192781	0.251860255	0.469634758	-0.451748881	0.089870561	-0.279791207	0.003734227	0.042907781	-0.156706885	0.739875858	0.694477221	-0.294567783	0.468665721	0.07446075	0.149253818	0.132485354	-0.794879207	-0.534513037	0.572128579	0.536989363	0.445525356	0.302557452	0.70429815	0.1933225	0.20580324	0.101580257	0.163362646	0.516107165	0.065766992	-0.31379131
Potra2n10c20532	blue-2011	-0.68795203	0.20742713	0.342118899	0.607664321	0.270790975	0.322179362	0.349067982	0.389202022	0.469162952	0.185709994	0.561262991	0.337525504	0.449120107	0.684550162	0.115917896	0.350359691	0.258376407	-0.133068859	0.43706094	0.260646013	0.536738538	-0.566362043	-0.154642742	-0.168350829	-0.15911455	0.059788764	-0.363460403	0.714586266	0.70996966	-0.387230068	0.394484336	-0.061972663	-0.036415864	0.289864557	-0.855767167	-0.454950719	0.526829437	0.30269729	0.595816877	0.36852987	0.702347167	0.112002012	0.361790471	0.326979972	0.190600136	0.511947265	0.038587441	-0.291774876
Potra2n10c20533	blue-2011	-0.207479776	0.122181077	0.499618883	0.210035882	0.344991862	0.296185407	-0.114827662	0.253141708	0.378699149	0.356451086	0.214490818	0.26399671	-0.147070742	0.461109716	-0.043973008	-0.18702515	0.418732855	0.35631233	0.278247128	0.586978812	0.359340509	-0.095830414	-0.468652099	0.305653269	-0.370424627	0.10312702	-0.291005196	0.096246365	0.3999102	-0.43851602	0.618529057	-0.193428889	-0.285673611	0.082890401	-0.202132541	-0.306356369	0.307235238	-0.19392829	0.30219962	0.388602702	0.356578307	0.519069245	0.161830308	0.298760545	-0.321276528	-0.143098577	0.324423246	-0.030785873
Potra2n10c20534	brown-2011	0.884368188	-0.124818433	-0.498204738	-0.495960492	-0.174698152	-0.217363778	-0.366790034	-0.466638353	-0.656629565	-0.41798226	-0.422889677	-0.286413782	-0.523904042	-0.849234255	-0.095597455	-0.500061656	-0.331073357	0.149629388	-0.438665056	-0.376995233	-0.70297012	0.710800454	0.342524196	0.395123822	0.279590748	-0.233625138	0.648826499	-0.640815638	-0.617299489	0.421820311	-0.514567588	0.053490278	0.086773672	-0.103903743	0.608095356	0.516455746	-0.472226391	-0.228111139	-0.87650493	-0.493815927	-0.797734961	-0.173342081	-0.354895805	-0.218906798	0.003458614	-0.744189269	-0.286727318	0.295042434
Potra2n10c20535	yellow-2011	-0.398702037	0.3136678	0.017358748	0.43067753	0.352194061	0.540017239	0.564549148	0.240271596	0.308785634	0.232662683	0.62240856	0.275702148	0.488377125	0.350222759	0.440218346	0.303207127	0.394653616	-0.209958122	0.323821282	0.15502112	0.514425026	-0.332754425	0.370994111	-0.469469023	0.115061472	0.1380451	0.126920879	0.570583034	0.205514557	0.093121239	0.112607687	0.324714333	0.485238489	0.384766445	-0.608881307	0.205043076	0.438636181	0.504667583	0.32915689	0.09918325	0.434741671	-0.017428173	-0.241393632	0.026508265	0.522898443	0.471725481	-0.004595325	-0.467766987
Potra2n10c20538	brown-2011	0.404770003	-0.466271151	-0.434462083	-0.429600637	-0.442736017	-0.627354898	-0.488741177	-0.507536738	-0.484450939	-0.313007676	-0.466282424	-0.453096284	-0.495776513	-0.461222717	-0.25219358	-0.34261771	-0.45845238	-0.082805297	-0.496239146	-0.493580429	-0.644443901	0.493787166	0.087376224	0.351241446	-0.092886731	-0.309461098	0.467627893	-0.612197553	-0.362176938	0.045004083	-0.425486734	-0.22994746	-0.138231065	-0.391510558	0.390660144	0.10160175	-0.611147878	-0.323859342	-0.615770498	-0.501716662	-0.456263588	-0.449731647	-0.189897763	-0.367623878	-0.191976257	-0.358742539	-0.455717311	0.367867684
Potra2n10c20540	darkred-2011	-0.196461079	-0.321347871	0.229368514	0.044457213	-0.045837002	-0.173251605	-0.486755157	-0.12743772	0.074914693	0.090613186	-0.207937276	-0.130810219	-0.231733689	0.304057611	-0.389529963	-0.388439121	-0.15413843	-0.127774544	-0.085068112	0.079827466	-0.10722	-0.282296871	-0.459704258	0.258458803	-0.287662068	-0.226315107	-0.526748212	-0.030185578	0.370638669	-0.558738975	0.325705959	-0.381875409	-0.463088333	-0.520503484	-0.149446591	-0.7409217	0.079890063	-0.090362248	0.016779575	0.033819511	0.09137317	0.325500463	0.356550268	-0.206524744	-0.693343322	-0.035800143	0.062389738	-0.094917519
Potra2n10c20545	turquoise-2011	0.758354403	-0.325038668	-0.428253063	-0.700207241	-0.483842831	-0.19216329	-0.504033556	-0.572594174	-0.482044227	-0.471431747	-0.589246054	-0.546264501	-0.595709464	-0.827695581	-0.252956611	-0.477520202	-0.417051583	0.36941977	-0.573580956	-0.376487728	-0.703562586	0.624278736	0.090760814	0.371056481	-0.114853091	-0.053671576	0.47655717	-0.786543328	-0.525715308	0.251090531	-0.648224999	-0.121156415	-0.096645397	-0.217196407	0.614264235	0.566803657	-0.667682636	-0.577452854	-0.704600405	-0.578031612	-0.7542438	-0.176651673	-0.539285886	-0.263082931	-0.115587637	-0.563415793	-0.394761187	0.233362057
Potra2n10c20546	turquoise-2011	0.605418817	0.175529593	-0.205328652	-0.290263124	0.056718566	-0.279926585	-0.066102899	0.025326315	-0.390521351	-0.126708137	-0.300114911	0.081200645	-0.287056526	-0.51003919	-0.066285818	-0.150049494	-0.043916916	0.268834258	-0.014554313	-0.032753929	-0.281876987	0.673634367	0.003864416	0.397286043	0.348378508	-0.093552582	0.334605279	-0.405267605	-0.521718095	0.359438105	-0.070742858	0.017982121	-0.068987076	0.116972428	0.815152691	0.331924083	-0.217000932	-0.244970682	-0.375742083	0.119980188	-0.520364106	-0.065977813	0.172317713	0.28917906	-0.049510307	-0.626439296	0.179253233	0.620167822
Potra2n10c20547	turquoise-2011	0.061161447	-0.444079483	-0.247646101	-0.403858875	-0.060651843	-0.377501863	-0.468829564	-0.374200398	-0.161854272	0.149445005	-0.454322371	-0.250228621	-0.482758892	-0.047352926	-0.361815337	-0.534031899	-0.152679657	-0.407762974	-0.391529601	-0.144186851	-0.223462829	-0.067919388	-0.370555934	0.265429463	-0.241542479	-0.470160286	-0.204099932	-0.467878199	-0.362388237	-0.322628699	0.073082324	-0.34537631	-0.348073381	-0.645660105	0.295240361	-0.338913295	-0.335077513	-0.123874739	-0.264993374	-0.22607236	-0.302785233	-0.160907538	0.19808575	-0.475903787	-0.667250307	-0.200252425	0.01866939	-0.012972757
Potra2n10c20548	turquoise-2011	0.722005212	-0.337945887	-0.536073527	-0.731766334	-0.335231768	0.031205808	-0.531003797	-0.690881875	-0.426717176	-0.396312565	-0.629114377	-0.545517455	-0.585697798	-0.877464371	-0.328210273	-0.747519604	-0.470687564	0.025023042	-0.691107111	-0.393437531	-0.700014028	0.320063491	0.037608729	0.293363411	-0.04327853	-0.2518383	0.252479585	-0.698245399	-0.614870118	0.186399618	-0.66280506	-0.123812444	-0.134826794	-0.391547037	0.496948413	0.371244505	-0.609027859	-0.310902147	-0.777612488	-0.669761899	-0.928704066	-0.088430472	-0.408070805	-0.435726274	-0.255146649	-0.528136104	-0.308105059	-0.144800552
Potra2n10c20549	pink-2011	-0.064921626	-0.010426458	0.189229812	-0.1248659	-0.051379155	-0.514455187	-0.060650667	0.255460895	0.018835308	0.132402225	-0.276301725	0.139414859	-0.108694797	0.136047456	-0.217208812	0.21605243	0.017421107	0.117261058	0.116702876	0.133816598	0.076730403	0.119592168	-0.510045298	0.244422894	-0.075762532	-0.01451066	-0.319663253	-0.195865549	-0.115174567	-0.13034151	0.295982649	-0.239916105	-0.408785918	-0.067626149	0.504964646	-0.274426488	-0.134349949	-0.32208252	0.263504497	0.415743606	0.046023393	-0.088513319	0.597363195	0.340604597	-0.326475698	-0.115238227	0.347819174	0.585004005
Potra2n10c20552	turquoise-2011	0.569876967	-0.615952897	-0.401753632	-0.699672596	-0.557888374	-0.36342317	-0.799597243	-0.74061361	-0.470607724	-0.43312965	-0.751255225	-0.686499667	-0.703735312	-0.645119548	-0.50932053	-0.711830201	-0.604665876	0.048519009	-0.725992838	-0.466661166	-0.806872663	0.306415689	-0.141933249	0.425365009	-0.272209531	-0.300509418	0.112523095	-0.787274184	-0.358116682	-0.101804499	-0.539304661	-0.354578682	-0.353095637	-0.647489156	0.436487817	0.038697474	-0.67446379	-0.509393429	-0.723448558	-0.674842139	-0.721421683	-0.121507966	-0.293621382	-0.553932968	-0.538402382	-0.471568721	-0.431406301	0.056627575
Potra2n10c20555	blue-2011	-0.760700087	-0.243224672	0.031290821	0.249489989	-0.026119937	-0.026407501	0.129440697	0.011074041	0.309712701	0.196501742	0.15311406	-0.035578143	0.351694609	0.596925307	-0.072717241	0.22276902	-0.043264426	-0.699707084	0.01462844	-0.122201616	0.327454396	-0.864699634	-0.162205264	-0.445155193	-0.216561099	-0.185433079	-0.6010356	0.445029629	0.348463872	-0.43707263	0.146304343	-0.129678187	-0.057471305	-0.321647096	-0.68256972	-0.609906541	0.204336102	0.407226741	0.468115292	-0.01231551	0.482455024	-0.193271196	0.301269097	-0.357842331	-0.143771314	0.756942312	-0.06490323	-0.527604091
Potra2n10c20556	turquoise-2011	0.889764204	-0.043700451	-0.367417004	-0.585402332	-0.092484451	-0.00987765	-0.304309204	-0.404551485	-0.539309831	-0.368549328	-0.462514456	-0.190153513	-0.485518783	-0.869635207	-0.079574815	-0.434957331	-0.266485336	0.145571995	-0.480172557	-0.249408637	-0.589630794	0.440579993	0.225258716	0.273165022	0.25916652	-0.144930333	0.362497174	-0.631851376	-0.706540988	0.455319888	-0.501309597	0.138039832	0.050019889	-0.045536675	0.580686798	0.510293213	-0.460894504	-0.195571389	-0.743084285	-0.452349297	-0.826648245	-0.049499583	-0.295652851	-0.180399809	0.011654861	-0.720588918	-0.081528962	0.078025061
Potra2n10c20562	lightcyan-2011	-0.369937875	0.306787404	-0.064557018	0.438683788	0.298508991	0.300621349	0.572521553	0.200201491	0.24409983	0.201966776	0.478304537	0.309461876	0.60135877	0.146397874	0.405512072	0.3251251	0.082576573	-0.616021985	0.164554419	-0.039277923	0.299714083	-0.412856095	0.445100549	-0.575186216	0.417807244	-0.000621122	0.08935109	0.610916521	0.02050899	0.282566892	-0.056468946	0.404652202	0.441607094	0.265759951	-0.471303267	-0.077146396	0.270080959	0.802122051	0.185611847	0.041977861	0.184784676	-0.165679807	0.08394654	0.018145826	0.579777395	0.476401897	0.080316314	-0.453412419
Potra2n10c20563	brown-2011	0.819583524	-0.201607675	-0.40492181	-0.533060013	-0.31935919	-0.026349076	-0.406863057	-0.553492693	-0.522524244	-0.450486772	-0.418732146	-0.430934933	-0.469918224	-0.850031469	-0.070518057	-0.486089555	-0.374176383	0.244048991	-0.53332601	-0.36368863	-0.703971129	0.563802689	0.384175191	0.218487323	0.126869328	-0.044561003	0.580192695	-0.626187816	-0.506942801	0.412456933	-0.646036146	0.108202032	0.141179871	-0.139525073	0.459079797	0.586033718	-0.506277012	-0.271035066	-0.813579457	-0.635643095	-0.751946339	-0.054292064	-0.647651945	-0.350488691	0.053312497	-0.579062209	-0.363824862	0.040751471
Potra2n10c20564	yellow-2011	-0.499831973	-0.002845783	0.229324159	0.428898478	0.179365577	-0.160115103	0.114147969	0.198434194	0.299096288	0.220724709	0.411013052	0.29958285	0.101941696	0.499404632	0.116305655	0.22409298	0.118913564	-0.278783194	0.133465345	0.123843135	0.242083675	-0.238121052	-0.139285898	0.1089936	-0.255126647	-0.143621559	0.071856195	0.305198877	0.393616302	-0.329868528	0.298354297	-0.140845097	-0.133351434	0.191156729	-0.659058327	-0.495736355	0.04929392	0.189231664	0.250927538	0.148833387	0.528464408	-0.262865776	0.359658212	0.255298001	0.21549105	0.187701913	-0.092081693	0.019322979
Potra2n10c20565	brown-2011	0.585228358	-0.237224538	-0.236741815	-0.389876566	-0.042733595	-0.076335573	-0.512076896	-0.49087689	-0.312834507	-0.095984372	-0.344619239	-0.236289571	-0.568183707	-0.556274412	-0.13152873	-0.708756559	-0.248901993	-0.051090539	-0.511717922	-0.138593048	-0.55869897	0.365595194	0.090765875	0.370345708	0.00331682	-0.267246759	0.389663864	-0.564501447	-0.434259842	0.115894127	-0.257743001	-0.040340319	-0.083575272	-0.308800901	0.325398772	0.080260647	-0.442059247	-0.102087428	-0.739242181	-0.478925371	-0.631822767	0.04501055	-0.281144855	-0.334727995	-0.224735029	-0.629703465	-0.129820945	-0.041603616
Potra2n10c20570	turquoise-2011	0.363425842	-0.184946603	-0.044379591	-0.427794518	-0.547459427	0.092723094	-0.335828454	-0.333240315	0.00581025	-0.331082307	-0.389493572	-0.490285855	-0.237925571	-0.570971554	-0.196492416	-0.246516269	-0.380209577	0.553625723	-0.368825324	-0.121938573	-0.449633257	0.39234353	-0.051830915	0.126517472	-0.25176725	0.332608101	0.223414328	-0.419345584	-0.094443362	0.16828276	-0.555227071	-0.087337902	-0.154260304	-0.074046507	0.391837428	0.379179409	-0.487890104	-0.542609829	-0.268164891	-0.33156082	-0.466789394	0.122947188	-0.527107525	0.01994854	0.005536985	-0.172549942	-0.246106467	0.060619596
Potra2n10c20571	turquoise-2011	0.015365008	-0.305114346	0.181593167	-0.364474472	-0.384364952	0.072685994	-0.388054402	-0.198125519	0.171483088	-0.024488344	-0.325877187	-0.409600299	-0.294727752	-0.006236283	-0.268960597	-0.20760565	-0.037736976	0.532124321	-0.184980572	0.133527347	-0.069326605	0.066259005	-0.393459301	0.117864461	-0.576379711	0.288389397	-0.227248429	-0.376635374	0.110607402	-0.271282047	-0.052517936	-0.264137093	-0.28706771	-0.274189415	0.222528596	0.121529498	-0.227959956	-0.636959458	0.110690139	-0.104172027	-0.02836289	0.274486989	-0.40214484	-0.142952455	-0.411091091	0.015585153	-0.054517867	-0.020838087
Potra2n10c20573	turquoise-2011	0.532256311	-0.275214375	0.005239282	-0.402202916	-0.328987141	-0.071152593	-0.557945276	-0.413399283	-0.233519972	-0.199836711	-0.458561619	-0.404542403	-0.422883201	-0.497123631	-0.189005037	-0.492311125	-0.322969997	0.316395375	-0.423846362	-0.092907747	-0.557894608	0.35554669	0.051072241	0.187613066	-0.06301373	0.104821692	0.147779434	-0.536702166	-0.197933864	0.131508562	-0.295278938	-0.011439792	-0.097162103	-0.361881109	0.463479298	0.135302946	-0.368616128	-0.329989211	-0.518069148	-0.390927468	-0.514734752	0.316827142	-0.461452469	-0.329973125	-0.314000089	-0.431461676	-0.085452003	0.016091835
Potra2n10c20575	turquoise-2011	0.556910661	-0.341676625	-0.602141077	-0.60917171	-0.110180813	-0.472478711	-0.491096287	-0.447845839	-0.617762644	-0.336634353	-0.584407934	-0.261706032	-0.728534323	-0.490670569	-0.487554501	-0.579321717	-0.283269447	-0.125145903	-0.419090255	-0.392976984	-0.505411518	0.35189267	-0.311765634	0.709236977	-0.095992789	-0.671346416	0.107709573	-0.678981427	-0.553279847	-0.170814558	-0.210560717	-0.462061883	-0.420937496	-0.350503055	0.460208358	0.046864986	-0.466642712	-0.42342189	-0.604520815	-0.304586442	-0.622364692	-0.443729982	0.315404363	-0.180952023	-0.493362571	-0.659008203	-0.264024176	0.383579079
Potra2n10c20576	brown-2011	0.311793696	0.362901946	0.285223197	0.247838553	-0.063840331	-0.198603982	0.151019899	0.389741412	-0.24835339	-0.350900198	0.049822653	0.243269222	0.214795706	-0.14612788	0.093581567	0.479836315	-0.083345726	0.562277341	0.364160566	0.035044812	-0.135710862	0.413623319	0.201813143	0.113982557	0.456931058	0.324826774	0.093871198	0.154642485	0.238725573	0.353426642	0.01563813	0.19269361	0.058650247	0.455083964	0.262117365	0.122285047	0.214254331	-0.134740055	0.02628803	0.357818657	0.053627241	0.211572123	0.228052306	0.580084977	0.291412744	-0.253266372	0.113694697	0.613995204
Potra2n10c20579	turquoise-2011	0.238641843	0.01498427	-0.085342326	-0.325660322	-0.199131189	-0.435384827	0.093459258	0.036805922	-0.149247888	-0.099089844	-0.279822652	0.053576042	-0.061261219	-0.367902874	0.048368601	0.355100705	-0.176636019	-0.02943342	-0.222295069	-0.165340855	-0.174541324	0.198480041	-0.006974259	-0.019755309	0.123329216	0.061659867	0.157779321	-0.346989073	-0.540190659	0.382740786	-0.293273116	0.110472203	-0.043832578	0.150833556	0.48397381	0.217618286	-0.505199638	-0.151843264	-0.060360229	-0.033046572	-0.264652324	-0.454506811	0.153440699	0.191862983	0.267614793	-0.152291296	0.100278675	0.391019938
Potra2n10c20580	red-2011	0.014895849	0.615894596	0.482025967	0.640270484	0.543985271	0.606343679	0.376572169	0.402664046	0.36512676	0.3550678	0.67047736	0.52735468	0.388088037	0.090569037	0.584476025	0.049719912	0.381483371	0.226822317	0.410874089	0.539526914	0.257149461	0.209794477	0.487315025	-0.188261389	0.432061627	0.416281079	0.457984524	0.504179467	0.281111436	0.400980746	0.299167804	0.549782452	0.458827703	0.569250861	-0.219699665	0.085498983	0.460349146	0.531087276	0.010808132	0.299727863	0.184999989	0.612183206	-0.256696116	0.434716923	0.568124079	-0.123498718	0.363542623	-0.175235857
Potra2n10c20582	turquoise-2011	0.759488043	-0.023978044	-0.246087079	-0.469394314	0.055685531	0.14442714	-0.388740409	-0.334645902	-0.422567678	-0.273694174	-0.401882707	-0.13721647	-0.532586246	-0.640496672	-0.214165522	-0.620743521	-0.140976642	0.226729752	-0.323977362	-0.064533451	-0.449178616	0.333313708	-0.025788824	0.43888367	0.127555505	-0.214489613	0.114395232	-0.508794065	-0.446660364	0.156784497	-0.220321163	-0.042552823	-0.130262563	-0.114688418	0.447547918	0.278916286	-0.219723212	-0.246268528	-0.620197165	-0.274455653	-0.697671448	0.208332924	-0.117550327	-0.103998529	-0.266812986	-0.735819895	0.007988374	0.017980325
Potra2n10c20583	blue-2011	-0.17398414	0.121632834	0.419939009	0.261715469	-0.135472879	0.157883695	-0.046014305	0.217912947	0.355031818	0.214376993	0.075604386	-0.115695257	0.221328698	0.203491584	0.002914029	-0.044195105	0.092244377	0.591693145	0.355994415	0.36111381	0.113582199	0.355923742	-0.068142776	-0.075793983	-0.032378856	0.532541483	-0.011392488	0.186741986	0.468666595	-0.026030767	0.255775035	0.007690439	-0.007083662	-0.059403353	0.340746105	-0.027452267	0.285322307	-0.197417106	0.257971986	0.363659621	0.163532983	0.665248496	-0.26468323	0.212583585	-0.210748072	0.16528171	0.226112175	0.201502037
Potra2n10c20585	brown-2011	0.506201365	0.037944003	-0.104480225	-0.190325006	-0.130815845	-0.273151804	-0.235252355	-0.085722394	-0.367894931	-0.325027066	-0.382484549	-0.051493945	-0.184449349	-0.511889628	-0.227128318	-0.188481477	-0.378893665	0.117582251	-0.139978225	-0.183674245	-0.47836857	0.355630928	-0.016886073	0.30962689	0.355493362	-0.114940782	0.034362802	-0.236747395	-0.216869024	0.236456805	-0.21156159	-0.040082608	-0.20517929	-0.065057369	0.51860019	-0.061509433	-0.190001103	-0.119461792	-0.400597031	-0.016961057	-0.52951417	0.071717304	0.310629852	0.179458251	-0.136000679	-0.479002484	0.059378822	0.37639657
Potra2n10c20586	blue-2011	-0.773975368	-0.098980169	0.078613877	0.218928697	0.009183654	0.084165174	0.22974796	0.169811601	0.442301809	0.16242631	0.236695569	0.066384997	0.274390833	0.617501106	-0.11263097	0.311599579	0.118557642	-0.324587333	0.162592161	0.045793333	0.486638338	-0.690086443	-0.427171528	-0.170615106	-0.450607923	-0.099643653	-0.526629451	0.419481856	0.421119917	-0.537367381	0.205232431	-0.299567181	-0.236876291	0.005002266	-0.681549946	-0.425873432	0.174509075	0.06759044	0.642682091	0.194701112	0.569359668	-0.267036266	0.398214372	0.09596131	-0.027193063	0.657086439	-0.080123786	-0.291709142
Potra2n10c20589	turquoise-2011	-0.027232695	-0.127584716	-0.073524546	-0.251979968	0.056086555	0.292422041	-0.134882999	-0.174563565	0.124809153	0.300483445	-0.20537526	-0.234621454	-0.088180119	0.036623432	-0.106495906	-0.421901584	0.161798874	-0.053257705	-0.07185659	0.151318872	0.131398879	-0.126954198	-0.135817512	-0.196360179	-0.097755984	0.028181727	-0.295627731	-0.144896862	-0.208275336	-0.102466719	0.128039643	-0.011001086	0.039650297	-0.451032681	0.336291569	0.090450695	0.101734621	-0.00403297	0.036125905	-0.043030528	-0.181229321	0.364293202	-0.305409011	-0.461414736	-0.508186972	0.114811674	0.246160791	-0.359104098
Potra2n10c20591	brown-2011	0.468914589	-0.153602883	-0.035108486	-0.15130259	-0.234188473	-0.28513729	-0.458838738	-0.257588233	-0.352248483	-0.387933549	-0.361004869	-0.175058599	-0.307918267	-0.460029517	-0.271555368	-0.332512477	-0.492974598	0.096012544	-0.296534481	-0.234455713	-0.621785828	0.278101919	0.001210718	0.38350705	0.15257577	-0.15530663	0.086127318	-0.276965864	-0.014910572	0.069950969	-0.260447232	-0.120512398	-0.263949081	-0.183923765	0.219856735	-0.227357098	-0.270855255	-0.149700234	-0.52301677	-0.232684725	-0.456677611	0.1050102	0.159772708	0.01178877	-0.179327404	-0.492258958	-0.1523059	0.224893706
Potra2n10c20592	brown-2011	0.341421031	0.211708488	0.110455695	0.15873955	0.043306295	-0.262514424	-0.052955196	0.156116663	-0.26976303	-0.287521573	-0.043633972	0.23595486	-0.021358225	-0.264161846	-0.041838094	0.085260816	-0.241553251	0.135239726	0.07899141	-0.061451563	-0.314216426	0.294110399	0.070305032	0.326541493	0.392842179	-0.066748398	0.126519062	0.037306306	0.069406501	0.207347709	-0.028555932	0.036795555	-0.139081391	0.24827209	0.137866215	-0.198056923	-0.004307789	0.028092757	-0.251402048	0.152061369	-0.186458031	0.048415061	0.46335869	0.452133163	0.151090886	-0.437650941	0.054515504	0.441815381
Potra2n10c20595	turquoise-2011	0.603577267	-0.177294515	-0.374653068	-0.603148175	-0.158419734	-0.186735324	-0.401912339	-0.398809647	-0.286468741	-0.165138517	-0.494706127	-0.25643995	-0.616786134	-0.681202982	-0.265055659	-0.574537601	-0.245994947	0.149910617	-0.466734857	-0.155378566	-0.494012216	0.556549811	-0.191922975	0.537676788	-0.112496176	-0.244935838	0.387467771	-0.701766846	-0.617643654	0.126608035	-0.347749493	-0.221942939	-0.284703879	-0.156348682	0.643463586	0.288376727	-0.625495028	-0.435927377	-0.587389054	-0.307234504	-0.738017723	-0.210394976	-0.082473986	0.004796552	-0.1985118	-0.651201586	-0.108833117	0.293003336
Potra2n10c20596	turquoise-2011	0.412641574	-0.356497894	-0.234133338	-0.564977909	-0.077770714	0.054023763	-0.550422445	-0.484879531	-0.223335265	-0.23795228	-0.360401703	-0.254733957	-0.763101585	-0.334888189	-0.35260516	-0.615147288	-0.107734586	0.130919013	-0.520008356	-0.089126411	-0.333306412	0.027041978	-0.387024593	0.609088302	-0.545525943	-0.371061348	0.018345724	-0.629003691	-0.266289997	-0.334524996	-0.195044203	-0.396036584	-0.412206454	-0.188281719	-0.078021816	0.087612082	-0.465052317	-0.517281064	-0.438633466	-0.449816783	-0.374739131	-0.146255104	-0.11618498	-0.192864291	-0.333412805	-0.556637481	-0.30018324	-0.129558379
Potra2n10c20597	yellow-2011	-0.69293936	0.237499955	0.287944645	0.694363478	0.151181249	0.082335004	0.506534337	0.407055462	0.426856803	0.298100803	0.560970127	0.29259555	0.721655417	0.569248532	0.34674003	0.54699844	0.133855757	-0.350664941	0.424572139	0.115581214	0.434943658	-0.373130807	0.266436281	-0.558070034	0.221892042	0.220726351	-0.074629418	0.761706197	0.505987105	0.024042077	0.243053667	0.257302481	0.30344691	0.2034679	-0.528101208	-0.355304667	0.447704586	0.610251873	0.514308296	0.318392704	0.611523425	0.02554342	0.163042787	0.148502166	0.399560587	0.694551886	0.113402969	-0.191200265
Potra2n10c20598	yellow-2011	-0.307048479	-0.03848843	0.40401181	0.31789369	-0.321650206	0.123638739	-0.114156717	0.113059964	0.250086471	-0.235052384	0.032353673	-0.153157077	0.311140425	0.223411731	-0.199606047	0.166065435	-0.289803454	0.288536442	0.166066144	0.02970262	-0.047559428	-0.273208634	-0.151511305	-0.111393073	-0.115016242	0.319943889	-0.462066876	0.405074157	0.781227821	-0.246907951	-0.011336693	-0.129550461	-0.220455099	-0.048483157	-0.360257151	-0.43975032	0.262419618	-0.084211719	0.304810903	0.139030629	0.273455721	0.438611411	0.12064976	0.182918269	-0.097990839	0.35318478	-0.092700652	-0.113737818
Potra2n10c20599	blue-2011	-0.577549298	0.157792134	-0.1055305	0.266511699	0.246278631	0.221029436	0.417193741	0.232687404	0.343031126	0.156777556	0.31802004	0.245168572	0.337947952	0.3838602	-0.012932004	0.219483738	0.153150551	-0.432342533	0.236477552	0.037523381	0.468161649	-0.526763779	-0.261508946	-0.12210328	-0.099689351	-0.218260589	-0.318501959	0.506319839	0.198106139	-0.287232117	0.153977549	-0.161564936	-0.111860396	0.196493557	-0.537481502	-0.283853939	0.24608621	0.295630356	0.468650552	0.261585637	0.32272642	-0.299105787	0.533260286	0.276959782	0.159794035	0.467329119	0.018791002	-0.251802203
Potra2n10c20604	turquoise-2011	-0.011390582	-0.303630689	-0.426155772	-0.511259944	-0.226686951	0.275722426	-0.060717714	-0.460009484	0.064499913	0.078497911	-0.318395044	-0.471040266	-0.052751364	-0.278114096	-0.079500377	-0.320001705	-0.120743757	-0.362745107	-0.450789232	-0.234648638	-0.048201539	-0.297375827	0.05407184	-0.43463776	-0.161338669	-0.040376402	-0.128283689	-0.259372925	-0.504637274	0.080782948	-0.431339621	0.053632693	0.156877593	-0.458437277	0.188406916	0.328163891	-0.298884373	0.065008798	-0.09760932	-0.47790082	-0.392148485	-0.137707536	-0.532808956	-0.689992999	-0.170396753	0.324018041	-0.092439905	-0.619725214
Potra2n10c20605	turquoise-2011	0.823046304	-0.186547824	-0.404397729	-0.656231335	-0.241623936	-0.246329844	-0.390750942	-0.447474905	-0.561622206	-0.315000303	-0.590442739	-0.327890612	-0.522654244	-0.813240792	-0.158443385	-0.433929703	-0.3157378	0.139447622	-0.499695286	-0.309828882	-0.626166675	0.547016058	0.162261128	0.265014202	0.192443811	-0.141412214	0.361703721	-0.741385838	-0.738813088	0.400389091	-0.477945561	0.048439767	0.001373004	-0.239097031	0.788617303	0.477010715	-0.544506839	-0.307681103	-0.714207038	-0.442639465	-0.814134056	-0.115195958	-0.319509964	-0.297234125	-0.161399779	-0.643642894	-0.09642783	0.23912445
Potra2n10c20606	turquoise-2011	0.503424071	0.045608642	-0.269013516	-0.229092135	-0.005695437	-0.183459759	-0.038129736	-0.008838812	-0.603516801	-0.458453902	-0.145023221	0.010017533	-0.277332826	-0.223532568	-0.09102015	0.104269923	0.06238183	0.364659189	0.082657977	-0.205319471	-0.151791237	0.326603377	0.090729718	0.354943945	0.13139333	-0.167280431	0.119611726	-0.267972269	-0.170683885	0.082507229	-0.077293183	-0.066778322	0.032986954	0.210449256	0.181076509	0.458463013	0.051421355	-0.368811855	-0.224000947	-0.021577207	-0.100644903	-0.196758737	0.024107897	0.074108388	9.85E-05	-0.427307854	-0.210242355	0.428335917
Potra2n10c20607	turquoise-2011	0.517343206	-0.252932755	-0.628019744	-0.514233124	-0.32533709	-0.018584688	-0.205660618	-0.531773253	-0.45258278	-0.32778618	-0.34600887	-0.519676027	-0.300362382	-0.62300402	-0.070894887	-0.389297285	-0.243271138	0.047227257	-0.400993248	-0.44751245	-0.44979499	0.440302811	0.374355348	0.011647093	0.069773976	-0.115624847	0.506094712	-0.483151515	-0.520238051	0.29957525	-0.596478474	0.040757626	0.250010656	-0.243724276	0.42653304	0.680152013	-0.370914726	-0.200062615	-0.5791801	-0.573035355	-0.584300152	-0.257598996	-0.677687449	-0.51391082	-0.005239908	-0.201539932	-0.427538486	-0.02911286
Potra2n10c20608	blue-2011	-0.589088555	0.054464492	0.293751707	0.395127914	0.239472104	0.133639326	0.307472594	0.239626624	0.369183271	0.536907045	0.326817126	0.183222479	0.498747826	0.610302777	0.307305833	0.287441154	0.300736615	-0.46769677	0.251227427	0.220873948	0.488067827	-0.550196694	0.185339682	-0.691127152	0.134798615	0.171940223	-0.350176331	0.461688512	0.188148503	-0.036097069	0.401333331	0.311698971	0.350710958	-0.192041499	-0.269543399	-0.310105009	0.430929771	0.597123652	0.463009138	0.196566129	0.500440118	0.236369109	-0.067387997	-0.364018264	-0.035140346	0.632464128	0.356071697	-0.450522093
Potra2n10c20612	turquoise-2011	-0.049485079	-0.862165678	-0.39046939	-0.527265639	-0.862266566	-0.530188095	-0.737651304	-0.653317662	-0.333566982	-0.644934916	-0.666668167	-0.849421183	-0.49075505	-0.098064947	-0.77176476	-0.300843258	-0.689372671	0.002454978	-0.545952038	-0.661741858	-0.560633692	-0.182444491	-0.481614103	0.367211687	-0.718890633	-0.361134094	-0.386653231	-0.455854267	0.256413269	-0.668551624	-0.484987571	-0.761552107	-0.616721257	-0.70672119	-0.187284122	-0.289579995	-0.493241694	-0.720596267	-0.180565689	-0.566933799	-0.129899532	-0.418851078	0.009085914	-0.523387021	-0.646917349	0.144595675	-0.799533631	0.038286374
Potra2n10c20614	brown-2011	0.754507733	0.138548758	-0.26572061	-0.133014903	-0.035355217	-0.033747098	-0.166356674	-0.166745179	-0.539625588	-0.332725982	-0.16600215	-0.132053032	-0.217272365	-0.609939754	0.03394945	-0.33943078	-0.141816298	0.403397054	-0.016158824	-0.162018706	-0.484431282	0.79976256	0.464149775	0.27363505	0.491985108	0.012774855	0.600495302	-0.278427914	-0.258115171	0.462815664	-0.251267796	0.182882845	0.244428008	0.062193347	0.595644278	0.51333643	-0.017500746	-0.115472464	-0.650239741	-0.15378976	-0.544583127	0.203879319	-0.356523157	-0.008099223	0.044435615	-0.609119295	-0.120089465	0.382179117
Potra2n10c20615	darkred-2011	-0.056556045	-0.343857201	-0.083451755	-0.15137379	0.148598346	-0.20479421	-0.443334601	-0.256918127	-0.008604552	0.177681029	-0.089363915	-0.034794296	-0.587072154	0.19321078	-0.272379401	-0.541923516	0.075256354	-0.201301041	-0.240285236	0.066234632	-0.061589521	-0.026439205	-0.46568715	0.586209746	-0.527568507	-0.507789362	0.013082866	-0.336345306	-0.015538084	-0.574510352	0.28049802	-0.476693748	-0.433690812	-0.301517488	-0.220611666	-0.392850303	-0.226859099	-0.227125415	-0.201630661	-0.140405379	0.024093312	-0.177765514	0.224609577	-0.151276002	-0.465970234	-0.330408243	-0.14265079	0.015626041
Potra2n10c20616	brown-2011	0.523089359	-0.205329631	-0.272899389	-0.259669642	-0.309008908	-0.165603892	-0.35359234	-0.392201042	-0.452584434	-0.280219962	-0.372585756	-0.427132766	-0.189769025	-0.509638449	-0.098974245	-0.386873456	-0.35707162	0.10009745	-0.268909599	-0.326457989	-0.563906318	0.451536188	0.398419998	-0.006489369	0.309083237	0.001334162	0.3029813	-0.337513011	-0.237550397	0.309144443	-0.367228915	0.119040472	0.188509168	-0.384255408	0.525245019	0.261769208	-0.164501721	-0.0567272	-0.58530918	-0.38719624	-0.52488966	0.17301578	-0.471362988	-0.472672022	-0.208620172	-0.27275832	-0.191250158	0.084201162
Potra2n10c20618	yellow-2011	-0.484793728	0.528207256	0.593380861	0.728469006	0.308401773	0.377266954	0.575681797	0.591976307	0.62670886	0.63979458	0.616632733	0.379411676	0.793852344	0.469927682	0.594265318	0.428080514	0.426863987	0.13128579	0.631489557	0.557262554	0.550479793	0.073622779	0.418637197	-0.690465885	0.427052261	0.701003924	0.14322217	0.693750512	0.38251113	0.372729718	0.447305228	0.578048757	0.547395335	0.292706487	0.073413392	-0.010049943	0.595100484	0.575052659	0.523306784	0.566455607	0.483069969	0.631001426	-0.274688379	0.268630713	0.379197658	0.522437072	0.569780362	-0.0880918
Potra2n10c20619	blue-2011	-0.401725378	-0.348306463	-0.173039265	0.159922818	0.012043146	-0.046633177	-0.228838161	-0.18287491	-0.078746995	-0.115053329	0.050668455	-0.164405348	-0.088139702	0.482691843	-0.349514868	-0.238398222	-0.06437678	-0.387595843	0.028720229	-0.207169391	0.07446508	-0.5249723	-0.267431303	0.163888413	-0.3213755	-0.498335407	-0.464740818	0.239623204	0.500148968	-0.712354699	0.211860352	-0.453917847	-0.260307645	-0.388942792	-0.705798231	-0.5547414	0.302325685	0.06082182	0.096613206	-0.101428899	0.339500251	-0.094763099	0.324220271	-0.358581471	-0.471783816	0.267619884	-0.36215741	-0.298816417
Potra2n10c20620	brown-2011	0.817781241	-0.211454427	-0.312302211	-0.513298685	-0.297266571	-0.411285113	-0.548621318	-0.389784909	-0.655056158	-0.570894548	-0.597728874	-0.276409855	-0.611524573	-0.742743622	-0.379916668	-0.429075623	-0.484160649	0.268251118	-0.421995689	-0.364207254	-0.759894359	0.55263677	-0.056613891	0.632171007	0.111737878	-0.287186743	0.232595024	-0.650757616	-0.376278335	0.1438971	-0.409060319	-0.219023085	-0.316986967	-0.163443335	0.549834354	0.142214917	-0.484002171	-0.471586183	-0.726761695	-0.338438025	-0.716068871	-0.118195193	0.092905025	-0.004659903	-0.248041149	-0.795538313	-0.251498351	0.469000319
Potra2n10c20621	turquoise-2011	0.542193659	0.139126996	-0.048345223	-0.356608069	-0.201598197	-0.050247255	-0.054491596	0.009778559	-0.282420734	-0.306587597	-0.405501815	-0.099012762	-0.08091708	-0.542491256	-0.115903089	0.040869829	-0.186132745	0.437246924	-0.058822682	-0.067298479	-0.27968995	0.360229688	0.010512811	0.067928811	0.297203618	0.217324481	-0.045786478	-0.299139813	-0.344488498	0.401568623	-0.275358937	0.112955681	-0.039715885	0.076792362	0.720094514	0.386635407	-0.156689417	-0.308767273	-0.172110989	0.049834056	-0.485930367	0.164267552	-0.02231369	0.188719545	-0.033562733	-0.334133432	0.176683966	0.329093709
Potra2n10c20623	blue-2011	-0.659625762	-0.129654977	0.079621786	0.359119568	-0.062901128	-0.232823556	0.011887447	0.194607704	0.225778694	0.015983658	0.130206564	0.016813607	0.186425163	0.610860406	-0.323629424	0.149539308	-0.05909212	-0.178106638	0.307535469	-0.029105235	0.250520421	-0.340687037	-0.488392117	0.167309651	-0.294699002	-0.227350086	-0.474559219	0.430735969	0.657087865	-0.646675086	0.335305272	-0.499475724	-0.426855449	-0.129275335	-0.468951825	-0.682898549	0.288795362	-0.047807407	0.473047545	0.34685525	0.505248799	-0.130298358	0.68274686	0.234367254	-0.302474377	0.4332334	-0.136778929	0.140001437
Potra2n10c20625	blue-2011	-0.701940208	0.288073238	0.437277561	0.636079123	0.431852469	0.453054214	0.470557756	0.454636977	0.558286242	0.44718854	0.69329568	0.429705652	0.508325734	0.782791014	0.358778915	0.396500075	0.520475574	-0.132387972	0.497426068	0.436994225	0.718462779	-0.549652061	0.023163695	-0.388776896	-0.106401952	0.211426795	-0.251813112	0.699192124	0.569422306	-0.24264188	0.531756271	0.171927828	0.227808847	0.316381667	-0.773444948	-0.259646146	0.609269927	0.433507518	0.651056587	0.391519706	0.796485231	0.232588449	0.062048803	0.173558686	0.260813789	0.558784045	0.218894673	-0.410564604
Potra2n10c20626	grey-2011	-0.004830152	-0.075687098	-0.524199249	-0.334259461	0.23164866	0.063915383	0.046421434	-0.19907277	-0.0559908	0.068401641	-0.127289367	0.032972237	-0.273433231	-0.139632017	-0.195758146	-0.332391288	0.05297698	-0.507643438	-0.230669746	-0.142945301	0.087029311	-0.215260908	-0.327034498	0.244595467	-0.156908532	-0.576692153	-0.070829034	-0.174324923	-0.493036289	-0.197860626	-0.075454057	-0.278028049	-0.223857095	-0.078588446	-0.043329047	0.006774158	-0.225968061	0.045319584	-0.10738835	-0.123775696	-0.293720318	-0.51183509	0.37312453	-0.049187913	-0.123210832	-0.109307156	-0.055053971	-0.17723672
Potra2n10c20627	turquoise-2011	0.212550478	-0.352165743	-0.29756125	-0.279314602	-0.207683751	-0.12371244	-0.252350203	-0.358366077	-0.393122948	-0.230005259	-0.139499516	-0.354207221	-0.313296283	-0.044157276	-0.050408846	-0.143227606	0.008601309	0.080129356	-0.207836751	-0.281044379	-0.177360631	0.10036151	0.215308987	0.040880706	-0.211166082	-0.13216934	0.185740397	-0.344291754	-0.102529702	-0.098509508	-0.169922743	-0.065844949	0.177250585	-0.244527234	-0.068040782	0.370645294	-0.097769449	-0.253941072	-0.265483692	-0.423445917	0.010748232	-0.184139751	-0.548845358	-0.581060378	-0.157303035	-0.063617551	-0.425638493	-0.058217115
Potra2n10c20628	brown-2011	0.334630062	-0.002406773	0.229427077	0.133419028	0.167709797	-0.106009936	-0.360234741	-0.022688963	-0.284544361	-0.137424782	-0.040943209	0.135158532	-0.272674986	-0.022098358	-0.096381479	-0.27667981	-0.063008395	0.138298097	0.008059496	0.084755055	-0.275693275	0.112952588	0.014197297	0.383436695	0.148235812	-0.158125102	-0.049639102	-0.076468011	0.213984191	-0.104785483	0.237449207	-0.033524095	-0.139135245	-0.072288008	-0.07385301	-0.333113585	0.159882057	0.00046267	-0.33541111	0.003690229	-0.05202054	0.380091565	0.191716805	0.005192591	-0.258283694	-0.516438436	0.052904469	0.125227517
Potra2n10c20629	turquoise-2011	0.463534053	-0.350514783	-0.412279828	-0.607413439	-0.153418886	-0.410178655	-0.37321654	-0.454122498	-0.405413672	-0.291717089	-0.418377508	-0.139635905	-0.667599702	-0.515184259	-0.21744665	-0.271216357	-0.292723821	-0.245429575	-0.656271406	-0.365045195	-0.471322184	0.098668869	-0.177379602	0.488557328	-0.273855145	-0.496142706	0.2645104	-0.705100616	-0.632046389	-0.016624158	-0.413577948	-0.244300628	-0.304321443	-0.091523181	0.075081851	0.097389056	-0.771649412	-0.313303007	-0.541709342	-0.524844774	-0.478292994	-0.683648288	0.110355825	-0.150072379	0.003973083	-0.549966498	-0.328539876	0.127424259
Potra2n10c20634	grey-2011	0.385470458	0.500957105	0.141468407	0.231080572	0.396519751	0.019285297	0.259496275	0.456283949	-0.328195289	-0.086684201	0.21215239	0.447630838	0.051098029	0.020477295	0.194811445	0.252768451	0.391513792	0.526112423	0.552964334	0.251380303	0.164364633	0.47391618	0.184944741	0.250616112	0.480476089	0.107165462	0.157043347	0.111395006	0.030628927	0.260506648	0.378992321	0.202346308	0.196738045	0.498601135	0.30944237	0.3390917	0.484761954	-0.070422809	0.008795248	0.494400677	0.110450064	0.272541618	0.191562016	0.488937639	0.128616788	-0.447182907	0.28320441	0.566948768
Potra2n10c20635	grey-2011	0.178981333	0.111611072	0.002807106	0.020147566	0.195651802	0.594735618	-0.063230449	-0.098982215	0.053674299	-0.000572035	0.190246507	-0.047129982	-0.138421882	-0.04772238	0.070417127	-0.388619961	0.25090913	0.362914611	0.073514415	0.218634448	0.071185418	0.122250874	0.102659036	0.126953315	-0.122062762	0.091213592	0.173256688	0.017870706	0.146826374	-0.062357485	0.05155156	0.037174651	0.142624794	0.119266969	-0.18143273	0.328251955	0.235705735	-0.089622627	-0.142400696	-0.091106224	-0.036755866	0.399051927	-0.477568855	-0.048213179	-0.013317945	-0.183552871	-0.085517238	-0.298152577
Potra2n10c20637	blue-2011	-0.503604317	0.466055155	0.224012939	0.385831843	0.353209626	0.460383151	0.792065566	0.492927263	0.482359686	0.430333242	0.524275202	0.430694587	0.740502968	0.37812499	0.534274721	0.665823053	0.446280425	-0.259073071	0.404300569	0.292862603	0.699002136	-0.480723817	0.283155979	-0.79561887	0.289130409	0.386925601	-0.167540478	0.61317151	-0.004964441	0.322241066	0.181710728	0.521179276	0.510167586	0.425949049	-0.256080116	0.180691396	0.416466785	0.596621789	0.641547594	0.358102109	0.442702175	0.036457017	-0.051959657	0.161130099	0.568085074	0.658193829	0.423065513	-0.40060046
Potra2n10c20639	brown-2011	0.914525195	-0.255473663	-0.45482463	-0.606245587	-0.272062537	-0.147237814	-0.521605902	-0.588763259	-0.66016051	-0.503199909	-0.511046059	-0.405600093	-0.636631045	-0.86117758	-0.181988339	-0.580766822	-0.385469204	0.216346328	-0.568823269	-0.39394907	-0.766857118	0.576558357	0.265013339	0.415006962	0.101815835	-0.218346718	0.513461459	-0.735821829	-0.557259843	0.308445786	-0.576835426	-0.009507055	0.009894215	-0.198017069	0.487433804	0.496060319	-0.531469939	-0.349986823	-0.899139535	-0.63273384	-0.801077634	-0.103924373	-0.471086535	-0.352933287	-0.098332523	-0.752086657	-0.369382097	0.140301869
Potra2n10c20642	turquoise-2011	0.680312841	-0.3319982	-0.217870506	-0.686491306	-0.213982328	-0.265432195	-0.527742413	-0.466142488	-0.405130868	-0.166923068	-0.519556229	-0.30234407	-0.729847513	-0.566074077	-0.157037832	-0.451454538	-0.143834244	0.233172505	-0.563847641	-0.139339969	-0.501081677	0.445756033	-0.055969337	0.406920744	-0.229896536	-0.134149171	0.337382144	-0.879660903	-0.629711829	0.124803345	-0.294881959	-0.091855728	-0.135498729	-0.245171176	0.545891757	0.388804842	-0.644014538	-0.512720533	-0.600884771	-0.472657139	-0.558387126	-0.14567045	-0.410862131	-0.327413921	-0.242536715	-0.666766473	-0.135383227	0.193931003
Potra2n10c20643	yellow-2011	-0.504665641	0.107727647	0.470342754	0.677841195	0.312655709	0.006323591	0.04595621	0.323832144	0.324666633	0.371178595	0.469794906	0.311015205	0.249469411	0.689192823	0.127532815	0.055477296	0.240881446	-0.097943256	0.423781864	0.344629891	0.310410231	-0.166837625	-0.040046333	0.000736607	-0.012121625	0.025624351	-0.119054063	0.514617837	0.685153236	-0.349901336	0.627206529	-0.029984069	-0.015538681	0.001380576	-0.489711379	-0.639147961	0.513595023	0.328570464	0.294112792	0.37734657	0.606819307	0.372829987	0.271632774	0.14018014	-0.113469531	0.202737172	0.167894088	-0.018515583
Potra2n10c20644	turquoise-2011	0.808591057	-0.300373375	-0.479399854	-0.7816311	-0.312600904	-0.163145837	-0.458038706	-0.551969678	-0.587915143	-0.395249427	-0.648496554	-0.453410246	-0.610900797	-0.786236227	-0.245689214	-0.485128425	-0.299396776	0.184822132	-0.566003224	-0.35910708	-0.603878308	0.427651341	0.080945252	0.277149566	0.008530285	-0.17618663	0.246148392	-0.810412779	-0.717542028	0.264423466	-0.530353265	-0.04856105	-0.039238641	-0.30803871	0.67751424	0.558455271	-0.555919729	-0.444071119	-0.683307578	-0.547392959	-0.785419119	-0.148305824	-0.430889628	-0.432714866	-0.255826005	-0.587864898	-0.217232317	0.112501691
Potra2n10c20647	brown-2011	0.836235391	-0.285717634	-0.588299797	-0.627047509	-0.336148294	-0.150452914	-0.471553716	-0.651605931	-0.615064638	-0.524238271	-0.532674154	-0.467647866	-0.568451971	-0.932394114	-0.213771271	-0.596101843	-0.502786852	0.041560543	-0.644265998	-0.508372189	-0.800581983	0.516159787	0.269283358	0.350980722	0.115741361	-0.283865356	0.535895876	-0.686485105	-0.611181271	0.328427361	-0.719420956	-0.037582658	-0.005217171	-0.231858408	0.456955327	0.462326359	-0.620421808	-0.264469666	-0.908990312	-0.700474789	-0.885381518	-0.253767717	-0.416956874	-0.364389075	-0.031992008	-0.635717001	-0.442632998	0.067428889
Potra2n10c20650	turquoise-2011	0.888765726	-0.274374048	-0.372875463	-0.691125791	-0.342348745	-0.208206436	-0.54771475	-0.538020913	-0.615520789	-0.508722941	-0.627760843	-0.413182621	-0.647748474	-0.846943203	-0.270673536	-0.501804205	-0.410888758	0.2894894	-0.573960579	-0.356063363	-0.741890329	0.513400256	0.086531956	0.425593425	0.031206811	-0.16181911	0.316261454	-0.789305523	-0.569520734	0.263944561	-0.553520306	-0.073131671	-0.124860147	-0.224745778	0.595633707	0.438121998	-0.580682108	-0.477144304	-0.779098031	-0.547857517	-0.800476217	-0.082176172	-0.346763062	-0.276785298	-0.194329487	-0.730241964	-0.272543822	0.206990622
Potra2n10c20651	turquoise-2011	0.683036291	0.392078453	-0.230069414	-0.105752109	0.203160033	0.047983131	0.292084811	0.11554798	-0.530055924	-0.334863145	0.068934747	0.26499663	-0.021868821	-0.506847748	0.31830613	0.252238171	0.124219043	0.25956914	0.087805682	-0.119514417	-0.141898005	0.450814945	0.54481892	0.051775367	0.573917138	0.039652721	0.502515918	-0.142758771	-0.466904187	0.646663283	-0.240238181	0.422321465	0.43079701	0.547012396	0.298310902	0.73503688	0.0230751	0.046873739	-0.357223869	-0.03881319	-0.287820064	-0.160015543	-0.172331655	0.216113879	0.543247853	-0.495030522	-0.000484746	0.305753716
Potra2n10c20652	brown-2011	0.502840409	-0.302972295	-0.113641484	-0.446369583	-0.070479704	-0.484914807	-0.544757409	-0.320838182	-0.363025304	-0.163861357	-0.381190279	-0.056854079	-0.767517101	-0.351992919	-0.245637578	-0.389834431	-0.177387868	0.070204395	-0.468997162	-0.108519483	-0.470382493	0.35376527	-0.28815214	0.716838154	-0.298916231	-0.385474414	0.279377202	-0.723129036	-0.388137588	-0.133205896	-0.081008741	-0.308493172	-0.415246956	-0.123089279	0.224142621	-0.072534743	-0.612390949	-0.458064411	-0.537268395	-0.296704932	-0.360318101	-0.314176207	0.151031141	-0.002424182	-0.229695699	-0.759755276	-0.163964878	0.385584481
Potra2n10c20653	blue-2011	-0.568432388	-0.060164383	0.34819787	0.123082046	-0.150430223	-0.153380438	-0.001062292	0.278417833	0.419350737	0.15666309	-0.138986272	0.021231276	0.237161827	0.440409563	-0.33767702	0.234614835	-0.093788333	-0.030862558	0.20117656	0.171147823	0.26771123	-0.440658034	-0.673083206	-0.049316494	-0.257043865	0.096155979	-0.808958081	0.269465547	0.407822624	-0.436392397	0.301487217	-0.345230013	-0.515548471	-0.196679148	-0.011328662	-0.661504026	0.131129515	-0.136584383	0.62803149	0.459445689	0.295267889	0.153573392	0.678616366	0.297468626	-0.407637568	0.434782564	0.296498063	0.080939165
Potra2n10c20654	brown-2011	0.318418379	0.160995076	-0.061981236	0.007555402	0.21831595	-0.325032481	0.032026957	0.07025962	-0.166900574	0.157226319	0.060299065	0.263665712	-0.203433816	-0.232909321	0.214790889	-0.056920327	0.08965454	-0.019347477	-0.022954939	0.063084548	-0.147555701	0.580644729	0.18148672	0.293101643	0.246011502	-0.117194088	0.645969879	-0.25295542	-0.399804173	0.317709806	0.068570758	0.133129268	0.089641677	0.21511943	0.387044986	0.142874342	-0.251228368	0.054281047	-0.343928047	0.054687606	-0.204667272	-0.227291213	0.072957302	0.24400769	0.234868154	-0.492690453	0.11650306	0.482101526
Potra2n10c20655	brown-2011	0.45612676	-0.357389611	-0.549911297	-0.429891462	-0.177668651	-0.214893219	-0.268593638	-0.559150359	-0.551359387	-0.437716639	-0.229099625	-0.257181749	-0.445565562	-0.491742376	-0.04705235	-0.228737646	-0.316512563	-0.361727963	-0.607077867	-0.557045919	-0.501551702	-0.004069544	0.310574166	0.165898493	-0.059316247	-0.457125872	0.395527607	-0.469151893	-0.471079895	0.111546087	-0.56797834	-0.014649706	0.09916104	-0.116143555	-0.22867602	0.274575119	-0.515777851	-0.019311606	-0.64673436	-0.747491834	-0.382437866	-0.620202607	-0.2821209	-0.503673212	0.184927035	-0.326795124	-0.573808286	-0.18036872
Potra2n10c20656	turquoise-2011	0.94809356	-0.229954055	-0.454640008	-0.62057126	-0.299996134	-0.277718869	-0.47106177	-0.512983557	-0.77324264	-0.625769917	-0.555286848	-0.341931406	-0.607212285	-0.863072159	-0.209942754	-0.389024776	-0.423107928	0.218344383	-0.533353915	-0.466104724	-0.772967762	0.521580398	0.241396996	0.427084625	0.168602435	-0.245791946	0.404000801	-0.727706756	-0.569649784	0.333010973	-0.59144162	-0.013794608	-0.026540086	-0.122980588	0.486423639	0.481037034	-0.523713374	-0.384114974	-0.844092748	-0.576020138	-0.761888964	-0.210576526	-0.292688439	-0.26995481	-0.05646986	-0.763588651	-0.366097445	0.260651577
Potra2n10c20657	blue-2011	-0.720239765	0.184253763	0.330732044	0.382731836	0.211747332	-0.023495151	0.377237922	0.522047011	0.493668948	0.501963978	0.270268645	0.285389901	0.433605488	0.737902271	0.039621885	0.411536956	0.391752262	-0.069459098	0.548381818	0.375762807	0.671393748	-0.295960632	-0.38151566	-0.240580302	-0.096978769	0.161550278	-0.489485407	0.469179776	0.34837235	-0.305418339	0.612351667	-0.102896759	-0.100653545	0.03193577	-0.036800637	-0.364264693	0.447990858	0.111864208	0.787860285	0.672158323	0.604746316	0.123035471	0.463802312	0.296199407	-0.181790323	0.558605019	0.43236134	0.122464587
Potra2n10c20659	green-2011	-0.555324425	0.026121859	0.225337253	0.046915524	0.190066937	0.163988806	0.197321263	0.266752908	0.462818689	0.339266846	0.14400505	0.210973898	0.091547833	0.542556346	-0.073324159	0.225020328	0.348353761	-0.087481083	0.186423201	0.321307661	0.573475159	-0.539995411	-0.578212911	-0.04750455	-0.458381597	-0.002479488	-0.564906152	0.185637721	0.164292015	-0.449748215	0.393443146	-0.236827307	-0.2833812	0.070286191	-0.321117251	-0.266741734	0.141270577	-0.094736271	0.642150742	0.346975798	0.451296809	-0.061460847	0.378466982	0.21089877	-0.153301772	0.363193899	0.249093065	-0.176584796
Potra2n10c20660	turquoise-2011	0.351111431	-0.66787174	-0.462679314	-0.709600951	-0.42537499	-0.530328672	-0.67864143	-0.660267188	-0.437054988	-0.188621077	-0.712770731	-0.588177912	-0.683670681	-0.378889094	-0.464435657	-0.587897033	-0.402865914	-0.221412177	-0.659351146	-0.437203026	-0.562683402	0.15391622	-0.235285958	0.326669305	-0.329796342	-0.439705455	0.001908178	-0.791805744	-0.50709021	-0.211516838	-0.321193427	-0.385745488	-0.323007729	-0.744438334	0.452475564	-0.024937666	-0.636653799	-0.419902058	-0.534898383	-0.568694332	-0.533321285	-0.334383835	-0.153457946	-0.687503043	-0.644164154	-0.311820936	-0.312655383	0.080196006
Potra2n10c20661	turquoise-2011	0.382048697	-0.216841847	-0.46907826	-0.560877633	-0.093851413	-0.069822188	-0.153504633	-0.318197998	-0.430732155	-0.366378756	-0.3088102	-0.178693601	-0.464006301	-0.327408172	-0.205976595	-0.12829854	-0.037440835	0.003801117	-0.336767866	-0.306275327	-0.169200746	-0.02489864	-0.130352971	0.293689929	-0.236340888	-0.352264665	0.004389032	-0.482431329	-0.456847842	-0.074373393	-0.309977046	-0.205994365	-0.118927203	-0.008723093	0.017427721	0.412865289	-0.330652062	-0.379437357	-0.259711615	-0.356068222	-0.277068735	-0.479646075	-0.061905859	-0.20388522	-0.064933211	-0.300752198	-0.318612724	0.001624785
Potra2n10c20663	brown-2011	0.597454454	-0.052044759	-0.125845783	-0.341476782	-0.128583841	0.072399026	-0.233792288	-0.336309845	-0.216571912	-0.019469959	-0.248309593	-0.250367646	-0.247653379	-0.608158653	0.156168929	-0.384244488	-0.128964558	0.184315024	-0.357931456	-0.057296657	-0.427688422	0.512439615	0.430255694	-0.06781504	0.221232463	0.187663544	0.537715478	-0.471270904	-0.508215511	0.511696353	-0.357370063	0.325995203	0.303991119	-0.148485667	0.590598559	0.503174456	-0.346067659	-0.034974862	-0.578677665	-0.401292522	-0.577979603	0.202157685	-0.718759579	-0.346948812	0.058760347	-0.399112097	0.013765388	-0.040458229
Potra2n10c20664	brown-2011	0.731923038	0.177494965	-0.205645761	-0.238455109	0.057964667	0.116603514	-0.172889211	-0.196900462	-0.330695376	-0.278849369	-0.207836251	0.000939966	-0.293028413	-0.749123147	-0.016383569	-0.424496158	-0.229421482	0.204986793	-0.238225358	-0.083335991	-0.492051793	0.525529197	0.213647936	0.352267039	0.363834319	-0.082452712	0.453685259	-0.312550765	-0.404167121	0.430183617	-0.346180469	0.134683209	0.011259959	0.158437898	0.435735619	0.307950129	-0.257886452	-0.045707536	-0.646759935	-0.206535756	-0.707393407	0.113309104	-0.086177446	0.187588678	0.149616161	-0.695486379	-0.006455036	0.154355457
Potra2n10c20665	turquoise-2011	0.688060496	-0.302389933	-0.597634833	-0.607501497	-0.202508277	-0.185980629	-0.449749323	-0.540993102	-0.592264399	-0.339004369	-0.466761453	-0.434938809	-0.654019276	-0.61108788	-0.262266165	-0.624489805	-0.188750179	0.173571247	-0.409807805	-0.351202069	-0.529664489	0.595685498	0.07349317	0.481083394	-0.063360516	-0.344589824	0.460337142	-0.704659337	-0.539455591	0.072987862	-0.374081492	-0.209181169	-0.050642167	-0.287746451	0.527805526	0.515529287	-0.416768758	-0.446092681	-0.710041444	-0.47822753	-0.644264396	-0.227137101	-0.389590159	-0.375061021	-0.298329397	-0.59893886	-0.377556703	0.233843744
Potra2n10c20666	blue-2011	-0.04089834	0.09399207	0.016597429	0.147884878	-0.013614652	-0.573059591	0.089660959	0.341883708	-0.246898918	-0.136005166	-0.02395949	0.192967953	0.011234885	0.22697246	-0.145866159	0.380752234	0.05133664	0.21338042	0.385680512	-0.046237331	0.073234833	0.313095797	-0.220311209	0.349146869	0.10783497	-0.117699909	-0.051835275	0.045211748	0.16246665	-0.129633369	0.293908935	-0.246013058	-0.2223988	0.165091065	0.237007883	-0.128710969	0.151098918	-0.274829917	0.202277551	0.458134437	0.252430679	-0.236922499	0.605027903	0.446638857	-0.108385285	-0.109616589	0.026948574	0.799351887
Potra2n10c20668	yellow-2011	-0.752635528	0.29823262	0.333030005	0.773741608	0.262236293	0.247172724	0.517062415	0.462461747	0.501254808	0.310250323	0.663366887	0.356367944	0.701436479	0.677474955	0.308613192	0.475290537	0.239562367	-0.258146168	0.530178852	0.22475548	0.543013668	-0.42334613	0.150162816	-0.439328432	0.126078798	0.189538314	-0.145827804	0.857805965	0.664658971	-0.128180406	0.364082203	0.165433491	0.227476486	0.283307308	-0.691391127	-0.399491533	0.587517513	0.566207328	0.587825125	0.409264292	0.70442745	0.122978584	0.233147158	0.267730125	0.356728149	0.672521483	0.109930413	-0.24017489
Potra2n10c20669	blue-2011	-0.350212118	0.414680118	0.262748681	0.473424537	0.519900368	0.10417691	0.433396485	0.508006875	0.326733109	0.650155858	0.397310033	0.450971211	0.406090034	0.476377108	0.322637495	0.157836986	0.516232057	-0.115528083	0.576012118	0.467117195	0.550286544	0.08807056	0.067349698	-0.253993232	0.362554543	0.14925166	-0.006013897	0.424717045	0.057402784	0.101234677	0.648784248	0.246802554	0.257917395	0.114213988	0.247535567	-0.129994063	0.532538608	0.438478072	0.385102579	0.622694062	0.325212644	0.328703167	0.213909279	0.221964895	-0.026441325	0.198823906	0.600980421	0.137064161
Potra2n10c20671	blue-2011	-0.655447127	0.228215647	0.248227083	0.627330388	0.27275598	0.021015998	0.344221156	0.461402358	0.341359786	0.17532151	0.469576072	0.385125622	0.426161577	0.661697113	0.017419667	0.360368239	0.18795357	-0.191357487	0.521477564	0.188192051	0.468903581	-0.361363819	-0.234796178	-0.002048047	-0.013003147	-0.083746597	-0.32054122	0.687757613	0.642895399	-0.382283325	0.469780191	-0.169998842	-0.151027014	0.24804417	-0.598529157	-0.571816861	0.508830403	0.277624821	0.553803608	0.523329321	0.627531248	-0.013552702	0.679336255	0.469319226	0.084247499	0.409009772	0.088381374	0.05703755
Potra2n10c20672	turquoise-2011	0.19339799	-0.617057419	-0.5199543	-0.531168696	-0.58028751	-0.588184304	-0.581215416	-0.480721628	-0.544580277	-0.537982717	-0.64317281	-0.643216172	-0.530658543	-0.171146756	-0.678026856	-0.33211654	-0.439608313	0.098962799	-0.305636163	-0.559087604	-0.466613774	0.187794245	-0.389829378	0.501879524	-0.389087259	-0.441819158	-0.1989567	-0.516328224	-0.022615687	-0.468619714	-0.27450374	-0.663595787	-0.479607034	-0.579449677	0.257258737	-0.033662193	-0.321123513	-0.693821482	-0.268490778	-0.315275447	-0.252686603	-0.38699303	0.120316319	-0.377535199	-0.687191125	-0.134081471	-0.566012883	0.3813193
Potra2n10c20673	turquoise-2011	0.617202996	0.24054518	-0.158283924	-0.329466265	0.217500437	0.40841457	0.140822375	-0.108513358	-0.227604357	0.015965752	-0.028447091	0.061832654	-0.126958116	-0.515553583	0.352511682	-0.124076472	0.246620552	0.196737373	-0.150881466	0.088201674	-0.055524214	0.275700875	0.47578175	-0.191839762	0.323130823	0.188456245	0.398559806	-0.323171366	-0.658445236	0.606439423	-0.232813194	0.502603347	0.498107376	0.221940218	0.413670834	0.814193458	-0.089360601	0.076901324	-0.358952078	-0.237682439	-0.427224527	0.144471313	-0.659564743	-0.201498729	0.300684321	-0.3782283	0.177936647	-0.198489003
Potra2n10c20674	blue-2011	-0.346769956	0.605912007	0.477679416	0.628947272	0.371478674	0.092244555	0.569491715	0.735117828	0.429622683	0.498761168	0.502825253	0.524216337	0.582989387	0.432413987	0.393627986	0.482205745	0.467130819	0.30964085	0.765363459	0.544666074	0.548446079	0.328608415	0.091442044	-0.216093012	0.394315992	0.477596984	0.133398637	0.551436193	0.29849451	0.245881035	0.575130716	0.293284774	0.237978441	0.465582405	0.290003901	-0.011699227	0.542542992	0.250413633	0.538120319	0.821412539	0.438900016	0.386899553	0.223222646	0.684459641	0.274882027	0.21540656	0.580291692	0.442434721
Potra2n10c20675	blue-2011	-0.60959004	0.218140998	0.066946348	0.272873931	0.195731811	0.276483594	0.49227903	0.343173879	0.411419371	0.381549884	0.198699691	0.154372918	0.609536439	0.452856014	0.081575086	0.307718091	0.235858795	-0.358632484	0.390985498	0.167479598	0.580368069	-0.528949728	-0.101136185	-0.589618052	0.185011143	0.126502782	-0.570255352	0.570611368	0.128791522	-0.056099495	0.280976807	0.116484889	0.139953574	-0.064687891	-0.046972435	-0.194522602	0.482067474	0.4354538	0.64155302	0.425343222	0.302317529	0.14560627	0.283794371	0.002954867	-0.072283907	0.710271019	0.399716282	-0.318356495
Potra2n10c20680	turquoise-2011	0.657006001	-0.347530494	-0.314945585	-0.787555268	-0.340868457	-0.212976004	-0.51496625	-0.497365571	-0.386356584	-0.233092014	-0.672942831	-0.444221442	-0.645784752	-0.655184624	-0.292815877	-0.484392828	-0.256649695	0.241795646	-0.565091028	-0.212821902	-0.519253765	0.400829367	-0.144411096	0.31969377	-0.188794556	-0.09992332	0.148960921	-0.85167038	-0.658018011	0.133449304	-0.40391111	-0.148320315	-0.197701804	-0.360114593	0.722702328	0.411259796	-0.630432011	-0.55825387	-0.532879058	-0.442722118	-0.695608799	-0.096853028	-0.362664556	-0.34582541	-0.36632396	-0.536859281	-0.106312884	0.15998249
Potra2n10c20683	brown-2011	0.576014373	0.147131782	0.148245472	-0.068024462	0.097463612	-0.036207221	-0.067635942	0.022539135	-0.283842404	-0.015518971	0.116042796	0.110361458	-0.283969733	-0.23758203	0.372762934	0.024974259	0.28531454	0.603256082	0.026044375	0.183481162	-0.149232638	0.708941895	0.452183814	0.178202036	0.1136042	0.292794493	0.731940577	-0.394531143	-0.227990277	0.414722266	0.02807741	0.338612956	0.37781567	0.326914547	0.328045796	0.653074659	-0.097486842	-0.248615455	-0.36727558	-0.097807102	-0.042056045	0.152526236	-0.671845567	0.027085268	0.293613592	-0.565488398	-0.004128688	0.369043312
Potra2n10c20684	brown-2011	0.348482207	0.212208095	0.00526095	0.064935824	0.13997232	0.147424598	-0.044585265	-0.036919401	-0.000147563	0.161726555	0.041993743	0.029049842	-0.041035985	-0.355321726	0.18086614	-0.377301707	0.005965585	0.17347895	0.010296997	0.156735088	-0.210303766	0.588416718	0.310114422	0.078801257	0.347745415	0.142002354	0.551370166	-0.086034033	-0.194024703	0.387563689	-0.03232879	0.241865309	0.20785333	0.043002602	0.476338662	0.209689614	-0.030926431	0.142983755	-0.39358742	-0.000176763	-0.389225327	0.336249968	-0.303826958	0.08899918	0.091047443	-0.360465467	0.169848062	0.127546976
Potra2n10c20687	purple-2011	-0.002304026	-0.091721859	-0.120545593	-0.4688547	-0.145240155	0.155134986	0.12758743	-0.137173932	0.172456224	0.190654415	-0.243882484	-0.177402638	0.019119706	-0.202792325	0.090486657	0.093549295	0.065058827	-0.119044847	-0.29498528	-0.001195976	0.129190123	-0.209056326	-0.031531656	-0.439842665	-0.13864444	0.208559841	-0.130232786	-0.291226023	-0.575630551	0.242594856	-0.270173276	0.186956709	0.144760935	-0.127784891	0.351361047	0.410375613	-0.34283376	-0.053676183	0.142541039	-0.190660435	-0.220057434	-0.154123721	-0.38636977	-0.30535282	0.04967415	0.244741976	0.186462783	-0.317264028
Potra2n10c20689	turquoise-2011	0.692481002	-0.434100933	-0.462182507	-0.595501952	-0.493806585	-0.591919679	-0.550176964	-0.483602702	-0.785836638	-0.563505711	-0.643471415	-0.526675812	-0.580899732	-0.548301885	-0.360621868	-0.295602254	-0.400857381	0.270940974	-0.386071823	-0.523848488	-0.681616988	0.575768232	0.091469541	0.409742889	0.007020215	-0.239938463	0.251536609	-0.731602534	-0.379232743	0.081393521	-0.411061735	-0.224757955	-0.110779346	-0.394344135	0.617314229	0.368745293	-0.427814706	-0.578864814	-0.62838586	-0.443467192	-0.513981874	-0.253370883	-0.26439616	-0.424518809	-0.386122453	-0.512073037	-0.428826679	0.500607887
Potra2n10c20690	turquoise-2011	0.450437794	-0.394085937	-0.549272158	-0.719273828	-0.371223183	-0.227716638	-0.295277238	-0.564198517	-0.340286882	-0.275328526	-0.447636065	-0.437411019	-0.534798451	-0.610706933	-0.135390397	-0.285137608	-0.267946914	-0.056129478	-0.651352067	-0.419925088	-0.443282033	0.27432398	0.041646358	0.191333443	-0.291544879	-0.22000009	0.440248393	-0.737168344	-0.695400222	0.152336634	-0.622331594	-0.122678004	-0.037834272	-0.181924403	0.307743223	0.53307367	-0.772285451	-0.398527522	-0.507381382	-0.642797247	-0.544178882	-0.604170038	-0.458678214	-0.38311769	0.049077763	-0.293285746	-0.42932176	0.022550625
Potra2n10c20693	turquoise-2011	0.566525013	-0.409372819	-0.548595837	-0.709632788	-0.408066404	0.008127478	-0.473037976	-0.727322391	-0.376355565	-0.46432564	-0.619024318	-0.546620173	-0.465260457	-0.842418319	-0.329954426	-0.58935465	-0.610332221	-0.24908175	-0.809010541	-0.529553097	-0.702013884	-0.017455624	0.048038391	0.119753024	-0.067649306	-0.307856857	0.086177347	-0.587044486	-0.582577375	0.160260227	-0.79783387	-0.102653138	-0.148976691	-0.4073105	0.216025714	0.203931034	-0.678342988	-0.150776133	-0.698120868	-0.783690745	-0.864627588	-0.263979513	-0.290780607	-0.511662828	-0.131525779	-0.321969137	-0.387038483	-0.357346677
Potra2n10c20697	blue-2011	-0.880142233	0.203525284	0.418806512	0.723075376	0.275318307	0.250173142	0.404954246	0.442291357	0.655762501	0.466378623	0.619188119	0.326981353	0.589957738	0.812405239	0.214211586	0.347392143	0.304466911	-0.250748058	0.497680665	0.350330976	0.622682325	-0.491986289	-0.097092285	-0.350226045	-0.108864343	0.16576624	-0.274443631	0.785466631	0.703733275	-0.335104832	0.506071899	0.015803628	0.056851618	0.157418901	-0.691595921	-0.545882044	0.540826366	0.452954222	0.681883883	0.456017593	0.761887774	0.182037502	0.280690996	0.251055859	0.150543929	0.689900181	0.180629875	-0.275358308
Potra2n10c20700	brown-2011	0.271649994	0.650901359	0.566029577	0.512698475	0.455345019	0.20066019	0.251398107	0.561585567	0.104908413	0.236364625	0.407289549	0.565015958	0.221855715	0.0240324	0.41624673	0.162798301	0.370999649	0.603505029	0.559784152	0.572545871	0.146787039	0.596592759	0.288397689	0.114795342	0.534619609	0.454528676	0.38078656	0.263600414	0.207400435	0.432602657	0.458617991	0.423049538	0.254967797	0.56952264	0.331270409	0.119494862	0.442060646	0.152259787	0.008136691	0.576655058	0.112076317	0.67207349	0.019221787	0.680231971	0.311866897	-0.43557594	0.530182389	0.452952132
Potra2n10c20704	blue-2011	-0.815966708	-0.033052705	0.498311869	0.400396414	-0.026339632	-0.061274781	0.120497557	0.328742892	0.62574427	0.310156271	0.1906076	0.176993112	0.382448771	0.657894283	-0.101228618	0.362727463	-0.01134633	-0.247955419	0.205047365	0.24108862	0.392897002	-0.643531929	-0.500230353	-0.204987934	-0.322679822	0.124174427	-0.650376629	0.488582494	0.591103942	-0.461250081	0.359889869	-0.21243132	-0.3648666	-0.057352908	-0.495733214	-0.814695914	0.168441087	0.148786576	0.696868702	0.38875577	0.575507446	0.079813868	0.588779771	0.280245636	-0.107755654	0.605117323	0.223993169	-0.157254172
Potra2n10c20705	grey-2011	0.279885494	-0.179442912	-0.127003736	-0.036962445	-0.323717766	-0.381691773	-0.252185852	-0.096328652	-0.60072221	-0.681615957	-0.264145211	-0.194843109	-0.089526176	-0.106716501	-0.316087609	0.156075732	-0.377740663	0.174600091	0.012429468	-0.436027923	-0.387963779	0.005810917	0.065630825	0.219873057	0.160650098	-0.176363593	-0.258719044	-0.028531029	0.291438251	-0.10895239	-0.18089694	-0.182225409	-0.140508383	-0.100596512	-0.100550211	-0.106616563	0.123216925	-0.239035537	-0.182391696	-0.110343415	-0.005661845	-0.062886627	0.248544103	-0.085586612	-0.185807236	-0.14505996	-0.370812032	0.298408495
Potra2n10c20706	yellow-2011	-0.320123875	0.096176672	0.396972014	0.462668454	0.190258316	-0.020814174	0.12201038	0.294335927	0.178958095	0.071079169	0.490815306	0.340178376	0.088055339	0.528641344	0.211580655	0.371961927	0.272956005	0.141281453	0.280669996	0.227356615	0.280806302	-0.144377166	-0.007239385	0.119930474	-0.243632246	0.075486006	0.078415564	0.294476403	0.54727244	-0.26637691	0.357070494	-0.022966592	0.003988593	0.383517791	-0.707718527	-0.231377478	0.237097257	0.013441216	0.281335058	0.192114326	0.675220564	-0.033084739	0.107934803	0.29930857	0.288657151	0.074847444	-0.109276721	0.077725916
Potra2n10c20707	lightyellow-2011	-0.014659535	0.496171098	-0.002805736	0.473078385	0.22398087	0.102192568	0.589404758	0.366922543	-0.050040471	-0.040902761	0.394480421	0.370513412	0.623940811	-0.064688121	0.425304821	0.50092726	0.024318937	-0.190980447	0.36271139	-0.064101741	0.120472725	0.054120603	0.612225026	-0.430954774	0.757038646	0.170389349	0.259314887	0.55241201	0.026811143	0.565154367	-0.076522608	0.512475167	0.506570031	0.460706224	-0.055116752	0.142955093	0.357398643	0.624603404	0.064537308	0.226625691	0.072805969	-0.026560358	0.124792344	0.293015459	0.653127324	0.191050115	0.140255764	0.054100162
Potra2n10c20710	black-2011	-0.223662164	0.329662241	0.603278952	0.592158943	0.4631802	0.160283579	0.102530722	0.393327081	0.386526366	0.453392399	0.46390826	0.504424557	0.190750738	0.39527159	0.288903074	0.020800039	0.293050749	0.032093024	0.341012047	0.532361264	0.252912477	-0.002397428	0.019380292	0.037634349	0.140562752	0.17278328	0.061438445	0.380641883	0.401548484	-0.033965569	0.567930317	0.19018204	0.032010009	0.236485427	-0.250866531	-0.473311032	0.354617044	0.36606332	0.155611888	0.403817464	0.355207013	0.498134477	0.223261158	0.37522566	0.108300576	-0.102538435	0.419707819	0.00087497
Potra2n10c20712	yellow-2011	-0.661157586	0.161111043	0.313111462	0.5266798	0.327995421	0.424198216	0.293492653	0.244112109	0.540654927	0.315224176	0.470689348	0.31570564	0.457060268	0.539574133	0.140721568	0.151581888	0.145314782	-0.473934392	0.208728327	0.240293783	0.446174046	-0.772026773	-0.095181102	-0.346311065	-0.052106542	-0.010916779	-0.443398353	0.682946102	0.494076711	-0.281466279	0.295356057	0.064567106	0.00281642	0.097691242	-0.824332716	-0.599795009	0.409439268	0.581992499	0.456793601	0.198710569	0.470993398	0.178177286	0.341564791	0.099045095	0.149346116	0.523030469	0.171169247	-0.620070079
Potra2n10c20715	blue-2011	-0.002793078	-0.048516042	-0.055912222	0.032897823	-0.018187244	-0.534418106	0.126489267	0.176297883	-0.324396813	-0.028330081	0.068228697	0.106682303	-0.036566279	0.26510939	0.135045909	0.46501178	0.22555994	0.091780942	0.214438181	-0.107471025	0.126358123	0.242044938	0.145343251	0.038739918	0.030564741	-0.040736032	0.19718317	-0.126333746	-0.069131804	0.021061404	0.19918859	0.015739048	0.172987507	0.108825465	0.112626422	0.224604211	0.051646838	-0.17225077	0.112849361	0.132978106	0.367978617	-0.38114727	0.00462543	-0.045003855	0.066104895	-0.003449649	-0.096104708	0.532277591
Potra2n10c20716	turquoise-2011	0.766601453	-0.226856388	-0.17283538	-0.487939482	-0.296196553	-0.424866426	-0.606633791	-0.32593753	-0.582779128	-0.479405569	-0.580742578	-0.278537464	-0.661987408	-0.600225718	-0.394113744	-0.434144883	-0.367157413	0.46263846	-0.328512097	-0.223064319	-0.677577861	0.633566661	-0.162645816	0.699086295	-0.018475833	-0.18990522	0.201835857	-0.687473229	-0.264275935	0.037680734	-0.243983588	-0.279132924	-0.368473587	-0.183527022	0.607188416	0.135893156	-0.42403068	-0.623645157	-0.627893463	-0.22893433	-0.587893566	0.016446837	0.034218744	0.031980423	-0.372742345	-0.807254688	-0.190943617	0.568269301
Potra2n10c20718	grey-2011	0.15481197	-0.233207576	0.270062846	0.016795909	-0.075649862	-0.47702873	-0.319419097	-0.016264012	-0.305822772	-0.08920605	-0.046047444	0.033779051	-0.298521817	0.215015549	0.02686408	0.155714871	0.047767536	0.187053039	-0.047773966	-0.005877718	-0.156925274	0.103321121	0.060176481	0.205589832	-0.148408662	-0.014256615	0.0499735	-0.279991219	0.146681558	-0.13799037	0.224108103	-0.021632565	-0.02175754	-0.088841438	-0.104543928	-0.129603491	-0.051597347	-0.232775621	-0.121978708	-0.088350404	0.302404992	0.001840553	-0.090708779	-0.20521141	-0.150392899	-0.270709086	-0.103405405	0.300081278
Potra2n10c20719	blue-2011	-0.880888806	0.207490756	0.408864726	0.699935097	0.292373827	0.174356743	0.438619412	0.503399043	0.58608911	0.468552884	0.60474297	0.350467923	0.578934541	0.892651929	0.207716487	0.438633437	0.394365772	-0.193530614	0.581389169	0.359035769	0.697536744	-0.470043603	-0.126849553	-0.339886903	-0.110007124	0.160450208	-0.3306403	0.757998239	0.68362207	-0.362273649	0.593202983	-0.003488956	0.069492307	0.163218746	-0.622593362	-0.482396377	0.60492989	0.37914568	0.756144523	0.535272217	0.841791928	0.150956477	0.311354266	0.243760074	0.089672327	0.695471569	0.210869674	-0.16618217
Potra2n10c20720	grey-2011	-0.129745367	-0.379708381	0.265360732	-0.002550499	-0.359637802	-0.128411141	-0.409955202	-0.178299431	0.027791216	-0.018016722	-0.150484225	-0.387128285	-0.094582299	0.262478226	-0.151888071	-0.107015007	-0.099307225	0.268602943	-0.060849623	0.007406473	-0.123686197	-0.037590528	-0.040215341	-0.087579187	-0.324383534	0.227557174	-0.209578335	-0.112279864	0.416556821	-0.29038075	0.092764637	-0.122464506	-0.053172991	-0.448312164	-0.047399504	-0.173863133	0.058485301	-0.269814853	0.053505255	-0.145387131	0.237189051	0.371179231	-0.421716652	-0.447382722	-0.436261595	0.184907111	-0.146822218	-0.075342634
Potra2n10c20721	blue-2011	-0.912948728	0.058027304	0.314225763	0.559318803	0.070177521	0.107761453	0.30280303	0.368525022	0.601063859	0.310184256	0.416143299	0.162245834	0.511804866	0.781151251	-0.01479318	0.354667579	0.155818146	-0.212046759	0.427787926	0.213242573	0.552559462	-0.536559147	-0.323252315	-0.248557083	-0.264494898	0.093593215	-0.463163914	0.6897777	0.719724903	-0.487639942	0.40613026	-0.204881683	-0.159121936	0.040124521	-0.62586228	-0.596534139	0.428318172	0.222413689	0.741920891	0.438887661	0.712616865	0.046557222	0.426607147	0.259688106	-0.016959481	0.747068851	0.069352178	-0.175097356
Potra2n10c20722	black-2011	-0.006383594	0.425613436	0.386478205	0.648036563	0.22090422	-0.084964072	0.298038628	0.511433708	-0.089279537	0.097056189	0.405388791	0.338048636	0.463776045	0.309519285	0.357513078	0.408629835	0.25170589	0.35349337	0.671948348	0.234220255	0.16857723	0.405890801	0.493719919	-0.188687746	0.617337428	0.37228552	0.211307624	0.470355493	0.443805214	0.305671568	0.431502657	0.3850813	0.427565358	0.285135515	0.160361088	0.022251351	0.662743677	0.282594535	0.147746853	0.507084096	0.394635819	0.492548178	-0.020116295	0.269293606	0.183465213	0.023826428	0.26679005	0.44318044
Potra2n10c20726	grey-2011	0.060660558	0.32219924	0.089449136	0.053078987	0.3265865	0.2457286	0.26275331	0.25294532	0.161239848	0.120426272	0.315229849	0.365645235	-0.096042931	0.030329002	0.217028683	0.132831971	0.402123005	0.320292843	0.186589956	0.318389016	0.291145552	0.210437181	-0.10641422	0.277409082	-0.157060242	0.070376318	0.322571779	-0.01339344	-0.079900265	0.042687634	0.159704681	0.019838376	0.002927419	0.583209275	-0.117787708	0.330520094	-0.006913675	-0.171527239	0.119302825	0.221333646	0.144452853	-0.12715633	0.021628774	0.541983949	0.384148383	-0.251930115	0.080626317	0.17840324
Potra2n10c20727	blue-2011	-0.616624271	0.203521688	0.379616676	0.392029186	0.166635458	-0.012426575	0.429757361	0.551495687	0.337595458	0.271991793	0.344523269	0.333252233	0.445189638	0.734842412	0.132123956	0.672633077	0.411043206	0.067588532	0.553240524	0.297576048	0.656407708	-0.382361656	-0.225838151	-0.280514947	-0.101152328	0.233192138	-0.480501419	0.474466159	0.426035419	-0.242862529	0.517105506	-0.002830403	0.014209402	0.235722515	-0.28255607	-0.197733432	0.481087738	0.048702355	0.796427662	0.580023996	0.752083085	0.040983329	0.348921912	0.297774586	0.039626894	0.535649371	0.282025875	0.107547798
Potra2n10c20728	blue-2011	-0.633778866	0.237145637	0.346056832	0.420518254	0.32297964	0.253096371	0.448396393	0.427378848	0.524558965	0.335598887	0.530716904	0.44200523	0.358646584	0.615669253	0.247022006	0.488244734	0.399053621	-0.148457086	0.332274092	0.341504739	0.631190452	-0.523665774	-0.19763219	-0.202937063	-0.244426341	0.111896765	-0.242519531	0.496864475	0.360794365	-0.245609006	0.374992668	0.027874373	0.001279377	0.412834246	-0.685210805	-0.248035476	0.282394465	0.228172298	0.640101941	0.360652883	0.668169381	-0.103375889	0.296699216	0.377661602	0.342127258	0.441356266	0.16795109	-0.223206085
Potra2n10c20729	blue-2011	-0.165426631	0.061540259	-0.23851541	0.21568784	0.151146267	-0.295739029	0.119804004	0.175220647	-0.204854225	-0.115571783	0.097666533	0.161680024	0.035155334	0.24451367	-0.189384624	0.082797771	0.029216038	-0.174910795	0.310981072	-0.147646244	0.109991097	0.045285319	-0.181836981	0.325027018	0.10725993	-0.414664232	-0.080758451	0.232512423	0.19164779	-0.28043643	0.237294567	-0.313277444	-0.193108016	0.066375881	-0.130135822	-0.25549905	0.260539036	0.019537687	0.098597443	0.293047506	0.181518203	-0.305953936	0.652681192	0.264990793	-0.126239486	-0.002670789	-0.122819831	0.386951338
Potra2n10c20730	blue-2011	-0.884064095	0.251733649	0.494549	0.64067432	0.306577665	0.225997715	0.480090376	0.554654554	0.669569269	0.463440849	0.591265458	0.433331997	0.57071553	0.861561621	0.215060434	0.538851512	0.403190793	-0.170889871	0.530398125	0.419295279	0.742842847	-0.591116187	-0.239548742	-0.337124145	-0.184145357	0.206022859	-0.431391839	0.732326472	0.631873034	-0.349887437	0.563790105	0.005120934	-0.011665791	0.279037041	-0.676064506	-0.493014309	0.515525223	0.334434534	0.839491713	0.558645399	0.842914478	0.109998479	0.402709754	0.376436264	0.180109348	0.677779208	0.281738443	-0.20886413
Potra2n10c20733	blue-2011	-0.781395106	-0.139859454	0.167307287	0.291751423	0.005158956	-0.028021646	0.09288696	0.129756672	0.455925763	0.181183806	0.123459143	0.087525775	0.30894911	0.556697041	-0.212054488	0.182083015	-0.119270548	-0.581206274	0.056107417	0.003900707	0.309929068	-0.825121835	-0.472111471	-0.180132342	-0.288426184	-0.20027097	-0.702581451	0.483743744	0.457371792	-0.538950308	0.20882498	-0.300463343	-0.372142795	-0.188593258	-0.658978042	-0.840758778	0.141846948	0.284274701	0.534900755	0.182286253	0.42155633	-0.141271876	0.681951751	0.061772543	-0.165579235	0.615335169	0.041329388	-0.364007268
Potra2n10c20734	brown-2011	0.776579487	-0.155749137	-0.259089156	-0.348043281	-0.163346872	-0.051124778	-0.40806793	-0.469270494	-0.512404146	-0.341677067	-0.266843384	-0.281691204	-0.456170239	-0.685307487	0.032389166	-0.470698838	-0.266036424	0.199975228	-0.441130856	-0.257984416	-0.646853241	0.546677483	0.458502642	0.23714974	0.179013246	-0.063814939	0.62134992	-0.538511304	-0.3871692	0.375960491	-0.44808891	0.172836004	0.201272692	-0.107297146	0.317442238	0.444215081	-0.373081551	-0.138022708	-0.817888087	-0.570749062	-0.592054243	0.045526707	-0.610985697	-0.353822313	0.062947018	-0.633065591	-0.298855306	0.043366764
Potra2n10c20735	blue-2011	-0.135497501	-0.127321667	-0.220536237	-0.056021113	-0.302712043	-0.634489924	0.139345186	0.087826244	-0.2160096	-0.138614255	-0.136696639	-0.095624445	0.116160005	0.070431535	-0.060129117	0.463299948	-0.137810686	-0.092993477	0.079798301	-0.326325647	-0.023801239	0.183391775	0.015830616	-0.056388708	0.061787121	-0.057227246	0.083888721	-0.062526368	-0.106519783	0.055747535	-0.104330676	-0.109241316	-0.005177363	-0.029657723	0.262079044	0.071598879	-0.157717758	-0.1532073	0.152344432	0.09380041	0.13300987	-0.551317133	0.21557666	0.035584455	0.063084562	0.22706245	-0.16598214	0.533182299
Potra2n10c20738	pink-2011	-0.414019642	0.167457786	0.465839655	0.185298666	0.162346858	-0.030642709	0.300529746	0.366507019	0.480535347	0.589015056	0.121990954	0.295902548	0.392881535	0.352805266	0.284748604	0.407749446	0.238504654	-0.232133972	0.156467199	0.370675085	0.411226352	-0.313594392	-0.063125898	-0.537660174	0.109009519	0.354315902	-0.307911177	0.19938266	-0.095709138	0.165763269	0.338166271	0.315395465	0.125628543	-0.018781621	0.19404123	-0.253782081	0.076602743	0.340862598	0.495481244	0.355710501	0.275893538	0.192016936	0.12402273	0.046934967	0.054008462	0.388639456	0.624834555	-0.110695062
Potra2n10c20741	yellow-2011	-0.110914048	0.434451375	0.543743868	0.431345812	0.406669196	0.144021959	0.228475844	0.458548347	0.418251805	0.346060796	0.461334318	0.579680743	0.101214979	0.200133622	0.325965592	0.201123734	0.321285692	0.258242555	0.294262255	0.542547307	0.26659345	0.189953221	-0.088910627	0.210965457	0.002363705	0.244510403	0.286376297	0.223988467	0.21700289	0.082709562	0.392526875	0.146402222	-0.055087674	0.584551573	-0.170425521	-0.17742312	0.084114798	0.097638895	0.18910033	0.430018491	0.285126254	0.199701785	0.24798412	0.746557558	0.417060518	-0.237563014	0.350698759	0.230696677
Potra2n10c20742	turquoise-2011	0.260729475	-0.416319717	-0.323864372	-0.387583459	-0.649642747	-0.73060081	-0.304959915	-0.28683451	-0.512384414	-0.448537797	-0.524301732	-0.501598041	-0.197186035	-0.294904424	-0.277930824	0.132068634	-0.454403731	0.129470169	-0.249632094	-0.543404452	-0.488350304	0.384361203	0.081600412	0.073816772	-0.003186112	-0.041311437	0.124436997	-0.448733218	-0.188274643	0.091193266	-0.409114681	-0.178947236	-0.075775451	-0.352793682	0.514268001	0.197527075	-0.399204973	-0.445726597	-0.242890409	-0.275674028	-0.223824377	-0.395518306	-0.139392341	-0.312680371	-0.207138483	-0.025446596	-0.386144754	0.527969652
Potra2n10c20743	turquoise-2011	0.255113699	0.355161366	0.002338223	0.138339856	0.224686689	0.01510949	0.266961671	0.235810833	-0.220370512	0.026027056	-0.00723613	0.235218944	0.314260918	-0.181942537	0.186283174	0.154564223	0.029710846	-0.0946366	0.241085643	0.014258666	-0.003237665	0.117474125	0.366175805	-0.284957331	0.749029451	0.090723995	-0.05287917	0.193152	-0.231591221	0.489641258	0.06707211	0.40872888	0.323445243	0.07355471	0.4580008	0.101228843	0.316063921	0.411677891	-0.072967028	0.23835644	-0.214702741	0.266725022	0.158112919	0.042161985	0.077516993	-0.088435501	0.402071102	0.112176002
Potra2n10c20744	blue-2011	-0.832295045	0.01135833	0.42367487	0.493900779	0.181922823	0.043384366	0.154215948	0.382141627	0.541271631	0.480008653	0.319030635	0.181918296	0.355572878	0.892615524	-0.051108881	0.205058728	0.315359193	-0.135316549	0.472490068	0.370016605	0.597002285	-0.476593712	-0.417791035	-0.17926069	-0.276894254	0.079448482	-0.590566778	0.536871659	0.652288734	-0.56858613	0.67331243	-0.218752112	-0.186578724	-0.15114964	-0.393976872	-0.645319643	0.521850141	0.148659055	0.725657061	0.529821548	0.724197077	0.278055631	0.402088677	0.103221437	-0.348102946	0.597636323	0.277279937	-0.108018099
Potra2n10c20745	pink-2011	0.009137921	0.075981834	0.025923629	-0.20512161	-0.301421119	-0.239253184	0.082462714	0.195537787	0.035306393	-0.134838937	-0.331505519	-0.086025633	0.113616208	-0.149788267	-0.234818107	0.288313687	-0.162678514	0.322658506	0.117569619	-0.024479901	-0.003958329	0.18136279	-0.345115791	0.031225617	0.034972024	0.218777016	-0.281258479	-0.082724366	-0.090066386	0.092007441	-0.099692519	-0.1504142	-0.277808177	0.041652155	0.595103483	0.075558331	-0.128706676	-0.381125802	0.28133315	0.324974332	-0.147944455	-0.045766008	0.334168026	0.400009663	-0.114310839	0.083642388	0.190963724	0.469553096
Potra2n10c20746	blue-2011	0.054443797	0.657985527	0.504051579	0.421183259	0.609494833	0.259764071	0.507143452	0.684694448	0.138271298	0.519449663	0.423553266	0.615747825	0.384227108	0.332257297	0.532530252	0.39014828	0.727497151	0.405015761	0.71518294	0.652775097	0.565595079	0.287873571	0.290304941	-0.289198376	0.560097881	0.483777178	0.048070269	0.305655303	-0.022218152	0.422570174	0.690903066	0.557357618	0.489613707	0.431511958	0.454166465	0.305431982	0.672822607	0.277965907	0.355579254	0.714640744	0.333306996	0.636585936	-0.071199858	0.348482154	0.15096165	-0.093311835	0.786054435	0.275229968
Potra2n10c20747	turquoise-2011	0.829070756	-0.192235442	-0.532569633	-0.696701808	-0.111255413	-0.012311981	-0.38821902	-0.571580402	-0.535511391	-0.392706433	-0.513842265	-0.270736457	-0.614674199	-0.890083823	-0.184426838	-0.585504012	-0.340992692	-0.075633994	-0.66026405	-0.361738787	-0.631437088	0.282857593	0.110007334	0.355057719	0.083379646	-0.361265846	0.333263318	-0.702680973	-0.775762289	0.297087987	-0.59356182	-0.009913576	-0.066299187	-0.149189361	0.398690496	0.418986095	-0.607575084	-0.194868758	-0.811438924	-0.621582063	-0.885590897	-0.257310406	-0.233708749	-0.297267057	-0.040871222	-0.702186431	-0.231094818	-0.078646305
Potra2n10c20748	blue-2011	-0.54661321	0.182879004	0.18207855	0.427395906	0.308965742	0.092990991	0.350649708	0.293745963	0.357880668	0.242642415	0.346521698	0.405223304	0.41143407	0.405148701	0.114909577	0.306429027	0.057454938	-0.596035822	0.16971726	0.101436115	0.356353759	-0.647767677	-0.117709137	-0.248855371	0.097031441	-0.150250935	-0.370773489	0.559196465	0.238753742	-0.151962789	0.232895156	0.048364543	-0.059154023	0.157490217	-0.595922024	-0.593103735	0.236451589	0.562998078	0.391540773	0.248393908	0.35234603	-0.129373147	0.627292905	0.2278972	0.219734779	0.393661786	0.203685571	-0.313623967
Potra2n10c20749	turquoise-2011	0.566009267	-0.01298398	-0.394270877	-0.457829993	0.092439705	-0.147220633	-0.046774324	-0.245445482	-0.360878447	-0.134402044	-0.140366193	0.063136372	-0.484198631	-0.545446874	0.117587314	-0.149795656	0.02626849	-0.03972477	-0.390860887	-0.167617692	-0.260561364	0.385614181	0.142833188	0.340227145	-0.009645164	-0.270826026	0.617358994	-0.578238318	-0.743845674	0.312662327	-0.327005877	0.066350676	0.070697257	0.239438986	0.239041288	0.53444231	-0.558196126	-0.174791991	-0.511486578	-0.356494939	-0.439557026	-0.553876035	-0.176122897	0.012743785	0.321511353	-0.59018018	-0.168954528	0.193087422
Potra2n10c20751	turquoise-2011	0.519221624	-0.186309514	-0.550801842	-0.581326508	-0.353902683	0.034228603	-0.136979254	-0.452696099	-0.378228678	-0.292332724	-0.417576359	-0.504437813	-0.221812336	-0.659630699	-0.06718388	-0.287916854	-0.224773733	0.127506036	-0.374061988	-0.377899839	-0.38597536	0.397531721	0.31072041	-0.100157326	0.105786539	0.024941646	0.360743991	-0.489033621	-0.593637281	0.386130183	-0.605092384	0.101672866	0.241904273	-0.220059849	0.595065998	0.739240463	-0.373701251	-0.237567656	-0.456227756	-0.479902722	-0.624063937	-0.173062274	-0.661512067	-0.447596323	-0.012260852	-0.144506345	-0.26791363	-0.028858985
Potra2n10c20754	blue-2011	-0.428632267	0.227959276	-0.116100739	0.411592441	0.263539479	0.191626913	0.475340155	0.27266108	0.142357763	0.25052762	0.417989891	0.156808495	0.475620559	0.431414802	0.224430937	0.229401765	0.330469162	-0.223285265	0.47691651	0.058632343	0.469170659	-0.113435674	0.237607345	-0.361274794	0.242163766	0.008251718	0.007295675	0.533155107	0.206292088	-0.011370281	0.271135099	0.134944471	0.361680223	0.097829268	-0.187569606	0.071751855	0.544715522	0.402683659	0.350227343	0.29728503	0.383298626	-0.007684597	0.00979035	-0.026663814	0.122851928	0.488049201	0.061740377	-0.09790495
Potra2n10c20755	blue-2011	-0.562720334	-0.120727331	-0.276291149	0.137319172	-0.111681183	0.106990121	0.181336373	-0.046895742	0.247144696	0.121020839	0.051719593	-0.234149989	0.359576081	0.281172187	-0.159192501	-0.039361741	-0.087418287	-0.428703639	0.120652315	-0.176794839	0.229448775	-0.347793619	-0.101446173	-0.328452814	-0.052849756	-0.12836726	-0.294720879	0.395133239	0.209631555	-0.259790796	-0.026797048	-0.186393035	-0.006748276	-0.310102497	-0.177118892	-0.222085798	0.216488568	0.246043428	0.314748951	0.054892915	0.127931365	-0.123209979	0.128221489	-0.214861977	-0.184975178	0.666577165	-0.118207335	-0.296418246
Potra2n10c20757	turquoise-2011	0.400902598	0.060840309	0.100541094	-0.193772771	-0.138961881	-0.193694189	0.038076539	0.00595174	-0.245619485	-0.179411903	-0.144860121	0.061868116	-0.011558129	-0.357560155	0.226778191	0.345745476	-0.110594633	0.127267855	-0.195548995	-0.101919568	-0.229657199	0.136891059	0.336605714	-0.188753097	0.256046571	0.242719001	0.188725388	-0.268563227	-0.362778724	0.503679642	-0.281118438	0.375173096	0.235395961	0.185786626	0.273002221	0.327704121	-0.280654872	-0.016566256	-0.182797598	-0.172049782	-0.174741125	-0.094525548	-0.235943006	-0.033441671	0.35000973	-0.210323403	0.076632589	0.13739963
Potra2n10c20758	blue-2011	-0.896711979	0.005942359	0.52134996	0.573081666	0.019690987	-0.152787079	0.228255744	0.450176194	0.571658619	0.428499054	0.366732486	0.19276664	0.480259393	0.894456051	0.057777949	0.497951942	0.216226423	-0.10331066	0.463046524	0.300285837	0.546353072	-0.411056914	-0.29342315	-0.2911409	-0.256218705	0.235626013	-0.443444879	0.563913361	0.706122531	-0.435897966	0.562054195	-0.127828891	-0.120877366	-0.035461632	-0.419766129	-0.633576161	0.39510789	0.146219777	0.784351931	0.517155613	0.835670775	0.127278741	0.356419469	0.194884038	-0.102615773	0.70523534	0.206200091	0.038508365
Potra2n10c20759	brown-2011	0.015939823	0.123592283	0.090797652	0.048731055	-0.198123217	-0.023486612	0.09952009	0.08044453	0.109506918	0.060682417	-0.158409039	-0.112204076	0.35496846	-0.218521991	0.043528124	0.086084677	-0.237813893	0.012402387	0.050259013	-0.020260154	-0.12250547	0.146851966	0.185982455	-0.380692049	0.409900314	0.33222712	-0.049789182	0.128886486	-0.07136275	0.386637248	-0.162315954	0.249683445	0.137399043	-0.136878383	0.530422265	-0.007745686	0.0148422	0.194934171	0.034277624	0.118741471	-0.256986151	0.285579021	-0.058159145	0.017134997	0.012521892	0.198062082	0.269091251	0.055313183
Potra2n10c20760	turquoise-2011	0.368593201	0.085901042	0.04902917	-0.189667965	-0.124687584	-0.412860057	-0.098743773	0.10128233	-0.189090317	0.013786428	-0.314051518	-0.001013244	-0.131369227	-0.31000814	-0.045214124	0.019091375	-0.086086675	0.327558459	0.031617055	0.04504091	-0.229112779	0.622137123	-0.032562463	0.188152675	0.259349882	0.155812198	0.211166324	-0.341810134	-0.330065797	0.322161824	0.010704758	0.046050354	-0.077361904	-0.023716353	0.874966535	0.162960838	-0.215830478	-0.268228538	-0.161511392	0.205182743	-0.326153665	0.074911127	0.086621151	0.230129531	-0.127939	-0.367012663	0.270902896	0.651129424
Potra2n10c20763	blue-2011	-0.601453289	-0.068233878	0.279392682	0.500327899	0.073544668	-0.252007193	0.137265491	0.250179038	0.165674872	0.257403062	0.264663659	0.146290958	0.402589174	0.68498857	0.087780588	0.360899359	0.083197809	-0.398569674	0.304495831	0.034185001	0.296356936	-0.438582065	0.050543946	-0.359144862	0.076542228	-0.008654003	-0.368991856	0.478286922	0.482504071	-0.25922593	0.420486885	0.034363965	0.09090713	-0.204506968	-0.40338361	-0.590392886	0.418145446	0.406240431	0.412024012	0.246460048	0.612747698	0.068328861	0.287979905	-0.192083589	-0.133467526	0.532764263	0.107608666	-0.082769803
Potra2n10c20764	greenyellow-2011	-0.066207008	-0.11113067	-0.126238257	-0.049189269	0.13534749	0.166328945	-0.147089488	-0.224790774	0.069601949	-0.082815525	-0.052982497	0.059578132	-0.133304028	-0.113250418	-0.202875094	-0.324374466	-0.258953138	-0.561486271	-0.342246677	-0.129529025	-0.138594531	-0.547138219	-0.237515288	0.147008135	-0.107306342	-0.44348997	-0.291287966	0.075391672	-0.025801037	-0.24291686	-0.143243294	-0.179235173	-0.307915078	-0.109722566	-0.519317237	-0.504160381	-0.16003271	0.278967011	-0.169150403	-0.248720049	-0.209401238	-0.156539017	0.449106719	-0.043235529	-0.042311626	-0.070623565	-0.091345273	-0.490280797
Potra2n10c20765	cyan-2011	-0.035498383	0.110180913	0.216854422	-0.036546952	-0.065077152	-0.545667886	0.180945836	0.392439494	-0.041107064	0.104131437	-0.064379254	0.225149371	0.027283308	0.182029019	0.07510357	0.593905658	0.198508149	0.315361963	0.258415986	0.134116921	0.194027211	0.30760459	-0.189084926	0.078002543	-0.005304777	0.210966302	0.011265553	-0.168536312	-0.137954254	0.107689962	0.250911675	-0.009185639	-0.082771248	0.233839297	0.47497994	0.127018359	-0.097975944	-0.345532955	0.340992438	0.429023209	0.264864851	-0.238153577	0.274493194	0.394968307	0.059910846	-0.040548392	0.258917861	0.738558936
Potra2n10c20766	blue-2011	-0.558288768	-0.06907253	0.306007125	0.430426368	0.165644516	0.205550155	0.016558963	0.139230147	0.275622062	0.096034471	0.345825761	0.140543443	0.193216908	0.661695266	-0.043245537	0.111223755	0.144121794	-0.200753782	0.215153731	0.146302234	0.335443017	-0.667340951	-0.192877725	-0.088527858	-0.283832302	-0.087830012	-0.51021079	0.484957649	0.688088542	-0.547447844	0.377009819	-0.160795141	-0.119290122	-0.042434487	-0.88049543	-0.575661041	0.445704501	0.209902964	0.397188004	0.125911349	0.621755144	0.183043037	0.251442049	-0.061161889	-0.132382664	0.392221664	-0.06772253	-0.414496855
Potra2n10c20768	turquoise-2011	0.454919096	-0.100846673	-0.06704172	-0.501457699	-0.252145508	-0.201802934	-0.247467139	-0.128819974	-0.266731683	-0.125044035	-0.54516956	-0.246735273	-0.256559123	-0.403539518	-0.205618669	-0.129692235	-0.135718824	0.327611632	-0.177107032	-0.052412393	-0.265215669	0.317599232	-0.126367865	0.071544117	0.086968351	0.13210114	-0.135035893	-0.50058336	-0.434959211	0.216584804	-0.151637116	-0.005094638	-0.109172218	-0.252053898	0.832015362	0.292346968	-0.250757248	-0.39964206	-0.17253809	-0.030864536	-0.454925193	0.157168497	-0.126024351	-0.128925827	-0.359806892	-0.292885243	0.201659203	0.28961385
Potra2n10c20770	yellow-2011	-0.773055362	0.082764854	0.247777697	0.604745785	0.169582959	0.116541517	0.351994307	0.318136203	0.46244931	0.377606013	0.558629762	0.186568567	0.487514432	0.755448558	0.227695287	0.343512505	0.302557355	-0.219234144	0.432886831	0.201255117	0.537790679	-0.340925229	0.044907369	-0.345386492	-0.132041441	0.123078232	-0.092999332	0.625411384	0.591845855	-0.294652986	0.407778216	0.016680085	0.173294876	0.086722153	-0.610652878	-0.324677069	0.463450919	0.350270054	0.558206044	0.303972317	0.740967121	0.026932638	0.051119695	0.046001583	0.143807616	0.662175245	0.004889101	-0.1885722
Potra2n10c20772	turquoise-2011	0.163197219	0.489718019	0.137216992	-0.000369881	0.270749429	0.030367062	0.426304868	0.480074522	0.036502881	0.221958316	0.040225019	0.376799295	0.207697968	-0.061678116	0.218573288	0.362674598	0.366450661	0.33651043	0.404807154	0.325826513	0.319574329	0.343467819	-0.011453904	-0.082910309	0.392155375	0.296367204	0.019223153	0.022705012	-0.339448877	0.414542042	0.248973028	0.26536291	0.151157562	0.388936654	0.691153008	0.391204569	0.181453256	-0.042493274	0.267149361	0.55235378	-0.048670999	0.139216829	0.184743879	0.498142527	0.153985381	-0.136182262	0.568257848	0.457829819
Potra2n10c20776	turquoise-2011	0.83990095	-0.195518137	-0.636097466	-0.613223205	-0.168385113	-0.175943174	-0.295236447	-0.556399165	-0.717105332	-0.475106655	-0.491270656	-0.298400308	-0.465676323	-0.880652293	-0.103861892	-0.417533525	-0.396871768	-0.191062053	-0.592866555	-0.536035699	-0.677585414	0.326348551	0.375242311	0.181221605	0.319845471	-0.370114742	0.411343711	-0.618412407	-0.787147517	0.440134128	-0.651588464	0.116700711	0.138626344	-0.185305754	0.439727993	0.48298593	-0.514434208	-0.043248744	-0.849592866	-0.651646035	-0.841311686	-0.352263918	-0.28195983	-0.445165139	0.037964259	-0.591833516	-0.303904312	-0.001249749
Potra2n10c20781	grey-2011	-0.094992036	0.384154541	0.088198913	0.14962974	0.217448482	0.513331813	0.6140691	0.250990144	0.215729584	0.253692796	0.35233404	0.208447819	0.556949781	0.031392472	0.568299185	0.464555572	0.360493944	-0.058228899	0.212391892	0.171352841	0.418726426	-0.208231927	0.564518325	-0.8035915	0.387608937	0.469094622	0.086231882	0.325261222	-0.223258827	0.560338548	-0.067525209	0.667411408	0.703696353	0.331997478	0.000953403	0.560328264	0.287242697	0.478637786	0.286626996	0.065591218	0.14869596	0.148080631	-0.534523256	-0.121144235	0.559648618	0.422520425	0.297716715	-0.429088613
Potra2n10c20782	blue-2011	-0.38006462	0.31039033	0.157534658	0.216467929	0.170990832	0.604411257	0.440439697	0.244558041	0.565596829	0.529604901	0.273847402	0.026211975	0.542787823	0.209566897	0.300078912	0.049476178	0.353953321	0.049874771	0.339396402	0.381901965	0.50359161	-0.075568256	0.156883457	-0.641916794	0.163003757	0.492578507	-0.071810077	0.405518951	0.031497252	0.223843078	0.167984069	0.339916933	0.391596974	0.016275836	0.237836013	0.25405136	0.384448354	0.331237947	0.437685263	0.30264457	0.111165206	0.478509595	-0.417098823	-0.027948053	0.078982886	0.552656238	0.430839903	-0.380815217
Potra2n10c20785	blue-2011	-0.478270881	0.036607505	-0.175724022	0.062550866	-0.022439425	0.112937068	0.391394166	0.124369248	0.279898281	0.295389309	0.114307767	-0.088745459	0.411114716	0.279612945	0.09439051	0.227111644	0.183948853	-0.24576819	0.216063049	-0.007530705	0.416982073	-0.188279439	0.023287577	-0.495328942	0.015470152	0.1174325	-0.139822116	0.276633831	-0.056233825	0.007562428	0.046938782	0.056641837	0.221204437	-0.107004674	0.102871238	0.151709116	0.186477606	0.192583212	0.438229932	0.174617794	0.196486318	-0.140947394	-0.100572491	-0.151982321	0.008905423	0.643102187	0.10109472	-0.157684079
Potra2n10c20787	brown-2011	0.635981731	-0.539652307	-0.465687959	-0.498219865	-0.485556796	-0.317261751	-0.709578339	-0.692626989	-0.672991075	-0.658792836	-0.482452243	-0.606678836	-0.691456461	-0.552617789	-0.387117633	-0.573567156	-0.495773466	0.211579692	-0.555653844	-0.548218256	-0.788112061	0.418798071	0.112337918	0.543073659	-0.239813089	-0.347213329	0.373754884	-0.64948724	-0.11424814	-0.124854631	-0.532059998	-0.326268181	-0.173648233	-0.372991672	0.063408036	0.229054596	-0.469320063	-0.524803174	-0.792750552	-0.715660954	-0.484955981	-0.221405662	-0.423374721	-0.486651375	-0.286966905	-0.538336357	-0.731900888	0.14122395
Potra2n10c20790	turquoise-2011	0.046036765	-0.245724249	-0.543548397	-0.352404614	0.217439173	-0.118038324	-0.150438022	-0.328283716	-0.247513533	0.021745373	-0.26635962	-0.027623855	-0.353533606	-0.110438315	-0.295062789	-0.448926473	-0.084736305	-0.760471748	-0.351041901	-0.27697103	-0.070956708	-0.383943077	-0.287255519	0.224512575	-0.061428892	-0.764706314	-0.261250575	-0.223526386	-0.495961865	-0.277506664	-0.035099808	-0.291890913	-0.252682104	-0.369754089	-0.084254757	-0.260508964	-0.198230158	0.183532395	-0.255905163	-0.252004148	-0.338574472	-0.463778104	0.4812742	-0.362419623	-0.368518151	-0.155523951	-0.06119878	-0.270564625
Potra2n10c20791	turquoise-2011	0.639361742	-0.425106179	-0.370970694	-0.635980113	-0.186797517	-0.122602049	-0.683672982	-0.589890827	-0.563238374	-0.447211976	-0.61574258	-0.394264604	-0.742446393	-0.517458152	-0.492408031	-0.701886465	-0.347696995	0.021113203	-0.561045158	-0.323396065	-0.592921661	0.051162696	-0.232746448	0.539399251	-0.194855111	-0.475600751	-0.15421544	-0.661595346	-0.342198467	-0.210586406	-0.294599681	-0.341698965	-0.366454411	-0.458769148	0.19013163	0.012517083	-0.37248463	-0.41153088	-0.64788554	-0.52152482	-0.616098636	-0.02246183	-0.023979189	-0.44403444	-0.571313491	-0.630569693	-0.283893194	-0.076651894
Potra2n10c20792	blue-2011	-0.250680217	0.214098069	0.130642323	0.4273094	0.22908228	-0.425721709	0.329275232	0.487115841	-0.152995128	0.010247612	0.309942581	0.430421814	0.237461452	0.502669438	0.117359337	0.60597815	0.256663517	-0.025572211	0.522661791	0.03425912	0.32008854	0.013760173	0.001744769	0.090311618	0.20612049	-0.110536052	-0.069642531	0.334650734	0.285826802	-0.108140774	0.451054094	-0.030723765	0.032049014	0.319318122	-0.187107144	-0.197552862	0.394371455	0.087729312	0.352359861	0.491866719	0.570256534	-0.248217821	0.580993213	0.372657756	0.133295657	0.089577759	0.074272252	0.540038618
Potra2n10c20793	pink-2011	0.086308763	0.471832925	0.188413348	0.07469326	0.43931392	0.005226965	0.345871204	0.475497299	0.103052048	0.31810196	0.079948601	0.519206382	0.112453063	0.021569437	0.154543107	0.215265413	0.351921845	0.098550055	0.344560401	0.385219107	0.321537722	0.175032748	-0.180771702	0.081293399	0.336077091	0.073949607	-0.079339953	0.062663951	-0.303570743	0.242798569	0.386379149	0.15655146	-0.03057542	0.350043808	0.490405676	0.046613722	0.161428717	0.086303732	0.225983964	0.572425375	-0.040437161	0.112562035	0.497402006	0.560739852	0.070639022	-0.241525018	0.627888099	0.375399439
Potra2n10c20794	brown-2011	0.661710003	-0.312570099	-0.352756427	-0.369976908	-0.540804895	-0.287915313	-0.517431765	-0.451055315	-0.671259419	-0.738882665	-0.465763637	-0.55014554	-0.415434962	-0.579402049	-0.344286658	-0.314740443	-0.496305021	0.483231737	-0.280730276	-0.494635229	-0.726038803	0.570853948	0.196923307	0.406151508	0.033382179	-0.079404166	0.296882331	-0.460244761	0.003520094	0.079012631	-0.517145386	-0.198476712	-0.084353792	-0.213663201	0.322424079	0.351007748	-0.253801842	-0.540937842	-0.621559039	-0.443144725	-0.46280854	-0.019667568	-0.362415725	-0.233219463	-0.202046617	-0.446160766	-0.574990673	0.360557845
Potra2n10c20796	turquoise-2011	0.075000728	0.004868896	0.220447629	-0.271856064	-0.13301349	-0.062430081	-0.149733889	0.078729327	0.184006696	0.180273726	-0.376139759	-0.085990934	-0.083450305	-0.121053037	-0.19948552	-0.099208193	-0.034064186	0.287888636	-0.025808751	0.236899451	-0.007883978	0.136651448	-0.40813977	0.035973163	-0.066767158	0.246478571	-0.328059783	-0.249527174	-0.187190885	0.032636377	0.098891507	-0.084550472	-0.288112493	-0.201600428	0.690072586	-0.054832701	-0.153026607	-0.309322494	0.152471154	0.247135887	-0.248097224	0.326236186	0.12107902	0.150011531	-0.38807133	-0.086677579	0.433979362	0.205816232
Potra2n10c20798	brown-2011	0.651238438	0.046703816	-0.262881185	-0.298888235	0.043831071	0.108405767	-0.331868402	-0.263659549	-0.308040536	-0.278469252	-0.242494272	-0.097818471	-0.500282598	-0.60753289	-0.211269538	-0.624835025	-0.160242296	0.329034232	-0.212698527	-0.042460319	-0.444361493	0.567920726	-0.067402425	0.634237293	0.05531854	-0.220817977	0.391722695	-0.396804465	-0.263774774	0.095489071	-0.216331994	-0.168617425	-0.213111643	0.062059965	0.358901295	0.243393866	-0.244539909	-0.311134454	-0.607372944	-0.174722188	-0.62636243	0.095134118	-0.029057852	0.205243159	-0.108806508	-0.744136563	-0.131176254	0.227528622
Potra2n10c20799	brown-2011	0.751748853	-0.045979387	-0.233679727	-0.213068066	-0.153587132	-0.284328871	-0.196325686	-0.219243307	-0.708639688	-0.483218921	-0.13094794	-0.123023473	-0.336616524	-0.488952719	0.132437949	-0.00275663	-0.111711736	0.378251334	-0.15673074	-0.308560689	-0.495944167	0.640053642	0.559805679	0.243357362	0.27489031	-0.012990465	0.652384789	-0.440786442	-0.271823693	0.411208849	-0.324889087	0.208731709	0.317150594	0.154781134	0.265922328	0.608209302	-0.187942372	-0.242704054	-0.625564764	-0.365348994	-0.268825783	-0.147661456	-0.495959418	-0.178404323	0.235043766	-0.58307617	-0.361616603	0.403675924
Potra2n10c20800	turquoise-2011	0.176810812	-0.105903506	-0.125189064	-0.352336258	0.079515417	0.390626178	-0.183640884	-0.228315084	-0.050696299	-0.119791762	-0.184237427	-0.111275388	-0.30165877	-0.130759015	-0.207535233	-0.339188945	0.06161963	0.03813756	-0.223570993	0.030180255	0.010734495	-0.329540638	-0.267510905	0.139091342	-0.273232297	-0.168853296	-0.357426672	-0.203718693	-0.144697644	-0.219369749	-0.072827643	-0.15111535	-0.173065459	-0.104133919	-0.157770196	0.108582429	-0.031674622	-0.186267469	-0.072578473	-0.203955542	-0.194503991	0.108567353	-0.069585491	-0.192818776	-0.25534818	-0.158122351	-0.029363393	-0.41770441
Potra2n10c20801	turquoise-2011	0.62977677	-0.157237205	-0.434561903	-0.60074719	-0.075100188	-0.006664852	-0.386440871	-0.458595192	-0.287892028	-0.248765833	-0.404023037	-0.213169443	-0.667874058	-0.718853829	-0.251958891	-0.638106161	-0.231325254	0.097104926	-0.530261968	-0.175618284	-0.487920973	0.424390395	-0.181128159	0.601658718	-0.183180069	-0.342811997	0.409382671	-0.661554907	-0.591080423	0.072386756	-0.417986317	-0.238351013	-0.289039288	-0.042773657	0.359494079	0.312812536	-0.625388638	-0.393265429	-0.646247551	-0.416709591	-0.740730057	-0.273851205	-0.090349302	0.025721581	-0.078950713	-0.700191904	-0.226289719	0.107880543
Potra2n10c20802	grey-2011	0.301388617	0.554131926	-0.160448568	0.113051881	0.468832147	0.219228246	0.603482659	0.336734983	-0.240244807	-0.03100317	0.303636628	0.507302844	0.268816887	-0.198571398	0.438779278	0.413554957	0.332575801	-0.070817039	0.2794674	0.03953887	0.23910434	0.088597429	0.464563793	-0.197883725	0.63021101	0.006766427	0.266337054	0.196165758	-0.422381297	0.57593165	-0.009224047	0.491187963	0.487266719	0.617322373	0.087346668	0.534521583	0.252039841	0.387742449	-0.018953342	0.195318236	-0.059067242	-0.179197983	0.089333078	0.297801846	0.613292219	-0.174138757	0.237948071	0.07978066
Potra2n10c20803	grey-2011	0.034749993	-0.158579232	-0.30696115	-0.07629974	0.073332322	0.47976081	-0.122226855	-0.383422654	-0.029938315	-0.145374185	0.132502005	-0.198209123	-0.178396503	-0.089818353	-0.028779069	-0.441546538	-0.008835806	-0.188419198	-0.24941053	-0.14572352	-0.066922097	-0.255695533	0.134030702	0.047661508	-0.241078812	-0.258201695	0.125122415	0.019070214	0.062007534	-0.200914396	-0.232854013	-0.077056974	0.096107839	-0.065754822	-0.596477672	0.133059106	0.010027632	0.10620905	-0.267968298	-0.46265947	-0.087747637	-0.055875259	-0.380556416	-0.362716677	0.051929848	0.005522917	-0.420154752	-0.615233914
Potra2n10c20804	grey-2011	0.233164352	0.125014351	0.187950339	-0.017275732	0.345807675	-0.225202636	-0.022042484	0.165686386	-0.074961964	0.190380093	0.178140275	0.42149572	-0.399033585	0.059491208	0.218646356	0.071956829	0.366920997	0.19445617	0.012702628	0.287290492	0.083005627	0.335563622	-0.090527981	0.470184241	-0.165451678	-0.101343923	0.434065059	-0.331035701	-0.234822493	0.013727831	0.313348903	0.009029487	-0.062649804	0.387166355	0.00422997	0.116014326	-0.208651008	-0.204170306	-0.125773383	0.114032855	0.146681909	-0.216807861	0.095347821	0.337586441	0.203796428	-0.568211472	0.119325734	0.413428351
Potra2n10c20805	turquoise-2011	0.049090416	-0.183569691	-0.63972882	-0.44645371	-0.165241576	0.102261869	0.029228316	-0.399484754	-0.045253972	-0.226356731	-0.225224025	-0.253632132	-0.1654702	-0.455413282	-0.200932515	-0.240118741	-0.301231431	-0.452536951	-0.473088911	-0.41481334	-0.177186099	-0.190740966	-0.129118156	0.061401782	-0.188441444	-0.393709658	0.104282584	-0.199833008	-0.480087964	-0.000292391	-0.594447308	-0.210165218	-0.152030189	-0.046971095	-0.10747792	0.193789591	-0.505716485	-0.01359845	-0.218352522	-0.435111353	-0.470136924	-0.665625915	0.064929515	-0.102089402	0.173487337	0.061844985	-0.366216997	-0.302187434
Potra2n10c20808	red-2011	0.22852362	-0.130590874	-0.321637587	0.128658562	0.042212979	-0.209329854	-0.229583631	-0.262904243	-0.438134218	-0.243845986	-0.031464245	-0.094959876	-0.124506855	-0.166758655	-0.105032495	-0.369657299	-0.287781559	-0.358905999	-0.108743579	-0.353573888	-0.401611194	0.134286372	0.313534706	0.201507791	0.332145065	-0.446300935	0.2356899	0.038290567	0.05024773	-0.011757437	-0.1017692	-0.047305017	0.065223521	-0.241829924	-0.135404253	-0.235605808	0.079610253	0.295374439	-0.527375257	-0.265726476	-0.225460451	-0.071085547	0.119270299	-0.291209913	-0.120189174	-0.24495065	-0.301822664	0.009019153
Potra2n10c20809	blue-2011	-0.652717981	0.113598915	0.042136251	0.26604613	0.094948019	0.189097051	0.425292344	0.262962975	0.367882807	0.130541836	0.18839956	0.170050927	0.548935911	0.414326871	-0.025922406	0.40734	0.016384647	-0.513229295	0.214088139	-0.012701334	0.450657519	-0.79057932	-0.205528883	-0.463323319	0.036525599	-0.043506968	-0.669429102	0.59731828	0.246145106	-0.195609618	0.100113865	-0.019718239	-0.054478191	0.027384072	-0.468287839	-0.414359971	0.31406146	0.417999152	0.608755631	0.264643407	0.342898773	-0.12578644	0.532585676	0.097043325	0.077843633	0.704428095	0.161240332	-0.404058558
Potra2n10c20811	brown-2011	0.503343907	-0.39759838	-0.485628408	-0.42893833	-0.097418302	-0.003661865	-0.5276991	-0.643919433	-0.554558838	-0.487881347	-0.39202181	-0.326733981	-0.538941755	-0.48835881	-0.343826342	-0.641943212	-0.428483719	-0.377830047	-0.609007382	-0.483751267	-0.590511389	-0.216724187	0.052029437	0.323705482	-0.040967983	-0.607425155	-0.063726072	-0.389389859	-0.267641994	-0.147448473	-0.428880466	-0.195749665	-0.164635635	-0.395448	-0.256464733	-0.095032471	-0.29305711	0.005279944	-0.712734365	-0.695879437	-0.546992695	-0.181680827	-0.026010153	-0.57510257	-0.284724677	-0.440561198	-0.448810925	-0.401724059
Potra2n10c20812	turquoise-2011	0.781423297	-0.280293726	-0.384468591	-0.599485722	-0.4648	-0.578315555	-0.500011361	-0.373886845	-0.708221249	-0.681510295	-0.614005168	-0.350140632	-0.643452901	-0.711615894	-0.38876999	-0.20939488	-0.468327371	0.421966268	-0.407291393	-0.458020327	-0.730652505	0.662062877	-0.089841155	0.675696058	-0.052301163	-0.235866573	0.338929336	-0.748071878	-0.381578729	0.117820009	-0.49544014	-0.304752298	-0.329670585	-0.060941096	0.55860822	0.338813717	-0.603748284	-0.716732026	-0.629203499	-0.347912662	-0.593638689	-0.381400397	0.018296052	0.06208284	-0.142192652	-0.723536341	-0.424276612	0.679089489
Potra2n10c20813	turquoise-2011	0.642577474	-0.349319303	-0.486235733	-0.761760637	-0.376413559	-0.387501853	-0.499478485	-0.482953129	-0.555691672	-0.445618335	-0.792535505	-0.429280338	-0.576007398	-0.712153202	-0.496810115	-0.44601602	-0.483892155	0.011864818	-0.542448002	-0.435541034	-0.623867568	0.268104298	-0.246919855	0.406861242	-0.007406769	-0.35222787	-0.08320222	-0.722685816	-0.622326449	0.066328091	-0.472046226	-0.291623534	-0.369700515	-0.416971773	0.694731976	0.159292895	-0.577463038	-0.466079096	-0.548409164	-0.380455718	-0.796729456	-0.257177167	0.120120089	-0.249886947	-0.452146362	-0.517193597	-0.15974159	0.25680088
Potra2n10c20814	greenyellow-2011	0.030727783	-0.261315774	-0.464984074	-0.184945502	-0.041429539	-0.146211654	-0.258277169	-0.356610725	-0.249403414	-0.305095374	-0.311257514	-0.150496877	-0.205222836	-0.235932397	-0.458069637	-0.425745283	-0.481706205	-0.673854408	-0.364294169	-0.444867588	-0.340346191	-0.401535494	-0.272545164	0.275869777	0.024677876	-0.69790751	-0.34341243	-0.014258104	-0.112133175	-0.298498477	-0.258623422	-0.377630057	-0.411479365	-0.357198596	-0.259457747	-0.531605508	-0.183458292	0.186324436	-0.313904366	-0.287179501	-0.401777229	-0.350871131	0.652837444	-0.174731423	-0.301000914	-0.093712077	-0.255980344	-0.242804823
Potra2n10c20819	brown-2011	0.128964052	-0.643312664	-0.126128673	-0.389464193	-0.810732629	-0.674611037	-0.667098847	-0.468166477	-0.322061435	-0.568761818	-0.663231678	-0.630022345	-0.342845797	-0.280306487	-0.581373464	-0.131865469	-0.783784849	0.040692261	-0.511910086	-0.552258304	-0.697093099	0.023164435	-0.283312834	0.26973966	-0.331356128	-0.145613082	-0.238076464	-0.429571649	0.148324401	-0.275981809	-0.478112371	-0.462425105	-0.517983946	-0.560428332	0.12254026	-0.375429902	-0.552927457	-0.520607147	-0.275278447	-0.427861718	-0.265845454	-0.242206152	0.116299866	-0.291836815	-0.433783513	-0.035442963	-0.496952299	0.249198643
Potra2n10c20820	blue-2011	-0.661121777	-0.275582802	0.183752201	0.237209417	0.00424737	-0.164294375	-0.166367137	0.036606358	0.297401142	0.118411353	0.020895556	0.03172304	0.054232363	0.59474277	-0.35929779	-0.019616214	-0.131892459	-0.486566257	0.015547061	0.002614298	0.186193162	-0.734693173	-0.590350542	0.091908351	-0.400965066	-0.344432791	-0.73619571	0.322118763	0.532919427	-0.731419603	0.331236691	-0.467393892	-0.524066986	-0.334943008	-0.651285238	-0.961626714	0.142831828	0.112241592	0.391490027	0.143751098	0.416220168	-0.063606729	0.730966015	-0.024234321	-0.434217937	0.388961876	-0.025458792	-0.246874468
Potra2n10c20823	darkred-2011	-0.279886266	-0.360395916	0.111548229	0.012399577	-0.060916829	0.122859395	-0.460028637	-0.314619133	0.282150415	0.07877117	-0.087532831	-0.198056531	-0.245307659	0.164608659	-0.33658466	-0.547379585	-0.24401692	-0.299623182	-0.32010367	0.027743196	-0.142445572	-0.44307198	-0.424539765	0.224336772	-0.484555588	-0.274561107	-0.340490634	0.010943089	0.348478347	-0.574055193	0.054338445	-0.38878906	-0.456839525	-0.424298347	-0.517155634	-0.699611037	-0.127925409	0.015835127	-0.076151515	-0.238707365	-0.005141686	0.161213585	0.177416329	-0.214734469	-0.420702837	0.048471912	-0.153089129	-0.473580673
Potra2n10c20824	blue-2011	-0.48325464	0.494037156	0.244121041	0.365981853	0.441192436	0.713672205	0.651937616	0.470777344	0.586359873	0.541629252	0.472319887	0.336738839	0.633381373	0.416119309	0.368346713	0.274868683	0.558136738	-0.024070205	0.526396417	0.493008563	0.7587103	-0.347109744	0.067370257	-0.615188043	0.196944044	0.397438752	-0.284426523	0.610908574	0.117709048	0.133535841	0.371318777	0.35574341	0.372636173	0.276101551	-0.072122694	0.164824068	0.606309952	0.445864564	0.645311621	0.499087391	0.34457112	0.420513372	-0.093277299	0.187919441	0.202058331	0.563651771	0.538491714	-0.429292824
Potra2n10c20828	purple-2011	0.219477871	0.068274156	-0.17681073	-0.242883733	-0.385325597	-0.219192007	0.216554857	0.060271883	-0.222141598	-0.290786424	-0.227269777	-0.183817532	0.194957996	-0.338340094	0.060034933	0.458985492	-0.155248643	0.296445172	0.024804561	-0.254977726	-0.115253605	0.319715283	0.238904114	-0.261579102	0.24449974	0.321729215	0.145877419	-0.14404914	-0.285583056	0.460018038	-0.399875885	0.189152843	0.213397728	0.149064919	0.548184291	0.569159769	-0.1758242	-0.23271555	0.057165585	0.003197795	-0.174776722	-0.230140255	-0.229588679	0.075663204	0.268310724	0.127609553	-0.057392462	0.367519418
Potra2n10c20829	turquoise-2011	0.166108728	0.159429241	-0.053147422	-0.237236326	-0.085844418	0.587376994	0.0428273	-0.083562203	0.243421193	-0.073930069	-0.096997679	-0.170734443	0.006747541	-0.378250196	-0.066978014	-0.250637297	-0.024382804	0.388434679	-0.075589328	0.141140718	-0.003954397	0.101916835	-0.119439443	-0.014466224	-0.104017456	0.276542547	0.001930499	-0.048690124	-0.099981787	0.143060644	-0.2929443	0.012716148	-0.049136088	0.146515203	0.212655308	0.393860924	-0.08784495	-0.218254224	0.002248349	-0.037285274	-0.363985637	0.274584022	-0.306642788	0.212817123	0.082237179	-0.028744212	0.050801456	-0.240676648
Potra2n10c20831	brown-2011	0.201138255	-0.402193031	-0.586976602	-0.350191556	-0.610809155	-0.25876389	-0.254739082	-0.499491081	-0.47140378	-0.826076767	-0.415973475	-0.52437293	-0.128876587	-0.496757304	-0.43042657	-0.046804056	-0.745161042	-0.227949001	-0.470748214	-0.798689529	-0.595080726	-0.167633036	0.045729135	0.11794925	-0.064218323	-0.35726573	-0.072742794	-0.143967885	-0.008359284	-0.069234939	-0.802426871	-0.303720897	-0.217198852	-0.197542249	-0.264542754	0.007946169	-0.3966496	-0.19159698	-0.358602893	-0.583185913	-0.382268939	-0.579918716	0.101901285	-0.239546086	0.056742457	0.072815303	-0.749878803	-0.080617418
Potra2n10c20832	turquoise-2011	0.702690702	0.169980058	-0.14772255	-0.116124293	0.372584018	-0.079678281	-0.127775847	-0.043842012	-0.611480978	-0.236933461	-0.070887869	0.284502574	-0.373778573	-0.353628278	0.056197554	-0.213482735	0.076587253	0.022090328	-0.054500285	-0.052787355	-0.273213961	0.260267227	0.236492191	0.402913991	0.422252841	-0.346784181	0.212162519	-0.26969066	-0.363934382	0.236819124	0.06338898	0.152642533	0.09452062	0.169903037	0.150216628	0.169423565	0.054588085	0.072694737	-0.55018789	-0.089347044	-0.326642041	0.026867553	0.164999282	0.007640766	0.008386766	-0.777635671	0.066919432	0.202627762
Potra2n10c20834	turquoise-2011	0.564165001	-0.228734451	-0.28949704	-0.702549464	-0.333752616	-0.121870163	-0.346411431	-0.393027954	-0.252293533	-0.126906993	-0.586460828	-0.423007799	-0.455726424	-0.636101432	-0.188285652	-0.388235975	-0.195990675	0.28348195	-0.44445962	-0.145670556	-0.407909181	0.472123677	-0.060529807	0.151814325	-0.091855701	0.060999371	0.21846295	-0.726964622	-0.655277895	0.261220597	-0.402789097	-0.04092731	-0.075525819	-0.287937092	0.837146125	0.517099295	-0.557546928	-0.478711724	-0.415326274	-0.331664948	-0.670398979	-0.038260956	-0.44816776	-0.265202072	-0.255130152	-0.385373788	-0.014584458	0.170190583
Potra2n10c20836	brown-2011	0.269854112	-0.0044724	-0.10324313	0.033266575	0.279230648	-0.10746817	-0.246197109	-0.116573184	-0.289881878	-0.095044605	-0.087655015	0.171772606	-0.270092365	-0.145837967	-0.166253484	-0.403355466	-0.14589699	-0.327788232	-0.125247591	-0.076675698	-0.264375155	-0.050085861	-0.06403742	0.389669814	0.224372919	-0.490200499	-0.065182083	-0.048826432	-0.074883394	-0.107720039	0.113052716	-0.111925933	-0.206404183	-0.123724574	-0.099096725	-0.41860095	0.030922635	0.221373419	-0.405136271	-0.068375428	-0.266340408	0.039486753	0.48729004	-0.01205517	-0.223243849	-0.471252454	0.035997961	-0.008692255
Potra2n10c20837	brown-2011	0.663607468	0.005360088	-0.165561907	-0.29593929	-0.15878844	0.245747964	-0.18127195	-0.337033553	-0.332714392	-0.419977713	-0.148305965	-0.194695738	-0.234672213	-0.675414059	0.100128869	-0.225364726	-0.232153436	0.280193533	-0.367755678	-0.197279644	-0.477551103	0.287324692	0.434442846	0.053182723	0.15738505	0.115112529	0.436505413	-0.327731139	-0.281976587	0.431533168	-0.551083205	0.261875239	0.233033659	0.148899791	0.088222983	0.535042302	-0.287443113	-0.10060961	-0.576757413	-0.501921391	-0.49616803	0.072080624	-0.591085456	-0.15101333	0.317597097	-0.4330723	-0.266578656	-0.16248063
Potra2n10c20847	turquoise-2011	0.678424882	-0.203779611	-0.364463091	-0.400525156	-0.101708587	-0.530156921	-0.507197556	-0.27474577	-0.703050719	-0.45381509	-0.472962506	-0.145263608	-0.685258543	-0.445959606	-0.417282315	-0.434107056	-0.254423178	0.225611913	-0.212823997	-0.293014153	-0.559443308	0.583634849	-0.199342496	0.829396083	0.029215002	-0.495577545	0.212116318	-0.594881653	-0.285249043	-0.103278223	-0.09132726	-0.391605142	-0.383942085	-0.154850471	0.460753768	0.050674829	-0.295279877	-0.51208328	-0.616061728	-0.146583322	-0.482452873	-0.22105407	0.314200226	0.050684589	-0.406229502	-0.820015147	-0.24971046	0.650066439
Potra2n10c20848	brown-2011	0.736615501	0.403326235	0.129803027	0.087678169	0.213226923	0.199536246	0.074841842	0.107478144	-0.387841393	-0.191273794	0.136293999	0.224178227	-0.018065644	-0.453456676	0.394865699	0.022209511	0.128421082	0.505221868	0.129779306	0.120571507	-0.245659783	0.597500059	0.668719556	0.021317641	0.608411978	0.303702536	0.5700827	-0.099841907	-0.18509079	0.668006461	-0.082610517	0.551851142	0.497274122	0.419649371	0.341139474	0.583607977	0.164284357	0.09781343	-0.463356146	-0.029136461	-0.262575677	0.410919638	-0.473007332	0.131492943	0.404224452	-0.594040574	0.132323124	0.211218183
Potra2n10c20849	blue-2011	-0.814672786	-0.034712617	0.233226753	0.377940731	0.084559122	0.062447297	0.255972014	0.256444902	0.524479364	0.267856338	0.386320156	0.181880596	0.307971418	0.704883035	0.017238244	0.364697935	0.190408444	-0.280726389	0.228370591	0.158211917	0.51897971	-0.601887638	-0.347566988	-0.158367303	-0.436746874	-0.020085166	-0.366473049	0.476039383	0.515883275	-0.501892748	0.310397598	-0.223060847	-0.178411821	0.106309278	-0.753157372	-0.480537451	0.20029744	0.132938244	0.646400346	0.251619721	0.689526329	-0.209291751	0.357254075	0.18831681	0.089593338	0.618807737	-0.039569431	-0.231471464
Potra2n10c20850	yellow-2011	-0.48929893	0.520325533	0.437471502	0.643830425	0.148803715	0.301676958	0.599423854	0.594632366	0.575410697	0.247541304	0.58728233	0.38405161	0.689311258	0.347249509	0.375818401	0.582406922	0.236990775	0.258198651	0.577187267	0.3704036	0.469705275	0.044023473	0.128615721	-0.324635333	0.177548393	0.535399015	0.131923388	0.691758821	0.508015997	0.189943853	0.206438537	0.25538251	0.204587177	0.601189698	-0.223287993	-0.018091101	0.3901552	0.256213485	0.57544561	0.555907633	0.484751066	0.206547768	0.09702547	0.716568166	0.594023262	0.452425313	0.236434493	0.112063325
Potra2n10c20852	lightcyan-2011	-0.19310134	0.618455825	0.207264667	0.580174161	0.484920673	0.278355292	0.729739047	0.507104708	0.272926949	0.301242849	0.652110804	0.628500644	0.622468952	0.126328188	0.641671831	0.548699137	0.314089312	-0.236364212	0.396848807	0.242092774	0.393710995	-0.042750827	0.526432476	-0.445880041	0.572952046	0.243636316	0.369281644	0.594096013	-0.008882466	0.528946059	0.133843192	0.591766577	0.532097784	0.668757301	-0.251293764	0.115489127	0.322747341	0.717619929	0.223883939	0.327078413	0.26868492	-0.034558389	0.093943229	0.45499328	0.841560815	0.196686859	0.319193842	-0.075829251
Potra2n10c20853	lightcyan-2011	-0.158437114	0.507432965	0.104495124	0.522295761	0.411340424	0.185268681	0.612961071	0.411137767	0.123847782	0.112072156	0.536895897	0.554969006	0.542710862	0.093383937	0.471796957	0.494268419	0.16057835	-0.331609037	0.317366794	0.080778699	0.272599903	-0.167109051	0.441251526	-0.337379683	0.549006149	0.06345641	0.207595984	0.57609332	0.045145912	0.398183484	0.064176011	0.452196452	0.39486637	0.568529943	-0.366803543	-0.027581593	0.307518263	0.678679484	0.154257769	0.243272434	0.220095918	-0.120747244	0.274812395	0.391588485	0.720698514	0.163296387	0.187398198	-0.091892313
Potra2n10c20854	yellow-2011	-0.002902723	-0.162884431	-0.25586745	0.166195932	0.047540329	0.087660634	-0.165597405	-0.230338993	-0.273922412	-0.385749624	0.175029086	-0.073074509	-0.153383733	0.090526028	-0.154362679	-0.223185963	-0.131150199	-0.181903451	-0.05275727	-0.288101787	-0.156538382	-0.213596197	0.088323126	0.297084718	-0.126036051	-0.440183704	0.03984618	0.173315434	0.389140661	-0.366725658	-0.083242087	-0.244960638	-0.064579641	0.003924503	-0.776048158	-0.191036612	0.175309893	0.07199282	-0.246759412	-0.28898739	0.135660517	-0.178986754	0.092511531	-0.152165362	0.007896506	-0.072622865	-0.555815881	-0.227921629
Potra2n10c20856	blue-2011	-0.566621016	0.230962377	0.210858528	0.355001509	0.331020918	0.309834711	0.398593118	0.293302205	0.636942473	0.546218344	0.522429749	0.325496885	0.270185104	0.436198113	0.308348767	0.15750658	0.410250353	-0.147871883	0.242351894	0.397884946	0.548002259	-0.155045801	-0.113664958	-0.154371644	-0.242608946	0.134935086	0.173446672	0.35728091	0.155921257	-0.119248925	0.306972103	0.049504004	0.076764219	0.318707279	-0.374489474	-0.087287692	0.109714839	0.243121549	0.433989675	0.280836441	0.421812756	-0.079669495	0.020936272	0.331103071	0.338594448	0.34818703	0.178548269	-0.186480713
Potra2n10c20858	turquoise-2011	0.049690849	-0.104202006	-0.203933893	-0.399510846	-0.025461483	0.109844223	-0.128452945	-0.240966228	0.257831282	0.2805317	-0.256825955	-0.167006565	-0.263011354	-0.313054326	-0.125570537	-0.466726423	-0.048017733	-0.132253669	-0.341410048	0.085046411	-0.063439351	0.142099062	-0.308747862	0.12064764	-0.244580752	-0.08418879	0.141373842	-0.357302914	-0.49441381	0.015377473	-0.162205574	-0.146187078	-0.215498983	-0.200918065	0.427458691	0.089476366	-0.468741217	-0.131015739	-0.140976426	-0.132550145	-0.46665445	-0.112059225	-0.08210197	-0.01884391	-0.1575615	-0.1185748	0.134135338	-0.109612942
Potra2n10c20861	blue-2011	-0.09634319	0.014066438	-0.37294289	-0.076118625	0.104343123	-0.1773187	0.170351716	0.054879387	-0.135348445	-0.09540338	0.037366044	0.101179067	-0.10470008	0.072625064	-0.134077272	0.088317443	0.096170896	-0.158247381	0.093609418	-0.157770955	0.151306989	0.021755478	-0.236606652	0.300083985	-0.119054825	-0.386128747	0.048067216	-0.006173406	-0.130289224	-0.203848292	0.028727157	-0.298663433	-0.174234679	0.167824172	-0.101515137	0.06858184	-0.041446216	-0.135016046	0.087968487	0.112230586	0.063164142	-0.557481505	0.421737065	0.233753981	0.043741766	-0.019564894	-0.185757863	0.262742672
Potra2n10c20862	yellow-2011	-0.195846426	-0.2845651	-0.019618957	0.106612894	-0.234342621	-0.524637427	-0.265780202	-0.071844968	-0.122317269	-0.355545367	-0.068135365	-0.022249372	-0.187080916	0.150098204	-0.351621067	0.095945744	-0.388454311	-0.184275754	-0.1321377	-0.298758192	-0.248913034	-0.16864725	-0.36210091	0.477736997	-0.316393147	-0.396351232	-0.133309864	0.026246568	0.399996322	-0.472270858	-0.052000752	-0.492680681	-0.527930293	-0.023550445	-0.528096362	-0.623520447	-0.22055397	-0.199267211	-0.022114761	-0.065898728	0.19723394	-0.462875781	0.657104571	0.239733226	-0.057912149	-0.048743747	-0.426923393	0.28042614
Potra2n10c20865	magenta-2011	-0.196659067	-0.254751271	-0.087029367	-0.363388911	-0.033211222	-0.001010686	-0.121491559	-0.098128712	0.085932225	0.182764704	-0.287457203	-0.171317171	-0.185954598	0.222053329	-0.268525324	-0.120162194	0.155256886	-0.115138594	-0.095626545	0.05679849	0.238543765	-0.367012178	-0.483510132	-0.0377118	-0.384587393	-0.135912615	-0.569354466	-0.220882945	-0.186371934	-0.368203583	0.173508594	-0.270785902	-0.243868294	-0.381148576	0.140721752	-0.058706147	-0.036599959	-0.247648694	0.279002269	0.032350093	0.042868549	-0.037534587	0.089412484	-0.312710368	-0.539682539	0.190153436	0.150098285	-0.178779002
Potra2n10c20868	brown-2011	0.73132281	-0.078723488	-0.154281268	-0.414057513	-0.145208652	0.107523696	-0.348127948	-0.401100114	-0.293273364	-0.182895627	-0.261099091	-0.264562457	-0.444121671	-0.691988655	0.07208882	-0.478409612	-0.146666621	0.365698476	-0.416053413	-0.067814315	-0.516738391	0.597847252	0.331443363	0.202619394	0.060941914	0.116168393	0.618502743	-0.582403912	-0.452679746	0.408304013	-0.410624326	0.190619292	0.171049676	-0.036122572	0.468399872	0.563351858	-0.426927098	-0.247026647	-0.68368644	-0.470090049	-0.610178749	0.150541179	-0.713430636	-0.222229792	0.079696831	-0.603011563	-0.144015498	0.025850734
Potra2n10c20871	green-2011	-0.068676457	0.008015466	0.138109856	-0.102818389	0.190880474	0.292992669	-0.172690846	0.036921652	0.240571118	0.260492067	-0.063603454	-0.003425691	-0.237110619	0.187656341	-0.215458675	-0.405506525	0.279501861	0.279436474	0.120516582	0.380529728	0.227968033	0.001167631	-0.502122167	0.289441923	-0.336105342	-0.013519267	-0.299074498	-0.09261493	0.093563242	-0.37490856	0.374258644	-0.282360817	-0.306295506	-0.138799623	0.143826429	-0.089542418	0.155952169	-0.293000482	0.161700996	0.241429182	0.006954294	0.393003826	0.072712909	0.100979015	-0.496087037	-0.13245627	0.248277817	-0.051508313
Potra2n10c20872	blue-2011	-0.65427765	0.142140079	0.200219798	0.546603148	0.113442899	-0.029568736	0.362530973	0.411543832	0.309877595	0.304368059	0.414985624	0.15547322	0.499753604	0.702040195	0.132025934	0.396174653	0.300706421	-0.028365613	0.583841336	0.180767356	0.515098785	-0.117547137	-0.001982103	-0.278868826	0.022728403	0.162485889	-0.158466514	0.575436793	0.543416935	-0.230164057	0.463032738	-0.023414843	0.14032244	0.055753465	-0.232985389	-0.223392628	0.55289091	0.199054161	0.586623886	0.48530419	0.662003503	0.095560337	0.161510456	0.138394727	-0.014330183	0.592301679	0.101689292	0.120420874
Potra2n10c20875	brown-2011	0.233326478	0.228382372	-0.245246852	0.000616483	0.353972314	0.715185307	0.251324779	-0.18304608	0.009687352	0.15416419	0.266206543	0.043956473	0.139488024	-0.290316325	0.408858675	-0.303785724	0.216660429	-0.253246724	-0.10729539	0.043170251	0.071295001	-0.082627403	0.617882089	-0.423960485	0.351387399	0.039929651	0.36029909	0.116684719	-0.360025683	0.436441083	-0.213089974	0.514176624	0.621536404	0.104271075	-0.124751123	0.512418039	0.162099185	0.553143503	-0.310192351	-0.332003274	-0.284093898	0.197376158	-0.665258944	-0.394338629	0.357727106	-0.006901584	0.042949747	-0.702034282
Potra2n10c20876	turquoise-2011	0.0596994	-0.096934619	0.254172571	-0.194498338	0.024389541	0.238737888	-0.183135669	-0.08405604	0.179787645	0.345183883	-0.112176502	-0.140228389	-0.137605898	0.079526682	0.084478988	-0.233316503	0.258004105	0.242741381	-0.073984436	0.322928608	0.116066158	0.009186701	-0.027970857	-0.203205222	-0.184843228	0.307670401	-0.119423473	-0.255472712	-0.131576173	0.010848582	0.19102271	0.149091983	0.126456691	-0.279224627	0.313322213	0.183099221	0.019502717	-0.128579269	0.046658574	-0.04460952	-0.013493721	0.490272916	-0.55840053	-0.380514391	-0.328991355	-0.008704249	0.298098107	-0.247939728
Potra2n10c20878	yellow-2011	-0.572333491	0.495054504	0.428666331	0.881528147	0.450763299	0.338105082	0.572432277	0.57676124	0.462696198	0.358700661	0.801373101	0.534569744	0.674102345	0.618910873	0.458476036	0.445780642	0.387600448	-0.069339938	0.655910692	0.382623714	0.5544561	-0.176583118	0.284110373	-0.327491087	0.278824367	0.261888783	0.089564188	0.864300148	0.647747009	0.022048527	0.475592637	0.29834045	0.338107539	0.491972142	-0.607543559	-0.265953132	0.684247211	0.595719176	0.482866276	0.512217909	0.684763999	0.27558632	0.169649475	0.446827504	0.486477133	0.429282528	0.214384323	-0.109466318
Potra2n10c20879	blue-2011	-0.750193591	0.357483548	0.458075833	0.62783761	0.365124273	0.250892587	0.582728335	0.632417441	0.550019821	0.474026262	0.634276721	0.462201744	0.591913496	0.844668694	0.332143592	0.617686369	0.574028998	0.022845544	0.67481293	0.464659919	0.813683981	-0.37430288	-0.075976417	-0.381394668	-0.053957603	0.31151064	-0.286929495	0.691007007	0.538823113	-0.197570214	0.61937844	0.13034454	0.185234512	0.372084166	-0.469647694	-0.183958051	0.635066419	0.280374024	0.833320682	0.633840168	0.861916767	0.168817584	0.206677954	0.362437287	0.224198632	0.617102663	0.332344063	-0.066369262
Potra2n10c20883	brown-2011	0.701724042	0.184383892	-0.045519245	-0.039896858	-0.091356973	-0.053252332	-0.171360633	-0.076786011	-0.388994745	-0.40986463	-0.066088119	-0.014825024	-0.226576693	-0.601497305	0.061766701	-0.171519041	-0.209769195	0.550800357	-0.048872012	-0.085112771	-0.512887277	0.777454014	0.353203269	0.410041076	0.322706501	0.118929191	0.661523814	-0.244583984	-0.075616663	0.423487045	-0.296377936	0.137633638	0.087863231	0.316743493	0.349207401	0.391054719	-0.162181225	-0.227432297	-0.579503182	-0.125502868	-0.423710426	0.137332469	-0.24025345	0.322209347	0.286959124	-0.666077477	-0.183129779	0.458660032
Potra2n10c20884	yellow-2011	-0.097399436	-0.093100725	-0.080189773	-0.016226614	0.203238443	0.396068304	-0.072889519	-0.182329398	0.104093066	-0.028531606	0.20336242	0.039448255	-0.213998944	0.120713368	-0.025955761	-0.253242596	0.136745093	-0.15251199	-0.1613811	0.042589972	0.115582509	-0.393031482	-0.132681083	0.173230768	-0.395243826	-0.261651854	-0.051993874	0.035555376	0.127379967	-0.348154949	0.002753322	-0.159156956	-0.09055663	0.08865452	-0.714005985	-0.057934012	0.009244457	0.022811575	-0.044538269	-0.249584846	0.128826827	-0.103467785	-0.070046748	-0.101215889	0.057931041	-0.036610633	-0.25516279	-0.497117988
Potra2n10c20885	yellow-2011	-0.535305373	-0.172835453	0.001198949	0.423020381	-0.097204075	-0.224182824	0.090061435	0.042886916	0.060928461	0.068090381	0.233668521	-0.08277252	0.359587712	0.50384636	0.031080275	0.219960197	-0.073901829	-0.403122163	0.19106003	-0.192511529	0.128834057	-0.293190189	0.18702419	-0.318949095	0.039642305	-0.08431016	-0.121800677	0.436116395	0.472379634	-0.238744094	0.143803999	-0.036285132	0.147592004	-0.244109403	-0.449856257	-0.406278385	0.308914823	0.348448628	0.226939165	0.020049565	0.470164214	-0.101730415	0.073490234	-0.301689924	-0.051880446	0.563832136	-0.212137263	-0.115904416
Potra2n10c20891	blue-2011	-0.597164873	-0.005219721	0.184348626	0.270410658	-0.104873202	-0.01497424	0.216402178	0.313621164	0.250800198	0.034712228	0.157304262	-0.001509286	0.358319013	0.613894974	-0.126716047	0.440006292	0.154164138	0.119240514	0.42857284	0.080019921	0.443596167	-0.353210742	-0.302588381	-0.182793083	-0.231560584	0.149402964	-0.541296249	0.422202081	0.561277047	-0.404200037	0.300143776	-0.225347611	-0.128667181	0.005111137	-0.294655038	-0.225150222	0.417236583	-0.126434131	0.677275034	0.399321236	0.601414281	0.039423024	0.269609377	0.147315825	-0.165475277	0.596708058	0.002535511	0.057128404
Potra2n10c20892	turquoise-2011	0.265474677	-0.53651927	-0.705462713	-0.617881318	-0.466961276	-0.337148766	-0.50027352	-0.637377211	-0.448538255	-0.409730739	-0.735630755	-0.650972769	-0.394667289	-0.508133541	-0.627328057	-0.605822557	-0.625210408	-0.387746412	-0.545257391	-0.635087179	-0.579875301	-0.007796317	-0.238161566	0.224366491	-0.067081212	-0.545084337	-0.226405756	-0.448189622	-0.388222303	-0.187434052	-0.516557758	-0.447286209	-0.366347752	-0.731801102	0.39776368	-0.110085923	-0.433116456	-0.224195165	-0.474288692	-0.48904931	-0.705525199	-0.336472436	0.152449738	-0.549303068	-0.61772703	-0.092604074	-0.377242739	-0.046569919
Potra2n10c20894	yellow-2011	-0.292583507	0.793590711	0.497567541	0.800143859	0.719395402	0.587543693	0.819203984	0.721583202	0.48913207	0.605598473	0.955990928	0.752230347	0.669047733	0.461625917	0.850259673	0.525432338	0.783974247	0.191504449	0.748791896	0.665327799	0.735079973	0.147441846	0.570191883	-0.465547598	0.460972624	0.539639021	0.482285164	0.706374107	0.24149581	0.454912246	0.542207491	0.690712401	0.722060931	0.80762678	-0.252255195	0.324405557	0.687303372	0.626319674	0.431827461	0.586853096	0.601488293	0.399639479	-0.27244887	0.521362611	0.787870704	0.210540716	0.500084006	-0.062595953
Potra2n10c20895	turquoise-2011	0.449857602	-0.34840532	-0.197080409	-0.735387507	-0.192149381	-0.210761038	-0.486863559	-0.427856503	-0.166175766	-0.060263465	-0.566441002	-0.257378097	-0.701647185	-0.485512826	-0.289386735	-0.457811195	-0.173438281	0.056071549	-0.6144079	-0.078977432	-0.369593327	0.168259266	-0.395444588	0.423073405	-0.409128315	-0.217582952	0.053505091	-0.816303657	-0.637748092	-0.055546127	-0.262986142	-0.25705733	-0.387305132	-0.273986198	0.453472141	0.148754348	-0.729013279	-0.511591042	-0.394977662	-0.378817672	-0.553815583	-0.241263863	-0.092187442	-0.183098209	-0.317984112	-0.52452936	-0.031750184	0.073242302
Potra2n10c20897	brown-2011	0.91149504	-0.084150419	-0.460186828	-0.421678052	-0.143256916	-0.14683507	-0.324577398	-0.439743981	-0.691590307	-0.457641555	-0.3093069	-0.255081877	-0.496386695	-0.806634962	0.000492773	-0.431632418	-0.25499562	0.244500507	-0.378328197	-0.357921215	-0.671432236	0.73604072	0.475127494	0.365125737	0.29225077	-0.170327735	0.74028955	-0.594443168	-0.534704678	0.45472037	-0.502398904	0.130327383	0.207126079	-0.001810896	0.485189886	0.625631147	-0.385556493	-0.218357937	-0.88173359	-0.516071379	-0.694183047	-0.136808117	-0.500740806	-0.232342053	0.112704606	-0.747804753	-0.350385397	0.27130923
Potra2n10c20899	brown-2011	0.375141545	-0.37182703	-0.601280748	-0.584637054	-0.208939273	0.072516409	-0.318221817	-0.688523086	-0.224145802	-0.100577127	-0.399130308	-0.478283656	-0.386251018	-0.636777018	-0.117273642	-0.64913077	-0.339815255	-0.428940703	-0.702931509	-0.40171529	-0.469928579	0.056396485	0.193257459	-0.03641818	-0.061281956	-0.315643538	0.33057557	-0.515392865	-0.675868602	0.18071658	-0.607414119	0.004795159	0.086323828	-0.447182231	0.231619696	0.297065069	-0.582657609	0.058894989	-0.640170488	-0.737582963	-0.723980273	-0.298967708	-0.502703089	-0.666678394	-0.093475025	-0.177116845	-0.305199016	-0.43686607
Potra2n10c20902	turquoise-2011	0.598723385	-0.229494426	-0.21031837	-0.664467882	-0.2650224	-0.04997158	-0.377229405	-0.435104482	-0.282225968	-0.249675562	-0.56507177	-0.302980518	-0.447633653	-0.691103176	-0.179696096	-0.346882315	-0.330052113	0.048123512	-0.602868668	-0.209030697	-0.496424584	0.113463032	-0.034650079	0.113806324	-0.041263777	-0.051179349	0.033272298	-0.647942351	-0.623654224	0.259193762	-0.492554687	0.029911865	-0.123479733	-0.232586726	0.477768243	0.28135857	-0.592336393	-0.272890522	-0.486925196	-0.472631958	-0.689658226	-0.062853641	-0.26300515	-0.286899347	-0.130276871	-0.434452216	-0.030000168	-0.101337844
Potra2n10c20903	blue-2011	-0.608480621	0.229873749	0.600704651	0.452490263	0.115724617	-0.059457157	0.329469478	0.597911917	0.526056293	0.576660411	0.302466699	0.256053045	0.477091974	0.733005441	0.212883782	0.511689377	0.456663791	0.28713315	0.62561261	0.528083367	0.621747753	-0.001029685	-0.17478335	-0.351378484	-0.033801472	0.527629057	-0.284455592	0.393176393	0.424440897	-0.102413458	0.664458073	0.103421447	0.081563769	0.067452792	0.202645269	-0.192012854	0.466779003	0.015679861	0.771317093	0.714665956	0.674248409	0.41222835	0.083801273	0.282020841	-0.122097102	0.504115797	0.533372535	0.279289904
Potra2n10c20904	blue-2011	-0.725770853	0.48314534	0.582491476	0.585384063	0.35095016	0.269759971	0.593389895	0.71227699	0.800813646	0.698309709	0.539577728	0.487274897	0.628224843	0.671535532	0.339081347	0.501563781	0.531700034	0.135248028	0.666024448	0.658320939	0.785981614	-0.113947814	-0.208159839	-0.364611183	0.009700291	0.502195433	-0.180388632	0.621934475	0.382793059	-0.024334113	0.622675308	0.167196922	0.081038422	0.375028391	-0.012680001	-0.206409222	0.468042378	0.247317944	0.845228011	0.802008526	0.622555973	0.335141359	0.253222254	0.620340221	0.20954155	0.540544643	0.618834867	0.08627386
Potra2n10c20908	blue-2011	-0.749227746	-0.161255565	0.197636049	0.169139168	-0.020120731	-0.311432435	0.129638884	0.207775279	0.456249298	0.342889375	0.102446326	0.144439305	0.174095292	0.590049018	-0.099933827	0.349938726	0.048422578	-0.437030825	0.059107507	0.087173739	0.381401428	-0.526378134	-0.514651346	-0.096453957	-0.4171668	-0.115850512	-0.430880736	0.219042095	0.219679409	-0.456362721	0.292878483	-0.294689436	-0.350717653	-0.098232367	-0.367315944	-0.62411274	-0.083488729	0.059526708	0.582818094	0.257689154	0.498422706	-0.370422788	0.579722593	0.148072332	-0.09301387	0.516050637	0.105045539	-0.007717236
Potra2n10c20910	blue-2011	-0.847608178	0.180002266	0.487791363	0.514430713	0.034908708	0.314010546	0.331145556	0.437229499	0.74150218	0.382286931	0.304461821	0.135414632	0.660458448	0.655056594	-0.001378414	0.341011968	0.124901825	-0.063466573	0.454824491	0.358669845	0.561377195	-0.561698791	-0.32695536	-0.462357109	-0.110586601	0.369734698	-0.665565801	0.727234154	0.674422572	-0.300817263	0.379132877	-0.0412386	-0.122382598	-0.007088544	-0.328798957	-0.55503381	0.491837361	0.26047415	0.822691439	0.541048744	0.550448118	0.41541668	0.338795433	0.290469201	-0.084174337	0.797207457	0.354386316	-0.287406768
Potra2n10c20912	blue-2011	-0.114516607	0.182309895	0.252385901	0.297696337	0.068569041	-0.507508592	0.156846158	0.435868233	-0.009759485	0.080833437	0.21464969	0.333516002	0.030553102	0.31021349	0.105325708	0.460718335	0.207898184	0.338022152	0.407028327	0.173668048	0.164158799	0.458623091	-0.118579644	0.328168348	-0.004709304	0.091339517	0.279959099	0.051036716	0.216275528	-0.039745439	0.374974687	-0.106531402	-0.111602533	0.375666783	0.13360908	-0.066532369	0.062493784	-0.248415347	0.235400454	0.480304817	0.414142628	-0.199789255	0.372061559	0.594737889	0.165393115	-0.138738532	0.075258732	0.81627025
Potra2n10c20914	turquoise-2011	0.29466536	-0.358299933	0.00238136	-0.594659889	-0.455670438	-0.191807932	-0.429363456	-0.306985494	-0.152212984	-0.333070607	-0.559200964	-0.351100286	-0.419872161	-0.339044963	-0.347333806	-0.07508186	-0.317328355	0.265889476	-0.470091662	-0.166608119	-0.344579019	-0.077620567	-0.365883718	0.193256734	-0.407095368	0.043943778	-0.29949846	-0.565232076	-0.22090431	-0.102171402	-0.346794535	-0.234286232	-0.382366707	-0.221607906	0.225618086	0.075992948	-0.524609296	-0.587811866	-0.116313428	-0.308724367	-0.295512713	-0.096584866	-0.085876945	-0.140197935	-0.2633446	-0.203929777	-0.131092198	0.031963514
Potra2n10c20915	brown-2011	0.754321794	-0.09627955	-0.548470934	-0.448561827	-0.120192037	0.067038994	-0.244027255	-0.478536904	-0.550720365	-0.305660226	-0.30940674	-0.362717588	-0.370719525	-0.733145481	-0.007664228	-0.538696216	-0.178773885	0.129862943	-0.342848404	-0.324632352	-0.51923045	0.592888895	0.466469343	0.140188795	0.285214496	-0.136001544	0.595814479	-0.496071912	-0.568668445	0.421164871	-0.484460918	0.15249798	0.295736974	-0.164332432	0.538092008	0.678710414	-0.263463231	-0.10825905	-0.760606497	-0.507019448	-0.712750227	-0.027698069	-0.634461196	-0.423382628	-0.016657375	-0.501933293	-0.273344757	0.022846877
Potra2n10c20916	pink-2011	0.042980655	0.253620552	0.44639251	0.150693181	0.020635931	-0.227658019	0.092432349	0.410129261	0.074641668	0.187968047	-0.083747514	0.215138297	0.222232064	0.089134819	0.074825109	0.316778782	0.084499628	0.336388399	0.328831785	0.294422182	0.089487508	0.249978578	-0.056849694	-0.111600142	0.333006987	0.391425557	-0.197427069	0.059261122	0.043902917	0.243979145	0.318730017	0.190270777	-0.009285956	0.054165848	0.612740629	-0.107928561	0.184894691	-0.042213364	0.246411345	0.502476673	0.064835252	0.422773506	0.228184387	0.321985635	-0.123750455	-0.054698557	0.544785902	0.463696777
Potra2n10c20917	turquoise-2011	0.846011571	0.056704859	-0.49222645	-0.555042947	-0.00112916	0.094076161	-0.110481141	-0.376495479	-0.47522633	-0.303154464	-0.311826272	-0.117335352	-0.411812961	-0.902284284	0.062334444	-0.377912546	-0.168191194	0.064434266	-0.455066774	-0.252548437	-0.485289887	0.488546143	0.337849996	0.211521833	0.286661748	-0.156528586	0.587217578	-0.572366419	-0.823509288	0.561777654	-0.568138985	0.215711167	0.186487548	0.125836859	0.518289365	0.696110876	-0.491120216	-0.095585889	-0.731708981	-0.467592722	-0.82106192	-0.23113573	-0.377365873	-0.107160941	0.257284223	-0.663103691	-0.126856407	0.037656941
Potra2n10c20918	darkturquoise-2011	-0.311798857	0.069317745	0.112532332	0.023267305	-0.274823034	-0.180384628	0.12616267	0.23085849	0.327785752	-0.008291281	-0.133859625	-0.031656921	0.227691569	0.029009454	-0.225058941	0.267270561	-0.206144384	0.153639126	0.13661343	0.033391279	0.079865212	0.045040858	-0.445594008	0.044914425	-0.121134296	0.184324448	-0.239957205	0.142911238	0.163804596	-0.08262565	-0.053488674	-0.254115586	-0.387266002	0.085483351	0.253235275	-0.223472268	-0.137320006	-0.244065765	0.398787848	0.36076882	0.014721633	-0.108045084	0.474572098	0.549549958	-0.005368273	0.269493433	0.116920513	0.350010035
Potra2n10c20920	lightcyan-2011	-0.296412209	0.177027604	-0.014552917	0.405318649	0.352173872	0.226992042	0.199668452	0.127290999	0.143081567	0.001052833	0.351100885	0.329571389	0.212832172	0.213921491	0.008517115	-0.011370107	-0.017580263	-0.48711291	0.124615579	-0.003496468	0.156715618	-0.473204324	-0.052136526	0.055234751	0.114986899	-0.34525857	-0.183404952	0.513236606	0.307505878	-0.216218174	0.127494655	-0.065986667	-0.097874339	0.195647529	-0.718826678	-0.503614751	0.278189326	0.487032714	0.082441243	0.097035469	0.174465755	-0.095532253	0.574618999	0.238273293	0.192181518	0.113758032	-0.043217471	-0.321966505
Potra2n10c20922	turquoise-2011	0.544094854	0.158798588	-0.208165866	-0.224444362	0.179948237	0.179441249	0.154776229	-0.10307474	-0.418260577	-0.129423697	-0.029559683	0.088659341	-0.029200269	-0.404167944	0.323783594	0.063932914	0.120265018	-0.067782335	-0.142871911	-0.123164193	-0.110501423	0.055889459	0.57999744	-0.283496646	0.46198542	0.027914766	0.2384467	-0.199556091	-0.562252262	0.561277126	-0.239775409	0.510706018	0.529668596	0.143534816	0.201486373	0.601173905	0.001071123	0.250832769	-0.352786691	-0.283899573	-0.299101652	-0.012836183	-0.443090447	-0.344674121	0.299556159	-0.265170629	0.074616349	-0.203277198
Potra2n10c20924	purple-2011	-0.035657556	0.172387782	0.02152631	-0.106019209	-0.105826395	-0.101514656	0.267052844	0.242381393	0.139417379	0.22718673	-0.072753651	-0.024202045	0.189970538	-0.021389636	0.120531591	0.276378756	0.197642419	0.335795213	0.241951491	0.156663571	0.217257478	0.416634761	-0.010423064	-0.201034072	0.101231785	0.382018011	0.140112264	-0.086282678	-0.249919616	0.287571811	0.054197926	0.121664013	0.143027027	0.090953837	0.719421964	0.432173964	-0.025319722	-0.213488433	0.278873019	0.328987558	-0.017650854	0.016034717	-0.177773198	0.199683573	0.038708388	0.158727911	0.287740607	0.412460388
Potra2n10c20926	turquoise-2011	0.76648333	-0.191316643	-0.504882497	-0.595366456	-0.080510103	-0.276174524	-0.315924695	-0.44591725	-0.580224201	-0.208455662	-0.37682641	-0.223657698	-0.633087328	-0.670325071	-0.021425654	-0.431368146	-0.095489386	0.082031552	-0.459611553	-0.280351571	-0.498018118	0.645235918	0.231530051	0.388416468	0.056544848	-0.278570954	0.668793683	-0.777339332	-0.779370201	0.320398121	-0.369462864	0.019000661	0.100072765	-0.102797389	0.585270225	0.606954746	-0.557396708	-0.306326172	-0.746540913	-0.480784596	-0.636517344	-0.359922932	-0.420106682	-0.304492342	-0.019073282	-0.699966907	-0.236317467	0.292349587
Potra2n10c20927	turquoise-2011	0.757251117	0.004657521	-0.259585425	-0.520357885	-0.011222187	-0.017760593	-0.3115535	-0.277744089	-0.405612681	-0.223728659	-0.476512963	-0.120951205	-0.467144872	-0.715309296	-0.182886627	-0.488834955	-0.19154176	0.185457466	-0.337161001	-0.093624451	-0.463434486	0.427766482	-0.021895083	0.365040889	0.216537368	-0.154474427	0.166369825	-0.559917282	-0.606532804	0.301809394	-0.275335244	0.009530526	-0.122489118	-0.102417193	0.686678696	0.313634454	-0.345599308	-0.241486139	-0.582334446	-0.213551215	-0.767939694	0.092721267	-0.048993986	-0.029523833	-0.200794515	-0.700871842	0.101770518	0.175281723
Potra2n10c20928	yellow-2011	-0.598324357	0.035213726	0.205222195	0.557561957	0.184178335	0.236847187	0.094175289	0.156835925	0.33707232	0.075251301	0.388412957	0.165327347	0.326645473	0.54108153	-0.074918461	0.020994495	-0.011105288	-0.339476061	0.249466628	0.082015471	0.258330763	-0.588308788	-0.161264183	-0.059446588	-0.103904942	-0.160187815	-0.407523972	0.658707239	0.725131735	-0.474851485	0.283665731	-0.179306825	-0.158757605	-0.001960024	-0.855127667	-0.703345856	0.454840333	0.384306551	0.327508422	0.17881726	0.46926076	0.155337717	0.449538268	0.120076087	-0.037302831	0.414600728	-0.080244765	-0.387093657
Potra2n10c20929	turquoise-2011	0.64622283	0.053833577	-0.031696043	-0.299620491	-0.147364326	-0.020389395	-0.212129923	-0.158440563	-0.252668046	-0.056959364	-0.261709276	-0.203944379	-0.251798053	-0.550208375	0.102049024	-0.2815426	-0.037889863	0.538238424	-0.128313925	0.050357604	-0.370441115	0.778574673	0.314939421	0.100070076	0.234745674	0.305674773	0.539018983	-0.478042419	-0.393339482	0.490905936	-0.20791414	0.24276858	0.220926591	-0.033525261	0.823818374	0.587876569	-0.230836381	-0.280621732	-0.465930229	-0.142179324	-0.501200456	0.309789898	-0.621824833	-0.081797838	-0.020149307	-0.492304797	0.090063875	0.322995898
Potra2n10c20930	blue-2011	-0.918025693	0.090082173	0.457800475	0.502675071	0.17926227	0.165933844	0.317059287	0.450348589	0.663289696	0.444070561	0.412766588	0.262647057	0.464698871	0.885849912	0.029290811	0.408836078	0.332817709	-0.148971234	0.457627584	0.380558068	0.698613463	-0.641044698	-0.427017136	-0.281786695	-0.338733085	0.159933559	-0.619707797	0.623483577	0.650368642	-0.517416992	0.567656401	-0.161323455	-0.167249192	0.056050675	-0.584686111	-0.574681135	0.467251551	0.174056462	0.86295341	0.525508851	0.797529407	0.148837621	0.419433957	0.247071991	-0.093917307	0.715805589	0.256097347	-0.219243518
Potra2n10c20931	blue-2011	-0.824959224	0.258521913	0.511236453	0.53840288	0.25415313	0.227857838	0.426655626	0.588186949	0.645492026	0.452169832	0.443479016	0.36079841	0.537535195	0.842116486	0.093011772	0.489707374	0.423361249	0.018992173	0.603610747	0.474429939	0.758065177	-0.506597283	-0.382162414	-0.291050065	-0.185952477	0.273431911	-0.596220511	0.663702723	0.61869414	-0.381302899	0.625537623	-0.067525705	-0.100471644	0.19271008	-0.406508571	-0.439799423	0.576029143	0.160004392	0.905267027	0.681147482	0.773151623	0.267154777	0.43343559	0.406170974	-0.038301142	0.647308131	0.393537095	-0.092898752
Potra2n10c20932	turquoise-2011	0.558635908	-0.36584818	-0.350853797	-0.480373256	-0.029232492	0.100498592	-0.561750491	-0.606586929	-0.421710913	-0.225578835	-0.309585347	-0.341430508	-0.682519378	-0.409396744	-0.196832166	-0.750445651	-0.114983221	-0.005886296	-0.521529846	-0.19889026	-0.451261977	0.132029941	0.059556443	0.385749077	-0.227865376	-0.374251275	0.223039656	-0.584502218	-0.329919001	-0.121689237	-0.241408718	-0.144856231	-0.050683271	-0.351527496	-0.006062978	0.220714104	-0.303874309	-0.227260924	-0.688979425	-0.62197092	-0.465999273	0.010142828	-0.459719552	-0.580353722	-0.333651839	-0.555792515	-0.341518827	-0.276533932
Potra2n10c20934	tan-2011	-0.161104949	-0.399630713	-0.303132032	-0.286027795	-0.117833105	0.349070932	-0.22124418	-0.518750116	0.079178368	-0.039385184	-0.181189697	-0.377161224	-0.098348287	-0.072691022	-0.191805353	-0.430757823	-0.232984565	-0.603268097	-0.507414413	-0.268574897	-0.09811815	-0.719149929	-0.048878775	-0.287501923	-0.285834358	-0.293085012	-0.383026156	-0.042165146	-0.113228176	-0.259684091	-0.330915508	-0.094805699	-0.030950467	-0.49777802	-0.47927503	-0.180089221	-0.15878796	0.242631613	-0.132352463	-0.576198744	-0.202068418	-0.082585184	-0.237106407	-0.722447747	-0.233410539	0.314985594	-0.252916168	-0.91212955
Potra2n10c20935	turquoise-2011	0.3783821	0.052137713	0.018445813	-0.390500092	0.22293294	0.274510755	-0.133363585	-0.132772337	0.002343325	0.246094545	-0.243434495	0.033217465	-0.283498829	-0.307936196	0.039563135	-0.386589823	0.169881041	0.022000765	-0.23938547	0.239985015	-0.024279777	0.022760164	-0.07279637	-0.011323688	0.051085562	0.026820409	-0.076555236	-0.387179791	-0.562474402	0.203223882	0.035486264	0.177430897	0.033577555	-0.144017719	0.4720024	0.227596487	-0.15924651	-0.008436431	-0.213301302	-0.094676058	-0.431723403	0.29685138	-0.220012162	-0.204617279	-0.2224559	-0.362018743	0.405716874	-0.238687631
Potra2n10c20936	yellow-2011	-0.303433372	0.005375977	0.089984614	0.454586803	0.08439588	0.100543731	0.128729948	0.004148913	0.09210979	0.030364455	0.342032968	0.085647148	0.364497538	0.237718986	0.209256125	0.120339477	-0.107963268	-0.462667978	0.042170627	-0.114961787	0.02141989	-0.389061709	0.394698359	-0.369059873	0.215981798	-0.040278817	0.00325461	0.473417137	0.359442631	0.010004578	-0.007387966	0.22250851	0.27370306	-0.029873431	-0.627908553	-0.35754616	0.258480846	0.597974232	0.006976782	-0.136786403	0.268660999	0.04466884	-0.024696778	-0.230996136	0.250751416	0.347201658	-0.136209709	-0.421418585
Potra2n10c20937	blue-2011	-0.534518381	-0.103754186	0.184111802	0.207911943	-0.401106376	-0.12129458	0.095669157	0.197555252	0.211390407	-0.264179972	-0.006979372	-0.149326164	0.381832349	0.380406294	-0.266179582	0.499992547	-0.232187315	0.118588827	0.227424811	-0.135225606	0.155741957	-0.416861001	-0.32039579	-0.166629075	-0.237445839	0.182330498	-0.599602606	0.407205542	0.65009178	-0.355295659	-0.029574918	-0.282225858	-0.284443206	-0.005420676	-0.37172938	-0.362331413	0.19387757	-0.191302632	0.580779146	0.233989119	0.443815781	-0.049798426	0.366883314	0.226710451	-0.059066662	0.613147433	-0.178076672	0.053236578
Potra2n10c20941	turquoise-2011	0.505073381	-0.157775924	-0.338788148	-0.597669173	-0.098701632	-0.154187943	-0.176690897	-0.336342842	-0.321879812	0.003352092	-0.489254374	-0.217439002	-0.30868314	-0.556327831	-0.032338151	-0.278299366	-0.134528713	-0.180452564	-0.444560406	-0.195942008	-0.312240279	0.186903135	0.126558478	-0.087125854	0.187225803	-0.108144392	0.118843994	-0.583305763	-0.829290039	0.380350579	-0.320153383	0.166437735	0.112516586	-0.316635395	0.712123619	0.375059248	-0.444160537	-0.042195086	-0.42186916	-0.342777397	-0.634998283	-0.139453941	-0.272800542	-0.444482449	-0.168277058	-0.306347246	0.137898249	-0.027215931
Potra2n10c20943	yellow-2011	0.159929983	0.303788833	-0.057680952	0.382643978	0.208826548	-0.269609993	0.255333167	0.266062721	-0.296961749	-0.201393407	0.338788934	0.373329199	0.113515904	-0.021600094	0.229090324	0.318730608	0.039219474	0.038098217	0.293777308	-0.101409682	-0.061690551	0.391570236	0.351534843	0.247403994	0.4045981	-0.133061254	0.519896787	0.216703837	0.113574881	0.228097553	0.05878245	0.123309896	0.175202534	0.50289243	-0.15318354	0.062064305	0.152862295	0.17213021	-0.163211019	0.178285896	0.147842581	-0.283862427	0.294815248	0.452917073	0.489789874	-0.26954045	-0.151797808	0.508670917
Potra2n10c20945	blue-2011	-0.454751816	0.171627027	0.386938141	0.289106825	0.016490451	0.130328292	0.234924961	0.374029917	0.388029482	-0.0278023	0.207722432	0.261516636	0.318697525	0.371593493	-0.059443708	0.471996168	0.029694858	0.084059604	0.254512602	0.19125641	0.331559063	-0.48705088	-0.384177038	-0.051855232	-0.201185351	0.167053147	-0.523177941	0.43066873	0.494941328	-0.263549006	0.169546779	-0.132004901	-0.288554934	0.321935053	-0.495241901	-0.393049474	0.197058468	-0.025294277	0.580470436	0.368483178	0.439908673	0.033473409	0.527380575	0.531293307	0.163981489	0.338722687	0.117514689	-0.053229485
Potra2n10c20946	blue-2011	-0.91210514	0.187478451	0.480955262	0.645396899	0.282852035	0.188895658	0.374565092	0.517996858	0.662139645	0.497091948	0.525761848	0.349037159	0.528881625	0.913691093	0.108193673	0.390432205	0.382263448	-0.153671776	0.563139826	0.428321361	0.717249221	-0.539607519	-0.319639043	-0.273120611	-0.206230541	0.162010629	-0.49907938	0.724140498	0.704244555	-0.460122185	0.646129835	-0.09601053	-0.08552506	0.116609935	-0.583675648	-0.59149169	0.578137937	0.290509615	0.824958441	0.597273403	0.821699383	0.219848185	0.432638115	0.3093261	-0.037287308	0.67720496	0.293696009	-0.169997313
Potra2n10c20947	turquoise-2011	-0.010499666	-0.258242006	0.103780642	-0.199542826	-0.368564719	-0.088954464	-0.388614395	-0.164115209	0.02652974	-0.124580303	-0.472936422	-0.378492458	-0.052612387	-0.076957584	-0.439188219	-0.259350771	-0.366031082	0.113239744	-0.133483795	-0.068646413	-0.242531404	-0.128849193	-0.351553416	-0.000137655	-0.093143622	0.076946803	-0.574146271	-0.100333789	0.171497883	-0.210691707	-0.061797238	-0.245523246	-0.363865823	-0.521238425	0.330977505	-0.355520059	-0.03191666	-0.233718116	0.03625036	0.001062682	-0.231941711	0.390952014	0.134835343	-0.184205999	-0.60969304	0.094653827	0.094845748	-0.042780426
Potra2n10c20949	blue-2011	-0.63943451	-0.124788518	0.306222286	0.253291054	0.13944574	-0.01854129	-0.012460283	0.237139466	0.331595473	0.281088167	0.174503752	0.119566292	0.060663044	0.793700377	-0.183954605	0.128504202	0.298440516	-0.059157952	0.308151563	0.270263176	0.491187533	-0.509174628	-0.546993193	0.058801607	-0.47010685	-0.09077402	-0.637888801	0.282747352	0.541127025	-0.695574034	0.594260326	-0.368280545	-0.323727111	-0.154535578	-0.473238711	-0.546710028	0.372619411	-0.101681311	0.597784921	0.36763818	0.658269706	0.114462776	0.410787396	0.03459998	-0.433991563	0.380458198	0.114785644	-0.08357919
Potra2n10c20951	turquoise-2011	0.550837207	-0.156293123	-0.437295532	-0.416584927	-0.396885561	-0.37452519	-0.205977204	-0.290912345	-0.505687159	-0.351614484	-0.419250671	-0.402851562	-0.260112545	-0.577200385	-0.125565692	-0.161363128	-0.284989547	0.290928118	-0.200937002	-0.379188254	-0.488364939	0.726527142	0.251870538	0.174228495	0.193727674	-0.001764773	0.494531199	-0.494144168	-0.42499786	0.349187409	-0.43697698	-0.016073476	0.099540598	-0.15496174	0.754646346	0.55508281	-0.355171296	-0.374320288	-0.476473103	-0.258937967	-0.518209072	-0.215115523	-0.365868497	-0.169481334	-0.060014607	-0.31917207	-0.268632991	0.499245945
Potra2n10c20958	green-2011	-0.332158874	-0.56827702	0.008997683	-0.412945281	-0.596102999	-0.161430456	-0.427714389	-0.305726343	0.160251225	-0.178862152	-0.538214541	-0.561520761	-0.154719143	0.133640647	-0.583358463	-0.094920648	-0.380995653	-0.017975396	-0.335436072	-0.205324108	-0.102395737	-0.531047899	-0.654871993	-0.038258135	-0.647057361	-0.015458503	-0.813811622	-0.2094403	0.210211129	-0.563806957	-0.181715424	-0.513669488	-0.558031779	-0.606997329	-0.055739753	-0.385551003	-0.272091178	-0.485912244	0.299371916	-0.184200459	0.013487869	-0.028657503	0.113363822	-0.344613933	-0.638171989	0.419134758	-0.179705343	-0.235798951
Potra2n10c20960	turquoise-2011	0.711216369	-0.409140773	-0.411567264	-0.749525182	-0.448549075	-0.154691167	-0.643315275	-0.65134149	-0.4518955	-0.454378478	-0.735925559	-0.569055868	-0.636167506	-0.82036587	-0.434952636	-0.667801057	-0.543930728	0.136343756	-0.683828858	-0.389693323	-0.754906998	0.329769462	-0.106669169	0.382686226	-0.118502203	-0.215870802	0.113241739	-0.759210867	-0.513758397	0.09574615	-0.606324335	-0.222798393	-0.289963788	-0.446776656	0.557997886	0.230399725	-0.647664711	-0.46895507	-0.715629161	-0.599910459	-0.86779408	-0.057391392	-0.274488793	-0.372383074	-0.380925821	-0.557314288	-0.28727128	0.02181183
Potra2n10c20961	brown-2011	0.36238183	-0.378071359	-0.420525856	-0.327204613	-0.19070058	0.179196193	-0.518630212	-0.68258851	-0.256389583	-0.364612517	-0.281457178	-0.434816044	-0.440898652	-0.522842941	-0.28596131	-0.772519681	-0.479251464	-0.279658737	-0.623891099	-0.389669795	-0.597400174	-0.071846562	0.082821995	0.266647435	-0.152727384	-0.415560835	0.171008329	-0.299080399	-0.128686916	-0.120194199	-0.52359646	-0.189843171	-0.145364204	-0.372736705	-0.271493613	-0.076303109	-0.369632646	0.014941733	-0.699160029	-0.723168941	-0.575352824	-0.068684383	-0.265508503	-0.47904673	-0.162695018	-0.308908397	-0.503364428	-0.491727211
Potra2n10c20963	blue-2011	-0.623443715	0.069865049	0.321596995	0.372254024	0.376924148	0.223483903	0.266039658	0.315782602	0.37392238	0.427933183	0.419708767	0.31945854	0.263036869	0.785456934	0.161782125	0.278461142	0.486313737	-0.250597475	0.343284845	0.338502655	0.646886289	-0.640981909	-0.17987588	-0.275954503	-0.224422237	0.000288651	-0.481987179	0.431631907	0.371731131	-0.402471126	0.579467276	0.007297448	0.063338242	0.035794524	-0.611856011	-0.341377278	0.488085922	0.279006067	0.592404042	0.311674717	0.707459978	0.124220147	0.185036449	-0.071996671	-0.087850905	0.46100398	0.23545861	-0.362571391
Potra2n10c20965	turquoise-2011	0.105481999	-0.3724553	-0.275999869	-0.268786336	-0.674443634	-0.511170737	-0.414151419	-0.255609833	-0.323336116	-0.570465644	-0.571522883	-0.554808144	-0.152465979	-0.261443501	-0.618817145	-0.124109022	-0.635944543	0.220083275	-0.141310712	-0.483838164	-0.506068655	0.245981849	-0.317271562	0.324618429	-0.108024074	-0.130634274	-0.239358534	-0.197589325	0.209239192	-0.234759807	-0.35994699	-0.510166152	-0.480516301	-0.402979508	0.362099458	-0.192886705	-0.228192893	-0.532676214	-0.129515384	-0.088347033	-0.293914668	-0.142160819	0.288631994	0.005949258	-0.461378215	0.01347975	-0.394379813	0.464194316
Potra2n10c20967	blue-2011	-0.718602325	0.283229011	0.41167456	0.553361541	0.338225755	0.120407466	0.540397352	0.483929402	0.592791602	0.501700747	0.550911757	0.508253039	0.570245336	0.607141036	0.379770075	0.578446648	0.304750504	-0.42763892	0.322661403	0.320230079	0.597817905	-0.548752918	-0.011865745	-0.463516986	0.027715634	0.168899284	-0.198141697	0.610729818	0.272446836	-0.035060169	0.372970844	0.230402163	0.14094272	0.319738757	-0.547691343	-0.416439433	0.268169017	0.55710039	0.628272904	0.38985555	0.622512363	-0.0806922	0.354782159	0.301594372	0.423494638	0.56788022	0.339626357	-0.246637414
Potra2n10c20968	turquoise-2011	0.623477386	-0.327137301	-0.710994764	-0.72728381	-0.363759559	0.09426343	-0.303101538	-0.688391004	-0.49021065	-0.554198369	-0.497701147	-0.529990402	-0.446450604	-0.840152907	-0.229058337	-0.462436212	-0.443677678	-0.113196732	-0.690666803	-0.575162105	-0.587563493	0.09974621	0.188056135	0.116580995	-0.060072876	-0.297133674	0.267524394	-0.576226648	-0.632180995	0.224180443	-0.839939116	-0.060593639	0.026699522	-0.208724877	0.170000105	0.566370915	-0.590791111	-0.230448646	-0.670808629	-0.783932752	-0.779504925	-0.417190518	-0.466183195	-0.483473949	0.044364353	-0.306769289	-0.524481213	-0.289620413
Potra2n10c20969	pink-2011	-0.084129647	0.05276691	0.444105121	-0.104176727	-0.135055416	-0.165487771	0.10927689	0.293734728	0.196443814	0.174073709	-0.060550391	0.108093701	0.074375829	0.188740803	0.147020062	0.53559412	0.223322141	0.417297468	0.111877228	0.28041382	0.243310498	0.013383198	-0.160815492	-0.200528215	-0.186137596	0.489229431	-0.186695519	-0.166419782	-0.053602464	0.113661929	0.167145708	0.140049395	0.001872829	0.159842926	0.2981119	0.179446907	-0.101479849	-0.329016686	0.426479938	0.259812547	0.292347053	0.08571907	-0.12810767	0.175032002	0.063021251	0.11787306	0.323495591	0.262399125
Potra2n10c20971	turquoise-2011	0.235878946	-0.591100067	-0.447736637	-0.683985046	-0.368165732	-0.018705482	-0.625718654	-0.670298135	-0.239343303	-0.198371626	-0.646741869	-0.669232106	-0.565494949	-0.320115452	-0.545321449	-0.752711242	-0.322797163	-0.10685795	-0.565434722	-0.316450253	-0.393053151	-0.099737041	-0.344386327	0.219019978	-0.426522576	-0.347610416	-0.292547714	-0.577973313	-0.298439188	-0.355303776	-0.315297239	-0.427108463	-0.337804853	-0.752167831	0.258694817	0.01843834	-0.377014286	-0.408397007	-0.37202898	-0.53075202	-0.523843238	-0.019765643	-0.261209582	-0.699342855	-0.748523154	-0.126995836	-0.288235364	-0.307057752
Potra2n10c20972	turquoise-2011	0.800614674	-0.404458368	-0.596066432	-0.848801494	-0.494703251	-0.316083948	-0.554441509	-0.620149897	-0.681461358	-0.633336024	-0.796979883	-0.568676488	-0.658667385	-0.861778132	-0.47206852	-0.48477984	-0.531729225	0.170179858	-0.630238672	-0.548290957	-0.749664755	0.39276925	-0.085882989	0.436424371	-0.060470057	-0.309368525	0.119613313	-0.821350326	-0.626083955	0.131855683	-0.67134411	-0.265543984	-0.266377681	-0.359184156	0.630936995	0.418846601	-0.649537826	-0.587487329	-0.70037083	-0.578913533	-0.856333575	-0.307918839	-0.181356797	-0.339846865	-0.333210951	-0.580960604	-0.391015461	0.225873069
Potra2n10c20973	yellow-2011	0.097456257	0.175054504	-0.260758751	0.298288025	0.467740504	0.285165307	0.076513683	-0.019009969	-0.245626497	-0.07278539	0.323453248	0.213247144	-0.026694593	0.079863686	0.046398246	-0.330581923	0.16621182	-0.250922225	0.200559683	-0.041160979	0.048640284	-0.040388381	0.229777352	0.221869611	0.275902559	-0.440701461	0.142927254	0.300921099	0.154771343	-0.124053895	0.188650326	-0.007520887	0.155982393	0.106849073	-0.441740088	-0.072538153	0.452607846	0.378170339	-0.264701394	-0.010092437	0.019063967	0.060966133	0.168349338	-0.043804302	0.010754297	-0.213364243	-0.149624193	-0.191825718
Potra2n10c20974	yellow-2011	-0.598329141	0.240492457	0.343394878	0.700590821	0.279970332	0.196047631	0.401253687	0.416482459	0.330383264	0.160721979	0.653188247	0.384223122	0.493729155	0.673352082	0.279499517	0.477612301	0.284541493	-0.123000724	0.479654261	0.2040828	0.481650255	-0.406535523	0.122289026	-0.236009382	0.002723955	0.106426876	-0.118168319	0.713617212	0.685932314	-0.218181512	0.38193581	0.099489292	0.17391822	0.363463151	-0.837627711	-0.335007764	0.551552063	0.392638385	0.493127302	0.324693736	0.763114545	0.060042111	0.210584598	0.263044289	0.353533336	0.465828074	-0.016293363	-0.175868267
Potra2n10c20975	blue-2011	-0.716390121	0.03774121	0.540401235	0.328507348	0.02755974	-0.31105957	0.187667845	0.48786792	0.551505695	0.462231185	0.18003988	0.282671177	0.278141786	0.711618085	0.005105897	0.518828652	0.228054241	-0.002961678	0.350291603	0.37440447	0.500857979	-0.263174712	-0.518844481	-0.092552949	-0.320685827	0.22166719	-0.423937506	0.275706748	0.388343572	-0.354261615	0.549369808	-0.183211422	-0.307639515	0.051659365	-0.092922508	-0.558530306	0.11365415	-0.07392061	0.753414311	0.587038776	0.651361742	-0.008623507	0.531789573	0.410877566	-0.113694644	0.445229986	0.372020515	0.285366921
Potra2n10c20976	blue-2011	-0.767658863	-0.214867904	0.123432854	0.396372555	-0.129419824	0.023323208	-0.008401075	0.067168068	0.360378804	0.03828198	0.22882506	-0.120087311	0.264667158	0.663807391	-0.238199114	0.091611647	-0.059721513	-0.207661836	0.217074665	-0.028424636	0.27593986	-0.530984734	-0.339165859	-0.061370324	-0.41617438	-0.101815919	-0.473193785	0.512608287	0.789306965	-0.670688067	0.230408117	-0.403164044	-0.273968455	-0.198940036	-0.741845665	-0.628049906	0.324981563	0.04886935	0.487099643	0.145181188	0.587146426	-0.008829566	0.313548016	-0.014952692	-0.232472098	0.637931387	-0.258010325	-0.236837028
Potra2n10c20977	blue-2011	-0.935075407	0.148685947	0.620168305	0.580054182	0.216588329	0.19795432	0.354960297	0.516151533	0.759225054	0.551236559	0.485368309	0.33907424	0.535859338	0.915042088	0.158298374	0.483672999	0.378699654	-0.12625051	0.471090132	0.485935323	0.730504625	-0.641754943	-0.339934248	-0.393423874	-0.291989587	0.301122829	-0.57127805	0.65456094	0.660765149	-0.414962226	0.612269951	-0.020916311	-0.079584327	0.106719458	-0.578576927	-0.587850819	0.470982852	0.26083048	0.893061046	0.551643979	0.85070091	0.256449649	0.327934335	0.262236755	0.00184879	0.730167683	0.366795826	-0.257130871
Potra2n10c20978	brown-2011	0.693156751	-0.235787231	-0.463911747	-0.525453123	0.051038441	-0.064250744	-0.458643019	-0.547022255	-0.462037245	-0.118074624	-0.353381383	-0.22851212	-0.689274058	-0.614492227	-0.120274997	-0.763197083	-0.128995036	-0.093764106	-0.527892113	-0.201392025	-0.513277663	0.431054407	0.1169905	0.450224617	-0.003010755	-0.422944165	0.497757271	-0.681252076	-0.649507628	0.126749814	-0.276373181	-0.065619357	-0.018959886	-0.269554242	0.37314161	0.309190153	-0.463562254	-0.149300915	-0.817246225	-0.534674687	-0.694329246	-0.143486787	-0.327008741	-0.404497519	-0.216248769	-0.724799151	-0.196518194	-0.013420216
Potra2n10c20981	turquoise-2011	0.366174553	-0.047224292	0.123839011	-0.211595118	0.281019457	-0.166816958	-0.233457019	-0.07166368	-0.163006855	0.149816623	-0.014833079	0.253877775	-0.54449946	-0.082094518	0.128652492	-0.171058244	0.24293499	0.060916449	-0.237283524	0.20065455	-0.083806293	0.184228019	-0.073960708	0.412974281	-0.195256673	-0.180901935	0.301105813	-0.497115315	-0.370151931	-0.000502735	0.193494005	0.02307048	-0.073948479	0.12261443	0.027340622	0.074788486	-0.313689024	-0.171015361	-0.311081785	-0.135220824	-0.05416905	-0.120251675	-0.052589967	-0.002057895	0.011608098	-0.629454555	0.099941948	0.148688753
Potra2n10c20983	turquoise-2011	0.435966179	-0.265403207	-0.728367732	-0.568776204	-0.199544712	0.15279575	-0.180781403	-0.582062979	-0.466529038	-0.576978888	-0.359184683	-0.365676459	-0.344714623	-0.639382243	-0.269963468	-0.368443056	-0.392700499	-0.329191666	-0.573509227	-0.587990717	-0.428008882	-0.209950363	0.083138864	0.136069187	-0.050471231	-0.487051272	0.030579526	-0.333637307	-0.473921186	0.042314133	-0.71356008	-0.144252734	-0.050437611	-0.12848316	-0.182105798	0.336448164	-0.396918596	-0.069027445	-0.519696343	-0.676693704	-0.602343758	-0.50872361	-0.117631146	-0.38936224	0.059202481	-0.196251742	-0.53373319	-0.403801396
Potra2n10c20986	brown-2011	0.331882986	-0.556416547	-0.434484939	-0.351082764	-0.154426874	-0.300120438	-0.695666643	-0.641254422	-0.507591979	-0.291498892	-0.435131989	-0.419466524	-0.625990624	-0.249294022	-0.451721819	-0.773266442	-0.398780052	-0.367984047	-0.519927822	-0.428346433	-0.580647231	-0.014313038	-0.097847565	0.462032434	-0.170629465	-0.662562854	-0.020534376	-0.448267107	-0.132233928	-0.369129016	-0.177353262	-0.392141385	-0.292158758	-0.659799875	-0.07771467	-0.319209479	-0.273818758	-0.107252464	-0.67268292	-0.570778084	-0.417879162	-0.138561211	0.032510765	-0.651487591	-0.612151777	-0.407683358	-0.430698815	-0.142089886
Potra2n10c20990	blue-2011	-0.848730081	-0.049510374	0.390306521	0.531428343	0.084356435	-0.031347801	0.17304398	0.332496125	0.46365514	0.255784084	0.396554474	0.196075853	0.35915641	0.869488669	-0.020778981	0.394661637	0.187009883	-0.210728293	0.365410964	0.196214795	0.50817918	-0.613366961	-0.330587471	-0.158975341	-0.355645353	0.016003773	-0.515170964	0.574260824	0.748945081	-0.585718949	0.487762287	-0.22861205	-0.187555566	0.005237771	-0.768171203	-0.668114942	0.40686236	0.155877145	0.688274931	0.360314393	0.829220056	0.010319795	0.430026303	0.140149346	-0.082699941	0.629859249	0.014669502	-0.154090296
Potra2n10c20991	turquoise-2011	0.750082688	-0.387593075	-0.644666505	-0.698065338	-0.530936226	-0.204418838	-0.532757325	-0.689599042	-0.641341553	-0.677694884	-0.71871545	-0.635701768	-0.496907762	-0.928005945	-0.437108547	-0.57261175	-0.687539743	0.023799277	-0.650006681	-0.643422098	-0.849600795	0.355268219	0.108768851	0.301523634	0.09295695	-0.303418589	0.201555966	-0.630709263	-0.500907954	0.207146966	-0.802918744	-0.183654743	-0.161483067	-0.407053611	0.499909508	0.326708792	-0.582314166	-0.350019598	-0.798073368	-0.677179364	-0.924931995	-0.23042414	-0.250198399	-0.411618594	-0.236244803	-0.463404256	-0.483639206	0.048634928
Potra2n10c20992	brown-2011	0.678350191	-0.030869715	-0.441865158	-0.349735692	-0.151525951	-0.063895775	-0.14482829	-0.403455515	-0.441391273	-0.349500093	-0.259481457	-0.19368067	-0.241633789	-0.826264171	0.064527289	-0.305821856	-0.385212921	-0.103216255	-0.465544458	-0.390180391	-0.605379481	0.43511549	0.474132155	0.087163439	0.365161421	-0.141059101	0.621351552	-0.394112977	-0.588067086	0.550352755	-0.638111519	0.23032279	0.213358878	0.017453837	0.355209856	0.434410284	-0.476716312	0.08061843	-0.745293409	-0.527454664	-0.730245795	-0.248654524	-0.339720116	-0.179396563	0.311520539	-0.471838207	-0.254767104	0.019338948
Potra2n10c20993	turquoise-2011	0.822777637	-0.151818561	-0.37998119	-0.630904203	-0.097641508	-0.017677993	-0.416074698	-0.470346999	-0.503111765	-0.250963177	-0.525568004	-0.292678033	-0.563164422	-0.767248986	-0.16104225	-0.604741329	-0.214778272	0.134155383	-0.482357762	-0.203570229	-0.554752713	0.443343623	0.125252091	0.292919372	0.151742269	-0.182967262	0.283828342	-0.691977065	-0.689839525	0.312839589	-0.387455123	0.04287243	0.001548386	-0.25348445	0.664480748	0.450854056	-0.424083255	-0.251132727	-0.726488699	-0.447450231	-0.813925603	0.047989074	-0.357998384	-0.342830717	-0.239905546	-0.684172753	-0.050541974	0.043146015
Potra2n10c20995	blue-2011	0.032161476	0.754377039	0.186123177	0.381692634	0.758945886	0.432560238	0.648341674	0.566081395	0.292732314	0.556788447	0.541061578	0.711925965	0.329697039	0.06144868	0.554616987	0.161154223	0.632844911	0.057704766	0.517241563	0.569162147	0.523241796	0.305125166	0.237843297	-0.11290798	0.523073563	0.199065725	0.396485605	0.338442044	-0.274744479	0.475292403	0.438610595	0.473391745	0.395367587	0.641474994	0.271206814	0.311740606	0.381612087	0.463075125	0.170823157	0.573525268	0.051145348	0.230732032	0.118867183	0.605566665	0.487748617	-0.184011659	0.644726139	0.130949717
Potra2n10c21000	turquoise-2011	0.650527636	0.233895403	0.065091253	-0.226438962	-0.18230411	0.08347219	-0.070182657	0.011611151	-0.227837759	-0.317864735	-0.246696725	-0.069092094	-0.082919991	-0.631719023	0.031786606	-0.02072484	-0.170321863	0.649667378	-0.039586334	0.0247946	-0.363123939	0.594887985	0.202950537	0.123956606	0.323696441	0.374961895	0.28752803	-0.273861721	-0.227819719	0.527629508	-0.322702885	0.229140214	0.076906777	0.249104396	0.652762758	0.504460815	-0.162459051	-0.303502327	-0.310769046	-0.00160077	-0.491207447	0.308088036	-0.27828586	0.304540217	0.180438545	-0.465274945	0.106113578	0.345642227
Potra2n10c21002	turquoise-2011	0.175648493	-0.350877565	-0.088625823	-0.587974849	-0.45776322	-0.36818353	-0.258189649	-0.261709194	-0.041615832	-0.021047364	-0.452269169	-0.361217517	-0.355421733	-0.27483728	-0.117069835	0.024515877	-0.136936761	0.218677926	-0.415829499	-0.120577126	-0.2114881	0.256719807	-0.193650655	0.043435772	-0.404673385	0.157030516	0.145828339	-0.659314595	-0.462607713	0.078385083	-0.305826155	-0.115937683	-0.145989332	-0.211246488	0.527952189	0.343407339	-0.662540118	-0.55660857	-0.073263082	-0.267882836	-0.229647169	-0.318289382	-0.37226105	-0.199620888	-0.111371778	-0.07577479	-0.090266728	0.241144575
Potra2n10c21004	turquoise-2011	0.145044434	-0.02893409	-0.402356598	-0.309653049	-0.021111667	-0.214617606	0.170999357	-0.07138996	-0.271138955	0.08150232	-0.256212491	-0.10675512	0.055921477	-0.193287394	0.044895944	0.070495116	0.032948834	-0.298215103	-0.059358927	-0.22497229	0.017213181	0.091143595	0.191345808	-0.300918028	0.329475509	-0.106319886	0.01288627	-0.20047267	-0.617514795	0.316047651	-0.126084883	0.170776667	0.261377295	-0.226012756	0.598254952	0.354759239	-0.081614742	0.128828378	-0.064032052	-0.047617716	-0.278046845	-0.265785149	-0.079962127	-0.359274399	-0.099574064	0.092834739	0.149239254	0.088516965
Potra2n10c21005	blue-2011	-0.844810996	0.191791031	0.564464772	0.609403688	0.293186246	0.131279054	0.303346027	0.511145496	0.705131772	0.49213823	0.502588451	0.42742033	0.41471925	0.822731572	0.100405168	0.367029906	0.32174338	-0.141842788	0.450554164	0.472162418	0.631049356	-0.509157	-0.415344074	-0.122776064	-0.280282884	0.138732324	-0.43012332	0.626161219	0.654742495	-0.453287906	0.614445495	-0.128628489	-0.217759405	0.203784787	-0.611642502	-0.684107604	0.395943036	0.236778854	0.752184702	0.570465434	0.756357751	0.159498607	0.542095404	0.465494457	0.042129009	0.511974912	0.311841307	-0.112750331
Potra2n10c21006	green-2011	-0.433156204	-0.023856476	0.145735708	-0.051629166	-0.02355009	-0.025138135	0.129034526	0.240114998	0.315828299	0.322704598	-0.085603501	-0.023057824	0.148133062	0.43105592	-0.146655258	0.186860992	0.259012585	0.093968792	0.265941928	0.238335901	0.448855028	-0.202595953	-0.470163163	-0.157370627	-0.25555466	0.15302887	-0.531453584	0.076192784	0.07695377	-0.286866223	0.355856727	-0.197254022	-0.187685775	-0.176834752	0.25474202	-0.097265393	0.181761615	-0.213128999	0.59128872	0.413648795	0.286274432	0.105546454	0.198738347	0.051834954	-0.394663043	0.402693347	0.323293471	0.087542302
Potra2n10c21007	turquoise-2011	0.517675434	0.298402022	-0.392550888	-0.143095714	0.25349611	0.389453685	0.310217749	-0.093374428	-0.363618126	-0.066933382	0.044755069	0.045367073	0.142938572	-0.487634994	0.355053937	-0.083979642	0.141529451	-0.117675525	-0.013415673	-0.132813068	-0.056091326	0.18761234	0.708410599	-0.385430866	0.669231499	0.032418922	0.359726195	-0.024000099	-0.592164753	0.676214661	-0.285433891	0.567655589	0.669346782	0.139694683	0.348467398	0.733201709	0.16059225	0.419103671	-0.378651578	-0.215804017	-0.442388045	0.075949028	-0.509742197	-0.323257544	0.326123846	-0.162007493	0.102408193	-0.265067728
Potra2n10c21009	turquoise-2011	0.673895176	-0.448474	-0.453202024	-0.818843991	-0.473077236	-0.360084951	-0.531144302	-0.597701846	-0.561982229	-0.460856092	-0.772379532	-0.514517916	-0.58525881	-0.750313472	-0.36692571	-0.380371897	-0.502474522	-0.010113604	-0.697906323	-0.48942855	-0.68059344	0.19976487	-0.052000214	0.228256579	-0.073398091	-0.242492227	0.029538825	-0.808940408	-0.675158842	0.165010886	-0.613038632	-0.14484983	-0.201660766	-0.437086852	0.576443698	0.291630886	-0.695541681	-0.432955529	-0.612987233	-0.605643454	-0.760019418	-0.295631169	-0.216779703	-0.478302719	-0.310727706	-0.452862472	-0.262233618	0.080106063
Potra2n10c21010	blue-2011	-0.258274962	-0.136550898	-0.208981325	0.064599035	0.083979031	-0.358742782	0.085497196	0.003807625	-0.17313464	-0.086935333	-0.037146302	0.149068231	0.085547264	0.200566644	-0.140426347	0.212259411	-0.169536835	-0.735330508	-0.079305375	-0.316884885	0.035389416	-0.561587194	-0.122786687	-0.051126007	0.099923489	-0.50620561	-0.398596031	0.177847406	-0.046784842	-0.213802719	0.032470604	-0.142724105	-0.154642349	-0.140968728	-0.392128116	-0.509878685	0.010937133	0.342519078	0.090130264	-0.027903591	0.129487421	-0.496436285	0.696197959	-0.130630654	-0.053816084	0.196552849	-0.072453879	-0.09674333
Potra2n10c21011	purple-2011	-0.213134441	-0.245025329	0.09630805	-0.221983196	-0.458134624	-0.151387159	-0.080411144	-0.008644757	0.080131271	-0.049506731	-0.320822087	-0.37401464	0.127929663	0.158822257	-0.209049089	0.247928281	-0.091911162	0.245432609	0.022998332	-0.066377027	0.077064973	-0.144770552	-0.215159298	-0.309005848	-0.226987629	0.320629208	-0.483370856	-0.08947204	0.111367338	-0.122854108	-0.053077523	-0.112393053	-0.087364731	-0.33299026	0.308459891	0.066157603	-0.005152878	-0.356944296	0.381143964	0.065123417	0.135075526	0.117485235	-0.181689263	-0.243620333	-0.352154599	0.439819126	0.036238878	0.047213721
Potra2n10c21013	turquoise-2011	0.260667665	-0.173798085	0.296681867	-0.029706056	-0.082576318	-0.384570769	-0.49312684	-0.006077216	-0.29627658	-0.236262745	-0.251966459	0.009328124	-0.387371268	0.066292916	-0.304766302	-0.122562327	-0.139113488	0.330006452	-0.01717416	0.043872396	-0.290522708	0.114393331	-0.299336962	0.514569635	-0.122135696	-0.114930959	-0.268487878	-0.247530086	0.281010227	-0.299198807	0.252119547	-0.271876298	-0.406262518	-0.159887078	0.046616797	-0.400956888	0.010942695	-0.380492418	-0.159065606	0.077812102	0.048111784	0.261353596	0.332664806	0.078840062	-0.454162008	-0.467750468	0.006275344	0.382091112
Potra2n10c21014	brown-2011	0.229890722	0.142959271	0.043996926	0.013232209	-0.105267955	0.077339957	-0.157327829	0.034608813	-0.021780264	-0.193925904	-0.198748694	-0.089210612	-0.009447959	-0.29436517	-0.260360799	-0.275146288	-0.250107689	0.357940159	0.102316086	0.045179235	-0.249678323	0.339293472	-0.168724948	0.282707597	0.191752156	0.08410099	-0.065040703	0.038767796	0.16200601	0.046241684	-0.061700624	-0.142297012	-0.261556356	-0.014059338	0.391031991	-0.104809966	0.069546886	-0.178361061	-0.135457146	0.193635303	-0.352365822	0.38368149	0.23196447	0.366251226	-0.203830809	-0.246569441	0.096958637	0.258727975
Potra2n10c21016	blue-2011	-0.353636754	0.594771614	0.617509714	0.74988336	0.222378991	0.04783096	0.585560358	0.806917435	0.314825765	0.272209419	0.553554333	0.489128744	0.72132922	0.534064553	0.428023339	0.770881069	0.413754643	0.496300705	0.871680393	0.464241662	0.523780234	0.245013464	0.246804747	-0.343100928	0.440235416	0.645807802	0.020368963	0.674758519	0.576917614	0.26115646	0.538171407	0.372484313	0.339898371	0.540999169	0.100665771	0.017691672	0.703866355	0.200434012	0.634863204	0.816802219	0.659862865	0.472453018	0.124328644	0.6504261	0.363806995	0.336916387	0.456303585	0.469506263
Potra2n10c21017	blue-2011	-0.216332607	0.02947532	-0.372735964	0.117482167	0.290472794	-0.046458311	0.227445865	0.059335202	-0.136347288	0.050003293	0.20799921	0.151900121	0.01905655	0.27793298	-0.022764479	0.011805223	0.227269331	-0.380023366	0.20000235	-0.124539499	0.272962284	-0.145457229	-0.043202507	0.112556616	0.016843961	-0.455704508	-0.002743322	0.193156837	-0.026226113	-0.245454036	0.199368363	-0.177988381	0.035114973	0.047527267	-0.292739473	-0.027341918	0.242811512	0.175828701	0.092748376	0.102931946	0.203790788	-0.403121783	0.330482901	-0.030739698	-0.026903797	0.113796622	-0.144047881	0.016374169
Potra2n10c21018	turquoise-2011	0.785786629	-0.005381519	-0.26039227	-0.595895733	-0.070631535	0.08469542	-0.235922759	-0.341548686	-0.33513794	-0.156708377	-0.419424808	-0.180426763	-0.432715585	-0.795507923	0.008842105	-0.411238487	-0.129404736	0.222707155	-0.441112161	-0.083590988	-0.442430863	0.469954509	0.183009744	0.155920287	0.172599394	0.026273707	0.38541357	-0.645922497	-0.754180128	0.489100024	-0.423760337	0.198191348	0.099126807	-0.038913001	0.701208843	0.595308554	-0.477579077	-0.22078216	-0.604814663	-0.372519567	-0.772286381	0.040430544	-0.448623329	-0.165264663	0.018490191	-0.620183674	0.062728163	0.041369215
Potra2n10c21019	turquoise-2011	0.822640399	-0.220091438	-0.506311708	-0.705850336	-0.027803295	-0.083369059	-0.402328016	-0.538081497	-0.567337191	-0.229319742	-0.480783729	-0.252210386	-0.692034761	-0.740416027	-0.11729467	-0.601974509	-0.13489432	-0.008673287	-0.574927075	-0.260759468	-0.519963702	0.401730906	0.129783659	0.363367467	0.037139758	-0.346542425	0.404772323	-0.797499244	-0.831334713	0.259348356	-0.396825947	0.006357432	0.021908375	-0.215010651	0.524719299	0.518660101	-0.537153905	-0.25462425	-0.781385371	-0.559576863	-0.769226277	-0.215340248	-0.373763057	-0.420997814	-0.165241384	-0.734278612	-0.158704607	0.019435786
Potra2n10c21023	blue-2011	-0.610894639	0.391862302	0.725480938	0.748137556	0.372847284	0.245074721	0.323348915	0.586384582	0.663501227	0.503490045	0.555702599	0.51803533	0.528594308	0.640739748	0.2659495	0.325209434	0.295208592	0.006453874	0.525418499	0.575873007	0.503396118	-0.287367841	-0.123810136	-0.216911641	0.076739261	0.343654355	-0.259389683	0.694545443	0.655055409	-0.133719181	0.607892878	0.154726454	-0.017546314	0.289594762	-0.402572119	-0.613812883	0.512616146	0.415568163	0.579524986	0.616184573	0.60437506	0.509270016	0.391070029	0.528199311	0.161071427	0.339357626	0.487800065	-0.084735374
Potra2n10c21024	blue-2011	-0.665419545	-0.262988958	0.182558407	0.041386326	0.001124679	-0.008575026	0.051347456	0.044182764	0.377051903	0.311403817	0.076343069	0.002514022	0.126306858	0.618903942	-0.060298353	0.232827846	0.162063316	-0.417825034	-0.031126043	0.089325986	0.42758011	-0.786861695	-0.368857237	-0.318429243	-0.478986623	-0.061190565	-0.624239753	0.166459302	0.200814834	-0.484650452	0.26427596	-0.166856077	-0.150464439	-0.257856884	-0.521479967	-0.431960194	0.064242356	0.094378576	0.548249509	0.036232711	0.520246166	-0.14536098	0.16774579	-0.296544837	-0.224284645	0.589394448	0.070298183	-0.434927527
Potra2n10c21025	red-2011	0.124155019	-0.05709724	0.137110234	0.29641587	-0.134247742	-0.089661647	-0.272751474	-0.071293712	-0.201309353	-0.425454294	0.082495755	-0.038485371	-0.048206337	-0.037256439	-0.133457053	-0.085323132	-0.333365357	0.160721809	0.007879933	-0.160779951	-0.368987234	0.068662684	0.120387809	0.30697573	0.055475624	-0.080395523	0.078046399	0.173855984	0.563424057	-0.146508817	-0.084727574	-0.121508664	-0.143153858	0.063601164	-0.450594446	-0.348386114	0.115193791	-0.015698566	-0.262584467	-0.118116819	0.068264718	0.161925049	0.138571059	0.138201126	0.050369533	-0.205030628	-0.355228135	0.087644916
Potra2n10c21026	turquoise-2011	0.099670888	0.109438259	-0.020353564	-0.369443826	0.214712572	0.250728231	0.151233882	-0.006571232	0.189699035	0.333664844	-0.166260093	0.135354548	-0.0510095	-0.210541883	0.116900181	-0.058344675	0.185831893	-0.232320927	-0.223981154	0.197579012	0.185900736	-0.244315986	-0.137454592	-0.249221871	0.027227066	0.044794702	-0.194985461	-0.234339162	-0.655821265	0.24501987	-0.033650442	0.216720677	0.048053337	-0.016693976	0.352787079	0.199933258	-0.233493532	0.129558662	0.068508485	-0.016395148	-0.307617201	-0.010461752	-0.031006208	-0.089234046	0.009748394	-0.043268553	0.458737655	-0.316842572
Potra2n10c21027	blue-2011	-0.826621633	0.160033629	0.603101458	0.684315609	0.184671833	0.236801728	0.275369554	0.471114738	0.623360277	0.47015061	0.464530892	0.233767962	0.607800331	0.866481954	0.138512273	0.344111526	0.297374827	-0.059436459	0.555975945	0.430615027	0.600445	-0.513313447	-0.138149733	-0.448633165	-0.063785135	0.339921862	-0.549690018	0.744261556	0.794712597	-0.345260801	0.614073247	0.05295067	0.044162887	-0.032835178	-0.472543633	-0.593586403	0.673856419	0.35717417	0.752142318	0.536309113	0.772325842	0.5258769	0.201666487	0.114150881	-0.125961436	0.708535509	0.346401453	-0.262417209
Potra2n10c21029	brown-2011	0.54058119	-0.261363634	-0.453834196	-0.291487551	-0.386295257	-0.589636843	-0.250609273	-0.278356387	-0.816884094	-0.633064197	-0.339379966	-0.325888924	-0.29910014	-0.368146187	-0.166531703	0.067202219	-0.311888776	0.186426893	-0.148801522	-0.579679161	-0.520845412	0.487793935	0.330871196	0.263264235	0.192039308	-0.224250588	0.339291329	-0.403957593	-0.186058541	0.15864646	-0.369482664	-0.086717838	0.099680509	-0.11134932	0.291647348	0.393803682	-0.190260802	-0.351999572	-0.482035696	-0.33161323	-0.224476844	-0.402964031	-0.169051035	-0.281267633	-0.0456572	-0.330114728	-0.518384944	0.533993342
Potra2n10c21030	brown-2011	0.768853806	-0.369630208	-0.634012187	-0.650858088	-0.30944999	-0.209007551	-0.567055672	-0.696393719	-0.603322098	-0.459210042	-0.587538756	-0.503930741	-0.660219294	-0.852602365	-0.332184086	-0.747112314	-0.499463895	-0.041126205	-0.654625527	-0.500937753	-0.78964782	0.490292654	0.113379717	0.463388005	0.024875662	-0.421593079	0.449126902	-0.718569551	-0.593136664	0.158449219	-0.618861541	-0.187202803	-0.135329942	-0.377146769	0.470191733	0.314833358	-0.614449347	-0.298706356	-0.90929113	-0.67472316	-0.890099259	-0.259550432	-0.29280468	-0.413856551	-0.237564893	-0.649371436	-0.436960532	0.080546926
Potra2n10c21031	turquoise-2011	0.641801108	-0.012850152	-0.067395173	-0.4437785	-0.256530413	-0.39609498	-0.271918517	-0.100368751	-0.339223096	-0.27571435	-0.458370181	-0.100003721	-0.409971936	-0.614395118	-0.15097699	-0.088060658	-0.248232385	0.459452543	-0.241761425	-0.090946539	-0.471924022	0.672735893	-0.095912857	0.43936343	0.080173526	0.067406005	0.328217826	-0.604643301	-0.452856867	0.323049532	-0.276974364	-0.057101534	-0.221542588	0.079693001	0.779105719	0.313981131	-0.518487536	-0.518934991	-0.396168069	-0.05750101	-0.536331395	-0.105696495	0.016238024	0.283739037	-0.018996777	-0.634341399	0.032035276	0.641773287
Potra2n10c21032	turquoise-2011	0.785518891	-0.062303187	-0.288582519	-0.58412639	-0.296644641	-0.00544641	-0.291843721	-0.361981237	-0.391846339	-0.330118161	-0.491356796	-0.35236214	-0.383975552	-0.828968711	-0.093510208	-0.364418719	-0.269729767	0.419424725	-0.386796576	-0.192493415	-0.547792909	0.621325481	0.195075778	0.181993417	0.159631345	0.122241975	0.406839277	-0.625021882	-0.583008127	0.470490462	-0.528742287	0.112470173	0.061665672	-0.076879595	0.782720288	0.641452567	-0.462953641	-0.386991942	-0.591263435	-0.36397652	-0.767255723	0.06554671	-0.510050975	-0.127776705	-0.021651817	-0.544941267	-0.08661058	0.201907279
Potra2n10c21033	brown-2011	0.773418333	-0.031693614	-0.258686025	-0.519768192	-0.189320476	-0.096707603	-0.268595147	-0.337216897	-0.349829547	-0.29214905	-0.370205538	-0.177033194	-0.468505233	-0.834459347	-0.012657115	-0.324619363	-0.264109737	0.29277813	-0.464807812	-0.172119664	-0.566543863	0.628184251	0.172629159	0.338570524	0.094111074	0.002886611	0.603862112	-0.648495524	-0.627042221	0.46249132	-0.52238686	0.095773598	-0.004570559	0.10027022	0.582719497	0.533056592	-0.6254325	-0.327399742	-0.661497353	-0.396840423	-0.725834374	-0.158029756	-0.355677014	0.048946077	0.192377346	-0.681104056	-0.135091229	0.257958702
Potra2n10c21037	brown-2011	0.316912712	-0.091689524	-0.175956028	-0.025436476	-0.222667484	-0.329216005	-0.147533046	-0.11317057	-0.425672624	-0.165458695	-0.158222713	-0.266088278	-0.036138673	-0.169646486	0.013803385	-0.071802325	-0.110646566	0.235715456	0.08176267	-0.220342855	-0.299216417	0.584506671	0.410129623	-0.011567254	0.325623872	0.081630815	0.365979018	-0.170389887	-0.050703025	0.246175997	-0.081374774	0.108340033	0.273835283	-0.221116191	0.518374279	0.300638906	0.072305055	-0.100916762	-0.314796959	-0.081373389	-0.149453314	0.108240875	-0.377948881	-0.291926093	-0.152080085	-0.134919245	-0.14569459	0.401421901
Potra2n10c21038	yellow-2011	-0.037852492	-0.209882436	-0.558277765	-0.074126093	-0.195871859	-0.137427893	-0.043881372	-0.228356432	-0.338265781	-0.357813323	-0.096795631	-0.320920199	-0.044682154	-0.021130191	-0.279743426	-0.140210885	-0.182432156	-0.143330934	0.022811545	-0.448490891	-0.121142815	0.053330926	0.026577276	0.146686225	-0.023837343	-0.374382106	0.028443497	0.052698502	0.098187018	-0.233039938	-0.205295851	-0.317653923	-0.037181575	-0.191784263	-0.122825352	0.097608729	0.093076946	-0.106803204	-0.118632082	-0.161757395	-0.050421844	-0.359084491	0.06538446	-0.214649594	-0.171274181	0.149079266	-0.496814815	0.080508075
Potra2n10c21040	yellow-2011	-0.188118463	0.011579443	0.038991354	0.216747576	-0.317232244	-0.407644779	0.151433535	0.209468798	-0.08408809	-0.376664224	0.086345295	0.023781298	0.221118045	0.116680922	-0.061486012	0.584323439	-0.228751921	0.170109613	0.186861526	-0.245328056	-0.050995466	0.078482238	-0.016453379	0.086063709	-0.024012429	0.076626706	0.046746908	0.21154047	0.383228573	-0.046199498	-0.143517397	-0.150768799	-0.127522808	0.302752879	-0.234783934	-0.092953216	-0.02707987	-0.196523732	0.228291634	0.151433772	0.317215775	-0.388668712	0.329024582	0.423370329	0.323186498	0.203731328	-0.318118711	0.470335144
Potra2n10c21041	blue-2011	-0.58321119	0.076822467	0.099800781	0.459460477	0.265387284	-0.182685189	0.221168351	0.328397973	0.178056495	0.148031644	0.298607099	0.346140365	0.25699237	0.601827185	-0.090259323	0.266841967	0.10257992	-0.433457106	0.346196901	0.048093447	0.361528773	-0.448960053	-0.311307475	0.077390728	-0.02882285	-0.325228104	-0.400572914	0.511950832	0.43504119	-0.443722254	0.43872006	-0.255663432	-0.245518832	0.069466512	-0.547227208	-0.677353702	0.358786912	0.286339845	0.425896569	0.399640363	0.508917054	-0.205464644	0.829141602	0.28907338	-0.068538015	0.312275155	0.061780333	0.060619795
Potra2n10c21042	turquoise-2011	0.531675651	-0.330449605	-0.490584944	-0.665697114	-0.271690571	-0.392823441	-0.459309552	-0.462880478	-0.455749105	-0.261307565	-0.703571451	-0.374005931	-0.537140949	-0.627157115	-0.436660359	-0.523536958	-0.422571195	-0.14075357	-0.510030363	-0.375279975	-0.557133888	0.289065611	-0.227533625	0.379182681	0.020305213	-0.403228241	0.007321177	-0.659698859	-0.639683506	0.051855428	-0.370429564	-0.275988384	-0.333350772	-0.463709261	0.696406322	0.064306974	-0.552340608	-0.319935171	-0.54566897	-0.337843405	-0.769509256	-0.261792576	0.146382312	-0.270855929	-0.462190681	-0.473833108	-0.095120444	0.230564446
Potra2n10c21043	brown-2011	0.740935245	-0.006370863	-0.486032944	-0.555536658	-0.019993124	-0.13423638	-0.125737338	-0.34670105	-0.441817463	-0.208512619	-0.351178042	-0.084384774	-0.438291411	-0.823311602	0.02767572	-0.325366129	-0.192715673	-0.064744879	-0.475860687	-0.266756052	-0.473492062	0.498296109	0.225275409	0.259587607	0.236295058	-0.234714887	0.584081832	-0.617760068	-0.873504206	0.50010812	-0.499153549	0.134320178	0.084432539	0.062356325	0.582046912	0.542000765	-0.597519638	-0.10274246	-0.682821454	-0.410260393	-0.777556362	-0.385643526	-0.198149711	-0.072255589	0.204667269	-0.638771018	-0.08862399	0.17906211
Potra2n10c21044	turquoise-2011	0.636093652	-0.025784006	0.089097607	-0.319431202	-0.285566348	0.047911891	-0.345794391	-0.207330769	-0.251454145	-0.297719796	-0.356669549	-0.265202979	-0.259465812	-0.567223522	-0.065680892	-0.244725758	-0.236307098	0.58655323	-0.225218449	-0.015502413	-0.476467196	0.483434875	0.165739955	0.134187161	0.120383095	0.313130464	0.202420554	-0.420245253	-0.165100052	0.342992507	-0.314683119	0.142263318	0.023885988	-0.052459621	0.550181619	0.371788686	-0.232972052	-0.36141161	-0.41921268	-0.217316755	-0.481489057	0.401951281	-0.473501796	-0.048171286	-0.073999516	-0.461192591	0.000235142	0.159454299
Potra2n10c21047	brown-2011	0.26514587	-0.288885849	-0.382385633	-0.320867684	-0.514454163	-0.601184435	-0.177853663	-0.246920909	-0.433279389	-0.330110858	-0.378336909	-0.418689734	-0.160391	-0.330845022	-0.149103434	0.072230494	-0.335828778	0.127663315	-0.186606502	-0.463357872	-0.410971145	0.532487911	0.178701984	0.079729183	0.055753618	-0.028373133	0.371549778	-0.39948121	-0.264717754	0.190527321	-0.392622917	-0.104870499	0.037863179	-0.219174172	0.542677959	0.338844383	-0.37982817	-0.356017087	-0.280500993	-0.239158755	-0.256208195	-0.417021098	-0.230750663	-0.214889044	-0.053368663	-0.059967405	-0.360282427	0.52861129
Potra2n10c21050	brown-2011	0.456421308	-0.027614784	-0.1014813	-0.277067976	-0.105470314	-0.098705339	-0.287432092	-0.239922627	-0.10353132	-0.090297106	-0.301465578	-0.106050218	-0.317271101	-0.586944472	-0.108243417	-0.417426032	-0.312555885	0.070230179	-0.355792758	-0.059509377	-0.468722288	0.42634309	-0.021813443	0.315195303	0.09613493	-0.06187972	0.350306393	-0.386024887	-0.365142482	0.248927048	-0.297370635	-0.017818338	-0.178431596	-0.060648359	0.45990112	0.03872824	-0.46551268	-0.121513161	-0.497773228	-0.2070166	-0.610908807	0.014413155	-0.0167147	0.121663295	-0.004718618	-0.502667326	0.020059308	0.169821991
Potra2n10c21052	brown-2011	0.650107217	0.181438273	-0.129493531	0.127871834	0.156631188	-0.068608184	-0.126625881	-0.058773857	-0.605529114	-0.472764503	0.069727586	0.155604835	-0.19668264	-0.391195235	0.073399816	-0.142541457	-0.13813189	0.191926221	0.027388973	-0.191267431	-0.437194979	0.432571618	0.456531534	0.394975514	0.4785278	-0.206185086	0.452018916	-0.049633583	0.021146385	0.276205047	-0.126957331	0.153141403	0.164601355	0.279058052	-0.059451469	0.160864686	0.122360992	0.077993162	-0.610174569	-0.150677494	-0.248661755	0.06694671	0.021463066	0.129129032	0.22970275	-0.657764397	-0.234393907	0.273745423
Potra2n10c21055	magenta-2011	-0.021683118	-0.439491465	-0.268074375	-0.490018575	-0.206073683	-0.549427891	-0.214905596	-0.221258362	-0.247430118	-0.051095448	-0.366795497	-0.177116524	-0.417313138	0.074575214	-0.24230784	0.085232775	-0.023259835	-0.234972342	-0.324166049	-0.257741386	-0.033956105	-0.158599949	-0.356263537	0.180392004	-0.434641127	-0.349224463	-0.184284413	-0.514114124	-0.391781639	-0.289630727	-0.040302361	-0.328295191	-0.266406953	-0.289647121	0.090495598	0.005347344	-0.437683452	-0.383721948	0.024637282	-0.207914734	0.035391107	-0.629107427	0.152428207	-0.324964228	-0.29895991	-0.023866477	-0.175788627	0.184716929
Potra2n10c21058	turquoise-2011	0.6568239	0.104637046	-0.583772898	-0.358949817	0.033656375	0.018599167	0.07629734	-0.197930834	-0.623718242	-0.475285214	-0.14358835	-0.04804371	-0.253653845	-0.587907276	0.019640897	-0.079077973	-0.040848688	0.108729713	-0.131810676	-0.357133932	-0.27345285	0.379627476	0.335421381	0.231616877	0.303382106	-0.259733141	0.426961437	-0.308081908	-0.524528987	0.363505073	-0.415689877	0.093336041	0.22143311	0.25796639	0.237524423	0.707944526	-0.141552983	-0.134569346	-0.485166319	-0.277438091	-0.457601764	-0.382661739	-0.168037572	-0.023755108	0.265315064	-0.459764487	-0.296937022	0.189779153
Potra2n10c21059	turquoise-2011	0.828446378	-0.410779622	-0.58338251	-0.74365159	-0.479511118	-0.252165254	-0.585036515	-0.709106343	-0.657984029	-0.609846802	-0.697581811	-0.581865282	-0.624161075	-0.931759399	-0.356165708	-0.584145847	-0.605146446	0.061279404	-0.717384315	-0.577949888	-0.861104048	0.424016854	0.135081339	0.362559768	0.021621565	-0.295054746	0.333317773	-0.770533772	-0.594301454	0.233469782	-0.758985599	-0.140073613	-0.132609484	-0.368786618	0.504167332	0.385051178	-0.682381143	-0.39603088	-0.868522355	-0.7324163	-0.903308772	-0.261232493	-0.355882033	-0.441712613	-0.193958055	-0.596896188	-0.466336702	0.080966472
Potra2n10c21063	brown-2011	0.798949239	-0.031457042	-0.328732888	-0.46019329	-0.195631827	-0.149802827	-0.25540591	-0.35193097	-0.475523005	-0.314433299	-0.416113285	-0.225108255	-0.348311652	-0.847436769	-0.014895785	-0.342116397	-0.336521636	0.157397844	-0.414294687	-0.273988571	-0.624371581	0.613896135	0.336851325	0.187451276	0.343941701	-0.029134739	0.534887207	-0.55744513	-0.632986637	0.55136175	-0.523522948	0.187646334	0.118895246	-0.053087095	0.693961311	0.484043208	-0.481210674	-0.144868689	-0.720227843	-0.397595051	-0.785891263	-0.064460053	-0.345281126	-0.129012627	0.096421906	-0.609986616	-0.094395473	0.230787026
Potra2n10c21065	yellow-2011	-0.438822234	0.496701662	0.535859524	0.624767365	0.483218836	0.625039262	0.555086862	0.478204055	0.682754956	0.652776171	0.80068917	0.467363905	0.513716455	0.490018272	0.685459457	0.306369343	0.649721276	0.176620571	0.484346896	0.651471873	0.653983251	-0.011396156	0.351961155	-0.468101003	0.053328921	0.569703371	0.358357633	0.544023841	0.315105179	0.213898956	0.433988403	0.503964327	0.531983632	0.524634484	-0.356025107	0.189475887	0.45213391	0.443187916	0.446124696	0.365472006	0.579254531	0.426718771	-0.47536372	0.289861169	0.575551395	0.345407047	0.369128462	-0.300738407
Potra2n10c21066	blue-2011	-0.907686361	0.079815889	0.362080362	0.503253093	0.125308499	-0.030676049	0.396873226	0.467222015	0.562588654	0.468871463	0.400625576	0.239288576	0.532967676	0.870395696	0.11148477	0.534671079	0.328382677	-0.217801227	0.487451176	0.28083471	0.680404652	-0.494344753	-0.263503305	-0.389092932	-0.201594277	0.173793754	-0.46079587	0.591594635	0.5246335	-0.373572348	0.532617573	-0.074871016	-0.0221187	0.028113206	-0.404718164	-0.460894944	0.433503112	0.227276583	0.838152597	0.525025991	0.79883086	0.005073852	0.352445445	0.165012806	-0.029918287	0.773895247	0.242602593	-0.060964543
Potra2n10c21067	brown-2011	0.746767411	-0.338105973	-0.458860348	-0.572511417	-0.42424227	-0.122231385	-0.588434653	-0.634465439	-0.578509619	-0.635360583	-0.627386034	-0.526303253	-0.513987951	-0.846403356	-0.407028497	-0.617134145	-0.643801171	0.073293797	-0.61062232	-0.512353171	-0.836358041	0.296055394	0.086164156	0.365531122	0.08018183	-0.277809663	0.153456593	-0.562074059	-0.346675924	0.146009031	-0.673663131	-0.162603827	-0.199898413	-0.359094092	0.347550844	0.171496219	-0.491463153	-0.299214686	-0.801421418	-0.63016619	-0.843587378	-0.048111086	-0.201584801	-0.342910313	-0.247102172	-0.550786923	-0.415802448	-0.012189191
Potra2n10c21069	blue-2011	-0.699364135	0.131425354	0.265677107	0.485464613	0.419503335	0.075624076	0.372535478	0.386588937	0.35403947	0.406397662	0.445668909	0.439619228	0.393490207	0.768147038	0.159687701	0.3881256	0.357997303	-0.524871398	0.35722987	0.232211093	0.614755132	-0.7264755	-0.160920834	-0.300729529	-0.037933524	-0.135705222	-0.508208657	0.575762557	0.348542686	-0.346333789	0.548690024	0.018773908	0.024512961	0.077011678	-0.663699678	-0.554499536	0.475294249	0.494412497	0.593989302	0.37205544	0.677916067	-0.047176117	0.521992567	0.048837412	0.020302135	0.507738992	0.263042688	-0.304108155
Potra2n10c21072	turquoise-2011	0.525053368	-0.448752345	-0.419540167	-0.622642236	-0.472290396	0.101451346	-0.537248332	-0.711622954	-0.338308853	-0.532325675	-0.473051047	-0.607753396	-0.529232557	-0.676788132	-0.299453297	-0.550774074	-0.482317707	0.106736219	-0.702514772	-0.438365911	-0.640013514	0.088314601	0.057076387	0.226405936	-0.317070978	-0.159548168	0.199799431	-0.57922449	-0.280713631	0.005195313	-0.724455695	-0.173836531	-0.126746214	-0.294754169	-0.006036409	0.337522169	-0.5810487	-0.392556544	-0.627855946	-0.789586367	-0.608957518	-0.161583522	-0.564928535	-0.474706406	-0.098741193	-0.31355172	-0.574029763	-0.312720564
Potra2n10c21073	turquoise-2011	0.467354781	0.228054416	-0.168849435	-0.02688912	0.03242902	-0.355636219	0.197393616	0.199755291	-0.582779861	-0.418727298	0.011865374	0.222406408	-0.047022214	-0.228298382	0.131151328	0.449726515	0.051427875	0.298766193	0.198606883	-0.208437772	-0.126089989	0.438343	0.306619927	0.217469114	0.390663783	-0.047068128	0.331241654	-0.122412844	-0.198708866	0.352633973	-0.090131481	0.14602846	0.190437984	0.454564904	0.221275157	0.459661286	0.038758876	-0.170929074	-0.169417409	0.107444425	-0.011327505	-0.332703737	0.136454651	0.30172375	0.354611762	-0.382187864	-0.123003997	0.634233208
Potra2n10c21077	grey-2011	0.152659416	0.453917917	0.262583279	0.152274109	0.270317155	0.494775444	0.318129613	0.318642137	0.100590201	-0.081125105	0.237451412	0.351655338	0.226700719	-0.075564365	0.217333921	0.265798646	0.217555417	0.326937042	0.248282572	0.27441004	0.214300554	-0.117003715	0.095726175	-0.101226315	0.2296693	0.287047899	-0.127692244	0.257427543	0.083023418	0.251465324	0.046008729	0.289159507	0.145528858	0.5281681	-0.138834388	0.232112342	0.290818133	0.092507888	0.173341144	0.238599476	0.054445672	0.314472893	0.03732179	0.432428411	0.370827812	-0.099787695	0.256705869	-0.130327228
Potra2n10c21080	blue-2011	-0.867594696	0.240060855	0.674624964	0.597646655	0.235865702	0.048525566	0.362027482	0.633684797	0.754695137	0.605901153	0.445926249	0.416062464	0.509497302	0.874345936	0.142950354	0.501475224	0.39794747	0.017547727	0.57185908	0.568511974	0.712293943	-0.375829585	-0.41787216	-0.247936493	-0.21350287	0.3430972	-0.471071915	0.59930061	0.61423363	-0.350395987	0.706172177	-0.052976699	-0.159193995	0.169552826	-0.291816057	-0.590162237	0.441485216	0.160769499	0.892169809	0.734760466	0.795206456	0.28313992	0.471324227	0.489019892	-0.029206385	0.588584469	0.493540974	0.056553634
Potra2n10c21081	blue-2011	-0.877296582	0.096563816	0.428667424	0.543365479	0.245752847	-0.006918486	0.313068158	0.479727925	0.547000513	0.43015757	0.413491707	0.357771088	0.429935949	0.895139461	0.032553081	0.443948059	0.312223009	-0.271040885	0.464560083	0.328299047	0.653634335	-0.616765601	-0.404759367	-0.201752867	-0.238974952	0.026779011	-0.585668797	0.612823977	0.601609701	-0.507077801	0.622475905	-0.166664186	-0.186047213	0.064268498	-0.58349902	-0.678033228	0.459216597	0.245766288	0.794430218	0.550069055	0.799876491	0.041696705	0.601356696	0.271644879	-0.089736884	0.618112549	0.266641107	-0.09851371
Potra2n10c21086	turquoise-2011	0.180338354	-0.313036665	-0.299577129	-0.313901083	-0.241529622	0.001156237	-0.221503843	-0.387781742	-0.199526422	-0.042008329	-0.163761461	-0.44330715	-0.241759193	-0.144862797	0.001164543	-0.28539676	0.009901595	0.107136839	-0.232480748	-0.187385988	-0.165323815	0.251056146	0.244474467	-0.084382767	-0.18366153	0.022749826	0.31717146	-0.361819117	-0.212982832	0.031435911	-0.222916719	0.007921313	0.241389232	-0.319913852	0.198587216	0.466908328	-0.169955173	-0.212693409	-0.270633226	-0.409489774	-0.143938253	-0.054487972	-0.745729439	-0.593154687	-0.162989891	0.011397452	-0.305400488	-0.112563165
Potra2n10c21087	turquoise-2011	0.95954799	-0.21739169	-0.479833288	-0.585054599	-0.28145702	-0.220192914	-0.472905498	-0.521004801	-0.7916142	-0.616455612	-0.518707229	-0.376019855	-0.598488306	-0.840366341	-0.197555405	-0.450933943	-0.376839552	0.279504571	-0.47262199	-0.450470793	-0.757757184	0.595193497	0.298613107	0.426638515	0.19108738	-0.228635326	0.456967629	-0.70033959	-0.521357821	0.326605754	-0.55878876	-0.006625675	0.033923794	-0.142525458	0.505882107	0.544643778	-0.435225146	-0.385878137	-0.864951781	-0.566853306	-0.748898435	-0.132733523	-0.391137675	-0.312938307	-0.093250189	-0.759877206	-0.389682754	0.259167593
Potra2n10c21088	turquoise-2011	0.63203793	0.003049485	-0.466150356	-0.416336755	-0.207028973	-0.302232717	0.029017218	-0.164745361	-0.650465822	-0.385780121	-0.356712475	-0.190759295	-0.123832874	-0.578881535	0.029124602	0.100058623	-0.15671173	0.125772891	-0.135201013	-0.404795971	-0.352127603	0.485235433	0.419401918	-0.041492329	0.452252501	-0.034067004	0.333623183	-0.403530416	-0.613633584	0.537109433	-0.418630829	0.217884773	0.303534962	-0.000444249	0.689114529	0.679442272	-0.20671595	-0.147742807	-0.408304584	-0.220516546	-0.477950121	-0.283159974	-0.26884796	-0.217720962	0.107161688	-0.298169436	-0.122386476	0.377419816
Potra2n10c21091	turquoise-2011	0.935889462	-0.270802611	-0.523120618	-0.660879437	-0.352006968	-0.2155905	-0.521432002	-0.585662098	-0.735004123	-0.611341624	-0.602267657	-0.456589594	-0.624652495	-0.902686394	-0.274532995	-0.534349412	-0.457545615	0.244313308	-0.552602015	-0.477097084	-0.801075028	0.58128026	0.209345549	0.43924576	0.128674858	-0.244479989	0.42194391	-0.742848102	-0.560907385	0.296769932	-0.629927134	-0.073140574	-0.051141693	-0.218963998	0.563649085	0.506242956	-0.531066945	-0.424445367	-0.873893997	-0.603759332	-0.842844542	-0.154804766	-0.370993963	-0.320026473	-0.15028573	-0.732070994	-0.399324857	0.225289174
Potra2n10c21092	brown-2011	0.469950863	-0.195213284	-0.558663858	-0.205369374	-0.280532086	-0.248158483	-0.174201768	-0.431934905	-0.583007292	-0.417648709	-0.251972431	-0.37576086	-0.108325609	-0.554241232	-0.036547384	-0.252582441	-0.427125765	-0.207836707	-0.304078069	-0.577668633	-0.575282858	0.374555779	0.565258021	-0.033489803	0.40620078	-0.2286921	0.483655773	-0.225240206	-0.319516257	0.360715773	-0.543730195	0.125830363	0.291635226	-0.248155293	0.266815626	0.31452777	-0.213452311	0.129344988	-0.652790045	-0.50904533	-0.507308244	-0.255572271	-0.350192483	-0.469286757	0.073330143	-0.18411681	-0.432136702	0.061542994
Potra2n10c21093	blue-2011	-0.902706872	0.103008878	0.412652209	0.586495931	0.07416568	0.071895579	0.324172775	0.456960966	0.607277682	0.323690866	0.43418189	0.212618102	0.523924727	0.830084672	0.014943323	0.45227168	0.217425226	-0.078960812	0.506150641	0.283461946	0.596034879	-0.475323397	-0.339743189	-0.234046962	-0.265168096	0.182228698	-0.470295713	0.683350146	0.758560256	-0.470326371	0.479140591	-0.184273522	-0.157087796	0.105685518	-0.568217117	-0.563636233	0.465016447	0.150417366	0.808545866	0.530840206	0.786710211	0.099312407	0.427996872	0.343254746	-0.007298673	0.722774695	0.128783555	-0.064699391
Potra2n10c21094	brown-2011	0.668529121	-0.310254796	-0.330744177	-0.596558024	-0.318351293	-0.125078697	-0.461777374	-0.578736966	-0.379978977	-0.253150009	-0.499560541	-0.426955869	-0.496267739	-0.754144017	-0.101162521	-0.508356679	-0.383080994	0.025575823	-0.649869001	-0.312516643	-0.652304694	0.379866211	0.22711669	0.137489897	0.014909395	-0.084016777	0.418595045	-0.691232172	-0.606798909	0.328958583	-0.570334528	0.074105489	0.040531174	-0.314436067	0.491436389	0.373422503	-0.631964121	-0.210267479	-0.727829168	-0.641123732	-0.736712618	-0.094898153	-0.54595952	-0.461340158	-0.078552459	-0.486249024	-0.225905023	-0.056132984
Potra2n10c21095	blue-2011	-0.823904216	-0.076818301	0.476774648	0.516180463	-0.102841698	-0.049431373	0.115884222	0.277971793	0.610410965	0.397726821	0.350551823	0.017805512	0.414596538	0.748433357	0.076049069	0.315948968	0.125721362	-0.0220545	0.322052826	0.262616812	0.403278815	-0.278337767	-0.18039549	-0.298463121	-0.338763001	0.314415714	-0.223412585	0.476561771	0.709211944	-0.384334856	0.38823491	-0.106400471	-0.061503484	-0.094002484	-0.417552199	-0.512901422	0.266121314	0.098936223	0.621509684	0.318917119	0.714583794	0.181543358	0.034259196	0.080295147	-0.053933662	0.683171077	0.059572187	-0.06890847
Potra2n10c21096	blue-2011	-0.8593739	0.149438024	0.543264944	0.714582653	0.139015851	0.242537963	0.362360868	0.43477935	0.638578588	0.429284212	0.588915868	0.227696782	0.642338305	0.843980091	0.267534421	0.459947908	0.298461117	-0.089818983	0.50152172	0.355261894	0.598424398	-0.486611902	0.02010193	-0.509966541	-0.118929202	0.370926752	-0.309683241	0.755547448	0.783475505	-0.271282623	0.476487558	0.120033668	0.169857518	0.104548179	-0.650409766	-0.449525167	0.572850402	0.387326103	0.724232628	0.40813044	0.844467162	0.323892048	0.026506562	0.108745091	0.141228329	0.775393888	0.172440456	-0.299967117
Potra2n10c21099	turquoise-2011	0.301639668	-0.501868173	-0.104016576	-0.631131711	-0.600570077	-0.411947152	-0.651620203	-0.433269246	-0.217532443	-0.38259667	-0.786997502	-0.525529616	-0.492754681	-0.433217204	-0.60578947	-0.339111499	-0.590576919	0.146489465	-0.548383796	-0.302018662	-0.575322412	0.032363874	-0.513045547	0.348486242	-0.353541982	-0.121345044	-0.378654145	-0.61123339	-0.183707818	-0.212858513	-0.381423428	-0.439612526	-0.609228976	-0.527790265	0.448509823	-0.218908238	-0.599829707	-0.611929901	-0.260404552	-0.313697583	-0.51272959	-0.059085618	0.150933905	-0.185739054	-0.575892285	-0.252725764	-0.159171638	0.168412619
Potra2n10c21100	blue-2011	-0.820880128	0.223094404	0.456060751	0.586929227	0.388168119	0.365425519	0.397296542	0.466482102	0.655250715	0.483565376	0.587917153	0.408855601	0.454114451	0.843260838	0.185165386	0.342029386	0.458499902	-0.172301318	0.478544278	0.460192961	0.738092952	-0.624625113	-0.267267766	-0.264347111	-0.249175672	0.130238239	-0.44361803	0.678803942	0.609194687	-0.424253004	0.593741834	-0.027552225	-0.023725567	0.224066852	-0.735525513	-0.472391608	0.542107427	0.325914771	0.753201424	0.485079987	0.786671595	0.194249717	0.324036703	0.280196402	0.084112143	0.586044884	0.267145865	-0.34529109
Potra2n10c21101	turquoise-2011	0.689637218	-0.131700172	-0.29282104	-0.604819577	-0.363842292	-0.154472645	-0.359221973	-0.30555076	-0.402098124	-0.421681656	-0.52452833	-0.366821725	-0.507522479	-0.681704001	-0.278354894	-0.316096084	-0.246459848	0.587313174	-0.297498574	-0.190862563	-0.492247823	0.66506108	-0.104294694	0.46285961	-0.089902044	0.030253922	0.306786796	-0.66349561	-0.414024715	0.193805804	-0.422433765	-0.17990779	-0.198974928	-0.035332435	0.713520608	0.557364306	-0.469698605	-0.689765072	-0.455863217	-0.233387947	-0.6169647	-0.066643172	-0.279730576	0.07181161	-0.155158874	-0.570247986	-0.199755426	0.447483853
Potra2n10c21104	blue-2011	-0.476968456	-0.245530434	-0.283157053	-0.074744466	-0.281083219	-0.244227507	0.087061708	-0.002466084	0.011181773	-0.140378047	-0.174820714	-0.243309043	0.178517014	0.306765192	-0.361892044	0.228801244	-0.149101721	-0.272385098	0.091254559	-0.306514024	0.182648208	-0.400187041	-0.371673306	-0.112327678	-0.220603294	-0.218983806	-0.551830608	0.180894957	0.177282308	-0.408431167	-0.032176348	-0.398048334	-0.260590281	-0.27392302	-0.128180497	-0.230163946	0.084617054	-0.131457287	0.422282328	0.109505778	0.216338684	-0.382746686	0.420155617	-0.105064281	-0.303394196	0.562654451	-0.198081035	0.027092935
Potra2n10c21105	blue-2011	-0.76971455	0.177608747	0.54177166	0.598944696	0.213029145	0.208016331	0.219198406	0.48392274	0.589067877	0.309734049	0.404366636	0.310397897	0.431828287	0.79472345	-0.048105697	0.294646977	0.240478825	0.005683353	0.521466832	0.414076097	0.56273217	-0.529612801	-0.440976351	-0.095151946	-0.220264853	0.150726336	-0.63286353	0.682485349	0.812579321	-0.520388388	0.595681482	-0.195227619	-0.264611795	0.113274298	-0.580589676	-0.691690711	0.567138872	0.152237057	0.743979781	0.593277356	0.70965608	0.357475768	0.558926445	0.421159842	-0.139850778	0.513949677	0.268202131	-0.126303823
Potra2n10c21108	blue-2011	-0.338207946	-0.336505213	0.149228008	0.267432697	0.050116879	-0.3050061	-0.324437875	-0.067684562	-0.065347127	0.042266674	0.087614392	-0.008204712	-0.150881499	0.565769265	-0.199891873	-0.118983711	-0.010059968	-0.287653765	0.038115208	-0.043904469	0.017657041	-0.353873038	-0.200291014	0.203869621	-0.281084286	-0.354548897	-0.31876948	0.125836602	0.512940239	-0.613877449	0.400692258	-0.32242365	-0.235718438	-0.35873022	-0.58428562	-0.689052545	0.222787399	0.060280917	0.054492811	-0.023247915	0.458131696	0.020715122	0.303284358	-0.302509881	-0.439523297	0.087737945	-0.188690973	-0.07030016
Potra2n10c21110	turquoise-2011	0.505765386	-0.304897723	-0.006416058	-0.366858944	-0.464871493	-0.296561752	-0.530899273	-0.284416652	-0.45941816	-0.443624024	-0.515428584	-0.442369298	-0.36368158	-0.329025526	-0.315813792	-0.200971426	-0.321730649	0.521381454	-0.205212897	-0.215858768	-0.512977201	0.364796623	-0.00528968	0.238948119	-0.044584074	0.110534582	-0.070950976	-0.474397499	0.014224128	0.01041945	-0.21548778	-0.134411433	-0.145853246	-0.338549003	0.46827084	0.165261505	-0.167943604	-0.546670424	-0.340928137	-0.231063587	-0.292880525	0.258013678	-0.297866119	-0.277126934	-0.430925761	-0.343782889	-0.190911886	0.307448498
Potra2n10c21111	turquoise-2011	0.461232993	-0.058129773	-0.356852755	-0.509407479	-0.412651853	0.041024605	-0.052582521	-0.311528218	-0.16197166	-0.367074632	-0.333805959	-0.347629378	-0.169727542	-0.740369889	-0.042502323	-0.0748829	-0.328781898	0.267152305	-0.400692471	-0.294221476	-0.399695619	0.398840837	0.150357907	0.028785418	-0.015559019	0.157456035	0.428786051	-0.427128098	-0.485745435	0.424480714	-0.715869544	0.062807854	0.045312967	0.120630605	0.437283358	0.641422969	-0.576959419	-0.340254624	-0.345186264	-0.388984346	-0.588445741	-0.295092692	-0.44099964	0.040872805	0.318587364	-0.188290145	-0.272942113	0.0892946
Potra2n10c21113	blue-2011	-0.267698638	-0.082886504	0.317260125	0.039004229	-0.141294003	-0.38617092	-0.064585719	0.189905221	0.191781707	-0.045263243	-0.084463596	0.174598104	-0.027176798	0.198220992	-0.184276326	0.360232768	-0.17307792	-0.041575729	-0.054001547	0.041459451	0.022785127	-0.277606891	-0.499808989	0.206110005	-0.300341256	-0.029055239	-0.358678522	0.005030878	0.202170987	-0.269197228	0.093474481	-0.268416092	-0.494017608	0.110646907	-0.217775465	-0.532966205	-0.247370056	-0.203456193	0.307894026	0.19640062	0.238896171	-0.2509893	0.647849145	0.426494629	0.012445633	0.046734492	0.063377136	0.250914324
Potra2n10c21114	blue-2011	-0.466880452	-0.586064481	0.068987768	-0.182582398	-0.280892837	-0.015181503	-0.496620143	-0.367464335	0.286313233	0.121153481	-0.292317865	-0.429324155	-0.212337413	0.347173126	-0.46166383	-0.411410518	-0.224289713	-0.328882232	-0.343514432	-0.05455281	-0.022026282	-0.6471491	-0.567309124	-0.009006101	-0.666177569	-0.208256396	-0.688168205	-0.086971794	0.306534862	-0.717194688	0.073973268	-0.477446398	-0.475524968	-0.723906508	-0.372400357	-0.659363576	-0.130470074	-0.147597011	0.172115057	-0.248677206	0.120871266	0.109289378	0.071956543	-0.538370912	-0.711184583	0.370514019	-0.138318433	-0.522180121
Potra2n10c21115	brown-2011	0.486308869	-0.052095529	-0.308428585	-0.251674157	0.176895236	0.31892339	-0.305363846	-0.415972608	-0.246957493	-0.115232048	-0.206622768	-0.120776887	-0.33628045	-0.509703648	-0.125841786	-0.743967293	-0.19047798	-0.248089214	-0.376111139	-0.11665625	-0.383873635	0.013625464	0.123972682	0.198932455	0.195689415	-0.351087451	0.099577883	-0.221862426	-0.34099359	0.098508591	-0.231314433	0.034421504	-0.006013594	-0.239748033	0.069729149	0.011809047	-0.113929212	0.206915559	-0.627603708	-0.399637326	-0.637621421	0.195559107	-0.111296658	-0.317546463	-0.190972112	-0.467769014	-0.04112245	-0.406979255
Potra2n10c21118	pink-2011	-0.045380795	-0.043776191	-0.058178034	-0.192879221	-0.284882236	-0.101097031	-0.041032943	0.003144658	0.018314095	-0.217695239	-0.405845994	-0.165841571	0.145347895	-0.196291099	-0.368719285	0.060755995	-0.391098432	-0.083105532	-0.076130661	-0.17757174	-0.133788571	-0.241483385	-0.345577822	-0.07433408	0.101455614	-0.005527762	-0.582537521	0.04965856	-0.02778093	-0.023387432	-0.211967097	-0.176327724	-0.346322282	-0.204955325	0.295593748	-0.267583398	-0.084570703	-0.085605902	0.16058774	0.116100415	-0.28420247	0.025731559	0.48762119	0.134066725	-0.252943248	0.174234958	0.13457503	0.030327503
Potra2n10c21119	turquoise-2011	0.176670597	0.278330058	-0.083278269	-0.106532868	0.040028009	0.575284016	0.295056039	0.019544787	0.051377468	-0.147527132	-0.001758369	0.004073194	0.298021128	-0.346059232	0.133454482	0.087214554	-0.024399884	0.040552093	-0.015163947	-0.010866651	0.058521468	-0.230229412	0.239791977	-0.411663545	0.313812444	0.243190343	-0.168690511	0.178616374	-0.195533931	0.394840949	-0.332801765	0.344546458	0.271758983	0.207461585	0.050645074	0.389373547	0.125596565	0.220562039	0.038116869	-0.067530786	-0.28157084	0.208793087	-0.220427907	0.014684936	0.296404911	0.137118359	0.141342539	-0.440530296
Potra2n10c21122	blue-2011	-0.797237411	0.075533276	0.285645827	0.330420514	0.258790394	0.180198066	0.350704261	0.364455483	0.543833189	0.409797225	0.349044427	0.299698428	0.36178268	0.755673819	0.04387617	0.382385796	0.351978424	-0.327036998	0.316173121	0.293223305	0.684102979	-0.742859381	-0.408439076	-0.279930631	-0.313695323	-0.000479807	-0.618655811	0.498342225	0.370370606	-0.453674016	0.470289398	-0.126861096	-0.135444799	0.074168796	-0.591562091	-0.461004027	0.351264439	0.225141953	0.763256882	0.398328949	0.665683263	-0.048972752	0.448538406	0.149976288	-0.039479503	0.624194919	0.245642046	-0.319935076
Potra2n10c21126	blue-2011	-0.556684251	-0.193917065	0.216681508	0.152181536	0.161158659	0.009823655	-0.042684483	0.045560959	0.423466652	0.431201243	0.269324473	0.099309756	-0.108711235	0.612917529	0.025510031	-0.022589611	0.32342269	-0.179542529	0.029039116	0.271402988	0.392901203	-0.333402005	-0.36311732	0.074208473	-0.612751565	-0.102034646	-0.110193734	0.059746176	0.264203916	-0.540081562	0.410545735	-0.254610228	-0.182215351	-0.081036016	-0.527654022	-0.345761953	0.004794036	-0.045817561	0.346628369	0.070307451	0.534152088	-0.122679663	0.03808008	-0.066830764	-0.142360199	0.25373803	-0.018471695	-0.196381817
Potra2n10c21128	blue-2011	-0.62998155	0.286568534	0.485034144	0.432603029	0.20047041	0.347437029	0.465005957	0.529550255	0.541805983	0.330628284	0.45647588	0.314910813	0.514385282	0.683870722	0.227116122	0.574857101	0.461870836	0.187811159	0.533864694	0.437039538	0.707561015	-0.435215388	-0.161802275	-0.391514369	-0.159570659	0.418163241	-0.435322082	0.557664858	0.506062696	-0.186045346	0.452503515	0.105408373	0.099945328	0.323334687	-0.402642356	-0.094164785	0.519753527	0.098047966	0.812938249	0.52397148	0.726665439	0.262999858	0.087287119	0.318918077	0.161646393	0.58775849	0.307187642	-0.162984176
Potra2n10c21131	black-2011	-0.029192408	0.044145424	0.337364998	0.229854072	0.127426292	-0.521724576	-0.041110354	0.242588385	-0.025731079	0.235333439	0.071049507	0.310147053	-0.024571472	0.209848695	0.145230945	0.230385347	0.061857232	-0.070420447	0.108044721	0.152553779	-0.017546737	0.191740043	0.010274486	0.114384013	0.145403054	0.007234213	0.133605816	-0.048371035	0.013866429	0.060963354	0.349248128	0.084345589	-0.04414321	0.035657104	0.15538853	-0.352925195	-0.048064182	0.098218838	0.006999263	0.237346379	0.208583338	-0.021243628	0.31414687	0.171312168	0.006936271	-0.196993812	0.256549458	0.447104451
Potra2n10c21132	blue-2011	-0.505734448	-0.143828027	-0.154250349	0.169106098	0.030705859	0.122975344	0.092684375	-0.033046881	0.14128064	-0.143363025	0.184686631	0.013616719	0.118184852	0.373123777	-0.208621386	0.086610442	-0.068584454	-0.43528591	0.012514967	-0.184043879	0.216893835	-0.688648275	-0.290116918	0.023283896	-0.326500912	-0.371959563	-0.433226963	0.379781508	0.397026688	-0.531409061	0.007536485	-0.342110163	-0.247359024	-0.000363128	-0.869008858	-0.428970794	0.155941373	0.13642094	0.291839551	-0.04911432	0.34862407	-0.346449577	0.448081485	0.002874885	-0.000497772	0.411566564	-0.328107048	-0.385723149
Potra2n10c21135	turquoise-2011	0.49120869	-0.58256683	-0.333124208	-0.694808483	-0.574206914	-0.667408366	-0.726837239	-0.567842597	-0.434532136	-0.425480707	-0.722380354	-0.520641261	-0.774752681	-0.555858665	-0.520590378	-0.443912234	-0.556317191	0.140072808	-0.662325869	-0.427225336	-0.733245419	0.435307132	-0.362696156	0.655988725	-0.42650424	-0.330191285	0.205145614	-0.867219817	-0.37612004	-0.169661827	-0.454186281	-0.501208846	-0.549134968	-0.421076351	0.45776598	-0.010196528	-0.850676096	-0.725298067	-0.577014456	-0.494394303	-0.566751785	-0.439861279	0.010599014	-0.185207547	-0.404029778	-0.549753335	-0.43317355	0.452268618
Potra2n10c21136	blue-2011	-0.731303515	0.031625338	0.31669028	0.295852665	0.085586119	-0.217935988	0.234526658	0.423521066	0.44044516	0.414991155	0.107333303	0.216704016	0.358952774	0.691003422	-0.098369292	0.398050521	0.186692508	-0.236751481	0.376783463	0.243320735	0.522138516	-0.435033605	-0.496503138	-0.197038032	-0.151738276	0.042153044	-0.638712216	0.387138525	0.324937398	-0.385158559	0.525127068	-0.204143065	-0.268196342	-0.117354293	-0.071978546	-0.593518723	0.283759881	0.098090306	0.735346803	0.57161583	0.534709657	0.006516423	0.649766997	0.224969027	-0.281139823	0.552610119	0.38219044	0.115097597
Potra2n10c21137	purple-2011	0.181617109	0.461161657	-0.037566995	0.057283201	0.461053961	0.211261973	0.493734221	0.358006053	-0.088951533	0.341376732	0.212703187	0.350576049	0.230459521	0.034734823	0.417877478	0.226804819	0.573152333	0.120356901	0.419989144	0.28381254	0.414392412	0.277415476	0.352484304	-0.301945641	0.512637842	0.197034589	0.185814327	0.073517605	-0.432699367	0.471498738	0.306347453	0.462076034	0.533829903	0.277989611	0.534625997	0.598054998	0.388423814	0.239228843	0.13152928	0.365320201	0.019620994	0.172954985	-0.203513853	0.046182069	0.164992893	-0.062313709	0.490755666	0.153116033
Potra2n10c21140	brown-2011	0.81006424	-0.342400767	-0.566472352	-0.615192528	-0.495348344	-0.477895117	-0.523321651	-0.554550087	-0.781575454	-0.722073828	-0.691873586	-0.490374642	-0.534157453	-0.860146593	-0.408724634	-0.391254031	-0.656237314	0.096613827	-0.543526249	-0.64276504	-0.87028194	0.502046671	0.11484858	0.446467776	0.1720973	-0.338416153	0.275486641	-0.660368002	-0.470800164	0.225375307	-0.677428097	-0.194101339	-0.193968814	-0.294336034	0.55197738	0.270086117	-0.567655302	-0.410868448	-0.799213683	-0.547661477	-0.811005452	-0.324804679	-0.05800394	-0.254016402	-0.195662421	-0.606332315	-0.460984471	0.371705186
Potra2n10c21144	brown-2011	0.711807118	-0.100564219	-0.409625317	-0.427560982	-0.143597842	-0.111531102	-0.23866278	-0.426624219	-0.463862602	-0.184883109	-0.336005654	-0.279198654	-0.331219728	-0.742802996	0.06823481	-0.420535771	-0.243150455	0.009108336	-0.422322908	-0.28961354	-0.556864231	0.580779955	0.468747672	0.061697302	0.329333526	-0.073428893	0.626352536	-0.538350126	-0.662856908	0.527904382	-0.47808193	0.240262944	0.276577213	-0.172241682	0.627733746	0.531900699	-0.423745086	-0.017829728	-0.744405068	-0.487284912	-0.717702785	-0.083340059	-0.545193287	-0.378644056	0.063801331	-0.498423403	-0.140219073	0.087699418
Potra2n10c21145	blue-2011	-0.421877621	0.253531832	0.44891118	0.375137867	0.163330718	-0.118786654	0.3405465	0.603614632	0.21814306	0.280331259	0.26503327	0.326262743	0.361828302	0.671537675	0.125987668	0.608872019	0.456733017	0.332536008	0.652892956	0.379056953	0.576755301	-0.052604569	-0.190588194	-0.159750713	0.013715448	0.328570659	-0.372037068	0.352091589	0.399713131	-0.15174631	0.622525109	0.023437571	0.031741085	0.21139158	0.064145983	-0.09524144	0.530954415	-0.093144874	0.702810044	0.69236354	0.676999882	0.234159847	0.279576764	0.348606545	-0.092298469	0.329075586	0.388404493	0.385384632
Potra2n10c21149	blue-2011	-0.429093676	-0.114573666	0.288611146	0.159405785	-0.151623508	0.214687279	-0.05018048	0.063822428	0.279067951	0.045285872	-0.053076275	-0.162571032	0.321876542	0.376699803	-0.189538408	0.076388819	-0.086810835	-0.056676476	0.127708635	0.075842877	0.184746322	-0.598525332	-0.21172024	-0.380617284	-0.105043866	0.193694101	-0.778415267	0.359738652	0.491118542	-0.306454108	0.149576097	-0.067886504	-0.114710733	-0.336096757	-0.24776946	-0.434426527	0.363164463	0.104143187	0.428777083	0.130819896	0.268119136	0.455926347	0.092167256	-0.221921458	-0.376539196	0.534792344	0.141838262	-0.419353519
Potra2n10c21152	yellow-2011	-0.418550196	0.546383319	0.360183891	0.808431585	0.479303716	0.446188568	0.555600151	0.559398199	0.349769956	0.198696225	0.765417765	0.539868746	0.594255295	0.509405462	0.3927159	0.393159559	0.389908347	0.060562505	0.664610105	0.360666392	0.516261476	-0.155615885	0.249398953	-0.198288335	0.289453605	0.213541007	0.05105956	0.831264494	0.638307892	0.013940125	0.423385171	0.255077977	0.293854176	0.584141299	-0.627014461	-0.154283353	0.723831499	0.492996621	0.420608974	0.501184719	0.600576642	0.299634683	0.202493226	0.526550905	0.484926709	0.291597756	0.163176868	-0.101824987
Potra2n10c21153	blue-2011	-0.467709884	0.209357837	0.62123347	0.639835029	-0.069618256	0.001787272	0.192915023	0.514512458	0.294202629	0.031279125	0.356143602	0.16903887	0.524508765	0.613465364	0.090552673	0.55515836	0.124230238	0.448140214	0.617362981	0.279991875	0.316017981	-0.081438045	-0.00711343	-0.207804056	0.046965729	0.494948747	-0.320451415	0.601431398	0.897278973	-0.166336178	0.416565471	0.04506144	0.025482716	0.205296233	-0.283582122	-0.329699976	0.60019302	-0.0038788	0.59176305	0.541586785	0.706011402	0.493157453	0.144320612	0.379364121	0.037323069	0.432213776	0.135808416	0.2231708
Potra2n10c21156	turquoise-2011	0.804014763	-0.214343541	-0.717965008	-0.526798572	0.013511134	-0.166871344	-0.379016259	-0.53043451	-0.81244178	-0.472376596	-0.377141984	-0.246847042	-0.66262011	-0.64625708	-0.227063442	-0.611884957	-0.187882842	-0.07223936	-0.402687444	-0.460199243	-0.558943778	0.430613933	0.197563419	0.546049595	0.149275504	-0.609860432	0.426571589	-0.599937717	-0.58717429	0.098424871	-0.363827042	-0.15028361	0.007354204	-0.176785583	0.274623779	0.43419199	-0.293711446	-0.208899768	-0.848257439	-0.526098601	-0.665195082	-0.345028345	-0.1470273	-0.380387274	-0.192379385	-0.74165635	-0.421613383	0.144938662
Potra2n10c21157	yellow-2011	-0.272812875	0.095583045	0.004275669	0.491115763	0.142073191	0.349546171	0.175589895	0.008449546	0.139347986	-0.011743555	0.497410673	0.055517395	0.302589788	0.236923406	0.222341715	-0.009922219	0.048313451	-0.166990512	0.17431688	-0.02759354	0.107639914	-0.164529276	0.387914226	-0.185395014	0.077043365	-0.002406642	0.236014562	0.506565877	0.485841711	-0.065913254	0.00286987	0.12999562	0.299357195	0.157003977	-0.710292336	-0.091431787	0.357628211	0.417418623	-0.001642697	-0.101165882	0.308501692	0.087344869	-0.22200982	-0.067462162	0.328650698	0.28066761	-0.291116034	-0.37925632
Potra2n10c21158	green-2011	-0.449829893	-0.355093941	-0.191200801	-0.091379657	-0.007624421	0.008290307	-0.078288232	-0.171496085	0.085306564	0.073452086	0.017864262	-0.159283795	-0.120937846	0.455212221	-0.212408577	-0.069409741	0.123088867	-0.36469568	-0.084441906	-0.112490474	0.267752515	-0.567201053	-0.335808844	-0.0092517	-0.524239073	-0.346601013	-0.408163118	0.032068694	0.150381569	-0.595884255	0.140431826	-0.363003571	-0.179587682	-0.297377899	-0.548925601	-0.227918943	0.056729687	-0.066534127	0.263580153	-0.138547078	0.348597611	-0.305696029	0.091447103	-0.389768698	-0.322351103	0.374644499	-0.253340303	-0.360375149
Potra2n10c21159	blue-2011	-0.284877511	0.234583352	0.473046919	0.223944463	-0.042473512	0.328507873	0.285591334	0.383280054	0.382713313	0.098275829	0.260896847	0.113208774	0.359007436	0.34293198	0.19005878	0.494427723	0.299039735	0.549618237	0.381453838	0.359086613	0.418913955	-0.116389607	-0.049975174	-0.301053344	-0.156691076	0.59983788	-0.23105583	0.292883184	0.414802382	0.006714352	0.189155115	0.152707952	0.119475403	0.336103682	-0.128785875	0.196629881	0.316108666	-0.177763188	0.577222187	0.350600752	0.477167291	0.359793195	-0.23636924	0.306732023	0.199293095	0.363693133	0.189989919	-0.024974285
Potra2n10c21161	brown-2011	0.934751223	0.014826542	-0.467836867	-0.440298263	-0.144711755	-0.065375729	-0.202193273	-0.369305508	-0.679942507	-0.498242369	-0.307439618	-0.221209482	-0.39489229	-0.866444063	0.036322372	-0.313315478	-0.239859939	0.297837414	-0.327500803	-0.35340688	-0.619262068	0.714054247	0.503857683	0.272999661	0.376555658	-0.08514584	0.692252752	-0.542882702	-0.584144843	0.563366427	-0.561519015	0.204238171	0.258868781	0.1020883	0.546154425	0.742921159	-0.351449306	-0.208064299	-0.80785123	-0.459670752	-0.722941428	-0.132045138	-0.493582523	-0.146048995	0.21114289	-0.6981815	-0.293181409	0.265957586
Potra2n10c21163	darkred-2011	0.048926106	-0.023364302	0.264708493	0.021401359	0.310800708	0.243539386	-0.301327092	-0.045691676	0.153708795	0.13405522	0.079313998	0.192253694	-0.387650383	0.130985754	-0.115909892	-0.418174188	0.160114648	0.077952692	-0.096109057	0.330196467	0.030299842	-0.17096187	-0.380316812	0.458017579	-0.356098952	-0.193526863	-0.150450672	-0.101860433	0.172032197	-0.389634396	0.312737717	-0.218573375	-0.34462483	0.022696102	-0.369627734	-0.352352324	0.00884687	-0.109716471	-0.095571698	0.005291991	0.048787543	0.269878188	0.188761319	0.134437789	-0.233219323	-0.394843573	0.093433689	-0.201246078
Potra2n10c21164	blue-2011	-0.807759042	-0.262460072	0.18739775	0.160712042	0.054410066	0.044938098	-0.007307167	0.050390662	0.545363585	0.414319471	0.176690506	-0.000924375	0.067972229	0.722212549	-0.144498116	0.021670539	0.192489686	-0.367247212	0.044758073	0.191954605	0.469245312	-0.660045948	-0.543643093	-0.092229931	-0.643468496	-0.135189059	-0.513006586	0.239736478	0.388503039	-0.69234161	0.38360849	-0.368741715	-0.314503842	-0.257402357	-0.603989458	-0.582004389	0.090009385	0.02769936	0.562963971	0.13044857	0.564876206	-0.108888733	0.262402865	-0.122452281	-0.307625342	0.566955872	0.012184619	-0.368018786
Potra2n10c21165	brown-2011	0.856439614	-0.157857924	-0.243964554	-0.533045247	-0.170449793	-0.241999703	-0.501316291	-0.405925116	-0.541537396	-0.352320544	-0.504794373	-0.224837013	-0.624340669	-0.759387458	-0.183396055	-0.501346237	-0.313750378	0.26392444	-0.467743066	-0.209609988	-0.67720221	0.593033853	0.082211747	0.496263222	0.113828695	-0.169353131	0.401311033	-0.717077861	-0.536152197	0.282066047	-0.36764664	-0.030047818	-0.129008874	-0.138800328	0.608010679	0.307322438	-0.514329541	-0.367973904	-0.768808917	-0.398094854	-0.736320824	-0.011863234	-0.206498648	-0.120835639	-0.157559942	-0.824847172	-0.125899172	0.308524963
Potra2n10c21166	brown-2011	0.587533866	-0.235298062	-0.293181719	-0.42100491	-0.380619056	0.054838564	-0.414963811	-0.551077567	-0.267455291	-0.386125317	-0.344919054	-0.453751714	-0.376691887	-0.755923089	-0.104595356	-0.499639855	-0.461134197	0.174885679	-0.564522593	-0.315992751	-0.669508743	0.411855567	0.265161157	0.181242355	-0.02702422	0.00640924	0.512293409	-0.484085677	-0.306196462	0.286717106	-0.665610491	0.030691745	0.022515481	-0.149120077	0.242914264	0.360957853	-0.547032986	-0.222815061	-0.696146898	-0.630577609	-0.668288281	-0.029777743	-0.582983586	-0.259016565	0.09530284	-0.405428603	-0.397118225	-0.100414372
Potra2n10c21167	turquoise-2011	0.770965067	-0.194445201	-0.57644023	-0.505284986	0.067857053	-0.18036807	-0.456880845	-0.467364117	-0.734298942	-0.401571213	-0.454011045	-0.179733554	-0.677924505	-0.600056683	-0.331860947	-0.683059381	-0.218926307	-0.092406705	-0.382861211	-0.352663074	-0.552257628	0.336259416	-0.000647519	0.614831132	0.156339602	-0.630459977	0.1897233	-0.574924348	-0.532747977	0.007788916	-0.228867863	-0.218288495	-0.170704889	-0.257253784	0.339990286	0.179627497	-0.254187675	-0.199741852	-0.789546374	-0.395871885	-0.696168334	-0.178970942	0.102466131	-0.28882324	-0.374994646	-0.79479416	-0.238219111	0.15295048
Potra2n10c21169	blue-2011	-0.355961698	0.30816064	0.521465281	0.278748281	0.25409281	0.014589289	0.272324873	0.517017444	0.555235413	0.679878627	0.276615805	0.337785709	0.209956225	0.451134813	0.266171169	0.245228539	0.521433766	0.360700317	0.464705162	0.644921791	0.52842448	0.299478033	-0.230379797	-0.079825661	-0.091512122	0.459074932	0.078917111	0.125721251	0.096126484	0.023462563	0.602804336	0.100701745	0.019411709	0.207129178	0.411202988	-0.008110347	0.18545179	-0.082019421	0.521299024	0.645243829	0.386290636	0.331656316	0.016316276	0.458229455	-0.013322792	0.129062888	0.590147524	0.368702878
Potra2n10c21172	turquoise-2011	0.323305114	-0.622617875	-0.418860189	-0.786261974	-0.457993759	-0.356582087	-0.683091591	-0.609672868	-0.360221077	-0.272172461	-0.82711718	-0.620870303	-0.647890931	-0.389838493	-0.641654494	-0.608789168	-0.433771065	-0.09346723	-0.605788174	-0.379455107	-0.497591478	-0.01415593	-0.48599619	0.350522534	-0.38850015	-0.396166983	-0.362583033	-0.7287388	-0.420019376	-0.323088785	-0.315080922	-0.500932373	-0.507373259	-0.755481525	0.485306225	-0.082149222	-0.541801827	-0.545267031	-0.373734749	-0.445445286	-0.585732729	-0.171737215	0.023617526	-0.558827644	-0.803784398	-0.257662299	-0.214883163	0.005105095
Potra2n10c21173	turquoise-2011	0.58891294	0.058379479	0.114087998	-0.418302246	0.116887143	-0.042444963	-0.21525065	-0.031548349	-0.208947861	0.028112705	-0.241130189	0.104221976	-0.501214953	-0.330900216	0.042909772	-0.160549213	0.210932966	0.468168907	-0.164592083	0.238987992	-0.12999628	0.414114118	-0.110185513	0.355721954	-0.079678669	0.091068964	0.199638532	-0.606497023	-0.486466016	0.200268996	0.064695806	0.073750438	-0.065257036	0.133385741	0.533190115	0.410286382	-0.291718116	-0.428818377	-0.268049587	-0.022657341	-0.29332296	0.124209696	-0.208211537	0.099750693	-0.086848859	-0.670835151	0.241355907	0.295459628
Potra2n10c21175	yellow-2011	-0.545042292	0.344476386	0.389270598	0.596506246	0.647346658	0.381603006	0.408135009	0.408726624	0.540360525	0.573978128	0.68526957	0.612514557	0.315598333	0.61014367	0.390988806	0.171144887	0.504486674	-0.355166379	0.343656582	0.489911583	0.60554432	-0.445989814	-0.021877539	-0.160119687	-0.027370009	-0.015857622	-0.045050955	0.561125409	0.30222563	-0.171630649	0.562903058	0.175500476	0.131161327	0.359799597	-0.701192809	-0.397556789	0.407029537	0.570609052	0.400115869	0.351216498	0.567998358	0.119628587	0.279689228	0.28946179	0.311139379	0.227781066	0.329476848	-0.363720298
Potra2n10c21178	blue-2011	-0.006303519	0.231048221	0.274633912	0.332733294	0.143531549	-0.376810719	0.119743341	0.42331541	-0.048997253	0.191299069	0.233004319	0.277181523	0.038386916	0.309685872	0.175797877	0.28390449	0.332051933	0.478849825	0.511327323	0.279380432	0.175581976	0.647845695	0.04529513	0.256779991	0.132169303	0.198877846	0.369726763	0.04202409	0.212508563	0.048359477	0.4866356	0.012970906	0.069626695	0.265751311	0.352989278	0.082370015	0.246271303	-0.206726826	0.149592049	0.510679887	0.361917948	0.109731456	0.094166759	0.429286249	0.022167516	-0.193875723	0.179452431	0.793622559
Potra2n10c21181	blue-2011	-0.517490448	0.132245896	0.059660941	0.467696141	0.339360259	0.172239079	0.169418113	0.236197039	0.284270855	0.177872888	0.383778869	0.268068626	0.189285939	0.519337511	-0.09187886	-0.049347109	0.176955941	-0.258553546	0.356957668	0.163779097	0.364683896	-0.325734087	-0.29538346	0.172240341	-0.111896262	-0.281916696	-0.252427807	0.533409416	0.513792362	-0.483292739	0.417250395	-0.282005579	-0.217425775	0.098121996	-0.593668322	-0.53223893	0.433582625	0.24322514	0.320643037	0.343698551	0.40263328	0.016492081	0.57770787	0.304433757	-0.089126734	0.230583592	0.002979374	-0.11029021
Potra2n10c21185	brown-2011	0.611347522	0.247167262	-0.217335482	-0.249060218	-0.029281789	0.080123824	0.100709152	-0.102383888	-0.19751147	-0.087971863	-0.142247857	-0.02113395	-0.037536795	-0.743815126	0.237916621	-0.122435544	-0.128299309	0.177399193	-0.186977378	-0.074810546	-0.338652761	0.623330992	0.452041261	-0.052734499	0.473708245	0.196571164	0.648809156	-0.292598289	-0.616267272	0.735830936	-0.439720398	0.395736305	0.319747998	0.219416527	0.689145288	0.618376527	-0.329311733	0.057378485	-0.479855639	-0.175003986	-0.647603918	-0.008257437	-0.395241725	0.112001231	0.401165948	-0.404899674	0.098428553	0.183990174
Potra2n10c21186	lightcyan-2011	-0.140564245	0.167368323	-0.164570187	0.3372851	0.011776957	-0.099192106	0.207772804	0.15766408	-0.090525354	-0.309958572	0.198726489	0.143151246	0.243653149	0.023231301	-0.088670125	0.195541011	-0.209562472	-0.134564802	0.225027834	-0.228279093	-0.042346694	-0.003033228	0.027842824	0.174360522	0.215442625	-0.219460059	0.054528108	0.4159484	0.336973011	-0.064703017	-0.088902021	-0.150827429	-0.10969334	0.281485316	-0.351956791	-0.233104138	0.179120768	0.158420324	0.037377832	0.158758533	0.093619325	-0.271548535	0.538702285	0.433700477	0.26971004	0.08409867	-0.255043908	0.211745947
Potra2n10c21189	turquoise-2011	0.325528331	-0.725773288	-0.622784837	-0.630201951	-0.526818325	-0.479466923	-0.786847457	-0.742322495	-0.596134068	-0.550324386	-0.803990281	-0.718210693	-0.632122374	-0.405088918	-0.78026261	-0.721559793	-0.684056383	-0.296087833	-0.615729826	-0.671916401	-0.715316062	-0.048769434	-0.355934414	0.473411443	-0.262106828	-0.673131238	-0.327484041	-0.565553932	-0.181009722	-0.448914752	-0.424615273	-0.630238457	-0.540342249	-0.856917673	0.195398136	-0.306265815	-0.432940881	-0.406087735	-0.576427831	-0.584521565	-0.600786903	-0.283242853	0.197664349	-0.655600115	-0.837216823	-0.255448705	-0.5352031	-0.00095028
Potra2n10c21193	blue-2011	-0.733736791	0.043509914	0.290753998	0.243186799	0.15623669	0.432051413	0.212911336	0.229554776	0.640799729	0.316961036	0.242887082	0.135963566	0.321054089	0.586984301	-0.092919576	0.13301776	0.206054626	-0.209751542	0.203372306	0.306880268	0.564128678	-0.783633244	-0.503117527	-0.244238577	-0.397080912	0.063438496	-0.721253962	0.489639375	0.45196657	-0.497920274	0.319103879	-0.195280885	-0.251478007	-0.00840073	-0.59482484	-0.480621194	0.313127885	0.14681216	0.689574477	0.299509778	0.468242993	0.169518728	0.350438686	0.148838641	-0.136451536	0.604198277	0.207092799	-0.521927353
Potra2n10c21194	turquoise-2011	0.057292733	-0.390198044	-0.349677301	-0.188606712	-0.21685675	-0.301533594	-0.477324363	-0.364340628	-0.33744646	-0.318006343	-0.464213781	-0.356290074	-0.262971052	-0.112408049	-0.60141944	-0.512592859	-0.488251753	-0.360326585	-0.235749395	-0.404575966	-0.406165547	-0.182886029	-0.328481442	0.327490512	-0.015477643	-0.557989094	-0.454725347	-0.098807407	0.094571218	-0.419887601	-0.098416532	-0.481031399	-0.459223399	-0.621168311	0.029465044	-0.555756822	-0.036013833	-0.061026063	-0.285448761	-0.186212358	-0.333419996	-0.041095006	0.50722908	-0.321861831	-0.688215316	-0.092272519	-0.233196143	-0.020728368
Potra2n10c21196	brown-2011	0.326140709	-0.257650239	-0.3214521	-0.256918806	-0.485563591	-0.090227451	-0.430592023	-0.407224443	-0.232613623	-0.549825785	-0.320321321	-0.492628563	-0.340193161	-0.495192535	-0.406723046	-0.438009322	-0.514433947	0.359592993	-0.286686959	-0.354494657	-0.57697838	0.454686568	-0.107720384	0.502855827	-0.220809145	-0.115779368	0.304465675	-0.276492514	0.142701538	-0.118305969	-0.506793611	-0.394667422	-0.32928842	-0.114528996	0.099289373	0.108392632	-0.356348576	-0.50072849	-0.444307484	-0.338930342	-0.435833953	-0.105107369	-0.136343603	0.092291449	-0.107532629	-0.282608143	-0.569125422	0.227661092
Potra2n10c21198	blue-2011	-0.738494317	0.105325586	0.332130802	0.452199012	0.007114804	0.267111803	0.348710088	0.352636162	0.552706634	0.272618412	0.439033817	0.076618508	0.495381579	0.683397947	0.135027685	0.422550965	0.2997221	0.124962342	0.452655756	0.272536202	0.578920098	-0.338618657	-0.122106362	-0.361176814	-0.280977938	0.353182299	-0.271255851	0.563034982	0.636253831	-0.300367306	0.317752708	-0.034792142	0.075630467	0.153022199	-0.479166334	-0.142020603	0.435907836	0.059777843	0.719599231	0.367005017	0.711497651	0.158205847	-0.052898283	0.176363012	0.107719128	0.715377409	0.038404189	-0.173828794
Potra2n10c21202	turquoise-2011	0.818977241	-0.291633718	-0.450006053	-0.68546838	-0.235473288	-0.363567854	-0.516042372	-0.501420453	-0.691419712	-0.484743296	-0.670934613	-0.300701818	-0.649045395	-0.769651562	-0.344484421	-0.4636615	-0.432316455	-0.007565802	-0.577508203	-0.427315763	-0.702858768	0.32171614	-0.023674208	0.457534793	0.107233671	-0.398936372	0.123126812	-0.747555977	-0.653196689	0.177834481	-0.462293656	-0.142484955	-0.223916768	-0.293327812	0.545108278	0.211845289	-0.55800997	-0.341747889	-0.745476086	-0.487478701	-0.790914703	-0.243105106	0.018654422	-0.289548733	-0.288237167	-0.724447359	-0.201580525	0.220248411
Potra2n10c21204	turquoise-2011	0.168254343	0.127922109	-0.192365626	-0.165032143	0.191094274	-0.0239564	-0.042487161	0.035007689	-0.036040009	0.060899466	-0.182404521	0.106230966	-0.215221456	-0.203631644	-0.235405344	-0.333009518	0.010373813	-0.005599294	0.029933293	0.083097974	-0.026926007	0.232330539	-0.372525531	0.421016396	0.064128226	-0.277319063	-0.034708711	-0.136636941	-0.265932956	-0.065847927	0.105707573	-0.247587011	-0.327421217	0.001787343	0.406205547	-0.07243181	-0.074409219	-0.127757581	-0.107955806	0.22235514	-0.357444342	-0.035927029	0.481214537	0.336800166	-0.245204936	-0.34557985	0.201713841	0.270478516
Potra2n10c21205	brown-2011	0.607295111	0.057531145	-0.691969912	-0.329182056	0.115662841	0.106873083	0.048461023	-0.383516411	-0.506464246	-0.259244226	-0.159061816	-0.091318234	-0.169635255	-0.734263167	0.091947572	-0.378061344	-0.203081557	-0.403152609	-0.359287838	-0.421813551	-0.397117332	0.241862851	0.513021816	0.002067783	0.503512386	-0.386644664	0.512934964	-0.247540014	-0.729605364	0.507141804	-0.533867115	0.248936546	0.336414876	0.001139927	0.259571204	0.49116202	-0.250070567	0.324547055	-0.703207431	-0.48118755	-0.727259863	-0.345422688	-0.213392731	-0.3062549	0.264024477	-0.383228917	-0.203030895	-0.173535468
Potra2n10c21206	turquoise-2011	0.45612274	-0.183783251	0.017705094	-0.249509879	-0.323694025	-0.499812497	-0.441780925	-0.12376103	-0.47569361	-0.465742678	-0.506758846	-0.1735089	-0.309349005	-0.32884971	-0.379522601	-0.073838578	-0.431044056	0.257021812	-0.16765738	-0.245777733	-0.525280766	0.241496284	-0.168571165	0.39022145	0.120531157	-0.108880712	-0.205620081	-0.347005813	-0.01080082	-0.005508516	-0.140227657	-0.204719046	-0.356538475	-0.210507674	0.400402407	-0.19450846	-0.196819957	-0.379786043	-0.307762691	-0.052028438	-0.319410399	0.070185644	0.327674718	0.046864654	-0.356132634	-0.442538981	-0.064024318	0.471284041
[truncated: 18,655 more rows]
[truncated: 288 more columns]
