# Supplementary material for: Salicylic acid metabolism and signalling coordinate senescence initiation in aspen in nature
Source: Nat Commun. 2023 Jul 18;14:4288. doi: 10.1038/s41467-023-39564-5 (PMC10354028; doi:10.1038/s41467-023-39564-5)
Supplement: Supplementary file 5 — Supplementary Data 1-16 [file 41467_2023_39564_MOESM5_ESM.zip › Supplementary_Data_1-16/Supplementary_Data_14.xlsx]

## Sheet: SDS14a_Phytohormones
Supplemental Data Set 14 Table a. Phytohormones detected in the leaves of five Swedish aspen (SwAsp) genotypes in autumn 2018 by UHPLC-MS/MRM. See analysis details in Supplementary materials.
Method	Metabolite class	Metabolite	Abbreviation	ESI scan mode	MRM Analyte	ISTD	ISTD pmol/sample	MRM ISTD
CKs	Cytokinins	cis-zeatin	cZ	+	220.1>136.0	13C5-cZ	0.5	225.1>141.1
		cis-zeatin-O-glucoside	cZOG	+	382.2>220.1	d5-tZOG	1	387.2>225.1
		cis-zeatin riboside	cZR	+	352.2>220.1	d5-tZR	0.5	357.2>225.1
		cis-zeatin riboside-O-glucoside	cZROG	+	514.2>382.2	d5-tZROG	1	519.2>387.1
		trans-zeatin riboside-O-glucoside	tZROG	+	514.2>382.1	d5-tZROG	1	519.2>387.1
		Dihydrozeatin riboside	DHZR	+	354.2>222.1	d3-DHZR	0.5	357.2>225.1
		Dihydrozeatin riboside O-glucoside	DHZROG	+	516.2>384.2	d5-tZROG	1	519.2>387.1
		N6-isopentenyladenine	iP	+	204.2>136.0	d6-iP	0.5	210.2>137.1
		N6-isopentenyladenine-9-glucoside	iP9G	+	366.2>204.1	d6-iP9G	0.5	372.2>201.1
		N6-isopentenyladenosine	iPR	+	336.3>204.1	d6-iPR	0.5	342.3>210.1
		trans-zeatin	tZ	+	220.1>136.0	13C5-tZ	0.5	225.1>141.1
		trans-zeatin-9-glucoside	tZ9G	+	382.2>220.1	d5-tZ9G	0.5	387.2>225.1
		trans-zeatin-O-glucoside	tZOG	+	382.2>220.1	d5-tZOG	1	387.2>225.1
		trans-zeatin riboside	tZR	+	352.2>220.1	d5-tZR	0.5	357.2>225.1
Stress-induced phytohormones SIPs	Auxins	Indol-3-acetic acid	IAA	+	176.1>130.1	13C6-IAA	10	182.1>136.1
		IAA-aspartate	IAA-Asp	+	291.2>130.1	13C6-IAA-Asp	10	297.2>136.1
		IAA-glutamate	IAA-Glu	+	305.2>130.1	13C6-IAA-Glu	10	311.2>136.1
		2-oxoindole-3-acetic acid	oxIAA	+	192.2>146.1	13C6-oxIAA	10	198.2>152.1
	Jasmonates	cis-12-oxo-phytodienoic acid	cis-OPDA	+	293.3>275.3	d5-cisOPDA	10	298.3>279.3
		jasmonic acid	JA	-	209.2>58.8	d6-JA	10	215.2>58.8
		JA-isoleucine	JA-Ile	+	324.3>151.2	d2-JA-Ile	1	326.3>151.2
	Salicylic acid	salicylic acid	SA	-	137.1>92.8	d4-SA	20	141.1>96.8
	Abscisic acid	abscisic acid	ABA	-	263.2>153.1	d6-ABA	10	269.2>159.1

## Sheet: SDS14b_Mean_SE
Supplemental Data Set 14 Table b. The levels of metabolic markers in aspen leaves during autumn. The marker levels is determined in autumn 2011 for genotype I201 (campus tree) and in autumn 2018 for five SwAsp genotypes (L1, L33, I48, E81, E96). Detection method and the total levels across all SwAsp genotypes in autumn 2018 are shown. Data for cytokinin levels in genotype I201 in autumn 2011 are …
Genotype	Time (DOY, the day of the year)	Parameter	Benzoic acid, 2,3-dihydroxy- (2,3-OH-BA)	Adenine	Adenosine	Alanine, 3-cyano- (3-cyano-Ala)	Alanine (Ala)	2-Hydroxyglutaric acid (2-HG)	alpha-Ketoglutaric acid (alpha-KG)	alpha-Tocopherol	Adenosine-mono-phosphate (AMP)	Arabinose	Arabitol	Ascorbic acid	Asparagine (Asn)	Aspartic acid (Asp)	Benzoic acid	beta-Alanine (beta-Ala)	Butanoic acid, 2,4-dihydroxy- (2,4-OH-butanoic acid)	Caffeic acid	Catechin	Catechol	cis-Aconitic acid	Citramalic acid	Citric acid	Coumaric acid	Cytosine	Dehydroascorbic acid (DHA) dimer	Dihydrouracil	Diketogulonic acid	Epigallocatechin	Erythritol	Erythronic acid	Erythrose	Flavonoid_1	Sorbose	Fructose	Fructose-6-phosphate	Fucose	Fumaric acid	gamma-Aminobuturic acid (GABA)	Galactinol	Galactitol	Galactose	Gallic acid	Gluconic acid	Glucopyranose, D-	Glucose	Glucose-6-phosphate
Detection method			GC-MS	GC-MS	GC-MS	GC-MS	GC-MS	GC-MS	GC-MS	GC-MS	GC-MS	GC-MS	GC-MS	GC-MS	GC-MS	GC-MS	GC-MS	GC-MS	GC-MS	GC-MS	GC-MS	GC-MS	GC-MS	GC-MS	GC-MS	GC-MS	GC-MS	GC-MS	GC-MS	GC-MS	GC-MS	GC-MS	GC-MS	GC-MS	GC-MS	GC-MS	GC-MS	GC-MS	GC-MS	GC-MS	GC-MS	GC-MS	GC-MS	GC-MS	GC-MS	GC-MS	GC-MS	GC-MS	GC-MS
Units			Arbitrary units	Arbitrary units	Arbitrary units	Arbitrary units	Arbitrary units	Arbitrary units	Arbitrary units	Arbitrary units	Arbitrary units	Arbitrary units	Arbitrary units	Arbitrary units	Arbitrary units	Arbitrary units	Arbitrary units	Arbitrary units	Arbitrary units	Arbitrary units	Arbitrary units	Arbitrary units	Arbitrary units	Arbitrary units	Arbitrary units	Arbitrary units	Arbitrary units	Arbitrary units	Arbitrary units	Arbitrary units	Arbitrary units	Arbitrary units	Arbitrary units	Arbitrary units	Arbitrary units	Arbitrary units	Arbitrary units	Arbitrary units	Arbitrary units	Arbitrary units	Arbitrary units	Arbitrary units	Arbitrary units	Arbitrary units	Arbitrary units	Arbitrary units	Arbitrary units	Arbitrary units	Arbitrary units
E81	218	Mean	8.05921	2.52723	1.70581	23.9471	2.86712	1.04801	1.26377	1.52272	0.298256	3.35398	238.389	2.84624	5.15462	24.4612	0.718574	0.385958	1.43394	3.40306	92.2041	1.10411	0.937508	1.99246	96.4801	4.19652	0.347647	218.763	41.2629	7.69321	0.255139	4.76063	7.47053	2.67788	32.7267	34.5526	64.3684	1.48777	4.11868	3.04018	1.30947	102.234	11.2055	1.30486	0.332468	2.43433	3.44242	68.9956	1.42252
E81	225	Mean	8.23185	2.16892	1.68437	18.4228	2.33833	0.744439	1.27905	1.61306	0.263921	3.24758	202.381	2.61585	5.59126	19.8096	0.659133	0.283912	1.088	2.76921	98.4353	0.865056	0.855784	1.66262	98.3976	3.91496	0.273201	194.257	31.8075	7.51387	0.116686	3.67285	4.64083	2.53701	25.6341	32.3952	72.2715	1.15533	4.01629	2.71757	1.57999	120.019	12.2181	1.00052	0.186533	1.73247	3.57015	81.64	1.16152
E81	232	Mean	12.6377	2.27952	2.02025	25.1372	3.42848	0.945207	2.38941	2.25699	0.423818	4.17329	281.683	3.13985	6.01964	30.731	1.07498	0.550625	1.11103	4.90827	112.713	1.09285	1.15904	2.33529	120.529	3.96882	0.300967	215.772	46.5401	12.7868	0.264015	5.7418	5.88167	2.87881	30.1985	36.924	65.9651	1.36234	4.1959	3.48702	1.76606	143.885	14.2982	1.67553	0.410223	2.39493	4.15652	73.284	1.40486
E81	237	Mean	14.2598	2.87596	2.45037	33.6068	4.11737	0.704264	3.18709	2.09285	0.412254	4.43185	177.876	3.36088	4.33802	47.0016	1.34959	0.622722	1.0965	5.02649	93.2868	1.48477	1.14406	2.04891	111.305	4.99828	0.348971	230.394	55.5167	11.7989	0.405203	6.12941	4.93519	1.3527	38.4835	34.2021	61.7906	1.86946	4.48385	3.7113	3.3397	88.5391	14.9765	1.24577	0.541526	2.70701	3.80733	79.701	1.93465
E81	241	Mean	14.1004	1.88798	2.16051	13.8097	3.3109	0.681965	1.83623	3.12504	0.338479	4.31601	251.972	3.24984	4.10161	21.8488	0.705713	0.343106	0.679688	4.67158	134.912	1.11987	1.18522	1.87286	85.3299	4.41471	0.246615	183.389	32.6058	12.1737	0.201581	6.17742	2.98498	2.09732	41.3225	35.3672	67.3685	1.02756	3.96861	2.8952	1.28493	126.921	21.1398	1.59386	0.337534	1.49723	4.67074	74.417	1.16385
E81	246	Mean	17.1375	2.2693	2.36695	34.6901	4.63942	1.09547	4.12472	3.28279	0.441589	4.39238	286.033	3.89059	7.13559	37.8043	1.37013	0.657855	0.870824	5.79467	96.402	1.03969	1.2241	2.99914	148.299	3.53754	0.416824	340.118	57.3694	19.0664	0.39898	8.04333	3.14075	1.16261	32.9766	34.3884	73.8049	1.85391	5.07027	3.58318	2.19603	181.11	19.6208	2.37356	0.499377	2.47686	5.07667	80.1332	2.23868
E81	250	Mean	11.3888	1.56541	1.82964	20.0515	3.15551	0.753226	2.55152	3.18022	0.31513	3.13777	187.077	2.57454	4.03846	19.2962	1.0271	0.285995	1.38771	3.85273	122.925	1.75017	1.11083	1.84396	107.997	4.42039	0.329928	141.143	33.5638	8.82674	0.218092	6.59003	2.36832	1.62762	36.1768	29.4732	65.0723	1.27753	4.92816	3.47545	1.47454	107.803	15.9501	1.383	0.225485	1.37318	3.8178	68.6033	1.29354
E81	253	Mean	18.2929	2.34823	2.90282	49.3277	4.17226	1.35197	2.20312	3.13414	0.442667	3.57272	193.01	4.22517	4.42311	58.6416	1.36019	0.684549	1.27784	5.46656	114.634	0.995825	1.50305	2.30827	147.627	3.11827	0.313029	393.133	51.4037	13.9467	0.488583	9.68923	2.67573	1.15771	44.8148	40.2857	19.4947	1.67488	4.59037	2.8969	1.71006	76.4033	17.8921	1.13933	0.388104	2.00635	5.02946	24.2506	1.80557
E81	256	Mean	8.75783	1.45629	1.63246	16.8602	3.79967	0.619606	0.97461	3.05055	0.314755	3.07527	179.344	2.59345	3.2423	20.4997	0.598241	0.26775	0.80647	3.29153	91.0784	0.664573	0.903265	1.48867	77.2387	4.13289	0.247752	135.275	29.198	8.64987	0.132622	6.58398	1.73251	1.51614	30.0365	27.7801	41.6163	1.02844	4.17241	2.8627	1.49911	85.3296	16.0616	1.03379	0.234295	0.967183	4.68018	50.6537	1.10995
E81	264	Mean	11.8241	1.66065	1.88802	15.381	2.97687	0.890575	1.32722	3.45552	0.375349	5.19049	241.871	3.04906	5.10654	16.685	0.686048	0.344687	1.21581	4.65384	131.578	1.18075	1.14072	1.89372	107.921	2.8607	0.317787	150.927	30.8797	10.3838	1.30267	7.72089	3.4684	1.34453	38.6639	43.3466	98.8605	1.73931	6.36026	3.44724	1.92736	113.519	23.8028	2.65218	0.485921	1.47836	7.20484	107.81	1.80473
E81	270	Mean	14.4992	1.42901	2.29003	9.53477	5.80929	2.12305	1.28696	4.70546	0.339788	6.47547	264.939	3.52044	6.19318	23.7611	0.652146	0.184393	1.79213	4.14806	136.124	0.922998	1.32053	1.80435	114.265	7.02612	0.359163	142.134	25.7135	8.32659	0.228235	11.4305	2.32449	0.847486	58.3283	69.7023	323.219	1.91181	8.40372	3.21014	4.09508	187.838	27.3615	7.44765	0.284157	1.36354	20.8844	306.233	2.16474
E96	218	Mean	8.52165	1.37855	0.892195	24.3642	2.88628	0.95784	2.74178	1.08134	0.255777	3.57212	158.19	1.78325	5.35072	16.1844	0.968109	0.384387	2.3759	2.40124	74.5306	4.94934	0.669916	0.320623	68.6084	2.46516	0.271686	122.431	36.6736	5.46276	0.0798276	4.86886	7.3995	0.909689	17.0723	49.9636	65.6406	1.09938	4.09127	2.68141	1.16912	76.5378	5.65111	1.90887	0.157964	3.74703	3.15403	70.7098	1.02909
E96	225	Mean	7.98312	1.9929	1.36536	18.8952	1.63605	0.761383	2.10685	1.32422	0.291554	3.78286	180.456	2.23857	3.77583	16.4837	0.769932	0.275922	2.09282	1.70652	119.925	2.2845	0.630764	0.363778	96.954	2.71611	0.272144	184.528	39.4529	5.42371	0.0890572	5.45778	5.02595	1.27946	24.9162	27.9445	86.5574	1.41319	4.5264	2.18008	1.43346	70.8605	7.98703	1.5987	0.136251	2.6231	3.26798	91.7915	1.41559
E96	232	Mean	12.2737	1.68861	1.19418	21.3827	2.81372	1.14842	3.70636	1.54138	0.365993	7.17756	172.104	2.1489	5.16205	18.4857	1.18935	0.396686	3.59437	3.27204	136.67	2.82218	0.83556	0.408977	93.3055	3.79104	0.312162	158.17	41.1713	7.6672	0.144599	7.62264	6.80304	1.39517	22.0115	45.295	218.6	1.44948	11.426	2.54809	1.63524	79.1833	10.3567	3.91087	0.223869	3.48814	4.80908	213.506	1.71851
E96	237	Mean	18.755	3.68677	2.02051	38.173	3.26968	0.77979	1.41181	1.97785	0.399795	3.97597	203.282	3.86057	3.39884	25.2805	1.10993	0.435643	1.53408	3.90389	672.097	4.39981	1.21338	0.708729	63.3451	6.59093	0.341872	165.843	46.7217	8.29384	1.11835	6.04058	4.00242	0.963647	44.0656	75.1648	85.9694	1.67558	5.57154	3.03464	1.02721	68.1566	9.19059	2.33718	0.550346	2.01037	5.19865	113.434	1.80411
E96	241	Mean	16.5424	1.72809	1.72984	15.6289	2.54803	0.800441	2.03349	2.48536	0.426154	5.21858	268.023	3.12649	4.85236	22.7735	0.891635	0.251099	2.40967	4.25652	171.031	4.53108	1.03276	0.298311	94.2877	3.63907	0.299061	145.395	36.4425	8.48059	0.300527	10.1577	5.70684	1.13673	51.3557	61.345	107.607	1.78908	9.04561	2.75057	1.25746	135.363	12.9764	2.47451	0.344341	3.04488	25.5626	113.049	2.02355
E96	246	Mean	11.2976	2.31249	2.00161	22.5573	2.99221	0.54048	2.80666	2.4304	0.660036	4.37187	187.34	3.11002	2.76538	37.1265	1.50701	0.663783	1.58288	2.96053	141.297	4.02208	1.28713	1.09501	51.4167	3.34743	0.468269	116.798	45.3466	7.3143	0.921391	6.8623	5.45464	0.908347	35.351	28.6586	79.833	1.3718	4.94221	3.54758	1.30237	58.6663	8.00782	1.34511	0.91577	3.17828	4.58114	78.2872	2.40342
E96	250	Mean	16.0705	1.44111	1.89314	12.432	2.65325	0.99279	1.77016	2.72034	0.42631	6.66206	255.646	2.83736	4.63442	21.4402	0.970908	0.257336	2.5255	3.72108	182.503	2.54237	1.13823	0.38018	87.9667	3.89373	0.352331	132.368	32.7266	9.96896	0.122227	11.7658	6.80314	1.10311	47.9299	80.8057	269.249	1.97548	12.8398	2.69736	1.76173	118.72	14.9806	4.45561	0.354093	3.05178	11.5875	290.282	2.208
E96	253	Mean	12.0584	2.99489	1.7367	25.7043	4.26385	1.20402	2.1512	2.03569	0.517931	5.26587	225.961	2.4016	3.4032	36.7656	1.07592	0.490018	2.58553	2.21034	179.585	1.98219	1.0275	0.906514	79.73	3.83158	0.477541	189.295	42.4277	6.48418	0.70521	7.3916	5.02808	1.03322	40.6949	56.8709	163.409	1.46752	8.91199	2.76206	0.946138	44.9622	9.27073	4.19492	0.568765	2.92151	4.84673	166.854	1.66467
E96	256	Mean	13.0031	1.20831	1.06675	16.6642	3.76527	0.934748	1.44238	2.9436	0.404272	3.9494	182.649	2.07377	3.70637	30.2134	0.760398	0.27852	1.97381	3.36744	105.494	3.0887	0.798649	0.354164	100.181	3.51987	0.353667	98.8841	31.6438	6.23697	0.199946	10.2418	4.30059	0.902893	30.3654	40.6552	54.4056	2.13734	5.36648	3.91639	1.57066	88.7052	10.4028	1.56461	0.239183	1.94538	6.1167	58.8665	2.73989
E96	264	Mean	13.0775	1.41934	1.53706	15.7148	4.00819	1.51122	1.29914	3.0821	0.414781	6.1483	179.235	2.34666	4.26688	31.7652	0.686167	0.300265	3.18351	3.28331	121.032	8.09909	1.0607	0.42759	112.685	4.55766	0.475021	128.446	32.8024	7.275	0.207733	15.5978	5.68098	0.788721	33.7383	45.8623	140.525	2.65214	6.68829	3.18704	2.26842	105.509	13.9187	4.5886	0.213811	2.52932	7.83562	152.187	3.07405
E96	270	Mean	NA	NA	NA	NA	NA	NA	NA	NA	NA	NA	NA	NA	NA	NA	NA	NA	NA	NA	NA	NA	NA	NA	NA	NA	NA	NA	NA	NA	NA	NA	NA	NA	NA	NA	NA	NA	NA	NA	NA	NA	NA	NA	NA	NA	NA	NA	NA
I48	218	Mean	4.48419	2.33468	2.28845	17.3498	2.43591	0.718761	0.847145	1.91351	0.269323	5.48381	262.844	2.70479	2.99212	21.752	0.732321	0.304401	1.34075	2.54631	88.1308	3.25589	0.751696	0.356687	64.6453	3.87415	0.350934	189.111	28.3269	7.14995	8.74615	3.54842	6.57347	1.84474	35.2688	57.7615	114.542	1.32824	4.29883	2.10018	1.1307	89.4474	8.83234	3.30514	0.53066	2.44696	2.70947	113.776	1.37189
I48	225	Mean	5.35734	2.49845	2.00836	15.7311	1.82307	0.685598	1.57923	1.68305	0.284568	5.9793	218.928	2.44597	2.60566	18.7475	0.6471	0.243493	1.47772	2.30008	75.6926	1.77362	0.726459	0.333474	62.5956	3.24452	0.303068	218.138	25.6165	7.71596	5.85889	3.10439	5.34096	1.53575	38.28	78.6392	159.623	1.29806	4.11032	2.30045	1.22946	108.884	8.99014	3.78951	0.600373	1.88815	3.35302	168.084	1.32835
I48	232	Mean	4.61695	2.20899	1.9005	17.4753	2.45555	0.630541	1.6161	1.88992	0.337021	4.97176	253.924	2.23396	2.70122	15.5358	0.764047	0.307702	1.89551	2.82592	75.7468	4.40035	0.706473	0.337793	64.7178	3.02134	0.354533	177.116	28.6253	6.75107	6.7091	3.3378	5.12647	1.12781	31.861	54.2367	118.552	1.00841	3.86653	2.09571	1.21706	82.4877	8.68067	2.62669	0.544566	2.21072	3.54685	116.576	1.13708
I48	237	Mean	5.18518	2.04494	2.00866	23.6656	2.30994	0.965657	1.57237	2.04106	0.300875	3.9338	174.534	2.44977	2.18125	19.3295	0.879656	0.321439	1.46565	2.86502	82.5274	19.5168	0.978128	0.247967	88.3974	3.10626	0.441991	152.33	29.5757	6.52879	7.54294	4.42715	4.00401	0.636173	45.1516	50.2688	70.1885	0.938906	2.68033	1.96328	5.52583	66.9434	10.5059	2.45964	0.56357	1.68051	3.70945	84.2354	1.30092
I48	241	Mean	10.166	1.82635	2.15421	18.0677	2.62734	0.664131	1.30854	2.9731	0.343245	5.54886	269.539	2.74294	2.94609	19.0545	1.08223	0.374058	1.38474	4.73869	86.555	1.02678	1.06675	0.345805	79.2912	3.66413	0.343344	156.901	31.6988	11.2081	6.84812	5.46524	3.77039	1.3638	41.0635	42.5627	90.5757	1.32102	3.78423	2.29988	0.97028	101.662	12.439	1.91369	0.847143	1.69124	4.22646	91.6115	1.42241
I48	246	Mean	4.64529	2.8823	1.81794	26.9173	2.46227	0.899392	1.75639	3.22134	0.309475	5.08663	382.6	2.47561	2.7282	14.8885	0.780234	0.429494	1.89521	2.54823	91.6253	4.57547	0.891265	0.401063	58.3628	2.09211	0.437742	188.658	27.9442	7.79228	6.68407	4.02959	3.79432	0.737122	52.8802	39.2562	97.3614	0.889323	3.39823	2.34058	2.18546	82.7368	12.988	1.83025	0.612322	1.76863	5.29522	96.1041	1.00826
I48	250	Mean	8.45096	1.77174	2.1013	12.6302	2.2295	0.612841	1.24783	2.94	0.365102	2.99724	269.298	2.87557	2.49155	17.636	0.85252	0.256726	1.46899	3.93051	77.5214	1.61314	0.858548	0.357423	86.9888	3.78849	0.375538	141.614	25.5485	9.387	5.35182	4.72946	3.84776	1.34277	43.1957	40.7209	36.2094	1.18121	3.98813	2.52149	0.977642	111.369	11.9773	1.19253	0.657555	1.61329	3.57985	38.1523	1.17534
I48	253	Mean	4.7284	2.1259	1.91433	21.7579	2.81891	0.553755	1.44912	2.70446	0.380082	2.6577	204.212	2.10661	2.22779	16.0704	0.754382	0.248332	1.34243	2.901	94.9477	10.7001	0.845459	0.2367	81.7528	2.6504	0.363227	155.275	27.5573	5.1168	5.69632	4.49339	2.79787	0.635916	54.1951	43.6759	16.2258	0.998841	4.26299	1.89813	1.408	44.2793	10.9227	0.771611	0.437938	1.4992	4.09708	19.4145	1.15914
I48	256	Mean	9.18515	1.86161	1.90876	11.8136	2.4693	0.759484	1.35987	4.2486	0.395949	3.75168	255.254	2.7384	2.8483	22.8679	0.808409	0.246977	1.2156	3.955	79.5406	2.40121	1.01002	0.319396	72.3823	2.87678	0.429883	164.21	29.531	10.9032	5.65154	5.04956	3.45665	1.06179	51.1672	55.2075	55.5202	1.47761	4.90589	2.23309	1.10415	91.4881	13.4083	1.45509	0.707037	1.66049	4.42177	64.5364	1.87505
I48	264	Mean	10.2658	1.1908	1.6943	18.6917	2.83229	1.08928	1.36407	3.18334	0.540713	3.933	231.897	1.87805	4.60667	21.6724	0.92785	0.364094	1.40213	4.83651	82.5807	5.2636	0.837147	0.370051	110.516	2.39234	0.37367	99.112	35.0945	7.21791	5.10218	5.41219	2.43103	0.871506	41.3854	40.5928	60.1905	1.49291	4.56817	3.08231	1.33473	81.3988	14.6596	2.17995	0.590898	2.21479	3.64926	65.0732	1.74004
I48	270	Mean	14.4008	1.3921	2.30066	15.1984	4.91604	1.26446	1.36778	4.63949	0.433757	3.82051	269.885	2.47948	3.86786	30.688	1.12077	0.300929	1.46052	6.14281	89.4912	4.27892	1.25339	0.33162	137.776	3.66313	0.722278	112.265	52.0751	7.94533	10.6318	7.73315	2.90766	0.37275	52.6734	44.3435	87.6333	2.42769	6.37019	3.0995	2.33664	185.783	16.3312	1.94628	1.1743	1.72351	6.72101	83.1902	2.92172
L1	218	Mean	6.36386	2.13238	1.30484	21.7243	2.52807	0.832341	1.30437	1.44535	0.478768	4.54523	163.236	2.54785	4.11234	17.8667	0.762318	0.347065	1.22265	3.32528	169.69	1.39577	0.709408	0.919991	89.2415	2.75229	0.348477	196.505	35.0707	7.52406	3.80252	3.03263	7.38194	1.67169	16.125	63.6139	95.3934	1.1829	5.80121	2.62564	1.09709	120.134	14.9466	2.84366	0.558679	2.61153	2.99948	90.3489	1.13668
L1	225	Mean	6.65251	2.13934	1.55616	17.4008	1.92049	0.511442	1.22508	1.87573	0.395532	3.81944	152.867	2.71566	3.58703	18.4397	0.680158	0.270827	0.845407	2.65832	211.224	1.27355	0.857611	0.695892	73.2704	2.7075	0.183404	199.897	30.9845	6.79671	5.24726	3.40794	5.15977	1.7236	23.6633	52.6253	78.2312	1.4284	5.14751	2.17894	1.29953	129.4	20.4769	1.57713	0.525417	1.78322	3.51639	78.6767	1.59971
L1	232	Mean	6.37782	1.85525	1.58026	21.6037	2.50946	0.613573	1.89415	2.2514	0.439253	3.29123	140.613	2.68734	3.30859	19.005	0.623904	0.410328	0.917093	3.17612	190.223	0.575587	0.874524	0.853746	103.375	2.6717	0.252675	161.575	40.9562	6.7291	4.79577	4.25606	5.19251	1.4864	19.1031	25.5114	55.7543	1.5406	5.75891	2.57416	1.09718	93.0024	20.0946	1.50553	0.627205	1.60832	2.8348	59.2927	1.43971
L1	237	Mean	4.42125	1.09108	0.935159	12.6331	1.4832	0.378327	1.24188	1.90796	0.271434	2.95174	209.091	2.79019	2.42052	14.0451	0.516145	0.445954	0.97816	3.83732	182.175	1.41168	1.08792	1.07902	83.1423	2.56143	0.20427	134.781	36.3117	6.8548	3.36164	3.35248	8.26427	1.43118	18.0824	27.8808	48.7775	0.867489	8.04647	1.94335	1.09529	65.4941	20.9095	1.49919	0.424955	2.11427	2.71382	62.4398	1.09368
L1	241	Mean	8.19673	1.74606	1.32018	12.1246	2.08094	0.386874	1.04216	2.48009	0.391292	3.51095	132.036	2.5302	3.36748	14.0724	0.601443	0.213788	0.705773	3.47411	205.874	0.636049	0.890978	0.589343	51.7095	2.02581	0.205205	150.29	24.8322	8.35477	4.07084	4.62005	3.69211	1.04395	23.8339	42.178	53.2807	1.09977	6.94599	1.91066	0.870256	126.462	25.5396	1.5822	0.563499	1.14955	3.1513	55.7228	1.26362
L1	246	Mean	5.89843	1.71639	1.01615	17.4483	1.85558	0.304034	1.46212	2.3108	0.297632	2.9992	161.755	2.72908	2.771	19.5548	0.70912	0.425174	0.829356	3.54492	164.517	1.10555	1.15251	1.24719	108.417	2.9409	0.199084	121.673	45.8718	6.77717	3.40546	4.66491	5.91334	0.987589	15.8019	23.8106	32.887	1.27305	5.95031	2.38819	1.55	101.884	23.8317	1.56284	0.625997	1.44848	2.94843	36.5293	1.5311
L1	250	Mean	6.52444	1.70309	1.53405	14.5936	1.81849	0.51095	1.57346	3.21878	0.445735	3.39693	144.101	2.63892	3.82655	12.4481	0.590239	0.215294	1.42733	3.04487	216.624	0.592762	0.877578	0.867809	60.9932	2.14315	0.200075	154.568	29.3527	8.076	4.85722	4.27815	4.9997	1.28485	20.6862	35.9729	68.7646	1.16995	9.61305	2.48862	0.786834	101.611	24.861	1.91254	0.523641	1.3863	2.72788	67.0852	1.13932
L1	253	Mean	5.70623	1.51714	1.24819	17.9642	1.78649	0.436964	2.02042	3.11586	0.340675	2.83976	224.111	3.54528	2.67428	18.6394	0.552773	0.535568	1.04279	3.9709	174.964	2.13603	1.01779	1.93197	84.1485	2.19549	0.26149	227.266	38.2995	9.40466	2.07136	5.14419	5.44223	0.836031	16.1445	30.0581	23.6507	1.53851	11.3566	2.34084	1.52234	51.8352	20.447	1.67992	0.459273	1.39356	3.08199	21.9048	1.40098
L1	256	Mean	8.81138	1.7354	1.65587	10.7044	2.196	0.566692	1.21632	3.57188	0.453173	2.56404	161.216	2.91993	3.14707	18.1797	0.576685	0.214637	1.01987	3.88404	222.202	0.843817	1.01333	0.94669	89.7817	2.21514	0.341611	157.525	20.4337	8.34564	3.7341	6.32739	4.084	1.45721	29.7188	36.5023	22.0564	1.83135	10.0572	2.68072	1.12296	92.6304	30.4296	1.18769	0.468034	1.40735	3.55548	30.7394	1.9046
L1	264	Mean	12.1932	1.65536	1.1588	13.9195	1.92203	0.645332	1.42311	3.64692	0.470782	3.40429	159.093	2.44002	3.23948	13.7379	0.728436	0.309482	0.87727	4.75514	210.886	0.892841	0.993103	0.902677	95.7534	1.63264	0.2405	140.625	43.601	9.12688	6.04811	5.17593	4.49388	0.85384	20.83	57.9212	31.9235	1.91277	7.57467	2.41976	0.858215	112.36	27.2696	1.62232	0.762035	1.33433	4.41969	39.9805	2.17639
L1	270	Mean	12.7529	0.995677	1.34043	19.712	4.43646	1.29443	1.23738	4.31696	0.520638	4.08821	188.698	2.31043	3.37028	23.3008	0.861077	0.272926	1.34868	4.73855	227.14	1.42375	1.0118	0.974007	158.534	4.02013	0.331446	88.1301	41.9912	6.09233	8.06753	6.96299	3.5661	0.719284	26.0248	52.0152	99.8179	2.74562	9.69756	2.93662	2.44119	200.886	30.1769	3.31638	0.827425	1.35937	4.67939	95.6754	3.11219
L33	218	Mean	7.77705	1.78422	1.26635	31.9598	2.50211	1.34052	2.96295	1.29062	0.178511	4.93853	220.547	2.06705	5.40485	18.3444	1.35934	0.474987	2.52884	4.69648	52.6076	8.61973	0.758553	1.29292	102.481	2.72407	0.336441	178.136	51.3613	7.37192	0.23109	3.73889	11.6572	1.53304	17.9277	37.1753	80.025	1.17931	3.45213	2.96951	1.08396	103.567	9.40597	4.03263	0.290172	1.81971	3.87384	91.2848	1.14778
L33	225	Mean	4.898	1.96123	1.45221	22.9483	2.31476	1.13998	2.18225	1.49041	0.269958	3.60361	241.98	1.97936	4.89564	20.3414	1.00036	0.361382	2.3546	4.05495	49.5989	16.7632	0.799686	1.21595	108.169	2.72873	0.265393	188.283	44.6139	6.346	0.102593	3.33433	9.06396	1.37689	20.5231	22.9473	66.8952	0.96415	4.41764	2.31605	1.33701	91.9712	9.78102	2.07484	0.292962	1.4706	2.53475	72.7723	0.937649
L33	232	Mean	8.86352	1.78038	1.49796	18.7614	2.98794	0.967992	1.77797	1.86177	0.218294	3.32131	215.57	2.0255	4.62611	29.9074	0.949874	0.340153	1.94057	5.0266	73.2656	13.6466	0.923209	1.03673	116.284	2.72988	0.288788	171.327	41.6788	8.10344	0.155553	5.61917	7.71555	1.51089	26.5974	29.0819	43.513	1.16882	4.64081	2.61879	1.63199	113.837	13.3878	1.94403	0.292687	1.46974	3.15248	51.303	1.33104
L33	237	Mean	7.83293	1.89089	1.97485	12.4667	3.77022	0.631268	2.31086	1.4681	0.252643	2.94276	100.122	1.96626	4.43098	16.1157	1.26739	0.406817	1.19023	5.17312	79.8894	49.728	0.655085	1.20659	108.744	3.63746	0.625558	129.05	31.9875	5.96716	0.51001	3.51153	9.18495	0.395312	21.1682	25.5464	30.4008	1.88829	5.41625	2.88827	2.2764	67.1378	12.0104	1.98459	0.675943	1.70634	2.50416	41.0377	1.29577
L33	241	Mean	11.9458	1.6614	1.91639	16.8059	3.64439	0.610845	1.37733	3.06968	0.275376	4.29289	346.956	2.70818	4.8985	23.9707	0.751699	0.309775	1.90602	5.81626	111.994	8.30469	1.17999	1.1852	106.604	2.99897	0.362738	155.886	33.5426	10.447	0.13399	6.65638	6.28911	1.36871	53.35	36.2579	52.0532	1.07294	3.91222	2.67947	1.49528	125.944	16.963	2.12476	0.252817	1.02209	4.29601	64.1072	1.20324
L33	246	Mean	6.96466	2.13714	1.31105	16.6988	1.86449	0.643303	1.13531	2.02363	0.302496	3.84253	158.249	2.17966	3.41389	27.346	0.849743	0.409877	1.16259	6.37111	48.2378	24.9538	0.944095	1.07952	147.238	2.31351	0.290446	173.486	33.8255	9.29454	0.472994	5.34498	7.82598	0.409913	20.5489	17.809	43.7378	0.896123	5.45413	1.79689	2.39672	85.7578	11.9855	2.34701	0.491296	1.26764	3.59847	53.418	1.26989
L33	250	Mean	7.71356	1.47671	2.04654	15.7415	2.89524	0.569465	1.57908	3.3684	0.283911	3.20382	297.626	2.50647	4.64307	23.8024	0.702943	0.19981	1.98795	4.25619	94.6295	12.1396	1.21148	1.14666	97.0209	3.16217	0.199054	141.041	30.7616	8.44267	0.0711339	6.35136	4.97091	1.23757	49.4859	34.0912	37.7416	1.23547	4.81882	2.44128	1.68568	143.042	16.2346	2.26256	0.2192	0.909921	3.20943	55.2621	1.24291
L33	253	Mean	6.18278	1.80705	1.29239	15.7475	2.11036	0.511139	1.56209	1.89987	0.278751	2.49975	121.278	1.89677	2.64787	16.2455	0.860646	0.396493	1.46797	5.14582	43.8532	28.3817	0.941039	0.914437	127.275	2.73503	0.246214	80.2814	31.8707	4.43877	0.36501	6.12333	7.17089	1.49351	29.3152	26.3357	54.4763	0.99413	7.77898	1.57637	0.913904	72.6991	13.7229	2.68308	0.433712	1.4136	3.10464	59.2485	1.05449
L33	256	Mean	10.7869	1.52265	1.52889	14.6543	3.70827	0.663932	1.05166	3.03251	0.273536	2.21235	269.226	2.40904	3.76729	37.8123	0.927907	0.26093	1.33688	5.50722	82.372	7.643	1.13502	1.22783	112.646	3.54582	0.301051	142.437	27.3989	9.47274	0.0577038	6.8132	4.69658	1.37131	35.932	32.8477	15.3467	1.37787	3.99239	2.58213	1.92083	158.901	16.1342	1.27053	0.223144	0.896254	4.1613	26.8836	1.48715
L33	264	Mean	12.2881	1.20001	1.46538	23.1708	4.46297	0.938135	2.01304	2.84289	0.392904	3.18541	274.056	1.90762	4.26779	34.9132	1.41576	0.457816	1.37682	7.43897	34.258	31.2634	1.07831	1.35747	193.871	2.2521	0.438448	102.646	53.61	8.78794	0.115467	7.13843	2.94457	0.425335	29.444	24.0851	27.244	1.73574	3.67739	3.20953	1.96716	151.194	15.9618	1.88658	0.3455	0.804436	4.54993	41.2741	1.96521
L33	270	Mean	8.70509	1.0147	1.90812	15.2396	6.34265	1.01576	1.8084	4.01052	0.328587	3.66267	293.789	2.18734	3.65367	38.7664	0.961885	0.269777	2.25136	5.3875	68.2057	26.1924	1.17615	1.25945	133.76	6.30198	0.303608	98.0155	29.4693	6.3339	0.121725	8.5598	2.6414	0.693326	40.8511	24.1663	68.6419	1.77182	4.60267	2.45169	2.8005	285.59	18.858	3.95449	0.274833	0.715053	3.72029	77.7316	2.13049
E81	218	N	3	3	3	3	3	3	3	3	3	3	3	3	3	3	3	3	3	3	3	3	3	3	3	3	3	3	3	3	3	3	3	3	3	3	3	3	3	3	3	3	3	3	3	3	3	3	3
E81	225	N	3	3	3	3	3	3	3	3	3	3	3	3	3	3	3	3	3	3	3	3	3	3	3	3	3	3	3	3	3	3	3	3	3	3	3	3	3	3	3	3	3	3	3	3	3	3	3
E81	232	N	3	3	3	3	3	3	3	3	3	3	3	3	3	3	3	3	3	3	3	3	3	3	3	3	3	3	3	3	3	3	3	3	3	3	3	3	3	3	3	3	3	3	3	3	3	3	3
E81	237	N	3	3	3	3	3	3	3	3	3	3	3	3	3	3	3	3	3	3	3	3	3	3	3	3	3	3	3	3	3	3	3	3	3	3	3	3	3	3	3	3	3	3	3	3	3	3	3
E81	241	N	3	3	3	3	3	3	3	3	3	3	3	3	3	3	3	3	3	3	3	3	3	3	3	3	3	3	3	3	3	3	3	3	3	3	3	3	3	3	3	3	3	3	3	3	3	3	3
E81	246	N	3	3	3	3	3	3	3	3	3	3	3	3	3	3	3	3	3	3	3	3	3	3	3	3	3	3	3	3	3	3	3	3	3	3	3	3	3	3	3	3	3	3	3	3	3	3	3
E81	250	N	2	2	2	2	2	2	2	2	2	2	2	2	2	2	2	2	2	2	2	2	2	2	2	2	2	2	2	2	2	2	2	2	2	2	2	2	2	2	2	2	2	2	2	2	2	2	2
E81	253	N	3	3	3	3	3	3	3	3	3	3	3	3	3	3	3	3	3	3	3	3	3	3	3	3	3	3	3	3	3	3	3	3	3	3	3	3	3	3	3	3	3	3	3	3	3	3	3
E81	256	N	3	3	3	3	3	3	3	3	3	3	3	3	3	3	3	3	3	3	3	3	3	3	3	3	3	3	3	3	3	3	3	3	3	3	3	3	3	3	3	3	3	3	3	3	3	3	3
E81	264	N	3	3	3	3	3	3	3	3	3	3	3	3	3	3	3	3	3	3	3	3	3	3	3	3	3	3	3	3	3	3	3	3	3	3	3	3	3	3	3	3	3	3	3	3	3	3	3
E81	270	N	3	3	3	3	3	3	3	3	3	3	3	3	3	3	3	3	3	3	3	3	3	3	3	3	3	3	3	3	3	3	3	3	3	3	3	3	3	3	3	3	3	3	3	3	3	3	3
E96	218	N	2	2	2	2	2	2	2	2	2	2	2	2	2	2	2	2	2	2	2	2	2	2	2	2	2	2	2	2	2	2	2	2	2	2	2	2	2	2	2	2	2	2	2	2	2	2	2
E96	225	N	3	3	3	3	3	3	3	3	3	3	3	3	3	3	3	3	3	3	3	3	3	3	3	3	3	3	3	3	3	3	3	3	3	3	3	3	3	3	3	3	3	3	3	3	3	3	3
E96	232	N	3	3	3	3	3	3	3	3	3	3	3	3	3	3	3	3	3	3	3	3	3	3	3	3	3	3	3	3	3	3	3	3	3	3	3	3	3	3	3	3	3	3	3	3	3	3	3
E96	237	N	2	2	2	2	2	2	2	2	2	2	2	2	2	2	2	2	2	2	2	2	2	2	2	2	2	2	2	2	2	2	2	2	2	2	2	2	2	2	2	2	2	2	2	2	2	2	2
E96	241	N	3	3	3	3	3	3	3	3	3	3	3	3	3	3	3	3	3	3	3	3	3	3	3	3	3	3	3	3	3	3	3	3	3	3	3	3	3	3	3	3	3	3	3	3	3	3	3
E96	246	N	2	2	2	2	2	2	2	2	2	2	2	2	2	2	2	2	2	2	2	2	2	2	2	2	2	2	2	2	2	2	2	2	2	2	2	2	2	2	2	2	2	2	2	2	2	2	2
E96	250	N	3	3	3	3	3	3	3	3	3	3	3	3	3	3	3	3	3	3	3	3	3	3	3	3	3	3	3	3	3	3	3	3	3	3	3	3	3	3	3	3	3	3	3	3	3	3	3
E96	253	N	2	2	2	2	2	2	2	2	2	2	2	2	2	2	2	2	2	2	2	2	2	2	2	2	2	2	2	2	2	2	2	2	2	2	2	2	2	2	2	2	2	2	2	2	2	2	2
E96	256	N	3	3	3	3	3	3	3	3	3	3	3	3	3	3	3	3	3	3	3	3	3	3	3	3	3	3	3	3	3	3	3	3	3	3	3	3	3	3	3	3	3	3	3	3	3	3	3
E96	264	N	2	2	2	2	2	2	2	2	2	2	2	2	2	2	2	2	2	2	2	2	2	2	2	2	2	2	2	2	2	2	2	2	2	2	2	2	2	2	2	2	2	2	2	2	2	2	2
E96	270	N	NA	NA	NA	NA	NA	NA	NA	NA	NA	NA	NA	NA	NA	NA	NA	NA	NA	NA	NA	NA	NA	NA	NA	NA	NA	NA	NA	NA	NA	NA	NA	NA	NA	NA	NA	NA	NA	NA	NA	NA	NA	NA	NA	NA	NA	NA	NA
I48	218	N	3	3	3	3	3	3	3	3	3	3	3	3	3	3	3	3	3	3	3	3	3	3	3	3	3	3	3	3	3	3	3	3	3	3	3	3	3	3	3	3	3	3	3	3	3	3	3
I48	225	N	3	3	3	3	3	3	3	3	3	3	3	3	3	3	3	3	3	3	3	3	3	3	3	3	3	3	3	3	3	3	3	3	3	3	3	3	3	3	3	3	3	3	3	3	3	3	3
I48	232	N	3	3	3	3	3	3	3	3	3	3	3	3	3	3	3	3	3	3	3	3	3	3	3	3	3	3	3	3	3	3	3	3	3	3	3	3	3	3	3	3	3	3	3	3	3	3	3
I48	237	N	3	3	3	3	3	3	3	3	3	3	3	3	3	3	3	3	3	3	3	3	3	3	3	3	3	3	3	3	3	3	3	3	3	3	3	3	3	3	3	3	3	3	3	3	3	3	3
I48	241	N	3	3	3	3	3	3	3	3	3	3	3	3	3	3	3	3	3	3	3	3	3	3	3	3	3	3	3	3	3	3	3	3	3	3	3	3	3	3	3	3	3	3	3	3	3	3	3
I48	246	N	3	3	3	3	3	3	3	3	3	3	3	3	3	3	3	3	3	3	3	3	3	3	3	3	3	3	3	3	3	3	3	3	3	3	3	3	3	3	3	3	3	3	3	3	3	3	3
I48	250	N	3	3	3	3	3	3	3	3	3	3	3	3	3	3	3	3	3	3	3	3	3	3	3	3	3	3	3	3	3	3	3	3	3	3	3	3	3	3	3	3	3	3	3	3	3	3	3
I48	253	N	3	3	3	3	3	3	3	3	3	3	3	3	3	3	3	3	3	3	3	3	3	3	3	3	3	3	3	3	3	3	3	3	3	3	3	3	3	3	3	3	3	3	3	3	3	3	3
I48	256	N	3	3	3	3	3	3	3	3	3	3	3	3	3	3	3	3	3	3	3	3	3	3	3	3	3	3	3	3	3	3	3	3	3	3	3	3	3	3	3	3	3	3	3	3	3	3	3
I48	264	N	3	3	3	3	3	3	3	3	3	3	3	3	3	3	3	3	3	3	3	3	3	3	3	3	3	3	3	3	3	3	3	3	3	3	3	3	3	3	3	3	3	3	3	3	3	3	3
I48	270	N	3	3	3	3	3	3	3	3	3	3	3	3	3	3	3	3	3	3	3	3	3	3	3	3	3	3	3	3	3	3	3	3	3	3	3	3	3	3	3	3	3	3	3	3	3	3	3
L1	218	N	3	3	3	3	3	3	3	3	3	3	3	3	3	3	3	3	3	3	3	3	3	3	3	3	3	3	3	3	3	3	3	3	3	3	3	3	3	3	3	3	3	3	3	3	3	3	3
L1	225	N	3	3	3	3	3	3	3	3	3	3	3	3	3	3	3	3	3	3	3	3	3	3	3	3	3	3	3	3	3	3	3	3	3	3	3	3	3	3	3	3	3	3	3	3	3	3	3
L1	232	N	3	3	3	3	3	3	3	3	3	3	3	3	3	3	3	3	3	3	3	3	3	3	3	3	3	3	3	3	3	3	3	3	3	3	3	3	3	3	3	3	3	3	3	3	3	3	3
L1	237	N	3	3	3	3	3	3	3	3	3	3	3	3	3	3	3	3	3	3	3	3	3	3	3	3	3	3	3	3	3	3	3	3	3	3	3	3	3	3	3	3	3	3	3	3	3	3	3
L1	241	N	3	3	3	3	3	3	3	3	3	3	3	3	3	3	3	3	3	3	3	3	3	3	3	3	3	3	3	3	3	3	3	3	3	3	3	3	3	3	3	3	3	3	3	3	3	3	3
L1	246	N	3	3	3	3	3	3	3	3	3	3	3	3	3	3	3	3	3	3	3	3	3	3	3	3	3	3	3	3	3	3	3	3	3	3	3	3	3	3	3	3	3	3	3	3	3	3	3
L1	250	N	3	3	3	3	3	3	3	3	3	3	3	3	3	3	3	3	3	3	3	3	3	3	3	3	3	3	3	3	3	3	3	3	3	3	3	3	3	3	3	3	3	3	3	3	3	3	3
L1	253	N	3	3	3	3	3	3	3	3	3	3	3	3	3	3	3	3	3	3	3	3	3	3	3	3	3	3	3	3	3	3	3	3	3	3	3	3	3	3	3	3	3	3	3	3	3	3	3
L1	256	N	2	2	2	2	2	2	2	2	2	2	2	2	2	2	2	2	2	2	2	2	2	2	2	2	2	2	2	2	2	2	2	2	2	2	2	2	2	2	2	2	2	2	2	2	2	2	2
L1	264	N	3	3	3	3	3	3	3	3	3	3	3	3	3	3	3	3	3	3	3	3	3	3	3	3	3	3	3	3	3	3	3	3	3	3	3	3	3	3	3	3	3	3	3	3	3	3	3
L1	270	N	3	3	3	3	3	3	3	3	3	3	3	3	3	3	3	3	3	3	3	3	3	3	3	3	3	3	3	3	3	3	3	3	3	3	3	3	3	3	3	3	3	3	3	3	3	3	3
L33	218	N	3	3	3	3	3	3	3	3	3	3	3	3	3	3	3	3	3	3	3	3	3	3	3	3	3	3	3	3	3	3	3	3	3	3	3	3	3	3	3	3	3	3	3	3	3	3	3
L33	225	N	3	3	3	3	3	3	3	3	3	3	3	3	3	3	3	3	3	3	3	3	3	3	3	3	3	3	3	3	3	3	3	3	3	3	3	3	3	3	3	3	3	3	3	3	3	3	3
L33	232	N	3	3	3	3	3	3	3	3	3	3	3	3	3	3	3	3	3	3	3	3	3	3	3	3	3	3	3	3	3	3	3	3	3	3	3	3	3	3	3	3	3	3	3	3	3	3	3
L33	237	N	2	2	2	2	2	2	2	2	2	2	2	2	2	2	2	2	2	2	2	2	2	2	2	2	2	2	2	2	2	2	2	2	2	2	2	2	2	2	2	2	2	2	2	2	2	2	2
L33	241	N	3	3	3	3	3	3	3	3	3	3	3	3	3	3	3	3	3	3	3	3	3	3	3	3	3	3	3	3	3	3	3	3	3	3	3	3	3	3	3	3	3	3	3	3	3	3	3
L33	246	N	2	2	2	2	2	2	2	2	2	2	2	2	2	2	2	2	2	2	2	2	2	2	2	2	2	2	2	2	2	2	2	2	2	2	2	2	2	2	2	2	2	2	2	2	2	2	2
L33	250	N	2	2	2	2	2	2	2	2	2	2	2	2	2	2	2	2	2	2	2	2	2	2	2	2	2	2	2	2	2	2	2	2	2	2	2	2	2	2	2	2	2	2	2	2	2	2	2
L33	253	N	2	2	2	2	2	2	2	2	2	2	2	2	2	2	2	2	2	2	2	2	2	2	2	2	2	2	2	2	2	2	2	2	2	2	2	2	2	2	2	2	2	2	2	2	2	2	2
L33	256	N	3	3	3	3	3	3	3	3	3	3	3	3	3	3	3	3	3	3	3	3	3	3	3	3	3	3	3	3	3	3	3	3	3	3	3	3	3	3	3	3	3	3	3	3	3	3	3
L33	264	N	3	3	3	3	3	3	3	3	3	3	3	3	3	3	3	3	3	3	3	3	3	3	3	3	3	3	3	3	3	3	3	3	3	3	3	3	3	3	3	3	3	3	3	3	3	3	3
L33	270	N	3	3	3	3	3	3	3	3	3	3	3	3	3	3	3	3	3	3	3	3	3	3	3	3	3	3	3	3	3	3	3	3	3	3	3	3	3	3	3	3	3	3	3	3	3	3	3
E81	218	Std. Error of Mean	1.22597	0.540362	0.385451	1.84259	0.248053	0.0670532	0.199119	0.296343	0.0605274	0.430429	48.7787	0.622833	0.432916	2.82458	0.085342	0.0268277	0.184772	0.339488	32.4909	0.238725	0.105535	0.128791	14.4424	0.62145	0.050576	56.5765	1.29351	0.528267	0.102957	1.20333	1.2202	0.698109	13.8884	1.92483	17.8467	0.272799	0.731031	0.163013	0.0693675	4.18192	1.04372	0.165458	0.0514541	0.421718	0.398958	18.2389	0.276995
E81	225	Std. Error of Mean	1.355	0.29746	0.171505	2.11901	0.413916	0.0913932	0.703726	0.175019	0.0451518	0.435035	10.416	0.248079	0.207898	4.33963	0.0664523	0.0637153	0.130217	0.277514	6.76505	0.137952	0.100675	0.1651	33.606	0.285307	0.0443788	25.3327	4.7939	0.944603	0.00748125	0.52508	0.250213	0.205243	7.40755	8.42564	17.4158	0.121805	0.282556	0.243165	0.494942	13.7285	1.23314	0.0575987	0.0245101	0.242779	1.10432	18.3288	0.139904
E81	232	Std. Error of Mean	1.05079	0.162279	0.14838	4.7416	0.21917	0.0791347	0.288304	0.0850052	0.0706075	0.386755	33.8317	0.158232	0.42942	0.882562	0.109396	0.0584032	0.0514293	0.579785	22.1948	0.193595	0.0669232	0.120669	8.03957	0.22803	0.031738	11.0346	4.62578	0.836492	0.0455556	0.134676	0.733246	0.0162221	3.76527	4.64085	2.9501	0.107131	0.273898	0.211886	0.213957	17.5195	1.27714	0.0562645	0.0184528	0.0271141	0.230568	4.05602	0.113672
E81	237	Std. Error of Mean	3.0062	0.249851	0.134152	5.79134	0.85266	0.0742808	0.581779	0.0807399	0.108469	0.118135	26.9511	0.0799702	0.0636751	9.05533	0.184297	0.138556	0.133709	0.31814	5.12564	0.142074	0.0919266	0.0850771	18.3926	0.390329	0.0471474	23.0168	8.6566	0.617017	0.0675695	0.884635	1.1036	0.136439	9.04446	4.10662	14.5645	0.349818	0.618198	0.324329	0.314518	2.23618	2.29132	0.309589	0.0994405	0.302273	0.296919	19.0386	0.260738
E81	241	Std. Error of Mean	1.97599	0.120531	0.232753	0.913395	0.82873	0.132219	0.114382	0.201636	0.0756552	0.41634	31.3493	0.333051	1.04318	2.56395	0.161858	0.0491398	0.0629927	0.812839	40.411	0.633956	0.157501	0.26399	19.5973	0.0968134	0.0563482	3.43458	5.05343	1.32755	0.0395194	0.482326	0.610346	0.429746	7.80267	11.2446	16.6676	0.0418757	0.338605	0.170748	0.0945551	3.54656	3.08394	0.315195	0.0952958	0.296178	0.564852	16.9979	0.128244
E81	246	Std. Error of Mean	1.07538	0.317279	0.355457	3.45792	0.566712	0.129843	0.614164	0.238542	0.041288	0.0242627	19.1439	0.0579246	1.06201	2.29957	0.22194	0.0216277	0.184292	1.10213	20.7976	0.143619	0.118231	0.363511	15.8403	0.569243	0.0197622	49.1782	3.95858	2.06919	0.0420147	0.670616	0.135985	0.51549	4.9634	3.99557	15.7742	0.345767	0.139712	0.343277	0.170146	21.1352	1.2375	0.17753	0.0473421	0.00302275	0.276369	16.1481	0.319528
E81	250	Std. Error of Mean	3.41493	0.196687	0.346548	6.19667	0.258012	0.282863	1.62612	0.603283	0.11171	0.825125	19.3665	0.666844	0.894879	4.70157	0.228648	0.071235	0.222143	0.544456	59.0044	0.683063	0.28232	0.317052	16.0495	0.855794	0.0201574	14.2958	10.5209	1.73092	0.0764998	0.307064	0.766678	0.447518	8.04549	4.50253	44.9529	0.263354	1.01365	0.406279	0.275373	3.80701	0.852245	0.506042	0.0118333	0.501964	0.57638	41.2397	0.217129
E81	253	Std. Error of Mean	1.00532	0.136326	0.127203	10.4438	0.374473	0.1505	0.148747	0.360473	0.0293421	0.413013	21.7574	0.391988	0.173712	15.3337	0.103407	0.14301	0.310856	0.602809	34.3989	0.147667	0.0676876	0.38002	20.6301	0.605589	0.0444244	48.0594	2.59762	1.70676	0.0497797	1.36908	0.280227	0.326424	4.72231	13.7904	10.2654	0.201928	0.458921	0.227908	0.14515	5.04175	3.47548	0.205195	0.0268405	0.0528639	0.624554	10.1949	0.14177
E81	256	Std. Error of Mean	1.29844	0.203158	0.115512	1.40875	0.594246	0.0723448	0.161866	0.273809	0.0887453	0.701784	23.2329	0.384861	0.404083	2.58519	0.0397148	0.0654751	0.0769655	0.303545	17.1932	0.119564	0.122966	0.118383	3.9048	0.27071	0.0219643	10.6099	1.71686	0.780642	0.0250875	0.372923	0.42091	0.141479	7.08405	5.8633	17.5215	0.149213	0.382582	0.214558	0.223049	4.53936	0.431832	0.175108	0.0269204	0.1789	0.853662	17.6298	0.219215
E81	264	Std. Error of Mean	2.42223	0.176784	0.419308	1.76947	0.672573	0.204308	0.0325772	0.656662	0.00755976	1.25484	65.24	0.434849	1.07845	3.69361	0.0742781	0.0478727	0.111547	0.996453	34.8912	0.572358	0.206889	0.467413	13.5672	0.564501	0.0394577	12.0415	2.41605	1.2351	1.04248	1.86104	0.95922	0.0751506	8.46814	2.37087	49.1039	0.392918	1.1751	0.467923	0.370716	14.3285	4.39272	0.802369	0.0862163	0.09438	2.21868	46.6554	0.523618
E81	270	Std. Error of Mean	1.8282	0.0147721	0.107349	0.714742	0.623967	0.444878	0.387059	0.155195	0.0137153	0.869779	39.7542	0.162808	1.33051	2.33445	0.0536719	0.012525	0.284969	0.891294	20.0982	0.289899	0.160066	0.171304	24.3581	1.50642	0.0769781	3.21946	4.59725	0.688357	0.0806678	1.95637	0.184274	0.0841201	7.1119	11.3652	98.5971	0.381579	1.71535	0.0617205	0.678969	12.7306	5.66178	1.84432	0.0714216	0.181355	14.5816	86.421	0.425521
E96	218	Std. Error of Mean	1.64807	0.300892	0.0567586	1.87146	0.29197	0.0590773	0.128394	0.163061	0.0334981	0.153485	19.1174	0.0251409	0.75662	1.00697	0.0697107	0.0183976	0.0396437	0.228479	14.4979	0.198539	0.0467739	0.00326197	3.26776	0.287381	0.0353544	13.1719	2.67639	0.0290261	0.00907095	0.525358	0.703846	0.212705	4.98227	10.904	1.41452	0.132861	0.134495	0.352817	0.00717954	10.2701	0.36078	0.0523488	0.0025506	0.771069	0.858891	1.67239	0.0356212
E96	225	Std. Error of Mean	2.22159	0.245381	0.137617	2.49652	0.134808	0.120442	0.602224	0.136837	0.0388613	0.140096	28.5256	0.332	0.817479	2.62445	0.079622	0.0608697	0.195792	0.189097	37.5544	0.131643	0.0797277	0.0120139	18.3907	0.180864	0.00890262	25.5967	6.64523	0.537186	0.0325372	0.76299	0.858923	0.0190539	10.7536	8.49098	10.5283	0.156615	0.107356	0.0961085	0.292887	7.88622	1.43468	0.152213	0.0217183	0.388671	0.186232	5.7062	0.22908
E96	232	Std. Error of Mean	4.03648	0.40903	0.21546	4.75731	1.05822	0.253491	1.24167	0.348032	0.0419324	2.55463	22.0677	0.514755	1.0512	5.47561	0.154017	0.0860191	0.962265	1.29926	42.0712	1.075	0.225907	0.0869333	17.6011	1.00511	0.0489255	39.2575	9.34383	2.66651	0.0172311	1.22184	1.16307	0.455048	5.10827	10.7516	108.14	0.197671	3.67296	0.355468	0.259264	3.03991	2.2891	1.05831	0.0492828	0.933766	2.05217	104.575	0.345547
E96	237	Std. Error of Mean	5.97992	1.41195	0.286736	6.19592	0.46144	0.0539846	0.139912	0.0819223	0.0129897	0.309478	53.3373	1.22209	1.13019	3.83617	0.0515186	0.166275	0.0821243	0.0921108	430.428	1.98872	0.133421	0.047157	31.924	3.46185	0.000615195	47.4507	3.2361	1.79727	0.611948	0.714947	0.559637	0.0643145	2.25524	32.1893	46.3337	0.111726	0.266573	0.324578	0.160994	14.2796	0.0736986	0.869762	0.0269716	0.291608	1.11305	59.0293	0.234468
E96	241	Std. Error of Mean	1.79375	0.418378	0.250506	1.6788	0.241791	0.0345223	0.12725	0.425768	0.0389256	0.967136	49.247	0.954051	0.658879	3.4023	0.152925	0.0369087	0.977205	1.56373	55.7976	3.19395	0.101905	0.00614427	17.735	0.47242	0.0655755	47.5076	8.33313	1.55906	0.143702	0.911548	0.403428	0.0876666	20.05	6.47443	38.9199	0.172875	4.10473	0.0412296	0.102292	11.8191	1.5746	0.724302	0.017194	0.109044	20.0892	35.6819	0.143901
E96	246	Std. Error of Mean	0.410928	0.00273172	0.167885	0.0530544	0.276773	0.0535363	0.024246	0.546206	0.162114	0.502141	4.45026	0.697059	0.0608006	3.20078	0.407593	0.231655	0.0163864	0.0984266	9.50722	1.08603	0.188594	0.273143	5.04835	0.0297514	0.0876937	2.50019	0.0388654	1.13715	0.290606	0.11221	0.233616	0.1067	0.263186	4.29861	0.00920295	0.0917349	0.116968	0.28194	0.0648157	6.64611	0.966992	0.0975027	0.160641	0.380048	0.338038	0.34089	0.512211
E96	250	Std. Error of Mean	3.97447	0.356973	0.332808	2.75127	0.254863	0.0727393	0.0467288	0.45981	0.10417	2.43478	51.5482	0.886715	0.512765	3.81352	0.127916	0.0721296	0.540609	0.630688	60.862	1.11502	0.10159	0.00528424	26.798	0.206731	0.0612495	36.831	2.77823	2.32653	0.0310968	1.12165	0.492674	0.0493331	21.2273	16.3994	152.039	0.0879385	6.38164	0.254962	0.118924	1.08202	1.18889	1.77356	0.0563562	0.254953	6.84376	162.055	0.147841
E96	253	Std. Error of Mean	0.102893	0.788728	0.0238939	4.36404	0.233004	0.0674265	0.123456	0.159145	0.0724855	0.846393	70.9948	0.093454	1.20283	8.87338	0.0156401	0.155931	0.428942	0.220596	57.1056	0.638299	0.166046	0.385735	21.6559	0.428804	0.117085	16.0208	3.74306	1.25647	0.065089	0.553943	1.72267	0.0882312	3.24692	1.02598	59.3775	0.187777	1.99577	0.287014	0.192884	4.09893	0.273815	1.25667	0.0998264	0.705945	1.05098	41.8628	0.147507
E96	256	Std. Error of Mean	0.8513	0.0628319	0.064947	2.27037	0.804874	0.220226	0.352535	0.265549	0.0100104	0.878448	19.4207	0.0922372	0.816875	0.633025	0.107249	0.0743405	0.144795	0.370526	19.3307	0.383854	0.0292706	0.0557606	7.87329	0.283035	0.0577011	5.73271	3.99111	0.642053	0.0299291	1.6349	0.756335	0.0593868	4.57174	4.3806	10.0257	0.556279	0.922835	1.13318	0.0327638	10.1123	0.828989	0.038999	0.0382765	0.231202	0.564246	7.61783	0.723438
E96	264	Std. Error of Mean	0.510644	0.0779506	0.451225	4.32948	0.450361	0.452312	0.668007	0.168202	0.0568568	1.54598	25.0622	0.171672	0.272529	4.29274	0.174333	0.0881901	0.401052	0.410026	16.5191	6.29809	0.182624	0.123888	11.7858	0.779167	0.136692	15.296	9.54388	0.494249	0.0417966	5.56307	0.81318	0.232694	2.12714	20.5226	69.9397	0.203773	0.228112	0.469503	0.0298341	15.8209	3.73422	2.01062	0.028764	0.650186	0.0656697	66.8975	0.171561
E96	270	Std. Error of Mean	NA	NA	NA	NA	NA	NA	NA	NA	NA	NA	NA	NA	NA	NA	NA	NA	NA	NA	NA	NA	NA	NA	NA	NA	NA	NA	NA	NA	NA	NA	NA	NA	NA	NA	NA	NA	NA	NA	NA	NA	NA	NA	NA	NA	NA	NA	NA
I48	218	Std. Error of Mean	0.289057	0.111935	0.110757	3.47433	0.258831	0.0981023	0.334645	0.0967156	0.0284299	0.14122	18.2921	0.0781358	0.298943	0.647938	0.033845	0.0923368	0.0611453	0.178954	2.6134	0.880699	0.0528063	0.0310551	9.27962	0.530152	0.0693105	11.3758	5.94964	0.295361	1.50118	0.241324	0.517268	0.222441	7.62946	18.4244	9.50689	0.198621	0.289804	0.116948	0.105566	18.6372	0.671511	0.114783	0.0308319	0.239985	0.148113	10.4707	0.215149
I48	225	Std. Error of Mean	0.612849	0.0816978	0.124386	1.79538	0.271986	0.0612803	0.504655	0.133613	0.0108371	0.520711	11.0185	0.0681813	0.388131	1.97148	0.0941958	0.0150797	0.139449	0.159954	7.72675	0.201232	0.127286	0.0309095	12.3885	0.107875	0.0349099	7.99814	3.00712	0.659778	1.12859	0.289796	0.493763	0.161446	4.0023	16.8701	31.2358	0.276432	0.372175	0.148001	0.160327	9.21563	0.396642	1.30035	0.0831939	0.139355	0.532968	34.2555	0.202186
I48	232	Std. Error of Mean	0.511626	0.26559	0.0530042	0.972985	0.331898	0.0338919	0.130759	0.0325631	0.0347903	0.780626	6.68194	0.0958228	0.537155	1.52158	0.0648941	0.0352339	0.19355	0.322896	3.71492	1.28082	0.0692982	0.0198554	13.2442	0.477874	0.0201624	21.5614	0.368844	0.630485	0.680313	0.516173	0.337359	0.0271347	2.62386	7.87629	9.89022	0.10425	0.6682	0.271232	0.384488	14.5214	0.267561	0.23266	0.0854365	0.228418	0.553063	9.2148	0.140781
I48	237	Std. Error of Mean	0.876659	0.331811	0.376953	4.05567	0.20212	0.166286	0.173429	0.308398	0.0726182	0.41514	14.4105	0.098887	0.646032	2.11008	0.174177	0.0374254	0.119528	0.369783	5.54656	10.9364	0.0492891	0.0261613	16.2342	0.977008	0.0777986	12.9266	1.18534	0.547796	0.4409	0.751413	0.341712	0.239824	1.44809	3.98139	7.7279	0.173592	0.243245	0.665877	1.35576	2.88138	0.976615	0.557505	0.0542596	0.200719	0.160005	8.59032	0.278716
I48	241	Std. Error of Mean	0.376946	0.135424	0.0666765	5.08799	0.152984	0.0651225	0.500091	0.0674463	0.0438522	0.305744	20.3781	0.143497	0.811121	3.04381	0.222605	0.0577903	0.135418	0.113839	13.0422	0.185218	0.0447833	0.0302249	13.8159	0.455352	0.0464661	7.31753	3.12861	0.607623	0.772221	0.606056	0.31735	0.0226066	2.96543	11.4258	13.3032	0.248688	0.229058	0.256762	0.078551	12.8579	0.970887	0.577519	0.0619585	0.0553881	0.32705	12.9473	0.166913
I48	246	Std. Error of Mean	0.106874	0.629665	0.180801	4.60925	0.123402	0.167483	0.275188	0.0831964	0.0274487	0.812872	85.8857	0.116166	0.557667	0.368856	0.0753569	0.193198	0.371472	0.479697	16.2953	2.03811	0.0628449	0.0270857	6.0631	0.187384	0.0352081	16.9259	2.598	0.796665	1.28017	0.0695015	0.430013	0.162986	23.6494	1.16399	11.2197	0.0470206	0.579208	0.463119	0.727723	9.37397	0.768138	0.216506	0.155161	0.447216	0.374616	10.8454	0.0671572
I48	250	Std. Error of Mean	2.34089	0.293807	0.0385572	0.282176	0.275313	0.067767	0.409052	0.187021	0.0249866	0.319325	11.4248	0.45571	0.368769	1.49797	0.226213	0.0649639	0.0393029	0.958256	3.61524	0.241439	0.0244614	0.0241628	9.99938	0.437695	0.104438	20.2897	4.65712	2.01302	0.595954	0.105966	0.477967	0.0531251	5.24651	3.35404	6.34978	0.102488	0.228998	0.287162	0.121545	10.3233	1.44699	0.208868	0.113609	0.109939	0.521233	6.0251	0.083415
I48	253	Std. Error of Mean	0.43264	0.158703	0.439698	4.18268	0.597021	0.0805994	0.191778	0.399044	0.0790375	0.169625	30.2443	0.280478	0.339082	2.87187	0.0378319	0.0511256	0.0331211	0.515819	19.9688	7.78777	0.0918223	0.0823125	18.191	0.307146	0.0106098	24.9314	1.22202	0.212777	1.91582	0.948182	0.40126	0.205011	20.6341	8.1072	1.43142	0.110655	1.17849	0.254281	0.20127	1.86628	1.58099	0.0132737	0.0444899	0.20026	0.493307	3.95886	0.178381
I48	256	Std. Error of Mean	2.63116	0.403116	0.434616	2.64861	0.101508	0.0912808	0.393916	1.14668	0.030185	1.1258	54.5946	0.660287	0.365486	3.06124	0.111103	0.00829221	0.0897218	0.709806	15.2763	0.575062	0.28098	0.0399895	14.8209	0.143128	0.0767899	40.8546	5.6065	2.78374	0.659408	1.09548	0.393644	0.168802	13.2207	18.1078	20.5588	0.252692	0.83868	0.0811255	0.157864	21.0966	2.75043	0.442996	0.225749	0.129978	1.14147	21.8757	0.389062
I48	264	Std. Error of Mean	3.86567	0.0566505	0.151778	2.8173	0.390047	0.383468	0.469501	0.483308	0.180155	0.462966	24.0408	0.271394	2.15676	1.19996	0.192693	0.0884258	0.205071	1.26574	11.062	2.85847	0.0551683	0.0256527	30.5131	0.144692	0.0876716	3.11674	7.18698	0.893135	2.61672	0.104053	0.253915	0.0844708	10.8472	3.38185	8.91893	0.128294	0.417092	0.538664	0.137192	9.78523	3.36956	0.513343	0.041573	0.847727	0.553948	13.8545	0.14399
I48	270	Std. Error of Mean	2.63143	0.499926	0.692847	3.97508	0.983662	0.326047	0.172506	0.765088	0.0414487	0.963249	41.8348	0.702135	0.836038	11.3292	0.145222	0.109816	0.403664	1.11359	35.8078	1.04512	0.137399	0.0593656	33.4494	1.03941	0.13425	41.1119	12.7575	2.2493	3.51258	2.42789	0.322104	0.216116	11.4165	20.59	28.5957	0.652368	2.25464	0.314221	0.560893	45.2395	5.88542	0.481928	0.229747	0.237529	2.02375	24.8746	0.566333
L1	218	Std. Error of Mean	0.804015	0.294752	0.0667697	0.394332	0.135241	0.011295	0.420317	0.0576769	0.0577609	0.124798	3.7377	0.18286	0.44998	1.1897	0.0631326	0.0212495	0.107613	0.36268	11.9895	0.600111	0.0573143	0.193013	19.1553	0.159054	0.0134558	23.2353	1.61818	0.486057	1.58947	0.365683	0.937569	0.0457506	3.70441	7.43561	6.69222	0.174237	0.13893	0.157048	0.045559	18.2621	0.596328	0.241291	0.127797	0.157684	0.299531	3.61359	0.0750213
L1	225	Std. Error of Mean	1.0001	0.133945	0.0537089	1.31413	0.129771	0.0349241	0.463576	0.183265	0.0286736	0.347619	27.7067	0.0921318	0.16537	1.00234	0.110042	0.0124694	0.0799271	0.344293	24.0304	0.519838	0.0158928	0.0727606	16.7002	0.187111	0.0346227	15.2803	4.98079	0.572324	1.4712	0.169683	0.524706	0.273228	4.83236	14.646	13.9787	0.0425498	0.133542	0.164667	0.0686339	22.8294	0.849729	0.297719	0.121193	0.112666	0.318389	10.7172	0.0461376
L1	232	Std. Error of Mean	1.16339	0.539128	0.162762	3.41355	0.433348	0.197638	0.699716	0.348657	0.0938005	0.207593	11.9109	0.421623	0.414016	3.51868	0.107987	0.0316679	0.0995096	0.357824	21.8628	0.11028	0.0701835	0.052603	39.5592	0.434799	0.0623546	23.6448	8.71999	0.572527	0.87096	0.53868	0.638167	0.156364	2.01346	3.31218	8.37174	0.579027	0.302971	0.618754	0.26403	6.18	1.33405	0.28098	0.0718905	0.267684	0.147932	8.63629	0.458292
L1	237	Std. Error of Mean	0.608141	0.174052	0.166306	1.90803	0.30304	0.0370251	0.337179	0.161372	0.0451289	0.197811	33.767	0.282017	0.284599	0.630935	0.0316711	0.0289275	0.0991434	0.579132	20.6799	0.635875	0.0876254	0.250327	10.1761	0.342369	0.03318	20.9493	3.6667	1.61026	0.576743	0.52396	1.90852	0.419846	2.59003	6.05011	14.3962	0.105543	1.11655	0.0734054	0.343172	9.92823	0.648256	0.16266	0.0221815	0.442379	0.106198	16.9547	0.114418
L1	241	Std. Error of Mean	1.53514	0.164766	0.133887	2.0265	0.288059	0.0202831	0.368619	0.185327	0.0257032	0.304119	20.204	0.151145	1.35079	0.746929	0.0949854	0.046257	0.122596	0.643174	24.8399	0.276861	0.0844537	0.0873128	7.90057	0.283746	0.0171758	18.0407	2.85946	0.790658	0.632148	0.705499	0.232731	0.168524	6.26338	10.2917	14.3766	0.264033	1.71999	0.0652856	0.097976	19.9019	2.5218	0.205262	0.0896875	0.158955	0.466547	15.8469	0.356357
L1	246	Std. Error of Mean	0.809482	0.596265	0.0949983	3.59987	0.0800414	0.0571757	0.392556	0.284981	0.0327128	0.533911	14.7128	0.548751	0.487054	4.0108	0.160081	0.025815	0.223706	0.80285	13.1122	0.141617	0.16325	0.118432	26.1352	0.302982	0.0130838	9.89464	9.74712	1.90974	0.798738	0.316382	1.84913	0.328432	0.238944	4.33914	9.35146	0.172249	0.198887	0.17792	0.249976	0.379007	1.18132	0.407148	0.145557	0.24329	0.380387	5.54345	0.303913
L1	250	Std. Error of Mean	0.2023	0.265229	0.139831	2.1473	0.241075	0.0653474	0.463055	0.129928	0.0133494	0.590866	18.564	0.310697	0.525515	1.408	0.093766	0.0264353	0.0862867	0.322426	10.5565	0.164787	0.0293079	0.0845077	2.77724	0.0391649	0.0220793	29.7105	6.14274	0.764646	0.225045	0.308794	0.989851	0.0845228	1.314	2.41546	30.3466	0.139227	2.14778	0.115959	0.127173	3.66241	1.31076	0.533309	0.0296399	0.163931	0.281427	27.3417	0.100606
L1	253	Std. Error of Mean	0.197983	0.188688	0.162091	2.37264	0.0863814	0.0852009	0.54364	0.252744	0.0377485	0.423267	28.8065	0.361178	0.599496	2.96453	0.0100849	0.139519	0.155807	0.356035	46.5175	0.263558	0.0802197	0.340616	3.44361	0.298704	0.0564596	35.2157	1.71549	3.61479	0.607069	0.707072	0.758729	0.106515	0.416755	9.64813	2.67145	0.352434	3.49022	0.0336175	0.276489	8.2852	3.52767	0.0518749	0.0345401	0.189288	0.465431	7.47558	0.186394
L1	256	Std. Error of Mean	2.6608	0.148282	0.459068	0.566008	0.94486	0.11523	0.829921	0.929036	0.0746409	0.245491	37.8341	0.458354	0.597437	5.40026	0.0832255	0.0446876	0.0641839	0.993541	6.91409	0.307281	0.407474	0.234455	30.3125	0.388481	0.0320794	20.764	4.99327	0.393379	0.620475	2.2686	0.202458	0.0267848	9.96592	17.152	5.00292	0.715848	3.87937	0.43821	0.472482	1.30363	6.55912	0.193375	0.0687861	0.430637	0.995964	7.76602	0.76134
L1	264	Std. Error of Mean	1.96344	0.10643	0.0984123	2.23197	0.0537355	0.0419275	0.207512	0.2886	0.0354344	0.311536	17.8517	0.145239	0.20528	0.33639	0.0536488	0.0697377	0.0714341	0.617447	7.79604	0.154934	0.0834638	0.0935682	23.3885	0.14758	0.0455898	11.3455	3.1979	0.776335	0.444631	0.509231	0.616869	0.205752	3.12476	4.95682	3.4126	0.266889	0.976739	0.0741051	0.230342	7.31625	3.08294	0.0878426	0.106195	0.0479156	0.365733	3.25987	0.224181
L1	270	Std. Error of Mean	2.37749	0.0735624	0.206401	6.90385	0.382971	0.16786	0.191398	0.447934	0.0521736	0.178185	14.8008	0.106408	0.89015	3.76629	0.186639	0.0897872	0.259085	0.964283	15.3419	0.474103	0.268553	0.0803601	10.5205	0.455968	0.0549627	5.92115	10.1294	0.311634	1.67139	1.55193	0.292052	0.0442891	7.46811	5.36139	22.4127	0.811319	2.17042	0.309637	0.446936	17.0323	6.51282	0.330549	0.103805	0.319467	0.770418	20.7089	0.894252
L33	218	Std. Error of Mean	1.30954	0.21823	0.149284	5.05982	0.136454	0.267012	0.585814	0.216592	0.0120211	0.470996	3.62221	0.211607	0.350762	1.27566	0.246	0.129615	0.227742	0.18039	15.5284	0.915636	0.10022	0.146643	6.71485	0.353069	0.0683315	18.7342	8.82916	0.508929	0.0346742	0.150328	1.87566	0.292889	2.49625	3.01967	15.7243	0.101018	0.199791	0.246826	0.078023	6.07501	0.527859	0.660387	0.042069	0.281244	0.27504	19.4511	0.135577
L33	225	Std. Error of Mean	0.565591	0.0423936	0.0777596	1.57272	0.113744	0.0729809	0.332103	0.30042	0.072351	0.0600993	33.3467	0.295335	1.67053	1.53839	0.209243	0.0380129	0.335096	0.202896	6.78008	7.76283	0.0587651	0.0886596	6.23133	0.218444	0.0294067	6.3482	3.15056	0.131955	0.0356649	0.293216	0.891534	0.0586343	6.79667	3.19073	6.83358	0.0973748	0.795507	0.104792	0.101144	5.8597	0.860149	0.285566	0.0901707	0.119312	0.0505948	6.32409	0.063713
L33	232	Std. Error of Mean	0.740183	0.133457	0.15671	5.07519	0.335272	0.265883	0.491081	0.138498	0.0446668	0.489467	43.9113	0.11885	1.35758	3.83324	0.21212	0.0717327	0.179544	1.39755	16.9651	7.14283	0.0788177	0.159904	32.2381	0.137948	0.0385514	14.0498	12.8066	1.48688	0.0613971	0.670747	0.55891	0.199276	4.58342	4.07668	8.06959	0.231019	0.924745	0.454279	0.0632307	18.0718	0.933957	0.260544	0.0696795	0.303705	0.324943	8.97554	0.241074
L33	237	Std. Error of Mean	1.37071	0.224857	0.949676	1.16521	1.22972	0.0251163	0.731066	0.186064	0.0311683	0.612047	19.3686	0.376961	0.110303	2.67856	0.29702	0.103547	0.280437	1.13412	2.37296	11.4467	0.0616293	0.063773	9.62423	1.41274	0.257118	63.2808	0.739129	2.87879	0.150201	0.30073	0.321375	0.0524999	2.58572	5.45859	4.80366	0.51623	0.484204	0.973832	0.823046	7.32569	0.19022	0.230325	0.299534	0.0648772	0.04023	6.69243	0.0608576
L33	241	Std. Error of Mean	2.28561	0.300191	0.304723	2.3314	0.792518	0.0700613	0.505002	0.326708	0.0921262	0.81552	90.1147	0.401831	0.539018	1.71519	0.0341756	0.0836332	0.245237	1.12967	11.6814	2.63971	0.168683	0.214558	14.8807	0.292016	0.0236059	33.3973	8.26241	2.23709	0.0547736	0.750259	0.758174	0.292574	10.4151	4.29941	11.3072	0.0449582	0.678381	0.231396	0.169527	3.21706	2.39354	0.472753	0.0368293	0.0989197	0.960766	14.6578	0.0168547
L33	246	Std. Error of Mean	0.0357443	0.471351	0.180379	4.55637	0.266167	0.112738	0.221256	0.575397	0.0193515	1.26452	55.7138	0.48057	1.17813	1.25123	0.0493105	0.146739	0.161806	0.236393	6.09745	15.2983	0.203623	0.513679	66.1745	0.592086	0.0438522	103.601	2.14128	4.57165	0.0328798	0.754003	0.0695742	0.184576	2.77326	0.168963	24.6426	0.0907901	1.72779	0.180459	0.330886	8.81781	1.19675	1.18825	0.147446	0.185207	0.649044	24.8312	0.129711
L33	250	Std. Error of Mean	0.266224	0.151784	0.126128	0.594879	0.0375449	0.004739	0.548975	0.65436	0.0185731	0.169328	60.7754	0.200806	1.32541	1.03516	0.0160802	0.0273321	0.186045	0.532941	21.1388	1.75495	0.156678	0.146181	6.84255	0.158921	0.0717971	16.7987	2.55088	0.801218	0.046289	0.0627111	0.395438	0.236673	9.2683	3.92092	8.04184	0.242791	0.523879	0.0890703	0.213415	10.3177	0.964886	0.0464883	0.0694732	0.138272	0.599159	14.4659	0.206945
L33	253	Std. Error of Mean	0.331217	0.262653	0.146712	3.09759	0.240699	0.0272308	0.373397	0.0134124	0.0786296	0.4748	22.1914	0.043434	1.05837	0.142475	0.0709861	0.050878	0.109206	0.222205	11.8894	16.7291	0.104229	0.00170303	37.8943	0.373248	0.0342673	4.24193	0.426663	1.27931	0.0341484	0.392471	0.945164	0.500138	0.807143	0.275478	22.594	0.144924	1.23651	0.195116	0.0192175	5.75132	1.79723	1.10867	0.0302101	0.310256	0.0322941	19.8105	0.0632492
L33	256	Std. Error of Mean	2.00541	0.265633	0.128127	0.980688	0.375155	0.0546463	0.234424	0.271186	0.0422134	0.283116	43.9136	0.0569086	0.586103	3.48063	0.0699898	0.0546067	0.19161	0.652472	5.21597	2.34304	0.0388363	0.0907543	14.6341	0.285968	0.0557164	28.072	2.15984	0.593572	0.010664	0.185513	0.157838	0.355134	1.93137	3.66266	5.34681	0.101047	0.165213	0.0509035	0.0662623	43.9719	0.84771	0.0832169	0.0407826	0.117742	0.461967	6.2879	0.145868
L33	264	Std. Error of Mean	1.51567	0.138772	0.238983	4.97201	0.524204	0.151987	0.187445	0.34575	0.072047	0.518831	39.4069	0.165356	0.368435	5.68237	0.214293	0.0968325	0.293974	1.55249	9.17771	12.4442	0.0567155	0.178265	25.0857	0.109766	0.104487	9.27643	12.5457	0.864433	0.0201716	0.978128	0.167764	0.0805887	4.25752	4.72185	10.3303	0.271355	0.0838971	0.436688	0.376419	11.4626	1.13034	0.170015	0.0777432	0.0481549	0.717916	13.1837	0.453958
L33	270	Std. Error of Mean	2.14796	0.180137	0.452087	1.89773	0.777863	0.148392	0.537224	0.549421	0.107043	0.593173	83.0727	0.385574	0.662279	3.76366	0.131208	0.0374919	0.322818	1.04425	8.78178	7.67082	0.237081	0.147195	20.0719	1.14421	0.0756562	20.7727	2.78169	1.06911	0.0220045	0.714034	0.54251	0.123099	12.7977	7.92826	17.5045	0.0213811	0.674374	0.0978944	0.280058	45.9475	2.88911	1.17117	0.0703345	0.116776	0.707543	19.4005	0.139226
I201	217	N=1	1.62812	2.20319	1.28386	17.7247	1.7351	0.469277	1.20566	0.847136	0.230598	2.11126	91.8334	0.89089	5.36389	33.8923	0.661781	0.124102	0.914596	6.35991	18.9877	13.4582	0.39416	0.226896	35.4327	1.55709	0.275945	64.8824	31.2987	3.32859	1.48067	2.99956	4.58456	1.53272	7.40239	2.74669	23.0023	0.797211	4.16679	2.08254	1.93644	19.6697	2.7729	0.601516	0.491524	2.23504	1.69897	20.8428	0.746199
I201	231	N=1	3.38082	2.41081	1.12851	23.3152	2.8398	0.856602	2.1308	1.39529	0.381188	5.78164	156.444	1.6269	6.43466	57.3845	1.03282	0.315804	1.23228	9.50355	44.0593	10.5397	0.636703	0.640036	55.6675	2.37062	0.310928	119.813	46.5135	6.40387	2.5327	3.93717	9.25084	1.64038	9.75715	6.08191	64.5556	1.46498	4.7306	3.09878	1.5898	66.4876	4.89615	1.19702	0.916142	2.98544	3.58187	65.149	1.62053
I201	243	N=1	4.30427	3.27134	3.04984	24.4637	2.83052	1.23437	2.24986	2.45758	0.469418	6.48637	263.798	2.09448	8.07503	72.5163	1.04944	0.475407	1.75445	7.89731	56.9216	8.88254	0.524433	0.824123	53.8265	3.52311	0.481415	113.789	48.0225	8.17182	3.24276	5.52559	4.91965	1.82568	14.3252	9.55655	77.4506	1.30036	7.09483	4.19104	0.651465	70.4803	7.91712	1.48065	0.921028	1.863	4.32856	70.5783	1.25156
I201	245	N=1	4.9922	3.77057	2.42101	40.2088	3.93267	1.07577	2.16312	3.1607	0.750415	9.87516	285.74	2.72762	9.46595	66.4062	1.38221	0.416099	2.54521	8.95066	82.545	7.13192	0.762964	0.81836	69.3502	4.44321	0.343167	159.693	46.2387	9.88135	4.43267	8.70883	5.92692	2.54871	15.359	12.882	144.861	1.75313	9.90842	2.86836	1.33874	123.828	15.1095	3.96272	0.954428	2.69215	6.843	139.254	2.07302
I201	248	N=1	4.69793	2.57591	1.57584	30.0783	3.03543	0.814119	1.76842	2.35472	0.51491	9.2563	297.875	2.4116	6.32968	43.0799	1.02684	0.256546	1.40545	7.22224	100.806	4.16338	0.77	0.745965	55.5797	3.91691	0.403415	148.833	35.8164	10.0799	4.3827	5.60628	4.6409	1.73431	12.7905	16.4699	81.9303	1.16897	9.63716	2.94682	1.13418	48.8708	11.7817	6.32196	0.787992	2.27393	5.36317	88.96	1.26474
I201	252	N=1	5.75017	3.42807	2.30279	31.0835	3.15496	0.687094	1.67383	2.79775	0.492393	9.74943	548.773	2.06578	7.60001	50.8109	1.4064	0.27575	1.8015	7.9815	99.5823	7.03317	0.869549	0.593511	52.8969	5.2995	0.559906	119.364	50.5911	8.41162	4.48283	5.27329	4.3567	1.78412	22.9801	17.6366	75.0701	1.47822	9.89238	3.60221	1.3452	52.5279	7.98447	5.88743	0.727371	2.28274	4.04363	70.8723	1.21778
I201	254	N=1	4.81478	3.47086	2.07455	27.7431	2.98779	0.966523	1.71248	2.2463	0.606874	7.57374	266.59	1.5166	5.65023	28.8842	1.04821	0.284139	1.48743	6.26988	35.6454	11.3863	0.682561	0.393155	39.9078	4.66167	0.469523	94.153	43.54	5.81914	1.89266	5.53957	3.15115	0.808847	14.0711	16.4122	77.3931	1.42908	6.06867	2.90765	2.79517	96.443	8.17922	2.64737	0.805871	2.1485	5.50807	83.3394	1.50659
I201	256	N=1	4.46779	2.94204	1.50388	22.1576	2.25991	0.834377	1.87263	2.51335	0.420331	4.52243	497.598	1.81508	6.61112	35.3601	0.893993	0.242206	1.23287	7.94007	61.2431	12.7644	0.450657	0.376689	68.6628	3.16155	0.465815	79.5609	43.0832	5.33994	2.7716	4.70828	2.33469	1.33201	10.1025	10.9889	16.0147	0.948497	9.57519	2.36879	1.39673	47.54	8.31517	1.78365	0.460169	2.31711	3.35309	16.1839	1.37964
I201	261	N=1	5.62311	2.19128	1.12474	23.9255	3.69772	1.07428	1.69514	2.36131	0.510634	7.64997	1182.62	1.41331	6.82171	76.8498	1.37442	0.374483	1.94604	7.50904	12.966	12.5062	0.404714	0.72529	34.7969	4.44003	0.78222	55.2603	63.9912	4.07817	1.32781	5.55938	3.35235	0.760211	16.4876	1.60453	206.168	1.85778	17.196	3.31121	2.35695	111.721	5.69629	6.65073	0.734536	3.0766	3.8819	256.678	2.22659
I201	262	N=1	6.64777	5.36808	2.39214	38.381	4.43845	1.34992	3.39229	3.81588	0.985326	10.2367	1478.69	2.91871	12.2678	39.3951	1.57446	0.599501	3.67801	6.47044	62.8422	5.30951	0.716797	0.712431	46.0083	5.46626	0.469729	110.27	90.5498	10.0306	4.3487	6.78904	3.78652	1.27544	22.9481	22.3366	222.141	2.11311	17.8767	3.69852	1.8983	87.3531	9.46294	6.78921	1.3255	2.20275	6.13309	247.665	2.51416
I201	265	N=1	4.57238	2.16625	2.3557	30.5701	2.79633	1.51719	2.38734	2.27479	0.292574	10.7972	953.568	1.60244	6.28295	24.5396	1.03941	0.297375	2.50399	4.54224	27.9954	2.59069	0.4047	0.672983	27.1951	5.19021	0.553839	71.6045	40.9383	5.72512	2.5702	3.46158	2.78377	0.981753	13.8673	14.9948	230.636	1.33962	12.0761	2.92327	1.60168	43.1404	6.57204	19.4704	0.766768	1.50538	4.0288	296.48	1.5123
I201	269	N=1	5.5871	3.2261	2.42999	24.064	3.70477	4.88131	1.45232	4.18148	0.669728	22.814	1638.19	2.82661	7.44971	50.5655	1.53133	0.28617	3.16685	7.64333	50.6793	7.90302	0.42139	0.484431	16.8355	4.12749	0.621627	95.6492	59.8816	6.44703	3.12839	6.22	3.89331	0.451119	17.0313	67.7986	1230.96	1.7561	43.6978	5.01558	3.30349	118.821	16.3873	97.517	1.15084	2.68313	7.48818	1864	1.6036
Gen	DOY	Parameter	Benzoic acid, 2,3-dihydroxy- (2,3-OH-BA)	Adenine	Adenosine	Alanine, 3-cyano- (3-cyano-Ala)	Alanine (Ala)	2-Hydroxyglutaric acid (2-HG)	alpha-Ketoglutaric acid (alpha-KG)	alpha-Tocopherol	Adenosine-mono-phosphate (AMP)	Arabinose	Arabitol	Ascorbic acid	Asparagine (Asn)	Aspartic acid (Asp)	Benzoic acid	beta-Alanine (beta-Ala)	Butanoic acid, 2,4-dihydroxy- (2,4-OH-butanoic acid)	Caffeic acid	Catechin	Catechol	cis-Aconitic acid	Citramalic acid	Citric acid	Coumaric acid	Cytosine	Dehydroascorbic acid (DHA) dimer	Dihydrouracil	Diketogulonic acid	Epigallocatechin	Erythritol	Erythronic acid	Erythrose	Flavonoid_1	Sorbose	Fructose	Fructose-6-phosphate	Fucose	Fumaric acid	gamma-Aminobuturic acid (GABA)	Galactinol	Galactitol	Galactose	Gallic acid	Gluconic acid	Glucopyranose, D-	Glucose	Glucose-6-phosphate
Detection method			GC-MS	GC-MS	GC-MS	GC-MS	GC-MS	GC-MS	GC-MS	GC-MS	GC-MS	GC-MS	GC-MS	GC-MS	GC-MS	GC-MS	GC-MS	GC-MS	GC-MS	GC-MS	GC-MS	GC-MS	GC-MS	GC-MS	GC-MS	GC-MS	GC-MS	GC-MS	GC-MS	GC-MS	GC-MS	GC-MS	GC-MS	GC-MS	GC-MS	GC-MS	GC-MS	GC-MS	GC-MS	GC-MS	GC-MS	GC-MS	GC-MS	GC-MS	GC-MS	GC-MS	GC-MS	GC-MS	GC-MS
Units			Arbitrary units	Arbitrary units	Arbitrary units	Arbitrary units	Arbitrary units	Arbitrary units	Arbitrary units	Arbitrary units	Arbitrary units	Arbitrary units	Arbitrary units	Arbitrary units	Arbitrary units	Arbitrary units	Arbitrary units	Arbitrary units	Arbitrary units	Arbitrary units	Arbitrary units	Arbitrary units	Arbitrary units	Arbitrary units	Arbitrary units	Arbitrary units	Arbitrary units	Arbitrary units	Arbitrary units	Arbitrary units	Arbitrary units	Arbitrary units	Arbitrary units	Arbitrary units	Arbitrary units	Arbitrary units	Arbitrary units	Arbitrary units	Arbitrary units	Arbitrary units	Arbitrary units	Arbitrary units	Arbitrary units	Arbitrary units	Arbitrary units	Arbitrary units	Arbitrary units	Arbitrary units	Arbitrary units
L1	Total	Mean	7.59015	1.66019	1.3217	16.5244	2.23174	0.589881	1.42828	2.71417	0.408174	3.42716	167.164	2.70765	3.26021	17.1778	0.657194	0.336515	1.01948	3.66702	197.011	1.12557	0.951448	1.00245	90.7912	2.54323	0.248847	157.531	35.7088	7.6219	4.52035	4.6044	5.32767	1.21968	20.6351	40.8677	56.5486	1.49812	7.74348	2.39943	1.25312	109.202	23.3287	1.86502	0.582201	1.60567	3.32283	58.889	1.60904
L33	Total	Mean	8.73038	1.63439	1.59847	19.032	3.41965	0.853168	1.81709	2.42466	0.277486	3.46993	239.342	2.17071	4.3039	26.8685	1.01593	0.353464	1.81734	5.36815	67.2457	19.576	0.988143	1.18693	123.517	3.22555	0.331446	143.376	37.9971	7.82328	0.19285	5.80148	6.66657	1.10038	31.5487	28.5258	48.0645	1.30483	4.58697	2.54783	1.76744	132.079	14.1166	2.42821	0.32954	1.2134	3.57583	58.4139	1.39082
I48	Total	Mean	7.40782	2.01253	2.00886	18.118	2.67092	0.803992	1.40622	2.85799	0.36001	4.37857	253.902	2.46647	2.92697	19.8402	0.849956	0.308877	1.4863	3.5991	84.0327	5.34599	0.902303	0.330725	82.4933	3.12488	0.408746	159.521	31.054	7.97422	6.80209	4.66639	4.0046	1.04819	44.2838	49.7514	82.4202	1.30566	4.20308	2.35769	1.76545	95.1346	11.7941	2.13367	0.660579	1.85432	4.11904	85.5231	1.49456
E81	Total	Mean	12.6931	2.0575	2.09263	23.8205	3.70907	1.00375	2.02249	2.84618	0.361965	4.15508	228.958	3.20697	5.06233	29.4476	0.924326	0.423396	1.15288	4.37829	110.936	1.09099	1.13567	2.02834	110.568	4.2296	0.317992	215.462	39.8131	11.0835	0.369291	6.9697	3.82818	1.74912	37.2472	38.3056	87.3882	1.49648	4.93742	3.20329	2.03352	121.656	17.7385	2.09897	0.360981	1.87254	6.10012	93.0801	1.60063
E96	Total	Mean	13.0015	1.91045	1.52496	20.3214	3.00358	0.956002	2.15996	2.17038	0.409579	5.08159	203.386	2.57118	4.19053	24.8974	0.977637	0.357075	2.41249	3.13958	180.958	3.70846	0.953005	0.493326	86.7862	3.7706	0.353475	144.146	38.0902	7.3197	0.345363	8.69038	5.642	1.06637	34.8632	51.247	131.2	1.71306	7.60094	2.90812	1.45609	87.4465	10.4875	2.83049	0.348261	2.84931	8.21056	138.617	2.01069
L1	Total	Std. Error of Mean	0.569658	0.0979059	0.0558202	0.997106	0.156962	0.0534679	0.124251	0.170786	0.0181993	0.130895	7.38387	0.0942258	0.180243	0.848884	0.0315613	0.024083	0.0530332	0.187173	6.67872	0.126137	0.0403027	0.0743305	6.9555	0.131245	0.0143049	8.59191	2.0134	0.411469	0.373236	0.282923	0.357593	0.0813011	1.29153	3.16205	5.93257	0.130927	0.566339	0.0823471	0.103636	7.5055	1.08526	0.131709	0.0318638	0.0956434	0.158365	5.40155	0.141523
L33	Total	Std. Error of Mean	0.574468	0.0812704	0.0902038	1.33644	0.269893	0.0627289	0.150843	0.187259	0.019602	0.198584	18.7005	0.0835019	0.271539	1.70261	0.060959	0.0255282	0.107856	0.297342	5.19863	2.99964	0.046141	0.0489052	7.76951	0.251895	0.0271743	10.0473	2.55577	0.49863	0.0292301	0.339621	0.560097	0.103813	2.77865	1.5685	4.83213	0.0762645	0.265276	0.114461	0.120108	12.6721	0.688583	0.222638	0.0317679	0.0828361	0.18617	4.97708	0.0858602
I48	Total	Std. Error of Mean	0.717908	0.114417	0.0851504	1.14709	0.169441	0.058271	0.0964848	0.200793	0.0216291	0.24257	12.7882	0.101282	0.241007	1.23664	0.0432445	0.0234923	0.0622174	0.267591	3.99854	1.39358	0.0396462	0.0130075	6.03861	0.166422	0.0263197	8.06702	1.86271	0.458478	0.498805	0.317215	0.230387	0.0853663	3.2144	3.65036	7.95524	0.0972542	0.270115	0.111516	0.258832	7.50862	0.724287	0.200943	0.0456579	0.0974934	0.272029	7.96734	0.111844
E81	Total	Std. Error of Mean	0.750467	0.103804	0.0925991	2.29212	0.219817	0.0879358	0.207736	0.178239	0.0193524	0.234233	11.2328	0.12662	0.27336	2.76653	0.0636422	0.0358433	0.0700158	0.237841	7.59328	0.0959704	0.0469036	0.0963757	6.11782	0.250746	0.0143972	16.2775	2.29485	0.66857	0.100393	0.469641	0.349071	0.147377	2.51348	2.75668	16.8979	0.0886156	0.303372	0.0899638	0.175701	7.01359	1.11469	0.361928	0.0254491	0.115133	1.4481	15.4405	0.100617
E96	Total	Std. Error of Mean	0.98369	0.187394	0.0957215	1.58569	0.210291	0.066945	0.210654	0.158127	0.0262126	0.469094	12.3609	0.202361	0.260736	1.7906	0.059289	0.0345676	0.197423	0.270852	40.6264	0.621198	0.0548711	0.0585391	5.86433	0.312506	0.0223599	10.0747	1.91391	0.510846	0.0806902	0.742393	0.30114	0.0633509	3.92348	4.7585	24.6979	0.106537	1.05498	0.165982	0.0833081	5.90013	0.693276	0.363634	0.046015	0.172859	2.5539	25.2977	0.147305
Total	Total	Mean	9.74663	1.85787	1.72206	19.5291	2.99672	0.835562	1.74519	2.62794	0.362989	4.07147	219.074	2.63504	3.92376	23.4991	0.877881	0.355546	1.53363	4.04229	126.5	6.01169	0.987053	1.02419	98.7908	3.36197	0.331631	165.308	36.395	8.42113	2.61698	6.02559	5.02993	1.24611	33.7754	41.6144	79.4684	1.45418	5.74527	2.67338	1.66285	109.559	15.728	2.24132	0.465193	1.84713	4.94322	85.0642	1.60683
Total	Total	Std. Error of Mean	0.374424	0.0536887	0.0445781	0.712959	0.101213	0.0320167	0.0748722	0.0831079	0.00996749	0.124349	6.21554	0.0607911	0.126541	0.877252	0.0253558	0.0131382	0.0592032	0.127507	8.22665	0.857001	0.0210142	0.0574805	3.18566	0.10937	0.0104494	5.38306	0.983033	0.25617	0.263325	0.226492	0.186013	0.050513	1.39483	1.58571	6.24927	0.0467416	0.26274	0.056211	0.078452	3.95326	0.551092	0.119719	0.0197801	0.0645601	0.53961	6.13628	0.054782
Total	218	Mean	6.93544	2.07804	1.53434	23.8337	2.62658	0.981041	1.75845	1.47709	0.299009	4.43635	212.245	2.43316	4.54952	19.9744	0.903849	0.379	1.73788	3.33685	96.9257	3.78751	0.772238	1.02339	85.4115	3.2551	0.335276	185.172	38.6723	7.15307	2.8046	3.9271	8.14631	1.78582	24.3063	48.5169	85.3048	1.26667	4.37108	2.68352	1.15728	99.9444	10.3195	2.73404	0.389419	2.53083	3.24169	88.1883	1.23534
Total	225	Mean	6.62456	2.15217	1.61329	18.6796	2.00654	0.768568	1.67449	1.5973	0.301107	4.08656	199.322	2.39908	4.09108	18.7644	0.751337	0.287107	1.57171	2.69781	110.975	4.59199	0.774061	0.854342	87.8773	3.06236	0.259442	197.021	34.495	6.75925	2.2829	3.79546	5.84629	1.69054	26.6033	42.9103	92.7158	1.25183	4.44363	2.33862	1.37589	104.227	11.8907	2.00814	0.348307	1.89951	3.24846	98.5929	1.28856
Total	232	Mean	8.95394	1.96255	1.63863	20.8721	2.83903	0.861147	2.2768	1.96029	0.356876	4.58703	212.779	2.44711	4.36352	22.733	0.920432	0.401099	1.89172	3.84179	117.724	4.50751	0.899762	0.994507	99.6423	3.23656	0.301825	176.792	39.7943	8.40753	2.41381	5.31549	6.14385	1.67982	25.9543	38.2098	100.477	1.30593	5.97764	2.66475	1.46951	102.479	13.3636	2.33253	0.41971	2.23437	3.69995	102.792	1.40624
Total	237	Mean	9.59804	2.24548	1.85949	23.9227	2.90856	0.689758	1.95764	1.92442	0.327582	3.67613	176.255	2.88124	3.26761	24.917	0.999292	0.450405	1.23612	4.10311	198.303	13.4997	1.02825	1.07372	91.7469	4.03498	0.378504	164.792	40.1254	8.00535	2.86047	4.67933	5.99886	0.998313	33.5092	41.4213	59.6162	1.39656	5.20058	2.6692	2.8069	71.8091	13.9675	1.86595	0.541748	2.07221	3.54596	76.0055	1.47596
Total	241	Mean	12.1903	1.76998	1.85622	15.2874	2.84232	0.628851	1.51955	2.82665	0.354909	4.57746	253.705	2.87153	4.03321	20.344	0.806544	0.298365	1.41718	4.59143	142.073	3.12369	1.07114	0.858305	83.4445	3.34854	0.291393	158.372	31.8244	10.1328	2.31101	6.61535	4.48868	1.4021	42.1851	43.5422	74.177	1.26207	5.53133	2.50715	1.17564	123.271	17.8116	1.93781	0.469067	1.681	8.38143	79.7816	1.41533
Total	246	Mean	9.19756	2.26948	1.70988	24.283	2.81425	0.712634	2.30105	2.71945	0.390089	4.14334	244.796	2.91271	3.86638	26.5914	1.02246	0.514222	1.25209	4.17898	110.516	6.00876	1.09739	1.40702	103.273	2.84874	0.359875	194.763	42.4539	10.3173	2.63495	5.74062	5.00819	0.869113	32.0597	29.6385	66.1001	1.27575	4.92686	2.74037	1.9379	106.618	16.1006	1.89878	0.617478	1.99798	4.33232	69.3623	1.66775
Total	250	Mean	10.1033	1.60247	1.87214	14.658	2.47732	0.691933	1.69504	3.05651	0.377656	3.9886	228.965	2.70904	3.86312	18.5208	0.823161	0.243052	1.77052	3.71594	143.466	3.23264	1.02059	0.830575	85.991	3.43394	0.295523	142.309	30.118	8.98728	2.42863	6.78485	4.74079	1.30174	38.9816	46.1252	102.177	1.38507	7.60129	2.68891	1.29993	115.138	16.9097	2.30563	0.42271	1.74772	5.21079	110.33	1.43392
Total	253	Mean	9.43578	2.12136	1.86571	26.9271	3.00626	0.804491	1.88035	2.67188	0.391049	3.28783	196.806	2.94061	3.0829	29.6982	0.913474	0.475259	1.46893	3.97905	123.116	7.86334	1.07969	1.31329	104.2	2.84813	0.32775	220.475	38.4906	8.25004	2.06994	6.53925	4.3958	0.995573	37.3449	39.1133	47.2219	1.35077	7.23169	2.31419	1.35702	57.9135	14.9056	1.88681	0.450838	1.7975	4.04064	49.9165	1.4258
Total	256	Mean	10.2015	1.5441	1.55159	14.3847	3.25854	0.71905	1.20844	3.35497	0.362277	3.14959	212.99	2.52027	3.35621	26.4671	0.745588	0.256557	1.28843	4.0094	108.561	3.07715	0.969106	0.861684	90.4932	3.3326	0.334306	138.39	28.1559	8.74855	1.82812	7.05147	3.62336	1.24792	35.8529	38.7483	38.9128	1.55189	5.38757	2.86746	1.46644	104.181	16.3486	1.31053	0.367646	1.37304	4.66077	47.4499	1.81752
Total	264	Mean	11.8478	1.42565	1.54954	17.4942	3.18563	0.979457	1.49862	3.25359	0.440629	4.24544	219.944	2.32268	4.29966	23.1826	0.903329	0.359198	1.49879	5.11571	115.713	9.42856	1.01923	1.0305	124.968	2.60919	0.361518	124.059	39.6543	8.64998	2.72291	7.68128	3.66969	0.861649	32.7462	42.1115	66.8362	1.85332	5.70843	3.06076	1.62852	113.317	19.4942	2.44288	0.49862	1.61103	5.36731	76.1992	2.08623
Total	270	Mean	12.5895	1.20787	1.95981	14.9212	5.37611	1.42443	1.42513	4.41811	0.405692	4.51172	254.328	2.62442	4.27124	29.1291	0.898969	0.257006	1.71317	5.10423	130.24	8.20452	1.19047	1.09236	136.084	5.25284	0.429124	110.136	37.3123	7.17454	4.76233	8.67162	2.85991	0.658211	44.4694	47.5568	144.828	2.21423	7.26853	2.92449	2.91835	215.024	23.1819	4.1662	0.64018	1.29037	9.00127	140.708	2.58228
Total	218	Std. Error of Mean	0.569707	0.163488	0.150537	1.80433	0.095395	0.0810359	0.279248	0.103134	0.032887	0.254572	14.8555	0.163316	0.30729	1.02328	0.0854633	0.0337459	0.163222	0.247598	13.2977	0.827507	0.0395343	0.179229	6.37892	0.253865	0.0216847	14.3565	2.95697	0.260148	1.02673	0.308507	0.689605	0.209689	3.83499	5.02655	7.12961	0.0818687	0.26864	0.120937	0.0365926	6.34478	0.853629	0.30362	0.0481772	0.206614	0.180279	6.92615	0.0806231
Total	225	Std. Error of Mean	0.608875	0.0872102	0.0753394	0.963301	0.117711	0.0630079	0.229525	0.0888993	0.0210714	0.290126	12.2905	0.113111	0.42792	1.03402	0.058289	0.0196413	0.170781	0.22632	16.7236	2.096	0.039626	0.141631	8.72999	0.148044	0.0163589	7.52487	2.52751	0.32432	0.781166	0.286155	0.499068	0.136393	3.15752	6.97828	11.3848	0.0761171	0.191153	0.0804395	0.108004	7.5124	1.26677	0.34479	0.0574121	0.13426	0.238459	11.7228	0.0838404
Total	232	Std. Error of Mean	1.12863	0.142741	0.0985272	1.69841	0.232452	0.0908946	0.330229	0.113593	0.0312696	0.602931	17.2392	0.161771	0.455291	2.13635	0.0758353	0.0319152	0.30419	0.426953	14.8628	1.77774	0.0600953	0.196218	10.8859	0.252505	0.0184527	10.6209	3.53518	0.818293	0.769498	0.47307	0.384732	0.18646	1.92813	3.79248	25.2383	0.124573	0.993331	0.196103	0.120312	8.15854	1.17316	0.304549	0.0468137	0.260557	0.412417	23.9781	0.120553
Total	237	Std. Error of Mean	1.81566	0.310318	0.209556	3.33378	0.374747	0.069676	0.269897	0.0946509	0.0331566	0.212367	15.0192	0.236312	0.3346	4.10715	0.108992	0.0472732	0.0808877	0.317917	76.984	5.52431	0.0599175	0.190083	8.0265	0.623126	0.0518265	15.5996	3.4608	0.819781	0.823213	0.432254	0.758281	0.151703	3.83095	6.3399	8.40191	0.166374	0.599149	0.278823	0.579848	3.8289	1.33182	0.216393	0.0466409	0.161969	0.291187	10.5746	0.12689
Total	241	Std. Error of Mean	1.01689	0.098674	0.116658	1.19824	0.254526	0.0461139	0.16893	0.127687	0.0266594	0.306149	26.3661	0.20071	0.407787	1.33172	0.0714283	0.0266594	0.250139	0.422685	17.0241	1.06092	0.0540341	0.170435	7.58617	0.250824	0.0233772	10.9507	2.49633	0.672899	0.745997	0.573567	0.390366	0.136191	5.05158	4.28665	9.97649	0.102033	0.951213	0.116342	0.0740722	5.46663	1.57573	0.207522	0.0628732	0.203051	4.10671	9.62991	0.112491
Total	246	Std. Error of Mean	1.41879	0.221352	0.167795	2.43554	0.333413	0.0958865	0.357602	0.187309	0.0430166	0.324717	31.8596	0.226981	0.594973	2.90049	0.118292	0.05964	0.156745	0.520497	12.7962	2.96744	0.0681851	0.285152	15.21	0.221377	0.0328804	28.9652	3.76677	1.6058	0.780488	0.476911	0.596323	0.144769	6.15091	2.50994	8.6913	0.131545	0.350237	0.233068	0.196402	13.24	1.67225	0.201781	0.0636523	0.219518	0.306234	8.03967	0.187595
Total	250	Std. Error of Mean	1.43118	0.114826	0.102189	1.23726	0.163645	0.0655879	0.257579	0.157054	0.0302178	0.659326	20.9533	0.223297	0.338511	1.50749	0.0762065	0.023106	0.173558	0.274926	21.2006	1.15562	0.059376	0.156655	7.45286	0.265952	0.0338928	10.6317	2.1877	0.689112	0.727803	0.857812	0.486424	0.0772887	5.49735	6.52248	40.8118	0.109178	1.67629	0.13578	0.129423	4.57401	1.41248	0.513359	0.0556127	0.232022	1.6887	43.4142	0.133601
Total	253	Std. Error of Mean	1.57329	0.175992	0.204554	4.33378	0.326845	0.119115	0.15431	0.186162	0.0307447	0.312754	15.9981	0.289694	0.328437	5.97511	0.0879683	0.0629735	0.166406	0.390902	19.4283	3.66917	0.0780876	0.255018	11.053	0.219588	0.0296537	32.9291	2.62276	1.31236	0.719471	0.672364	0.558364	0.127032	5.79056	4.64507	16.5482	0.120096	1.12766	0.159673	0.115951	4.49491	1.60431	0.386843	0.0234838	0.185543	0.320887	16.0102	0.101564
Total	256	Std. Error of Mean	0.851899	0.116073	0.126002	0.973405	0.287847	0.0596028	0.148473	0.282426	0.0268055	0.348743	18.7792	0.16754	0.238297	2.27389	0.0486179	0.0218448	0.122058	0.318661	14.2645	0.836762	0.0778264	0.139123	6.69993	0.197783	0.0270697	11.4763	1.73224	0.702539	0.665021	0.658857	0.345468	0.10165	3.828	4.83616	7.03464	0.174994	0.722667	0.269737	0.11025	12.0734	1.91855	0.105038	0.069122	0.138224	0.385793	6.86096	0.234761
Total	264	Std. Error of Mean	0.977137	0.0757634	0.125954	1.55689	0.307793	0.120815	0.143036	0.187939	0.0401886	0.42851	19.125	0.160036	0.478764	2.6551	0.097404	0.0336352	0.214144	0.558781	18.2531	4.03836	0.0555976	0.185008	13.3898	0.283446	0.0381179	7.01443	3.74393	0.481634	0.870927	1.1733	0.378779	0.0983299	3.39865	4.05336	16.2173	0.143241	0.497901	0.188299	0.175062	7.73945	1.93758	0.379736	0.0587093	0.237348	0.625239	16.0325	0.181318
Total	270	Std. Error of Mean	1.19762	0.12979	0.217873	2.06319	0.38239	0.178784	0.166116	0.239879	0.0358221	0.461477	24.8269	0.23705	0.531937	3.31112	0.0779787	0.0340408	0.173438	0.484215	20.742	3.56262	0.0951863	0.168521	11.119	0.640056	0.0642289	11.6714	4.82498	0.627871	1.63586	0.913349	0.206158	0.07747	5.66811	7.3193	38.6183	0.264355	0.971003	0.130725	0.304221	19.0653	2.88784	0.778873	0.128611	0.146064	3.77974	35.1898	0.278642
[truncated: 136 more columns]

## Sheet: SDS14c_Statistics
Supplemental Data Set 14 Table c. The effect of day during the year (Time, DOY) and genotype (five SwAsp) on the levels of metabolite markers in aspen leaves during autumn 2018. The main effects of genotype, time (DOY), and their interaction were tested with two-way ANOVA considering time points between 218-264 DOY, false rate discovery rate (FDR) adjusted P-value <0.05 considered significant.
						Time (DOY)			Genotype			Interaction (Time × Genotype)
GC-MS metabolites	Abbreviation	KEGG	Time	Genotype	Interaction	F-value	P-value	adj. P-value (FDR)	F-value	P-value	adj. P-value (FDR)	F-value	P-value	adj. P-value (FDR)
Salidroside		C06046		**	**	1.9623	0.053145	0.06163	60.882	1.1292e-24	1.0388e-23	4.9722	4.0123e-10	5.537e-08
Aspartic acid	Asp	C00049	**	**	**	3.2019	0.0021109	0.0033873	20.6	4.8359e-12	1.483e-11	3.7465	2.2424e-07	1.5473e-05
Gallic acid		C01424	**	**	**	5.9789	1.6305e-06	4.6877e-06	31.641	2.1733e-16	1.0342e-15	2.8967	2.6093e-05	0.0010011
Glucuronic acid		C00191	**	**	**	6.9561	1.5434e-07	5.9162e-07	16.482	3.8629e-10	9.3523e-10	2.8782	2.9018e-05	0.0010011
Citramalic acid		C00815	**	**	**	4.1966	0.00015232	0.00030911	232.51	3.1815e-46	2.1952e-44	2.7119	7.5539e-05	0.0017374
gamma-Aminobutyric acid	GABA	C00334	**	**	**	6.0468	1.3797e-06	4.1392e-06	10.665	4.1689e-07	7.1088e-07	2.7197	7.2192e-05	0.0017374
3-Hydroxy-3-methylglutaric acid	3-HMG	C03761	**	**	**	8.2024	8.782e-09	4.3283e-08	83.183	3.0994e-29	5.3464e-28	2.5372	0.00020709	0.0028869
Epigallocatechin		C12136	**	**	**	4.2597	0.00012914	0.00026599	236.24	1.6683e-46	2.1952e-44	2.5865	0.00015579	0.0028869
Hemiterpenoid glycoside-1	HTG-1		**	**	**	8.3364	6.5115e-09	3.3557e-08	18.43	4.6175e-11	1.2494e-10	2.5354	0.00020919	0.0028869
Threonine	Thr	C00188	**	**	**	12.963	5.6781e-13	5.597e-12	40.704	2.3627e-19	1.4821e-18	2.562	0.00017943	0.0028869
Thymine		C00178	**	**	**	8.4806	4.7288e-09	2.6103e-08	10.617	4.4374e-07	7.4678e-07	2.5142	0.00023645	0.0029664
Inosine		C00294	**	**	**	9.9592	1.9919e-10	1.3744e-09	14.488	3.7753e-09	8.0113e-09	2.4761	0.00029467	0.0033887
Galactose		C00124	**	**	**	4.1162	0.00018806	0.00037229	9.153	3.0633e-06	4.2274e-06	2.4295	0.00038565	0.0040938
Galactinol		C01235	**	**	**	17.556	2.4593e-16	6.7877e-15	13.505	1.2114e-08	2.4229e-08	2.3595	0.00057734	0.0056909
Erythronic acid		C21593	**	**	**	14.649	2.838e-14	4.3516e-13	26.668	1.5047e-14	6.1072e-14	2.2502	0.0010827	0.0088104
Nicotinic acid		C00253		**	**	1.3491	0.2236	0.23377	15.813	8.1983e-10	1.9506e-09	2.2303	0.001213	0.0088104
Rhamnose		C00507	**	**	**	4.3025	0.00011545	0.00024893	15.487	1.1877e-09	2.6869e-09	2.2421	0.0011343	0.0088104
Tyramine		C00483	**	**	**	13.553	1.9469e-13	2.4425e-12	21.32	2.3443e-12	7.5236e-12	2.2413	0.0011395	0.0088104
Uridine		C00299		**	**	2.0057	0.047692	0.055776	78.719	2.1008e-28	2.8991e-27	2.2347	0.0011829	0.0088104
2-Hydroxyglutaric acid	2-HG		**	**	*	4.2703	0.0001256	0.00026262	22.191	9.902e-13	3.3329e-12	2.1886	0.0015402	0.010628
Raffinose		C00492	**	**	*	101.41	7.1706e-43	9.8955e-41	41.332	1.5275e-19	1.0038e-18	2.1791	0.001626	0.010685
Alanine, 3-cyano-	3-cyano-Ala	C02512	**	**	*	7.8209	2.0774e-08	9.2476e-08	7.6317	2.4708e-05	3.0718e-05	2.1627	0.0017857	0.011201
Phenolic-2			**	**	*	3.7691	0.00046925	0.00085205	15.702	9.2968e-10	2.1745e-09	2.1495	0.0019247	0.011548
Arabitol		C00532		**	*	1.7336	0.092913	0.1034	10.191	7.7244e-07	1.2535e-06	2.1322	0.0021247	0.011728
Benzoic acid		C00180	*	**	*	2.4478	0.015406	0.020443	14.608	3.2804e-09	7.1857e-09	2.1383	0.0020524	0.011728
Orotic acid		C00295	**	**	*	33.604	5.8936e-25	4.0666e-23	5.199	0.00082454	0.00091763	2.103	0.0025075	0.013309
Histidine	His	C00135	*	**	*	2.6509	0.0090599	0.012758	14.475	3.8315e-09	8.0113e-09	2.0462	0.0034584	0.016737
Isoleucine	Ile	C00407	**	**	*	7.1404	1.0002e-07	4.1828e-07	32.978	7.4221e-17	3.7935e-16	2.0432	0.0035171	0.016737
Threonic acid		C01620	**	*	*	14.837	2.0581e-14	4.0574e-13	3.0009	0.022564	0.023952	2.0533	0.0033217	0.016737
Valine	Val	C00183	**	**	*	6.9724	1.4852e-07	5.856e-07	26.502	1.7453e-14	6.8813e-14	2.0103	0.0042312	0.019463
Uracil		C00106		**	*	1.8373	0.07231	0.081793	44.497	1.8018e-20	1.2432e-19	1.9747	0.0051645	0.02299
Pentonic acid-2			*	**	*	2.2543	0.025396	0.032153	31.859	1.821e-16	8.9748e-16	1.9206	0.0069814	0.030107
Serine, O-acetyl-	OAS	C00979	**	**	*	2.8168	0.0058535	0.0085934	25.352	4.9478e-14	1.8967e-13	1.8732	0.0090666	0.037915
Urea		C00086		**	*	1.034	0.41967	0.42273	10.093	8.7876e-07	1.3626e-06	1.83	0.011482	0.046604
Benzoic acid, 2,3-dihydroxy-	2,3-OH-BA	C00196	**	**	*	6.4913	4.6795e-07	1.5375e-06	31.216	3.0743e-16	1.4142e-15	1.8197	0.012146	0.047433
Phenylalanine	Phe	C00079	**	**	*	10.283	1.0216e-10	7.4202e-10	23.2	3.7237e-13	1.2847e-12	1.8163	0.012374	0.047433
Quinic acid der.5 (caffeoyl-)			**	**	*	3.4949	0.00097004	0.0016325	93.825	4.3966e-31	8.6676e-30	1.7989	0.0136	0.049391
Sedoheptulose-7-Phosphate	Sedoheptulose-7-P	C05382	**	**	*	5.4482	6.1065e-06	1.6523e-05	7.732	2.1476e-05	2.6943e-05	1.8	0.013515	0.049391
Glycerolgalactopyranoside-1			*	**		2.087	0.038883	0.047486	16.566	3.5158e-10	8.6638e-10	1.7825	0.014854	0.052559
Leucine	Leu	C00123	**	**		6.2722	7.9548e-07	2.5529e-06	22.066	1.1188e-12	3.6759e-12	1.7618	0.01661	0.057305
Adenosine		C00212		**		1.865	0.067573	0.077067	18.845	2.9731e-11	8.3732e-11	1.7428	0.018381	0.059834
Porphine			**	**		8.3327	6.5656e-09	3.3557e-08	9.144	3.1004e-06	4.2362e-06	1.7402	0.018644	0.059834
Serine	Ser	C00065	**	**		4.091	0.00020095	0.00039057	27.968	4.778e-15	2.127e-14	1.7488	0.017799	0.059834
Pentonic acid-1			**	**		5.9932	1.5742e-06	4.6221e-06	52.281	1.3971e-22	1.0711e-21	1.7316	0.019517	0.061081
Pipecolic acid		C00408	**	**		5.0425	1.7066e-05	4.282e-05	10.079	8.9507e-07	1.3724e-06	1.7277	0.019918	0.061081
Pyruvic acid		C00022	*	**		2.4649	0.014735	0.019743	9.4391	2.0876e-06	2.9396e-06	1.7171	0.02107	0.06321
Inositol, myo-		C00137		**		1.2241	0.29057	0.30149	18.19	5.9673e-11	1.5836e-10	1.6804	0.02557	0.075078
Dehydroascorbic acid dimer	DHA dimer	C05422	**	**		4.3286	0.00010787	0.00024009	9.6908	1.4935e-06	2.1695e-06	1.6665	0.027503	0.078755
Phenolic-1			**	**		6.4953	4.6351e-07	1.5375e-06	7.8221	1.894e-05	2.398e-05	1.6633	0.027964	0.078755
Alanine	Ala	C00041	**	**		3.2607	0.0018059	0.0029668	18.875	2.88e-11	8.28e-11	1.6349	0.0324	0.089425
Butanoic acid, 2,4-dihydroxy-			**	**		4.31	0.00011321	0.00024798	49.886	5.8965e-22	4.2827e-21	1.5866	0.0415	0.10806
Fructose-6-Phosphate	Fructose-6-P	C00085	**	**		2.8544	0.0052997	0.007864	7.1399	4.9391e-05	6.0857e-05	1.5889	0.041014	0.10806
Pyroglutamic acid	PyroGlu	C01879	**	**		9.1967	9.9466e-10	5.968e-09	11.312	1.8204e-07	3.3496e-07	1.589	0.041008	0.10806
Glucose		C00031	**	**		6.2125	9.1982e-07	2.8208e-06	11.086	2.4288e-07	4.4102e-07	1.5788	0.043169	0.11032
Glutamic acid	Glu	C00025	**	**		7.9753	1.4636e-08	6.7326e-08	10.939	2.9302e-07	5.2516e-07	1.5172	0.058717	0.14733
Fructose		C00095	**	**		6.5765	3.8123e-07	1.349e-06	11.628	1.2193e-07	2.2738e-07	1.5074	0.061632	0.15134
Glyceric acid		C00258	**	**		21.979	4.1064e-19	1.4167e-17	57.293	7.9175e-24	6.4271e-23	1.5045	0.062511	0.15134
Glucose-6-Phosphate	Glucose-6-P	C00092	**	**		4.0837	0.00020481	0.00039255	9.1146	3.2258e-06	4.2846e-06	1.5003	0.063803	0.15181
Uridine monophosphate	UMP	C00105		**		1.8987	0.062207	0.071539	27.332	8.3458e-15	3.5991e-14	1.49	0.067082	0.1569
Erythrose		C01796	**	**		10.864	3.1568e-11	2.4202e-10	10.71	3.9344e-07	6.8727e-07	1.4826	0.069541	0.15803
Glutamine	Gln	C00064		**		1.1275	0.35207	0.35725	10.258	7.0779e-07	1.1628e-06	1.4783	0.070997	0.15803
Sorbose		C00247		**		1.6727	0.10742	0.11766	9.6767	1.5217e-06	2.1875e-06	1.4798	0.070508	0.15803
Octadecanoic acid		C01530		**		2.0292	0.044965	0.053036	12.181	6.1031e-08	1.1537e-07	1.4707	0.073639	0.1613
Maleic acid		C01384	**	**		3.6604	0.00062562	0.0011069	23.213	3.6787e-13	1.2847e-12	1.4615	0.076975	0.16598
Catechin		C06562		**		1.7766	0.083806	0.094026	38.348	1.2635e-18	7.2649e-18	1.4518	0.080655	0.17124
Adenine		C00147	**	**		4.2815	0.00012198	0.00025898	3.9399	0.0054372	0.0059081	1.4438	0.083765	0.17225
N-acetyl-Glutamic acid	NAG	C00624	*	**		2.6567	0.0089221	0.012693	16.74	2.8981e-10	7.2716e-10	1.4458	0.082955	0.17225
Xylitol		C00379	**	**		4.3469	0.00010283	0.00023262	10.159	8.056e-07	1.2778e-06	1.441	0.084876	0.17225
Gluconic acid		C00257	**	**		8.1432	1.0028e-08	4.7718e-08	34.232	2.7722e-17	1.4714e-16	1.4335	0.087933	0.17512
Proline	Pro	C00148	**	**		5.377	7.3059e-06	1.9023e-05	9.38	2.2593e-06	3.1493e-06	1.4314	0.088831	0.17512
Coumaric acid		C00811	*	**		2.7	0.0079632	0.011447	18.908	2.7808e-11	8.1649e-11	1.4174	0.094837	0.17928
Diketogulonic acid			*	**		2.56	0.011496	0.015707	9.903	1.128e-06	1.6738e-06	1.4223	0.092699	0.17928
Isoascorbic acid		C20364	**	**		3.6075	0.00071967	0.0012414	6.8156	7.835e-05	9.321e-05	1.4179	0.094637	0.17928
Succinic acid		C00042	**	**		3.8521	0.00037696	0.00069361	8.1008	1.2866e-05	1.644e-05	1.4144	0.096176	0.17935
Sitosterol, beta-		C01753	**	**		3.9892	0.00026257	0.00049637	5.8791	0.00030313	0.0003486	1.3882	0.10858	0.1998
Tremuloidin			**	**		2.8871	0.0048606	0.007371	62.613	4.5455e-25	4.4806e-24	1.3624	0.12209	0.22169
Arabinose		C00216	**	**		3.7257	0.00052634	0.00094331	8.7553	5.245e-06	6.8285e-06	1.3277	0.14256	0.2555
Glycerolgalactopyranoside-2				**		1.638	0.11655	0.12665	12.447	4.3905e-08	8.4152e-08	1.3037	0.15822	0.27155
Putrescine	Put	C00134	*	**		2.2873	0.023332	0.030091	20.241	6.97e-12	2.091e-11	1.3071	0.15592	0.27155
Ribitol		C00474	**	**		9.1109	1.196e-09	6.8771e-09	14.536	3.5701e-09	7.698e-09	1.3031	0.15866	0.27155
Threonolactone			**			11.755	5.5042e-12	4.4681e-11	0.92898	0.4509	0.45419	1.302	0.15939	0.27155
Lyxose		C00476		**		0.76042	0.65288	0.65288	6.2619	0.00017373	0.00020317	1.2672	0.18482	0.31104
Lysine	Lys	C00047	**	**		4.8854	2.5512e-05	6.0702e-05	10.598	4.5512e-07	7.5671e-07	1.2543	0.19505	0.3243
Mannose		C00096	**	**		3.0181	0.0034365	0.005389	15.62	1.0209e-09	2.3481e-09	1.241	0.20602	0.33846
Quinic acid der.2 (caffeoyl-)			**	**		7.7073	2.692e-08	1.1609e-07	151.85	6.9276e-39	1.912e-37	1.2377	0.20879	0.33898
Cytosine		C00380		**		2.0329	0.044551	0.053001	10.665	4.1725e-07	7.1088e-07	1.231	0.21453	0.34346
Erythritol		C00503	**	**		14.745	2.4066e-14	4.1513e-13	40.422	2.8781e-19	1.7268e-18	1.2272	0.21788	0.34346
Fucose		C02095	*	**		2.4332	0.016003	0.021032	20.679	4.4644e-12	1.4002e-11	1.2259	0.21902	0.34346
Methionine	Met	C00073	**	**		12.586	1.1396e-12	1.0484e-11	5.792	0.00034426	0.00039263	1.2156	0.22822	0.35387
Fumaric acid		C00122	*	**		2.1949	0.029565	0.03709	14.19	5.3606e-09	1.1041e-08	1.2071	0.23602	0.3619
cis-Aconitic acid		C00417	**	**		5.4105	6.7136e-06	1.7817e-05	5.4289	0.00058692	0.0006585	1.2005	0.2423	0.36745
Threose		C06463	**			6.2423	8.5545e-07	2.683e-06	1.9444	0.10999	0.11413	1.1881	0.25425	0.38138
Trehalose		C01083	**			4.9631	2.0906e-05	5.1518e-05	1.9975	0.10173	0.10636	1.1805	0.26184	0.38854
Phytol		C01389	**	**		3.0676	0.0030142	0.0047812	8.6202	6.3046e-06	8.1312e-06	1.1727	0.26976	0.39604
Heptulose-2			**	**		3.6427	0.00065569	0.0011454	10.745	3.7599e-07	6.6521e-07	1.156	0.28721	0.41721
Adenosine monophoshate	AMP	C00020	*	**		2.6438	0.0092307	0.012831	9.1138	3.229e-06	4.2846e-06	1.1444	0.29991	0.41806
Dihydrouracil		C00429	**	**		3.5838	0.00076631	0.0013056	6.876	7.1878e-05	8.6253e-05	1.1475	0.29648	0.41806
Sucrose		C00089	**			6.8859	1.8224e-07	6.797e-07	1.5058	0.20728	0.21189	1.1492	0.2946	0.41806
Tyrosine	Tyr	C00082	**	**		9.5792	4.4099e-10	2.898e-09	16.888	2.4595e-10	6.2855e-10	1.1449	0.2993	0.41806
Isocitric acid		C00311		**		1.4388	0.18378	0.1936	18.503	4.2714e-11	1.1789e-10	1.1319	0.3139	0.43273
Malic acid		C00149	**	**		3.4588	0.0010674	0.0017748	7.1075	5.1712e-05	6.3152e-05	1.1267	0.31985	0.43273
Quinic acid der.3			*	**		2.5164	0.012885	0.017433	191.31	8.0222e-43	2.7677e-41	1.1287	0.31745	0.43273
Ribose		C00121	**	**		6.6314	3.3417e-07	1.2135e-06	9.0431	3.5519e-06	4.6682e-06	1.074	0.38383	0.51426
Heptulose-1				**		1.709	0.098537	0.10879	4.0666	0.0044903	0.0049572	1.0576	0.40512	0.53757
Sedoheptulose		C02076	*			2.722	0.0075148	0.010916	2.138	0.082631	0.087046	1.0381	0.43121	0.56673
Ornithine	Orn	C00077	**			5.2351	1.0456e-05	2.672e-05	1.5865	0.18483	0.19035	1.022	0.45328	0.59012
alpha-Ketoglutaric acid	alpha-KG	C00026	*	**		2.1155	0.036179	0.04498	4.0199	0.0048187	0.0052777	1.0143	0.46399	0.5906
Tagatose		C00795	**	**		9.4255	6.1057e-10	3.8299e-09	59.04	3.0353e-24	2.6179e-23	1.0162	0.46133	0.5906
trans-Aconitic acid		C02341	**	**		5.8777	2.0928e-06	5.8941e-06	10.15	8.1484e-07	1.2778e-06	1.0126	0.46649	0.5906
Glycine	Gly	C00037	**	**		15.25	1.0208e-14	2.3478e-13	15.461	1.2237e-09	2.7236e-09	1.0013	0.48237	0.60516
Citric acid		C00158		**		1.5719	0.13596	0.14658	9.7958	1.2995e-06	1.9078e-06	0.99577	0.49023	0.60947
Catechol		C00090	**	**		4.1146	0.00018884	0.00037229	69.803	1.2514e-26	1.4391e-25	0.98696	0.50285	0.61411
Phosphoric acid		C00009		**		1.1837	0.31525	0.32466	12.48	4.2173e-08	8.1971e-08	0.98899	0.49994	0.61411
Hexadecanoic acid		C00249	*	**		2.641	0.0092976	0.012831	9.9723	1.0295e-06	1.5443e-06	0.98296	0.50862	0.6157
Caffeic acid		C01197	**	**		4.9089	2.4022e-05	5.8159e-05	17.374	1.4418e-10	3.7542e-10	0.9794	0.51376	0.61651
Ascorbic acid		C00072		**		1.5176	0.15395	0.16469	9.1211	3.1977e-06	4.2846e-06	0.96905	0.52879	0.61673
Glycerol-3-Phosphate	Glycerol-3-P	C00093	*	*		2.2703	0.024377	0.031148	3.3867	0.01257	0.013447	0.96697	0.53182	0.61673
Hemiterpenoid glycoside-2	HTG-2		**	**		11.885	4.2857e-12	3.6964e-11	5.6224	0.00044151	0.00049941	0.96937	0.52832	0.61673
Xylose		C00181	*	**		2.3299	0.02091	0.027222	10.022	9.6494e-07	1.4633e-06	0.97121	0.52564	0.61673
Threitol		C16884	**	**		4.582	5.5785e-05	0.00012831	6.8946	6.9996e-05	8.4732e-05	0.94855	0.55882	0.64264
Tremulacin		C09973		**		1.1742	0.32129	0.32843	81.475	6.3833e-29	9.7877e-28	0.92283	0.59678	0.68062
Glucopyranose, D-		C00031	**	**		2.8977	0.0047267	0.0072475	9.5561	1.7862e-06	2.5411e-06	0.91019	0.61546	0.69617
Shikimic acid		C00493	**	**		4.7964	3.2072e-05	7.5015e-05	23.256	3.5283e-13	1.2813e-12	0.89972	0.63088	0.70782
Quinic acid der.1			**	**		2.866	0.0051404	0.0077106	222.47	1.8978e-45	8.73e-44	0.88255	0.65606	0.73013
Inositol-1-Phosphate	Inositol-1-P	C01177	**	**		7.0461	1.2482e-07	5.0662e-07	6.2265	0.00018288	0.00021208	0.86779	0.67748	0.74794
Maltose		C00208	**			3.8938	0.00033765	0.00062967	0.28324	0.88814	0.88814	0.86326	0.68401	0.74915
alpha-Tocopherol		C02477	**	**		26.284	1.7445e-21	8.0246e-20	6.4228	0.00013769	0.0001624	0.85863	0.69064	0.75046
Glycerol		C00116	**			5.7438	2.9164e-06	8.0491e-06	0.98144	0.42188	0.42808	0.84599	0.70861	0.76397
beta-Alanine	beta-Ala	C00099	**	**		6.5028	4.5514e-07	1.5375e-06	3.7433	0.007321	0.0078929	0.83418	0.72513	0.77572
Galactitol		C01697	**	**		13.063	4.7316e-13	5.0227e-12	67.546	3.7474e-26	3.9781e-25	0.82715	0.73483	0.78005
Quinic acid		C00296	**	**		13.14	4.1073e-13	4.7234e-12	71.576	5.3852e-27	6.756e-26	0.81566	0.75044	0.79054
Mannitol		C00392	**	**		14.107	7.2907e-14	1.0061e-12	26.993	1.1262e-14	4.7095e-14	0.80834	0.76022	0.79478
Salicin		C01451		**		1.4541	0.17763	0.18856	96.637	1.5239e-31	3.5049e-30	0.7645	0.81559	0.84625
Flavonoid-1			**	**		2.9804	0.0037975	0.0058882	13.329	1.4975e-08	2.9522e-08	0.72232	0.86257	0.88832
Asparagine	Asn	C00152	*	**		2.0614	0.04147	0.049764	13.973	6.9316e-09	1.4067e-08	0.70127	0.88335	0.90298
2-Isopropylmalate	2-IPM	C02504	*	**		2.0902	0.038571	0.047486	23.771	2.1603e-13	8.0575e-13	0.56491	0.97178	0.97887
Deoxysugar-1			**	**		3.2286	0.0019666	0.0031928	10.183	7.8116e-07	1.2535e-06	0.57119	0.96937	0.97887
Quinic acid der.4 (caffeoyl-)			*	**		2.0817	0.039407	0.047703	37.744	1.9618e-18	1.0829e-17	0.43683	0.99676	0.99676
Enzyme activities	Abbreviation	KEGG	Time	Genotype	Interaction	F-value	P-value	adj. P-value (FDR)	F-value	P-value	adj. P-value (FDR)	F-value	P-value	adj. P-value (FDR)
Superoxide dismutase nkat/mg protein	SOD nkat/mg protein	EC 1.15.1.1	**	**	*	5.1098	2.9329e-05	8.7988e-05	17.781	8.6747e-11	7.8072e-10	2.002	0.0056098	0.01683
Peroxidase (pyrogallol) nkat/mg protein	POX nkat/mg protein		**	**	**	6.6255	8.7885e-07	3.9548e-06	9.6982	1.4415e-06	6.4866e-06	3.3216	4.2227e-06	3.8004e-05
Ascorbate peroxidase nkat/mg protein	APX nkat/mg protein	EC 1.11.1.11		**	*	1.1599	0.33219	0.37372	8.6372	6.0312e-06	1.8094e-05	1.8226	0.014361	0.032313
Superoxide dismutase nkat/g FW	SOD nkat/g FW	EC 1.15.1.1		**		1.0677	0.39287	0.39287	6.2181	0.00018296	0.00041165	0.97797	0.51188	0.55293
Soluble protein mg/g FW			*	**		2.5132	0.016338	0.036761	4.5191	0.0022584	0.0040652	1.3612	0.13022	0.19532
Ascorbate peroxidase nkat/g FW	APX nkat/g FW	EC 1.11.1.11		*	*	1.5037	0.16703	0.30066	3.3222	0.013815	0.020723	1.7267	0.023401	0.042122
Catalase nkat/g FW	CAT nkat/g FW	EC 1.11.1.6		*		1.2329	0.28925	0.3719	2.8273	0.029278	0.037643	0.9487	0.55293	0.55293
Peroxidase (pyrogallol) nkat/g FW	POX nkat/g FW		**	*	**	6.6357	8.5882e-07	3.9548e-06	2.6813	0.036518	0.041083	3.1573	1.0245e-05	4.6103e-05
Signalling molecules, sugars and antioxidants	Abbreviation	KEGG	Time	Genotype	Interaction	F-value	P-value	adj. P-value (FDR)	F-value	P-value	adj. P-value (FDR)	F-value	P-value	adj. P-value (FDR)
Hydroxyl radical scavenging capacity %			**	**	**	14.988	3.8308e-15	4.597e-14	39.17	1.0694e-19	1.2833e-18	6.3872	1.017e-13	1.2203e-12
Superoxide anion radical scavenging capacity %			*	**	*	2.8312	0.0052216	0.012532	15.243	9.1665e-10	5.4999e-09	1.7469	0.015986	0.023979
Condensed tannin mg/g FW	CT mg/g FW		**	**	**	5.0751	1.2081e-05	4.8325e-05	13.009	1.4478e-08	5.7912e-08	2.1611	0.0014341	0.0028683
Total Glutathione nmol/g FW			*	**	**	2.7383	0.0067094	0.013419	11.735	7.458e-08	2.2374e-07	3.6259	2.0723e-07	1.2434e-06
Methylglyoxal µmol/g FW	MG µmol/g FW	C00546		**		1.791	0.079137	0.1187	9.7526	1.0583e-06	2.5399e-06	1.1429	0.29735	0.29735
GSH nmol/g FW		C00051		**	**	1.6926	0.10057	0.13409	9.0834	2.6668e-06	5.3335e-06	2.824	2.5416e-05	9.231e-05
Total phenolics GAE mg/g FW				**	**	2.0921	0.037063	0.063536	7.7803	1.6821e-05	2.8836e-05	2.7926	3.077e-05	9.231e-05
Malondialdehyde nmol/g FW	MDA nmol/g FW	C19440		**		1.6021	0.12478	0.14973	4.4329	0.0024341	0.0036512	1.477	0.067201	0.089601
GSSG nmol/g FW		C00127		**	*	1.2132	0.29545	0.32231	4.0916	0.0041063	0.0054751	1.8394	0.0094801	0.016252
Starch mg/g FW		C00369	**	*		3.8481	0.00032747	0.00098241	3.1363	0.017843	0.021411	1.1555	0.28345	0.29735
Hydrogen peroxide µmol/g FW	H2O2 µmol/g FW	C00027	**		**	6.5836	2.464e-07	1.4784e-06	2.4211	0.053248	0.058089	2.337	0.00049607	0.0011906
Phytohormones (LC-MS)	Abbreviation	KEGG	Time	Genotype	Interaction	F-value	P-value	adj. P-value (FDR)	F-value	P-value	adj. P-value (FDR)	F-value	P-value	adj. P-value (FDR)
Abscisic acid	ABA	C06082	**	**		15.661	2.533e-15	5.8258e-14	10.247	6.2663e-07	9.6083e-07	1.2744	0.17686	0.50846
12-oxo-phytodienoic acid	cis-OPDA	C13816		*		0.94747	0.48841	0.48841	2.5735	0.042658	0.045127	0.83373	0.72671	0.94043
cis-zeatin	cZ	C15545	**	*		4.874	2.3399e-05	3.1658e-05	2.565	0.043213	0.047329	1.6042	0.036418	0.20941
cis-zeatin-O-glucoside	cZOG	C15546	**	**		3.7948	0.0004088	0.00047011	7.7933	1.8112e-05	2.3144e-05	0.94213	0.56822	0.81682
cis-zeatin riboside	cZR	C16449	**	**		7.7472	1.8928e-08	4.3535e-08	7.5825	2.4415e-05	2.9555e-05	0.44625	0.9962	0.9962
cis-zeatin-O-glucoside riboside	cZROG		**	**		5.9631	1.4335e-06	2.198e-06	31.406	1.3286e-16	5.0929e-16	0.97487	0.51991	0.7972
Dihydrozeatin riboside	DHZR	C16447		**		1.979	0.050252	0.052536	8.2332	9.76e-06	1.3205e-05	1.0565	0.40537	0.77362
Dihydrozeatin-O-glucoside riboside	DHZROG		**	**		7.228	6.4542e-08	1.237e-07	19.149	1.5091e-11	4.3386e-11	1.0139	0.46381	0.77362
Indole-3-acetic acid	IAA	C00954	**	**		9.6578	2.5888e-10	9.9236e-10	12.607	2.9789e-08	6.2286e-08	1.5247	0.054752	0.20988
Indole-3-acetic acid-aspartate	IAA-Asp		**	**		10.804	2.3091e-11	1.3278e-10	22.599	4.242e-13	1.3938e-12	1.0089	0.4709	0.77362
Indole-3-acetic acid-glutamate	IAA-Glu		**	**		13.846	6.295e-14	7.0329e-13	11.952	6.8152e-08	1.3062e-07	1.5297	0.05339	0.20988
Isopentenyladenine	iP		**	**		13.642	9.1733e-14	7.0329e-13	10.665	3.6067e-07	5.9253e-07	1.0752	0.38081	0.77362
Isopentenyladenine-9-glucoside	iP9G		**	**		4.4607	6.9347e-05	8.3947e-05	42.278	3.0535e-20	3.5115e-19	0.6608	0.91907	0.96109
Isopentenyladenine riboside	iPR		**	**		6.9673	1.207e-07	1.983e-07	36.094	2.986e-18	2.2892e-17	1.0805	0.37408	0.77362
Jasmonic acid	JA	C08491	**	*		3.5189	0.00085749	0.00093915	2.9204	0.025183	0.02896	1.2465	0.19899	0.50852
Jasmonic acid-isoleucine	JA-Ile		**			9.1517	7.8063e-10	2.5649e-09	0.42556	0.78984	0.78984	0.86717	0.67907	0.91874
2-oxindole-3-acetic acid	oxIAA	C22202	**	**	*	10.196	8.2104e-11	3.7768e-10	9.3387	2.1252e-06	3.0549e-06	1.9444	0.0056502	0.043318
Salicylic acid	SA	C00805	**	**	*	7.0326	1.0313e-07	1.8246e-07	11.626	1.0338e-07	1.829e-07	2.0647	0.0028337	0.032587
trans-zeatin	tZ	C00371	**	**		7.5962	2.697e-08	5.6391e-08	17.309	1.136e-10	2.9031e-10	0.77605	0.80281	0.94043
trans-zeatin-9-glucoside	tZ9G		**	**	*	4.5992	4.8113e-05	6.1477e-05	31.901	8.771e-17	5.0434e-16	2.2653	0.00087797	0.020193
trans-zeatin-O-glucoside	tZOG	C03423	**	**		5.3072	7.6066e-06	1.0935e-05	31.561	1.1666e-16	5.0929e-16	0.76373	0.81777	0.94043
trans-zeatin riboside	tZR	C16431	**	**		8.6759	2.251e-09	5.7526e-09	15.252	1.2032e-09	2.7674e-09	0.6605	0.9193	0.96109
trans-zeatin-O-glucoside riboside	tZROG		**	**		9.004	1.0821e-09	3.111e-09	47.749	7.4379e-22	1.7107e-20	0.81806	0.74827	0.94043

## Sheet: SDS14d_Corr_with_senescenence
Supplemental Data Set 14 Table d. Spearman rank correlation between senescence onset (from earliest to the latest E81-E96-I48-L33-L1) and metabolite marker levels. False rate discovery rate (FDR) adjusted P-value <0.05 considered significant (MetaboAnalyst).
Metabolite marker	Correlation with senescence onset:E81-E96-I48-L33-L1
	Spearman Rank Correlation	t-stat	P-value	FDR
Serine	-0.60117	900620	4.16e-16	6.23e-14
Threonine	-0.57668	886840	1.14e-14	7.23e-13
Isoleucine	-0.57483	885800	1.45e-14	7.23e-13
Coumaric acid	-0.56405	879740	5.65e-14	2.12e-12
Valine	-0.50482	846430	4.48e-11	1.34e-09
Glycerolgalactopyranoside-2	-0.46465	823830	2.1e-09	4.5e-08
Fumaric acid	-0.45823	820220	3.72e-09	6.97e-08
Glutamine	-0.45507	818440	4.9e-09	7.56e-08
2-Isopropylmalic acid (2-IPM)	-0.45474	818260	5.04e-09	7.56e-08
Benzoic acid, 2,3-dihydroxy- (2,3-OH-BA)	-0.44865	814830	8.52e-09	1.16e-07
Alanine	-0.44266	811460	1.41e-08	1.77e-07
Shikimic acid	-0.42579	801970	5.57e-08	6.02e-07
2-Hydroxyglutaric acid (2-HG)	-0.42568	801910	5.62e-08	6.02e-07
Serine, O-acetyl- (OAS)	-0.42121	799400	7.98e-08	7.98e-07
Erythritol	-0.41827	797740	1e-07	9.4e-07
Phenylalanine	-0.41686	796950	1.12e-07	9.87e-07
Ribitol	-0.4075	791680	2.27e-07	1.89e-06
Adenosine	-0.39835	786540	4.45e-07	3.52e-06
Glucopyranose, D-	-0.39748	786050	4.74e-07	3.56e-06
Putrescine	-0.394	784090	6.09e-07	4.35e-06
Gluconic acid	-0.38387	778390	1.24e-06	8.45e-06
N-Acetyl-Glutamic acid (NAG)	-0.37767	774900	1.89e-06	1.18e-05
Indole-3-acetic acid-glutamate (IAA-Glu)	-0.37636	684930	3.33e-06	1.77e-05
Flavonoid-1	-0.37375	772700	2.46e-06	1.48e-05
Aspartic acid	-0.35633	762900	7.63e-06	4.4e-05
Xylose	-0.35252	760760	9.68e-06	5.19e-05
Histidine	-0.34805	758250	1.28e-05	6.38e-05
Pyroglutamic acid	-0.34707	757690	1.35e-05	6.55e-05
Salidroside	-0.33749	752310	2.41e-05	0.00011278
Pyruvic acid	-0.33161	749000	3.39e-05	0.00015062
Pentonic acid-1	-0.3315	748940	3.41e-05	0.00015062
Isoascorbic acid	-0.32715	746490	4.38e-05	0.00018724
Maleic acid	-0.32671	746240	4.49e-05	0.00018724
Proline	-0.31866	741710	7.06e-05	0.00028626
Asparagine	-0.31343	738770	9.4e-05	0.00037115
Leucine	-0.29612	729040	0.0002339	0.0008996
Glycine	-0.28426	722360	0.00042301	0.0014731
Benzoic acid	-0.28382	722120	0.0004321	0.0014731
Lysine	-0.28219	721200	0.00046781	0.0015594
Octadecanoic acid	-0.28132	720710	0.00048795	0.0015911
gamma-Aminobutyric acid (GABA)	-0.27881	719300	0.0005504	0.0017566
Glutamic acid	-0.27816	718930	0.00056786	0.0017746
Arabinose	-0.27206	715500	0.00075727	0.0023182
Alanine, 3-cyano-	-0.26771	713050	0.00092639	0.0027247
Malic acid	-0.26662	712440	0.00097377	0.0027974
Inosine	-0.26629	712260	0.00098841	0.0027974
Hemiterpenoid glycoside (HTG)-1	-0.26444	711220	0.0010753	0.0029868
Lyxose	-0.26357	710730	0.0011185	0.0030504
Malondialdehyde nmol/g FW	-0.26107	709320	0.0012518	0.0032374
Pentonic acid-2	-0.25954	708460	0.0013399	0.0033661
Glucose	-0.25943	708400	0.0013464	0.0033661
Cytosine	-0.25802	707600	0.0014336	0.0035254
Heptulose-1	-0.2516	703990	0.001898	0.0045191
Mannose	-0.2516	703990	0.001898	0.0045191
Catalase (CAT) nkat/g FW	0.24247	310620	0.0046049	0.015207
Superoxide dismutase (SOD) nkat/g FW	0.25766	304390	0.0025531	0.015207
Erythronic acid	0.26194	415140	0.0012039	0.0031681
Salicin	0.26259	414770	0.001169	0.0031313
Gallic acid	0.26847	411470	0.0008945	0.0026835
Galactitol	0.28752	400750	0.00036028	0.0012867
Quinic acid der.4 (caffeoyl-)	0.28828	400320	0.00034694	0.0012693
Total phenolics GAE mg/g FW	0.2903	399190	0.00031385	0.0011769
Epigallocatechin	0.35023	365480	1.12e-05	5.77e-05
Glyceric acid	0.35459	363030	8.51e-06	4.73e-05
Indole-3-acetic acid (IAA)	0.37414	311450	3.85e-06	1.77e-05
Tremulacin	0.38071	348330	1.54e-06	1e-05
cis-zeatin riboside (cZR)	0.38503	306030	1.89e-06	1.45e-05
Isopentenyladenine-9-glucoside (iP9G)	0.43752	279910	4.17e-08	4.8e-07
Hydroxyl radical scavenging capacity %	0.49862	282010	8.38e-11	2.1e-09
Isopentenyladenine riboside (iPR)	0.50159	248030	1.51e-10	3.48e-09

## Sheet: SDS14e_Metabolite_ratios
Supplemental Data Set 14 Table e. The effect of time (218-264 DOY)and genotype (five SwAsp) on the metabolite ratios in aspen leaves during autumn 2018. The main effects of time (DOY), genotype (five SwAsp genotypes) and their interaction were tested with two-way ANOVA, false rate discovery rate (FDR) adjusted P-value <0.05 considered significant.
					Time (DOY)			Genotype			Interaction (Time × Genotype)
Metabolite	Metabolic process	Time	Genotype	Interaction	F-value	P-value	adj. P-value (FDR)	F-value	P-value	adj. P-value (FDR)	F-value	P-value	adj. P-value (FDR)
UMP/Uridine (Uridine cytidine kinase)	Pyrimidine metabolism	**	**	**	2.6667	0.0059622	0.0070902	92.212	6.3604e-34	1.3993e-32	2.5409	8.1401e-05	0.0035816
Glu-6-P/Glu (Hexokinase)	Carbohydrate metabolism	**	**	**	9.0203	1.1472e-10	4.5887e-10	4.3806	0.0025426	0.0039913	2.4334	0.00016489	0.0036276
3HMG/Leu (Leu catabolism)	Amino acid catabolism	**	**	**	18.19	4.7935e-19	5.2728e-18	29.907	9.6142e-17	1.0576e-15	2.2199	0.00066409	0.00487
23-OH-BA/SA (SA catabolism)	Phytohormone metabolism	**	**	**	3.4409	0.00060006	0.00080007	8.0108	1.0775e-05	2.4952e-05	2.2602	0.00051118	0.00487
OAS/Ser (SAT)	Amino acid metabolism, sulphur metabolism	**	**	**	5.8267	5.5949e-07	1.4481e-06	6.5122	9.8428e-05	0.00019686	2.2458	0.00056152	0.00487
GABA shunt (Ala x Glu)/(Pyr x aKG)	Amino acid metabolism	**	**	**	8.7224	2.4217e-10	8.1964e-10	3.9666	0.0048301	0.0068556	2.1428	0.0010924	0.0068668
GABA/Suc (SSADH)	Amino acid metabolism	**	**	*	10.15	7.3119e-12	3.5747e-11	12.274	2.9113e-08	1.281e-07	2.0615	0.0018394	0.010117
Thymine/Uracil	Pyrimidine metabolism	**	**	*	3.1292	0.001519	0.0019657	52.309	1.9676e-24	2.8858e-23	1.9621	0.0034501	0.0138
UMP/Oro (UMP synthase)	Pyrimidine metabolism	**	**	*	33.022	1.9963e-28	2.928e-27	15.654	3.9284e-10	2.8808e-09	1.9318	0.0041699	0.01529
Pyr/Ala	Glycolysis/Amino acid metabolism	**	**	*	15.827	3.8317e-17	2.9376e-16	5.168	0.00075576	0.0013422	1.8678	0.0062031	0.023779
Pyr/Mal (MEm)	Glycolysis/TCA cycle	**	**	*	3.478	0.00053718	0.00073862	9.7949	8.4709e-07	2.8671e-06	1.7298	0.014317	0.044996
Sedo-7-P/Sedo	Carbohydrate metabolism	**	**	*	2.9609	0.0025042	0.0031482	4.8147	0.0013008	0.0022014	1.7408	0.013414	0.044996
beta-Ala/Uracil	Pyrimidine catabolism	**	**	*	3.0105	0.0021618	0.0026876	44.089	6.8214e-22	1.0459e-20	1.7369	0.013723	0.046458
2-HG/Lys (Lys catabolism)	Amino acid catabolism	**	**	*	5.3248	2.3403e-06	5.7208e-06	11.091	1.4217e-07	5.6869e-07	1.7062	0.016469	0.048309
Glu/a-KG (GDH)	TCA cycle/Amino acid metabolism	**	*	*	4.8721	8.6827e-06	1.7962e-05	2.5758	0.036491	0.046411	1.6888	0.017511	0.049504
Glu/Asp	Amino acid metabolism	**			4.4347	3.1302e-05	5.2972e-05	1.454	0.22131	0.23185	1.6503	0.022833	0.059096
aKG/IsoCit (NAD(P)H-ICDH-2)	TCA cycle	**	**		4.0038	0.00011215	0.00017623	12.287	2.8628e-08	1.281e-07	1.6253	0.026368	0.064456
Asn/Asp	Amino acid metabolism	**			3.9546	0.00012979	0.00019693	2.4119	0.053465	0.06358	1.592	0.031883	0.073835
Uracil/Uridine (Uridine phosphorylase)	Pyrimidine metabolism	**	**		4.0975	8.4895e-05	0.00013835	8.5559	4.9022e-06	1.1983e-05	1.5826	0.033622	0.073968
Galactinol/myo-Inositol	Carbohydrate metabolism	**	**		36.07	5.7393e-30	1.2626e-28	5.0893	0.00085284	0.001501	1.5248	0.04637	0.097155
aKG/2HG (2-HGDH)	TCA cycle	**	*		7.3454	8.6236e-09	2.3715e-08	3.0989	0.01857	0.024031	1.5134	0.049336	0.098673
Asc/DHA	Redox	**	*		13.284	6.4872e-15	4.0777e-14	2.6887	0.034985	0.042759	1.4757	0.060492	0.11572
IsoCit/cis-Aco (Aconitase-2)	TCA cycle	**	**		2.6153	0.0069297	0.0080238	8.5657	4.8333e-06	1.1983e-05	1.448	0.070053	0.12843
Gly/Ser (Photorespiration)	Photorespiration, Amino acid metabolism	**	**		15.293	1.0827e-16	7.1149e-16	4.806	0.0013184	0.0021659	1.3936	0.092814	0.15813
Leu/2IPM (Leu biosynthesis)	Amino acid metabolism	**	**		16.171	1.9815e-17	1.7437e-16	9.4149	1.4439e-06	4.39e-06	1.3638	0.10776	0.18236
Sol.carb/Starch	Carbohydrate metabolism	**			2.6897	0.0055738	0.0068124	0.65469	0.62482	0.63935	1.3494	0.11575	0.18863
Fum/Suc (SDH)	TCA cycle	**	**		4.8421	9.4744e-06	1.8125e-05	7.4752	2.357e-05	5.1854e-05	1.3139	0.13741	0.20396
NAD(P)H-MDH (MalxGlu)/(Aspxa-KG)	TCA cycle	**	**		3.8972	0.00015397	0.00022582	5.9397	0.00023317	0.00044606	1.3114	0.13907	0.20396
NAG/Glu (NAGS)	Amino acid metabolism	**			4.8605	8.9811e-06	1.7962e-05	0.59993	0.66348	0.66348	1.3189	0.13418	0.20396
aKG/Cit (NAD(P)H-ICDH)	TCA cycle	**	**		5.0506	5.1667e-06	1.1367e-05	9.3895	1.4966e-06	4.39e-06	1.2516	0.18353	0.2605
Suc/aKG (a-KGDH)	TCA cycle		**		0.76153	0.66519	0.68066	4.3586	0.0026306	0.0039913	1.2179	0.21308	0.29299
Cit/Pyr (Citratesynthase)	Glycolysis/TCA cycle	*	**		2.3737	0.013966	0.015756	5.1932	0.00072714	0.0013331	1.1441	0.28973	0.37495
GSH/GSSG	Redox		*		0.57818	0.82867	0.82867	3.6673	0.0076873	0.01025	1.1505	0.28241	0.37495
cis-Aco/Cit (Aconitase-1)	TCA cycle	*	**		2.361	0.014488	0.015894	3.8853	0.0054798	0.0075347	1.1301	0.30605	0.38474
Raffinose/Galactinol	Carbohydrate metabolism	**	**		58.213	6.9269e-39	3.0478e-37	23.262	6.9464e-14	6.1129e-13	1.0941	0.35095	0.42204
trans-Aco/cis-Aco (Aco-isomerase)	TCA cycle	**	**		7.4324	6.8407e-09	2.0066e-08	8.9972	2.6088e-06	7.1741e-06	1.091	0.3549	0.42204
Glycerol-3-P/Glycerol	Lipid metabolism/Carbihydrate metabolism	**			3.6176	0.00035425	0.00050281	1.9345	0.10988	0.12397	1.0668	0.3872	0.43685
Gln/Glu (GS/GOGAT)	Amino acid metabolism	**	**		5.1588	3.7769e-06	8.7464e-06	4.2094	0.0033144	0.0048612	0.95996	0.54464	0.59911
Mal/Fum (Fumarase)	TCA cycle	*	**		2.3533	0.01481	0.015894	14.026	3.0042e-09	1.8884e-08	0.92135	0.60466	0.64891
Ino-1-P/Inositol	Carbohydrate metabolism	**	**		10.684	2.078e-12	1.1429e-11	10.113	5.4406e-07	1.9949e-06	0.88586	0.65952	0.68079
trans-Aco/Cit (Citrate dehydratase)	TCA cycle	**	*		4.5325	2.3473e-05	4.1312e-05	2.8927	0.025544	0.032112	0.88207	0.66532	0.68079
Pro/Glu	Amino acid metabolism	**			4.5772	2.0581e-05	3.7732e-05	1.5044	0.20599	0.22107	0.78492	0.80343	0.80343
