# Supplementary material for: Salicylic acid metabolism and signalling coordinate senescence initiation in aspen in nature
Source: Nat Commun. 2023 Jul 18;14:4288. doi: 10.1038/s41467-023-39564-5 (PMC10354028; doi:10.1038/s41467-023-39564-5)
Supplement: Supplementary file 5 — Supplementary Data 1-16 [file 41467_2023_39564_MOESM5_ESM.zip › Supplementary_Data_1-16/Supplementary_Data_15.xlsx]

## Sheet: SDS15a_all_SA_correlation
Supplemental Data Set 15 Table a. Genes displaying significant correlations with salicylic acid (SA) levels at least in one aspen genotypes or in a consensus data set in autumn 2018 (P-value <0.05). Set1=L1, set2=I48, set3=E81, meta=consensus data set
Potra-ID	Significant correlation with SA level	GS.set1.SA.pmol.g.FW	GS.set2.SA.pmol.g.FW	GS.set3.SA.pmol.g.FW	p.GS.set1.SA.pmol.g.FW	p.GS.set2.SA.pmol.g.FW	p.GS.set3.SA.pmol.g.FW	Z.GS.meta.SA.pmol.g.FW	p.GS.metaSA.pmol.g.FW
Potra2n18c32495	[Consensus]	-0.387526	-0.352904	-0.356288	0.0504623	0.0770001	0.0874755	-3.20858	0.00200085
Potra2n15c29124	[Consensus]	-0.384995	-0.322642	-0.0758407	0.0521177	0.107928	0.724677	-2.30023	0.0321525
Potra2n6c13419	[Consensus]	-0.38343	-0.264873	-0.334842	0.0531621	0.190985	0.109737	-2.85349	0.00648625
Potra2n15c28003	[Consensus]	-0.382733	-0.26669	-0.271055	0.0536326	0.187846	0.200141	-2.66642	0.0114996
Potra2n716s36581	[Consensus]	-0.382306	-0.269997	-0.20791	0.0539225	0.182222	0.32962	-2.4936	0.018968
Potra2n16c29920	[Consensus]	-0.382073	-0.377481	-0.182277	0.0540816	0.0572841	0.393951	-2.7608	0.00864889
Potra2n1c3291	[Consensus]	-0.381007	-0.28299	-0.312863	0.0548122	0.161265	0.136606	-2.83437	0.00688748
Potra2n2c5025	[Consensus]	-0.380887	-0.377416	0.0281179	0.0548947	0.0573305	0.896233	-2.18132	0.0437401
Potra2n5c10668	[Consensus]	-0.380483	-0.304838	-0.159927	0.0551738	0.129967	0.455379	-2.46049	0.0208124
Potra2n1c3122	[Consensus]	-0.379524	-0.298997	-0.128018	0.0558414	0.137863	0.551082	-2.35089	0.0280928
Potra2n4c10158	[Consensus]	-0.378425	-0.315668	-0.0414249	0.056614	0.116204	0.847595	-2.16299	0.0458133
Potra2n6c13129	[Consensus]	-0.378016	-0.374409	-0.36042	0.056903	0.0595068	0.0836078	-3.26001	0.00167112
Potra2n7c15632	[Consensus]	-0.377053	-0.0988754	-0.341133	0.0575897	0.630835	0.102817	-2.36474	0.0270637
Potra2n18c32110	[Consensus]	-0.374957	-0.344022	-0.017705	0.0591056	0.085273	0.934558	-2.17726	0.0441913
Potra2n3c7145	[Consensus]	-0.374873	-0.263741	-0.38318	0.0591674	0.192959	0.0645667	-2.9721	0.00443653
Potra2n6c13679	[Consensus]	-0.374183	-0.289741	-0.395846	0.059673	0.151074	0.055522	-3.08992	0.00300321
Potra2n17c30737	[Consensus]	-0.373976	-0.229614	-0.378768	0.0598262	0.259157	0.0679694	-2.85238	0.00650894
Potra2n5c12300	[Consensus]	-0.37349	-0.266347	-0.22495	0.0601854	0.188435	0.290596	-2.5018	0.0185344
Potra2n14c27798	[Consensus]	-0.37132	-0.185129	-0.239933	0.0618102	0.365247	0.258784	-2.29534	0.0325702
Potra2n19c33356	[Consensus]	-0.369939	-0.302885	-0.190747	0.0628616	0.132569	0.371954	-2.50581	0.0183259
Potra2n18c32449	[Consensus]	-0.369931	-0.208258	-0.270217	0.0628676	0.307284	0.201591	-2.44657	0.0216333
Potra2n1c1007	[Consensus]	-0.36745	-0.324036	-0.251669	0.0647913	0.106328	0.235497	-2.73754	0.00928512
Potra2n18c32257	[Consensus]	-0.36736	-0.341229	-0.280359	0.0648619	0.0880083	0.184525	-2.87555	0.00604996
Potra2n3c7552	[Consensus]	-0.365931	-0.32771	-0.257811	0.0659915	0.102193	0.223878	-2.76199	0.00861751
Potra2n6c13750	[Consensus]	-0.364956	-0.367103	-0.31821	0.0667706	0.0650644	0.129674	-3.06398	0.00327617
Potra2n15c28475	[Consensus]	-0.364429	-0.295655	-0.257438	0.0671948	0.142534	0.224574	-2.65557	0.0118762
Potra2n7c16131	[Consensus]	-0.363661	-0.107103	-0.268731	0.0678168	0.602533	0.204177	-2.12805	0.0499989
Potra2n5c11298	[Consensus]	-0.363646	-0.341368	-0.205599	0.0678292	0.0878711	0.335143	-2.64858	0.0121247
Potra2n3c6609	[Consensus]	-0.362341	-0.317846	-0.199016	0.0688961	0.113571	0.351181	-2.55109	0.0161078
Potra2n6c14489	[Consensus]	-0.361495	-0.238587	-0.212799	0.0695942	0.240485	0.318115	-2.34415	0.0286058
Potra2n15c28311	[Consensus]	-0.361375	-0.033688	-0.354507	0.0696944	0.870224	0.0891831	-2.16934	0.0450848
Potra2n17c30934	[Consensus]	-0.361133	-0.172244	-0.395285	0.0698951	0.400125	0.0559002	-2.69385	0.0105949
Potra2n18c32454	[Consensus]	-0.359999	-0.299686	-0.228978	0.0708428	0.136914	0.281813	-2.57174	0.0151785
Potra2n6c13091	[Consensus]	-0.358992	-0.262022	-0.117626	0.0716932	0.195984	0.584109	-2.14154	0.0483458
Potra2n14c26394	[Consensus]	-0.358905	-0.160688	-0.321282	0.0717668	0.432941	0.125808	-2.42288	0.0230971
Potra2n3c7597	[Consensus]	-0.358892	-0.265166	-0.393615	0.0717783	0.190476	0.0570389	-2.95748	0.00465244
Potra2n17c31270	[Consensus]	-0.356584	-0.296301	-0.269424	0.0737578	0.141622	0.202969	-2.66695	0.0114816
Potra2n14c27889	[Consensus]	-0.35599	-0.265646	-0.199656	0.0742736	0.189645	0.349602	-2.37084	0.0266216
Potra2n15c28994	[Consensus]	-0.355743	-0.217007	-0.363224	0.0744889	0.28694	0.081057	-2.70655	0.010198
Potra2n1c168	[Consensus]	-0.354881	-0.371385	-0.35227	0.0752446	0.0617607	0.091364	-3.1492	0.00245576
Potra2n4c8441	[Consensus]	-0.35448	-0.182005	-0.401168	0.0755981	0.373536	0.0520281	-2.7197	0.00980117
Potra2n9c19151	[Consensus]	-0.353978	-0.272711	-0.392764	0.0760431	0.177697	0.0576265	-2.96184	0.00458715
Potra2n5c11100	[Consensus]	-0.351735	-0.375956	-0.109679	0.0780521	0.0583792	0.609928	-2.45564	0.0210953
Potra2n1c1956	[Consensus]	-0.351595	-0.352779	-0.279569	0.0781789	0.0771122	0.185818	-2.85916	0.00637156
Potra2n2c5436	[Consensus]	-0.351019	-0.367439	-0.352453	0.0787024	0.0648002	0.0911839	-3.12436	0.00267285
Potra2n13c25529	[Consensus]	-0.349479	-0.355269	-0.396163	0.0801145	0.074904	0.0553085	-3.2175	0.00193968
Potra2n6c13896	[Consensus]	-0.347599	-0.28225	-0.191547	0.0818638	0.16241	0.369914	-2.3717	0.0265598
Potra2n5c11948	[Consensus]	-0.346452	-0.382402	-0.170494	0.0829459	0.0538576	0.425734	-2.62795	0.0128852
Potra2n10c22197	[Consensus]	-0.34637	-0.275708	-0.38104	0.083023	0.172789	0.0662001	-2.90914	0.00543634
Potra2n19c34273	[Consensus]	-0.344686	-0.189538	-0.314057	0.0846325	0.353734	0.135035	-2.43941	0.0220671
Potra2n19c33355	[Consensus]	-0.344364	-0.282032	-0.220052	0.0849423	0.162748	0.301503	-2.44125	0.021955
Potra2n8c18586	[Consensus]	-0.341268	-0.2563	-0.243843	0.0879697	0.206285	0.250866	-2.42095	0.0232203
Potra2n5c12580	[Consensus]	-0.341089	-0.113008	-0.289651	0.0881469	0.582556	0.169789	-2.1335	0.0493251
Potra2n13c26032	[Consensus]	-0.340684	-0.263297	-0.263312	0.0885503	0.193737	0.213802	-2.49664	0.0188062
Potra2n19c33727	[Consensus]	-0.340379	-0.329434	-0.133961	0.0888544	0.100296	0.532588	-2.33556	0.0292709
Potra2n2c6084	[Consensus]	-0.336023	-0.298368	-0.326542	0.0932834	0.138733	0.119383	-2.7771	0.00822703
Potra2n6c14500	[Consensus]	-0.3354	-0.271183	-0.370015	0.09393	0.180235	0.0751232	-2.82544	0.00708231
Potra2n2c4426	[Consensus]	-0.334071	-0.149704	-0.347673	0.0953211	0.465434	0.0959692	-2.39169	0.0251565
Potra2n2c4283	[Consensus]	-0.33257	-0.186403	-0.370074	0.0969103	0.361897	0.0750733	-2.56338	0.0155486
Potra2n335s35334	[Consensus]	-0.330337	-0.30889	-0.193201	0.099312	0.124686	0.365716	-2.40375	0.0243416
Potra2n18c33136	[Consensus]	-0.329761	-0.384888	-0.24581	0.0999391	0.0521887	0.246945	-2.79621	0.00775593
Potra2n3c7739	[Consensus]	-0.328977	-0.276291	-0.370911	0.100796	0.171847	0.0743656	-2.82345	0.00712646
Potra2n509s35845	[Consensus]	-0.328373	-0.350702	-0.264067	0.101461	0.078991	0.212443	-2.73285	0.00941836
Potra2n18c32200	[Consensus]	-0.325336	-0.171237	-0.378351	0.10485	0.402927	0.0682976	-2.52219	0.017494
Potra2n5c11666	[Consensus]	-0.323924	-0.227703	-0.329568	0.106456	0.263253	0.115797	-2.53302	0.0169624
Potra2n8c17869	[Consensus]	-0.323011	-0.338933	-0.09057	0.107503	0.0903059	0.673842	-2.19159	0.0426136
Potra2n14c27135	[Consensus]	-0.322839	-0.372098	-0.214032	0.107701	0.0612236	0.315253	-2.6412	0.0123918
Potra2n6c14900	[Consensus]	-0.322071	-0.348042	-0.206425	0.108589	0.0814487	0.333163	-2.53905	0.0166732
Potra2n11c23311	[Consensus]	-0.320243	-0.213498	-0.393606	0.110723	0.294995	0.0570453	-2.6788	0.0110829
Potra2n5c10948	[Consensus]	-0.320064	-0.278942	-0.305644	0.110934	0.167601	0.146381	-2.6037	0.0138337
Potra2n7c16261	[Consensus]	-0.3187	-0.377541	-0.338871	0.11255	0.0572412	0.105266	-3.01279	0.00388281
Potra2n3c6617	[Consensus]	-0.316325	-0.333756	-0.201679	0.115404	0.0956529	0.34464	-2.46182	0.0207351
Potra2n258s35141	[Consensus]	-0.316178	-0.358773	-0.394256	0.115583	0.0718789	0.0566	-3.1168	0.00274237
Potra2n10c21422	[Consensus]	-0.31354	-0.344559	-0.214996	0.11882	0.0847543	0.313024	-2.5253	0.01734
Potra2n229s35027	[Consensus]	-0.312539	-0.115588	-0.365965	0.120065	0.573918	0.0786213	-2.28221	0.0337158
Potra2n9c20024	[Consensus]	-0.311524	-0.38247	-0.376715	0.121338	0.0538111	0.0695982	-3.12411	0.00267516
Potra2n6c15319	[Consensus]	-0.309884	-0.266652	-0.367516	0.123414	0.18791	0.0772677	-2.72323	0.00969704
Potra2n1c2744	[Consensus]	-0.30979	-0.383947	-0.0447274	0.123534	0.0528152	0.8356	-2.1718	0.0448065
Potra2n2c4789	[Consensus]	-0.308487	-0.0894294	-0.348458	0.125203	0.663963	0.0951705	-2.1404	0.0484835
Potra2n5c10773	[Consensus]	-0.308386	-0.387663	-0.221049	0.125334	0.0503738	0.299262	-2.6672	0.0114729
Potra2n197s34878	[Consensus]	-0.308141	-0.371847	-0.149615	0.12565	0.0614123	0.485318	-2.41373	0.0236851
Potra2n8c18583	[Consensus]	-0.307771	-0.231053	-0.350921	0.126128	0.256102	0.0926981	-2.55767	0.0158064
Potra2n17c31194	[Consensus]	-0.307748	-0.255318	-0.279851	0.126158	0.208091	0.185357	-2.41669	0.0234936
Potra2n3c8131	[Consensus]	-0.307376	-0.381602	-0.356515	0.12664	0.0544032	0.0872595	-3.04506	0.0034895
Potra2n10c21240	[Consensus]	-0.306789	-0.341604	-0.321674	0.127404	0.0876372	0.12532	-2.80642	0.00751431
Potra2n8c18434	[Consensus]	-0.304831	-0.182946	-0.272773	0.129976	0.371027	0.197192	-2.17169	0.0448184
Potra2n13c25964	[Consensus]	-0.304485	-0.276343	-0.23181	0.130434	0.171761	0.275739	-2.33126	0.0296095
Potra2n5c11205	[Consensus]	-0.304218	-0.247219	-0.216547	0.130789	0.22338	0.309462	-2.19846	0.0418746
Potra2n13c25514	[Consensus]	-0.303993	-0.335798	-0.212711	0.131088	0.0935169	0.318319	-2.46094	0.0207859
Potra2n13c25624	[Consensus]	-0.302849	-0.341039	-0.208665	0.132618	0.0881973	0.327826	-2.46266	0.0206869
Potra2n11c23291	[Consensus]	-0.301458	-0.385088	-0.204995	0.134495	0.0520559	0.336596	-2.59149	0.014334
Potra2n288s35211	[Consensus]	-0.300433	-0.380644	-0.0559592	0.13589	0.0550626	0.795086	-2.16217	0.0459081
Potra2n9c18760	[Consensus]	-0.300049	-0.192265	-0.286545	0.136415	0.346721	0.17462	-2.22459	0.0391635
Potra2n739s36644	[Consensus]	-0.299974	-0.263532	-0.209269	0.136518	0.193325	0.326396	-2.21397	0.0402465
Potra2n2c6107	[Consensus]	-0.299942	-0.284693	-0.31917	0.136563	0.158649	0.128456	-2.59899	0.0140249
Potra2n4c8778	[Consensus]	-0.299685	-0.188017	-0.273807	0.136916	0.35768	0.195431	-2.17355	0.044608
Potra2n581s36023	[Consensus]	-0.29813	-0.29313	-0.335607	0.139063	0.146137	0.108877	-2.66925	0.011403
Potra2n5c12104	[Consensus]	-0.297184	-0.324987	-0.209716	0.140382	0.105246	0.325341	-2.39696	0.0247978
Potra2n8c17319	[Consensus]	-0.294917	-0.348966	-0.133782	0.14358	0.0805891	0.53314	-2.25445	0.036252
Potra2n13c25986	[Consensus]	-0.292305	-0.259915	-0.225732	0.147328	0.199736	0.288878	-2.226	0.039021
Potra2n4c9990	[Consensus]	-0.291203	-0.27332	-0.348711	0.14893	0.176691	0.0949141	-2.62707	0.0129185
Potra2n17c31498	[Consensus]	-0.290719	-0.258667	-0.260974	0.149638	0.201981	0.218047	-2.31877	0.0306109
Potra2n5c11148	[Consensus]	-0.289614	-0.361311	-0.238385	0.151263	0.0697474	0.261961	-2.57175	0.0151779
Potra2n11c22772	[Consensus]	-0.288503	-0.307783	-0.250044	0.152908	0.126113	0.238637	-2.43135	0.0225641
Potra2n584s36048	[Consensus]	-0.288306	-0.296702	-0.383011	0.153202	0.141057	0.0646946	-2.79737	0.00772813
Potra2n5c11520	[Consensus]	-0.287938	-0.274174	-0.385748	0.15375	0.17529	0.0626474	-2.73555	0.00934133
Potra2n17c31137	[Consensus]	-0.285741	-0.0591137	-0.402368	0.157056	0.774228	0.0512644	-2.15362	0.0469048
Potra2n8c16660	[Consensus]	-0.285621	-0.218928	-0.387338	0.157236	0.28259	0.0614809	-2.56705	0.0153852
Potra2n5c12450	[Consensus]	-0.285602	-0.263712	-0.309628	0.157266	0.19301	0.140927	-2.46178	0.0207377
Potra2n2c5734	[Consensus]	-0.285202	-0.36491	-0.366205	0.157874	0.0668079	0.0784107	-2.95163	0.0047416
Potra2n11c22805	[Consensus]	-0.284901	-0.329728	-0.257282	0.158332	0.0999744	0.224864	-2.51029	0.0180947
Potra2n3c7496	[Consensus]	-0.284485	-0.285723	-0.351502	0.158968	0.157082	0.0921215	-2.65302	0.0119664
Potra2n7c15850	[Consensus]	-0.284323	-0.214092	-0.352634	0.159214	0.293623	0.0910064	-2.4398	0.0220434
Potra2n491s35793	[Consensus]	-0.281944	-0.376849	-0.192352	0.162885	0.0577359	0.367868	-2.46826	0.0203659
Potra2n1c2792	[Consensus]	-0.280666	-0.280425	-0.396603	0.164881	0.16526	0.0550141	-2.76704	0.00848518
Potra2n5c11989	[Consensus]	-0.28031	-0.180854	-0.399848	0.16544	0.376618	0.0528786	-2.47862	0.019784
Potra2n19c34472	[Consensus]	-0.279722	-0.387755	-0.0775537	0.166368	0.0503144	0.718701	-2.18054	0.0438265
Potra2n2c6194	[Consensus]	-0.278951	-0.342319	-0.266817	0.167587	0.0869329	0.207543	-2.55988	0.0157062
Potra2n11c22972	[Consensus]	-0.278914	-0.377857	-0.403061	0.167646	0.0570165	0.0508278	-3.09194	0.00298275
Potra2n18c32231	[Consensus]	-0.278764	-0.325897	-0.297678	0.167884	0.104218	0.157734	-2.59784	0.0140719
Potra2n12c23928	[Consensus]	-0.276859	-0.379422	-0.141804	0.170931	0.0559128	0.508636	-2.3203	0.0304872
Potra2n5c11974	[Consensus]	-0.275051	-0.272971	-0.384573	0.173857	0.177267	0.0635202	-2.68855	0.0107645
Potra2n16c29652	[Consensus]	-0.271924	-0.222904	-0.296748	0.179001	0.27372	0.1591	-2.25871	0.0358523
Potra2n1c2845	[Consensus]	-0.268426	-0.326604	-0.168727	0.184878	0.103425	0.430616	-2.19852	0.0418685
Potra2n14c27468	[Consensus]	-0.267877	-0.302788	-0.177477	0.185813	0.132699	0.406731	-2.1465	0.0477497
Potra2n1c2281	[Consensus]	-0.265699	-0.345427	-0.204926	0.189553	0.0839209	0.336763	-2.35182	0.0280231
Potra2n10c20781	[Consensus]	-0.265039	-0.359802	-0.218133	0.190696	0.0710084	0.305846	-2.43368	0.0224192
Potra2n11c22908	[Consensus]	-0.264269	-0.230531	-0.309538	0.192036	0.257209	0.141049	-2.29626	0.0324912
Potra2n4c9754	[Consensus]	-0.263753	-0.236574	-0.380326	0.192938	0.244596	0.0667525	-2.53051	0.0170843
Potra2n3c8013	[Consensus]	-0.263607	-0.233668	-0.382354	0.193194	0.25061	0.0651936	-2.5278	0.0172171
Potra2n14c26371	[Consensus]	-0.263529	-0.341354	-0.147857	0.193331	0.0878841	0.490517	-2.1726	0.0447158
Potra2n3c7336	[Consensus]	-0.263493	-0.215026	-0.387655	0.193394	0.291471	0.0612503	-2.48878	0.0192273
Potra2n2c4866	[Consensus]	-0.261658	-0.333832	-0.268924	0.196629	0.0955734	0.203839	-2.48615	0.0193698
Potra2n10c22008	[Consensus]	-0.259154	-0.253983	-0.336584	0.201102	0.210561	0.107787	-2.43299	0.0224621
Potra2n6c13339	[Consensus]	-0.256479	-0.18933	-0.385459	0.205958	0.354272	0.0628607	-2.38473	0.0256373
Potra2n19c33914	[Consensus]	-0.253087	-0.334065	-0.202733	0.212231	0.0953277	0.342072	-2.27104	0.034717
Potra2n9c19326	[Consensus]	-0.249933	-0.20436	-0.322704	0.218175	0.31663	0.124047	-2.21476	0.0401652
Potra2n7c15707	[Consensus]	-0.249345	-0.153457	-0.359435	0.219296	0.45419	0.0845175	-2.1768	0.0442438
Potra2n3c7616	[Consensus]	-0.248932	-0.327124	-0.185506	0.220087	0.102844	0.385479	-2.18798	0.0430068
Potra2n14c26653	[Consensus]	-0.246681	-0.381395	-0.402881	0.224421	0.0545451	0.0509406	-3.00512	0.00398219
Potra2n1c1192	[Consensus]	-0.243625	-0.294185	-0.223994	0.230401	0.144623	0.292705	-2.17767	0.0441459
Potra2n3c7594	[Consensus]	-0.243544	-0.369876	-0.396485	0.23056	0.06291	0.0550931	-2.93712	0.00496906
Potra2n19c33884	[Consensus]	-0.243451	-0.215641	-0.364143	0.230744	0.290059	0.0802342	-2.35587	0.0277192
Potra2n1c1555	[Consensus]	-0.242187	-0.332641	-0.240019	0.233249	0.0968348	0.258608	-2.33986	0.0289368
Potra2n14c27603	[Consensus]	-0.237053	-0.313992	-0.255211	0.243614	0.11826	0.228751	-2.30937	0.0313847
Potra2n6c14687	[Consensus]	-0.23673	-0.263119	-0.314437	0.244275	0.194051	0.134537	-2.32601	0.0300269
Potra2n17c30856	[Consensus]	-0.236342	-0.235891	-0.289481	0.245073	0.246001	0.17005	-2.16835	0.0451983
Potra2n8c18540	[Consensus]	-0.233668	-0.295622	-0.312861	0.250609	0.142579	0.136608	-2.41184	0.0238083
Potra2n2c5503	[Consensus]	-0.232401	-0.243252	-0.320457	0.253261	0.231137	0.126837	-2.27114	0.0347077
Potra2n11c23375	[Consensus]	-0.232002	-0.328491	-0.200794	0.2541	0.10133	0.346806	-2.18449	0.0433894
Potra2n8c17743	[Consensus]	-0.229308	-0.165755	-0.382303	0.259811	0.418377	0.0652326	-2.22418	0.039205
Potra2n2c6272	[Consensus]	-0.224245	-0.241241	-0.388855	0.270769	0.235136	0.060384	-2.45278	0.0212635
Potra2n5c12595	[Consensus]	-0.223866	-0.267882	-0.353655	0.2716	0.185804	0.0900089	-2.42165	0.0231751
Potra2n5c10775	[Consensus]	-0.220709	-0.37312	-0.147577	0.278595	0.06046	0.491348	-2.14615	0.0477919
Potra2n11c23360	[Consensus]	-0.219092	-0.365883	-0.257958	0.28222	0.0660299	0.223606	-2.42975	0.0226637
Potra2n14c27932	[Consensus]	-0.218207	-0.197082	-0.376488	0.284218	0.33454	0.0697808	-2.26436	0.0353284
Potra2n9c19516	[Consensus]	-0.217288	-0.380213	-0.36025	0.286301	0.0553612	0.0837638	-2.77817	0.00819979
Potra2n15c28780	[Consensus]	-0.217287	-0.297265	-0.316668	0.286303	0.140269	0.131646	-2.37956	0.0259999
Potra2n763s36704	[Consensus]	-0.216513	-0.26943	-0.369521	0.288066	0.183179	0.0755436	-2.45394	0.0211951
Potra2n6c13341	[Consensus]	-0.211664	-0.364508	-0.392871	0.299261	0.0671316	0.0575526	-2.81288	0.0073651
Potra2n8c17199	[Consensus]	-0.210878	-0.312085	-0.395254	0.301101	0.120633	0.0559216	-2.65069	0.0120493
Potra2n1c412	[Consensus]	-0.207458	-0.384435	-0.403489	0.309189	0.0524897	0.050559	-2.90017	0.00559448
Potra2n452s35717	[Consensus]	-0.206817	-0.28472	-0.322811	0.310718	0.158608	0.123914	-2.32832	0.0298428
Potra2n8c17173	[Consensus]	-0.204042	-0.30427	-0.253073	0.3174	0.13072	0.232806	-2.17462	0.0444876
Potra2n8c16910	[Consensus]	-0.203404	-0.230239	-0.379722	0.318948	0.257827	0.0672221	-2.32904	0.0297854
Potra2n4c9115	[Consensus]	-0.203171	-0.309396	-0.363771	0.319514	0.124037	0.0805663	-2.51988	0.0176094
Potra2n17c30801	[Consensus]	-0.202314	-0.356727	-0.307245	0.321603	0.0736342	0.144172	-2.4954	0.0188722
Potra2n2c6037	[Consensus]	-0.199311	-0.325272	-0.339389	0.32899	0.104923	0.104701	-2.48309	0.0195373
Potra2n19c33353	[Consensus]	-0.198133	-0.30984	-0.328284	0.331917	0.12347	0.11731	-2.39722	0.0247797
Potra2n1c151	[Consensus]	-0.193348	-0.296437	-0.403719	0.34396	0.14143	0.0504155	-2.57749	0.014928
Potra2n8c17082	[Consensus]	-0.18767	-0.298837	-0.34137	0.358585	0.138084	0.102562	-2.3721	0.0265307
Potra2n6c14092	[Consensus]	-0.187289	-0.361508	-0.299064	0.359581	0.0695837	0.155716	-2.44236	0.0218876
Potra2n11c22806	[Consensus]	-0.185509	-0.259412	-0.40071	0.364245	0.200639	0.0523222	-2.43127	0.0225693
Potra2n16c30005	[Consensus]	-0.183563	-0.34873	-0.245312	0.369388	0.0808079	0.247934	-2.23282	0.0383409
Potra2n10c22252	[Consensus]	-0.183537	-0.380119	-0.380734	0.369457	0.0554266	0.0664366	-2.74269	0.0091406
Potra2n5c11769	[Consensus]	-0.180602	-0.227019	-0.360888	0.377293	0.264729	0.0831774	-2.19335	0.0424229
Potra2n245s35100	[Consensus]	-0.173335	-0.301402	-0.389424	0.397103	0.13457	0.0599766	-2.4884	0.0192479
Potra2n5c10510	[Consensus]	-0.168229	-0.264747	-0.366363	0.411364	0.191204	0.0782716	-2.28794	0.0332115
Potra2n15c29113	[Consensus]	-0.167978	-0.265196	-0.342404	0.412074	0.190424	0.101458	-2.21436	0.0402055
Potra2n15c28822	[Consensus]	-0.167535	-0.304925	-0.315744	0.413324	0.129851	0.132838	-2.25444	0.0362525
Potra2n2c6347	[Consensus]	-0.167519	-0.368957	-0.214952	0.41337	0.0636171	0.313125	-2.16485	0.0455986
Potra2n6c13307	[Consensus]	-0.161881	-0.250485	-0.384776	0.429487	0.217127	0.0633686	-2.28433	0.0335286
Potra2n17c31184	[Consensus]	-0.157015	-0.29251	-0.302959	0.443666	0.147031	0.150141	-2.14704	0.0476853
Potra2n12c24071	[Consensus]	-0.151051	-0.364763	-0.321406	0.46138	0.0669261	0.125654	-2.41438	0.0236429
Potra2n14c26782	[Consensus]	-0.150714	-0.337167	-0.290092	0.462392	0.0921039	0.169109	-2.23083	0.038539
Potra2n2c6271	[Consensus]	-0.14994	-0.359615	-0.384401	0.464721	0.0711663	0.0636488	-2.58938	0.0144222
Potra2n14c27884	[Consensus]	-0.146972	-0.299341	-0.37116	0.473705	0.137388	0.0741561	-2.34764	0.0283394
Potra2n4c10020	[Consensus]	-0.144137	-0.373505	-0.324116	0.48237	0.0601741	0.122316	-2.43121	0.0225726
Potra2n18c32756	[Consensus]	-0.144133	-0.317799	-0.304619	0.482384	0.113628	0.147808	-2.19359	0.0423977
Potra2n11c22794	[Consensus]	-0.140831	-0.375162	-0.298164	0.492578	0.0589563	0.157025	-2.3493	0.0282134
Potra2n10c21709	[Consensus]	-0.13949	-0.224618	-0.402839	0.496748	0.269952	0.0509676	-2.19987	0.041724
Potra2n10c22174	[Consensus]	-0.137786	-0.27688	-0.346798	0.502071	0.170896	0.0968651	-2.17609	0.0443224
Potra2n8c16929	[Consensus]	-0.128415	-0.330508	-0.341546	0.53185	0.0991263	0.102374	-2.30013	0.0321612
Potra2n11c22717	[Consensus]	-0.124248	-0.374299	-0.329005	0.545353	0.0595882	0.116458	-2.39136	0.0251795
Potra2n1c1299	[Consensus]	-0.122841	-0.31699	-0.393513	0.549952	0.1146	0.0571092	-2.40417	0.0243136
Potra2n7c15593	[Consensus]	-0.115259	-0.333541	-0.349984	0.575017	0.0958801	0.0936327	-2.29795	0.0323466
Potra2n11c23521	[Consensus]	-0.112011	-0.294786	-0.364326	0.585909	0.143766	0.0800713	-2.21152	0.0405
Potra2n15c29097	[Consensus]	-0.107398	-0.28527	-0.361099	0.601527	0.157771	0.0829844	-2.15886	0.0462912
Potra2n14c27373	[Consensus]	-0.0992741	-0.386775	-0.394237	0.629451	0.050949	0.0566131	-2.56444	0.0155014
Potra2n8c18473	[Consensus]	-0.0970198	-0.296302	-0.370879	0.63729	0.14162	0.0743933	-2.19387	0.0423676
Potra2n15c29053	[Consensus]	-0.0960041	-0.325714	-0.362567	0.640835	0.104425	0.0816489	-2.25707	0.0360057
Potra2n15c28376	[Consensus]	-0.0955969	-0.289449	-0.388906	0.642258	0.151506	0.0603471	-2.22566	0.0390557
Potra2n9c18951	[Consensus]	-0.0927436	-0.371879	-0.393034	0.652266	0.0613881	0.0574394	-2.49273	0.0190149
Potra2n14c27458	[Consensus]	-0.0789419	-0.362308	-0.387324	0.701476	0.068923	0.0614909	-2.40387	0.0243335
Potra2n15c28320	[Consensus]	-0.0196059	-0.378587	-0.368292	0.924265	0.0564992	0.0765966	-2.22883	0.0387375
Potra2n17c30717	[Consensus]	-0.0274411	0.385152	0.38798	0.894141	0.0520134	0.0610145	2.17969	0.0439204
Potra2n9c19482	[Consensus]	0.0347656	0.386327	0.324155	0.866109	0.0512408	0.122268	2.16155	0.0459797
Potra2n10c22093	[Consensus]	0.05774	0.364345	0.384156	0.779346	0.0672627	0.0638322	2.34018	0.0289118
Potra2n4c9514	[Consensus]	0.0668174	0.334519	0.393765	0.745703	0.094851	0.0569365	2.30051	0.0321294
Potra2n6c15256	[Consensus]	0.0717925	0.278036	0.393713	0.727452	0.169043	0.0569719	2.13811	0.0487613
Potra2n3c7139	[Consensus]	0.0725901	0.349417	0.373242	0.724538	0.0801712	0.0724227	2.29947	0.0322173
Potra2n10c20696	[Consensus]	0.0748578	0.369609	0.325155	0.716277	0.0631146	0.121053	2.22316	0.0393076
Potra2n8c17442	[Consensus]	0.0762136	0.350599	0.31758	0.711352	0.0790858	0.130477	2.14235	0.0482474
Potra2n6c14138	[Consensus]	0.0777962	0.382453	0.366939	0.705618	0.0538229	0.0777691	2.40241	0.0244314
Potra2n2c5597	[Consensus]	0.0802901	0.338521	0.402739	0.696613	0.090723	0.0510304	2.38047	0.0259358
Potra2n11c22476	[Consensus]	0.101744	0.379607	0.310242	0.620905	0.055783	0.140099	2.28778	0.0332251
Potra2n4c9531	[Consensus]	0.102875	0.333886	0.312742	0.61701	0.0955158	0.136766	2.15029	0.0472987
Potra2n5c11844	[Consensus]	0.103563	0.367557	0.341322	0.614642	0.0647072	0.102613	2.34754	0.0283465
Potra2n1c3682	[Consensus]	0.108127	0.38406	0.343384	0.599047	0.0527398	0.10042	2.42128	0.0231991
Potra2n5c10964	[Consensus]	0.117711	0.371562	0.351782	0.566857	0.0616267	0.0918445	2.43337	0.0224387
Potra2n4c10036	[Consensus]	0.119915	0.36163	0.337012	0.559565	0.0694829	0.107311	2.36185	0.0272758
Potra2n9c19246	[Consensus]	0.120228	0.334797	0.313059	0.558532	0.0945593	0.136347	2.20384	0.0413031
Potra2n8c17616	[Consensus]	0.129361	0.249775	0.388706	0.528806	0.218476	0.0604908	2.20072	0.0416339
Potra2n10c20712	[Consensus]	0.133359	0.286721	0.389235	0.516035	0.155575	0.0601116	2.32653	0.0299854
Potra2n14c26942	[Consensus]	0.133593	0.352564	0.29047	0.515294	0.0773047	0.168529	2.23195	0.0384277
Potra2n1c2783	[Consensus]	0.133765	0.386821	0.374257	0.514748	0.0509187	0.0715882	2.60002	0.0139828
Potra2n9c19823	[Consensus]	0.137225	0.310483	0.395374	0.503832	0.122653	0.0558404	2.43111	0.022579
Potra2n7c15848	[Consensus]	0.137662	0.231765	0.393349	0.502461	0.254599	0.0572224	2.18539	0.0432907
Potra2n13c26144	[Consensus]	0.139067	0.289783	0.360004	0.498068	0.151012	0.0839906	2.26034	0.0357007
Potra2n1c478	[Consensus]	0.1402	0.366725	0.388564	0.494539	0.0653624	0.0605928	2.59766	0.0140792
Potra2n5c12663	[Consensus]	0.140307	0.366414	0.297461	0.494205	0.0656078	0.158051	2.31701	0.0307546
Potra2n8c17701	[Consensus]	0.140638	0.302432	0.315191	0.493177	0.133178	0.133555	2.16708	0.0453432
Potra2n234s35064	[Consensus]	0.145576	0.38693	0.286945	0.477962	0.0508485	0.173992	2.36871	0.026775
Potra2n16c30360	[Consensus]	0.147512	0.298615	0.40208	0.472066	0.138391	0.0514472	2.4454	0.0217036
Potra2n19c33688	[Consensus]	0.149177	0.353636	0.280421	0.467024	0.0763461	0.184424	2.25076	0.036601
Potra2n2c6417	[Consensus]	0.149191	0.339548	0.318897	0.466979	0.0896866	0.128802	2.32001	0.0305107
Potra2n4c8849	[Consensus]	0.149509	0.367499	0.353644	0.466021	0.0647526	0.0900201	2.5174	0.0177338
Potra2n10c20410	[Consensus]	0.154177	0.375848	0.289848	0.45205	0.0584575	0.169485	2.36549	0.027009
Potra2n18c32818	[Consensus]	0.156344	0.230741	0.374821	0.445642	0.256763	0.0711282	2.17748	0.0441677
Potra2n15c28615	[Consensus]	0.15735	0.344434	0.24977	0.442683	0.0848744	0.239168	2.15551	0.046683
Potra2n14c26412	[Consensus]	0.160836	0.200147	0.403755	0.43251	0.326924	0.0503928	2.19212	0.0425562
Potra2n3c6857	[Consensus]	0.162044	0.329377	0.257594	0.429017	0.100357	0.224283	2.14374	0.0480811
Potra2n5c11248	[Consensus]	0.165998	0.349408	0.250172	0.417685	0.0801795	0.238389	2.19778	0.0419471
Potra2n1c2514	[Consensus]	0.168366	0.365415	0.302754	0.41098	0.0664034	0.150431	2.4108	0.0238762
Potra2n14c26398	[Consensus]	0.172288	0.261194	0.326952	0.400005	0.197453	0.118892	2.16764	0.0452797
Potra2n16c30356	[Consensus]	0.176054	0.367685	0.339509	0.389624	0.0646071	0.104571	2.55163	0.0160831
Potra2n19c34349	[Consensus]	0.176386	0.351289	0.36669	0.388716	0.078457	0.0779865	2.58344	0.0146732
Potra2n303s35267	[Consensus]	0.182779	0.324971	0.259651	0.371471	0.105264	0.220473	2.1962	0.0421166
Potra2n4c8574	[Consensus]	0.183482	0.369956	0.198335	0.369604	0.0628487	0.352866	2.1677	0.0452726
Potra2n12c24057	[Consensus]	0.185268	0.381425	0.402679	0.36488	0.0545249	0.0510684	2.82229	0.0071524
Potra2n14c26803	[Consensus]	0.186135	0.387056	0.25434	0.362601	0.0507665	0.230396	2.39183	0.0251469
Potra2n8c16867	[Consensus]	0.186996	0.343362	0.316512	0.360344	0.0859132	0.131847	2.43509	0.0223321
Potra2n18c32772	[Consensus]	0.187041	0.31203	0.38815	0.360227	0.120701	0.0608919	2.55759	0.0158102
Potra2n2c4701	[Consensus]	0.190167	0.290207	0.393167	0.35211	0.150389	0.0573478	2.5149	0.0178598
Potra2n1c3873	[Consensus]	0.190433	0.375275	0.298141	0.351423	0.0588735	0.157057	2.49389	0.0189527
Potra2n4c9768	[Consensus]	0.190839	0.284972	0.376156	0.350379	0.158224	0.0700474	2.44666	0.0216278
Potra2n11c22367	[Consensus]	0.192994	0.230333	0.40188	0.344861	0.257628	0.0515738	2.3695	0.0267182
Potra2n8c16888	[Consensus]	0.194982	0.270374	0.343472	0.339818	0.181589	0.100327	2.31241	0.0311327
Potra2n17c31909	[Consensus]	0.197698	0.359032	0.272498	0.333	0.0716591	0.197662	2.38654	0.0255117
Potra2n7c16592	[Consensus]	0.200336	0.386334	0.393814	0.326458	0.0512367	0.0569025	2.8543	0.00646969
Potra2n6c13443	[Consensus]	0.205164	0.332503	0.266968	0.314687	0.0969824	0.207276	2.30717	0.0315684
Potra2n1c2594	[Consensus]	0.205465	0.362094	0.397408	0.313964	0.0690992	0.054478	2.80124	0.00763599
Potra2n16c29268	[Consensus]	0.20565	0.335413	0.299221	0.313518	0.0939166	0.155489	2.41283	0.023744
Potra2n2c6156	[Consensus]	0.206517	0.189814	0.358575	0.311437	0.35302	0.0853185	2.15229	0.0470618
Potra2n6c15098	[Consensus]	0.207759	0.349408	0.194875	0.308471	0.0801798	0.361497	2.1626	0.0458582
Potra2n19c34231	[Consensus]	0.208299	0.278622	0.368605	0.307188	0.16811	0.0763274	2.45485	0.0211415
Potra2n2c5684	[Consensus]	0.210086	0.293882	0.336802	0.302961	0.145056	0.107544	2.40878	0.0240088
Potra2n2c4826	[Consensus]	0.210286	0.327514	0.211007	0.302491	0.102411	0.322303	2.14569	0.0478464
Potra2n8c16970	[Consensus]	0.213208	0.346674	0.371397	0.295668	0.0827352	0.0739576	2.6916	0.0106664
Potra2n8c18510	[Consensus]	0.216308	0.145633	0.399788	0.288533	0.477789	0.0529173	2.18306	0.0435475
Potra2n16c30521	[Consensus]	0.216489	0.271661	0.328988	0.28812	0.179437	0.116479	2.33564	0.0292652
Potra2n18c32092	[Consensus]	0.218013	0.234281	0.399845	0.284657	0.249333	0.0528805	2.44862	0.0215106
Potra2n15c28904	[Consensus]	0.218646	0.151393	0.391793	0.283225	0.460356	0.0583018	2.18099	0.0437767
Potra2n9c19545	[Consensus]	0.220687	0.308145	0.340648	0.278643	0.125644	0.103338	2.49635	0.018822
Potra2n13c25108	[Consensus]	0.221951	0.31091	0.38079	0.275829	0.122112	0.066393	2.63375	0.012667
Potra2n16c30130	[Consensus]	0.222851	0.25845	0.3584	0.273837	0.202373	0.0854819	2.40468	0.0242799
Potra2n1c2002	[Consensus]	0.226773	0.312838	0.29858	0.265262	0.119692	0.156419	2.40224	0.0244422
Potra2n8c17142	[Consensus]	0.226821	0.182106	0.361651	0.265158	0.373265	0.0824808	2.19954	0.0417597
Potra2n18c32214	[Consensus]	0.227445	0.387605	0.362545	0.263809	0.0504108	0.0816694	2.84007	0.00676559
Potra2n1c2432	[Consensus]	0.228418	0.126887	0.391531	0.261716	0.536782	0.0584858	2.13855	0.0487077
Potra2n1c3071	[Consensus]	0.229324	0.28247	0.324256	0.259776	0.162069	0.122146	2.39261	0.0250938
Potra2n1c3739	[Consensus]	0.22951	0.317128	0.290053	0.25938	0.114434	0.169169	2.3986	0.0246867
Potra2n14c27826	[Consensus]	0.231324	0.348318	0.183298	0.255529	0.0811911	0.391261	2.1966	0.0420731
Potra2n13c25473	[Consensus]	0.234741	0.347826	0.276622	0.248376	0.0816508	0.190693	2.47233	0.0201355
Potra2n1c376	[Consensus]	0.235769	0.184445	0.397742	0.246251	0.367054	0.054257	2.34734	0.0283617
Potra2n4c8575	[Consensus]	0.240414	0.300589	0.257263	0.236795	0.135677	0.2249	2.28354	0.0335982
Potra2n1c2285	[Consensus]	0.243782	0.29232	0.34863	0.230091	0.147306	0.094997	2.54073	0.0165932
Potra2n6c14333	[Consensus]	0.244258	0.243281	0.326893	0.229154	0.23108	0.118963	2.32625	0.0300077
Potra2n5c12789	[Consensus]	0.244375	0.308564	0.284863	0.228923	0.125104	0.177275	2.40098	0.0245269
Potra2n15c29179	[Consensus]	0.244747	0.338634	0.161867	0.228194	0.090609	0.449855	2.14598	0.0478124
Potra2n3c7179	[Consensus]	0.249078	0.358928	0.266412	0.219806	0.0717474	0.20826	2.52143	0.0175319
Potra2n9c20067	[Consensus]	0.249317	0.379789	0.40308	0.21935	0.0556566	0.0508155	3.00839	0.00393956
Potra2n2c4222	[Consensus]	0.249384	0.344437	0.368168	0.219222	0.0848717	0.0767039	2.78241	0.00809356
Potra2n12c24168	[Consensus]	0.256564	0.143141	0.375743	0.205802	0.485435	0.0703801	2.21984	0.0396446
Potra2n16c29888	[Consensus]	0.257081	0.287362	0.323567	0.204858	0.154612	0.122987	2.48903	0.0192136
Potra2n10c22303	[Consensus]	0.257513	0.379478	0.159049	0.204072	0.0558731	0.45789	2.30934	0.0313872
Potra2n15c28147	[Consensus]	0.259837	0.139316	0.39482	0.199876	0.497289	0.056216	2.27939	0.0339662
Potra2n7c15563	[Consensus]	0.260348	0.261732	0.392201	0.19896	0.196497	0.0580176	2.63385	0.0126635
Potra2n2c4667	[Consensus]	0.26164	0.216157	0.278126	0.196661	0.288878	0.188194	2.15237	0.047052
Potra2n14c27844	[Consensus]	0.262091	0.277321	0.247934	0.195861	0.170188	0.242753	2.25019	0.0366556
Potra2n8c17964	[Consensus]	0.262824	0.233023	0.352013	0.194569	0.251956	0.0916164	2.42851	0.0227415
Potra2n4c10348	[Consensus]	0.26438	0.349872	0.357269	0.191844	0.0797526	0.0865448	2.81131	0.00740097
Potra2n10c20616	[Consensus]	0.26735	0.362367	0.231722	0.186714	0.0688747	0.275928	2.48782	0.0192795
Potra2n8c17029	[Consensus]	0.267389	0.147855	0.386187	0.186647	0.471023	0.0623238	2.29942	0.0322219
Potra2n5c10755	[Consensus]	0.26809	0.142592	0.370844	0.185451	0.487127	0.0744228	2.23784	0.0378468
Potra2n8c17234	[Consensus]	0.268775	0.31034	0.347678	0.184286	0.122834	0.0959644	2.66952	0.0113938
Potra2n1c606	[Consensus]	0.269265	0.302635	0.307648	0.183458	0.132905	0.143619	2.5255	0.0173302
Potra2n1c1561	[Consensus]	0.269856	0.293755	0.329842	0.182459	0.145239	0.115476	2.56664	0.0154035
Potra2n3c6811	[Consensus]	0.26988	0.314928	0.250778	0.182419	0.117108	0.237215	2.39872	0.0246787
Potra2n10c22358	[Consensus]	0.270702	0.337451	0.320894	0.18104	0.091813	0.126291	2.67941	0.0110626
Potra2n5c11953	[Consensus]	0.271252	0.284572	0.236608	0.180119	0.158835	0.265641	2.26776	0.0350155
Potra2n17c31633	[Consensus]	0.272171	0.200431	0.353769	0.17859	0.326223	0.0898987	2.36568	0.0269957
Potra2n4c10075	[Consensus]	0.273175	0.352745	0.135015	0.17693	0.0771429	0.529337	2.20314	0.0413772
Potra2n125s34625	[Consensus]	0.27336	0.315294	0.398439	0.176625	0.116661	0.0537979	2.8588	0.00637864
Potra2n9c19350	[Consensus]	0.273865	0.206436	0.32916	0.175796	0.311631	0.116276	2.31313	0.0310733
Potra2n1c2389	[Consensus]	0.274018	0.383507	0.368232	0.175545	0.0531102	0.076648	2.98483	0.00425609
Potra2n11c23347	[Consensus]	0.274496	0.260351	0.395426	0.174762	0.198956	0.0558051	2.68309	0.0109418
Potra2n193s34837	[Consensus]	0.274757	0.161375	0.402829	0.174336	0.430949	0.0509733	2.41447	0.0236374
Potra2n14c26831	[Consensus]	0.275223	0.101746	0.366555	0.173577	0.620901	0.0781043	2.12889	0.0498952
Potra2n15c28576	[Consensus]	0.275909	0.36602	0.181869	0.172464	0.0659211	0.395028	2.3848	0.025633
Potra2n3c6835	[Consensus]	0.276469	0.263146	0.317852	0.171559	0.194003	0.13013	2.45671	0.0210323
Potra2n3c7288	[Consensus]	0.281317	0.241827	0.263164	0.163862	0.233967	0.21407	2.24537	0.037117
Potra2n8c18543	[Consensus]	0.281942	0.181984	0.357465	0.162888	0.373591	0.0863598	2.35291	0.0279404
Potra2n746s36675	[Consensus]	0.282368	0.306242	0.402371	0.162227	0.128118	0.0512624	2.87076	0.00614238
Potra2n562s35969	[Consensus]	0.282399	0.245383	0.395669	0.162178	0.226948	0.0556407	2.66288	0.0116214
Potra2n9c19186	[Consensus]	0.283026	0.276195	0.18969	0.161208	0.172001	0.374661	2.14499	0.0479308
Potra2n10c20446	[Consensus]	0.285018	0.346684	0.273138	0.158154	0.0827261	0.19657	2.61099	0.013542
Potra2n3c7764	[Consensus]	0.285999	0.255953	0.392351	0.156665	0.206922	0.0579128	2.69522	0.0105514
Potra2n5c11409	[Consensus]	0.286192	0.375821	0.349846	0.156372	0.0584771	0.0937709	2.93963	0.00492906
Potra2n8c18341	[Consensus]	0.287434	0.0918789	0.379391	0.154504	0.65531	0.0674806	2.1786	0.0440419
Potra2n14c27233	[Consensus]	0.287747	0.234838	0.224032	0.154035	0.248175	0.292621	2.13152	0.049569
Potra2n12c24014	[Consensus]	0.290185	0.168786	0.385923	0.150421	0.409795	0.0625182	2.42922	0.0226971
Potra2n10c22045	[Consensus]	0.291317	0.219467	0.288159	0.148764	0.281377	0.172097	2.28263	0.0336781
Potra2n15c29118	[Consensus]	0.291777	0.322335	0.125648	0.148094	0.108283	0.558538	2.13743	0.0488444
Potra2n2c5142	[Consensus]	0.291939	0.346179	0.309477	0.147858	0.0832049	0.14113	2.73827	0.0092644
Potra2n1c87	[Consensus]	0.293343	0.314668	0.145051	0.14583	0.117427	0.498878	2.17167	0.0448211
Potra2n12c24102	[Consensus]	0.294043	0.265993	0.208528	0.144826	0.189045	0.328151	2.20096	0.0416088
Potra2n19c33910	[Consensus]	0.295134	0.340216	0.115046	0.143271	0.0890165	0.59244	2.1755	0.0443888
Potra2n4c8621	[Consensus]	0.297196	0.368356	0.371583	0.140365	0.0640836	0.0738019	3.01681	0.0038317
Potra2n16c29511	[Consensus]	0.298206	0.293735	0.208203	0.138958	0.145268	0.328922	2.29808	0.0323355
Potra2n2c4064	[Consensus]	0.299423	0.171271	0.309619	0.137275	0.402833	0.140939	2.22981	0.03864
Potra2n1c3542	[Consensus]	0.299778	0.129241	0.345409	0.136788	0.529193	0.0982998	2.21785	0.0398476
Potra2n13c25882	[Consensus]	0.300345	0.154497	0.398422	0.13601	0.4511	0.0538086	2.4592	0.0208869
Potra2n5c12687	[Consensus]	0.300579	0.382273	0.0966878	0.135691	0.0539449	0.653114	2.27897	0.0340034
Potra2n18c32223	[Consensus]	0.303791	0.240117	0.343882	0.131357	0.237392	0.099895	2.55072	0.016125
Potra2n5c10569	[Consensus]	0.304458	0.254032	0.228209	0.13047	0.210471	0.283476	2.25299	0.0363893
Potra2n416s35590	[Consensus]	0.305227	0.340753	0.21928	0.129453	0.088481	0.303246	2.49928	0.0186671
Potra2n7c15485	[Consensus]	0.305777	0.385158	0.123361	0.128729	0.0520097	0.565778	2.37785	0.0261211
Potra2n1c620	[Consensus]	0.306151	0.310234	0.252922	0.128237	0.122968	0.233095	2.50209	0.0185192
Potra2n17c31581	[Consensus]	0.307156	0.172062	0.383266	0.126925	0.400631	0.0645013	2.48303	0.0195408
Potra2n11c22714	[Consensus]	0.308512	0.17892	0.316594	0.125171	0.381826	0.131741	2.3014	0.0320537
Potra2n134s34694	[Consensus]	0.309162	0.244221	0.333592	0.124336	0.229226	0.111152	2.54834	0.0162355
Potra2n16c29315	[Consensus]	0.309661	0.302251	0.392933	0.123698	0.133422	0.0575097	2.91257	0.00537697
Potra2n5c12630	[Consensus]	0.309761	0.347386	0.294358	0.123571	0.0820644	0.162644	2.75253	0.00887053
Potra2n5c12618	[Consensus]	0.309908	0.346612	0.368992	0.123383	0.0827943	0.0759959	2.97777	0.00435531
Potra2n15c28949	[Consensus]	0.310733	0.305793	0.220704	0.122335	0.128708	0.300036	2.41009	0.0239226
Potra2n1c616	[Consensus]	0.311314	0.165257	0.346582	0.121602	0.419796	0.0970869	2.36159	0.0272953
Potra2n19c33860	[Consensus]	0.312633	0.315956	0.364169	0.119948	0.115853	0.0802108	2.87381	0.00608338
Potra2n11c22437	[Consensus]	0.31337	0.373177	0.320795	0.11903	0.0604178	0.126414	2.92675	0.00513781
Potra2n10c21890	[Consensus]	0.314182	0.152237	0.307111	0.118026	0.457828	0.144356	2.2131	0.0403357
Potra2n6c14682	[Consensus]	0.314647	0.166658	0.290245	0.117453	0.415809	0.168875	2.20627	0.0410477
Potra2n6c14095	[Consensus]	0.315393	0.291524	0.34692	0.116539	0.148462	0.0967398	2.75286	0.00886155
Potra2n203s34961	[Consensus]	0.316208	0.345311	0.117457	0.115547	0.084032	0.584654	2.2642	0.0353424
Potra2n1c2179	[Consensus]	0.316696	0.346702	0.10412	0.114955	0.0827093	0.628265	2.23364	0.0382603
Potra2n10c20391	[Consensus]	0.317732	0.386862	0.0387287	0.113707	0.0508924	0.857412	2.19012	0.0427729
Potra2n3c7595	[Consensus]	0.317841	0.358456	0.0599065	0.113577	0.0721485	0.780964	2.15464	0.0467844
Potra2n1c713	[Consensus]	0.317877	0.378074	0.0463313	0.113534	0.0568621	0.829788	2.18209	0.0436545
Potra2n114s34558	[Consensus]	0.318702	0.282864	0.382995	0.112548	0.161458	0.0647065	2.8493	0.00657238
Potra2n1c1861	[Consensus]	0.319411	0.316163	0.126383	0.111706	0.115601	0.556221	2.20624	0.0410512
Potra2n8c17473	[Consensus]	0.320964	0.326342	0.181475	0.109878	0.103718	0.396069	2.39609	0.0248565
Potra2n14c26562	[Consensus]	0.322708	0.356616	0.396744	0.107851	0.0737297	0.05492	3.13836	0.00254843
Potra2n8c17481	[Consensus]	0.323016	0.271848	0.377765	0.107496	0.179126	0.0687616	2.81259	0.00737174
Potra2n11c23277	[Consensus]	0.323249	0.300274	0.317122	0.107229	0.136108	0.131063	2.71402	0.00997071
Potra2n563s35986	[Consensus]	0.323566	0.32749	0.251432	0.106865	0.102437	0.235954	2.6068	0.0137091
Potra2n6c14463	[Consensus]	0.324281	0.338218	0.340138	0.106048	0.091031	0.103888	2.90669	0.0054791
Potra2n4c9011	[Consensus]	0.324944	0.232887	0.393373	0.105294	0.252242	0.0572058	2.75061	0.00892262
Potra2n6c13753	[Consensus]	0.32509	0.329109	0.113314	0.105129	0.100651	0.59806	2.22913	0.0387084
Potra2n5c11570	[Consensus]	0.325962	0.217438	0.243501	0.104145	0.285961	0.251553	2.25477	0.0362217
Potra2n14c26483	[Consensus]	0.326056	0.372213	0.30795	0.104039	0.0611372	0.143205	2.92496	0.00516757
Potra2n1c1855	[Consensus]	0.327182	0.147698	0.282505	0.10278	0.4715	0.181046	2.16797	0.0452409
Potra2n14c26657	[Consensus]	0.327953	0.358885	0.158297	0.101924	0.071784	0.460046	2.45785	0.0209657
Potra2n2c5792	[Consensus]	0.329708	0.194961	0.325891	0.0999961	0.339872	0.120165	2.44324	0.0218343
Potra2n6c13712	[Consensus]	0.330113	0.308643	0.275429	0.0995551	0.125002	0.192692	2.63805	0.0125075
Potra2n6c14547	[Consensus]	0.330611	0.338259	0.124813	0.0990151	0.0909894	0.561177	2.30733	0.0315545
Potra2n15c28037	[Consensus]	0.332187	0.22807	0.263732	0.0973199	0.262464	0.213046	2.36471	0.0270662
Potra2n5c10562	[Consensus]	0.334151	0.138323	0.36964	0.0952371	0.500392	0.0754423	2.42735	0.0228146
Potra2n1c1012	[Consensus]	0.334369	0.356931	0.254618	0.0950084	0.0734572	0.229871	2.7446	0.0090876
Potra2n8c17928	[Consensus]	0.33494	0.37127	0.229875	0.0944097	0.0618478	0.27988	2.722	0.00973333
Potra2n19c33734	[Consensus]	0.335915	0.281457	0.171467	0.0933949	0.163645	0.423056	2.27561	0.0343039
Potra2n9c19723	[Consensus]	0.336671	0.163892	0.276527	0.0926144	0.4237	0.190852	2.22752	0.0388689
Potra2n6c14260	[Consensus]	0.337515	0.357742	0.248559	0.0917475	0.072759	0.24153	2.73975	0.00922289
Potra2n17c30803	[Consensus]	0.337738	0.352259	0.158594	0.0915203	0.0775793	0.459194	2.46835	0.0203609
Potra2n7c16267	[Consensus]	0.338084	0.379579	0.31893	0.0911678	0.0558027	0.12876	3.02043	0.00378629
Potra2n16c29477	[Consensus]	0.339426	0.279439	0.317204	0.089809	0.166815	0.130958	2.70133	0.0103594
Potra2n16c30555	[Consensus]	0.339983	0.15493	0.279454	0.0892504	0.449817	0.186007	2.22068	0.0395592
Potra2n11c22590	[Consensus]	0.340965	0.322617	0.144101	0.0882702	0.107957	0.501723	2.34387	0.0286273
Potra2n6c14676	[Consensus]	0.342018	0.380617	0.101412	0.0872293	0.0550815	0.637276	2.41713	0.0234649
Potra2n1c3176	[Consensus]	0.342395	0.288841	0.399637	0.0868582	0.152406	0.0530152	2.99617	0.00410097
Potra2n3c7119	[Consensus]	0.342521	0.186385	0.225404	0.0867351	0.361946	0.289598	2.16407	0.045689
Potra2n17c31359	[Consensus]	0.342794	0.375908	0.0865598	0.0864675	0.0584142	0.687557	2.3635	0.0271549
Potra2n6c13028	[Consensus]	0.343261	0.346002	0.367738	0.0860117	0.0833725	0.0770753	3.0775	0.0031312
Potra2n5c12372	[Consensus]	0.344313	0.231316	0.378167	0.0849919	0.255546	0.0684435	2.75923	0.0086907
Potra2n18c33191	[Consensus]	0.344865	0.355173	0.206792	0.0844598	0.0749879	0.332284	2.63564	0.0125966
Potra2n15c28399	[Consensus]	0.345033	0.374175	0.0180897	0.0842987	0.0596791	0.933139	2.17898	0.0439999
Potra2n17c30777	[Consensus]	0.345411	0.322621	0.138788	0.0839363	0.107952	0.517783	2.34346	0.0286591
Potra2n6c13301	[Consensus]	0.345711	0.216636	0.243635	0.0836502	0.287785	0.251283	2.31574	0.0308586
Potra2n16c30181	[Consensus]	0.346179	0.342814	0.118245	0.0832045	0.0864477	0.58212	2.35358	0.0278902
Potra2n5c12214	[Consensus]	0.346829	0.334414	0.0847706	0.0825885	0.0949612	0.693707	2.23723	0.0379067
Potra2n4c9544	[Consensus]	0.347133	0.0830675	0.342544	0.0823023	0.686632	0.101309	2.22658	0.0389633
Potra2n14c26634	[Consensus]	0.34778	0.27896	0.344297	0.0816944	0.167574	0.0994603	2.80904	0.00745336
Potra2n6c13692	[Consensus]	0.347969	0.350424	0.0817695	0.081517	0.0792458	0.704065	2.28402	0.0335558
Potra2n14c27614	[Consensus]	0.348555	0.250729	0.197709	0.0809709	0.216664	0.354417	2.29614	0.0325021
Potra2n17c30839	[Consensus]	0.349882	0.362839	0.391259	0.0797429	0.0684872	0.0586767	3.22766	0.00187208
Potra2n15c29002	[Consensus]	0.350876	0.21677	0.203774	0.0788325	0.28748	0.339544	2.21912	0.0397183
Potra2n10c21956	[Consensus]	0.351029	0.172491	0.314697	0.0786929	0.39944	0.134199	2.41189	0.0238051
Potra2n310s35284	[Consensus]	0.351191	0.167375	0.30843	0.0785461	0.413777	0.142551	2.37872	0.0260595
Potra2n1c719	[Consensus]	0.351451	0.280588	0.150254	0.0783098	0.165004	0.483433	2.2638	0.0353798
Potra2n11c22619	[Consensus]	0.351699	0.228701	0.299987	0.0780851	0.261109	0.154381	2.53577	0.0168303
Potra2n18c32088	[Consensus]	0.353441	0.282701	0.116966	0.0765199	0.161711	0.586236	2.18493	0.0433415
Potra2n4c9235	[Consensus]	0.355574	0.19452	0.21953	0.0746366	0.340986	0.302681	2.21325	0.0403204
Potra2n5c11380	[Consensus]	0.355843	0.325529	0.254416	0.0744015	0.104633	0.230252	2.71244	0.0100185
Potra2n13c25197	[Consensus]	0.356325	0.136033	0.351732	0.0739822	0.507579	0.0918938	2.43621	0.0222634
Potra2n2c4052	[Consensus]	0.356833	0.289483	0.149394	0.0735421	0.151456	0.48597	2.3062	0.0316489
Potra2n6c15161	[Consensus]	0.357238	0.348113	0.30803	0.0731927	0.081383	0.143097	2.94672	0.00481741
Potra2n8c17048	[Consensus]	0.357846	0.38777	-0.00638127	0.07267	0.0503049	0.976392	2.19903	0.0418132
Potra2n2c4341	[Consensus]	0.35825	0.304808	0.331601	0.0723246	0.130007	0.113433	2.88398	0.00589022
Potra2n10c21152	[Consensus]	0.359699	0.0950081	0.331098	0.0710956	0.644319	0.114014	2.26627	0.0351519
Potra2n16c29536	[Consensus]	0.360706	0.225344	0.193482	0.070251	0.268366	0.365007	2.24743	0.0369191
Potra2n13c26307	[Consensus]	0.36088	0.225096	0.250442	0.070106	0.268907	0.237866	2.40955	0.0239583
Potra2n1c2986	[Consensus]	0.36219	0.341904	0.222378	0.06902	0.0873413	0.296293	2.69317	0.0106164
Potra2n18c32226	[Consensus]	0.36253	0.306906	0.338212	0.0687405	0.127252	0.105988	2.92461	0.00517336
Potra2n10c21295	[Consensus]	0.36275	0.344097	0.11856	0.0685601	0.0852007	0.581105	2.41217	0.0237869
Potra2n830s36818	[Consensus]	0.362928	0.364429	0.00368208	0.0684149	0.0671951	0.986376	2.1659	0.0454779
Potra2n1c3597	[Consensus]	0.363337	0.0911482	0.404103	0.0680804	0.657887	0.0501758	2.49588	0.0188468
Potra2n19c34090	[Consensus]	0.363822	0.286517	0.256907	0.0676859	0.155881	0.225565	2.62381	0.0130427
Potra2n1c389	[Consensus]	0.363846	0.283731	0.154855	0.0676668	0.160123	0.469982	2.32641	0.0299948
Potra2n6c13274	[Consensus]	0.364238	0.340708	0.403019	0.0673495	0.0885259	0.050854	3.24057	0.00178935
Potra2n13c25074	[Consensus]	0.364528	0.35839	0.107045	0.067115	0.0722052	0.618588	2.4325	0.0224927
Potra2n4c9896	[Consensus]	0.366655	0.224881	0.323688	0.0654176	0.269376	0.122839	2.64404	0.0122883
Potra2n14c26650	[Consensus]	0.366878	0.356236	0.134229	0.0652417	0.0740596	0.531761	2.50789	0.0182182
Potra2n2c4434	[Consensus]	0.368517	0.367386	0.0212062	0.0639582	0.0648414	0.921652	2.24128	0.0375122
Potra2n8c16701	[Consensus]	0.368588	0.339727	0.230887	0.0639032	0.0895067	0.277709	2.73138	0.00946047
Potra2n6c14878	[Consensus]	0.368988	0.219702	0.395202	0.0635936	0.280849	0.0559567	2.85883	0.00637802
Potra2n6c14166	[Consensus]	0.369366	0.263944	0.356988	0.0633019	0.192604	0.0868108	2.87245	0.0061096
Potra2n14c26456	[Consensus]	0.370156	0.0310473	0.358621	0.0626954	0.880322	0.0852758	2.2033	0.0413601
Potra2n4c8433	[Consensus]	0.370303	0.380372	0.0185648	0.0625829	0.0552512	0.931386	2.28267	0.033675
Potra2n235s35075	[Consensus]	0.370832	0.161336	0.255597	0.0621795	0.431063	0.228022	2.26956	0.0348517
Potra2n1c505	[Consensus]	0.37139	0.152045	0.351342	0.0617569	0.458403	0.0922802	2.53036	0.0170917
Potra2n1c1131	[Consensus]	0.371428	0.365769	0.127512	0.061728	0.0661202	0.552672	2.53529	0.0168531
Potra2n16c30191	[Consensus]	0.371603	0.277113	0.401135	0.0615961	0.170521	0.0520495	3.05963	0.0033242
Potra2n6c13174	[Consensus]	0.371962	0.258544	0.205458	0.0613259	0.202204	0.335481	2.41773	0.0234265
Potra2n6c13286	[Consensus]	0.372121	0.296176	0.165285	0.0612064	0.141798	0.440214	2.4209	0.023223
Potra2n1c2607	[Consensus]	0.372231	0.115672	0.318184	0.0611236	0.573639	0.129707	2.32721	0.0299308
Potra2n16c30233	[Consensus]	0.372343	0.374354	0.0396124	0.0610399	0.0595474	0.854192	2.32656	0.029983
Potra2n11c23340	[Consensus]	0.372499	0.0271515	0.357974	0.0609228	0.895252	0.0858813	2.19795	0.0419286
Potra2n4c8597	[Consensus]	0.373362	0.354631	0.021168	0.0602804	0.0754648	0.921792	2.21558	0.0400807
Potra2n6c14793	[Consensus]	0.373792	0.15487	0.381731	0.0599619	0.449994	0.0656697	2.64151	0.0123805
Potra2n8c17807	[Consensus]	0.374713	0.315747	0.0719946	0.0592843	0.116107	0.738149	2.23406	0.0382185
Potra2n16c30072	[Consensus]	0.374827	0.263196	0.223628	0.059201	0.193915	0.293515	2.49285	0.0190086
Potra2n4c10084	[Consensus]	0.374927	0.294847	0.0759946	0.0591275	0.14368	0.724139	2.18046	0.0438347
Potra2n12c24371	[Consensus]	0.37549	0.296764	0.0697807	0.0587174	0.140971	0.745938	2.17134	0.0448581
Potra2n6c13124	[Consensus]	0.37574	0.219663	0.30841	0.058536	0.280937	0.142579	2.61236	0.0134881
Potra2n1c2895	[Consensus]	0.376104	0.34614	0.0874989	0.0582725	0.0832416	0.684336	2.37745	0.0261495
Potra2n17c31293	[Consensus]	0.377232	0.180909	0.239166	0.0574617	0.376468	0.260354	2.30024	0.0321519
Potra2n6c15252	[Consensus]	0.379869	0.234242	0.310572	0.0556005	0.249413	0.139656	2.67593	0.0111783
Potra2n14c27389	[Consensus]	0.379989	0.337179	0.00276058	0.0555171	0.0920919	0.989786	2.13149	0.049573
Potra2n10c20470	[Consensus]	0.380187	0.258259	0.15717	0.0553794	0.202718	0.463286	2.30872	0.0314383
Potra2n9c19792	[Consensus]	0.380414	0.355088	0.184746	0.0552222	0.075063	0.387463	2.68908	0.0107474
Potra2n7c15467	[Consensus]	0.381106	0.235661	0.160485	0.0547441	0.246474	0.453785	2.2529	0.0363982
Potra2n6c14438	[Consensus]	0.38112	0.227264	0.22304	0.0547343	0.2642	0.294819	2.40379	0.0243394
Potra2n9c18646	[Consensus]	0.382814	0.162737	0.344197	0.0535782	0.427017	0.0995646	2.57703	0.0149479
Potra2n1c600	[Consensus]	0.383041	0.312533	0.185053	0.0534246	0.120073	0.386663	2.56314	0.0155594
Potra2n7c16220	[Consensus]	0.383284	0.379644	0.0126338	0.0532608	0.0557576	0.953278	2.30699	0.0315833
Potra2n7c15955	[Consensus]	0.383619	0.271223	0.212782	0.0530352	0.180168	0.318153	2.5155	0.0178294
Potra2n1c2251	[Consensus]	0.383847	0.377764	0.0219441	0.0528822	0.0570824	0.918934	2.32787	0.0298786
Potra2n18c32282	[Consensus]	0.384346	0.278139	0.3124	0.0525486	0.16888	0.137218	2.82915	0.00700074
Potra2n1c2325	[Consensus]	0.384756	0.348269	0.196527	0.0522761	0.0812369	0.357361	2.71456	0.00995446
Potra2n2c6173	[Consensus]	0.386749	0.362035	0.106529	0.0509656	0.0691479	0.620292	2.51611	0.0177986
Potra2n19c33950	[Consensus]	0.387797	0.333902	0.215435	0.050287	0.0954996	0.312015	2.73216	0.00943813
Potra2n18c32362	[Consensus]	0.388161	0.181869	0.403641	0.0500533	0.373899	0.0504639	2.83781	0.00681357
Potra2n10c21735	[L1]	-0.695231	-0.188856	0.401485	8.07532e-05	0.3555	0.0518255	-1.81544	0.104185
Potra2n15c28226	[L1][Consensus]	-0.687576	-0.160938	0.0716032	0.000103994	0.432216	0.739524	-2.6503	0.0120632
Potra2n19c33875	[L1][Consensus]	-0.687522	-0.299942	0.0848905	0.00010418	0.136562	0.693294	-3.02988	0.00366979
Potra2n8c16755	[L1][Consensus]	-0.687056	-0.308973	0.254332	0.000105769	0.124579	0.230412	-2.58179	0.0147436
Potra2n13c26002	[L1][Consensus]	-0.68055	-0.329899	0.328734	0.000130321	0.0997884	0.116778	-2.39279	0.0250811
Potra2n11c22671	[L1][Consensus]	-0.673889	-0.0628862	-0.107031	0.000160523	0.760222	0.618634	-2.78225	0.00809763
Potra2n18c32895	[L1][Consensus]	-0.672035	-0.333069	-0.282373	0.00016996	0.0963801	0.181259	-4.06904	7.08118e-05
Potra2n10c22145	[L1][Consensus]	-0.667965	-0.256151	-0.0277662	0.000192385	0.206559	0.897525	-3.09893	0.00291334
Potra2n16c29249	[L1][Consensus]	-0.663951	-0.305586	-0.0322932	0.000217012	0.12898	0.880925	-3.24264	0.00177643
Potra2n1c3852	[L1][Consensus]	-0.661954	-0.19285	-0.114562	0.00023026	0.345228	0.594008	-3.11622	0.00274782
Potra2n14c27303	[L1]	-0.65726	-0.0954752	0.272101	0.000264234	0.642684	0.198342	-1.74371	0.121815
Potra2n10c20792	[L1]	-0.654133	-0.067975	0.34537	0.00028923	0.741444	0.09834	-1.43041	0.228899
Potra2n6c14380	[L1]	-0.653881	-0.143209	0.18796	0.000291333	0.485225	0.379112	-2.10471	0.0529754
Potra2n11c22604	[L1][Consensus]	-0.651691	-0.349648	-0.0276774	0.000310173	0.0799588	0.897851	-3.30864	0.00140627
Potra2n18c32724	[L1][Consensus]	-0.647652	-0.361919	-0.253302	0.000347717	0.0692442	0.232371	-3.95485	0.000114876
Potra2n1c3079	[L1][Consensus]	-0.644935	-0.280819	0.0381486	0.000375152	0.164641	0.859527	-2.88106	0.0059452
Potra2n7c16314	[L1][Consensus]	-0.643697	-0.305655	-0.170739	0.000388264	0.128889	0.425058	-3.52222	0.00064192
Potra2n1c2822	[L1][Consensus]	-0.641704	-0.383347	0.320365	0.000410224	0.0532184	0.126953	-2.39603	0.0248604
Potra2n5c10560	[L1][Consensus]	-0.637678	-0.356718	-0.0309656	0.000457911	0.0736419	0.885788	-3.27257	0.00159864
Potra2n14c27260	[L1][Consensus]	-0.635838	-0.290416	0.168282	0.000481261	0.150082	0.431851	-2.51026	0.0180963
Potra2n9c18746	[L1][Consensus]	-0.632734	-0.119988	-0.0284412	0.000523006	0.559325	0.895047	-2.52796	0.017209
Potra2n17c31856	[L1]	-0.632187	0.191765	0.00731464	0.00053069	0.348002	0.97294	-1.53832	0.185955
Potra2n2c4382	[L1]	-0.630106	-0.270756	0.402629	0.000560789	0.180949	0.0511	-1.7272	0.126196
Potra2n708s36549	[L1]	-0.628238	-0.123401	0.208675	0.000589078	0.548118	0.327801	-1.86609	0.0930428
Potra2n7c16228	[L1][Consensus]	-0.620319	-0.343326	-0.250863	0.000723181	0.0859481	0.237051	-3.75842	0.000256482
Potra2n4c8752	[L1][Consensus]	-0.618702	-0.343034	-0.139105	0.000753609	0.086233	0.51682	-3.43506	0.000888621
Potra2n1c1306	[L1]	-0.617158	0.1261	0.266234	0.000783688	0.539332	0.208575	-0.940268	0.52062
Potra2n1c1817	[L1][Consensus]	-0.616824	-0.0660343	0.0102917	0.000790328	0.748589	0.961933	-2.19525	0.042218
Potra2n10c20619	[L1][Consensus]	-0.614643	-0.27166	-0.309625	0.000834921	0.179439	0.140931	-3.68122	0.000348185
Potra2n6c12970	[L1][Consensus]	-0.612371	-0.259616	-0.173692	0.000883688	0.200272	0.416971	-3.24252	0.00177718
Potra2n4c9703	[L1][Consensus]	-0.611831	-0.378482	0.282476	0.000895623	0.0565737	0.181094	-2.35359	0.0278895
Potra2n17c31547	[L1][Consensus]	-0.61117	-0.256584	-0.0545436	0.000910423	0.205767	0.800166	-2.90058	0.00558714
Potra2n13c26091	[L1]	-0.609734	-0.0840699	0.236042	0.000943329	0.683042	0.26682	-1.5908	0.167483
Potra2n1c241	[L1][Consensus]	-0.604713	-0.359631	0.296908	0.00106664	0.071153	0.158864	-2.21724	0.03991
Potra2n12c23851	[L1]	-0.603269	0.0762163	0.159244	0.00110456	0.711342	0.457331	-1.32408	0.278214
Potra2n8c17034	[L1][Consensus]	-0.597716	-0.318393	0.148061	0.00126154	0.112916	0.489913	-2.4795	0.0197349
Potra2n1c2652	[L1][Consensus]	-0.595021	-0.318673	-0.0369245	0.00134442	0.112582	0.863993	-2.97251	0.00443061
Potra2n4c9131	[L1]	-0.594559	-0.254815	0.353392	0.00135907	0.20902	0.090265	-1.67344	0.14136
Potra2n10c21935	[L1][Consensus]	-0.591756	-0.367551	0.094025	0.00145107	0.064712	0.662106	-2.75959	0.00868096
Potra2n1c1066	[L1][Consensus]	-0.591488	-0.340566	-0.0636809	0.00146012	0.0886672	0.767522	-3.09921	0.00291052
Potra2n17c30587	[L1][Consensus]	-0.591152	-0.13894	-0.103473	0.00147157	0.498463	0.630411	-2.59849	0.0140453
Potra2n19c33629	[L1][Consensus]	-0.586846	-0.272612	-0.0885464	0.00162517	0.17786	0.68075	-2.93456	0.0050103
Potra2n2c5416	[L1][Consensus]	-0.586391	-0.358997	0.213548	0.00164216	0.0716893	0.316374	-2.37653	0.0262147
Potra2n17c30974	[L1][Consensus]	-0.584602	0.141441	-0.306718	0.00171051	0.490685	0.144896	-2.34889	0.0282445
Potra2n424s35622	[L1]	-0.583987	-0.110073	0.335618	0.00173458	0.592448	0.108865	-1.25789	0.312649
Potra2n8c17013	[L1][Consensus]	-0.582802	-0.24268	0.109478	0.00178176	0.232271	0.610588	-2.28841	0.0331703
Potra2n17c31037	[L1]	-0.582597	-0.170145	0.21731	0.00179002	0.405979	0.307719	-1.77278	0.114398
Potra2n19c33318	[L1]	-0.579877	-0.24122	0.242865	0.00190292	0.235179	0.252831	-1.8981	0.0865238
Potra2n19c34035	[L1][Consensus]	-0.579839	-0.303807	0.209681	0.00190455	0.131336	0.325422	-2.18397	0.0434462
Potra2n14c26489	[L1][Consensus]	-0.576338	-0.297789	-0.288286	0.00205896	0.139538	0.1719	-3.53021	0.000622845
Potra2n12c24418	[L1][Consensus]	-0.575925	-0.330146	-0.341913	0.00207788	0.0995197	0.10198	-3.7913	0.000224794
Potra2n3c7297	[L1][Consensus]	-0.57465	-0.251961	0.153	0.00213718	0.214341	0.47538	-2.16176	0.0459554
Potra2n18c32639	[L1]	-0.573961	-0.274921	0.265004	0.00216979	0.174069	0.210765	-1.91107	0.0839936
Potra2n1c570	[L1]	-0.572745	-0.20307	0.350353	0.00222845	0.319762	0.0932642	-1.43475	0.227038
Potra2n4c8583	[L1]	-0.572216	0.158091	-0.101529	0.00225441	0.44051	0.636883	-1.66574	0.143649
Potra2n8c16823	[L1][Consensus]	-0.571994	-0.269988	0.0124142	0.00226535	0.182237	0.954089	-2.58927	0.0144268
Potra2n11c23366	[L1][Consensus]	-0.571972	-0.336656	0.0608416	0.00226645	0.0926294	0.777628	-2.66563	0.0115267
Potra2n9c18639	[L1]	-0.570086	-0.281034	0.320009	0.00236149	0.164305	0.127399	-1.75056	0.120033
Potra2n368s35432	[L1][Consensus]	-0.568501	0.00865804	-0.400064	0.00244394	0.966517	0.0527385	-2.94816	0.00479503
Potra2n4c9582	[L1][Consensus]	-0.567857	-0.362241	-0.120478	0.00247814	0.0689781	0.574961	-3.22364	0.00189857
Potra2n6c13044	[L1][Consensus]	-0.567746	-0.227923	-0.0688345	0.00248408	0.26278	0.749275	-2.66493	0.0115505
Potra2n1c3180	[L1]	-0.566678	-0.128758	0.356604	0.00254181	0.530745	0.0871753	-1.17375	0.360743
Potra2n2c4959	[L1]	-0.565919	-0.151785	0.176728	0.00258355	0.459181	0.408747	-1.76343	0.116742
Potra2n10c21972	[L1][Consensus]	-0.565799	-0.305926	0.00324425	0.00259023	0.128533	0.987996	-2.69906	0.0104305
Potra2n1c742	[L1]	-0.565591	0.0969198	0.325837	0.0026018	0.637639	0.120229	-0.622319	0.800598
Potra2n379s35483	[L1]	-0.564612	-0.112824	0.241669	0.0026568	0.583173	0.255249	-1.46183	0.215681
Potra2n16c30077	[L1][Consensus]	-0.564511	-0.333526	-0.218512	0.00266256	0.0958965	0.304983	-3.39088	0.00104503
Potra2n5c10540	[L1][Consensus]	-0.564315	-0.284969	0.00630088	0.00267372	0.158228	0.976689	-2.61966	0.0132025
Potra2n6c15010	[L1][Consensus]	-0.559437	-0.288265	-0.198851	0.00296449	0.153262	0.35159	-3.17248	0.00226713
Potra2n18c33068	[L1][Consensus]	-0.55722	0.0798112	-0.302745	0.00310529	0.698339	0.150443	-2.39863	0.0246848
Potra2n15c28173	[L1]	-0.555133	-0.306351	0.197953	0.00324299	0.127976	0.353813	-2.12195	0.0507625
Potra2n1407s37050	[L1][Consensus]	-0.555124	-0.203227	-0.224262	0.00324359	0.319378	0.292113	-2.97064	0.00445763
Potra2n2c4123	[L1][Consensus]	-0.555072	-0.00118376	-0.372266	0.00324713	0.995421	0.0732314	-2.83202	0.00693834
Potra2n6c13925	[L1]	-0.55455	0.203486	-0.208402	0.00328243	0.318748	0.328451	-1.75661	0.118476
Potra2n16c29457	[L1][Consensus]	-0.554065	-0.227258	-0.0768418	0.00331546	0.264213	0.721183	-2.62829	0.0128724
Potra2n19c33969	[L1]	-0.553909	-0.0162777	-0.0181623	0.00332619	0.937094	0.932871	-1.86018	0.0942899
Potra2n1c3113	[L1][Consensus]	-0.55345	-0.353324	0.0411693	0.00335786	0.076625	0.848525	-2.69588	0.0105304
Potra2n3c8216	[L1]	-0.553331	-0.0912868	0.36503	0.00336611	0.657398	0.0794453	-0.985212	0.48678
Potra2n19c34224	[L1]	-0.551699	-0.25047	0.229461	0.00348093	0.217156	0.280771	-1.84713	0.0970918
Potra2n8c17087	[L1][Consensus]	-0.551572	-0.257141	-0.239052	0.00349002	0.204749	0.26059	-3.15956	0.00237011
Potra2n10c20884	[L1][Consensus]	-0.550035	-0.268731	0.105804	0.00360148	0.184362	0.622688	-2.24081	0.0375573
Potra2n5c11584	[L1][Consensus]	-0.547957	0.20708	-0.352627	0.00375703	0.310092	0.0910133	-2.14421	0.048024
Potra2n1c2891	[L1]	-0.546828	-0.235719	0.262312	0.00384385	0.246355	0.215611	-1.68836	0.137013
Potra2n14c26970	[L1][Consensus]	-0.546155	-0.380272	0.200342	0.00389643	0.0553201	0.347915	-2.31597	0.0308395
Potra2n12c24330	[L1]	-0.545218	-0.0677568	0.120746	0.00397064	0.742247	0.574104	-1.59308	0.166713
Potra2n1c1154	[L1][Consensus]	-0.54483	-0.117224	-0.118747	0.00400169	0.568473	0.580506	-2.38435	0.0256639
Potra2n15c28695	[L1][Consensus]	-0.543967	-0.376795	-0.296312	0.00407159	0.0577743	0.159742	-3.67288	0.000359748
Potra2n3c7991	[L1]	-0.543431	-0.277157	0.269943	0.00411556	0.170451	0.202066	-1.77793	0.113123
Potra2n14c26620	[L1][Consensus]	-0.542401	-0.288063	0.0230651	0.00420108	0.153563	0.914807	-2.49444	0.0189236
Potra2n6c14039	[L1]	-0.542044	0.0146464	-0.106603	0.00423108	0.943387	0.620047	-1.96534	0.0740631
Potra2n11c23226	[L1][Consensus]	-0.541993	-0.178277	0.0205921	0.00423533	0.383569	0.923914	-2.1707	0.0449311
Potra2n14c26883	[L1][Consensus]	-0.541029	-0.181109	-0.387711	0.00431729	0.375934	0.0612095	-3.33875	0.00126236
Potra2n12c24629	[L1]	-0.540931	-0.0739979	0.246839	0.00432568	0.719406	0.244907	-1.23967	0.322645
Potra2n14c27111	[L1]	-0.540472	0.22652	0.20732	0.00436528	0.265809	0.331025	-0.489009	0.937253
Potra2n4c9863	[L1]	-0.539036	-0.332885	0.322731	0.00449102	0.0965753	0.124014	-1.77745	0.113242
Potra2n1c3817	[L1]	-0.538478	-0.117198	0.263766	0.00454075	0.568558	0.212985	-1.30418	0.288257
Potra2n15c28332	[L1][Consensus]	-0.537648	-0.105644	-0.268777	0.00461548	0.607511	0.204097	-2.74554	0.00906166
Potra2n14c27299	[L1]	-0.53698	-0.228337	0.134136	0.0046764	0.261889	0.532046	-1.98876	0.0700916
Potra2n12c24726	[L1]	-0.536904	0.343528	0.378423	0.00468339	0.0857524	0.0682406	0.394724	1.03957
Potra2n16c29417	[L1]	-0.536714	-0.105224	0.244492	0.00470085	0.608948	0.249567	-1.31867	0.280918
Potra2n14c27778	[L1]	-0.536576	-0.230768	0.151282	0.00471364	0.256705	0.48041	-1.94701	0.0772998
Potra2n11c22427	[L1][Consensus]	-0.536381	-0.247011	0.0329072	0.00473163	0.223784	0.878677	-2.31866	0.0306202
Potra2n19c34056	[L1][Consensus]	-0.536378	-0.0420496	-0.184878	0.00473188	0.838388	0.38712	-2.31987	0.0305219
Potra2n16c30023	[L1][Consensus]	-0.535636	-0.2816	0.0273208	0.00480113	0.163421	0.89916	-2.43604	0.0222736
Potra2n3c6993	[L1]	-0.535539	-0.36644	0.270795	0.00481022	0.0655878	0.200589	-2.02596	0.0641534
Potra2n1c3224	[L1]	-0.535535	-0.379214	0.377994	0.00481059	0.0560583	0.06858	-1.74296	0.122011
Potra2n10c20296	[L1]	-0.535429	0.0985025	0.072778	0.00482057	0.63213	0.735398	-1.21367	0.337308
Potra2n4c10060	[L1]	-0.535144	-0.281348	0.215023	0.00484739	0.163815	0.312963	-1.9158	0.0830852
Potra2n4c9583	[L1][Consensus]	-0.535106	-0.334044	-0.111792	0.00485101	0.0953498	0.603019	-2.97587	0.00438245
Potra2n19c33619	[L1]	-0.535008	0.256711	-0.389989	0.00486025	0.205535	0.0595735	-2.06138	0.0589001
Potra2n6c13405	[L1]	-0.53309	0.294042	-0.144748	0.00504497	0.144828	0.499784	-1.21914	0.334184
Potra2n6c13013	[L1]	-0.532758	-0.374512	0.319548	0.00507749	0.0594314	0.12798	-1.89675	0.0867905
Potra2n6c14598	[L1]	-0.532616	0.176555	0.28585	0.00509152	0.388253	0.175714	-0.378562	1.05752
Potra2n4c8808	[L1][Consensus]	-0.530908	-0.367151	-0.370628	0.00526219	0.0650263	0.0746044	-3.81588	0.000203544
Potra2n3c6647	[L1][Consensus]	-0.530731	-0.362939	0.105928	0.00528019	0.0684057	0.622277	-2.45968	0.0208592
Potra2n12c23924	[L1]	-0.530027	-0.223628	0.0997622	0.00535216	0.272124	0.642789	-2.04162	0.0617844
Potra2n14c27441	[L1]	-0.529365	-0.286783	0.336449	0.00542052	0.155482	0.107937	-1.5532	0.180562
Potra2n2c4567	[L1][Consensus]	-0.528573	-0.219133	0.0542415	0.00550338	0.282127	0.801252	-2.14656	0.047742
Potra2n2c5138	[L1]	-0.52817	-0.232514	0.194251	0.00554588	0.253024	0.363067	-1.79909	0.108006
Potra2n6c14592	[L1]	-0.527183	-0.328616	0.269638	0.00565128	0.101193	0.202595	-1.8747	0.09125
Potra2n1c1730	[L1]	-0.526465	-0.357326	0.286445	0.00572909	0.073117	0.174777	-1.9146	0.0833144
Potra2n4c9490	[L1]	-0.526098	-0.108079	0.101214	0.00576917	0.599209	0.637935	-1.68574	0.137769
Potra2n18c33127	[L1]	-0.525762	-0.102995	0.151987	0.00580603	0.616597	0.478343	-1.53012	0.188982
Potra2n17c30615	[L1]	-0.525036	0.307599	0.130493	0.00588642	0.126351	0.543344	-0.395193	1.03905
Potra2n5c12593	[L1]	-0.52501	0.0863477	-0.01325	0.00588937	0.674909	0.951002	-1.44067	0.224517
Potra2n17c30829	[L1]	-0.524941	0.320525	-0.0172039	0.00589703	0.110392	0.936406	-0.756254	0.674245
Potra2n2c4870	[L1][Consensus]	-0.524823	-0.250261	-0.146616	0.00591022	0.217552	0.494206	-2.77202	0.0083564
Potra2n18c33199	[L1]	-0.524758	0.134703	0.270951	0.00591745	0.511777	0.200321	-0.512788	0.912149
Potra2n4c10339	[L1][Consensus]	-0.524598	-0.338591	-0.104075	0.00593544	0.0906528	0.628414	-2.9279	0.00511893
Potra2n7c16371	[L1][Consensus]	-0.524488	-0.354445	0.117414	0.00594778	0.0756289	0.584792	-2.37614	0.0262421
Potra2n10c21245	[L1]	-0.523728	-0.226254	0.33075	0.00603371	0.266386	0.114418	-1.36517	0.258298
Potra2n15c28580	[L1]	-0.523326	-0.152283	0.25528	0.0060795	0.457693	0.228619	-1.37022	0.255926
Potra2n9c18981	[L1][Consensus]	-0.523039	-0.313856	0.015754	0.00611246	0.118429	0.941756	-2.518	0.0177037
Potra2n5c10750	[L1]	-0.523015	-0.2122	0.304557	0.00611523	0.298011	0.147895	-1.39953	0.242479
Potra2n3c6788	[L1][Consensus]	-0.522728	-0.224933	-0.0630822	0.00614833	0.269262	0.76965	-2.45906	0.0208952
Potra2n6c13340	[L1]	-0.520949	-0.269682	0.337738	0.00635678	0.182753	0.106509	-1.46397	0.214804
Potra2n15c28123	[L1][Consensus]	-0.520554	-0.293465	-0.0621056	0.00640388	0.145656	0.773125	-2.65587	0.0118657
Potra2n10c20367	[L1][Consensus]	-0.519836	-0.115765	-0.112158	0.00649019	0.573329	0.601826	-2.26342	0.0354151
Potra2n13c25086	[L1][Consensus]	-0.518876	-0.311751	0.0938295	0.00660727	0.121052	0.662768	-2.28306	0.0336403
Potra2n3c7321	[L1]	-0.518556	-0.230623	0.19864	0.0066466	0.257012	0.35211	-1.74362	0.121837
Potra2n197s34876	[L1][Consensus]	-0.517511	-0.215073	-0.156741	0.0067766	0.291364	0.464522	-2.66645	0.0114984
Potra2n11c22369	[L1]	-0.51724	0.028285	0.367327	0.00681059	0.890905	0.0774317	-0.495958	0.929886
Potra2n6c13866	[L1][Consensus]	-0.516173	-0.376571	-0.387663	0.0069461	0.0579354	0.0612443	-3.84327	0.00018211
Potra2n3c7720	[L1][Consensus]	-0.516113	-0.0797352	-0.277218	0.00695384	0.698613	0.189701	-2.61199	0.0135025
Potra2n16c29812	[L1]	-0.516075	0.0740893	0.135927	0.00695867	0.719073	0.526534	-1.03464	0.451258
Potra2n10c22203	[L1]	-0.516024	-0.215377	0.12069	0.00696521	0.290665	0.574285	-1.9052	0.0851302
Potra2n7c15405	[L1]	-0.515873	-0.193633	0.284048	0.00698459	0.343235	0.178572	-1.37791	0.252347
Potra2n9c18804	[L1][Consensus]	-0.515114	-0.104284	-0.327673	0.00708289	0.61217	0.118034	-2.82861	0.0070126
Potra2n10c20865	[L1]	-0.514503	0.253765	-0.153632	0.00716282	0.210966	0.473537	-1.29448	0.293251
Potra2n6c14491	[L1]	-0.51398	-0.306231	0.297263	0.00723172	0.128133	0.158342	-1.67171	0.141872
Potra2n13c26141	[L1]	-0.513694	-0.0442863	-0.123319	0.00726976	0.829911	0.565912	-2.0668	0.0581301
Potra2n4c9358	[L1]	-0.513533	-0.350119	0.235395	0.00729113	0.0795255	0.268172	-1.98956	0.0699591
Potra2n12c24558	[L1][Consensus]	-0.513122	-0.357723	0.159995	0.00734616	0.0727753	0.455185	-2.22518	0.0391037
Potra2n2c4751	[L1]	-0.51291	0.118562	-0.162267	0.00737466	0.564035	0.448723	-1.7092	0.131122
Potra2n3c7569	[L1]	-0.512684	-0.0748821	0.0289174	0.00740517	0.716188	0.893299	-1.73578	0.123903
Potra2n10c21661	[L1]	-0.5126	-0.273808	0.141359	0.0074165	0.17589	0.509982	-2.01093	0.0664988
Potra2n4c9476	[L1]	-0.512536	0.0956181	0.329121	0.00742518	0.642184	0.116322	-0.40436	1.02892
Potra2n13c25099	[L1]	-0.511224	-0.265607	0.12563	0.00760458	0.189712	0.558596	-2.02401	0.0644532
Potra2n4c10379	[L1]	-0.511108	-0.103092	0.239538	0.00762069	0.616262	0.259591	-1.22698	0.329744
Potra2n15c28334	[L1]	-0.510153	-0.048293	-0.0198835	0.00775375	0.814773	0.926525	-1.78278	0.111934
Potra2n3c7586	[L1][Consensus]	-0.508631	-0.152113	-0.0934299	0.00797002	0.458201	0.664122	-2.27376	0.0344702
Potra2n10c21122	[L1]	-0.508562	-0.323203	0.317939	0.00797984	0.107282	0.130019	-1.6424	0.15076
Potra2n6c13451	[L1][Consensus]	-0.508408	0.0296812	-0.275798	0.00800209	0.885553	0.192072	-2.2683	0.0349664
Potra2n1c1868	[L1]	-0.507844	-0.184575	0.161529	0.0080837	0.366709	0.450817	-1.67023	0.14231
Potra2n1c2406	[L1][Consensus]	-0.507644	-0.243576	0.0353811	0.00811289	0.230497	0.86963	-2.18986	0.0428012
Potra2n1c3855	[L1]	-0.507623	-0.219224	0.205102	0.00811597	0.281923	0.33634	-1.64945	0.148584
Potra2n6c14021	[L1]	-0.50757	-0.302607	0.176494	0.00812365	0.132943	0.409377	-1.98292	0.071064
Potra2n1c3890	[L1][Consensus]	-0.506515	-0.27669	-0.115449	0.00827888	0.171202	0.591137	-2.69593	0.0105289
Potra2n10c20977	[L1]	-0.50631	-0.285174	0.227038	0.00830931	0.157917	0.286021	-1.78144	0.112262
Potra2n17c31005	[L1]	-0.50604	0.0363932	0.0845257	0.00834963	0.8599	0.69455	-1.24412	0.320184
Potra2n11c22761	[L1]	-0.505897	0.0483809	0.0967775	0.00837096	0.814442	0.652811	-1.17615	0.3593
Potra2n18c32347	[L1]	-0.505451	-0.0803657	0.214066	0.00843807	0.696341	0.315173	-1.2133	0.337521
Potra2n12c24085	[L1]	-0.505126	-0.00137586	0.205294	0.00848703	0.994678	0.335877	-1.01301	0.466582
Potra2n19c33677	[L1][Consensus]	-0.504948	-0.309734	0.115694	0.00851404	0.123605	0.590345	-2.16349	0.0457547
Potra2n16c30145	[L1]	-0.504642	-0.0346679	0.234713	0.00856063	0.866482	0.2696	-1.02165	0.460421
Potra2n11c23052	[L1]	-0.504431	0.244091	-0.20837	0.00859295	0.229482	0.328526	-1.43847	0.225451
Potra2n2c5483	[L1]	-0.504	-0.157813	0.301525	0.00865906	0.441325	0.152177	-1.1762	0.359274
Potra2n1c1464	[L1]	-0.503586	-0.348009	0.176273	0.00872301	0.0814802	0.409974	-2.11206	0.0520222
Potra2n2c6188	[L1][Consensus]	-0.503148	-0.182031	-0.308902	0.00879111	0.373466	0.14191	-2.95099	0.00475142
Potra2n8c17538	[L1]	-0.503089	-0.216289	0.268407	0.00880028	0.288578	0.204745	-1.44182	0.22403
Potra2n4c10049	[L1][Consensus]	-0.50213	-0.225623	-0.174819	0.0089511	0.267757	0.413908	-2.68937	0.010738
Potra2n1c92	[L1]	-0.501726	-0.384416	0.265114	0.00901527	0.0525023	0.210569	-1.97086	0.0731103
Potra2n17c31302	[L1]	-0.501168	0.338184	0.149911	0.00910445	0.0910662	0.484446	-0.15332	1.31722
Potra2n9c19670	[L1]	-0.50101	-0.303881	0.321923	0.00912987	0.131237	0.125011	-1.54111	0.184937
Potra2n9c19964	[L1]	-0.500905	0.204638	-0.103849	0.00914676	0.315957	0.629164	-1.25224	0.315725
Potra2n15c29129	[L1]	-0.500809	-0.224573	0.367258	0.0091623	0.27005	0.0774914	-1.15967	0.369278
Potra2n1c1866	[L1][Consensus]	-0.500228	-0.343438	0.142889	0.00925656	0.085839	0.505364	-2.17745	0.04417
Potra2n15c28848	[L1][Consensus]	-0.499989	-0.28583	-0.399681	0.00929545	0.15692	0.0529864	-3.53146	0.0006199
Potra2n13c26001	[L1][Consensus]	-0.499935	-0.285905	-0.0978361	0.00930437	0.156807	0.64925	-2.65106	0.0120359
Potra2n10c22209	[L1]	-0.499807	-0.133859	0.0562089	0.00932528	0.514451	0.794191	-1.78146	0.112255
Potra2n18c32171	[L1]	-0.499482	0.355295	-0.0614372	0.00937861	0.0748811	0.775505	-0.667568	0.756614
Potra2n5c11658	[L1]	-0.499176	0.0546216	-0.0856392	0.00942906	0.790997	0.690719	-1.6284	0.155159
Potra2n381s35493	[L1][Consensus]	-0.498753	-0.326476	0.0719397	0.00949929	0.103569	0.738342	-2.31232	0.0311404
Potra2n2c5677	[L1]	-0.498675	-0.362206	0.263301	0.00951233	0.0690068	0.213822	-1.89163	0.0878106
Potra2n3c6949	[L1]	-0.498312	-0.242964	0.27167	0.00957286	0.231708	0.199082	-1.49391	0.202798
Potra2n16c29598	[L1]	-0.498119	0.243443	0.126207	0.00960534	0.230761	0.556776	-0.500317	0.925278
Potra2n3c6614	[L1]	-0.497874	-0.0590433	-0.0699386	0.00964657	0.774491	0.745382	-1.90256	0.0856464
Potra2n9c19060	[L1][Consensus]	-0.497745	-0.291868	0.0948684	0.00966818	0.147962	0.659253	-2.13775	0.0488058
Potra2n1c1172	[L1]	-0.49768	0.0770895	-0.175028	0.00967929	0.708176	0.413341	-1.80537	0.106525
Potra2n2c5804	[L1][Consensus]	-0.497494	-0.217248	-0.272002	0.00971073	0.286392	0.198512	-2.92426	0.00517914
Potra2n4c8843	[L1]	-0.497384	-0.0688872	0.0756706	0.0097293	0.738093	0.725271	-1.53367	0.187667
Potra2n1c2766	[L1]	-0.496475	-0.267517	0.231442	0.00988475	0.186428	0.276525	-1.67762	0.140133
Potra2n3c7207	[L1]	-0.496352	-0.111132	0.187457	0.00990593	0.588869	0.380414	-1.34187	0.269457
Potra2n404s35543	[L1]	-0.495926	0.135364	0.0127494	0.00997957	0.50969	0.952851	-1.11859	0.394972
Potra2n5c11271	[L1]	-0.495619	0.119715	0.146611	0.0100329	0.560224	0.49422	-0.797053	0.638131
Potra2n2c5711	[L1][Consensus]	-0.495505	-0.324996	-0.149231	0.0100528	0.105235	0.486452	-2.89774	0.00563792
Potra2n3c7450	[L1]	-0.495412	0.00118233	0.16612	0.0100689	0.995426	0.437874	-1.07902	0.420871
Potra2n10c21359	[L1]	-0.494486	-0.0253518	0.21394	0.0102318	0.902162	0.315464	-1.01623	0.464279
Potra2n3c8389	[L1]	-0.494388	-0.0725724	0.388428	0.0102492	0.724603	0.060691	-0.62807	0.794937
Potra2n6c14405	[L1]	-0.494375	0.174141	0.308994	0.0102514	0.394877	0.141784	-0.169893	1.29764
Potra2n7c16030	[L1][Consensus]	-0.494248	-0.366815	-0.102296	0.010274	0.0652906	0.634327	-2.89826	0.00562861
Potra2n454s35719	[L1]	-0.493526	-0.0906644	0.261503	0.0104029	0.659595	0.217082	-1.06151	0.432685
Potra2n17c30874	[L1]	-0.493493	0.0396659	-0.254987	0.0104088	0.84744	0.229172	-2.12307	0.0506215
Potra2n6c12910	[L1]	-0.49331	-0.295085	0.286273	0.0104416	0.143341	0.175047	-1.59124	0.167333
Potra2n1c1091	[L1]	-0.49275	0.0692149	-0.16522	0.0105429	0.736891	0.440395	-1.78194	0.112139
Potra2n1c3080	[L1]	-0.492735	0.0941117	0.290569	0.0105456	0.64746	0.168378	-0.449225	0.979904
Potra2n14c26992	[L1]	-0.492398	0.07199	0.0494749	0.010607	0.72673	0.81842	-1.18709	0.35279
Potra2n1c3812	[L1]	-0.49137	-0.19518	0.12747	0.0107958	0.339319	0.552802	-1.73346	0.124521
Potra2n9c18893	[L1]	-0.491363	-0.184699	0.367691	0.0107971	0.366381	0.0771158	-1.00514	0.472243
Potra2n5c10670	[L1][Consensus]	-0.491091	-0.382796	0.0638054	0.0108477	0.0535904	0.76708	-2.48804	0.0192673
Potra2n9c19939	[L1]	-0.490429	-0.0687445	0.309341	0.0109711	0.738617	0.141315	-0.846486	0.595922
Potra2n1c2178	[L1]	-0.488777	0.311754	0.258095	0.0112847	0.121048	0.223351	0.115566	1.362
Potra2n9c20055	[L1]	-0.488588	-0.304589	0.259433	0.011321	0.130296	0.220876	-1.68172	0.138935
Potra2n11c22720	[L1]	-0.488463	-0.0504923	0.300796	0.0113451	0.806491	0.153219	-0.812876	0.624434
Potra2n81s34501	[L1]	-0.488342	0.124831	-0.210494	0.0113686	0.543455	0.323507	-1.73378	0.124434
Potra2n10c20666	[L1]	-0.488102	0.0417157	0.128151	0.011415	0.839654	0.550666	-1.04214	0.44602
Potra2n3c8300	[L1][Consensus]	-0.487627	-0.345124	-0.0878069	0.0115074	0.0842118	0.683281	-2.76373	0.00857177
Potra2n9c19165	[L1][Consensus]	-0.487575	-0.349317	0.107323	0.0115175	0.0802643	0.617674	-2.24687	0.0369724
Potra2n1c1739	[L1]	-0.486854	-0.13086	-0.059008	0.0116592	0.524002	0.784173	-2.03676	0.0625109
Potra2n19c33976	[L1]	-0.486514	-0.372209	0.270691	0.0117263	0.0611403	0.200769	-1.85736	0.0948892
Potra2n16c29504	[L1][Consensus]	-0.486231	-0.143676	-0.0899234	0.0117825	0.483788	0.676047	-2.15559	0.046673
Potra2n18c32681	[L1]	-0.486153	-0.383136	0.284208	0.011798	0.0533602	0.178318	-1.85242	0.0959484
Potra2n13c25427	[L1][Consensus]	-0.485738	-0.0946182	-0.364112	0.0118809	0.645684	0.0802617	-2.80224	0.00761239
Potra2n3c6781	[L1]	-0.485423	0.171603	-0.0284913	0.0119443	0.401908	0.894863	-1.08618	0.4161
Potra2n7c15900	[L1][Consensus]	-0.485173	-0.370783	0.126907	0.0119947	0.0622174	0.554572	-2.25396	0.0362981
Potra2n14c27008	[L1]	-0.48499	-0.237268	0.305821	0.0120316	0.243174	0.146135	-1.32621	0.277154
Potra2n2c4965	[L1]	-0.484779	-0.0652352	0.0656354	0.0120744	0.751537	0.760587	-1.50362	0.199019
Potra2n1c576	[L1]	-0.48474	-0.0751629	0.210917	0.0120823	0.715168	0.322514	-1.12982	0.387826
Potra2n3c7693	[L1]	-0.484581	-0.15465	0.0950184	0.0121147	0.450646	0.658746	-1.67897	0.139736
Potra2n1c1588	[L1]	-0.484062	-0.213911	0.00447895	0.0122209	0.29404	0.983428	-2.09658	0.054046
Potra2n14c26829	[L1][Consensus]	-0.483836	-0.157167	-0.228263	0.0122672	0.44322	0.28336	-2.57083	0.0152183
Potra2n16c30136	[L1][Consensus]	-0.483337	-0.368437	-0.286385	0.0123702	0.0640207	0.174872	-3.38287	0.00107601
Potra2n4c8781	[L1]	-0.48308	-0.15957	0.277682	0.0124236	0.436191	0.18893	-1.17355	0.360865
Potra2n2c4501	[L1]	-0.483042	-0.269272	0.0936982	0.0124315	0.183445	0.663213	-2.01681	0.0655727
Potra2n5c10518	[L1][Consensus]	-0.482834	-0.354872	-0.140006	0.012475	0.075253	0.51408	-2.92066	0.00523928
Potra2n4c8651	[L1][Consensus]	-0.482549	-0.321873	0.0632029	0.0125344	0.108819	0.769221	-2.26117	0.0356231
Potra2n17c31240	[L1]	-0.482386	0.056978	0.0972471	0.0125688	0.782189	0.651231	-1.06249	0.432021
Potra2n10c21580	[L1][Consensus]	-0.481936	-0.274798	-0.262517	0.0126636	0.174269	0.215238	-3.01203	0.00389255
Potra2n4c10111	[L1]	-0.481709	-0.349098	0.348405	0.0127116	0.0804666	0.0952248	-1.53153	0.188459
Potra2n5c11903	[L1][Consensus]	-0.481502	-0.277434	-0.144894	0.0127554	0.170007	0.499346	-2.68573	0.0108559
Potra2n9c19449	[L1]	-0.481006	-0.0620012	-0.113184	0.0128612	0.763501	0.598482	-1.96634	0.0738895
Potra2n1c3753	[L1][Consensus]	-0.480697	-0.372417	0.168292	0.0129274	0.0609845	0.431823	-2.12823	0.0499772
Potra2n3c7590	[L1][Consensus]	-0.480377	-0.365367	-0.17372	0.0129965	0.0664413	0.416894	-3.03934	0.00355646
Potra2n8c16905	[L1]	-0.479719	-0.17658	0.0437943	0.013139	0.388186	0.838986	-1.86425	0.0934291
Potra2n8c17857	[L1]	-0.479708	0.0293718	0.291062	0.0131415	0.886739	0.167624	-0.583388	0.839449
Potra2n11c23480	[L1]	-0.478476	0.31723	0.151558	0.0134123	0.114311	0.479601	-0.130698	1.34402
Potra2n10c21280	[L1]	-0.478225	0.123148	-0.198525	0.0134679	0.548948	0.352394	-1.66746	0.143135
Potra2n6c14955	[L1][Consensus]	-0.478121	-0.217783	-0.367546	0.0134911	0.285178	0.0772418	-3.1425	0.00251272
Potra2n502s35839	[L1][Consensus]	-0.477273	-0.262879	-0.00165904	0.0136808	0.194473	0.993861	-2.23512	0.0381142
Potra2n8c18225	[L1]	-0.476662	-0.0117692	0.161934	0.0138192	0.954496	0.449665	-1.05785	0.435182
Potra2n3c7979	[L1]	-0.475974	-0.33883	0.199468	0.0139762	0.0904105	0.350067	-1.91475	0.0832873
Potra2n6c13241	[L1]	-0.474571	-0.335945	0.385838	0.0143007	0.0933641	0.0625809	-1.34602	0.267443
Potra2n5c11535	[L1]	-0.473814	-0.0679924	0.0715557	0.0144786	0.74138	0.739691	-1.45508	0.218472
Potra2n12c24578	[L1]	-0.473794	-0.315037	0.261658	0.0144833	0.116975	0.216799	-1.65349	0.147348
Potra2n7c15708	[L1]	-0.473388	0.120195	-0.00640502	0.0145793	0.558641	0.976304	-1.13075	0.387239
Potra2n199s34910	[L1][Consensus]	-0.473386	-0.248	0.00692609	0.0145799	0.221874	0.974377	-2.15264	0.0470202
Potra2n1c3101	[L1][Consensus]	-0.473044	-0.179403	-0.234044	0.0146612	0.380523	0.271007	-2.61251	0.013482
Potra2n7c16636	[L1]	-0.472779	0.124734	-0.226277	0.0147244	0.543772	0.287684	-1.72171	0.127684
Potra2n7c16262	[L1]	-0.472145	-0.308596	0.175072	0.014877	0.125064	0.413221	-1.87371	0.0914564
Potra2n4c10264	[L1][Consensus]	-0.471964	-0.178739	-0.088689	0.0149206	0.382317	0.680263	-2.20168	0.0415322
Potra2n1c473	[L1]	-0.471342	-0.290097	0.342901	0.0150717	0.150551	0.100931	-1.32457	0.277973
Potra2n2c4715	[L1]	-0.471318	-0.345273	0.316422	0.0150775	0.0840686	0.131962	-1.57858	0.171647
Potra2n1c136	[L1]	-0.471204	-0.142589	0.200852	0.0151053	0.487136	0.346664	-1.30174	0.28951
Potra2n1c411	[L1]	-0.470485	-0.380243	0.272681	0.0152819	0.0553401	0.19735	-1.81922	0.103318
Potra2n8c17057	[L1]	-0.470447	-0.277364	0.300988	0.0152912	0.17012	0.152943	-1.4088	0.238342
Potra2n19c33657	[L1]	-0.470329	-0.311454	0.373644	0.0153205	0.121425	0.072091	-1.29178	0.294651
Potra2n9c19903	[L1][Consensus]	-0.469927	-0.264222	-0.0735907	0.0154202	0.192119	0.732548	-2.40757	0.0240888
Potra2n7c15697	[L1]	-0.469844	-0.367543	0.283495	0.0154407	0.0647181	0.179457	-1.74339	0.121898
Potra2n6c13157	[L1]	-0.469827	-0.142341	0.125885	0.0154451	0.487903	0.55779	-1.5047	0.198601
Potra2n8c18464	[L1]	-0.469708	-0.212685	0.298938	0.0154746	0.296881	0.155899	-1.2175	0.335119
Potra2n12c23712	[L1]	-0.469548	-0.279518	0.180913	0.0155147	0.166689	0.39756	-1.7579	0.118147
Potra2n6c13862	[L1][Consensus]	-0.468959	-0.270397	-0.200213	0.0156623	0.181551	0.348233	-2.77282	0.00833591
Potra2n15c28715	[L1][Consensus]	-0.468067	0.0152883	-0.352759	0.0158882	0.940911	0.0908833	-2.39059	0.0252317
Potra2n9c19780	[L1][Consensus]	-0.467945	-0.36008	-0.0856091	0.0159192	0.0707755	0.690822	-2.7339	0.00938838
Potra2n9c18757	[L1]	-0.467361	-0.196093	0.202148	0.016069	0.337019	0.343496	-1.43998	0.224809
Potra2n8c18526	[L1]	-0.466874	-0.151645	-0.0330956	0.0161945	0.459602	0.877988	-1.95328	0.0761804
Potra2n10c21626	[L1]	-0.466766	-0.340188	0.34816	0.0162226	0.0890449	0.0954731	-1.44915	0.220943
Potra2n12c24272	[L1][Consensus]	-0.466545	-0.218795	-0.176787	0.01628	0.282889	0.408587	-2.54302	0.0164848
Potra2n10c22088	[L1]	-0.466228	-0.291137	0.321584	0.0163625	0.149027	0.125432	-1.37413	0.254101
Potra2n3c8347	[L1][Consensus]	-0.46545	-0.33166	-0.24336	0.0165665	0.0978845	0.251835	-3.07368	0.00317158
Potra2n1c1016	[L1][Consensus]	-0.465449	-0.301021	-0.362576	0.0165669	0.135088	0.0816413	-3.33348	0.00128649
Potra2n7c16017	[L1]	-0.464696	-0.379875	0.161848	0.0167665	0.0555963	0.44991	-2.11245	0.0519714
Potra2n4c10226	[L1]	-0.464335	-0.248599	0.273506	0.0168627	0.220724	0.195943	-1.38039	0.2512
Potra2n2c5062	[L1]	-0.463875	0.0580746	0.341745	0.0169863	0.778099	0.102161	-0.291863	1.15559
Potra2n13c25470	[L1]	-0.463644	-0.00102896	0.243219	0.0170484	0.99602	0.252119	-0.750512	0.67942
Potra2n12c23776	[L1]	-0.463577	-0.121046	0.396798	0.0170666	0.555838	0.0548842	-0.626587	0.796395
Potra2n5c11555	[L1]	-0.463188	0.107679	-0.0840829	0.017172	0.60057	0.696075	-1.34055	0.270098
Potra2n14c27810	[L1]	-0.46317	-0.237429	0.382881	0.0171769	0.242844	0.064793	-1.01012	0.468657
Potra2n6c13912	[L1]	-0.463059	-0.0949311	0.263177	0.017207	0.644588	0.214046	-0.95706	0.507806
Potra2n14c26354	[L1]	-0.462945	0.230981	0.2678	0.0172381	0.256255	0.20581	-0.00854542	1.48977
Potra2n3c7913	[L1]	-0.462339	-0.378489	0.383992	0.0174038	0.0565686	0.0639549	-1.44553	0.222462
Potra2n12c24256	[L1]	-0.462311	-0.0945328	0.33514	0.0174114	0.645983	0.109401	-0.739058	0.689808
Potra2n14c27494	[L1]	-0.461892	-0.284588	0.281468	0.0175267	0.158809	0.182722	-1.45783	0.217331
Potra2n3c6681	[L1]	-0.461824	-0.136094	0.125654	0.0175455	0.507388	0.558519	-1.45841	0.21709
Potra2n8c17242	[L1]	-0.461813	-0.359706	0.191373	0.0175488	0.07109	0.370358	-1.95345	0.0761502
Potra2n2c6133	[L1]	-0.461807	-0.00764207	0.00487048	0.0175504	0.970444	0.98198	-1.42152	0.232747
Potra2n9c18787	[L1][Consensus]	-0.461293	-0.328451	-0.0457124	0.017693	0.101375	0.832029	-2.49988	0.0186355
Potra2n384s35499	[L1]	-0.461202	0.0141248	-0.188872	0.0177182	0.945401	0.376761	-1.88866	0.0884071
Potra2n4c10083	[L1]	-0.460964	-0.117381	0.271319	0.0177846	0.567951	0.199686	-0.990005	0.483257
Potra2n1c1502	[L1]	-0.460881	-0.334222	0.277369	0.0178078	0.0951619	0.18945	-1.62154	0.157353
Potra2n16c30090	[L1]	-0.460729	-0.235487	0.153323	0.0178503	0.246834	0.47444	-1.66952	0.142521
Potra2n14c27013	[L1][Consensus]	-0.460333	-0.379383	-0.262444	0.0179618	0.0559397	0.215371	-3.26503	0.00164177
Potra2n9c18664	[L1]	-0.460313	-0.383636	0.216551	0.0179675	0.0530242	0.309454	-1.95545	0.0757945
Potra2n6c13888	[L1]	-0.460115	-0.0163279	-0.00323202	0.0180232	0.9369	0.988042	-1.46196	0.215628
Potra2n8c18089	[L1]	-0.459955	-0.120889	0.118853	0.0180685	0.556357	0.580167	-1.42667	0.230513
Potra2n3c7022	[L1][Consensus]	-0.459705	-0.374184	-0.118651	0.0181394	0.0596724	0.580814	-2.84074	0.00675129
Potra2n6c15284	[L1]	-0.459449	-0.228011	0.285921	0.0182123	0.262589	0.175601	-1.26461	0.309019
Potra2n11c23398	[L1][Consensus]	-0.459223	-0.218077	-0.0783681	0.0182768	0.284512	0.715866	-2.24336	0.0373103
Potra2n14c26750	[L1][Consensus]	-0.459173	-0.236118	-0.289307	0.0182909	0.245532	0.170319	-2.8908	0.00576386
Potra2n8c16832	[L1]	-0.45916	-0.204977	0.132472	0.0182946	0.315139	0.537194	-1.63084	0.154388
Potra2n14c27218	[L1]	-0.458742	-0.135706	0.231099	0.0184147	0.50861	0.277256	-1.15098	0.374609
Potra2n6c14214	[L1]	-0.458718	-0.212406	0.383715	0.0184214	0.297532	0.0641627	-0.916929	0.53877
Potra2n346s35365	[L1][Consensus]	-0.458622	-0.333769	-0.128391	0.0184491	0.0956399	0.549912	-2.73293	0.00941612
Potra2n10c20294	[L1]	-0.4583	-0.310258	0.235142	0.018542	0.122938	0.268702	-1.65906	0.145656
Potra2n9c18779	[L1]	-0.458293	0.110951	-0.0602287	0.0185441	0.58948	0.779814	-1.24867	0.317677
Potra2n680s36430	[L1][Consensus]	-0.458218	-0.293976	-0.294165	0.0185657	0.144922	0.162933	-3.07784	0.00312756
Potra2n1c703	[L1][Consensus]	-0.457861	-0.342254	0.0823761	0.0186695	0.0869965	0.701967	-2.1841	0.0434321
Potra2n5c12338	[L1][Consensus]	-0.457773	-0.316247	-0.176025	0.018695	0.115499	0.410643	-2.80655	0.00751118
Potra2n8c16668	[L1]	-0.45769	-0.0822072	0.387118	0.0187193	0.689718	0.0616413	-0.525406	0.898951
Potra2n10c21955	[L1]	-0.457214	-0.337611	0.114396	0.0188582	0.0916499	0.594546	-2.07937	0.0563745
Potra2n10c21016	[L1]	-0.456905	0.15973	0.318931	0.0189492	0.435724	0.128759	-0.0449573	1.44621
Potra2n10c21929	[L1]	-0.456651	-0.123542	0.116275	0.019024	0.547658	0.588467	-1.42954	0.229275
Potra2n6c13761	[L1]	-0.456651	-0.067451	0.116805	0.0190241	0.743372	0.586754	-1.26793	0.307237
Potra2n9c19172	[L1]	-0.45664	-0.346679	0.149232	0.0190272	0.0827307	0.486449	-2.01036	0.0665901
Potra2n3c6613	[L1][Consensus]	-0.456215	-0.282751	-0.0601522	0.0191531	0.161634	0.780087	-2.37829	0.0260899
Potra2n3c6998	[L1]	-0.456017	-0.361213	0.18097	0.0192119	0.0698288	0.397409	-1.96677	0.0738154
Potra2n19c34293	[L1][Consensus]	-0.455983	0.0581845	-0.365359	0.019222	0.777689	0.0791544	-2.2648	0.0352875
Potra2n13c25936	[L1]	-0.455533	0.0063495	-0.267921	0.0193567	0.975442	0.205596	-2.11635	0.051473
Potra2n15c28713	[L1]	-0.455393	-0.190959	0.212583	0.0193985	0.350069	0.318616	-1.35236	0.264391
Potra2n1c2118	[L1][Consensus]	-0.454957	-0.308375	-0.133401	0.0195298	0.125348	0.534318	-2.65354	0.0119478
Potra2n17c31802	[L1][Consensus]	-0.454365	-0.254341	-0.0540576	0.0197088	0.209896	0.801912	-2.26852	0.0349461
Potra2n9c19735	[L1]	-0.454068	-0.277735	0.231583	0.0197994	0.169525	0.276224	-1.55343	0.180482
Potra2n7c15971	[L1][Consensus]	-0.453957	-0.229299	-0.057959	0.0198335	0.259831	0.787923	-2.20243	0.0414527
Potra2n10c22201	[L1]	-0.453875	-0.136978	0.0383107	0.0198583	0.504608	0.858936	-1.6708	0.142142
Potra2n2c6121	[L1]	-0.453537	-0.378971	0.376325	0.019962	0.0562289	0.0699113	-1.43989	0.224846
Potra2n14c27619	[L1]	-0.453147	-0.308786	0.297794	0.0200821	0.124819	0.157565	-1.45334	0.219194
Potra2n3c6946	[L1]	-0.453038	-0.232799	0.226094	0.0201159	0.252427	0.288084	-1.42945	0.229312
Potra2n11c22383	[L1]	-0.452856	-0.310869	0.230599	0.0201721	0.122163	0.278325	-1.65454	0.147026
Potra2n373s35470	[L1]	-0.452322	-0.222686	0.0652095	0.0203381	0.274201	0.762097	-1.84293	0.0980087
Potra2n17c31877	[L1]	-0.452286	0.115108	0.229066	0.0203493	0.575521	0.281622	-0.420513	1.01117
Potra2n12c23825	[L1]	-0.452165	0.180124	0.194869	0.0203872	0.378578	0.361512	-0.328994	1.11324
Potra2n5c10810	[L1]	-0.45168	0.261015	0.33622	0.0205391	0.197771	0.108192	0.326175	1.11644
Potra2n9c18670	[L1]	-0.451498	-0.160432	0.160734	0.0205963	0.433684	0.453078	-1.3949	0.244567
Potra2n565s35987	[L1][Consensus]	-0.451135	-0.337507	0.0816134	0.0207112	0.0917558	0.704605	-2.14702	0.0476871
Potra2n222s35013	[L1][Consensus]	-0.450832	-0.269015	-0.0472609	0.0208072	0.183879	0.826422	-2.28205	0.0337291
Potra2n15c28505	[L1][Consensus]	-0.450513	-0.386592	0.0124221	0.0209086	0.0510682	0.95406	-2.49251	0.0190264
Potra2n2c4518	[L1]	-0.450253	-0.371017	0.307916	0.0209916	0.0620393	0.143253	-1.612	0.160443
Potra2n1c3044	[L1]	-0.449954	-0.368778	0.268321	0.0210875	0.0637559	0.204895	-1.72055	0.127998
Potra2n9c19239	[L1][Consensus]	-0.449005	-0.373339	-0.117497	0.0213944	0.0602971	0.584527	-2.79665	0.0077452
Potra2n16c30466	[L1]	-0.448798	-0.25082	0.37612	0.0214615	0.216492	0.0700763	-1.02046	0.461262
Potra2n3c7816	[L1][Consensus]	-0.448623	-0.310444	-0.384625	0.0215186	0.122702	0.0634814	-3.37212	0.00111886
Potra2n12c24353	[L1]	-0.448268	-0.282315	0.30064	0.021635	0.162309	0.153443	-1.34551	0.26769
Potra2n16c30478	[L1]	-0.448116	-0.343598	0.403812	0.0216847	0.0856844	0.0503575	-1.21775	0.334976
Potra2n8c18572	[L1]	-0.448108	-0.220173	0.192672	0.0216873	0.279793	0.367057	-1.46899	0.212755
Potra2n1c357	[L1]	-0.447812	0.167026	-0.320154	0.0217848	0.414765	0.127217	-1.78487	0.111424
Potra2n14c27125	[L1]	-0.447416	0.0926893	0.0970043	0.0219157	0.652457	0.652048	-0.835352	0.605279
Potra2n19c33952	[L1]	-0.447285	-0.262653	0.125059	0.0219593	0.194871	0.5604	-1.7816	0.112221
Potra2n8c16847	[L1]	-0.447241	-0.2361	0.279272	0.0219739	0.24557	0.186306	-1.26489	0.308864
Potra2n8c17059	[L1]	-0.44645	-0.188358	0.207381	0.0222378	0.356794	0.330878	-1.32771	0.276409
Potra2n18c32705	[L1]	-0.446392	-0.205223	0.230399	0.0222575	0.314545	0.278756	-1.31166	0.284452
Potra2n2c4917	[L1]	-0.446264	-0.375716	0.15556	0.0223005	0.0585534	0.467938	-2.05041	0.0604862
Potra2n154s34742	[L1]	-0.445945	-0.21481	0.117414	0.0224079	0.291966	0.584794	-1.65435	0.147085
Potra2n19c34127	[L1]	-0.445931	0.249366	0.310573	0.0224127	0.219257	0.139654	0.233722	1.2228
Potra2n8c18007	[L1]	-0.445653	-0.316342	0.250928	0.0225067	0.115384	0.236926	-1.58775	0.168516
Potra2n8c18262	[L1]	-0.445643	-0.109197	0.34972	0.02251	0.595414	0.0938974	-0.676854	0.747748
Potra2n1c3779	[L1]	-0.445598	-0.329747	0.359989	0.0225252	0.0999534	0.0840045	-1.30365	0.28853
Potra2n10c20485	[L1]	-0.445481	-0.265045	0.113813	0.0225648	0.190685	0.596438	-1.8134	0.104655
Potra2n11c22584	[L1]	-0.445145	-0.129583	-0.103991	0.0226791	0.528093	0.628694	-2.00499	0.0674468
Potra2n15c29040	[L1]	-0.445026	0.0262252	-0.0743175	0.0227199	0.898808	0.730003	-1.48078	0.207999
Potra2n12c24349	[L1]	-0.444774	-0.0552783	0.185136	0.022806	0.788539	0.386445	-1.00177	0.474683
Potra2n3c7907	[L1][Consensus]	-0.444471	-0.137306	-0.366167	0.0229099	0.503576	0.0784441	-2.78207	0.00810209
Potra2n14c26347	[L1]	-0.44425	-0.385599	0.149693	0.0229858	0.0517186	0.485088	-2.09227	0.0546217
Potra2n8c17282	[L1]	-0.443933	-0.0865884	-0.169844	0.0230953	0.674052	0.427524	-2.05946	0.0591752
Potra2n6c13267	[L1][Consensus]	-0.443551	-0.152497	-0.168294	0.0232278	0.457052	0.431816	-2.24299	0.0373464
Potra2n6c14051	[L1]	-0.443511	-0.378047	0.339727	0.0232416	0.0568812	0.104334	-1.51505	0.194641
Potra2n19c34428	[L1]	-0.443493	0.281205	0.23312	0.0232478	0.164038	0.272958	0.112557	1.36557
Potra2n2c4693	[L1][Consensus]	-0.443231	-0.332952	-0.403428	0.0233391	0.0965041	0.0505976	-3.48438	0.000739906
Potra2n6c13186	[L1][Consensus]	-0.443082	-0.171475	-0.315371	0.0233911	0.402266	0.133322	-2.7205	0.00977737
Potra2n7c16287	[L1]	-0.442915	-0.0721603	-0.0466331	0.0234497	0.726108	0.828694	-1.67674	0.14039
Potra2n1c1986	[L1]	-0.442835	0.105719	0.348897	0.0234777	0.607255	0.0947266	-0.0592657	1.42911
Potra2n14c27604	[L1]	-0.442676	-0.311958	0.341139	0.0235333	0.120792	0.10281	-1.29547	0.292738
Potra2n15c29087	[L1]	-0.442661	-0.331948	0.322669	0.0235388	0.0975751	0.12409	-1.41471	0.235732
Potra2n11c23073	[L1]	-0.442417	0.198316	0.29793	0.0236247	0.33146	0.157367	0.0563241	1.43263
Potra2n7c15796	[L1]	-0.442213	0.233913	0.105224	0.0236963	0.250098	0.624605	-0.383352	1.05219
Potra2n14c26798	[L1][Consensus]	-0.442206	-0.341715	-0.346476	0.0236989	0.0875273	0.0971965	-3.3292	0.00130644
Potra2n2c6129	[L1]	-0.442159	-0.0834781	-0.0955239	0.0237154	0.685161	0.657039	-1.83939	0.0987875
Potra2n3c8120	[L1]	-0.441951	-0.160573	0.329728	0.0237891	0.433274	0.11561	-0.873099	0.573913
Potra2n9c19959	[L1][Consensus]	-0.441711	0.0260037	-0.308947	0.0238742	0.899658	0.141848	-2.133	0.049387
Potra2n6c13820	[L1]	-0.44134	-0.034563	-0.202462	0.0240063	0.866883	0.342731	-1.99412	0.069208
Potra2n12c24001	[L1][Consensus]	-0.441101	-0.378105	-0.168462	0.0240919	0.0568402	0.43135	-2.9254	0.00516015
Potra2n6c13132	[L1][Consensus]	-0.44101	-0.287432	-0.0290438	0.0241243	0.154507	0.892835	-2.25444	0.0362529
Potra2n1c1752	[L1][Consensus]	-0.440643	-0.384156	-0.272758	0.0242561	0.0526756	0.197219	-3.24104	0.00178639
Potra2n4c8471	[L1]	-0.440577	-0.178719	0.377486	0.0242801	0.382371	0.0689832	-0.773256	0.659056
Potra2n1c1508	[L1]	-0.44052	-0.343082	0.309922	0.0243005	0.086186	0.14053	-1.48108	0.207877
Potra2n19c34000	[L1]	-0.440456	-0.315167	0.297799	0.0243237	0.116816	0.157558	-1.42847	0.229735
Potra2n9c19638	[L1]	-0.440307	-0.291276	0.400662	0.0243774	0.148824	0.0523528	-1.03578	0.450457
Potra2n1c1456	[L1]	-0.439864	-0.166405	0.2324	0.0245381	0.416529	0.274485	-1.16922	0.363473
Potra2n4c8589	[L1]	-0.439783	0.0978908	-0.343477	0.0245674	0.634257	0.100321	-2.02669	0.0640408
Potra2n6c14029	[L1]	-0.439576	-0.123691	0.0660907	0.0246428	0.547171	0.758974	-1.5066	0.19787
Potra2n5c12545	[L1]	-0.439371	-0.112128	0.0246369	0.0247178	0.585513	0.909024	-1.58522	0.169375
Potra2n1c3097	[L1][Consensus]	-0.439147	-0.262488	-0.0642289	0.0247995	0.19516	0.765576	-2.26708	0.0350784
Potra2n1c1967	[L1]	-0.43847	-0.183195	0.387927	0.0250486	0.370365	0.0610532	-0.745834	0.683652
Potra2n17c31575	[L1][Consensus]	-0.438362	-0.252973	-0.20249	0.0250888	0.212442	0.342663	-2.61735	0.0132922
Potra2n1c1530	[L1]	-0.437774	-0.0642813	0.227794	0.0253068	0.75506	0.284377	-0.882055	0.56662
Potra2n5c11429	[L1]	-0.437759	-0.0889171	0.167497	0.0253125	0.665779	0.434032	-1.12208	0.392741
Potra2n8c17012	[L1][Consensus]	-0.437695	-0.17965	-0.399687	0.0253364	0.379855	0.0529825	-2.98754	0.00421855
Potra2n8c17834	[L1]	-0.437569	-0.386605	0.360915	0.0253832	0.0510595	0.0831529	-1.45714	0.217618
Potra2n14c26784	[L1]	-0.437304	-0.023518	0.0227158	0.0254825	0.909209	0.916093	-1.33123	0.274668
Potra2n6c14925	[L1][Consensus]	-0.436371	-0.229611	-0.225489	0.0258339	0.259164	0.289411	-2.6055	0.0137611
Potra2n1c689	[L1]	-0.436353	-0.258559	0.320304	0.0258408	0.202176	0.127029	-1.17218	0.361687
Potra2n8c17482	[L1]	-0.435484	0.125264	-0.214682	0.0261717	0.542048	0.313749	-1.55425	0.180188
Potra2n6c13570	[L1][Consensus]	-0.435069	-0.0654584	-0.307525	0.0263311	0.750713	0.143787	-2.36446	0.0270844
Potra2n11c23357	[L1]	-0.435047	-0.377793	0.149302	0.0263395	0.0570614	0.48624	-2.03524	0.0627405
Potra2n2c5404	[L1]	-0.434829	-0.184022	-0.00792922	0.0264233	0.368171	0.970667	-1.86555	0.0931568
Potra2n10c21100	[L1]	-0.434296	-0.189387	0.245659	0.0266295	0.354126	0.247243	-1.1788	0.357716
Potra2n12c24406	[L1]	-0.43373	-0.121141	0.399387	0.02685	0.555525	0.0531779	-0.512814	0.912122
Potra2n5c12103	[L1]	-0.433558	-0.181396	0.159624	0.0269172	0.375164	0.456243	-1.39597	0.244086
Potra2n2c5617	[L1][Consensus]	-0.433421	-0.384171	0.0128606	0.0269709	0.0526659	0.95244	-2.4232	0.0230765
Potra2n3c6870	[L1]	-0.433209	0.165677	-0.257733	0.0270542	0.418598	0.224024	-1.55302	0.180628
Potra2n3c7206	[L1]	-0.433174	-0.351318	0.29829	0.0270681	0.07843	0.156841	-1.5166	0.19405
Potra2n6c13374	[L1]	-0.432857	-0.038868	0.099521	0.0271929	0.850475	0.643597	-1.15031	0.375027
Potra2n3c8139	[L1]	-0.432708	-0.342242	0.249261	0.0272518	0.0870085	0.240159	-1.62937	0.154852
Potra2n9c19596	[L1]	-0.432704	-0.267308	0.133566	0.0272534	0.186785	0.533806	-1.72119	0.127824
Potra2n3c8386	[L1]	-0.432675	0.199078	-0.0837228	0.0272648	0.329569	0.697317	-0.966637	0.500588
Potra2n125s34636	[L1]	-0.431906	-0.224068	0.161314	0.0275703	0.271156	0.451427	-1.51142	0.196024
Potra2n7c16617	[L1]	-0.431861	-0.355221	0.0981165	0.0275883	0.0749465	0.648308	-2.09119	0.0547672
Potra2n18c32320	[L1]	-0.431808	-0.312979	0.283646	0.0276097	0.119516	0.179216	-1.43326	0.227674
Potra2n6c12888	[L1]	-0.431653	-0.333492	0.167966	0.0276716	0.0959319	0.432728	-1.82808	0.101305
Potra2n14c26323	[L1]	-0.431466	0.0272051	-0.290919	0.0277465	0.895047	0.167842	-2.04015	0.0620031
Potra2n2c5713	[L1]	-0.431399	-0.225001	0.119862	0.0277736	0.269114	0.576931	-1.62696	0.155618
Potra2n3c8122	[L1]	-0.431147	-0.185163	0.120682	0.0278747	0.365158	0.574309	-1.50619	0.198028
Potra2n19c34110	[L1]	-0.430754	0.122999	-0.0833404	0.0280333	0.549434	0.698636	-1.17995	0.35703
Potra2n1c693	[L1]	-0.430486	0.0340519	0.231384	0.0281422	0.868834	0.276649	-0.567975	0.855078
Potra2n5c12473	[L1]	-0.43029	-0.275573	0.144929	0.0282217	0.173009	0.499242	-1.70666	0.131829
Potra2n3c6519	[L1]	-0.430012	0.110091	-0.152469	0.0283351	0.592386	0.476933	-1.40431	0.240342
Potra2n2c5470	[L1]	-0.429755	0.0907587	-0.0477809	0.02844	0.659262	0.824541	-1.17201	0.361788
Potra2n14c27639	[L1]	-0.429367	-0.352245	0.39404	0.0285994	0.0775915	0.0567478	-1.21138	0.338627
Potra2n18c32989	[L1][Consensus]	-0.429153	-0.19744	-0.328743	0.0286872	0.333646	0.116766	-2.78829	0.00794811
Potra2n17c31887	[L1]	-0.429004	-0.385506	0.194558	0.0287489	0.0517802	0.362295	-1.91345	0.0835364
Potra2n3c7248	[L1][Consensus]	-0.428872	-0.364174	-0.0433117	0.0288032	0.0674013	0.840738	-2.49382	0.0189567
Potra2n6c13534	[L1]	-0.42886	0.0273938	0.091466	0.0288081	0.894323	0.670791	-0.970946	0.497363
Potra2n5c11155	[L1]	-0.428747	0.0655885	0.359982	0.0288552	0.750233	0.0840115	-0.0901042	1.39231
Potra2n12c23750	[L1]	-0.42874	-0.327212	0.403822	0.0288579	0.102747	0.0503509	-1.09765	0.408537
Potra2n5c12599	[L1]	-0.428627	0.216624	-0.0683495	0.0289049	0.287812	0.750986	-0.858834	0.585648
Potra2n12c24239	[L1]	-0.428542	0.114219	0.155824	0.0289401	0.578496	0.467174	-0.545815	0.877789
Potra2n6c15180	[L1]	-0.428541	-0.139211	-0.0344693	0.0289407	0.497617	0.872962	-1.78543	0.111288
Potra2n381s35494	[L1]	-0.428354	0.0257283	-0.0556587	0.0290183	0.900716	0.796164	-1.37317	0.254549
Potra2n14c27514	[L1]	-0.428053	-0.190992	0.34925	0.0291435	0.349986	0.0943704	-0.853646	0.589952
Potra2n1c3064	[L1]	-0.427654	-0.279865	0.370504	0.0293105	0.166142	0.0747091	-1.05249	0.438863
Potra2n8c17537	[L1]	-0.42758	-0.282745	0.386959	0.0293415	0.161644	0.0617573	-1.00906	0.469422
Potra2n10c20535	[L1]	-0.4269	-0.197735	0.338293	0.0296282	0.332907	0.105899	-0.903124	0.54969
Potra2n1c3572	[L1][Consensus]	-0.426805	-0.325496	-0.0326402	0.0296682	0.10467	0.879654	-2.33353	0.0294303
Potra2n5c11862	[L1]	-0.426773	-0.292579	0.180875	0.0296821	0.146931	0.39766	-1.64679	0.149402
Potra2n4c9717	[L1]	-0.426596	-0.280038	0.0705909	0.0297572	0.165869	0.743085	-1.91132	0.0839457
Potra2n1c2302	[L1]	-0.426513	-0.250021	0.0512251	0.0297923	0.218009	0.812106	-1.87235	0.0917383
Potra2n6c13141	[L1]	-0.426372	0.286825	0.0315286	0.0298521	0.155418	0.883725	-0.368134	1.06916
Potra2n8c18004	[L1]	-0.425836	-0.329305	0.174424	0.0300813	0.100436	0.41498	-1.7766	0.11345
Potra2n1c1732	[L1][Consensus]	-0.425779	-0.385788	-0.082479	0.0301057	0.0515943	0.701611	-2.66075	0.0116949
Potra2n1c2265	[L1]	-0.425524	-0.303715	0.0263391	0.0302151	0.131459	0.902767	-2.10096	0.0534669
Potra2n1c2363	[L1]	-0.425405	-0.15652	0.00737962	0.0302663	0.445123	0.972699	-1.71127	0.130548
Potra2n1c229	[L1][Consensus]	-0.425058	-0.0634692	-0.39829	0.0304159	0.758063	0.0538959	-2.60517	0.0137741
Potra2n15c28987	[L1]	-0.424884	-0.188997	0.11604	0.0304908	0.355135	0.589225	-1.50849	0.197144
Potra2n11c22835	[L1]	-0.424591	-0.127905	0.376212	0.030618	0.533493	0.0700023	-0.574435	0.84851
Potra2n11c22547	[L1]	-0.424503	0.0995432	-0.232659	0.0306562	0.628517	0.273935	-1.64107	0.151173
Potra2n10c20300	[L1]	-0.424281	0.0313808	0.14231	0.0307531	0.879046	0.507109	-0.804198	0.631924
Potra2n9c18764	[L1]	-0.424166	-0.380206	0.364802	0.0308032	0.055366	0.0796479	-1.37724	0.252657
Potra2n1c1015	[L1]	-0.423818	-0.232591	0.12673	0.0309553	0.252863	0.555129	-1.60449	0.162909
Potra2n6c13252	[L1]	-0.423307	-0.330594	0.0944821	0.03118	0.099033	0.660559	-1.99257	0.0694632
Potra2n13c25949	[L1][Consensus]	-0.423052	-0.386651	-0.144646	0.0312925	0.0510294	0.500089	-2.82482	0.00709598
Potra2n6c14266	[L1]	-0.422992	-0.176368	0.182092	0.0313191	0.388765	0.394437	-1.282	0.299765
Potra2n2c6444	[L1]	-0.422937	0.185653	0.196604	0.0313432	0.363869	0.35717	-0.205672	1.25557
Potra2n10c22079	[L1][Consensus]	-0.422809	-0.226932	-0.139897	0.0314002	0.264916	0.514412	-2.3105	0.0312907
Potra2n6c14151	[L1]	-0.422605	-0.292798	0.0558417	0.0314906	0.146615	0.795508	-1.97697	0.0720682
Potra2n14c27035	[L1][Consensus]	-0.422531	-0.289265	-0.147325	0.0315235	0.151778	0.492096	-2.51905	0.0176505
Potra2n9c19749	[L1][Consensus]	-0.422529	-0.374934	-0.371429	0.0315244	0.0591223	0.0739304	-3.44613	0.000853005
Potra2n4c9605	[L1][Consensus]	-0.422474	-0.234722	-0.155327	0.0315488	0.248418	0.468612	-2.37534	0.0262994
Potra2n690s36494	[L1]	-0.42246	-0.13011	-0.12808	0.0315548	0.526404	0.550889	-1.99359	0.0692961
Potra2n13c25451	[L1][Consensus]	-0.422325	-0.276163	-0.0904763	0.0316151	0.172052	0.674161	-2.32187	0.0303601
Potra2n16c30114	[L1]	-0.422068	0.0103328	-0.282967	0.0317299	0.960045	0.180304	-2.03192	0.0632428
Potra2n6c13495	[L1]	-0.421854	0.0111901	0.284235	0.0318257	0.956733	0.178275	-0.449478	0.979631
Potra2n6c14615	[L1]	-0.421589	-0.332693	0.179865	0.0319445	0.0967798	0.400345	-1.75751	0.118246
Potra2n3c8071	[L1]	-0.421457	-0.354039	0.371873	0.0320037	0.0759884	0.0735594	-1.26021	0.311391
Potra2n3c6909	[L1]	-0.421161	-0.160127	-0.107393	0.0321371	0.434568	0.617441	-2.01904	0.065224
Potra2n2c5818	[L1][Consensus]	-0.421091	-0.272016	-0.254323	0.032169	0.178848	0.23043	-2.76342	0.00857994
Potra2n15c29147	[L1][Consensus]	-0.420949	-0.328	-0.0442372	0.0322331	0.101872	0.837378	-2.35272	0.027955
Potra2n8c17797	[L1]	-0.420878	-0.186332	0.338124	0.0322655	0.362084	0.106085	-0.849389	0.593497
Potra2n4c10154	[L1]	-0.420873	-0.187093	0.193954	0.0322674	0.360092	0.363815	-1.27278	0.304643
Potra2n3c7016	[L1]	-0.420766	-0.35288	0.0799885	0.0323163	0.0770211	0.710236	-2.09475	0.0542902
Potra2n11c22441	[L1]	-0.420649	-0.0132944	0.0835688	0.0323692	0.948606	0.697848	-1.07926	0.420705
Potra2n17c30671	[L1]	-0.420544	-0.0615321	-0.0514195	0.032417	0.765241	0.811406	-1.58176	0.170557
Potra2n13c24960	[L1]	-0.420543	-0.346752	0.281431	0.0324174	0.082662	0.182782	-1.50805	0.197313
Potra2n3c6965	[L1]	-0.420527	-0.223433	-0.064732	0.0324247	0.272552	0.763791	-2.08642	0.0554106
Potra2n1c3112	[L1][Consensus]	-0.42033	-0.31381	-0.386075	0.0325145	0.118485	0.0624058	-3.28862	0.00151019
Potra2n3c7668	[L1]	-0.420216	-0.299042	0.365538	0.0325664	0.1378	0.0789966	-1.1016	0.405953
Potra2n13c25466	[L1]	-0.419735	-0.0403387	-0.248867	0.0327862	0.844883	0.240926	-2.0679	0.0579736
Potra2n10c21680	[L1]	-0.419642	-0.339845	0.202986	0.0328292	0.0893883	0.341456	-1.70863	0.131278
Potra2n4c10215	[L1]	-0.419431	-0.0830524	-0.225528	0.0329264	0.686686	0.289324	-2.12118	0.0508605
Potra2n11c22593	[L1]	-0.419	-0.2769	0.304276	0.033125	0.170864	0.148288	-1.21609	0.335926
Potra2n3c7787	[L1]	-0.418927	-0.328098	0.224335	0.0331589	0.101764	0.291951	-1.6082	0.161687
Potra2n8c17874	[L1]	-0.418818	-0.115206	0.228469	0.0332094	0.575196	0.282914	-0.9597	0.505809
Potra2n15c28585	[L1]	-0.418655	0.31008	0.149918	0.033285	0.123165	0.484424	0.0543026	1.43504
Potra2n298s35248	[L1]	-0.418514	-0.128216	0.374297	0.0333506	0.532491	0.0715554	-0.56046	0.862749
Potra2n17c31241	[L1]	-0.418314	0.221868	0.185078	0.0334439	0.276013	0.386598	-0.115291	1.36232
Potra2n735s36623	[L1]	-0.41796	0.137704	-0.0784057	0.0336092	0.50233	0.715735	-1.08005	0.42018
Potra2n15c28303	[L1]	-0.417768	-0.318251	0.324202	0.033699	0.113086	0.122211	-1.28034	0.300639
Potra2n13c25103	[L1][Consensus]	-0.41765	-0.206746	-0.135272	0.0337545	0.310891	0.528548	-2.2201	0.0396183
Potra2n458s35734	[L1]	-0.417646	0.162177	-0.015089	0.0337562	0.428632	0.944211	-0.836263	0.60451
Potra2n10c21442	[L1]	-0.417467	-0.376688	0.36494	0.0338405	0.0578514	0.0795253	-1.34217	0.269311
Potra2n6c13643	[L1]	-0.417336	0.185649	0.381055	0.0339024	0.363878	0.0661891	0.360834	1.07734
Potra2n5c11258	[L1]	-0.417113	-0.203816	0.302455	0.0340072	0.317949	0.150855	-0.995537	0.479213
Potra2n2c4376	[L1]	-0.417074	-0.261511	0.356219	0.0340258	0.196889	0.0875409	-1.00462	0.472621
Potra2n10c22142	[L1]	-0.416968	0.0733175	-0.00402476	0.034076	0.721885	0.985109	-1.05902	0.434385
Potra2n11c22494	[L1]	-0.41681	0.0110241	0.33428	0.0341509	0.957374	0.110371	-0.282733	1.16607
Potra2n5c12795	[L1][Consensus]	-0.416445	-0.285664	-0.151665	0.0343244	0.157172	0.479287	-2.49908	0.0186773
Potra2n1c2723	[L1][Consensus]	-0.416324	-0.280501	-0.170113	0.034382	0.165141	0.426783	-2.53408	0.0169116
Potra2n3c8295	[L1]	-0.416249	-0.257629	0.239719	0.0344177	0.203862	0.259221	-1.33684	0.271911
Potra2n17c30883	[L1]	-0.416201	-0.329648	0.198635	0.0344405	0.100062	0.352124	-1.67664	0.14042
Potra2n15c29210	[L1][Consensus]	-0.416189	-0.371766	-0.0997639	0.0344463	0.0614729	0.642784	-2.62868	0.0128574
Potra2n5c11992	[L1]	-0.41581	0.0695328	0.399183	0.0346274	0.735724	0.053311	0.089692	1.3928
Potra2n3c7628	[L1]	-0.41564	-0.127427	-0.151547	0.034709	0.535038	0.479634	-2.02729	0.0639492
Potra2n3c8064	[L1][Consensus]	-0.415514	-0.276616	-0.0562994	0.0347698	0.171321	0.793867	-2.20683	0.0409892
Potra2n9c19032	[L1]	-0.41516	-0.168777	0.0299983	0.0349402	0.409822	0.889334	-1.65041	0.148289
Potra2n17c31396	[L1]	-0.415062	-0.289029	0.392607	0.0349877	0.152128	0.0577349	-0.967325	0.500072
Potra2n2c6193	[L1]	-0.414892	-0.217256	0.212252	0.0350696	0.286374	0.31939	-1.28956	0.295805
Potra2n10c20683	[L1][Consensus]	-0.414761	-0.38159	-0.030137	0.0351332	0.0544113	0.888826	-2.46676	0.0204514
Potra2n14c26432	[L1]	-0.414635	-0.32207	0.373108	0.0351943	0.108589	0.0725333	-1.13084	0.387183
Potra2n11c23451	[L1][Consensus]	-0.414326	-0.215982	-0.294191	0.035345	0.289279	0.162894	-2.68843	0.0107685
Potra2n9c19968	[L1]	-0.413616	-0.300834	0.294773	0.0356919	0.135343	0.162024	-1.2998	0.290502
Potra2n8c18569	[L1]	-0.413415	-0.371117	0.109267	0.0357907	0.0619639	0.611279	-2.04893	0.0607033
Potra2n4c9970	[L1][Consensus]	-0.413314	-0.373059	-0.261291	0.0358405	0.0605049	0.217468	-3.07642	0.0031425
Potra2n8c17645	[L1]	-0.412819	0.106682	0.391435	0.036085	0.603965	0.0585526	0.180949	1.28461
Potra2n16c29709	[L1][Consensus]	-0.412724	-0.112543	-0.262037	0.0361321	0.584118	0.216109	-2.28759	0.0332422
Potra2n16c30515	[L1][Consensus]	-0.412272	-0.257146	-0.109291	0.0363571	0.204741	0.611202	-2.28099	0.0338234
Potra2n4c9724	[L1][Consensus]	-0.411816	-0.133894	-0.185899	0.0365851	0.514339	0.384455	-2.12861	0.0499298
Potra2n4c9755	[L1]	-0.411329	-0.0592021	0.232949	0.0368293	0.773899	0.27332	-0.761636	0.669416
Potra2n17c31278	[L1]	-0.411313	0.17993	-0.217781	0.0368374	0.3791	0.306645	-1.32139	0.279555
Potra2n1c739	[L1]	-0.411239	-0.241294	0.10376	0.036875	0.235031	0.629461	-1.65052	0.148255
Potra2n13c25812	[L1][Consensus]	-0.411158	-0.362875	-0.366098	0.0369157	0.068458	0.0785041	-3.35101	0.00120774
Potra2n4c9742	[L1]	-0.411106	-0.264622	0.331068	0.0369418	0.191422	0.11405	-1.07094	0.426298
Potra2n5c10815	[L1]	-0.411035	-0.292932	0.35773	0.0369778	0.146421	0.0861109	-1.0756	0.423162
Potra2n3c7029	[L1]	-0.410375	-0.23171	0.317556	0.0373122	0.254715	0.130507	-1.01013	0.46865
Potra2n7c15991	[L1]	-0.410357	0.0533985	-0.184601	0.0373216	0.795578	0.387844	-1.58783	0.168487
Potra2n4c9563	[L1]	-0.410124	-0.377467	0.186586	0.0374401	0.0572939	0.382671	-1.84443	0.0976815
Potra2n17c30785	[L1]	-0.409836	0.0393993	0.33381	0.0375872	0.848454	0.110904	-0.180065	1.28565
Potra2n14c26898	[L1]	-0.409752	-0.158533	0.22785	0.0376304	0.439216	0.284254	-1.05542	0.436851
Potra2n9c19464	[L1]	-0.409704	-0.33799	0.0655228	0.0376548	0.0912633	0.760986	-2.0485	0.0607666
Potra2n18c32102	[L1][Consensus]	-0.409277	-0.388202	-0.357503	0.0378742	0.0500268	0.086324	-3.40125	0.00100619
Potra2n11c23588	[L1][Consensus]	-0.408606	-0.330597	-0.0367444	0.038221	0.0990302	0.86465	-2.29847	0.0323027
Potra2n16c30314	[L1]	-0.408525	-0.228506	0.354395	0.0382633	0.261528	0.0892914	-0.881795	0.566832
Potra2n2c4214	[L1]	-0.40849	-0.16378	0.369813	0.0382815	0.42402	0.0752953	-0.643146	0.780194
Potra2n2c4781	[L1]	-0.408448	-0.0910504	-0.0306101	0.0383032	0.658232	0.887091	-1.56798	0.175327
Potra2n18c32463	[L1]	-0.408186	-0.0965947	0.0768279	0.0384392	0.638773	0.721231	-1.29154	0.294776
Potra2n5c10924	[L1]	-0.407843	-0.149267	0.357505	0.0386186	0.466753	0.0863222	-0.637277	0.785917
Potra2n6c14820	[L1]	-0.407765	0.386548	0.174159	0.0386592	0.0510968	0.415702	0.405227	1.02797
Potra2n19c34345	[L1]	-0.407274	0.0175591	0.300154	0.0389167	0.932153	0.154141	-0.334528	1.10697
Potra2n1c3835	[L1][Consensus]	-0.407191	-0.219769	-0.183623	0.0389605	0.280699	0.390406	-2.35742	0.0276033
Potra2n18c31957	[L1]	-0.407082	0.0677589	0.318458	0.0390182	0.742239	0.129359	-0.136787	1.3368
Potra2n17c31002	[L1]	-0.406869	0.074334	-0.373217	0.0391305	0.718182	0.0724434	-2.07279	0.0572879
Potra2n1c1278	[L1]	-0.406633	-0.252054	0.284884	0.0392552	0.214165	0.177243	-1.15586	0.371605
Potra2n4c9580	[L1]	-0.406574	-0.26457	0.0367606	0.0392864	0.191512	0.864591	-1.88742	0.0886554
Potra2n11c23439	[L1]	-0.406568	0.209866	0.184861	0.0392895	0.303481	0.387163	-0.111476	1.36686
Potra2n1c702	[L1]	-0.406566	-0.314181	0.347491	0.0392905	0.118027	0.0961547	-1.15829	0.37012
Potra2n13c26302	[L1]	-0.406279	-0.153075	-0.0353024	0.039443	0.455329	0.869917	-1.7515	0.11979
Potra2n8c17391	[L1]	-0.406215	-0.28833	0.380349	0.0394769	0.153165	0.0667349	-0.9741	0.49501
Potra2n18c33090	[L1]	-0.405802	-0.339095	0.401635	0.0396973	0.0901424	0.05173	-1.06396	0.431018
Potra2n6c15153	[L1]	-0.405749	-0.0308626	-0.125991	0.0397257	0.881029	0.557457	-1.648	0.149029
Potra2n13c26123	[L1]	-0.405182	-0.0795356	0.00552336	0.0400299	0.699333	0.979565	-1.42623	0.230702
Potra2n12c23925	[L1][Consensus]	-0.405167	-0.373949	-0.279704	0.0400379	0.059846	0.185597	-3.10547	0.00284968
Potra2n2c6019	[L1]	-0.404792	-0.0627803	-0.259344	0.0402405	0.760614	0.22104	-2.11095	0.0521644
Potra2n12c24362	[L1]	-0.404597	-0.342173	0.147622	0.0403458	0.0870762	0.491215	-1.81955	0.103242
Potra2n5c12125	[L1]	-0.404517	0.163646	0.239161	0.0403891	0.424406	0.260365	-0.0860014	1.3972
Potra2n10c21821	[L1]	-0.404388	0.179262	-0.0565948	0.0404592	0.380902	0.792808	-0.85392	0.589724
Potra2n18c32533	[L1][Consensus]	-0.404287	-0.364153	-0.0321777	0.040514	0.0674181	0.881348	-2.3794	0.026011
Potra2n234s35062	[L1][Consensus]	-0.404002	-0.269165	-0.143002	0.0406686	0.183625	0.505026	-2.38223	0.0258123
Potra2n18c33032	[L1]	-0.404	-0.375875	0.298681	0.0406696	0.058438	0.156272	-1.49542	0.202206
Potra2n1c729	[L1]	-0.403903	-0.26648	0.395783	0.0407228	0.188206	0.055564	-0.850109	0.592897
Potra2n17c31116	[L1]	-0.403693	-0.202308	0.0646306	0.0408377	0.32162	0.76415	-1.61567	0.159249
Potra2n10c20832	[L1]	-0.403617	-0.346619	0.218721	0.0408789	0.0827878	0.304511	-1.63118	0.154278
Potra2n4c9676	[L1][Consensus]	-0.403391	-0.135963	-0.234149	0.0410026	0.507799	0.270788	-2.24272	0.0373725
Potra2n10c21666	[L1]	-0.403331	-0.0373919	0.0777752	0.0410354	0.856095	0.71793	-1.10426	0.404219
Potra2n11c22949	[L1]	-0.402951	-0.0925612	0.176712	0.0412444	0.652907	0.40879	-0.987151	0.485353
Potra2n16c30178	[L1]	-0.40277	-0.0347036	0.320281	0.0413447	0.866346	0.127058	-0.406843	1.02619
Potra2n15c28465	[L1]	-0.402678	0.20335	0.286881	0.0413953	0.31908	0.174093	0.175311	1.29125
Potra2n17c30661	[L1]	-0.402506	-0.166108	0.182508	0.0414905	0.417372	0.39334	-1.18109	0.356349
Potra2n2c4176	[L1]	-0.40216	-0.108859	0.355178	0.0416822	0.596561	0.088537	-0.509027	0.9161
Potra2n17c31739	[L1][Consensus]	-0.401275	-0.30189	-0.080565	0.0421764	0.133909	0.708236	-2.30253	0.0319578
Potra2n3c8107	[L1]	-0.401243	0.09018	-0.0740071	0.0421941	0.661307	0.73109	-1.14747	0.376784
Potra2n4c9256	[L1]	-0.400979	0.272739	0.00163326	0.0423425	0.17765	0.993957	-0.405683	1.02746
Potra2n12c24915	[L1]	-0.400836	0.286166	-0.255358	0.0424232	0.156412	0.228473	-1.07559	0.423168
Potra2n17c31154	[L1]	-0.400833	-0.241826	0.163726	0.0424248	0.233969	0.444597	-1.45147	0.219972
Potra2n299s35255	[L1]	-0.400679	-0.0552535	0.307026	0.0425116	0.788632	0.144472	-0.497846	0.927889
Potra2n6c13076	[L1]	-0.400432	-0.310029	0.114349	0.0426509	0.12323	0.594699	-1.79543	0.108879
Potra2n14c27796	[L1]	-0.400397	-0.0507211	0.0994465	0.0426706	0.805631	0.643846	-1.07299	0.424915
Potra2n1c1569	[L1]	-0.400213	-0.151621	0.283838	0.0427752	0.459673	0.178908	-0.84082	0.600673
Potra2n355s35382	[L1]	-0.400209	-0.331942	0.120935	0.0427773	0.0975812	0.5735	-1.84569	0.0974051
Potra2n12c24519	[L1]	-0.39983	-0.289933	0.0868446	0.042993	0.150793	0.686579	-1.80618	0.106335
Potra2n5c12565	[L1]	-0.399191	-0.0579647	0.216417	0.0433579	0.778508	0.309759	-0.764193	0.667129
Potra2n7c16499	[L1]	-0.399069	-0.356816	0.40164	0.0434275	0.0735568	0.0517269	-1.09825	0.408142
Potra2n17c31454	[L1]	-0.398692	-0.207577	0.163582	0.0436447	0.308906	0.445004	-1.34263	0.269087
Potra2n4c9640	[L1]	-0.398624	-0.0108816	0.0529997	0.0436839	0.957925	0.805716	-1.08075	0.419713
Potra2n8c17105	[L1]	-0.398619	-0.175572	0.151216	0.0436863	0.390944	0.480604	-1.28274	0.299373
Potra2n10c20907	[L1]	-0.398464	0.0873823	0.120107	0.0437757	0.671227	0.576147	-0.618478	0.80439
Potra2n1c3000	[L1]	-0.3983	-0.157366	-0.0488296	0.0438708	0.442634	0.820751	-1.77371	0.114168
Potra2n17c31455	[L1]	-0.397763	0.159792	-0.271235	0.0441826	0.435544	0.19983	-1.48823	0.205036
Potra2n1c280	[L1]	-0.397378	-0.0803546	0.131538	0.044407	0.696381	0.540094	-1.05893	0.434449
Potra2n7c16473	[L1][Consensus]	-0.397197	-0.13363	-0.2339	0.0445126	0.515175	0.271312	-2.21442	0.0401998
Potra2n13c26305	[L1][Consensus]	-0.396713	-0.216211	-0.334087	0.0447962	0.288755	0.11059	-2.74938	0.0089563
Potra2n4c8749	[L1]	-0.396681	-0.0908702	-0.10855	0.0448155	0.658868	0.613636	-1.73995	0.122802
Potra2n12c23818	[L1][Consensus]	-0.396584	-0.0474888	-0.301746	0.0448726	0.817806	0.151861	-2.16458	0.04563
Potra2n13c25184	[L1][Consensus]	-0.396529	-0.350682	-0.168063	0.0449048	0.0790101	0.432458	-2.6819	0.0109809
Potra2n673s36390	[L1]	-0.395942	0.00740687	-0.113233	0.0452519	0.971354	0.598323	-1.47163	0.211681
Potra2n9c19738	[L1]	-0.395782	0.104489	-0.34732	0.0453468	0.611464	0.0963297	-1.86883	0.0924704
Potra2n14c26825	[L1]	-0.395735	-0.243613	0.0500132	0.0453746	0.230423	0.816477	-1.75156	0.119774
Potra2n454s35725	[L1]	-0.395325	-0.355738	0.189513	0.0456184	0.0744938	0.375115	-1.71524	0.129452
Potra2n6c13054	[L1][Consensus]	-0.395275	-0.274159	-0.362344	0.0456484	0.175314	0.0818514	-3.00609	0.00396947
Potra2n12c24338	[L1][Consensus]	-0.395145	-0.239809	-0.150119	0.045726	0.238013	0.48383	-2.28332	0.0336169
Potra2n2c5382	[L1]	-0.395089	-0.358458	0.375821	0.0457596	0.0721469	0.0703176	-1.17259	0.361442
Potra2n18c32755	[L1]	-0.39497	-0.0206136	0.14892	0.0458311	0.920384	0.487369	-0.833374	0.60695
Potra2n3c6498	[L1]	-0.394892	-0.239317	0.29548	0.0458773	0.239006	0.160973	-1.04663	0.442907
Potra2n12c23823	[L1]	-0.394808	-0.378128	0.291591	0.045928	0.0568241	0.166818	-1.49295	0.203176
Potra2n6c13646	[L1]	-0.394788	-0.231817	0.0737488	0.0459403	0.254489	0.731994	-1.64849	0.148877
Potra2n10c20825	[L1]	-0.394745	-0.308508	0.0874257	0.045966	0.125177	0.684587	-1.84522	0.0975073
Potra2n14c27366	[L1]	-0.394697	0.0953104	0.180916	0.0459948	0.643261	0.397551	-0.414672	1.01757
Potra2n9c19945	[L1]	-0.394311	0.240311	0.26087	0.0462269	0.237003	0.218237	0.237256	1.21869
Potra2n12c24206	[L1][Consensus]	-0.394277	-0.287522	-0.20077	0.0462475	0.154373	0.346864	-2.56704	0.0153856
Potra2n458s35732	[L1]	-0.394245	0.154155	-0.015575	0.0462667	0.452115	0.942417	-0.781595	0.651679
Potra2n10c22090	[L1]	-0.39418	-0.235938	0.188935	0.0463056	0.245903	0.376599	-1.341	0.269879
Potra2n4c9762	[L1][Consensus]	-0.394107	-0.339956	-0.147743	0.0463502	0.0892768	0.490855	-2.5829	0.0146962
Potra2n8c17164	[L1][Consensus]	-0.394096	-0.330436	-0.0412882	0.0463569	0.0992043	0.848092	-2.26136	0.0356058
Potra2n7c15650	[L1][Consensus]	-0.394033	-0.306519	-0.0537212	0.0463944	0.127756	0.803122	-2.21961	0.0396684
Potra2n12c24778	[L1]	-0.393952	-0.335827	0.239303	0.0464439	0.093486	0.260073	-1.5053	0.198369
Potra2n16c29938	[L1]	-0.393713	0.187586	-0.18466	0.0465885	0.358806	0.38769	-1.14609	0.377639
Potra2n8c18492	[L1][Consensus]	-0.393574	-0.321742	-0.123507	0.0466729	0.108971	0.565313	-2.4564	0.0210508
Potra2n4c8978	[L1]	-0.39328	-0.328831	0.111224	0.0468516	0.100957	0.604874	-1.83921	0.0988258
Potra2n10c20139	[L1]	-0.393226	0.147836	-0.232868	0.0468845	0.471083	0.273493	-1.39669	0.243761
Potra2n299s35258	[L1][Consensus]	-0.393119	-0.285111	-0.164436	0.0469496	0.158012	0.442599	-2.45394	0.0211952
Potra2n10c21804	[L1]	-0.393068	-0.335176	0.369479	0.046981	0.0941639	0.0755797	-1.1109	0.399917
Potra2n8c18621	[L1]	-0.392939	-0.241809	0.304639	0.04706	0.234003	0.147781	-1.02031	0.461371
Potra2n4c10205	[L1]	-0.392932	0.301954	0.338274	0.0470642	0.133823	0.10592	0.660596	0.763307
Potra2n4c9532	[L1]	-0.392842	0.336791	0.0371345	0.0471193	0.0924903	0.863227	-0.082356	1.40155
Potra2n5c11854	[L1]	-0.392623	0.0154675	-0.00562498	0.0472534	0.940219	0.979189	-1.14499	0.378322
Potra2n6c14498	[L1][Consensus]	-0.392456	-0.117907	-0.241737	0.0473561	0.566207	0.25511	-2.17584	0.0443506
Potra2n10c20527	[L1]	-0.392449	-0.244572	0.362531	0.0473601	0.228536	0.0816814	-0.850494	0.592575
Potra2n6c13977	[L1][Consensus]	-0.392291	-0.155179	-0.247502	0.0474575	0.449082	0.243602	-2.29933	0.0322292
Potra2n502s35831	[L1][Consensus]	-0.39214	-0.25634	-0.216674	0.0475503	0.206213	0.309172	-2.50968	0.0181263
Potra2n16c30116	[L1]	-0.391973	0.245053	-0.165745	0.0476533	0.227594	0.438923	-0.916843	0.538837
Potra2n13c25166	[L1]	-0.391724	-0.191347	-0.105841	0.047807	0.349072	0.622565	-2.00617	0.0672578
Potra2n6c14101	[L1]	-0.391693	-0.172901	0.155377	0.0478267	0.398304	0.468467	-1.2402	0.322354
Potra2n10c20366	[L1][Consensus]	-0.391644	-0.317536	-0.206861	0.047857	0.113943	0.33212	-2.6689	0.011415
Potra2n13c25607	[L1][Consensus]	-0.391336	-0.383326	0.0265717	0.0480482	0.0532323	0.901912	-2.23978	0.0376576
Potra2n14c26995	[L1]	-0.391269	-0.0725593	-0.227084	0.0480897	0.724651	0.285921	-2.00043	0.068181
Potra2n4c8852	[L1]	-0.391113	-0.195865	0.0271573	0.0481867	0.337592	0.899761	-1.65614	0.146539
Potra2n2c5577	[L1]	-0.390829	0.185859	-0.0397471	0.0483637	0.363325	0.853701	-0.743335	0.685919
Potra2n148s34726	[L1]	-0.390821	-0.328877	0.392714	0.048369	0.100906	0.0576611	-1.00975	0.468923
Potra2n4c9804	[L1]	-0.390789	-0.291725	0.338988	0.0483887	0.148169	0.105138	-1.06139	0.432767
Potra2n16c30553	[L1]	-0.390671	-0.375753	0.233443	0.0484626	0.0585266	0.272275	-1.64047	0.151362
Potra2n11c22749	[L1]	-0.390651	-0.167679	0.00731627	0.0484753	0.412918	0.972934	-1.62589	0.155958
Potra2n15c28264	[L1]	-0.390372	-0.150919	0.195932	0.0486498	0.461778	0.358847	-1.0586	0.434674
Potra2n16c29831	[L1]	-0.390167	0.234787	-0.340525	0.048779	0.248282	0.10347	-1.4491	0.220965
Potra2n2c4636	[L1]	-0.389431	-0.239253	0.302913	0.0492437	0.239135	0.150206	-1.00607	0.471571
Potra2n14c27577	[L1]	-0.389381	-0.363653	0.14137	0.0492748	0.067823	0.509948	-1.85515	0.0953612
Potra2n2c6199	[L1]	-0.389374	0.16539	0.00293628	0.0492793	0.419416	0.989136	-0.682578	0.742311
Potra2n6c13571	[L1]	-0.389293	-0.109453	0.0989813	0.0493311	0.594546	0.645405	-1.20429	0.342716
Potra2n12c23968	[L1]	-0.388803	0.348108	-0.00107517	0.0496428	0.081387	0.996022	-0.136127	1.33758
Potra2n609s36144	[L1][Consensus]	-0.388615	-0.29885	-0.0583397	0.0497628	0.138065	0.786562	-2.19017	0.0427675
Potra2n7c16548	[L1]	-0.3884	-0.142123	0.110258	0.0499	0.488577	0.608033	-1.26434	0.309162
Potra2n5c12419	[I48][Consensus]	-0.387933	-0.49896	0.191644	0.0501995	0.00946486	0.369668	-2.18214	0.0436486
Potra2n15c28183	[I48][Consensus]	-0.387756	-0.41938	-0.145236	0.0503135	0.0329499	0.498324	-2.81751	0.00725975
Potra2n5c11016	[I48][Consensus]	-0.387707	-0.660092	0.102623	0.0503452	0.000243251	0.63324	-3.1211	0.00270268
Potra2n9c19820	[I48][Consensus]	-0.387692	-0.472538	-0.293179	0.0503548	0.0147823	0.164414	-3.42691	0.000915737
Potra2n9c19202	[I48][Consensus]	-0.387692	-0.483632	0.140119	0.0503548	0.0123093	0.513737	-2.2677	0.0350213
Potra2n11c23078	[I48][Consensus]	-0.387675	-0.661169	0.180907	0.0503662	0.000235666	0.397576	-2.90993	0.00542269
Potra2n7c16224	[E81]	-0.387577	-0.301601	0.455516	0.0504292	0.134301	0.0252951	-0.70574	0.720525
Potra2n7c16619	[E81]	-0.387513	-0.182045	0.466545	0.0504704	0.373428	0.0215525	-0.307874	1.13727
Potra2n16c30488	[I48]	-0.387471	-0.442275	0.39398	0.0504978	0.0236747	0.0567889	-1.37208	0.255056
Potra2n4c10003	[E81][Consensus]	-0.387412	-0.207968	-0.47188	0.050536	0.307974	0.01991	-3.14087	0.00252668
Potra2n19c33879	[I48]	-0.387197	-0.501968	0.252211	0.0506747	0.0089768	0.234457	-2.01846	0.0653148
Potra2n6c13748	[E81]	-0.386646	0.0258217	0.417193	0.051033	0.900357	0.0425325	0.122616	1.35362
Potra2n10c22111	[E81]	-0.386626	-0.277999	0.486661	0.0510458	0.169104	0.0158832	-0.521275	0.903263
Potra2n3c7528	[I48]	-0.385801	-0.419967	0.243383	0.0515857	0.0326801	0.251789	-1.74434	0.121651
Potra2n5c11902	[I48]	-0.385703	-0.44177	0.281604	0.0516505	0.0238535	0.182501	-1.70856	0.131299
Potra2n1c1702	[I48][Consensus]	-0.385621	-0.496653	0.16994	0.0517043	0.00985415	0.42726	-2.22654	0.0389674
Potra2n1c3015	[I48][Consensus]	-0.385554	-0.618631	-0.0406491	0.0517487	0.000754973	0.850417	-3.30443	0.00142757
Potra2n9c18729	[E81]	-0.385086	-0.293645	0.413652	0.0520571	0.145397	0.0445036	-0.812585	0.624684
Potra2n3c7886	[E81]	-0.384797	-0.00198944	0.422824	0.0522487	0.992304	0.0395407	0.0685943	1.41797
Potra2n6c13458	[I48][Consensus]	-0.384734	-0.548218	0.187448	0.0522907	0.00373715	0.380436	-2.37537	0.0262972
Potra2n1c2773	[I48][Consensus]	-0.384557	-0.500745	0.204298	0.0524085	0.00917268	0.338278	-2.14198	0.0482927
Potra2n2c6220	[E81][Consensus]	-0.384385	-0.242515	-0.482952	0.0525227	0.232598	0.0168249	-3.2726	0.00159846
Potra2n5c11788	[I48][Consensus]	-0.38423	-0.649377	0.203794	0.0526264	0.000331219	0.339495	-2.77566	0.00826343
Potra2n4c9229	[I48][Consensus]	-0.384193	-0.563043	0.0677775	0.0526511	0.00274709	0.753007	-2.76409	0.0085622
Potra2n4c9118	[I48][Consensus]	-0.383922	-0.460129	-0.218031	0.0528322	0.0180193	0.306078	-3.15166	0.00243517
Potra2n15c29178	[E81][Consensus]	-0.383695	-0.0375667	-0.632806	0.0529844	0.855429	0.000905005	-3.27048	0.00161047
Potra2n1c139	[I48]	-0.383565	-0.463423	0.213241	0.0530716	0.0171083	0.317085	-1.9758	0.0722668
Potra2n11c23282	[E81]	-0.383136	-0.171842	0.426843	0.0533603	0.401244	0.0375085	-0.397899	1.03606
Potra2n4c10419	[I48][Consensus]	-0.383127	-0.389204	-0.31771	0.0533667	0.0493876	0.130311	-3.19518	0.00209613
Potra2n9c19907	[E81]	-0.382367	-0.242303	0.487751	0.0538812	0.233019	0.0156149	-0.394961	1.03931
Potra2n17c31003	[I48][Consensus]	-0.381921	-0.470176	-0.135611	0.0541851	0.0153583	0.527505	-2.95075	0.00475512
Potra2n3c7201	[E81]	-0.381836	0.0605869	0.500938	0.054243	0.76875	0.0126512	0.524878	0.899502
Potra2n10c21024	[I48][Consensus]	-0.381512	-0.570387	0.221594	0.0544648	0.00234609	0.298043	-2.35943	0.0274542
Potra2n19c33666	[E81]	-0.381022	-0.0953141	0.547859	0.0548018	0.643248	0.00558218	0.260957	1.19119
Potra2n1c710	[I48][Consensus]	-0.380977	-0.515554	-0.0470722	0.054833	0.00702576	0.827105	-2.87529	0.00605485
Potra2n19c34209	[E81]	-0.380917	0.176064	-0.462373	0.0548742	0.389595	0.0229115	-1.98623	0.0705113
Potra2n16c29728	[E81][Consensus]	-0.380897	-0.348141	-0.522388	0.0548879	0.0813569	0.00882645	-3.73176	0.000285218
Potra2n14c27113	[I48][Consensus]	-0.380495	-0.613262	-0.0445533	0.0551661	0.000864283	0.836232	-3.27378	0.00159181
Potra2n3c6664	[I48][Consensus]	-0.380167	-0.553681	-0.0768164	0.0553934	0.00334188	0.721271	-3.10454	0.00285865
Potra2n1c3324	[I48][Consensus]	-0.379976	-0.669304	-0.249446	0.0555259	0.000184735	0.239798	-4.11108	5.90712e-05
Potra2n10c21737	[E81][Consensus]	-0.379858	0.062313	-0.469156	0.0556081	0.762345	0.0207353	-2.33294	0.0294769
Potra2n18c32773	[E81]	-0.379742	0.034988	0.452001	0.0556891	0.86526	0.0265923	0.287692	1.16037
Potra2n1c1059	[E81][Consensus]	-0.379712	-0.386316	-0.594536	0.0557102	0.0512482	0.00218478	-4.13711	5.27555e-05
Potra2n1c924	[I48][Consensus]	-0.379449	-0.558346	0.0345828	0.0558934	0.00303308	0.872547	-2.81915	0.0072227
Potra2n278s35190	[I48]	-0.379073	-0.455435	0.222521	0.0561572	0.0193858	0.295973	-1.90591	0.0849928
Potra2n2c4051	[I48][Consensus]	-0.378585	-0.479016	-0.248765	0.0565005	0.013293	0.241127	-3.29057	0.00149978
Potra2n18c32980	[I48][Consensus]	-0.378502	-0.42696	-0.185956	0.056559	0.0296027	0.384308	-2.92634	0.00514456
Potra2n8c18111	[I48][Consensus]	-0.378404	-0.617058	-0.127323	0.0566288	0.000785673	0.553263	-3.51009	0.000671936
Potra2n19c33904	[E81][Consensus]	-0.378372	-0.339981	-0.513687	0.0566509	0.089252	0.0102421	-3.66503	0.000370959
Potra2n13c26183	[E81]	-0.378254	0.171982	0.535908	0.0567349	0.400854	0.00695101	0.986019	0.486185
Potra2n13c26078	[I48][Consensus]	-0.378082	-0.617913	0.235938	0.0568568	0.000768864	0.267038	-2.51507	0.0178515
Potra2n9c19652	[E81][Consensus]	-0.377625	-0.231261	-0.519681	0.0571814	0.255663	0.00924833	-3.3494	0.0012148
Potra2n17c31102	[E81]	-0.377483	-0.348221	0.636305	0.0572821	0.0812818	0.000830105	-0.114866	1.36283
Potra2n1c3566	[I48]	-0.377223	-0.428443	0.128551	0.0574682	0.0289813	0.549412	-2.0677	0.0580023
Potra2n14c27184	[I48]	-0.377217	0.533585	0.322999	0.0574726	0.00499677	0.123683	1.46813	0.213103
Potra2n5c12487	[E81]	-0.376997	-0.109778	0.41485	0.0576298	0.593445	0.0438286	-0.237914	1.21792
Potra2n6c13431	[I48][Consensus]	-0.376875	-0.469783	0.0313463	0.0577175	0.015456	0.884393	-2.47822	0.0198061
Potra2n16c29557	[E81][Consensus]	-0.376731	-0.0550082	-0.450442	0.0578204	0.78955	0.0271842	-2.59057	0.0143726
Potra2n5c11406	[I48]	-0.376398	-0.412942	0.384401	0.0580601	0.0360242	0.0636486	-1.26444	0.309107
Potra2n18c32877	[E81]	-0.376095	-0.168664	0.497334	0.0582788	0.41014	0.0134108	-0.122388	1.35389
Potra2n8c17919	[E81]	-0.375823	-0.304361	0.481861	0.0584757	0.130599	0.0171104	-0.58398	0.83885
Potra2n14c27066	[I48][Consensus]	-0.375805	-0.755885	0.253553	0.0584886	7.98281e-06	0.231893	-3.20613	0.00201799
Potra2n15c28070	[E81]	-0.375409	-0.348036	0.418824	0.0587764	0.0814547	0.041648	-0.935205	0.524524
Potra2n1c1642	[I48][Consensus]	-0.375267	-0.571624	0.287875	0.0588793	0.00228375	0.17254	-2.15197	0.0470996
Potra2n4c10454	[I48][Consensus]	-0.375138	-0.454622	-0.305761	0.0589738	0.019631	0.146219	-3.35824	0.00117663
Potra2n6c15088	[E81][Consensus]	-0.374776	0.0590873	-0.451598	0.0592381	0.774327	0.0267443	-2.265	0.0352693
Potra2n8c17845	[E81]	-0.374633	-0.0694809	0.412558	0.0593432	0.735915	0.0451267	-0.1227	1.35352
Potra2n12c24513	[I48][Consensus]	-0.37445	-0.537164	0.236465	0.059477	0.0046596	0.265939	-2.15805	0.0463864
Potra2n5c12071	[E81][Consensus]	-0.37416	0.021913	-0.593004	0.05969	0.915382	0.00225811	-2.89794	0.00563437
Potra2n11c22723	[E81]	-0.374071	-0.297648	0.505364	0.059756	0.139735	0.011767	-0.473173	0.954135
Potra2n2c5564	[I48]	-0.373909	-0.474146	0.400184	0.0598754	0.0144003	0.052661	-1.4214	0.232799
Potra2n15c28066	[I48]	-0.373882	-0.415708	0.157902	0.0598954	0.0346765	0.461178	-1.93171	0.0800921
Potra2n15c28991	[I48]	-0.373841	-0.495748	0.220041	0.0599257	0.0100103	0.301527	-2.04314	0.0615585
Potra2n197s34853	[I48][Consensus]	-0.373829	-0.401316	0.000909511	0.0599342	0.0421531	0.996635	-2.31143	0.0312139
Potra2n13c26252	[I48][Consensus]	-0.373792	-0.72642	0.0417357	0.0599614	2.64833e-05	0.846464	-3.60327	0.000471359
Potra2n16c30214	[I48]	-0.37379	-0.423296	0.248065	0.0599631	0.0311849	0.242496	-1.70259	0.132966
Potra2n2c5066	[I48][Consensus]	-0.37353	-0.534213	0.121349	0.0601559	0.00493616	0.572179	-2.46577	0.0205078
Potra2n5c10872	[E81][Consensus]	-0.373351	-0.205462	-0.478783	0.0602881	0.313972	0.0179372	-3.11112	0.0027957
Potra2n19c34442	[E81]	-0.373205	-0.354545	0.615853	0.0603964	0.0755406	0.00135589	-0.212297	1.24781
Potra2n199s34913	[E81]	-0.37285	-0.0882301	0.435608	0.0606608	0.668215	0.033363	-0.094086	1.38756
Potra2n10c20657	[I48][Consensus]	-0.372509	-0.723524	0.103506	0.0609156	2.9554e-05	0.630303	-3.41357	0.000961769
Potra2n1c1611	[E81]	-0.370998	-0.180175	0.589811	0.0620539	0.378441	0.00241778	0.217209	1.24207
Potra2n16c30133	[I48][Consensus]	-0.370966	-0.43106	-0.0015276	0.062078	0.0279098	0.994348	-2.4104	0.0239028
Potra2n137s34705	[I48]	-0.369707	-0.413438	0.0810415	0.0630393	0.0357797	0.706585	-2.12153	0.0508164
Potra2n2c5856	[I48]	-0.369443	-0.469354	0.375682	0.0632422	0.0155631	0.0704291	-1.46743	0.21339
Potra2n9c18803	[E81]	-0.369125	-0.15542	0.552139	0.0634873	0.448368	0.00515051	0.143955	1.3283
Potra2n5c11202	[E81]	-0.369027	-0.30878	0.43531	0.0635636	0.124826	0.0334979	-0.735165	0.693358
Potra2n5c10597	[I48][Consensus]	-0.36869	-0.543876	-0.16129	0.063824	0.00407904	0.451494	-3.25929	0.00167536
Potra2n15c28186	[I48][Consensus]	-0.368368	-0.608302	-0.0632506	0.0640744	0.000977173	0.769052	-3.26229	0.00165774
Potra2n2c4953	[E81]	-0.368341	0.0450215	0.492978	0.0640953	0.827129	0.0143787	0.496524	0.929288
Potra2n197s34882	[I48][Consensus]	-0.368111	-0.771294	0.0261605	0.0642742	3.98246e-06	0.903423	-3.91652	0.000134756
Potra2n12c24818	[I48][Consensus]	-0.368066	-0.525432	0.199527	0.0643099	0.00584249	0.349921	-2.1959	0.0421488
Potra2n14c26998	[I48][Consensus]	-0.367209	-0.648425	0.196514	0.0649805	0.000340235	0.357393	-2.73549	0.00934309
Potra2n7c15595	[E81][Consensus]	-0.366962	-0.332708	-0.579637	0.0651748	0.0967641	0.00299204	-3.85943	0.000170479
Potra2n5c11089	[I48][Consensus]	-0.366818	-0.643125	-0.341159	0.0652888	0.000394467	0.102788	-4.21011	3.82872e-05
Potra2n6c14696	[I48][Consensus]	-0.366601	-0.546258	-0.0316488	0.0654604	0.00388831	0.883285	-2.90716	0.00547098
Potra2n15c28034	[I48]	-0.366507	-0.540325	0.326594	0.0655344	0.00437804	0.11932	-1.87926	0.0903141
Potra2n18c32925	[E81]	-0.366494	-0.019556	0.436306	0.0655449	0.924457	0.0330494	0.123954	1.35203
Potra2n12c24315	[I48]	-0.366428	-0.51817	0.257354	0.065597	0.00669434	0.22473	-1.99704	0.0687306
Potra2n19c33922	[I48][Consensus]	-0.366352	-0.550353	0.223807	0.0656573	0.0035782	0.293118	-2.22066	0.039561
Potra2n1621s37154	[I48][Consensus]	-0.366128	-0.446861	0.0723621	0.0658349	0.0221004	0.736858	-2.24948	0.0367225
Potra2n6c14114	[I48][Consensus]	-0.365898	-0.591213	0.173688	0.0660178	0.00146949	0.416984	-2.53204	0.0170101
Potra2n12c23938	[I48][Consensus]	-0.365864	-0.736302	-0.0603081	0.0660449	1.80247e-05	0.779531	-3.91399	0.000136177
Potra2n18c32866	[I48]	-0.365592	0.388508	0.125021	0.0662614	0.0498308	0.56052	0.415902	1.01622
Potra2n16c30516	[I48][Consensus]	-0.365188	-0.655936	-0.0505724	0.0665845	0.00027458	0.81446	-3.4421	0.000865816
Potra2n11c22672	[I48][Consensus]	-0.365059	-0.614171	-0.0172565	0.0666882	0.000844858	0.936212	-3.1532	0.00242235
Potra2n13c25272	[I48]	-0.364722	-0.428554	0.29556	0.066959	0.0289351	0.160855	-1.55215	0.18094
Potra2n1c1088	[I48][Consensus]	-0.36472	-0.57482	0.0707926	0.0669605	0.00212919	0.742375	-2.74108	0.00918562
Potra2n3c7270	[E81]	-0.364416	-0.179676	0.407569	0.0672058	0.379784	0.0480554	-0.422411	1.00909
Potra2n7c16581	[I48][Consensus]	-0.364413	-0.677552	-0.0575549	0.0672079	0.000143231	0.78937	-3.56864	0.00053825
Potra2n14c27098	[E81]	-0.364407	-0.310792	0.431227	0.067213	0.122261	0.0353868	-0.739973	0.688975
Potra2n8c16948	[E81]	-0.364178	-0.261491	0.473593	0.0673979	0.196924	0.0194049	-0.442996	0.986653
Potra2n18c32672	[E81]	-0.363869	0.0954055	0.48891	0.0676483	0.642928	0.0153336	0.63986	0.783396
Potra2n10c20153	[E81]	-0.363344	-0.216246	0.427848	0.0680747	0.288675	0.0370137	-0.460061	0.968209
Potra2n18c32291	[E81]	-0.36286	-0.0481331	0.639115	0.0684703	0.815376	0.000773885	0.837545	0.603429
Potra2n13c25819	[E81][Consensus]	-0.362809	-0.320234	-0.45082	0.0685115	0.110735	0.0270399	-3.32927	0.00130611
Potra2n18c31990	[E81]	-0.362621	-0.107043	0.423635	0.0686658	0.602735	0.0391235	-0.154119	1.31627
Potra2n1c2606	[E81]	-0.362614	0.110967	-0.406194	0.0686718	0.589426	0.0488882	-1.92661	0.0810422
Potra2n17c31139	[I48][Consensus]	-0.362604	-0.659593	-0.356691	0.0686799	0.000246836	0.087092	-4.32518	2.28614e-05
Potra2n19c33269	[I48][Consensus]	-0.362555	-0.765142	0.130985	0.0687202	5.28956e-06	0.541811	-3.57002	0.000535422
Potra2n12c24702	[E81]	-0.362416	0.233694	0.480017	0.0688342	0.250556	0.017602	1.01588	0.464529
Potra2n15c28799	[I48]	-0.362406	-0.432505	0.300295	0.0688423	0.0273321	0.153938	-1.54425	0.183792
Potra2n8c17485	[I48][Consensus]	-0.362034	-0.536606	0.0533162	0.0691485	0.00471086	0.804578	-2.62339	0.0130591
Potra2n1c1107	[I48][Consensus]	-0.362	-0.536944	-0.277725	0.0691767	0.00467976	0.188858	-3.5415	0.000596783
Potra2n3c7943	[E81]	-0.36155	-0.132754	0.522308	0.0695486	0.51796	0.00883863	0.120567	1.35605
Potra2n17c31060	[E81]	-0.361504	-0.201702	0.503932	0.0695873	0.323101	0.0120473	-0.147553	1.32404
Potra2n1c1854	[I48][Consensus]	-0.361348	-0.523855	-0.260613	0.0697165	0.00601925	0.218707	-3.4379	0.000879355
Potra2n4c9639	[E81]	-0.361203	-0.224445	0.412618	0.0698367	0.270331	0.0450921	-0.527551	0.896716
Potra2n13c25598	[E81][Consensus]	-0.360908	-0.377916	-0.42172	0.0700825	0.056974	0.0401136	-3.41162	0.000968671
Potra2n15c28798	[I48]	-0.360644	-0.540091	0.351855	0.0703029	0.00439832	0.0917729	-1.78191	0.112147
Potra2n9c18937	[I48][Consensus]	-0.360537	-0.645962	0.1097	0.0703922	0.000364567	0.609859	-2.94266	0.00488114
Potra2n1190s36985	[I48][Consensus]	-0.360347	-0.49806	-0.312465	0.0705509	0.00961517	0.137132	-3.48892	0.000727457
Potra2n1c3027	[E81][Consensus]	-0.360096	-0.301966	-0.498997	0.0707613	0.133808	0.0130558	-3.43178	0.00089944
Potra2n13c25352	[E81][Consensus]	-0.359772	0.00806831	-0.449851	0.0710343	0.968797	0.0274114	-2.3545	0.0278214
Potra2n14c26871	[E81][Consensus]	-0.359519	0.0130804	-0.644416	0.0712477	0.949432	0.00067671	-3.10093	0.00289371
Potra2n4c8835	[E81]	-0.359336	-0.186339	0.602161	0.0714023	0.362066	0.00184904	0.289103	1.15875
Potra2n1c3252	[I48][Consensus]	-0.359253	-0.548251	0.0454373	0.0714718	0.00373468	0.833026	-2.6824	0.0109643
Potra2n7c15800	[E81]	-0.35917	-0.26372	0.543013	0.0715426	0.192996	0.00610714	-0.179655	1.28613
Potra2n18c32766	[I48]	-0.359149	-0.471529	0.214724	0.07156	0.015026	0.313651	-1.92082	0.0821324
Potra2n15c28061	[I48]	-0.359023	-0.49146	0.253284	0.0716666	0.0107793	0.232405	-1.88331	0.0894871
Potra2n6c13849	[E81][Consensus]	-0.35869	0.0717713	-0.476793	0.07195	0.727529	0.018489	-2.26337	0.035419
Potra2n6c13853	[I48][Consensus]	-0.358682	-0.72701	-0.321683	0.0719565	2.58938e-05	0.125309	-4.57371	7.18728e-06
Potra2n5c10608	[I48][Consensus]	-0.358608	-0.588654	-0.234753	0.0720191	0.00155906	0.269516	-3.62017	0.00044162
Potra2n14c27465	[I48][Consensus]	-0.358355	-0.427509	-0.120583	0.0722351	0.0293715	0.574625	-2.68094	0.0110123
Potra2n10c21445	[I48]	-0.358331	-0.403211	0.385141	0.0722554	0.0411013	0.063097	-1.16999	0.363008
Potra2n4c10384	[I48][Consensus]	-0.358158	-0.566617	-0.344502	0.0724031	0.00254519	0.0992458	-3.85004	0.000177145
Potra2n9c19629	[I48][Consensus]	-0.358078	-0.559867	0.149474	0.0724712	0.00293779	0.485734	-2.4413	0.0219519
Potra2n10c20509	[E81]	-0.358054	-0.170304	0.486478	0.0724923	0.405534	0.0159285	-0.106971	1.37222
Potra2n620s36183	[E81][Consensus]	-0.357851	-0.28364	-0.422136	0.0726655	0.160263	0.0398967	-3.10328	0.00287086
Potra2n11c23299	[I48][Consensus]	-0.357838	-0.786781	-0.133456	0.0726766	1.87265e-06	0.534147	-4.42895	1.42038e-05
Potra2n4c8848	[E81][Consensus]	-0.35753	-0.216482	-0.498521	0.0729413	0.288137	0.0131566	-3.16232	0.00234779
Potra2n17c31755	[I48]	-0.357372	-0.487425	0.24071	0.0730773	0.0115468	0.257198	-1.89921	0.086305
Potra2n9c19077	[E81]	-0.357338	-0.041409	0.533808	0.0731061	0.840818	0.0072184	0.437957	0.992127
Potra2n1c593	[E81][Consensus]	-0.357337	-0.285468	-0.430678	0.0731076	0.15747	0.0356474	-3.1355	0.00257339
Potra2n15c28024	[I48]	-0.35732	-0.558926	0.390825	0.0731216	0.00299641	0.0589815	-1.725	0.126791
Potra2n2c5550	[I48][Consensus]	-0.357271	-0.572458	-0.111653	0.0731637	0.0022425	0.60347	-3.20255	0.00204322
Potra2n18c32946	[I48][Consensus]	-0.357014	-0.594731	0.129303	0.0733861	0.00135361	0.547058	-2.64152	0.0123803
Potra2n8c18072	[E81]	-0.356885	0.0877426	-0.430466	0.0734971	0.669947	0.0357481	-2.05403	0.0599596
Potra2n7c15460	[E81][Consensus]	-0.356533	-0.206003	-0.490506	0.0738018	0.31267	0.0149528	-3.09933	0.00290937
Potra2n1c2097	[E81]	-0.356465	-0.310834	0.495061	0.0738606	0.122208	0.0139091	-0.494022	0.931936
Potra2n3c6757	[E81][Consensus]	-0.35626	-0.308244	-0.450525	0.074039	0.125517	0.0271524	-3.26937	0.00161684
Potra2n18c33223	[I48]	-0.356195	-0.517851	0.392481	0.0740957	0.0067341	0.0578231	-1.55237	0.18086
Potra2n3c6887	[E81]	-0.356133	0.00618556	0.516927	0.0741497	0.976076	0.00969447	0.513403	0.911504
Potra2n6c13561	[I48]	-0.355916	-0.393392	0.138037	0.0743384	0.0467835	0.520074	-1.85262	0.0959061
Potra2n6c14143	[I48]	-0.355839	-0.437859	0.166701	0.0744052	0.0252753	0.436251	-1.92498	0.0813469
Potra2n8c16987	[I48]	-0.355823	-0.428333	0.180221	0.0744192	0.0290271	0.399397	-1.85402	0.0956046
Potra2n1c3913	[E81]	-0.355725	-0.170027	0.605157	0.0745047	0.406311	0.00172974	0.361228	1.07689
Potra2n9c19028	[I48]	-0.355645	-0.562496	0.275059	0.0745745	0.00277913	0.193315	-2.08755	0.0552578
Potra2n2c4568	[E81]	-0.355591	-0.322931	0.528035	0.0746223	0.107594	0.00799762	-0.408245	1.02464
Potra2n1c4014	[I48]	-0.355192	-0.441871	0.320891	0.0749714	0.0238176	0.126295	-1.49185	0.203609
Potra2n8c16984	[I48][Consensus]	-0.355003	-0.650596	0.112931	0.0751374	0.000319981	0.599306	-2.93846	0.00494774
Potra2n9c19989	[E81]	-0.354831	-0.222687	0.536484	0.075289	0.274199	0.00687922	-0.0671636	1.41968
Potra2n8c17407	[I48][Consensus]	-0.354803	-0.484616	-0.0694498	0.0753135	0.0121076	0.747104	-2.73375	0.00939251
Potra2n11c22469	[E81]	-0.354496	-0.13954	0.499465	0.0755844	0.496592	0.0129574	0.0401766	1.45193
Potra2n2c6206	[E81]	-0.354324	-0.0432398	0.538418	0.0757361	0.833874	0.00664248	0.46005	0.96822
Potra2n1c78	[I48][Consensus]	-0.354158	-0.503015	-0.0451723	0.0758835	0.00881181	0.833987	-2.73453	0.00937035
Potra2n18c32436	[I48]	-0.354128	-0.401673	0.0716787	0.0759097	0.0419537	0.739259	-2.05642	0.0596137
Potra2n17c31595	[I48]	-0.354059	-0.52189	0.345374	0.0759705	0.00624578	0.0983359	-1.70883	0.131223
Potra2n7c16558	[I48]	-0.354036	-0.540729	0.238145	0.0759913	0.0043431	0.262456	-2.10086	0.0534801
Potra2n18c32216	[I48]	-0.353665	-0.473731	0.178196	0.0763204	0.0144982	0.404802	-2.01397	0.0660193
Potra2n13c25990	[I48][Consensus]	-0.353203	-0.595251	0.0912546	0.0767326	0.00133716	0.671511	-2.73578	0.00933486
Potra2n14c27731	[I48][Consensus]	-0.353182	-0.555317	-0.239681	0.0767512	0.00323065	0.259299	-3.47653	0.000761907
Potra2n6c13514	[E81][Consensus]	-0.353078	0.0697004	-0.521576	0.0768439	0.73511	0.00895125	-2.4127	0.0237526
Potra2n8c17978	[E81]	-0.353054	-0.0241546	0.528163	0.076866	0.906762	0.00797965	0.479394	0.947488
Potra2n6c14300	[I48][Consensus]	-0.351684	-0.439548	-0.00185604	0.0780984	0.0246532	0.993132	-2.37817	0.0260979
Potra2n10c20661	[I48][Consensus]	-0.35135	-0.635751	-0.247503	0.0784017	0.000482388	0.2436	-3.84661	0.000179642
Potra2n10c21656	[E81]	-0.351285	-0.10887	0.459688	0.0784602	0.596525	0.0238224	-0.00127737	1.49847
Potra2n13c25791	[I48]	-0.351113	-0.407879	0.245449	0.078617	0.0385993	0.24766	-1.58358	0.169934
Potra2n19c33307	[I48]	-0.351067	-0.436722	0.203511	0.0786588	0.0257012	0.340183	-1.80235	0.107235
Potra2n13c25857	[E81]	-0.350988	-0.21973	0.519952	0.0787307	0.280787	0.00920527	-0.10805	1.37093
Potra2n2c5359	[E81]	-0.350692	-0.281682	0.408685	0.0790009	0.163293	0.0473877	-0.679352	0.745373
Potra2n8c17021	[I48]	-0.350377	-0.556097	0.265665	0.0792889	0.00317879	0.209586	-2.07163	0.05745
Potra2n5c12085	[I48][Consensus]	-0.35016	-0.404675	-0.105916	0.0794877	0.0403032	0.622317	-2.53609	0.0168149
Potra2n5c10768	[E81]	-0.350066	-0.340194	0.433068	0.0795742	0.0890391	0.0345251	-0.780372	0.652758
Potra2n13c25635	[I48][Consensus]	-0.350054	-0.55928	-0.18867	0.0795847	0.00297425	0.377281	-3.33788	0.0012663
Potra2n6c14131	[I48]	-0.349972	-0.493308	0.342607	0.0796601	0.010442	0.101242	-1.59521	0.165998
Potra2n6c14373	[E81]	-0.349874	-0.0524773	0.563619	0.0797506	0.799034	0.00412861	0.546251	0.87734
Potra2n1c878	[E81]	-0.34969	-0.266746	0.413098	0.0799201	0.18775	0.0448179	-0.616059	0.806784
Potra2n15c28437	[I48]	-0.349417	-0.494495	0.304139	0.0801718	0.0102301	0.148481	-1.71422	0.129731
Potra2n18c32435	[I48][Consensus]	-0.349252	-0.42465	-0.387864	0.0803237	0.0305926	0.0610985	-3.42184	0.00093299
Potra2n15c28630	[E81]	-0.349211	-0.0440307	0.530753	0.0803618	0.830879	0.00762244	0.445251	0.984207
Potra2n6c14183	[I48]	-0.34921	-0.44509	0.310846	0.0803627	0.0226978	0.139288	-1.51408	0.195007
Potra2n3c7394	[I48][Consensus]	-0.349207	-0.598124	0.00500901	0.0803653	0.00124937	0.981468	-2.96975	0.00447058
Potra2n1c1610	[I48][Consensus]	-0.349184	-0.416297	-0.246299	0.0803865	0.0343949	0.245974	-2.96556	0.00453205
Potra2n2c6181	[I48]	-0.348941	0.42859	-0.144986	0.0806119	0.0289201	0.49907	-0.129736	1.34516
Potra2n3c7915	[I48][Consensus]	-0.348744	-0.56842	-0.302811	0.0807946	0.00244821	0.150351	-3.701	0.000322125
Potra2n3c8164	[E81]	-0.348733	0.0184999	0.523176	0.0808054	0.928526	0.00870672	0.595333	0.827432
Potra2n1c2665	[I48][Consensus]	-0.348685	-0.494132	-0.296137	0.0808494	0.0102946	0.160001	-3.38772	0.00105712
Potra2n7c15862	[I48]	-0.348359	-0.443133	0.137357	0.0811534	0.0233734	0.522151	-2.00069	0.0681386
Potra2n18c32304	[E81]	-0.347937	-0.345453	0.414687	0.081547	0.0838965	0.0439204	-0.851057	0.592107
Potra2n1c2195	[I48]	-0.34774	-0.507552	0.394851	0.0817319	0.00812631	0.0561945	-1.47796	0.209127
Potra2n16c29298	[E81][Consensus]	-0.347377	-0.0615037	-0.494539	0.0820721	0.765346	0.0140254	-2.66725	0.0114713
Potra2n16c29934	[I48][Consensus]	-0.347244	-0.390303	-0.0950337	0.0821973	0.0486932	0.658694	-2.44865	0.0215091
Potra2n9c18973	[E81][Consensus]	-0.347134	-0.289901	-0.553197	0.0823012	0.15084	0.00504818	-3.5556	0.00056568
Potra2n10c21496	[I48]	-0.346991	-0.405596	0.227107	0.0824363	0.0398077	0.285871	-1.61517	0.15941
Potra2n8c17839	[E81]	-0.346957	0.125194	0.420043	0.0824677	0.542276	0.040997	0.54463	0.879013
Potra2n1c3347	[E81]	-0.346646	-0.160088	0.421483	0.0827622	0.434682	0.0402376	-0.262325	1.18961
Potra2n11c23434	[I48]	-0.346484	-0.423538	0.22798	0.082915	0.0310784	0.283974	-1.67234	0.141687
Potra2n8c18114	[I48][Consensus]	-0.346373	-0.574632	-0.0402441	0.0830207	0.00213801	0.851892	-2.98195	0.00429626
Potra2n6c13586	[I48][Consensus]	-0.346326	-0.697808	0.211849	0.0830654	7.4035e-05	0.320329	-2.88027	0.00596004
Potra2n6c12905	[E81]	-0.346307	-0.0938177	0.513972	0.0830827	0.648491	0.010193	0.25057	1.20322
Potra2n6c14780	[E81][Consensus]	-0.346275	-0.219411	-0.681663	0.083113	0.281502	0.000244444	-3.90613	0.000140677
Potra2n5c10930	[E81]	-0.346023	-0.160515	0.526205	0.083353	0.433441	0.0082588	0.105072	1.37448
Potra2n13c25795	[I48]	-0.345876	-0.452987	0.392918	0.0834927	0.0201315	0.0575196	-1.27742	0.302181
Potra2n2c5897	[I48]	-0.345473	0.439524	-0.0176833	0.0838772	0.0246617	0.934638	0.267045	1.18415
Potra2n3c7789	[I48]	-0.345426	-0.503697	0.201138	0.0839227	0.00870591	0.345964	-2.03435	0.0628748
Potra2n9c19432	[I48]	-0.345189	0.468841	0.391393	0.0841488	0.015692	0.0585823	1.53995	0.185359
Potra2n15c28653	[I48]	-0.344783	-0.416674	0.364509	0.084539	0.0342154	0.0799078	-1.23704	0.324107
Potra2n2c6010	[E81]	-0.344645	0.0210867	0.488648	0.0846717	0.918562	0.0153966	0.49009	0.936105
Potra2n2c6204	[I48]	-0.344525	-0.410511	0.131246	0.0847868	0.0372433	0.541	-1.89238	0.0876612
Potra2n6c15326	[I48]	-0.344521	-0.513509	0.373131	0.0847912	0.00729432	0.0725136	-1.5594	0.178351
Potra2n3c8078	[E81]	-0.344441	-0.0543864	0.509087	0.0848677	0.791877	0.0110633	0.350806	1.0886
Potra2n8c17758	[E81]	-0.344259	-0.38175	0.495042	0.0850439	0.0543019	0.0139133	-0.682813	0.742087
Potra2n5c11150	[E81]	-0.344225	0.0224633	0.541204	0.085077	0.913265	0.00631343	0.689157	0.736087
Potra2n6c13138	[I48]	-0.343819	-0.428305	0.16025	0.0854699	0.0290386	0.454455	-1.87093	0.0920322
Potra2n9c18939	[I48]	-0.343334	-0.456214	0.316673	0.0859409	0.0191534	0.131639	-1.51718	0.193833
Potra2n6c15378	[I48]	-0.343285	-0.390471	0.262238	0.0859881	0.0485881	0.215746	-1.45123	0.220072
Potra2n16c29772	[E81][Consensus]	-0.343211	0.0137551	-0.539414	0.0860609	0.946828	0.0065232	-2.60672	0.0137121
Potra2n13c26124	[I48]	-0.342998	-0.490513	0.353707	0.0862682	0.0109555	0.089959	-1.52816	0.189709
Potra2n10c20335	[E81][Consensus]	-0.342755	-0.386222	-0.446997	0.0865059	0.0513096	0.02853	-3.46491	0.000795623
Potra2n3c7137	[I48][Consensus]	-0.342659	-0.428737	-0.0100648	0.0865992	0.0288594	0.962772	-2.3337	0.0294173
Potra2n4c9460	[E81]	-0.342636	-0.00666811	0.493761	0.0866218	0.97421	0.0142006	0.436268	0.993963
Potra2n1c748	[E81]	-0.342594	-0.0927438	0.542863	0.0866631	0.652265	0.00612407	0.374123	1.06247
Potra2n12c24421	[E81]	-0.34256	0.286689	0.437101	0.0866968	0.155624	0.032695	1.09362	0.41118
Potra2n4c9982	[I48][Consensus]	-0.342504	-0.535032	-0.334908	0.0867515	0.00485804	0.109662	-3.64191	0.000405927
Potra2n10c22356	[E81]	-0.342316	-0.284907	0.570481	0.0869357	0.158323	0.00360369	-0.0822774	1.40164
Potra2n6c13426	[E81][Consensus]	-0.342194	-0.345556	-0.528714	0.087056	0.0837982	0.00790249	-3.62116	0.000439925
Potra2n3c8228	[I48][Consensus]	-0.342008	-0.520515	0.113698	0.0872387	0.00640857	0.596812	-2.33085	0.0296419
Potra2n13c25050	[E81]	-0.341988	-0.162728	0.545698	0.0872587	0.427045	0.00581136	0.185661	1.27907
Potra2n7c15946	[I48][Consensus]	-0.341907	-0.398408	-0.00333916	0.0873387	0.0438081	0.987645	-2.20957	0.040702
Potra2n1c529	[E81][Consensus]	-0.341896	-0.0120179	-0.585461	0.0873492	0.953536	0.00265064	-2.85794	0.00639608
Potra2n13c25051	[E81]	-0.341846	0.0687623	0.478859	0.0873986	0.738552	0.0179163	0.599601	0.823158
Potra2n1c852	[E81]	-0.341782	-0.11804	0.53907	0.0874612	0.565765	0.00656423	0.289848	1.1579
Potra2n2c5838	[I48][Consensus]	-0.341385	-0.633042	-0.272143	0.0878542	0.000518731	0.19827	-3.87332	0.000161041
Potra2n2c6207	[E81]	-0.341133	-0.275984	0.412761	0.0881032	0.172342	0.0450105	-0.617889	0.804973
Potra2n13c25028	[I48][Consensus]	-0.341125	-0.640036	-0.15913	0.0881112	0.000429428	0.457657	-3.58436	0.000506866
Potra2n3c7423	[E81]	-0.341104	-0.180397	0.521596	0.0881319	0.377845	0.00894817	0.0457233	1.4453
Potra2n12c23853	[I48][Consensus]	-0.341012	-0.442073	-0.0738241	0.0882233	0.0237461	0.731731	-2.54799	0.0162517
Potra2n5c11438	[I48][Consensus]	-0.340996	-0.440579	-0.347249	0.0882398	0.0242792	0.0964026	-3.32356	0.00133315
Potra2n10c20850	[I48][Consensus]	-0.340956	-0.594335	-0.0418835	0.0882796	0.00136624	0.845927	-3.05368	0.00339077
Potra2n10c20758	[I48][Consensus]	-0.340706	-0.534432	0.0281586	0.0885277	0.00491509	0.896084	-2.61418	0.0134161
Potra2n1c1063	[E81][Consensus]	-0.340602	-0.0351785	-0.415428	0.0886315	0.864533	0.0435063	-2.30035	0.0321427
Potra2n3c7255	[I48]	-0.340532	-0.45798	0.283124	0.0887015	0.0186347	0.180051	-1.61436	0.159674
Potra2n15c29158	[I48]	-0.340385	-0.45929	0.290967	0.0888476	0.0182575	0.16777	-1.59544	0.165921
Potra2n1c337	[I48][Consensus]	-0.34022	-0.421966	-0.0749679	0.0890127	0.0317753	0.727727	-2.47865	0.0197822
Potra2n7c15450	[E81]	-0.340211	-0.084774	0.505521	0.0890215	0.680524	0.0117365	0.264983	1.18653
Potra2n7c15988	[I48][Consensus]	-0.34017	-0.444404	-0.0720407	0.0890623	0.0229328	0.737987	-2.54865	0.0162211
Potra2n4c9388	[I48]	-0.340133	-0.412164	0.36419	0.0891001	0.0364111	0.0801921	-1.20774	0.340723
Potra2n10c21145	[I48][Consensus]	-0.339932	-0.717062	-0.0273951	0.0893014	3.75709e-05	0.898887	-3.62554	0.000432543
Potra2n18c32237	[I48]	-0.339816	-0.50198	0.181547	0.0894171	0.00897491	0.395879	-2.06494	0.0583926
Potra2n15c28937	[E81]	-0.339772	-0.361322	0.542721	0.0894616	0.069738	0.00614005	-0.424603	1.00669
Potra2n6c13142	[E81]	-0.339554	-0.117086	0.454839	0.0896809	0.568933	0.0255412	-0.0037411	1.49552
Potra2n10c21319	[I48]	-0.339337	-0.474169	0.325775	0.0898989	0.014395	0.120304	-1.54171	0.184716
Potra2n2c5428	[I48]	-0.339243	-0.400287	0.242226	0.0899933	0.0427333	0.254121	-1.52908	0.189367
Potra2n5c11439	[E81]	-0.339062	-0.176583	0.440715	0.090176	0.388178	0.0311215	-0.222061	1.2364
Potra2n16c29535	[I48]	-0.338937	-0.419924	0.354318	0.0903024	0.0326999	0.0893661	-1.26115	0.31088
Potra2n2c6434	[E81]	-0.338833	-0.330755	0.447097	0.0904076	0.0988594	0.0284902	-0.667121	0.757043
Potra2n1c1557	[I48]	-0.338566	-0.481682	0.254612	0.0906777	0.0127172	0.229881	-1.77735	0.113265
Potra2n1c3844	[I48]	-0.338545	-0.458299	0.35481	0.0906987	0.0185425	0.0888909	-1.39289	0.245481
Potra2n2c5911	[I48][Consensus]	-0.33844	-0.691228	-0.184735	0.0908052	9.22608e-05	0.387494	-3.90764	0.000139806
Potra2n14c27287	[I48]	-0.338323	-0.396854	0.173902	0.0909244	0.0447134	0.416401	-1.70809	0.131431
Potra2n2c4517	[E81]	-0.338102	-0.0207311	0.434243	0.0911486	0.919932	0.0339835	0.20543	1.25585
Potra2n11c23135	[E81]	-0.337637	-0.176283	0.41592	0.0916234	0.388997	0.0432331	-0.298873	1.14756
Potra2n7c16447	[I48][Consensus]	-0.337152	-0.533979	-0.0604956	0.09212	0.00495864	0.778862	-2.84133	0.00673891
Potra2n10c20987	[E81][Consensus]	-0.337094	-0.0780242	-0.533039	0.0921793	0.704793	0.00731833	-2.82297	0.00713719
Potra2n2c6051	[I48]	-0.336837	0.538284	-0.231626	0.0924433	0.00455811	0.276132	0.0717065	1.41425
Potra2n19c33789	[E81]	-0.336714	-0.0434925	0.464905	0.0925701	0.832917	0.0220786	0.249502	1.20446
Potra2n6c13411	[E81]	-0.336465	0.218323	0.426906	0.0928268	0.283955	0.0374773	0.872523	0.574384
Potra2n5c10942	[E81]	-0.336299	-0.117646	0.573219	0.092998	0.567072	0.00341064	0.442441	0.987255
Potra2n9c18763	[I48][Consensus]	-0.336127	-0.511846	-0.0430851	0.0931757	0.00751912	0.841561	-2.70461	0.0102577
Potra2n10c21754	[E81]	-0.335858	-0.0221115	0.557762	0.0934542	0.914619	0.00462622	0.654056	0.769613
Potra2n7c16143	[E81]	-0.335509	0.00856918	0.573956	0.093817	0.966861	0.00336015	0.806475	0.629953
Potra2n6c15057	[I48][Consensus]	-0.335495	-0.54884	0.182817	0.0938308	0.00369022	0.392526	-2.23079	0.0385424
Potra2n4c10180	[I48]	-0.335386	-0.445536	0.248996	0.0939447	0.0225461	0.240676	-1.65318	0.147441
Potra2n14c27075	[I48][Consensus]	-0.335281	-0.695246	0.201611	0.0940545	8.07149e-05	0.344806	-2.85981	0.00635844
Potra2n4c8976	[I48][Consensus]	-0.335128	-0.563404	0.0260247	0.0942134	0.00272609	0.903922	-2.71947	0.00980802
Potra2n10c22220	[I48][Consensus]	-0.334836	-0.566616	0.235484	0.0945189	0.00254522	0.267986	-2.15249	0.0470385
Potra2n8c18092	[E81]	-0.334736	-0.0482863	0.411344	0.0946237	0.814799	0.0458261	0.0626149	1.42511
Potra2n9c18705	[I48][Consensus]	-0.334386	-0.530189	-0.216651	0.0949899	0.00533544	0.309224	-3.24968	0.00173304
Potra2n15c29011	[I48][Consensus]	-0.334053	-0.594791	0.152311	0.0953397	0.00135171	0.477397	-2.50446	0.0183957
Potra2n9c19495	[E81]	-0.334021	0.0251903	0.586276	0.095374	0.902782	0.0026056	0.90853	0.545397
Potra2n6c14712	[I48][Consensus]	-0.333965	-0.425243	-0.146716	0.0954325	0.0303357	0.493908	-2.66679	0.011487
Potra2n1c2954	[I48]	-0.333932	-0.409083	0.114071	0.0954679	0.0379743	0.5956	-1.90088	0.0859759
Potra2n7c16323	[I48][Consensus]	-0.333738	-0.501251	-0.219046	0.0956724	0.00909114	0.303774	-3.14289	0.00250933
Potra2n13c25832	[E81]	-0.33372	-0.118498	0.559927	0.095691	0.564247	0.00443669	0.395199	1.03904
Potra2n9c19872	[I48][Consensus]	-0.333714	-0.581266	0.026718	0.0956971	0.00184454	0.901374	-2.78823	0.00794954
Potra2n10c22218	[I48]	-0.333541	-0.467599	0.192083	0.0958798	0.0160078	0.368552	-1.88821	0.0884969
Potra2n9c19067	[I48][Consensus]	-0.333048	-0.531696	0.141793	0.0964024	0.00518284	0.50867	-2.26863	0.0349362
Potra2n1c1219	[E81]	-0.332896	-0.325648	0.419372	0.0965641	0.104499	0.0413544	-0.724448	0.703186
Potra2n157s34760	[E81]	-0.332623	-0.246758	0.44938	0.0968543	0.224273	0.0275937	-0.380173	1.05573
Potra2n2c4274	[I48][Consensus]	-0.331441	-0.518198	-0.188624	0.0981197	0.00669095	0.377401	-3.11438	0.00276495
Potra2n11c22531	[E81]	-0.331384	-0.102172	0.452389	0.0981808	0.619429	0.0264463	0.0566406	1.43225
Potra2n6c15174	[E81]	-0.331139	-0.211877	0.492269	0.0984443	0.298763	0.0145414	-0.122023	1.35432
Potra2n4c9226	[E81]	-0.330562	0.066192	0.54993	0.0990682	0.748008	0.00536965	0.890357	0.559911
Potra2n17c31041	[I48]	-0.33055	0.38939	-0.386212	0.0990808	0.0492694	0.0623051	-0.911783	0.542825
Potra2n10c21698	[E81]	-0.330529	-0.277846	0.62581	0.0991037	0.169348	0.00107232	0.210607	1.24979
Potra2n2c5282	[E81]	-0.330448	0.207786	-0.450692	0.0991919	0.308408	0.0270887	-1.68962	0.136651
Potra2n6c12960	[E81][Consensus]	-0.330312	0.000240662	-0.549571	0.099339	0.999069	0.00540598	-2.6429	0.0123301
Potra2n16c29837	[I48][Consensus]	-0.330199	-0.482512	0.0236093	0.099462	0.0125422	0.912805	-2.39482	0.0249428
Potra2n1c3846	[E81]	-0.330103	-0.00647448	0.477207	0.0995666	0.974958	0.0183728	0.418136	1.01377
Potra2n4c9953	[E81][Consensus]	-0.329727	0.0108617	-0.424808	0.0999762	0.958001	0.0385269	-2.16628	0.045435
Potra2n9c19566	[I48][Consensus]	-0.329529	-0.440108	-0.189723	0.100192	0.0244496	0.374575	-2.82429	0.00710777
Potra2n1c281	[I48]	-0.329252	-0.463124	0.174167	0.100495	0.0171894	0.415678	-1.90862	0.0844663
Potra2n15c28033	[I48][Consensus]	-0.328864	-0.607121	0.18986	0.10092	0.00100586	0.374224	-2.4378	0.0221653
Potra2n5c11701	[E81]	-0.328753	-0.262908	0.496798	0.101042	0.194421	0.013527	-0.251213	1.20247
Potra2n5c12411	[E81][Consensus]	-0.328528	-0.375383	-0.416182	0.101289	0.0587952	0.0430883	-3.28113	0.00155089
Potra2n607s36137	[I48][Consensus]	-0.328442	-0.408865	-0.0418807	0.101385	0.0380868	0.845937	-2.30644	0.0316291
Potra2n3c6608	[I48][Consensus]	-0.32838	-0.411517	0.00346584	0.101453	0.0367348	0.987176	-2.1924	0.0425265
Potra2n1c792	[I48][Consensus]	-0.328114	-0.8192	-0.0283809	0.101747	3.09743e-07	0.895268	-4.30564	2.49755e-05
Potra2n18c33019	[I48][Consensus]	-0.328059	-0.547728	-0.246482	0.101807	0.00377449	0.245613	-3.38487	0.00106819
Potra2n9c19971	[I48]	-0.327787	-0.401676	0.319491	0.102109	0.041952	0.128051	-1.26998	0.306136
Potra2n4c9789	[I48][Consensus]	-0.327781	-0.636777	-0.0621017	0.102115	0.000469219	0.773138	-3.26007	0.00167079
Potra2n9c18791	[I48][Consensus]	-0.327753	-0.472816	-0.332246	0.102146	0.0147156	0.11269	-3.35069	0.00120915
Potra2n7c16446	[E81]	-0.327662	0.09928	-0.453425	0.102246	0.62943	0.0260607	-2.00474	0.0674858
Potra2n5c11028	[I48]	-0.327373	-0.517279	0.227031	0.102568	0.00680577	0.286037	-1.95523	0.0758333
Potra2n19c33423	[I48]	-0.327105	-0.465196	0.315436	0.102866	0.0166336	0.133238	-1.50144	0.199864
Potra2n5c10783	[E81]	-0.327102	-0.326445	0.409475	0.102869	0.103603	0.0469193	-0.74094	0.688095
Potra2n7c15935	[E81]	-0.326928	0.27651	-0.432306	0.103063	0.171492	0.0348796	-1.41001	0.237804
Potra2n17c31128	[E81][Consensus]	-0.326716	-0.0369299	-0.613481	0.1033	0.857855	0.0014322	-2.99859	0.00406854
Potra2n1c378	[I48][Consensus]	-0.326418	-0.82289	-0.193482	0.103633	2.46807e-07	0.365006	-4.78606	2.5513e-06
Potra2n1c1863	[E81]	-0.326311	-0.0341011	0.510968	0.103753	0.868646	0.0107212	0.472962	0.95436
Potra2n2c6334	[I48]	-0.326241	-0.445069	0.139006	0.103832	0.0227052	0.517121	-1.93237	0.0799716
Potra2n6c13886	[I48][Consensus]	-0.326175	-0.52857	-0.122906	0.103906	0.0055037	0.567222	-2.95563	0.00468051
Potra2n8c18310	[E81]	-0.325449	-0.109157	0.453752	0.104723	0.59555	0.0259397	0.0601194	1.42809
Potra2n1c3923	[E81]	-0.325435	-0.070851	0.470491	0.104739	0.730895	0.0203276	0.22705	1.23058
Potra2n3c7854	[E81]	-0.325068	-0.225652	0.406059	0.105154	0.267695	0.0489707	-0.436618	0.993583
Potra2n6c14526	[I48]	-0.325064	-0.455392	0.298081	0.105159	0.0193989	0.157145	-1.51167	0.195928
Potra2n7c16465	[I48][Consensus]	-0.32501	-0.461993	-0.20067	0.10522	0.0174989	0.347111	-2.91851	0.00527556
Potra2n2c5729	[E81]	-0.324947	-0.287751	0.479619	0.105291	0.15403	0.0177095	-0.376279	1.06006
Potra2n2c4639	[I48][Consensus]	-0.324865	-0.69641	-0.0130498	0.105384	7.76154e-05	0.951741	-3.42202	0.000932359
Potra2n11c22420	[E81]	-0.324746	-0.342147	0.458454	0.105519	0.087102	0.0242506	-0.619997	0.80289
Potra2n14c27678	[E81]	-0.324587	-0.295747	0.445692	0.1057	0.142403	0.0290538	-0.516792	0.907952
Potra2n6c13427	[I48][Consensus]	-0.324332	-0.536376	0.0197436	0.10599	0.00473213	0.927041	-2.59262	0.0142873
Potra2n2c4527	[I48][Consensus]	-0.324019	-0.504772	-0.0746128	0.106346	0.00854081	0.728969	-2.72488	0.00964873
Potra2n12c23691	[E81]	-0.323815	-0.160995	0.450884	0.10658	0.432049	0.0270153	-0.0938606	1.38783
Potra2n6c12951	[E81][Consensus]	-0.323768	-0.0252402	-0.51188	0.106634	0.90259	0.0105585	-2.5521	0.0160612
Potra2n6c13145	[I48]	-0.323754	-0.478897	0.173413	0.106649	0.0133193	0.417731	-1.95066	0.0766469
Potra2n8c16818	[I48][Consensus]	-0.32361	-0.746878	0.0244687	0.106815	1.17152e-05	0.909643	-3.61501	0.000450501
Potra2n15c28248	[I48]	-0.323573	-0.492631	0.160528	0.106856	0.0105646	0.453663	-2.03682	0.0625014
Potra2n6c13468	[E81][Consensus]	-0.323439	-0.153511	-0.499872	0.107011	0.45403	0.0128721	-2.87361	0.00608714
Potra2n18c32073	[E81]	-0.323165	0.12071	0.594065	0.107326	0.556944	0.0022071	1.24715	0.318515
Potra2n9c19579	[E81][Consensus]	-0.323042	-0.181906	-0.507968	0.107467	0.3738	0.011271	-2.98439	0.00426223
Potra2n2c4935	[I48][Consensus]	-0.322896	-0.675206	-0.174444	0.107635	0.000154108	0.414926	-3.74447	0.000271164
Potra2n2c6387	[E81]	-0.322895	-0.00696042	0.41584	0.107636	0.97308	0.0432773	0.231847	1.22499
Potra2n6c15071	[I48]	-0.322857	0.468832	0.0415694	0.10768	0.0156944	0.847069	0.604043	0.818723
Potra2n2c5000	[I48][Consensus]	-0.322614	-0.659357	0.195208	0.10796	0.00024855	0.360662	-2.64998	0.0120743
Potra2n4c10420	[E81]	-0.321827	-0.130302	0.421943	0.108872	0.525789	0.0399971	-0.0957039	1.38563
Potra2n7c15813	[I48][Consensus]	-0.321564	-0.621298	-0.122916	0.109177	0.000705287	0.56719	-3.33412	0.00128356
Potra2n7c15841	[I48]	-0.321469	-0.561867	0.259361	0.109288	0.00281642	0.221008	-2.02153	0.0648376
Potra2n16c29848	[I48]	-0.320779	-0.477432	0.206006	0.110095	0.0136451	0.334167	-1.84433	0.0977026
Potra2n7c15965	[I48][Consensus]	-0.320658	-0.554697	-0.196316	0.110237	0.00327242	0.357888	-3.2469	0.00175007
Potra2n17c31613	[E81]	-0.320473	0.0244245	0.407468	0.110453	0.905724	0.0481163	0.300973	1.14515
Potra2n6c15190	[I48][Consensus]	-0.320417	-0.722168	0.150666	0.11052	3.10974e-05	0.482222	-3.1082	0.00282346
Potra2n4c10257	[I48]	-0.320201	-0.414969	0.35242	0.110774	0.0350328	0.0912163	-1.1906	0.350716
Potra2n4c8676	[I48][Consensus]	-0.319895	-0.48412	-0.35174	0.111134	0.0122089	0.091886	-3.42711	0.000915053
Potra2n5c11349	[E81]	-0.319839	-0.387981	0.420268	0.1112	0.050169	0.0408774	-0.882312	0.566412
Potra2n4c9552	[I48][Consensus]	-0.319588	-0.54565	-0.0286775	0.111496	0.00393626	0.89418	-2.74589	0.00905204
Potra2n4c9495	[E81]	-0.319583	-0.117473	0.510693	0.111502	0.567646	0.0107706	0.255886	1.19706
Potra2n5c11442	[E81]	-0.319482	-0.298728	0.456006	0.111622	0.138234	0.0251187	-0.474875	0.952314
Potra2n17c30857	[E81]	-0.319428	-0.300243	0.418494	0.111686	0.13615	0.0418259	-0.605038	0.817731
Potra2n5c11246	[E81][Consensus]	-0.319176	-0.204871	-0.597623	0.111985	0.315396	0.00204307	-3.39024	0.00104748
Potra2n6c15073	[E81]	-0.319004	-0.127297	0.451224	0.112188	0.535458	0.026886	0.0198163	1.47628
Potra2n10c22327	[E81]	-0.318132	-0.110938	0.515457	0.113228	0.589526	0.00993981	0.296695	1.15005
Potra2n10c21786	[E81]	-0.31788	-0.0307934	0.545927	0.11353	0.881294	0.00578674	0.640334	0.782933
Potra2n5c11543	[E81]	-0.317636	-0.0172311	0.405933	0.113823	0.933417	0.0490476	0.187089	1.27739
Potra2n1c845	[E81]	-0.317569	0.173035	0.573959	0.113904	0.397932	0.00335999	1.33344	0.273581
Potra2n11c22740	[I48][Consensus]	-0.317522	-0.639324	0.039901	0.11396	0.000437852	0.853141	-2.96333	0.0045649
Potra2n1c269	[I48][Consensus]	-0.317463	-0.678487	0.14902	0.114031	0.000139092	0.487074	-2.86062	0.00634227
Potra2n5c10661	[E81]	-0.317409	-0.33936	0.41317	0.114095	0.0898759	0.044777	-0.739386	0.689509
Potra2n1c947	[E81]	-0.317405	-0.126539	0.516284	0.1141	0.53791	0.00980125	0.257272	1.19545
Potra2n18c32624	[E81]	-0.317248	-0.0835575	0.521461	0.114289	0.684876	0.00896908	0.399897	1.03385
Potra2n15c28794	[E81]	-0.317232	-0.226894	0.439618	0.114309	0.264998	0.0315923	-0.304921	1.14064
Potra2n7c15803	[E81][Consensus]	-0.317081	0.335147	0.661931	0.11449	0.0941935	0.00042649	2.21342	0.0403032
Potra2n10c20407	[E81][Consensus]	-0.316837	-0.0820049	-0.608347	0.114786	0.690445	0.00161003	-3.0732	0.00317666
Potra2n2c5329	[I48][Consensus]	-0.316637	-0.76883	0.129173	0.115027	4.46648e-06	0.547466	-3.4535	0.000830041
Potra2n8c16650	[E81][Consensus]	-0.31651	-0.126774	-0.442405	0.115181	0.537151	0.0304065	-2.57446	0.0150596
Potra2n4c9243	[E81][Consensus]	-0.31646	-0.161915	-0.470148	0.115242	0.429388	0.0204318	-2.77072	0.00838987
Potra2n18c33125	[I48][Consensus]	-0.31639	-0.589402	0.021704	0.115326	0.00153242	0.919818	-2.78203	0.00810299
Potra2n6c12975	[I48][Consensus]	-0.316314	-0.559296	0.109842	0.115419	0.00297327	0.609393	-2.4148	0.0236157
Potra2n4c9566	[E81][Consensus]	-0.316293	-0.243249	-0.419191	0.115444	0.231143	0.0414514	-2.83815	0.0068063
Potra2n1c804	[E81]	-0.315857	-0.028195	0.414698	0.115973	0.89125	0.0439139	0.190195	1.27373
Potra2n16c29937	[E81][Consensus]	-0.315752	-0.25947	-0.430766	0.116101	0.200534	0.0356053	-2.92369	0.00518864
Potra2n2c4445	[I48][Consensus]	-0.315717	-0.477263	0.0807554	0.116145	0.0136831	0.707576	-2.17458	0.0444924
Potra2n16c30045	[I48][Consensus]	-0.315682	-0.469609	-0.328837	0.116187	0.0154995	0.116656	-3.29058	0.00149971
Potra2n1c732	[I48][Consensus]	-0.315422	-0.526435	-0.327444	0.116504	0.00573226	0.118306	-3.49946	0.000699301
Potra2n17c30687	[I48]	-0.315162	-0.468865	0.127844	0.116822	0.015686	0.55163	-2.01329	0.0661257
Potra2n8c16807	[E81]	-0.31485	-0.0929169	0.480664	0.117204	0.651656	0.0174282	0.233173	1.22344
Potra2n1c311	[E81][Consensus]	-0.314629	-0.138833	-0.465963	0.117475	0.498797	0.0217379	-2.68366	0.0109232
Potra2n12c24489	[I48][Consensus]	-0.314544	-0.632799	-0.337687	0.117581	0.000522108	0.106565	-3.9829	0.00010212
Potra2n18c32575	[I48][Consensus]	-0.314473	-0.578299	0.0799463	0.117667	0.00197122	0.710383	-2.57019	0.0152466
Potra2n4c9697	[I48][Consensus]	-0.313854	-0.753685	-0.363194	0.118431	8.7797e-06	0.0810836	-4.72519	3.4485e-06
Potra2n5c12513	[E81]	-0.313756	-0.0393786	0.416361	0.118552	0.848533	0.0429895	0.170566	1.29685
Potra2n10c21401	[I48]	-0.313749	-0.519222	0.301557	0.118561	0.0065649	0.152131	-1.70269	0.132941
Potra2n6c14327	[E81][Consensus]	-0.313589	-0.217585	-0.471753	0.118759	0.285627	0.019948	-2.93068	0.00507331
Potra2n17c31076	[I48]	-0.313563	0.401582	0.00705927	0.118791	0.0420045	0.973884	0.304904	1.14066
Potra2n15c28881	[I48][Consensus]	-0.313485	-0.662238	-0.0786603	0.118887	0.000228337	0.71485	-3.38467	0.00106895
Potra2n6c14343	[I48]	-0.313417	-0.476356	0.291154	0.118972	0.0138887	0.167483	-1.57127	0.17418
Potra2n9c19091	[I48][Consensus]	-0.313309	-0.545197	-0.253995	0.119106	0.00397236	0.231051	-3.34986	0.00121278
Potra2n2c4922	[I48]	-0.313238	-0.449473	0.355621	0.119195	0.0212424	0.0881118	-1.27884	0.30143
Potra2n3c7997	[E81]	-0.313188	-0.127338	0.512207	0.119256	0.535326	0.0105005	0.253213	1.20016
Potra2n2c4349	[E81]	-0.313083	-0.00276113	0.631248	0.119387	0.989319	0.000940195	1.08927	0.414054
Potra2n12c24249	[I48]	-0.312958	-0.396766	0.0740704	0.119542	0.0447655	0.730868	-1.90234	0.0856902
Potra2n9c18808	[I48][Consensus]	-0.312903	-0.411652	-0.16187	0.11961	0.036667	0.449846	-2.59569	0.0141603
Potra2n10c22169	[I48][Consensus]	-0.312661	-0.501208	0.0592461	0.119913	0.00909804	0.783322	-2.31258	0.0311187
Potra2n563s35983	[E81][Consensus]	-0.312413	-0.383027	-0.567661	0.120222	0.0534338	0.00381216	-3.79989	0.000217138
Potra2n1c274	[I48]	-0.312386	0.412447	0.25232	0.120256	0.0362701	0.234247	1.02468	0.458273
Potra2n6c14963	[I48]	-0.312241	-0.487061	0.321046	0.120438	0.0116184	0.126101	-1.51768	0.193642
Potra2n10c21773	[I48]	-0.312115	-0.42037	0.361558	0.120595	0.0324962	0.0825656	-1.15534	0.371929
Potra2n14c26961	[E81]	-0.312072	-0.223527	0.414183	0.120649	0.272346	0.0442035	-0.362931	1.07498
Potra2n7c15890	[E81]	-0.311518	0.176031	0.484583	0.121345	0.389687	0.0164054	1.02416	0.458641
Potra2n4c10016	[E81][Consensus]	-0.311337	-0.132832	-0.409945	0.121572	0.517711	0.0466426	-2.46823	0.0203677
Potra2n6c13401	[E81][Consensus]	-0.31123	-0.139177	-0.426228	0.121707	0.497724	0.037814	-2.53961	0.0166463
Potra2n12c23850	[I48]	-0.311081	0.399384	-0.120551	0.121896	0.0432474	0.574728	-0.0418854	1.44989
Potra2n10c21471	[E81]	-0.311027	-0.275265	0.48485	0.121964	0.173508	0.0163374	-0.275663	1.17421
Potra2n10c20284	[I48][Consensus]	-0.310822	-0.575738	-0.309413	0.122223	0.00208648	0.141217	-3.63112	0.000423285
Potra2n13c25033	[I48][Consensus]	-0.310762	-0.560156	0.0455344	0.1223	0.00291998	0.832674	-2.5762	0.0149841
Potra2n16c30228	[E81]	-0.310694	-0.149561	0.577705	0.122385	0.465863	0.00311315	0.449582	0.979518
Potra2n8c17150	[I48][Consensus]	-0.310156	-0.407178	-0.177546	0.123068	0.0389675	0.406547	-2.61559	0.0133612
Potra2n17c31263	[E81][Consensus]	-0.310146	-0.167861	-0.484881	0.12308	0.412403	0.0163295	-2.81989	0.00720593
Potra2n5c12448	[E81]	-0.310131	-0.16714	0.539408	0.1231	0.414443	0.00652397	0.24953	1.20443
Potra2n9c19294	[I48][Consensus]	-0.31007	-0.438049	-0.0803023	0.123178	0.0252046	0.709147	-2.45362	0.0212139
Potra2n1c3031	[E81]	-0.309932	-0.172396	0.512432	0.123353	0.399704	0.010461	0.13384	1.34029
Potra2n16c29553	[I48][Consensus]	-0.309794	-0.404917	-0.232821	0.123529	0.0401728	0.273591	-2.76311	0.00858803
Potra2n14c27409	[E81]	-0.309649	0.00196034	0.510243	0.123714	0.992417	0.0108519	0.624775	0.798178
Potra2n2c6372	[I48]	-0.309646	-0.551867	0.326246	0.123718	0.00346899	0.119738	-1.74517	0.121433
Potra2n13c25572	[E81]	-0.309584	-0.147923	0.493132	0.123797	0.470819	0.0143435	0.136024	1.3377
Potra2n4c10489	[I48]	-0.309148	0.501659	0.348302	0.124355	0.00902598	0.0953292	1.64035	0.151398
Potra2n10c20556	[I48][Consensus]	-0.308861	-0.445934	-0.310896	0.124722	0.0224115	0.139221	-3.13036	0.00261891
Potra2n14c26512	[E81][Consensus]	-0.308805	0.137907	-0.563188	0.124794	0.501692	0.00416359	-2.23667	0.0379618
Potra2n1c2095	[E81]	-0.308752	-0.205449	0.532459	0.124862	0.314002	0.00739452	0.115175	1.36246
Potra2n4c9688	[I48][Consensus]	-0.308676	-0.481612	-0.0752397	0.12496	0.0127322	0.726777	-2.59179	0.0143218
Potra2n703s36532	[I48]	-0.308626	-0.544324	0.230723	0.125024	0.00404253	0.278061	-1.99222	0.0695202
Potra2n10c22059	[I48]	-0.308261	-0.526149	0.251392	0.125494	0.00576357	0.23603	-1.8596	0.0944143
Potra2n8c17475	[E81]	-0.308247	-0.304638	0.451808	0.125513	0.130231	0.0266651	-0.472332	0.955035
Potra2n1c3281	[I48]	-0.308093	-0.402857	0.386768	0.125711	0.0412963	0.061897	-1.00372	0.473272
Potra2n3c7647	[E81][Consensus]	-0.30809	-0.290523	-0.459695	0.125715	0.149925	0.0238202	-3.09243	0.00297785
Potra2n2c5995	[I48][Consensus]	-0.308	-0.654741	-0.393518	0.125831	0.000284217	0.057106	-4.24302	3.30795e-05
Potra2n8c17375	[I48]	-0.30799	-0.584881	0.36012	0.125845	0.00169972	0.0838838	-1.77399	0.114098
Potra2n8c17939	[E81][Consensus]	-0.307924	-0.160216	-0.604652	0.12593	0.434311	0.00174938	-3.25407	0.00170649
Potra2n1c2387	[E81][Consensus]	-0.307741	-0.345984	-0.419365	0.126167	0.0833898	0.041358	-3.13055	0.00261717
Potra2n14c27165	[E81]	-0.30765	-0.119077	0.45245	0.126284	0.562332	0.0264238	0.0832061	1.40053
Potra2n6c13219	[I48]	-0.307398	-0.498879	0.123393	0.126611	0.00947837	0.565675	-2.11209	0.052018
Potra2n3c7524	[E81]	-0.307352	-0.194922	0.4611	0.126671	0.33997	0.02334	-0.106325	1.37299
Potra2n1c1121	[I48]	-0.306987	-0.404933	0.321691	0.127146	0.0401642	0.125299	-1.20892	0.34004
Potra2n8c17624	[I48][Consensus]	-0.306986	-0.611249	-0.0987811	0.127148	0.000908657	0.646077	-3.17636	0.00223706
Potra2n6c14403	[E81][Consensus]	-0.306596	-0.303093	-0.520511	0.127655	0.13229	0.0091172	-3.34371	0.00123999
Potra2n1c275	[E81]	-0.306572	0.00872311	0.470765	0.127688	0.966266	0.0202447	0.512686	0.912256
Potra2n8c17511	[I48]	-0.306495	0.501298	0.162331	0.127787	0.00908359	0.448539	1.10641	0.402826
Potra2n16c29664	[E81]	-0.306393	-0.11342	0.452083	0.127921	0.581172	0.0265613	0.102103	1.37801
Potra2n19c34312	[I48]	-0.306362	-0.442317	0.176945	0.127962	0.0236599	0.408164	-1.75481	0.118938
Potra2n766s36723	[I48]	-0.306192	0.39222	-0.226452	0.128184	0.0475011	0.287301	-0.346633	1.0933
Potra2n9c19459	[I48][Consensus]	-0.306106	-0.390906	-0.27851	0.128297	0.0483156	0.187561	-2.83691	0.00683287
Potra2n12c24756	[I48][Consensus]	-0.305946	-0.501268	-0.190534	0.128507	0.00908848	0.3725	-2.97478	0.004398
Potra2n2c4539	[E81]	-0.305741	-0.122955	0.559387	0.128775	0.549578	0.00448338	0.468432	0.959214
Potra2n1c596	[E81]	-0.305569	-0.209214	0.510365	0.129002	0.305019	0.0108298	0.0318059	1.46194
Potra2n296s35243	[E81]	-0.305534	0.0819774	0.49503	0.129048	0.690543	0.013916	0.809342	0.627477
Potra2n6c13177	[I48][Consensus]	-0.305427	-0.750702	-0.0865114	0.129189	9.97386e-06	0.687722	-3.88369	0.000154325
Potra2n4c9420	[I48]	-0.305361	-0.418331	0.214972	0.129276	0.0334357	0.313079	-1.56131	0.177675
Potra2n15c28668	[E81]	-0.304289	-0.159534	0.459515	0.130695	0.436296	0.023882	0.00114108	1.49863
Potra2n3c7447	[I48][Consensus]	-0.304039	-0.444286	-0.033802	0.131027	0.0229734	0.875403	-2.33034	0.0296826
Potra2n6c12869	[I48][Consensus]	-0.303982	-0.608133	0.0202834	0.131102	0.000981237	0.925052	-2.82965	0.00698984
Potra2n8c18348	[I48][Consensus]	-0.303849	-0.563892	-0.142394	0.13128	0.00269792	0.506857	-3.08169	0.00308748
Potra2n6c15065	[I48][Consensus]	-0.303831	-0.40077	-0.340453	0.131304	0.0424599	0.103548	-3.04851	0.00344972
Potra2n18c32997	[E81]	-0.303561	-0.0801496	0.461586	0.131664	0.697119	0.0231755	0.238459	1.21729
Potra2n13c24931	[E81][Consensus]	-0.30352	-0.347486	-0.657571	0.131719	0.0819696	0.000479732	-4.04727	7.77267e-05
Potra2n14c27513	[E81]	-0.303497	-0.330135	0.470606	0.13175	0.0995318	0.0202926	-0.473041	0.954276
Potra2n9c18731	[E81]	-0.303436	-0.112754	0.502257	0.131832	0.583409	0.0123822	0.289266	1.15857
Potra2n1c675	[I48][Consensus]	-0.303392	-0.516413	-0.367821	0.13189	0.00691548	0.0770029	-3.5473	0.000583805
Potra2n7c15541	[I48]	-0.30335	-0.517148	0.312117	0.131946	0.00682223	0.137594	-1.63059	0.154465
Potra2n15c28493	[E81][Consensus]	-0.303264	-0.245553	-0.459614	0.132062	0.226616	0.023848	-2.94002	0.0049228
Potra2n11c22803	[E81]	-0.303141	-0.277104	0.559423	0.132226	0.170536	0.00448024	0.0214104	1.47438
Potra2n15c28696	[E81][Consensus]	-0.303049	-0.262234	-0.420831	0.13235	0.19561	0.04058	-2.85948	0.00636512
Potra2n7c15908	[E81]	-0.302994	-0.293127	0.411369	0.132424	0.146141	0.0458113	-0.554804	0.868543
Potra2n1c2289	[E81]	-0.302839	0.197195	0.434519	0.132632	0.334257	0.0338576	0.941325	0.519808
Potra2n12c24218	[E81][Consensus]	-0.302537	-0.0651311	-0.436665	0.133037	0.751921	0.0328891	-2.33545	0.0292798
Potra2n1c3046	[I48][Consensus]	-0.302437	-0.690989	-0.271211	0.133172	9.29902e-05	0.199872	-4.04005	8.01585e-05
Potra2n1c387	[I48][Consensus]	-0.302399	-0.5756	0.0694984	0.133223	0.00209283	0.746933	-2.54946	0.0161837
Potra2n17c30705	[E81]	-0.302348	0.166107	0.612261	0.133292	0.417374	0.00147285	1.521	0.192389
Potra2n15c28575	[I48]	-0.30233	-0.393237	0.0768686	0.133316	0.0468778	0.721089	-1.84969	0.0965376
Potra2n5c11994	[I48]	-0.302292	-0.449976	0.239406	0.133367	0.0210805	0.259862	-1.59229	0.166978
Potra2n3c7611	[E81]	-0.302037	0.0596925	0.423511	0.133711	0.772075	0.0391873	0.511167	0.913851
Potra2n6c15363	[E81]	-0.301933	-0.106888	0.539633	0.133851	0.603265	0.00649728	0.449707	0.979382
Potra2n18c32471	[E81][Consensus]	-0.301871	-0.379898	-0.40677	0.133935	0.0555805	0.0485379	-3.18162	0.00219683
Potra2n11c22711	[E81]	-0.301854	0.118701	-0.46625	0.133958	0.563575	0.0216464	-1.91216	0.0837827
Potra2n2c4369	[E81]	-0.301589	-0.168547	0.488774	0.134318	0.410468	0.0153662	0.0855842	1.3977
Potra2n6c14279	[I48][Consensus]	-0.301515	-0.589643	-0.0279694	0.134417	0.0015239	0.896778	-2.87111	0.00613551
Potra2n13c25066	[E81][Consensus]	-0.300958	-0.245928	-0.52874	0.135174	0.225886	0.00789891	-3.18196	0.00219425
Potra2n3c7210	[E81][Consensus]	-0.300944	0.0813987	-0.508116	0.135194	0.692623	0.0112434	-2.16464	0.045623
Potra2n4c8937	[I48]	-0.300878	-0.397485	0.370818	0.135282	0.0443444	0.074444	-1.01356	0.466187
Potra2n1c3951	[E81][Consensus]	-0.300749	-0.0145983	-0.516068	0.135458	0.943573	0.00983728	-2.46526	0.0205372
Potra2n4c9806	[E81][Consensus]	-0.300608	-0.387769	-0.530546	0.135652	0.0503054	0.00765048	-3.63483	0.000417241
Potra2n4c8779	[E81]	-0.300522	0.0132567	0.582506	0.135768	0.948752	0.00281945	0.964628	0.502097
Potra2n1c3924	[E81]	-0.300454	0.0135515	0.500412	0.135861	0.947614	0.0127598	0.650483	0.773071
Potra2n1c3605	[E81]	-0.30022	-0.226814	0.450064	0.136182	0.265172	0.0273295	-0.216225	1.24322
Potra2n6c12924	[I48][Consensus]	-0.300067	-0.434793	-0.0794946	0.136391	0.0264372	0.711951	-2.40885	0.0240045
Potra2n1c2341	[E81][Consensus]	-0.299529	-0.161613	-0.530348	0.13713	0.430261	0.00767746	-2.93457	0.0050101
Potra2n11c23422	[E81]	-0.299464	-0.316797	0.495957	0.137219	0.114833	0.0137108	-0.328776	1.11349
Potra2n14c26558	[E81]	-0.299443	-0.323616	0.493352	0.137248	0.106808	0.0142933	-0.359541	1.07879
Potra2n8c17942	[I48]	-0.299298	-0.439078	0.284203	0.137448	0.0248249	0.178326	-1.4143	0.235912
Potra2n16c29971	[I48][Consensus]	-0.298895	-0.629701	-0.00352515	0.138003	0.00056682	0.986957	-2.97721	0.00436329
Potra2n7c15854	[I48]	-0.298789	-0.405258	0.307597	0.13815	0.039989	0.143689	-1.22685	0.329817
Potra2n1c1797	[I48]	-0.298659	-0.542069	0.257362	0.13833	0.00422892	0.224714	-1.8754	0.0911062
Potra2n4c9350	[E81]	-0.298571	0.0749602	-0.459131	0.138453	0.715904	0.0240149	-2.00234	0.0678727
Potra2n13c25296	[E81]	-0.298549	-0.0679083	0.512831	0.138482	0.74169	0.0103909	0.470947	0.956518
Potra2n8c16808	[E81]	-0.298355	-0.256611	0.472798	0.138752	0.205718	0.0196381	-0.221722	1.2368
Potra2n4c10113	[E81]	-0.298325	0.0850983	0.476743	0.138792	0.679366	0.018503	0.775836	0.656769
Potra2n7c15559	[E81]	-0.298231	-0.245911	0.498874	0.138924	0.225918	0.0130818	-0.096586	1.38458
Potra2n2c5402	[E81][Consensus]	-0.298075	-0.349652	-0.51022	0.139141	0.0799546	0.0108561	-3.42667	0.000916556
Potra2n1c1149	[E81]	-0.297784	-0.17262	0.511806	0.139545	0.399082	0.0105715	0.168746	1.29899
Potra2n6c14736	[I48][Consensus]	-0.297753	-0.43435	-0.110852	0.139588	0.0266085	0.606089	-2.48582	0.0193882
Potra2n6c13498	[I48][Consensus]	-0.297512	-0.540668	-0.205071	0.139924	0.00434831	0.336414	-3.14253	0.00251243
Potra2n2c5414	[E81]	-0.297305	0.0583312	0.430881	0.140214	0.777142	0.0355507	0.546426	0.87716
Potra2n1c948	[I48]	-0.297255	-0.390175	0.0847094	0.140284	0.048774	0.693917	-1.80231	0.107244
Potra2n8c17096	[E81]	-0.297202	0.14248	0.428884	0.140358	0.487473	0.0365087	0.780691	0.652477
Potra2n6c14670	[E81]	-0.296883	-0.158928	0.494601	0.140804	0.438062	0.0140116	0.14897	1.32237
Potra2n16c30105	[E81]	-0.296836	0.196218	-0.564961	0.14087	0.336705	0.00402115	-2.03672	0.0625169
Potra2n6c12862	[I48]	-0.296773	-0.565213	0.260781	0.140958	0.00262294	0.218399	-1.95403	0.0760459
Potra2n7c15527	[E81][Consensus]	-0.296622	-0.142653	-0.490382	0.141171	0.48694	0.0149821	-2.72424	0.00966748
Potra2n6c14136	[E81]	-0.296544	-0.0913006	0.427122	0.14128	0.657349	0.0373705	0.112176	1.36603
Potra2n2c6241	[I48][Consensus]	-0.296472	-0.407624	-0.315419	0.141381	0.0387333	0.13326	-2.97283	0.00442601
Potra2n3c7592	[E81][Consensus]	-0.296346	-0.149098	-0.531263	0.141558	0.467261	0.00755377	-2.89187	0.00574432
Potra2n10c21674	[E81]	-0.296259	-0.0462214	0.604124	0.141681	0.822592	0.00177013	0.899902	0.552258
Potra2n2c5632	[I48]	-0.296179	-0.508343	0.303591	0.141794	0.00801141	0.14925	-1.60002	0.16439
Potra2n8c16774	[E81]	-0.29602	-0.125967	0.534913	0.142017	0.539763	0.00707673	0.395395	1.03883
Potra2n3c7478	[I48][Consensus]	-0.295529	-0.494507	-0.0487158	0.142711	0.010228	0.821162	-2.52664	0.017274
Potra2n18c32935	[I48]	-0.295434	-0.388934	0.10719	0.142845	0.049559	0.618112	-1.73109	0.125155
Potra2n3c7857	[I48]	-0.295389	-0.49549	0.399474	0.14291	0.0100553	0.053121	-1.25231	0.315688
Potra2n9c19801	[E81][Consensus]	-0.295291	-0.146699	-0.584196	0.143048	0.474538	0.00272184	-3.08993	0.00300309
Potra2n1c680	[E81]	-0.294537	-0.272641	0.434078	0.14412	0.177813	0.0340592	-0.390672	1.04406
Potra2n19c34038	[I48][Consensus]	-0.293624	-0.560422	-0.152793	0.145426	0.00290369	0.475987	-3.06437	0.00327193
Potra2n713s36568	[E81]	-0.293551	-0.127569	0.49698	0.145532	0.53458	0.0134876	0.258399	1.19415
Potra2n18c31961	[E81]	-0.293503	0.225699	0.658568	0.1456	0.267592	0.000467079	1.93434	0.0796067
Potra2n19c34295	[I48]	-0.293433	-0.528745	0.216325	0.145701	0.0054853	0.30997	-1.92412	0.0815092
Potra2n15c27996	[I48]	-0.292843	-0.594221	0.239944	0.14655	0.0013699	0.258761	-2.12568	0.0502945
Potra2n2c6115	[I48]	-0.292817	-0.584866	0.392039	0.146587	0.00170027	0.0581306	-1.62606	0.155905
Potra2n454s35720	[I48][Consensus]	-0.292798	-0.433064	-0.0587375	0.146615	0.0271111	0.785139	-2.3238	0.0302042
Potra2n4c10196	[E81]	-0.29276	0.0540192	0.55193	0.14667	0.793253	0.00517086	0.982023	0.489132
Potra2n8c17088	[I48][Consensus]	-0.29276	-0.55764	-0.232621	0.14667	0.00307816	0.274017	-3.27491	0.00158545
Potra2n2c4500	[I48][Consensus]	-0.292714	-0.444005	-0.0829123	0.146736	0.0230703	0.700114	-2.42766	0.0227951
Potra2n15c28255	[E81]	-0.292579	-0.235709	0.4101	0.146932	0.246374	0.0465517	-0.351941	1.08732
Potra2n3c6655	[E81]	-0.292339	-0.104949	0.712431	0.147279	0.60989	9.39269e-05	1.26619	0.308168
Potra2n11c23187	[I48]	-0.292309	-0.389815	0.197411	0.147322	0.0490006	0.355158	-1.47403	0.210709
Potra2n12c24144	[E81]	-0.291811	-0.00593576	0.555581	0.148045	0.977042	0.00482401	0.829489	0.610241
Potra2n18c32302	[E81][Consensus]	-0.291641	-0.0624469	-0.525165	0.148292	0.761849	0.00841034	-2.60638	0.0137258
Potra2n1c1481	[I48]	-0.29163	-0.483996	0.37613	0.148308	0.0122344	0.0700684	-1.27232	0.304891
Potra2n10c20310	[E81]	-0.291585	-0.382037	0.491493	0.148374	0.0541058	0.0147215	-0.530666	0.893475
Potra2n14c26778	[E81][Consensus]	-0.291484	0.100345	-0.552642	0.148521	0.625741	0.0051016	-2.24915	0.0367549
Potra2n7c15515	[E81]	-0.29141	0.216557	0.422094	0.148628	0.287966	0.0399187	0.992787	0.48122
Potra2n5c12774	[E81][Consensus]	-0.291234	-0.276398	-0.432502	0.148885	0.171673	0.0347881	-2.90466	0.00551477
Potra2n3c8167	[I48][Consensus]	-0.291182	-0.5741	0.171823	0.148961	0.00216319	0.422081	-2.22687	0.0389338
Potra2n10c22120	[I48]	-0.291141	0.485704	0.0309147	0.149021	0.0118878	0.885975	0.736008	0.692589
Potra2n1c2489	[I48]	-0.291095	-0.531459	0.331887	0.149088	0.00520658	0.113103	-1.58866	0.168206
Potra2n15c28333	[E81]	-0.290922	0.16067	0.479447	0.149341	0.432991	0.0177561	1.0254	0.457762
Potra2n14c27730	[I48][Consensus]	-0.290896	-0.549799	0.118485	0.149379	0.00361888	0.581349	-2.2731	0.0345302
Potra2n5c11448	[I48]	-0.290878	-0.423051	0.378659	0.149405	0.0312927	0.0680551	-1.04482	0.444159
Potra2n14c26788	[I48][Consensus]	-0.29077	-0.525916	0.118167	0.149563	0.00578905	0.58237	-2.17852	0.044051
Potra2n14c27898	[E81]	-0.290432	0.142719	0.495514	0.150059	0.486737	0.0138086	1.03201	0.453098
Potra2n9c18979	[I48][Consensus]	-0.290348	-0.405424	-0.139078	0.150182	0.0399	0.516902	-2.4412	0.0219579
Potra2n2c5408	[I48][Consensus]	-0.290216	-0.429792	-0.254353	0.150376	0.0284247	0.230372	-2.84946	0.00656912
Potra2n12c24075	[E81]	-0.290113	-0.112467	0.492447	0.150527	0.584373	0.0145005	0.296113	1.15072
Potra2n10c22290	[E81]	-0.290069	-0.144935	0.42376	0.150592	0.479924	0.0390596	-0.032787	1.46077
Potra2n2c5899	[I48][Consensus]	-0.290065	-0.60239	-0.40012	0.150598	0.00112824	0.0527023	-3.96341	0.000110831
Potra2n17c31260	[E81]	-0.289998	0.361152	-0.497951	0.150696	0.0698796	0.0132782	-1.25487	0.314289
Potra2n11c22462	[E81]	-0.28997	-0.355589	0.459722	0.150737	0.0746238	0.0238106	-0.550296	0.873175
Potra2n443s35683	[E81]	-0.289959	-0.105178	0.420293	0.150753	0.609105	0.0408643	0.070378	1.41584
Potra2n8c18295	[E81]	-0.289766	-0.114751	0.535457	0.151038	0.576713	0.00700772	0.449003	0.980144
Potra2n14c26609	[E81]	-0.289479	-0.0658956	0.647394	0.151462	0.7491	0.000626881	1.05782	0.435206
Potra2n4c9359	[E81]	-0.289333	-0.051354	0.506727	0.151677	0.803252	0.0115051	0.524135	0.900277
Potra2n6c13258	[I48][Consensus]	-0.289309	-0.426942	-0.182607	0.151713	0.0296103	0.39308	-2.63264	0.0127086
Potra2n15c29001	[E81]	-0.289303	-0.0691355	0.430159	0.151721	0.737182	0.0358946	0.207757	1.25313
Potra2n1c3550	[I48]	-0.289278	-0.433551	0.177889	0.151758	0.0269201	0.405626	-1.66847	0.142834
Potra2n10c20181	[E81]	-0.289215	-0.0891123	0.472971	0.151852	0.665087	0.0195871	0.296855	1.14987
Potra2n18c31979	[I48][Consensus]	-0.289144	-0.495818	-0.254754	0.151957	0.00999825	0.229613	-3.08519	0.00305137
Potra2n16c29859	[I48][Consensus]	-0.289024	-0.415072	-0.197117	0.152134	0.0349826	0.355891	-2.63172	0.0127431
Potra2n6c14908	[I48]	-0.289012	-0.437392	0.0966564	0.152153	0.0254494	0.653219	-1.90539	0.0850936
Potra2n12c24542	[I48][Consensus]	-0.288999	-0.6339	0.212148	0.152172	0.00050697	0.319631	-2.37343	0.0264356
Potra2n2c5258	[I48][Consensus]	-0.288596	-0.544608	-0.243458	0.152771	0.00401964	0.251639	-3.24021	0.00179165
Potra2n15c28413	[I48]	-0.288439	-0.446017	0.0917335	0.153003	0.0223837	0.669882	-1.94738	0.0772331
Potra2n15c28701	[I48][Consensus]	-0.288334	-0.529483	0.124711	0.153159	0.00540833	0.561501	-2.16699	0.0453529
Potra2n15c29054	[E81]	-0.288255	0.346401	0.416765	0.153278	0.0829943	0.0427672	1.3847	0.249218
Potra2n4c8949	[E81][Consensus]	-0.288211	0.0322713	-0.590877	0.153343	0.875639	0.00236343	-2.58642	0.0145469
Potra2n1c1985	[E81][Consensus]	-0.288182	-0.343044	-0.617154	0.153386	0.086223	0.00131554	-3.80097	0.000216192
Potra2n7c15982	[E81]	-0.288162	0.0185825	0.538522	0.153416	0.928208	0.00662991	0.844183	0.59785
Potra2n13c26037	[E81]	-0.287959	-0.339286	0.454776	0.153719	0.0899497	0.0255639	-0.50858	0.91657
Potra2n2c5884	[I48][Consensus]	-0.287835	-0.667739	0.0501933	0.153904	0.000193705	0.815827	-2.98331	0.00427725
Potra2n4c9798	[E81]	-0.287729	-0.0968075	0.476269	0.154062	0.638031	0.0186364	0.291012	1.15656
Potra2n15c28431	[E81]	-0.287651	-0.138566	0.465789	0.154179	0.49963	0.0217937	0.134991	1.33893
Potra2n8c17381	[I48]	-0.287619	-0.389987	0.187665	0.154227	0.0488918	0.379875	-1.48754	0.20531
Potra2n8c18578	[I48][Consensus]	-0.287451	-0.641497	-0.0737302	0.154479	0.000412564	0.73206	-3.18826	0.00214701
Potra2n8c18360	[I48]	-0.287287	-0.417648	0.207903	0.154724	0.0337554	0.329636	-1.52297	0.191651
Potra2n14c26612	[I48]	-0.287101	0.496081	0.366123	0.155004	0.00995267	0.078482	1.74311	0.12197
Potra2n1c3584	[I48][Consensus]	-0.286937	-0.556529	-0.179099	0.155249	0.00315034	0.402388	-3.10097	0.00289329
Potra2n1c1858	[I48]	-0.286677	-0.396229	0.00274833	0.155641	0.0450821	0.989831	-2.01236	0.0662726
Potra2n14c27638	[E81][Consensus]	-0.286677	-0.279576	-0.604575	0.155642	0.166598	0.00175242	-3.5431	0.000593182
Potra2n10c21277	[I48]	-0.286423	-0.426464	0.130199	0.156024	0.0298132	0.54426	-1.76738	0.115747
Potra2n1c3231	[I48][Consensus]	-0.28637	-0.455273	-0.244101	0.156104	0.0194344	0.250349	-2.89762	0.00564003
Potra2n9c19891	[E81][Consensus]	-0.286313	-0.0618982	-0.659853	0.15619	0.763883	0.000451187	-3.15464	0.00241042
Potra2n18c32662	[E81]	-0.28583	-0.186422	0.457038	0.15692	0.361848	0.0247496	-0.0285623	1.46582
Potra2n3c7442	[I48]	-0.285626	-0.529126	0.234222	0.15723	0.00544539	0.270633	-1.85046	0.096371
Potra2n18c32175	[I48][Consensus]	-0.285595	-0.630405	-0.0624013	0.157276	0.000556383	0.772072	-3.09903	0.00291229
Potra2n15c28377	[I48]	-0.285285	0.481348	-0.181362	0.157748	0.0127882	0.39637	0.157625	1.31213
Potra2n8c18366	[E81][Consensus]	-0.284875	-0.321121	-0.46906	0.158371	0.109694	0.0207651	-3.14826	0.0024637
Potra2n16c30565	[I48][Consensus]	-0.284685	-0.526184	0.0763743	0.158662	0.00575966	0.722814	-2.27508	0.034352
Potra2n5c11094	[I48]	-0.284652	-0.42177	0.376562	0.158711	0.0318632	0.0697213	-1.02783	0.456041
Potra2n5c10753	[E81]	-0.284648	0.307766	-0.416148	0.158718	0.126135	0.043107	-1.12803	0.388958
Potra2n2c5165	[E81]	-0.284515	-0.214571	0.41955	0.158921	0.292518	0.0412595	-0.233166	1.22345
Potra2n15c29125	[E81][Consensus]	-0.28443	-0.330356	-0.418468	0.159051	0.0992915	0.0418401	-3.00542	0.00397823
Potra2n6c12886	[I48][Consensus]	-0.284318	-0.503756	-0.14183	0.159223	0.00869668	0.508558	-2.78152	0.00811586
Potra2n11c22799	[E81]	-0.284299	-0.12812	0.462407	0.159252	0.532802	0.0229004	0.163726	1.30492
Potra2n10c21900	[E81]	-0.283922	0.273166	0.484281	0.159829	0.176945	0.0164823	1.39837	0.243003
Potra2n6c13039	[I48][Consensus]	-0.283904	-0.535335	-0.171737	0.159857	0.00482942	0.422314	-2.98565	0.00424458
Potra2n4c8639	[E81]	-0.2838	-0.00937189	0.468404	0.160017	0.963758	0.0209681	0.523863	0.90056
Potra2n14c27562	[E81][Consensus]	-0.283736	0.0124978	-0.633148	0.160115	0.951682	0.00089745	-2.81176	0.00739069
Potra2n12c24383	[E81]	-0.283726	0.18465	0.46998	0.16013	0.366512	0.0204828	1.0844	0.417282
Potra2n12c23831	[E81][Consensus]	-0.283702	0.0043376	-0.516546	0.160167	0.983222	0.00975754	-2.36074	0.0273576
Potra2n8c17097	[I48]	-0.283626	-0.493724	0.27011	0.160284	0.0103675	0.201776	-1.60486	0.162788
Potra2n13c25622	[I48][Consensus]	-0.283613	-0.397465	-0.300535	0.160305	0.0443561	0.153593	-2.8543	0.00646983
Potra2n1c270	[I48][Consensus]	-0.28357	-0.467451	-0.209689	0.160371	0.0160459	0.325403	-2.8345	0.00688458
Potra2n1c3188	[I48][Consensus]	-0.283562	-0.433453	-0.0105158	0.160382	0.0269583	0.961104	-2.1659	0.0454783
Potra2n4c9410	[E81][Consensus]	-0.283506	-0.282189	-0.611578	0.160468	0.162505	0.00149605	-3.57145	0.000532506
Potra2n16c30542	[E81]	-0.283416	-0.103875	0.46969	0.160608	0.613572	0.0205714	0.261151	1.19096
Potra2n5c10889	[E81]	-0.282863	-0.285361	0.417947	0.16146	0.157632	0.0421221	-0.44704	0.98227
Potra2n5c12314	[E81]	-0.282732	-0.0648197	0.438632	0.161664	0.753071	0.0320209	0.268541	1.18242
Potra2n4c10253	[E81][Consensus]	-0.28273	-0.35008	-0.521133	0.161666	0.0795612	0.00901994	-3.42091	0.000936189
Potra2n3c7000	[E81]	-0.282432	-0.117526	0.529578	0.162128	0.56747	0.00778283	0.44142	0.988364
Potra2n13c25519	[E81][Consensus]	-0.282424	-0.221162	-0.517723	0.16214	0.277584	0.00956373	-3.00948	0.00392541
Potra2n2c5777	[E81]	-0.282349	-0.23735	0.472849	0.162257	0.243006	0.0196229	-0.114081	1.36376
Potra2n203s34959	[E81]	-0.282298	-0.0506044	0.523929	0.162336	0.80607	0.00859355	0.611361	0.811441
Potra2n10c21632	[I48]	-0.281924	-0.428367	0.235813	0.162916	0.0290127	0.267297	-1.46389	0.214837
Potra2n5c12598	[E81]	-0.281923	-0.0486574	0.481735	0.162918	0.8134	0.0171436	0.465034	0.96286
Potra2n6c14128	[I48]	-0.281854	-0.410434	0.36801	0.163025	0.0372826	0.0768398	-1.00733	0.470661
Potra2n246s35109	[I48][Consensus]	-0.281807	-0.434228	-0.286235	0.163099	0.026656	0.175107	-2.93213	0.00504973
Potra2n3c7250	[E81][Consensus]	-0.281791	-0.228504	-0.67823	0.163123	0.261531	0.000270101	-3.71347	0.00030666
Potra2n1388s37021	[I48]	-0.281526	-0.553853	0.207825	0.163537	0.00333003	0.329821	-2.01198	0.0663333
Potra2n6c14630	[E81]	-0.281524	-0.0353732	0.505936	0.16354	0.86379	0.0116566	0.590586	0.832197
Potra2n7c16508	[E81][Consensus]	-0.281362	-0.218459	-0.535407	0.163792	0.283648	0.00701403	-3.06445	0.00327104
Potra2n5c11141	[E81]	-0.28087	0.367737	-0.470018	0.164561	0.0645667	0.0204714	-1.10648	0.402777
Potra2n3c8368	[I48][Consensus]	-0.280836	-0.426005	-0.261102	0.164615	0.0300088	0.217812	-2.82703	0.00704721
Potra2n2c5108	[I48][Consensus]	-0.280625	-0.414871	-0.0750366	0.164947	0.0350801	0.727487	-2.26788	0.0350045
Potra2n4c9985	[I48][Consensus]	-0.280612	-0.573168	0.103837	0.164966	0.00220793	0.629205	-2.37814	0.0261006
Potra2n19c34296	[I48]	-0.280334	-0.426277	0.181994	0.165404	0.0298926	0.394698	-1.60421	0.163002
Potra2n4c9921	[I48][Consensus]	-0.28031	-0.489886	-0.263649	0.165441	0.0110734	0.213195	-3.06166	0.00330172
Potra2n8c16706	[E81][Consensus]	-0.280038	-0.354342	-0.653717	0.165869	0.0757206	0.00053149	-3.97848	0.000104037
Potra2n11c23289	[E81]	-0.280034	-0.136661	0.530981	0.165875	0.505603	0.00759165	0.399056	1.03478
Potra2n11c22971	[I48]	-0.279813	0.463984	0.202145	0.166224	0.016957	0.343503	1.16288	0.36732
Potra2n8c16922	[E81]	-0.279793	-0.198752	0.493472	0.166255	0.330376	0.0142662	0.0812653	1.40285
Potra2n11c23024	[E81]	-0.279762	-0.318917	0.435435	0.166305	0.112292	0.0334414	-0.48407	0.942504
Potra2n1c1237	[I48][Consensus]	-0.279719	-0.549228	-0.160699	0.166372	0.00366125	0.453177	-2.99772	0.00408008
Potra2n6c13982	[E81]	-0.279691	-0.244124	0.459123	0.166417	0.229417	0.0240176	-0.17374	1.2931
Potra2n2c5081	[E81]	-0.279463	-0.158998	0.516547	0.166777	0.437859	0.00975748	0.282348	1.16652
Potra2n1c1982	[I48]	-0.279456	-0.528901	0.224148	0.166787	0.00546894	0.292365	-1.8594	0.0944548
Potra2n17c30708	[E81]	-0.279453	0.220668	0.568573	0.166792	0.278686	0.00374366	1.57035	0.174499
Potra2n7c15902	[E81][Consensus]	-0.279337	-0.157102	-0.567514	0.166976	0.443412	0.00382326	-3.00327	0.00400649
Potra2n12c24880	[E81]	-0.279095	-0.20672	0.412711	0.16736	0.310952	0.0450391	-0.215674	1.24386
Potra2n5c10827	[I48]	-0.279081	-0.396838	-0.0180733	0.167382	0.0447232	0.933199	-2.04744	0.0609218
Potra2n3c7067	[I48][Consensus]	-0.279079	-0.55586	-0.14031	0.167385	0.00319447	0.513157	-2.96627	0.00452159
Potra2n4c9322	[I48][Consensus]	-0.279013	-0.600298	-0.294114	0.167489	0.00118629	0.163009	-3.5932	0.000489967
Potra2n7c16229	[E81][Consensus]	-0.278827	-0.162745	-0.419537	0.167784	0.426994	0.0412661	-2.48537	0.0194127
Potra2n7c16171	[E81][Consensus]	-0.278759	-0.244039	-0.550951	0.167893	0.229585	0.00526742	-3.19262	0.00211483
Potra2n3c8026	[I48][Consensus]	-0.278729	-0.406928	-0.183514	0.167941	0.0390991	0.390693	-2.53411	0.0169102
Potra2n16c30119	[I48][Consensus]	-0.278716	-0.414425	-0.0783832	0.16796	0.0352964	0.715814	-2.26962	0.0348457
Potra2n8c17151	[E81]	-0.278634	-0.153061	0.51634	0.16809	0.455369	0.00979189	0.301335	1.14474
Potra2n13c25782	[I48][Consensus]	-0.278546	-0.650437	0.222014	0.168232	0.000321432	0.297103	-2.39284	0.0250776
Potra2n6c15027	[E81]	-0.278415	0.169118	0.564794	0.168439	0.408861	0.00403436	1.40686	0.239202
Potra2n6c13010	[I48]	-0.278382	-0.547141	0.386395	0.168492	0.00381963	0.0621708	-1.44254	0.223726
Potra2n8c17332	[I48]	-0.278094	0.652593	0.213142	0.168952	0.000302291	0.317317	1.98395	0.0708926
Potra2n11c22523	[E81]	-0.278007	0.0120449	0.532744	0.16909	0.953431	0.00735709	0.834967	0.605604
Potra2n3c7411	[I48][Consensus]	-0.277813	-0.647832	-0.0308234	0.169401	0.000345958	0.886309	-3.07276	0.00318132
Potra2n5c12424	[I48]	-0.27775	-0.404272	0.298721	0.1695	0.0405218	0.156214	-1.18509	0.353975
Potra2n7c15961	[E81]	-0.277705	-0.217119	0.476402	0.169573	0.286686	0.0185988	-0.0270689	1.46761
Potra2n10c21573	[I48]	-0.277612	-0.457909	0.154738	0.169721	0.0186555	0.47032	-1.78305	0.111866
Potra2n5c11726	[E81]	-0.277609	-0.375625	0.478136	0.169727	0.0586189	0.0181152	-0.513765	0.911124
Potra2n10c21025	[E81]	-0.277394	-0.0231483	0.518919	0.170071	0.91063	0.00936998	0.685545	0.7395
Potra2n18c33050	[E81]	-0.277363	-0.255788	0.462847	0.170121	0.207226	0.0227539	-0.188989	1.27515
Potra2n19c33909	[I48][Consensus]	-0.277343	-0.657163	-0.0058718	0.170153	0.000264984	0.978276	-3.04968	0.00343622
Potra2n3c6761	[I48]	-0.277249	-0.449277	0.134353	0.170303	0.0213062	0.531379	-1.80759	0.106006
Potra2n1c209	[I48]	-0.277234	-0.459662	0.225794	0.170328	0.0181516	0.288742	-1.58843	0.168284
Potra2n2c5613	[E81]	-0.277186	-0.241871	0.53257	0.170405	0.233879	0.00737986	0.104817	1.37478
Potra2n1106s36971	[E81]	-0.277045	0.0133341	0.452174	0.170632	0.948453	0.026527	0.553058	0.870335
Potra2n6c13863	[E81][Consensus]	-0.276913	-0.263695	-0.557434	0.170843	0.19304	0.00465554	-3.27173	0.00160339
Potra2n14c27155	[E81]	-0.276875	-0.143059	0.443483	0.170904	0.485688	0.0299572	0.0789938	1.40556
Potra2n1c395	[E81]	-0.27663	-0.101043	0.591133	0.1713	0.623327	0.00235057	0.749712	0.680142
Potra2n3c7085	[E81]	-0.276551	-0.135518	0.432142	0.171426	0.509203	0.0349565	0.0637411	1.42376
Potra2n7c16058	[E81]	-0.276494	-0.0111844	0.512586	0.171518	0.956755	0.0104339	0.698786	0.727029
Potra2n1c3673	[E81]	-0.27637	-0.168982	0.456955	0.171718	0.409245	0.0247793	0.051142	1.43882
Potra2n12c24394	[E81]	-0.276351	-0.000436996	0.597797	0.17175	0.99831	0.00203536	1.06401	0.430985
Potra2n8c18374	[I48]	-0.2763	-0.475812	0.265927	0.171831	0.0140132	0.209121	-1.52835	0.189638
Potra2n1c2559	[I48]	-0.276077	-0.40806	0.331149	0.172192	0.038505	0.113955	-1.09529	0.410084
Potra2n14c26415	[I48]	-0.276043	-0.435884	0.0236117	0.172247	0.0260188	0.912795	-2.05887	0.0592598
Potra2n10c20154	[E81][Consensus]	-0.275913	-0.338672	-0.467898	0.172458	0.0905701	0.0211258	-3.17242	0.0022676
Potra2n12c24614	[I48]	-0.275797	-0.490443	0.296244	0.172645	0.0109686	0.159842	-1.49164	0.20369
Potra2n1c1379	[E81][Consensus]	-0.275765	-0.176268	-0.547005	0.172697	0.389039	0.00567184	-2.96751	0.00450329
Potra2n2c4401	[E81]	-0.275601	-0.274147	0.514144	0.172962	0.175333	0.0101633	-0.0568714	1.43197
Potra2n12c24316	[E81]	-0.275599	-0.230589	0.475157	0.172967	0.257086	0.0189527	-0.0650866	1.42216
Potra2n1c439	[I48]	-0.275385	0.468421	-0.201451	0.173313	0.0157982	0.345198	0.0843298	1.39919
Potra2n1c537	[E81]	-0.275336	-0.0438444	0.421378	0.173393	0.831584	0.0402923	0.293407	1.15382
Potra2n1c301	[I48]	-0.275316	-0.490412	0.354032	0.173426	0.0109743	0.0896428	-1.31498	0.282773
Potra2n7c15947	[E81][Consensus]	-0.275141	-0.241218	-0.622674	0.17371	0.235183	0.00115556	-3.4699	0.000780985
Potra2n3c8145	[E81][Consensus]	-0.274915	-0.248364	-0.441497	0.174078	0.221174	0.0307889	-2.79943	0.00767897
Potra2n17c31084	[I48]	-0.274374	-0.603355	0.359976	0.174961	0.00110228	0.0840167	-1.7513	0.119841
Potra2n450s35713	[E81]	-0.274171	-0.294908	0.491322	0.175294	0.143592	0.0147614	-0.199112	1.26326
Potra2n7c16068	[I48]	-0.274115	-0.397548	0.397113	0.175385	0.0443073	0.0546741	-0.847722	0.594889
Potra2n10c20388	[E81]	-0.273957	-0.370731	0.468651	0.175644	0.0622568	0.0208915	-0.519606	0.905008
Potra2n1c1938	[E81]	-0.273928	0.0700893	0.541219	0.175693	0.733684	0.00631173	1.04421	0.444584
Potra2n16c29734	[I48]	-0.273867	-0.509729	0.22046	0.175791	0.00781343	0.300585	-1.77854	0.112974
Potra2n5c11382	[E81][Consensus]	-0.273859	-0.280251	-0.609648	0.175806	0.165534	0.00156327	-3.52758	0.000629061
Potra2n17c30663	[I48][Consensus]	-0.273838	-0.74255	-0.151982	0.175839	1.40085e-05	0.478358	-3.91397	0.000136187
Potra2n2c4210	[E81][Consensus]	-0.273605	-0.318733	-0.606655	0.176222	0.112511	0.00167261	-3.63354	0.000419342
Potra2n16c30076	[E81][Consensus]	-0.273393	-0.205551	-0.485195	0.176571	0.313756	0.0162502	-2.81783	0.00725251
Potra2n5c12304	[I48][Consensus]	-0.27339	-0.672852	-0.0318818	0.176576	0.000165744	0.882432	-3.18762	0.00215171
Potra2n11c22990	[I48]	-0.273376	0.4885	-0.0561933	0.176599	0.011338	0.794247	0.5649	0.858213
Potra2n1c1666	[I48]	-0.273192	-0.428203	0.379213	0.176902	0.0290811	0.0676199	-1.00651	0.471253
Potra2n17c31706	[I48][Consensus]	-0.273028	-0.613253	-0.144318	0.177172	0.000864472	0.501071	-3.20573	0.0020208
Potra2n5c11040	[E81]	-0.272971	-0.149945	0.42866	0.177267	0.464707	0.0366173	0.0214665	1.47431
Potra2n10c22337	[E81][Consensus]	-0.272618	-0.0161723	-0.529234	0.17785	0.9375	0.00783029	-2.43207	0.0225195
Potra2n3c7333	[E81]	-0.271872	-0.25056	0.404618	0.179087	0.216986	0.0498566	-0.350743	1.08867
Potra2n3c7796	[E81]	-0.271798	-0.200571	0.508221	0.179211	0.325878	0.0112237	0.153703	1.31677
Potra2n2c5679	[I48][Consensus]	-0.271534	-0.430685	-0.120019	0.179649	0.0280612	0.576428	-2.41752	0.0234398
Potra2n9c19867	[E81]	-0.271508	-0.0957802	0.442401	0.179692	0.641618	0.0304081	0.227448	1.23011
Potra2n10c21551	[I48]	-0.27144	-0.395286	0.375009	0.179806	0.0456423	0.0709754	-0.902303	0.550344
Potra2n14c27250	[I48][Consensus]	-0.271438	-0.476543	-0.369608	0.17981	0.0138461	0.0754698	-3.30465	0.00142644
Potra2n5c12457	[E81]	-0.271414	-0.0713329	0.562241	0.17985	0.729132	0.00424142	0.73307	0.695274
Potra2n2c4759	[I48]	-0.271402	-0.389151	0.268063	0.17987	0.049421	0.205347	-1.20519	0.342197
Potra2n15c28644	[I48]	-0.271109	-0.51455	0.324224	0.180359	0.0071566	0.122184	-1.48469	0.206438
Potra2n5c11058	[E81][Consensus]	-0.271025	0.111213	-0.680774	0.180499	0.588598	0.000250875	-2.71951	0.00980695
Potra2n1c3472	[I48][Consensus]	-0.270964	-0.422219	-0.30003	0.180601	0.0316623	0.154319	-2.8982	0.00562969
Potra2n2c4418	[E81][Consensus]	-0.270894	-0.294086	-0.420373	0.180718	0.144765	0.0408218	-2.85651	0.00642495
Potra2n1c4016	[I48][Consensus]	-0.270802	-0.508768	-0.0427714	0.180871	0.00795026	0.8427	-2.48837	0.0192496
Potra2n1c3062	[I48][Consensus]	-0.270634	-0.447713	-0.0479348	0.181153	0.0218175	0.823985	-2.27777	0.0341104
Potra2n9c18870	[E81]	-0.270606	-0.137479	0.535195	0.181199	0.503033	0.00704087	0.441492	0.988285
Potra2n5c11067	[I48]	-0.270269	-0.439629	0.171659	0.181765	0.0246234	0.422531	-1.64878	0.14879
Potra2n19c33923	[E81]	-0.270215	-0.0999184	0.412608	0.181856	0.627217	0.0450981	0.120837	1.35573
Potra2n18c32559	[I48][Consensus]	-0.270178	-0.777679	-0.169477	0.181917	2.93885e-06	0.428538	-4.18712	4.23781e-05
Potra2n19c33447	[I48]	-0.270063	-0.558695	0.178162	0.182111	0.003011	0.404896	-2.08016	0.0562657
Potra2n17c30750	[E81]	-0.27	0.077845	0.467175	0.182217	0.705441	0.0213528	0.809011	0.627763
Potra2n4c9567	[E81][Consensus]	-0.269884	-0.162807	-0.443033	0.182413	0.426817	0.0301443	-2.53637	0.0168015
Potra2n18c31998	[I48][Consensus]	-0.269694	-0.597278	-0.362312	0.182732	0.00127471	0.08188	-3.75848	0.000256419
Potra2n10c20730	[E81]	-0.269673	-0.279691	0.418562	0.182768	0.166417	0.0417893	-0.3872	1.04791
Potra2n17c31216	[I48]	-0.269393	-0.415411	0.110853	0.18324	0.0348191	0.606085	-1.73035	0.125352
Potra2n5c12488	[E81][Consensus]	-0.269294	-0.383336	-0.507489	0.183407	0.0532258	0.011361	-3.43822	0.000878315
Potra2n6c13389	[E81]	-0.269285	-0.164335	0.430854	0.183422	0.422432	0.0355636	-0.00172518	1.49794
Potra2n15c28574	[E81]	-0.26912	-0.321277	0.414857	0.183703	0.109512	0.0438249	-0.526981	0.89731
Potra2n11c23177	[I48]	-0.26909	-0.528601	0.245765	0.183752	0.00550046	0.247033	-1.76456	0.116457
Potra2n1c1503	[E81]	-0.268925	-0.305031	0.559745	0.184033	0.129712	0.00445234	0.0417913	1.45
Potra2n10c21783	[E81]	-0.268824	-0.057354	0.589385	0.184203	0.780786	0.0024398	0.890671	0.559658
Potra2n10c20128	[E81][Consensus]	-0.268791	0.0702101	-0.572074	0.18426	0.733242	0.00349025	-2.34233	0.028746
Potra2n2c5316	[E81][Consensus]	-0.268691	-0.379071	-0.542448	0.184428	0.0561589	0.00617092	-3.55301	0.000571286
Potra2n4c9987	[E81][Consensus]	-0.268648	-0.152301	-0.468369	0.184502	0.457636	0.020979	-2.58873	0.0144495
Potra2n1c2553	[I48][Consensus]	-0.268468	-0.608708	0.228054	0.184807	0.000967477	0.283814	-2.14911	0.0474382
Potra2n19c34143	[I48]	-0.268409	0.434575	0.1527	0.184908	0.0265213	0.476257	0.955236	0.509187
Potra2n10c20727	[I48][Consensus]	-0.268174	-0.423987	-0.07281	0.185307	0.0308814	0.735286	-2.25503	0.0361976
Potra2n10c20107	[I48]	-0.268083	-0.433972	0.300631	0.185462	0.0267558	0.153456	-1.25178	0.315976
Potra2n11c23385	[E81]	-0.267922	0.0440086	0.412301	0.185737	0.830962	0.0452738	0.534944	0.889033
Potra2n475s35762	[I48]	-0.267797	-0.479202	0.0639967	0.18595	0.0132522	0.766401	-2.07912	0.0564093
Potra2n13c25193	[E81]	-0.267769	-0.13082	0.435053	0.185997	0.524127	0.0336146	0.1138	1.36409
Potra2n11c23104	[E81]	-0.267708	0.0461262	-0.423818	0.186102	0.822952	0.03903	-1.87048	0.0921264
Potra2n16c30482	[I48][Consensus]	-0.26764	-0.581651	0.0802477	0.186217	0.00182863	0.709337	-2.43889	0.0220987
Potra2n1c1884	[E81][Consensus]	-0.267506	-0.280077	-0.497595	0.186446	0.165808	0.0133547	-3.06827	0.00322954
Potra2n18c31942	[I48][Consensus]	-0.267471	-0.643646	-0.106147	0.186507	0.000388817	0.621554	-3.22589	0.00188373
Potra2n6c15083	[E81][Consensus]	-0.26745	-0.192971	-0.543036	0.186542	0.34492	0.00610454	-2.97575	0.00438416
Potra2n12c24165	[E81]	-0.267427	0.20264	0.457665	0.186583	0.320809	0.0245277	1.14467	0.37852
Potra2n1c2347	[I48][Consensus]	-0.267362	-0.394045	-0.248936	0.186693	0.0463875	0.240792	-2.6419	0.0123663
Potra2n1474s37092	[E81][Consensus]	-0.26714	-0.118476	-0.544329	0.187073	0.564318	0.00596062	-2.76372	0.008572
Potra2n9c19777	[I48]	-0.266805	-0.400025	0.0538598	0.187647	0.0428818	0.802623	-1.8257	0.101843
Potra2n6c14548	[I48]	-0.266676	-0.547414	0.278762	0.187869	0.00379856	0.187144	-1.73613	0.123812
Potra2n8c17238	[I48][Consensus]	-0.266592	-0.481247	-0.274582	0.188013	0.0128098	0.194119	-3.01966	0.00379582
Potra2n9c19871	[E81]	-0.266444	-0.149201	0.434615	0.188268	0.466949	0.0338135	0.0633456	1.42424
Potra2n17c31914	[E81][Consensus]	-0.266298	-0.181416	-0.608549	0.18852	0.375111	0.00160267	-3.20419	0.00203164
Potra2n1c2557	[E81]	-0.266296	-0.22747	0.414654	0.188523	0.263755	0.0439386	-0.231812	1.22503
Potra2n14c26855	[E81][Consensus]	-0.266276	-0.28258	-0.490576	0.188557	0.161898	0.0149363	-3.04707	0.00346628
Potra2n8c17489	[E81]	-0.265913	0.210423	0.407489	0.189183	0.302169	0.0481035	1.00503	0.472322
Potra2n197s34887	[E81]	-0.265873	0.00208738	0.513702	0.189252	0.991925	0.0102394	0.772855	0.659413
Potra2n16c30085	[E81]	-0.265797	0.0785665	0.474067	0.189383	0.702832	0.0192669	0.847843	0.594788
Potra2n6c12859	[E81]	-0.265724	-0.172933	0.570979	0.18951	0.398216	0.00356789	0.49328	0.932722
Potra2n4c9572	[E81][Consensus]	-0.265511	-0.379995	-0.568658	0.189878	0.0555127	0.00373731	-3.64906	0.000394803
Potra2n16c29429	[E81]	-0.265505	-0.0423991	0.514584	0.189889	0.837062	0.0100879	0.651324	0.772256
Potra2n10c21459	[I48]	-0.265109	-0.448141	0.116435	0.190576	0.0216766	0.587949	-1.8158	0.104102
Potra2n4c9305	[E81]	-0.264941	0.246793	-0.53802	0.190866	0.224204	0.00669068	-1.68343	0.138438
Potra2n11c22872	[E81]	-0.26488	-0.151134	0.56269	0.190973	0.461133	0.0042044	0.526092	0.898236
Potra2n16c30455	[E81]	-0.264711	-0.347541	0.526563	0.191266	0.0819189	0.0082072	-0.20748	1.25345
Potra2n5c10591	[I48]	-0.264681	-0.451363	0.349176	0.191319	0.020639	0.0944445	-1.15558	0.371781
Potra2n10c21785	[E81]	-0.264588	-0.117557	0.587758	0.19148	0.567368	0.00252543	0.725184	0.702509
Potra2n10c21649	[E81]	-0.264559	0.0377518	-0.422168	0.191531	0.854724	0.0398805	-1.87918	0.0903305
Potra2n2c5527	[E81]	-0.2645	-0.148322	0.412932	0.191635	0.469608	0.0449129	0.000226548	1.49973
Potra2n1c2706	[E81]	-0.264422	-0.272723	0.52881	0.19177	0.177676	0.00788919	0.036139	1.45676
Potra2n6c13826	[I48][Consensus]	-0.264296	-0.453586	-0.182466	0.19199	0.0199468	0.39345	-2.64912	0.0121053
Potra2n3c8029	[I48]	-0.264221	-0.451343	0.361174	0.19212	0.0206452	0.0829158	-1.11693	0.396036
Potra2n6c13206	[E81][Consensus]	-0.264198	-0.248235	-0.612937	0.19216	0.221422	0.00145022	-3.41498	0.000956796
Potra2n2c5484	[E81][Consensus]	-0.263998	-0.331733	-0.502564	0.19251	0.0978056	0.0123203	-3.23678	0.00181331
Potra2n13c25956	[E81]	-0.263721	-0.177069	0.62138	0.192993	0.386851	0.00119149	0.699268	0.726577
Potra2n8c17820	[I48]	-0.263718	-0.426747	0.383992	0.192999	0.0296931	0.0639551	-0.957451	0.50751
Potra2n10c20341	[E81]	-0.263172	0.0684352	0.546893	0.193956	0.739753	0.00568371	1.09412	0.410856
Potra2n1c2196	[E81]	-0.262852	-0.174254	0.5373	0.194519	0.394565	0.00677843	0.36649	1.071
Potra2n17c31174	[I48][Consensus]	-0.262848	-0.49428	-0.32959	0.194526	0.0102683	0.115771	-3.22064	0.0019186
Potra2n16c29550	[E81][Consensus]	-0.262717	-0.327152	-0.475034	0.194758	0.102814	0.0189879	-3.12038	0.0027093
Potra2n2c4708	[E81]	-0.262613	-0.255829	0.556161	0.19494	0.207151	0.00477068	0.197992	1.26458
Potra2n14c27820	[I48][Consensus]	-0.262579	-0.624144	0.134993	0.195	0.00065543	0.529407	-2.46243	0.0206997
Potra2n16c29980	[I48]	-0.262511	-0.580921	0.399935	0.195121	0.00185891	0.0528223	-1.49091	0.203978
Potra2n7c16260	[E81]	-0.262336	-0.385873	0.470537	0.19543	0.0515383	0.0203137	-0.527622	0.896642
Potra2n1c127	[I48]	-0.262198	-0.444084	0.275372	0.195674	0.0230431	0.192788	-1.3439	0.268472
Potra2n10c21894	[E81][Consensus]	-0.262127	-0.353323	-0.629997	0.195799	0.0766258	0.000969282	-3.81123	0.000207418
Potra2n2c4967	[I48]	-0.261921	0.55842	-0.0740923	0.196162	0.00302835	0.730791	0.823911	0.614985
Potra2n10c21065	[E81]	-0.261543	-0.356673	0.587707	0.196833	0.0736806	0.00252816	0.0130736	1.48435
Potra2n18c32738	[I48][Consensus]	-0.26152	-0.552086	-0.377964	0.196873	0.00345341	0.0686041	-3.59173	0.000492737
Potra2n15c29173	[I48]	-0.261512	-0.440897	0.0388886	0.196888	0.0241649	0.856829	-1.99071	0.0697689
Potra2n420s35609	[E81][Consensus]	-0.261509	-0.285048	-0.680416	0.196892	0.158108	0.000253504	-3.8338	0.000189267
Potra2n6c13992	[E81]	-0.261478	-0.250656	0.462716	0.196948	0.216802	0.0227972	-0.12548	1.35022
Potra2n2c5810	[E81]	-0.261305	-0.0058855	0.573736	0.197256	0.977236	0.00337513	0.995262	0.479413
Potra2n1c3019	[I48][Consensus]	-0.261205	-0.65856	-0.142662	0.197433	0.000254416	0.506047	-3.38052	0.00108523
Potra2n6c13664	[E81]	-0.261189	0.0813627	0.528451	0.197461	0.692753	0.0079392	1.06666	0.42919
Potra2n584s36055	[E81]	-0.261074	-0.127603	0.416045	0.197665	0.534469	0.0431636	0.080556	1.40369
Potra2n1c3522	[E81][Consensus]	-0.261072	-0.288598	-0.551542	0.197669	0.152766	0.00520892	-3.27665	0.00157571
Potra2n12c24325	[I48][Consensus]	-0.261058	-0.46354	0.00341068	0.197694	0.0170766	0.987381	-2.16598	0.0454694
Potra2n8c17076	[E81]	-0.260978	0.0182389	0.505134	0.197837	0.929532	0.0118117	0.802087	0.633754
Potra2n17c31515	[E81]	-0.260953	-0.314954	0.499841	0.197881	0.117076	0.0128785	-0.190773	1.27305
Potra2n3c7074	[E81]	-0.260817	-0.227459	0.489175	0.198124	0.26378	0.0152696	0.0387714	1.45361
Potra2n5c11999	[E81]	-0.260532	-0.224091	0.430833	0.198633	0.271107	0.0355738	-0.150872	1.32012
Potra2n682s36461	[E81]	-0.260526	-0.197472	0.526919	0.198643	0.333565	0.00815611	0.266311	1.185
Potra2n5c11020	[E81]	-0.260515	-0.149908	0.514558	0.198662	0.464819	0.0100925	0.359159	1.07921
Potra2n3c8390	[E81]	-0.260469	-0.0779329	0.605853	0.198744	0.705123	0.00170302	0.926985	0.530901
Potra2n10c20917	[E81][Consensus]	-0.260302	-0.219418	-0.423144	0.199043	0.281486	0.0393756	-2.60716	0.0136944
Potra2n4c8831	[E81]	-0.260275	0.00454365	0.478366	0.199092	0.982425	0.0180518	0.669853	0.754427
[truncated: 10,762 more rows]

## Sheet: SDS15b_consistent_SA_corr
Supplemental Data Set 15 Table b. The list of genes displaying consistent positive (135) or negative (42 genes) correlation with salicylic acid (SA) levels in three SwAsp genotypes in autumn 2018 (P-value <0.05).
Correlation with SA level	Potra-ID	Potri-ID	Potra-Description	ATG-Description	ATG-Description	ATG gene name
Negative	Potra2n10c20452	Potri.010G220100	sp|Q41005|CBPX_PEA Serine carboxypeptidase-like (Fragment) OS=Pisum sativum OX=3888 PE=2 SV=1	AT3G07990-serine carboxypeptidase-like 27 serine carboxypeptidase-like 27	AT3G07990	SCPL27
Negative	Potra2n10c21055	Potri.010G154300	sp|Q6I576|SPL9_ORYSJ Squamosa promoter-binding-like protein 9 OS=Oryza sativa subsp. japonica OX=39947 GN=SPL9 PE=2 SV=1	AT1G69170-Squamosa promoter-binding protein-like (SBP domain) transcription factor family protein Squamosa promoter-binding protein-like (SBP domain) transcription factor family protein	AT1G69170
Negative	Potra2n10c21225	Potri.010G135500	sp|Q57725|ILVB_METJA Probable acetolactate synthase large subunit OS=Methanocaldococcus jannaschii (strain ATCC 43067 / DSM 2661 / JAL-1 / JCM 10045 / NBRC 100440) OX=243232 GN=ilvB PE=3 SV=1	AT1G68890-2-oxoglutarate decarboxylase/hydro-lyase/magnesium ion-binding protein 2-oxoglutarate decarboxylase/hydro-lyase/magnesium ion-binding protein	AT1G68890
Negative	Potra2n10c22063	Potri.010G042200	sp|Q90660|BIR_CHICK Inhibitor of apoptosis protein OS=Gallus gallus OX=9031 GN=ITA PE=2 SV=1	AT1G10650-SBP (S-ribonuclease binding protein) family protein SBP (S-ribonuclease binding protein) family protein	AT1G10650
Negative	Potra2n13c25230	Potri.013G123100	sp|Q9SLB9|VOZ2_ARATH Transcription factor VOZ2 OS=Arabidopsis thaliana OX=3702 GN=VOZ2 PE=1 SV=2	AT1G28520-vascular plant one zinc finger protein vascular plant one zinc finger protein	AT1G28520
Negative	Potra2n13c25241	Potri.013G122400	sp|Q43047|COMT3_POPKI Caffeic acid 3-O-methyltransferase 3 OS=Populus kitakamiensis OX=34292 GN=HOMT3 PE=3 SV=1	AT4G35160-O-methyltransferase family protein O-methyltransferase family protein	AT4G35160	ASMT
Negative	Potra2n15c28341	Potri.015G094500	sp|O74503|UAF30_SCHPO Upstream activation factor subunit spp27 OS=Schizosaccharomyces pombe (strain 972 / ATCC 24843) OX=284812 GN=spp27 PE=1 SV=1	AT5G14170-SWIB/MDM2 domain superfamily protein SWIB/MDM2 domain superfamily protein	AT5G14170
Negative	Potra2n18c32351	Potri.018G102500	sp|Q68G30|KLC3_RAT Kinesin light chain 3 OS=Rattus norvegicus OX=10116 GN=Klc3 PE=1 SV=1	AT4G28080-Tetratricopeptide repeat (TPR)-like superfamily protein Tetratricopeptide repeat (TPR)-like superfamily protein	AT4G28080
Negative	Potra2n18c32434	Potri.018G095700	sp|Q67Q63|GLPK_SYMTH Glycerol kinase OS=Symbiobacterium thermophilum (strain T / IAM 14863) OX=292459 GN=glpK PE=3 SV=1	AT4G30310-FGGY family of carbohydrate kinase FGGY family of carbohydrate kinase	AT4G30310
Negative	Potra2n18c32541	Potri.018G084900	sp|Q03407|PKH1_YEAST Serine/threonine-protein kinase PKH1 OS=Saccharomyces cerevisiae (strain ATCC 204508 / S288c) OX=559292 GN=PKH1 PE=1 SV=1	AT2G20050-protein phosphatase 2C and cyclic nucleotide-binding/kinase domain-containing protein protein phosphatase 2C and cyclic nucleotide-binding/kinase domain-containing protein	AT2G20050
Negative	Potra2n19c34031	Potri.019G040100	sp|Q6GGT5|RS1_STAAR 30S ribosomal protein S1 OS=Staphylococcus aureus (strain MRSA252) OX=282458 GN=rpsA PE=3 SV=1	AT3G03710-polyribonucleotide nucleotidyltransferase polyribonucleotide nucleotidyltransferase	AT3G03710
Negative	Potra2n1c1776	Potri.001G206400	sp|Q8XJR3|DPO3_CLOPE DNA polymerase III PolC-type OS=Clostridium perfringens (strain 13 / Type A) OX=195102 GN=polC PE=3 SV=1	AT2G13840-Polymerase/histidinol phosphatase-like protein Polymerase/histidinol phosphatase-like protein	AT2G13840
Negative	Potra2n1c257	Potri.001G031400	sp|G5EDT1|LIN35_CAEEL Retinoblastoma-like protein homolog lin-35 OS=Caenorhabditis elegans OX=6239 GN=lin-35 PE=1 SV=1	AT3G12280-retinoblastoma-related 1 retinoblastoma-related 1	AT3G12280
Negative	Potra2n1c2752	Potri.001G317200	sp|A0A1P8ARG1|NVL_ARATH Protein NO VEIN-LIKE OS=Arabidopsis thaliana OX=3702 GN=NVL PE=4 SV=1	AT4G13750-Histidine kinase-, DNA gyrase B-, and HSP90-like ATPase family protein Histidine kinase-, DNA gyrase B-, and HSP90-like ATPase family protein	AT4G13750	NOV
Negative	Potra2n1c2756	Potri.001G317600	sp|D5UJ42|MSHA_CELFN D-inositol 3-phosphate glycosyltransferase OS=Cellulomonas flavigena (strain ATCC 482 / DSM 20109 / NCIB 8073 / NRS 134) OX=446466 GN=mshA PE=3 SV=1	AT1G04920-sucrose phosphate synthase 3F sucrose phosphate synthase 3F	AT1G04920
Negative	Potra2n1c3050	Potri.001G347400	None available	AT3G27770-plant/protein plant/protein	AT3G27770
Negative	Potra2n1c3170	Potri.001G358900	sp|Q5PNS0|Y3228_ARATH PHD finger protein At3g20280 OS=Arabidopsis thaliana OX=3702 GN=At3g20280 PE=2 SV=1	AT1G50620-RING/FYVE/PHD zinc finger superfamily protein RING/FYVE/PHD zinc finger superfamily protein	AT1G50620
Negative	Potra2n1c3491	Potri.001G399600	sp|Q9P7I3|MDV1_SCHPO Mitochondrial division protein 1 OS=Schizosaccharomyces pombe (strain 972 / ATCC 24843) OX=284812 GN=mdv1 PE=3 SV=1	AT3G15354-SPA1-related 3 SPA1-related 3	AT3G15354
Negative	Potra2n1c3554	Potri.001G407000	sp|Q96JP2|MY15B_HUMAN Unconventional myosin-XVB OS=Homo sapiens OX=9606 GN=MYO15B PE=1 SV=3	AT5G54280-myosin 2 myosin 2	AT5G54280
Negative	Potra2n1c970	Potri.001G113900	sp|Q9KIZ4|C167_SORCE Epothilone C/D epoxidase OS=Sorangium cellulosum OX=56 GN=cyp167A1 PE=1 SV=1	AT2G45550-cytochrome P450, family 76, subfamily C, polypeptide 4 cytochrome P450, family 76, subfamily C, polypeptide 4	AT2G45550
Negative	Potra2n2c4048	Potri.002G261000	sp|Q7S4C1|SFH5_NEUCR Phosphatidylinositol transfer protein sfh-5 OS=Neurospora crassa (strain ATCC 24698 / 74-OR23-1A / CBS 708.71 / DSM 1257 / FGSC 987) OX=367110 GN=sfh-5 PE=3 SV=1	AT1G75170-Sec14p-like phosphatidylinositol transfer family protein Sec14p-like phosphatidylinositol transfer family protein	AT1G75170
Negative	Potra2n2c4157	Potri.002G249300	sp|A4QP81|FRRS1_DANRE Putative ferric-chelate reductase 1 OS=Danio rerio OX=7955 GN=frrs1 PE=2 SV=1	AT3G25290-Auxin-responsive family protein Auxin-responsive family protein	AT3G25290
Negative	Potra2n2c5397	Potri.002G112100	sp|F4HW02|GAT1_ARATH GABA transporter 1 OS=Arabidopsis thaliana OX=3702 GN=GAT1 PE=1 SV=1	AT5G49630-amino acid permease 6 amino acid permease 6	AT5G49630
Negative	Potra2n2c5887	Potri.002G059300	None available	AT4G18150-Serine/Threonine-kinase, putative (DUF1296) Serine/Threonine-kinase, putative (DUF1296)	AT4G18150
Negative	Potra2n3c7159	Potri.003G148000	sp|Q0PV50|TLR3_BOSTR Toll-like receptor 3 OS=Boselaphus tragocamelus OX=9917 GN=TLR3 PE=2 SV=1	AT1G56130-Leucine-rich repeat transmembrane protein kinase Leucine-rich repeat transmembrane protein kinase	AT1G56130
Negative	Potra2n3c8278	Potri.003G018800	sp|P97570|PLPL9_RAT 85/88 kDa calcium-independent phospholipase A2 OS=Rattus norvegicus OX=10116 GN=Pla2g6 PE=1 SV=2	AT4G22200-potassium transport 2/3 potassium transport 2/3	AT4G22200
Negative	Potra2n492s35803	Potri.014G102800	sp|Q21276|NOP56_CAEEL Nucleolar protein 56 OS=Caenorhabditis elegans OX=6239 GN=nol-56 PE=3 SV=1	AT1G60170-pre-mRNA processing ribonucleoprotein binding region-containing protein pre-mRNA processing ribonucleoprotein binding region-containing protein	AT1G60170
Negative	Potra2n4c8768	Potri.004G042100	sp|O65573|Y5872_ARATH SMR domain-containing protein At5g58720 OS=Arabidopsis thaliana OX=3702 GN=PIPC PE=1 SV=1	AT3G15390-silencing defective 5 silencing defective 5	AT3G15390
Negative	Potra2n4c9045	Potri.004G068700	None available	AT5G49220-hypothetical protein (DUF789) hypothetical protein (DUF789)	AT5G49220
Negative	Potra2n4c9389	Potri.004G104400	sp|Q2PE14|ZCHC8_DROME Zinc finger CCHC domain-containing protein 8 homolog OS=Drosophila melanogaster OX=7227 GN=CG4622 PE=1 SV=2	AT5G38600-Proline-rich spliceosome-associated (PSP) family protein / zinc knuckle (CCHC-type) family protein Proline-rich spliceosome-associated (PSP) family protein / zinc knuckle (CCHC-type) family protein	AT5G38600
Negative	Potra2n5c12820	Potri.005G001100	None available
Negative	Potra2n6c13107	Potri.006G249700	sp|Q55FN7|ODBB_DICDI 2-oxoisovalerate dehydrogenase subunit beta, mitochondrial OS=Dictyostelium discoideum OX=44689 GN=bkdB PE=3 SV=1	AT5G11380-1-deoxy-D-xylulose 5-phosphate synthase 3 1-deoxy-D-xylulose 5-phosphate synthase 3	AT5G11380
Negative	Potra2n6c13140	Potri.006G246100	sp|P35197|GCS1_YEAST ADP-ribosylation factor GTPase-activating protein GCS1 OS=Saccharomyces cerevisiae (strain ATCC 204508 / S288c) OX=559292 GN=GCS1 PE=1 SV=1	AT4G32630-ArfGap/RecO-like zinc finger domain-containing protein ArfGap/RecO-like zinc finger domain-containing protein	AT4G32630
Negative	Potra2n6c14104	Potri.006G136900	sp|Q9QXM0|ABHD2_MOUSE Monoacylglycerol lipase ABHD2 OS=Mus musculus OX=10090 GN=Abhd2 PE=1 SV=1	AT2G03140-alpha/beta-Hydrolases superfamily protein alpha/beta-Hydrolases superfamily protein	AT2G03140
Negative	Potra2n6c14179	Potri.006G129300	sp|Q02386|ZNF45_HUMAN Zinc finger protein 45 OS=Homo sapiens OX=9606 GN=ZNF45 PE=1 SV=2	AT3G45260-C2H2-like zinc finger protein C2H2-like zinc finger protein	AT3G45260
Negative	Potra2n7c15873	Potri.007G094500	sp|Q9FZB1|Y5188_ARATH Probable LRR receptor-like serine/threonine-protein kinase At1g51880 OS=Arabidopsis thaliana OX=3702 GN=At1g51880 PE=2 SV=1	AT5G10290-leucine-rich repeat transmembrane protein kinase family protein leucine-rich repeat transmembrane protein kinase family protein	AT5G10290
Negative	Potra2n7c15879	Potri.007G094500	sp|Q8SSY6|SPKUL_DICDI Bifunctional serine/threonine-protein kinase/NEDD4-like E3 ubiquitin-protein ligase OS=Dictyostelium discoideum OX=44689 GN=DDB_G0276527 PE=3 SV=2	AT5G10290-leucine-rich repeat transmembrane protein kinase family protein leucine-rich repeat transmembrane protein kinase family protein	AT5G10290
Negative	Potra2n7c16049	Potri.007G067700	sp|O43156|TTI1_HUMAN TELO2-interacting protein 1 homolog OS=Homo sapiens OX=9606 GN=TTI1 PE=1 SV=3	AT1G79190-ARM repeat superfamily protein ARM repeat superfamily protein	AT1G79190
Negative	Potra2n8c16748	Potri.008G014100	sp|Q98218|NPH2_MCV1 RNA helicase NPH-II OS=Molluscum contagiosum virus subtype 1 OX=10280 GN=NPH2 PE=3 SV=1	AT5G04895-DEA(D/H)-box RNA helicase family protein DEA(D/H)-box RNA helicase family protein	AT5G04895
Negative	Potra2n8c17209	Potri.008G065800	sp|Q9C975|GT643_ARATH Glycosyltransferase family protein 64 C3 OS=Arabidopsis thaliana OX=3702 GN=At1g80290 PE=2 SV=1	AT3G55830-Nucleotide-diphospho-sugar transferases superfamily protein Nucleotide-diphospho-sugar transferases superfamily protein	AT3G55830
Negative	Potra2n8c17483	Potri.008G095900	None available	AT1G10380-Putative membrane lipoprotein Putative membrane lipoprotein	AT1G10380
Negative	Potra2n8c18333	Potri.008G184900	sp|Q2RAP4|C90A3_ORYSJ Cytochrome P450 90A3 OS=Oryza sativa subsp. japonica OX=39947 GN=CYP90A3 PE=2 SV=1	AT3G26320-cytochrome P450, family 71, subfamily B, polypeptide 36 cytochrome P450, family 71, subfamily B, polypeptide 36	AT3G26320
Positive	Potra2n2c6114	Potri.005G226400	sp|Q9VXB0|NECAP_DROME NECAP-like protein CG9132 OS=Drosophila melanogaster OX=7227 GN=CG9132 PE=2 SV=1	AT1G03900-non-intrinsic ABC protein 4 non-intrinsic ABC protein 4	AT1G03900
Positive	Potra2n19c33920	Potri.019G055200	sp|P27825|CALX_YEAST Calnexin homolog OS=Saccharomyces cerevisiae (strain ATCC 204508 / S288c) OX=559292 GN=CNE1 PE=1 SV=1	AT1G08450-calreticulin 3 calreticulin 3	AT1G08450	CRT3
Positive	Potra2n13c26118	Potri.013G021200	sp|A9MQ82|BGAL_SALAR Beta-galactosidase OS=Salmonella arizonae (strain ATCC BAA-731 / CDC346-86 / RSK2980) OX=41514 GN=lacZ PE=3 SV=2	AT1G09010-glycoside hydrolase family 2 protein glycoside hydrolase family 2 protein	AT1G09010	EBM
Positive	Potra2n13c25475	Potri.019G068700	sp|Q9N0Y2|MX2_CANLF Interferon-induced GTP-binding protein Mx2 OS=Canis lupus familiaris OX=9615 GN=MX2 PE=2 SV=1	AT1G10290-dynamin-like protein 6 dynamin-like protein 6	AT1G10290	DRP2A
Positive	Potra2n15c28724	Potri.015G055000	sp|P28496|LAC1_YEAST Ceramide synthase LAC1 OS=Saccharomyces cerevisiae (strain ATCC 204508 / S288c) OX=559292 GN=LAC1 PE=1 SV=2	AT1G13580-LAG1 longevity assurance-like protein LAG1 longevity assurance-like protein	AT1G13580	LAG13
Positive	Potra2n4c10432	Potri.004G229900	sp|O64725|NDB3A_ARATH NADH dehydrogenase [ubiquinone] 1 beta subcomplex subunit 3-A OS=Arabidopsis thaliana OX=3702 GN=At2g02510 PE=3 SV=1	AT1G14450-NADH dehydrogenase (ubiquinone)s NADH dehydrogenase (ubiquinone)s	AT1G14450
Positive	Potra2n19c33286	Potri.T178900	sp|Q7VLK4|SSPA_HAEDU Stringent starvation protein A homolog OS=Haemophilus ducreyi (strain 35000HP / ATCC 700724) OX=233412 GN=sspA PE=3 SV=1	AT1G17180-glutathione S-transferase TAU 25 glutathione S-transferase TAU 25	AT1G17180	GSTU25
Positive	Potra2n12c24126	Potri.012G048200	sp|P13833|MLR_DICDI Myosin regulatory light chain OS=Dictyostelium discoideum OX=44689 GN=mlcR PE=2 SV=1	AT1G18210-Calcium-binding EF-hand family protein Calcium-binding EF-hand family protein	AT1G18210	CML27
Positive	Potra2n10c21366	Potri.010G121500	sp|P18238|ADT3_YEAST ADP,ATP carrier protein 3 OS=Saccharomyces cerevisiae (strain ATCC 204508 / S288c) OX=559292 GN=AAC3 PE=1 SV=1	AT1G25380-NAD+ transporter 2 NAD+ transporter 2	AT1G25380	NDT2
Positive	Potra2n8c17746	Potri.008G121700	None available	AT1G25400-transmembrane protein transmembrane protein	AT1G25400
Positive	Potra2n10c22272	Potri.010G012900	sp|Q8LDR3|CYP23_ARATH Peptidyl-prolyl cis-trans isomerase CYP23 OS=Arabidopsis thaliana OX=3702 GN=CYP23 PE=2 SV=1	AT1G26940-Cyclophilin-like peptidyl-prolyl cis-trans isomerase family protein Cyclophilin-like peptidyl-prolyl cis-trans isomerase family protein	AT1G26940	CYP23
Positive	Potra2n11c23300	Potri.011G057100	sp|Q9C7N2|CAD1_ARATH MACPF domain-containing protein CAD1 OS=Arabidopsis thaliana OX=3702 GN=CAD1 PE=2 SV=1	AT1G28380-MAC/Perforin domain-containing protein MAC/Perforin domain-containing protein	AT1G28380	NSL1
Positive	Potra2n11c23284	Potri.011G058800	sp|Q9ZR41|GLRX_SOLLC Glutaredoxin OS=Solanum lycopersicum OX=4081 PE=3 SV=1	AT1G28480-Thioredoxin superfamily protein Thioredoxin superfamily protein	AT1G28480	GRX480
Positive	Potra2n4c8841	Potri.004G049800	sp|Q9LYC5|GRC14_ARATH Glutaredoxin-C14 OS=Arabidopsis thaliana OX=3702 GN=GRXC14 PE=3 SV=1	AT1G28480-Thioredoxin superfamily protein Thioredoxin superfamily protein	AT1G28480	GRX480
Positive	Potra2n6c14829	Potri.006G062800	sp|Q54R98|Y3301_DICDI Probable serine/threonine-protein kinase DDB_G0283301 OS=Dictyostelium discoideum OX=44689 GN=DDB_G0283301 PE=3 SV=1	AT1G30270-CBL-interacting protein kinase 23 CBL-interacting protein kinase 23	AT1G30270	CIPK23
Positive	Potra2n563s35984	Potri.003G211300	sp|Q90ZY6|TLK1B_DANRE Serine/threonine-protein kinase tousled-like 1-B OS=Danio rerio OX=7955 GN=tlk1b PE=2 SV=1	AT1G34300-lectin protein kinase family protein lectin protein kinase family protein	AT1G34300
Positive	Potra2n12c24232	Potri.012G060951	sp|B6SGC5|CNR6_MAIZE Cell number regulator 6 OS=Zea mays OX=4577 GN=CNR6 PE=2 SV=1	AT1G49030-PLAC8 family protein PLAC8 family protein	AT1G49030	PCR6
Positive	Potra2n3c7879	Potri.003G073300	sp|Q6AY01|RN133_RAT E3 ubiquitin-protein ligase RNF133 OS=Rattus norvegicus OX=10116 GN=Rnf133 PE=2 SV=1	AT1G53820-RING/U-box superfamily protein RING/U-box superfamily protein	AT1G53820	ATL60
Positive	Potra2n2c4318	Potri.002G234100	sp|Q8ZM06|DKGA_SALTY 2,5-diketo-D-gluconic acid reductase A OS=Salmonella typhimurium (strain LT2 / SGSC1412 / ATCC 700720) OX=99287 GN=dkgA PE=3 SV=1	AT1G60690-NAD(P)-linked oxidoreductase superfamily protein NAD(P)-linked oxidoreductase superfamily protein	AT1G60690
Positive	Potra2n4c9157	Potri.004G082000	sp|Q4L4U5|DLTA_STAHJ D-alanine--D-alanyl carrier protein ligase OS=Staphylococcus haemolyticus (strain JCSC1435) OX=279808 GN=dltA PE=3 SV=1	AT1G65890-acyl activating enzyme 12 acyl activating enzyme 12	AT1G65890	AAE12
Positive	Potra2n8c17677	Potri.008G114600	sp|Q8LAD7|IDA_ARATH Protein IDA OS=Arabidopsis thaliana OX=3702 GN=IDA PE=1 SV=1	AT1G68765-Putative membrane lipoprotein Putative membrane lipoprotein	AT1G68765	IDA
Positive	Potra2n12c24169	Potri.012G054900	sp|F4K2R6|CB60G_ARATH Calmodulin-binding protein 60 G OS=Arabidopsis thaliana OX=3702 GN=CBP60G PE=1 SV=1	AT1G73805-Calmodulin binding protein-like protein Calmodulin binding protein-like protein	AT1G73805	SARD1
Positive	Potra2n5c10615	Potri.005G247300	sp|Q338C0|AARE2_ORYSJ Acylamino-acid-releasing enzyme 2 OS=Oryza sativa subsp. japonica OX=39947 GN=Os10g0415800 PE=3 SV=1	AT1G76140-Prolyl oligopeptidase family protein Prolyl oligopeptidase family protein	AT1G76140	POQR-LIKE
Positive	Potra2n5c10570	Potri.005G251900	sp|Q54QI2|Y9877_DICDI Serine/threonine-protein kinase DDB_G0283821 OS=Dictyostelium discoideum OX=44689 GN=DDB_G0283821 PE=3 SV=1	AT1G76360-Protein kinase superfamily protein Protein kinase superfamily protein	AT1G76360	PBL31
Positive	Potra2n5c11278	Potri.005G177200	sp|O94695|YG1B_SCHPO Putative transporter C83.11 OS=Schizosaccharomyces pombe (strain 972 / ATCC 24843) OX=284812 GN=SPBC83.11 PE=1 SV=2	AT1G77610-EamA-like transporter family protein EamA-like transporter family protein	AT1G77610	UDP-GALT1
Positive	Potra2n5c11407	Potri.005G162300	sp|Q9M9F0|VQ9_ARATH VQ motif-containing protein 9 OS=Arabidopsis thaliana OX=3702 GN=VQ9 PE=1 SV=1	AT1G78310-VQ motif-containing protein VQ motif-containing protein	AT1G78310	VQ9
Positive	Potra2n18c33093	Potri.018G019700	sp|Q8GWF1|WRK38_ARATH Probable WRKY transcription factor 38 OS=Arabidopsis thaliana OX=3702 GN=WRKY38 PE=1 SV=1	AT1G80840-WRKY DNA-binding protein 40 WRKY DNA-binding protein 40	AT1G80840	WRKY40
Positive	Potra2n1c407	Potri.001G050100	sp|O81866|P2A02_ARATH Protein PHLOEM PROTEIN 2-LIKE A2 OS=Arabidopsis thaliana OX=3702 GN=PP2A2 PE=2 SV=1	AT2G02360-phloem protein 2-B10 phloem protein 2-B10	AT2G02360	PP2B10
Positive	Potra2n7c15802	Potri.007G102300	sp|P29600|SUBS_BACLE Subtilisin Savinase OS=Bacillus lentus OX=1467 PE=1 SV=1	AT2G04160-Subtilisin-like serine endopeptidase family protein Subtilisin-like serine endopeptidase family protein	AT2G04160	AIR3
Positive	Potra2n2c5580	Potri.002G091500	sp|C1B997|PATR_RHOOB Putative phenylalanine aminotransferase OS=Rhodococcus opacus (strain B4) OX=632772 GN=pat PE=3 SV=1	AT2G13810-AGD2-like defense response protein 1 AGD2-like defense response protein 1	AT2G13810	ALD1
Positive	Potra2n9c19325	Potri.009G090100	sp|O13747|EPT1_SCHPO RING finger protein ETP1 homolog OS=Schizosaccharomyces pombe (strain 972 / ATCC 24843) OX=284812 GN=SPAC16E8.13 PE=3 SV=1	AT2G14825-histone deacetylase-like protein histone deacetylase-like protein	AT2G14825
Positive	Potra2n12c24143	Potri.012G050400	sp|P47064|AP3S_YEAST AP-3 complex subunit sigma OS=Saccharomyces cerevisiae (strain ATCC 204508 / S288c) OX=559292 GN=APS3 PE=1 SV=1	AT2G17380-associated protein 19 associated protein 19	AT2G17380	AAP19-1
Positive	Potra2n5c11805	Potri.005G113200	sp|Q8NEG5|ZSWM2_HUMAN E3 ubiquitin-protein ligase ZSWIM2 OS=Homo sapiens OX=9606 GN=ZSWIM2 PE=1 SV=2	AT2G17450-RING-H2 finger A3A RING-H2 finger A3A	AT2G17450	ATL44
Positive	Potra2n6c13778	Potri.006G179300	sp|Q9M0C2|EGC1_ARATH Putative EG45-like domain containing protein 1 OS=Arabidopsis thaliana OX=3702 GN=EGC1 PE=3 SV=1	AT2G18660-plant natriuretic peptide A plant natriuretic peptide A	AT2G18660	PNP-A
Positive	Potra2n14c26455	Potri.002G120100	sp|O64818|Y2309_ARATH Uncharacterized protein At2g23090 OS=Arabidopsis thaliana OX=3702 GN=At2g23090 PE=1 SV=1	AT2G23090-Uncharacterized protein family SERF Uncharacterized protein family SERF	AT2G23090
Positive	Potra2n7c16349	Potri.007G031600	sp|B1AUE5|PEX10_MOUSE Peroxisome biogenesis factor 10 OS=Mus musculus OX=10090 GN=Pex10 PE=2 SV=1	AT2G23780-RING/U-box superfamily protein RING/U-box superfamily protein	AT2G23780
Positive	Potra2n10c21903	Potri.010G061600	sp|O43708|MAAI_HUMAN Maleylacetoacetate isomerase OS=Homo sapiens OX=9606 GN=GSTZ1 PE=1 SV=3	AT2G29420-glutathione S-transferase tau 7 glutathione S-transferase tau 7	AT2G29420	GSTU7
Positive	Potra2n19c33649	Potri.019G081200	sp|Q67X83|HS26M_ORYSJ 26.2 kDa heat shock protein, mitochondrial OS=Oryza sativa subsp. japonica OX=39947 GN=HSP26.2 PE=2 SV=1	AT2G29500-HSP20-like chaperones superfamily protein HSP20-like chaperones superfamily protein	AT2G29500	HSP17.6B
Positive	Potra2n2c6415	Potri.002G005100	sp|Q8VDR7|TGDS_MOUSE dTDP-D-glucose 4,6-dehydratase OS=Mus musculus OX=10090 GN=Tgds PE=2 SV=2	AT2G33630-NAD(P)-binding Rossmann-fold superfamily protein NAD(P)-binding Rossmann-fold superfamily protein	AT2G33630
Positive	Potra2n669s36357	Potri.004G194000	sp|Q03919|RUB1_YEAST NEDD8-like protein RUB1 OS=Saccharomyces cerevisiae (strain ATCC 204508 / S288c) OX=559292 GN=RUB1 PE=1 SV=1	AT2G36170-60S ribosomal protein L40-1 60S ribosomal protein L40-1	AT2G36170	RPL40A
Positive	Potra2n8c17191	Potri.008G063500	sp|Q8GXP4|Y2991_ARATH Uncharacterized protein At2g39910 OS=Arabidopsis thaliana OX=3702 GN=At2g39910 PE=2 SV=2	AT2G39910-ARM repeat superfamily protein ARM repeat superfamily protein	AT2G39910
Positive	Potra2n19c33504	Potri.019G091400	sp|Q0II22|RN126_BOVIN E3 ubiquitin-protein ligase RNF126 OS=Bos taurus OX=9913 GN=RNF126 PE=2 SV=1	AT2G42350-RING/U-box superfamily protein RING/U-box superfamily protein	AT2G42350	ATL40
Positive	Potra2n3c7144	Potri.003G149700	sp|Q5PP28|NAC3_ARATH NAC domain-containing protein 3 OS=Arabidopsis thaliana OX=3702 GN=NAC003 PE=2 SV=1	AT2G43000-NAC domain containing protein 42 NAC domain containing protein 42	AT2G43000	JUB1
Positive	Potra2n1c910	Potri.001G108300	sp|Q58FX0|BAP2_ARATH BON1-associated protein 2 OS=Arabidopsis thaliana OX=3702 GN=BAP2 PE=1 SV=1	AT2G45760-BON association protein 2 BON association protein 2	AT2G45760	BAP2
Positive	Potra2n2c4686	Potri.002G190200	None available	AT2G47115-protein rolling protein protein rolling protein	AT2G47115
Positive	Potra2n13c25705	Potri.013G066100	sp|Q4PIP8|PNS1_USTMA Protein PNS1 OS=Ustilago maydis (strain 521 / FGSC 9021) OX=237631 GN=PNS1 PE=3 SV=2	AT3G03700-Plasma-membrane choline transporter family protein Plasma-membrane choline transporter family protein	AT3G03700
Positive	Potra2n3c6509	Potri.003G218800	sp|Q9LFA4|IQM3_ARATH IQ domain-containing protein IQM3 OS=Arabidopsis thaliana OX=3702 GN=IQM3 PE=2 SV=1	AT3G13600-calmodulin-binding family protein calmodulin-binding family protein	AT3G13600	IQM2
Positive	Potra2n1c3437	Potri.001G393800	sp|Q9YI25|RPE65_AMBTI Retinoid isomerohydrolase OS=Ambystoma tigrinum OX=8305 GN=RPE65 PE=2 SV=3	AT3G14440-nine-cis-epoxycarotenoid dioxygenase 3 nine-cis-epoxycarotenoid dioxygenase 3	AT3G14440	NCED3
Positive	Potra2n1c3476	Potri.001G398100	sp|Q05AL2|PPM1H_DANRE Protein phosphatase 1H OS=Danio rerio OX=7955 GN=ppm1h PE=2 SV=1	AT3G15260-Protein phosphatase 2C family protein Protein phosphatase 2C family protein	AT3G15260
Positive	Potra2n14c26754	Potri.014G055400	sp|Q9M2I0|MCC25_ARATH MATH domain and coiled-coil domain-containing protein At3g58360 OS=Arabidopsis thaliana OX=3702 GN=At3g58360 PE=4 SV=1	AT3G17380-TRAF-like family protein TRAF-like family protein	AT3G17380
Positive	Potra2n13c25946	Potri.013G040300	sp|P80026|PRVM_CHICK Parvalbumin, muscle OS=Gallus gallus OX=9031 PE=1 SV=1	AT3G22930-calmodulin-like 11 calmodulin-like 11	AT3G22930	CML11
Positive	Potra2n18c32612	Potri.018G075200	sp|P0CO30|MBF1_CRYNJ Multiprotein-bridging factor 1 OS=Cryptococcus neoformans var. neoformans serotype D (strain JEC21 / ATCC MYA-565) OX=214684 GN=MBF1 PE=3 SV=1	AT3G24500-multiprotein bridging factor 1C multiprotein bridging factor 1C	AT3G24500	MBF1C
Positive	Potra2n10c21942	Potri.010G056300	sp|Q0ING3|SHT2_ORYSJ Spermidine hydroxycinnamoyltransferase 2 OS=Oryza sativa subsp. japonica OX=39947 GN=Os12g0458100 PE=3 SV=1	AT3G26040-HXXXD-type acyl-transferase family protein HXXXD-type acyl-transferase family protein	AT3G26040
Positive	Potra2n17c31271	Potri.017G075100	sp|Q8BG58|P4HTM_MOUSE Transmembrane prolyl 4-hydroxylase OS=Mus musculus OX=10090 GN=P4htm PE=1 SV=1	AT3G28480-Oxoglutarate/iron-dependent oxygenase Oxoglutarate/iron-dependent oxygenase	AT3G28480	P4H7
Positive	Potra2n8c16918	Potri.008G034700	sp|P36095|VPS24_YEAST Vacuolar protein-sorting-associated protein 24 OS=Saccharomyces cerevisiae (strain ATCC 204508 / S288c) OX=559292 GN=VPS24 PE=1 SV=1	AT3G45000-SNF7 family protein SNF7 family protein	AT3G45000	VPS24-2
Positive	Potra2n10c20580	Potri.010G207200	sp|P9WQP7|3BHS_MYCTU 3 beta-hydroxysteroid dehydrogenase/Delta 5-->4-isomerase OS=Mycobacterium tuberculosis (strain ATCC 25618 / H37Rv) OX=83332 GN=Rv1106c PE=1 SV=1	AT3G46440-UDP-XYL synthase 5 UDP-XYL synthase 5	AT3G46440	UXS5
Positive	Potra2n3c7541	Potri.003G108400	sp|P50533|SMC2_XENLA Structural maintenance of chromosomes protein 2 OS=Xenopus laevis OX=8355 GN=smc2 PE=1 SV=1	AT3G47460-Structural maintenance of chromosomes (SMC) family protein Structural maintenance of chromosomes (SMC) family protein	AT3G47460	SMC2-2
Positive	Potra2n15c28598	Potri.015G069600	sp|Q4F883|SG101_ARATH Senescence-associated carboxylesterase 101 OS=Arabidopsis thaliana OX=3702 GN=SAG101 PE=1 SV=1	AT3G48090-alpha/beta-Hydrolases superfamily protein alpha/beta-Hydrolases superfamily protein	AT3G48090	EDS1
Positive	Potra2n14c26410	Potri.014G014000	sp|Q9SZG4|PSK4_ARATH Putative phytosulfokines 4 OS=Arabidopsis thaliana OX=3702 GN=PSK4 PE=3 SV=1	AT3G49780-phytosulfokine 4 precursor phytosulfokine 4 precursor	AT3G49780	PSK4
Positive	Potra2n278s35184	Potri.T172000	sp|Q18787|PRS7_CAEEL 26S proteasome regulatory subunit 7 OS=Caenorhabditis elegans OX=6239 GN=rpt-1 PE=1 SV=1	AT3G50930-cytochrome BC1 synthesi cytochrome BC1 synthesi	AT3G50930	BCS1
Positive	Potra2n7c16454	Potri.007G020900	sp|Q9ULI0|ATD2B_HUMAN ATPase family AAA domain-containing protein 2B OS=Homo sapiens OX=9606 GN=ATAD2B PE=1 SV=3	AT3G50930-cytochrome BC1 synthesi cytochrome BC1 synthesi	AT3G50930	BCS1
Positive	Potra2n7c16533	Potri.007G012400	sp|Q719N1|SPAST_PIG Spastin OS=Sus scrofa OX=9823 GN=SPAST PE=2 SV=3	AT3G50930-cytochrome BC1 synthesi cytochrome BC1 synthesi	AT3G50930	BCS1
Positive	Potra2n14c26752	Potri.014G054800	None available	AT3G60450-Phosphoglycerate mutase family protein Phosphoglycerate mutase family protein	AT3G60450
Positive	Potra2n2c4931	Potri.002G163700	sp|O84395|DAPAT_CHLTR LL-diaminopimelate aminotransferase OS=Chlamydia trachomatis (strain D/UW-3/Cx) OX=272561 GN=dapL PE=1 SV=2	AT3G61510-ACC synthase 1 ACC synthase 1	AT3G61510	ACS1
Positive	Potra2n2c6016	Potri.002G047500	sp|O60312|AT10A_HUMAN Probable phospholipid-transporting ATPase VA OS=Homo sapiens OX=9606 GN=ATP10A PE=2 SV=2	AT3G63380-ATPase E1-E2 type family protein / haloacid dehalogenase-like hydrolase family protein ATPase E1-E2 type family protein / haloacid dehalogenase-like hydrolase family protein	AT3G63380	ACA12
Positive	Potra2n19c34470	Potri.011G000100	sp|P58781|ADA2_DANRE Adenosine deaminase 2-A OS=Danio rerio OX=7955 GN=ada2a PE=2 SV=2	AT4G04880-adenosine/AMP deaminase family protein adenosine/AMP deaminase family protein	AT4G04880	MAPDA
Positive	Potra2n5c11277	Potri.005G177400	sp|B0BN85|SGT1_RAT Protein SGT1 homolog OS=Rattus norvegicus OX=10116 GN=Sugt1 PE=2 SV=1	AT4G08320-Tetratricopeptide repeat (TPR)-like superfamily protein Tetratricopeptide repeat (TPR)-like superfamily protein	AT4G08320	TPR8
Positive	Potra2n1c1102	Potri.001G127700	sp|P13420|NUDT6_XENLA Nucleoside diphosphate-linked moiety X motif 6 OS=Xenopus laevis OX=8355 GN=nudt6 PE=1 SV=1	AT4G12720-MutT/nudix family protein MutT/nudix family protein	AT4G12720	NUDT7
Positive	Potra2n1c1053	Potri.001G122400	sp|Q43744|MDHM_BRANA Malate dehydrogenase, mitochondrial OS=Brassica napus OX=3708 GN=MDH PE=2 SV=1	AT4G17260-Lactate/malate dehydrogenase family protein Lactate/malate dehydrogenase family protein	AT4G17260
Positive	Potra2n1c3938	Potri.001G465500	sp|Q230X8|HENMT_TETTS Small RNA 2'-O-methyltransferase OS=Tetrahymena thermophila (strain SB210) OX=312017 GN=HEN1 PE=1 SV=3	AT4G20910-double-stranded RNA binding protein-related / DsRBD protein-like protein double-stranded RNA binding protein-related / DsRBD protein-like protein	AT4G20910	HEN1
Positive	Potra2n19c33457	Potri.019G099300	sp|Q9STJ7|BH118_ARATH Transcription factor bHLH118 OS=Arabidopsis thaliana OX=3702 GN=BHLH118 PE=2 SV=1	AT4G20970-basic helix-loop-helix (bHLH) DNA-binding superfamily protein basic helix-loop-helix (bHLH) DNA-binding superfamily protein	AT4G20970	BHLH162
Positive	Potra2n4c8688	Potri.004G033500	sp|Q8LPQ7|VAP43_ARATH Vesicle-associated protein 4-3 OS=Arabidopsis thaliana OX=3702 GN=PVA43 PE=2 SV=1	AT4G21450-PapD-like superfamily protein PapD-like superfamily protein	AT4G21450	PVA42
Positive	Potra2n3c7285	Potri.003G134000	sp|Q5RAH1|NCALD_PONAB Neurocalcin-delta OS=Pongo abelii OX=9601 GN=NCALD PE=2 SV=3	AT4G23650-calcium-dependent protein kinase 6 calcium-dependent protein kinase 6	AT4G23650	CPK3
Positive	Potra2n2c5465	Potri.002G104800	sp|P38237|UBP14_YEAST Ubiquitin carboxyl-terminal hydrolase 14 OS=Saccharomyces cerevisiae (strain ATCC 204508 / S288c) OX=559292 GN=UBP14 PE=1 SV=2	AT4G24560-ubiquitin-specific protease 16 ubiquitin-specific protease 16	AT4G24560	UBP16
Positive	Potra2n17c31812	Potri.017G014300	sp|Q56X72|RTNLS_ARATH Reticulon-like protein B21 OS=Arabidopsis thaliana OX=3702 GN=RTNLB21 PE=2 SV=2	AT4G28430-Reticulon family protein Reticulon family protein	AT4G28430	RTNLB18
Positive	Potra2n1c2592	Potri.001G296800	sp|Q60716|P4HA2_MOUSE Prolyl 4-hydroxylase subunit alpha-2 OS=Mus musculus OX=10090 GN=P4ha2 PE=1 SV=1	AT4G33910-2-oxoglutarate (2OG) and Fe(II)-dependent oxygenase superfamily protein 2-oxoglutarate (2OG) and Fe(II)-dependent oxygenase superfamily protein	AT4G33910	P4H9
Positive	Potra2n4c9805	Potri.004G153800	sp|Q06915|EA6_ARATH Probable glucan endo-1,3-beta-glucosidase A6 OS=Arabidopsis thaliana OX=3702 GN=A6 PE=2 SV=1	AT4G34480-O-Glycosyl hydrolases family 17 protein O-Glycosyl hydrolases family 17 protein	AT4G34480
Positive	Potra2n8c17129	Potri.008G057600	sp|Q1JPP8|SMR4_ARATH Cyclin-dependent protein kinase inhibitor SMR4 OS=Arabidopsis thaliana OX=3702 GN=SMR4 PE=1 SV=1	AT5G02220-cyclin-dependent kinase inhibitor cyclin-dependent kinase inhibitor	AT5G02220	SMR4
Positive	Potra2n6c14220	Potri.006G124800	sp|Q0WV37|HIP34_ARATH Heavy metal-associated isoprenylated plant protein 34 OS=Arabidopsis thaliana OX=3702 GN=HIPP34 PE=2 SV=1	AT5G03380-Heavy metal transport/detoxification superfamily protein Heavy metal transport/detoxification superfamily protein	AT5G03380	HIPP06
Positive	Potra2n1c266	Potri.001G032400	sp|P22760|AAAD_HUMAN Arylacetamide deacetylase OS=Homo sapiens OX=9606 GN=AADAC PE=1 SV=5	AT5G06570-alpha/beta-Hydrolases superfamily protein alpha/beta-Hydrolases superfamily protein	AT5G06570	CXE15
Positive	Potra2n6c14729	Potri.006G071600	sp|Q338Z7|HOX8_ORYSJ Homeobox-leucine zipper protein HOX8 OS=Oryza sativa subsp. japonica OX=39947 GN=HOX8 PE=2 SV=1	AT5G06710-homeobox leucine zipper protein homeobox leucine zipper protein	AT5G06710	HAT14
Positive	Potra2n10c20112	Potri.010G254000	sp|Q9C629|FB35_ARATH Putative F-box protein At1g46840 OS=Arabidopsis thaliana OX=3702 GN=At1g46840 PE=4 SV=1	AT5G07610-F-box family protein F-box family protein	AT5G07610
Positive	Potra2n4c9423	Potri.004G107000	sp|A0A1S3X835|MBP2C_TOBAC Protein MICROTUBULE BINDING PROTEIN 2C OS=Nicotiana tabacum OX=4097 GN=MBP2C PE=1 SV=1	AT5G08120-movement protein binding protein 2C movement protein binding protein 2C	AT5G08120	MBP2C
Positive	Potra2n10c20141	Potri.010G251000	None available	AT5G10695-methionyl-tRNA synthetase methionyl-tRNA synthetase	AT5G10695
Positive	Potra2n1c2401	Potri.009G071100	None available	AT5G12340-DUF4228 domain protein DUF4228 domain protein	AT5G12340
Positive	Potra2n1c486	Potri.001G058800	sp|Q9M8M6|WRK66_ARATH Probable WRKY transcription factor 66 OS=Arabidopsis thaliana OX=3702 GN=WRKY66 PE=2 SV=1	AT5G13080-WRKY DNA-binding protein 75 WRKY DNA-binding protein 75	AT5G13080	WRKY75
Positive	Potra2n1c2345	Potri.001G275600	sp|Q8W4E6|HPAT1_ARATH Hydroxyproline O-arabinosyltransferase 1 OS=Arabidopsis thaliana OX=3702 GN=HPAT1 PE=1 SV=1	AT5G13500-Hyp O-arabinosyltransferase-like protein Hyp O-arabinosyltransferase-like protein	AT5G13500	HPAT3
Positive	Potra2n1c1264	Potri.001G146900	sp|Q8DBW4|GLMM_VIBVU Phosphoglucosamine mutase OS=Vibrio vulnificus (strain CMCP6) OX=216895 GN=glmM PE=3 SV=1	AT5G18070-phosphoglucosamine mutase-like protein phosphoglucosamine mutase-like protein	AT5G18070	DRT101
Positive	Potra2n16c29949	Potri.016G076100	sp|Q0WV96|NAC1_ARATH NAC domain-containing protein 1 OS=Arabidopsis thaliana OX=3702 GN=NAC001 PE=2 SV=2	AT5G22380-NAC domain containing protein 90 NAC domain containing protein 90	AT5G22380	NAC090
Positive	Potra2n10c20106	Potri.010G254600	sp|Q2USJ2|MIA40_ASPOR Mitochondrial intermembrane space import and assembly protein 40 OS=Aspergillus oryzae (strain ATCC 42149 / RIB 40) OX=510516 GN=mia40 PE=3 SV=1	AT5G23395-Cox19-like CHCH family protein Cox19-like CHCH family protein	AT5G23395	MIA40
Positive	Potra2n1c308	Potri.001G037000	sp|Q2QWE9|SGS3_ORYSJ Protein SUPPRESSOR OF GENE SILENCING 3 homolog OS=Oryza sativa subsp. japonica OX=39947 GN=SGS3 PE=3 SV=1	AT5G23570-XS domain-containing protein / XS zinc finger domain-containing protein-like protein XS domain-containing protein / XS zinc finger domain-containing protein-like protein	AT5G23570	SGS3
Positive	Potra2n12c23969	Potri.012G031700	sp|Q9FGZ4|WRK48_ARATH Probable WRKY transcription factor 48 OS=Arabidopsis thaliana OX=3702 GN=WRKY48 PE=2 SV=1	AT5G24110-WRKY DNA-binding protein 30 WRKY DNA-binding protein 30	AT5G24110	WRKY30
Positive	Potra2n6c13344	Potri.006G224100	sp|Q9SUP6|WRK53_ARATH Probable WRKY transcription factor 53 OS=Arabidopsis thaliana OX=3702 GN=WRKY53 PE=1 SV=1	AT5G26170-WRKY DNA-binding protein 50 WRKY DNA-binding protein 50	AT5G26170	WRKY50
Positive	Potra2n2c5190	Potri.002G134600	sp|Q59594|KAD_NEICI Adenylate kinase (Fragment) OS=Neisseria cinerea OX=483 GN=adk PE=3 SV=1	AT5G26667-P-loop containing nucleoside triphosphate hydrolases superfamily protein P-loop containing nucleoside triphosphate hydrolases superfamily protein	AT5G26667	UMK3
Positive	Potra2n6c13681	Potri.006G189600	None available	AT5G35110-hypothetical protein hypothetical protein	AT5G35110
Positive	Potra2n15c28691	Potri.015G059600	sp|Q2SI12|ZNUC2_HAHCH Zinc import ATP-binding protein ZnuC 2 OS=Hahella chejuensis (strain KCTC 2396) OX=349521 GN=znuC2 PE=3 SV=1	AT5G39040-transporter associated with antigen processing protein 2 transporter associated with antigen processing protein 2	AT5G39040	ABCB27
Positive	Potra2n4c9259	Potri.004G091300	sp|F3YDF1|YMEL1_DROME ATP-dependent zinc metalloprotease YME1L OS=Drosophila melanogaster OX=7227 GN=YME1L PE=2 SV=1	AT5G40010-AAA-ATPase 1 AAA-ATPase 1	AT5G40010	AATP1
Positive	Potra2n1c2941	Potri.001G336200	None available	AT5G40690-histone-lysine N-methyltransferase trithorax-like protein histone-lysine N-methyltransferase trithorax-like protein	AT5G40690	MNF13.25
Positive	Potra2n3c7362	Potri.003G125800	sp|P30347|LIGF_SPHSK Protein LigF OS=Sphingobium sp. (strain NBRC 103272 / SYK-6) OX=627192 GN=ligF PE=1 SV=1	AT5G41210-glutathione S-transferase THETA 1 glutathione S-transferase THETA 1	AT5G41210	GSTT1
Positive	Potra2n14c26743	Potri.014G053500	sp|Q8LPN7|RNG1L_ARATH E3 ubiquitin-protein ligase RING1-like OS=Arabidopsis thaliana OX=3702 GN=At3g19950 PE=1 SV=1	AT5G45290-RING/U-box superfamily protein RING/U-box superfamily protein	AT5G45290
Positive	Potra2n14c27769	Potri.014G168400	sp|P46351|YTH1_PANTH Uncharacterized 45.4 kDa protein in thiaminase I 5'region OS=Paenibacillus thiaminolyticus OX=49283 PE=4 SV=1	AT5G47650-nudix hydrolase homolog 2 nudix hydrolase homolog 2	AT5G47650	NUDT2
Positive	Potra2n3c7565	Potri.003G106100	sp|Q641Y7|NUD18_RAT 8-oxo-dGDP phosphatase NUDT18 OS=Rattus norvegicus OX=10116 GN=Nudt18 PE=2 SV=2	AT5G47650-nudix hydrolase homolog 2 nudix hydrolase homolog 2	AT5G47650	NUDT2
Positive	Potra2n15c28102	Potri.015G130600	sp|Q58237|Y827_METJA Uncharacterized protein MJ0827 OS=Methanocaldococcus jannaschii (strain ATCC 43067 / DSM 2661 / JAL-1 / JCM 10045 / NBRC 100440) OX=243232 GN=MJ0827 PE=3 SV=1	AT5G51570-SPFH/Band 7/PHB domain-containing membrane-associated protein family SPFH/Band 7/PHB domain-containing membrane-associated protein family	AT5G51570	HIR4
Positive	Potra2n1c3640	Potri.001G419100	sp|O97790|TBCD1_BOVIN TBC1 domain family member 1 OS=Bos taurus OX=9913 GN=TBC1D1 PE=2 SV=2	AT5G54780-Ypt/Rab-GAP domain of gyp1p superfamily protein Ypt/Rab-GAP domain of gyp1p superfamily protein	AT5G54780
Positive	Potra2n6c14017	Potri.006G147000	sp|Q9SRT0|PUB9_ARATH U-box domain-containing protein 9 OS=Arabidopsis thaliana OX=3702 GN=PUB9 PE=1 SV=1	AT5G57035-U-box domain-containing protein kinase family protein U-box domain-containing protein kinase family protein	AT5G57035
Positive	Potra2n18c32068	Potri.018G141600	sp|A0A3Q7HES4|MTB2_SOLLC Transcription factor MTB2 OS=Solanum lycopersicum OX=4081 GN=MTB2 PE=2 SV=1	AT5G57150-basic helix-loop-helix (bHLH) DNA-binding superfamily protein basic helix-loop-helix (bHLH) DNA-binding superfamily protein	AT5G57150	BHLH35
Positive	Potra2n5c12665	Potri.005G020200	sp|Q9C9T2|SARD1_ARATH Protein SAR DEFICIENT 1 OS=Arabidopsis thaliana OX=3702 GN=SARD1 PE=1 SV=1	AT5G57580-Calmodulin-binding protein Calmodulin-binding protein	AT5G57580	CBP60B
Positive	Potra2n203s34952	Potri.007G039300	sp|B4PU77|SUR8_DROYA Leucine-rich repeat protein soc-2 homolog OS=Drosophila yakuba OX=7245 GN=Sur-8 PE=3 SV=1	AT5G66900-Disease resistance protein (CC-NBS-LRR class) family Disease resistance protein (CC-NBS-LRR class) family	AT5G66900
Positive	Potra2n1049s36950	Potri.005G018300	sp|Q54VU4|Y8013_DICDI Probable serine/threonine-protein kinase DDB_G0280133 OS=Dictyostelium discoideum OX=44689 GN=DDB_G0280133 PE=3 SV=1	AT4G23160-cysteine-rich RECEPTOR-like kinase cysteine-rich RECEPTOR-like kinase	AT4G23160	CRK8
Positive	Potra2n10c21902	Potri.010G061700	sp|P45207|SSPA_HAEIN Stringent starvation protein A homolog OS=Haemophilus influenzae (strain ATCC 51907 / DSM 11121 / KW20 / Rd) OX=71421 GN=sspA PE=1 SV=1	AT3G09270-glutathione S-transferase TAU 8 glutathione S-transferase TAU 8	AT3G09270	GSTU8
Positive	Potra2n12c24502	Potri.015G092500	sp|O01578|MPC2_CAEEL Probable mitochondrial pyruvate carrier 2 OS=Caenorhabditis elegans OX=6239 GN=mpc-2 PE=3 SV=2	AT5G20090-Uncharacterized protein family (UPF0041) Uncharacterized protein family (UPF0041)	AT5G20090	MPC1
Positive	Potra2n16c30398	Potri.016G125300	sp|Q9M015|Y5161_ARATH Uncharacterized protein At5g01610 OS=Arabidopsis thaliana OX=3702 GN=At5g01610 PE=1 SV=1	AT3G08890-hypothetical protein (Protein of unknown function, DUF538) hypothetical protein (Protein of unknown function, DUF538)	AT3G08890
Positive	Potra2n18c32418	Potri.T094100	sp|P83959|TLP_PHAVU Thaumatin-like protein (Fragment) OS=Phaseolus vulgaris OX=3885 PE=1 SV=1	AT4G11650-osmotin 34 osmotin 34	AT4G11650	OSM34
Positive	Potra2n18c32420	Potri.T094100	sp|P33045|THHS_HORVU Antifungal protein S (Fragment) OS=Hordeum vulgare OX=4513 PE=1 SV=1	AT4G11650-osmotin 34 osmotin 34	AT4G11650	OSM34
Positive	Potra2n18c33102	Potri.018G018700	sp|Q3UNN8|PLD5_MOUSE Inactive phospholipase D5 OS=Mus musculus OX=10090 GN=Pld5 PE=2 SV=1
Positive	Potra2n1c3393	Potri.001G388900	sp|O42713|PPO2_AGABI Polyphenol oxidase 2 OS=Agaricus bisporus OX=5341 GN=PPO2 PE=2 SV=1
Positive	Potra2n1c859	Potri.001G102600	sp|A3A2W2|CSPLO_ORYSJ CASP-like protein 4A2 OS=Oryza sativa subsp. japonica OX=39947 GN=Os02g0134500 PE=2 SV=2	AT4G11655-Uncharacterized protein family (UPF0497) Uncharacterized protein family (UPF0497)	AT4G11655	CASPL4A4
Positive	Potra2n2c5859	Potri.002G062300	None available	AT1G71780-WD repeat protein WD repeat protein	AT1G71780
Positive	Potra2n3c7118	Potri.003G152700	None available
Positive	Potra2n3c7770	Potri.001G150200	sp|Q8BYI6|PCAT2_MOUSE Lysophosphatidylcholine acyltransferase 2 OS=Mus musculus OX=10090 GN=Lpcat2 PE=1 SV=1	AT5G47100-calcineurin B-like protein 9 calcineurin B-like protein 9	AT5G47100	CBL9
Positive	Potra2n6c13090	Potri.006G251600	None available	AT5G11280-tail fiber tail fiber	AT5G11280
Positive	Potra2n6c13172	Potri.006G241900	sp|P40206|JLP2_YEAST Protein JLP2 OS=Saccharomyces cerevisiae (strain ATCC 204508 / S288c) OX=559292 GN=JLP2 PE=1 SV=2	AT5G11500-coiled-coil protein coiled-coil protein	AT5G11500
Positive	Potra2n6c14086	Potri.006G138700	sp|Q0J090|DRE1H_ORYSJ Dehydration-responsive element-binding protein 1H OS=Oryza sativa subsp. japonica OX=39947 GN=DREB1H PE=3 SV=1	AT1G19210-Integrase-type DNA-binding superfamily protein Integrase-type DNA-binding superfamily protein	AT1G19210	ERF107
Positive	Potra2n7c16334	Potri.007G033801	sp|O64834|CRPM3_ARATH Cold-regulated 413 plasma membrane protein 3 OS=Arabidopsis thaliana OX=3702 GN=At2g23680 PE=2 SV=1	AT3G50830-cold-regulated 413-plasma membrane 2 cold-regulated 413-plasma membrane 2	AT3G50830	COR413-PM2
Positive	Potra2n8c16945	Potri.008G038100	sp|P77493|YDJH_ECOLI Uncharacterized sugar kinase YdjH OS=Escherichia coli (strain K12) OX=83333 GN=ydjH PE=1 SV=2	AT5G03300-adenosine kinase 2 adenosine kinase 2	AT5G03300	ADK2
Positive	Potra2n10c20432	Potri.010G222400	None available
Positive	Potra2n12c24739	Potri.012G124766	None available
Positive	Potra2n17c30767	Potri.017G135300	None available
Positive	Potra2n17c31253	Potri.017G077100	None available
Positive	Potra2n1c1135	Potri.001G131600	None available
Positive	Potra2n1c623	Potri.001G077200	None available
Positive	Potra2n1c627	Potri.001G077900	None available
Positive	Potra2n2c5501	Potri.002G100500	None available
Positive	Potra2n2c6254		None available
Positive	Potra2n3c6722	Potri.003G194700	None available
Positive	Potra2n3c7601	Potri.003G101900	None available
Positive	Potra2n3c8312	Potri.003G011200	None available
Positive	Potra2n4c10342		None available
Positive	Potra2n4c10343	Potri.004G220100	None available
Positive	Potra2n4c10352	Potri.004G220400	None available
Positive	Potra2n5c10681	Potri.005G240500	None available
Positive	Potra2n5c11209	Potri.005G184100	None available
Positive	Potra2n5c12097	Potri.005G084100	None available

## Sheet: SDS15c_No_genes_SA_corr
Supplemental Data Set 15 Table c. The number and relative abundance (%) of genes with significant correlation with salicylic acid (SA) level in each gene module detected in WGCNA in autumn 2018. The abundances are presented relative to the module size. Grey module contains unassigned genes.
				Number of genes								Relative to the module size
				L1	I48	E81	All	L1	I48	E81	All	L1	I48	E81	All	L1	I48	E81	All
Module	Module number	Module color	Number of genes in the module	Neg corr SA	Neg corr SA	Neg corr SA	Neg corr SA	Pos corr SA	Pos corr SA	Pos corr SA	Pos corr SA	Neg corr SA	Neg corr SA	Neg corr SA	Neg corr SA	Pos corr SA	Pos corr SA	Pos corr SA	Pos corr SA
I	1	turquoise	4237	8	24	1432		586	828	1		0.188813	0.566439	33.7975		13.8305	19.5421	0.0236016
II	2	blue	3578	85	72			198	296	2050	47	2.00614	1.69932			4.67312	6.98608	48.3833	1.10928
III	3	brown	2636	63	172	1600	5	62	66			1.4869	4.05948	37.7626	0.118008	1.4633	1.55771
IV	4	yellow	1815	295	468	2		7	4	308		6.96247	11.0456	0.0472032		0.165211	0.0944064	7.26929
V	5	green	1278	597	470	7	1			133		14.0902	11.0928	0.165211	0.0236016			3.13901
VI	6	red	707		1	4		282	154	14	5		0.0236016	0.0944064		6.65565	3.63465	0.330422	0.118008
VII	7	black	646		1	6		152	217				0.0236016	0.14161		3.58744	5.12155
VIII	8	pink	602	70	214	335	20		4	8		1.65211	5.05074	7.90654	0.472032		0.0944064	0.188813
IX	9	magenta	559	5	8			21	63	366	3	0.118008	0.188813			0.495634	1.4869	8.63819	0.0708048
X	10	purple	508	6				130	226	271	67	0.14161				3.06821	5.33396	6.39603	1.58131
XI	11	greenyellow	360	133	260	2	1			5		3.13901	6.13642	0.0472032	0.0236016			0.118008
XII	12	tan	359	67	85	134	10		2			1.58131	2.00614	3.16262	0.236016		0.0472032
XIII	13	salmon	323	71	173	16	3			5		1.67571	4.08308	0.377626	0.0708048			0.118008
XIV	14	cyan	309	1		6		65	153	1		0.0236016		0.14161		1.5341	3.61105	0.0236016
XV	15	midnightblue	227	2		10		53	54			0.0472032		0.236016		1.25089	1.27449
XVI	16	lightcyan	199	49	86	7	1			2		1.15648	2.02974	0.165211	0.0236016			0.0472032
XVII	17	grey60	161	1				8	60	14	2	0.0236016				0.188813	1.4161	0.330422	0.0472032
XVIII	18	lightgreen	125					51	68	19	6					1.20368	1.60491	0.44843	0.14161
XIX	19	lightyellow	123	6	25			5	1	6		0.14161	0.59004			0.118008	0.0236016	0.14161
XX	20	royalblue	116	2	2			3	26	4		0.0472032	0.0472032			0.0708048	0.613642	0.0944064
XXI	21	darkred	106	1		35		4	8			0.0236016		0.826056		0.0944064	0.188813
XXII	22	darkturquoise	97	9	2	41			6			0.212414	0.0472032	0.967666			0.14161
XXIII	23	darkgreen	97	5	9	38		5				0.118008	0.212414	0.896861		0.118008
XXIV	24	darkgrey	93		11	8		14	1	1			0.259618	0.188813		0.330422	0.0236016	0.0236016
XXV	25	orange	88		6	1		9	5	3	1		0.14161	0.0236016		0.212414	0.118008	0.0708048	0.0236016
XXVI	26	darkorange	69	3	2			1	7	6		0.0708048	0.0472032			0.0236016	0.165211	0.14161
XXVII	27	white	64	1	2			5	12	27	1	0.0236016	0.0472032			0.118008	0.283219	0.637243	0.0236016
	0	grey (unassigned)	2120	129	121	136	1	106	127	66	3	3.04461	2.85579	3.20982	0.0236016	2.50177	2.9974	1.55771	0.0708048
			Total	1609	2214	3820	42	1767	2388	3310	135

## Sheet: SDS15d_consistent_ABA_corr
Supplemental Data Set 15 Table d. The list of genes displaying consistent positive (20) or negative (17 genes) correlation with abscisic acid (ABA) levels in three SwAsp genotypes in autumn 2018 (P-value <0.05).
Correlation with SA level	Potra-ID	Potri-ID	Potra-Description	ATG-Description	ATG-Description	ATG gene name
Positive	Potra2n10c21206	Potri.010G137600	sp|Q9FMB6|BIM3_ARATH Transcription factor BIM3 OS=Arabidopsis thaliana OX=3702 GN=BIM3 PE=1 SV=1	AT1G69010-BES1-interacting Myc-like protein 2 BES1-interacting Myc-like protein 2	AT1G69010
Positive	Potra2n10c22310	Potri.010G004600	sp|Q755H8|RBD2_ASHGO Rhomboid protein 2 OS=Ashbya gossypii (strain ATCC 10895 / CBS 109.51 / FGSC 9923 / NRRL Y-1056) OX=284811 GN=RBD2 PE=3 SV=1	AT3G17611-RHOMBOID-like protein 14 RHOMBOID-like protein 14	AT3G17611
Positive	Potra2n12c23858	Potri.012G014000	sp|O50055|COL1_ARATH Zinc finger protein CONSTANS-LIKE 1 OS=Arabidopsis thaliana OX=3702 GN=COL1 PE=1 SV=1	AT5G53420-CCT motif family protein CCT motif family protein	AT5G53420
Positive	Potra2n13c25075		None available
Positive	Potra2n14c26582	Potri.014G034700	sp|Q10QR9|HEM4_ORYSJ Uroporphyrinogen-III synthase, chloroplastic OS=Oryza sativa subsp. japonica OX=39947 GN=UROS PE=2 SV=1	AT2G26540-uroporphyrinogen-III synthase family protein uroporphyrinogen-III synthase family protein	AT2G26540
Positive	Potra2n14c27057	Potri.014G091200	sp|O64837|RTNLM_ARATH Reticulon-like protein B13 OS=Arabidopsis thaliana OX=3702 GN=RTNLB13 PE=2 SV=1	AT2G46170-Reticulon family protein Reticulon family protein	AT2G46170
Positive	Potra2n1c1011	Potri.001G117900	sp|P48593|E631_DROME Calcium-binding protein E63-1 OS=Drosophila melanogaster OX=7227 GN=Eip63F-1 PE=2 SV=2	AT1G12310-Calcium-binding EF-hand family protein Calcium-binding EF-hand family protein	AT1G12310
Positive	Potra2n1c1535	Potri.001G174300	None available	AT1G52720-hypothetical protein hypothetical protein	AT1G52720
Positive	Potra2n1c2138	Potri.001G246400	sp|Q9USI5|STI1_SCHPO Heat shock protein sti1 homolog OS=Schizosaccharomyces pombe (strain 972 / ATCC 24843) OX=284812 GN=sti1 PE=3 SV=1	AT5G59010-kinase with tetratricopeptide repeat domain-containing protein kinase with tetratricopeptide repeat domain-containing protein	AT5G59010
Positive	Potra2n2c5322	Potri.002G119600	sp|Q6BY86|RS29_DEBHA 40S ribosomal protein S29 OS=Debaryomyces hansenii (strain ATCC 36239 / CBS 767 / JCM 1990 / NBRC 0083 / IGC 2968) OX=284592 GN=RPS29 PE=3 SV=1	AT3G43980-Ribosomal protein S14p/S29e family protein Ribosomal protein S14p/S29e family protein	AT3G43980
Positive	Potra2n2c6311	Potri.002G015900	None available	AT5G27280-Zim17-type zinc finger protein Zim17-type zinc finger protein	AT5G27280
Positive	Potra2n3c7342	Potri.003G128000	sp|Q9T072|BH025_ARATH Transcription factor bHLH25 OS=Arabidopsis thaliana OX=3702 GN=BHLH25 PE=2 SV=2	AT5G41315-basic helix-loop-helix (bHLH) DNA-binding superfamily protein basic helix-loop-helix (bHLH) DNA-binding superfamily protein	AT5G41315
Positive	Potra2n3c7876	Potri.003G073500	sp|Q501D6|OFT14_ARATH O-fucosyltransferase 14 OS=Arabidopsis thaliana OX=3702 GN=OFUT14 PE=2 SV=1	AT5G50420-O-fucosyltransferase family protein O-fucosyltransferase family protein	AT5G50420
Positive	Potra2n4c8758	Potri.004G041200	sp|Q9M022|AIRP2_ARATH E3 ubiquitin-protein ligase AIRP2 OS=Arabidopsis thaliana OX=3702 GN=AIRP2 PE=1 SV=1	AT5G58787-RING/U-box superfamily protein RING/U-box superfamily protein	AT5G58787
Positive	Potra2n4c9033	Potri.004G067400	None available	AT1G73390-Endosomal targeting BRO1-like domain-containing protein Endosomal targeting BRO1-like domain-containing protein	AT1G73390
Positive	Potra2n5c10955	Potri.005G211500	sp|Q9FGQ9|FLZ1_ARATH FCS-Like Zinc finger 1 OS=Arabidopsis thaliana OX=3702 GN=FLZ1 PE=1 SV=1	AT3G22550-NAD(P)H-quinone oxidoreductase subunit, putative (DUF581) NAD(P)H-quinone oxidoreductase subunit, putative (DUF581)	AT3G22550
Positive	Potra2n5c11300		None available
Positive	Potra2n6c13457	Potri.006G212600	sp|Q9LQB0|FB80_ARATH F-box protein At1g69090 OS=Arabidopsis thaliana OX=3702 GN=At1g69090 PE=4 SV=2	AT1G57790-F-box family protein F-box family protein	AT1G57790
Positive	Potra2n9c19608	Potri.009G078200	sp|B9DUB2|GUAA_STRU0 GMP synthase [glutamine-hydrolyzing] OS=Streptococcus uberis (strain ATCC BAA-854 / 0140J) OX=218495 GN=guaA PE=3 SV=1	AT2G23970-Class I glutamine amidotransferase-like superfamily protein Class I glutamine amidotransferase-like superfamily protein	AT2G23970
Positive	Potra2n9c20006	Potri.009G012300	None available	AT1G07980-nuclear factor Y, subunit C10 nuclear factor Y, subunit C10	AT1G07980
Negative	Potra2n10c20803	Potri.010G183900	sp|Q9SN51|PYL13_ARATH Abscisic acid receptor PYL13 OS=Arabidopsis thaliana OX=3702 GN=PYL13 PE=2 SV=1	AT2G38310-PYR1-like 4 PYR1-like 4	AT2G38310
Negative	Potra2n10c22103	Potri.010G037900	sp|Q1ZXK2|FORG_DICDI Formin-G OS=Dictyostelium discoideum OX=44689 GN=forG PE=1 SV=1	AT1G70140-formin 8 formin 8	AT1G70140
Negative	Potra2n11c23398	Potri.011G042100	sp|Q2XWK0|SVOP_XENLA Synaptic vesicle 2-related protein OS=Xenopus laevis OX=8355 GN=svop PE=2 SV=1	AT1G11260-sugar transporter 1 sugar transporter 1	AT1G11260
Negative	Potra2n12c24818	Potri.012G133600	sp|P26686|SRR55_DROME Serine-arginine protein 55 OS=Drosophila melanogaster OX=7227 GN=B52 PE=1 SV=4	AT5G52040-RNA-binding (RRM/RBD/RNP motifs) family protein RNA-binding (RRM/RBD/RNP motifs) family protein	AT5G52040
Negative	Potra2n13c25859	Potri.013G048100	sp|Q8C267|SETB2_MOUSE Histone-lysine N-methyltransferase SETDB2 OS=Mus musculus OX=10090 GN=Setdb2 PE=2 SV=2	AT3G04380-SET-domain containing protein lysine methyltransferase family protein SET-domain containing protein lysine methyltransferase family protein	AT3G04380
Negative	Potra2n16c30399	Potri.016G125400	sp|Q9SN51|PYL13_ARATH Abscisic acid receptor PYL13 OS=Arabidopsis thaliana OX=3702 GN=PYL13 PE=2 SV=1	AT2G38310-PYR1-like 4 PYR1-like 4	AT2G38310
Negative	Potra2n2c6204	Potri.002G026600	sp|Q18211|RCC1_CAEEL Regulator of chromosome condensation OS=Caenorhabditis elegans OX=6239 GN=ran-3 PE=4 SV=1	AT1G19880-Regulator of chromosome condensation (RCC1) family protein Regulator of chromosome condensation (RCC1) family protein	AT1G19880
Negative	Potra2n3c7205	Potri.003G143000	sp|Q9SVF1|NLP3_ARATH Protein NLP3 OS=Arabidopsis thaliana OX=3702 GN=NLP3 PE=2 SV=1	AT4G24020-NIN like protein 7 NIN like protein 7	AT4G24020
Negative	Potra2n4c8618	Potri.T090100	sp|O23081|CRK41_ARATH Cysteine-rich receptor-like protein kinase 41 OS=Arabidopsis thaliana OX=3702 GN=CRK41 PE=3 SV=2	AT3G22060-Receptor-like protein kinase-related family protein Receptor-like protein kinase-related family protein	AT3G22060
Negative	Potra2n4c9288	Potri.004G094200	sp|B8HCE1|DNLI_PSECP Probable DNA ligase OS=Pseudarthrobacter chlorophenolicus (strain ATCC 700700 / DSM 12829 / CIP 107037 / JCM 12360 / KCTC 9906 / NCIMB 13794 / A6) OX=452863 GN=lig PE=3 SV=1	AT1G66730-DNA LIGASE 6 DNA LIGASE 6	AT1G66730
Negative	Potra2n5c11449	Potri.005G156700	sp|Q8LPN5|AHL12_ARATH AT-hook motif nuclear-localized protein 12 OS=Arabidopsis thaliana OX=3702 GN=AHL12 PE=1 SV=1	AT5G49700-Putative AT-hook DNA-binding family protein Putative AT-hook DNA-binding family protein	AT5G49700
Negative	Potra2n5c12230	Potri.005G071000	sp|P52499|RCC1_CANAX Protein RCC1 OS=Candida albicans OX=5476 GN=RCC1 PE=3 SV=1	AT5G08710-Regulator of chromosome condensation (RCC1) family protein Regulator of chromosome condensation (RCC1) family protein	AT5G08710
Negative	Potra2n5c12332	Potri.005G059900	sp|Q9PLP0|CSD_CHLMU Probable cysteine desulfurase OS=Chlamydia muridarum (strain MoPn / Nigg) OX=243161 GN=csd PE=3 SV=1
Negative	Potra2n6c14279	Potri.006G117900	sp|O49567|TAUE6_ARATH Sulfite exporter TauE/SafE family protein 6 OS=Arabidopsis thaliana OX=3702 GN=At4g21260 PE=3 SV=2	AT2G36630-Sulfite exporter TauE/SafE family protein Sulfite exporter TauE/SafE family protein	AT2G36630
Negative	Potra2n9c18865	Potri.009G143400	sp|Q9WZS2|NORM_THEMA Probable multidrug resistance protein NorM OS=Thermotoga maritima (strain ATCC 43589 / MSB8 / DSM 3109 / JCM 10099) OX=243274 GN=norM PE=3 SV=1	AT4G38380-MATE efflux family protein MATE efflux family protein	AT4G38380
Negative	Potra2n9c19013	Potri.009G125600	sp|P54420|ASNB_BACSU Asparagine synthetase [glutamine-hydrolyzing] 1 OS=Bacillus subtilis (strain 168) OX=224308 GN=asnB PE=1 SV=2	AT4G34740-GLN phosphoribosyl pyrophosphate amidotransferase 2 GLN phosphoribosyl pyrophosphate amidotransferase 2	AT4G34740
Negative	Potra2n9c19791	Potri.009G038600	None available	AT5G59050-G patch domain protein G patch domain protein	AT5G59050

## Sheet: SDS15e_consistent_JA_corr
Supplemental Data Set 15 Table e. The list of genes displaying consistent positive (103) or negative (151 genes) correlation with jasmonic acid (JA) levels in three SwAsp genotypes in autumn 2018 (P-value <0.05).
Correlation with SA level	Potra-ID	Potri-ID	Potra-Description	ATG-Description	ATG-ID	ATG gene name
Positive	Potra2n10c20400	Potri.010G225400	sp|B1AZ99|OTUD3_MOUSE OTU domain-containing protein 3 OS=Mus musculus OX=10090 GN=Otud3 PE=1 SV=1	AT5G04250-Cysteine proteinases superfamily protein Cysteine proteinases superfamily protein	AT5G04250
Positive	Potra2n10c21442	Potri.010G113700	sp|Q54TD3|TCPE_DICDI T-complex protein 1 subunit epsilon OS=Dictyostelium discoideum OX=44689 GN=cct5 PE=3 SV=1	AT1G71010-FORMS APLOID AND BINUCLEATE CELLS 1C FORMS APLOID AND BINUCLEATE CELLS 1C	AT1G71010
Positive	Potra2n10c22131	Potri.010G034300	sp|Q9P380|PTR2_SCHPO Probable peptide transporter ptr2 OS=Schizosaccharomyces pombe (strain 972 / ATCC 24843) OX=284812 GN=ptr2 PE=1 SV=1	AT1G69850-nitrate transporter 1:2 nitrate transporter 1:2	AT1G69850
Positive	Potra2n10c22190	Potri.010G024500	sp|A3BNA1|FLP5_ORYSJ Flowering-promoting factor 1-like protein 5 OS=Oryza sativa subsp. japonica OX=39947 GN=Os07g0671000 PE=3 SV=1	AT5G24860-flowering promoting factor 1 flowering promoting factor 1	AT5G24860
Positive	Potra2n10c22245	Potri.T030600	sp|I6YCA3|CHSE4_MYCTU Acyl-CoA dehydrogenase FadE26 OS=Mycobacterium tuberculosis (strain ATCC 25618 / H37Rv) OX=83332 GN=fadE26 PE=1 SV=1	AT3G06810-acyl-CoA dehydrogenase-like protein acyl-CoA dehydrogenase-like protein	AT3G06810
Positive	Potra2n11c22799	Potri.011G120000	sp|P0C2U2|DTPT_LACLA Di-/tripeptide transporter OS=Lactococcus lactis subsp. lactis (strain IL1403) OX=272623 GN=dtpT PE=3 SV=1	AT2G02040-peptide transporter 2 peptide transporter 2	AT2G02040
Positive	Potra2n11c23090	Potri.011G080700	sp|P28048|LAA_XENLA Lupus La protein homolog A OS=Xenopus laevis OX=8355 GN=ssb-a PE=2 SV=1	AT5G46250-RNA-binding protein RNA-binding protein	AT5G46250
Positive	Potra2n11c23091	Potri.011G080600	sp|Q04ES8|MRAY_OENOB Phospho-N-acetylmuramoyl-pentapeptide-transferase OS=Oenococcus oeni (strain ATCC BAA-331 / PSU-1) OX=203123 GN=mraY PE=3 SV=1	AT4G18270-translocase 11 translocase 11	AT4G18270
Positive	Potra2n11c23181	Potri.011G071800	sp|O80831|BAM7_ARATH Beta-amylase 7 OS=Arabidopsis thaliana OX=3702 GN=BAM7 PE=1 SV=2	AT1G78700-BES1/BZR1 homolog 4 BES1/BZR1 homolog 4	AT1G78700
Positive	Potra2n11c23264	Potri.011G062900	sp|Q62645|NMDE4_RAT Glutamate receptor ionotropic, NMDA 2D OS=Rattus norvegicus OX=10116 GN=Grin2d PE=1 SV=2	AT2G29100-glutamate receptor 2.9 glutamate receptor 2.9	AT2G29100
Positive	Potra2n11c23428	Potri.011G036600	sp|O64780|Y1614_ARATH G-type lectin S-receptor-like serine/threonine-protein kinase At1g61400 OS=Arabidopsis thaliana OX=3702 GN=At1g61400 PE=3 SV=4	AT4G27290-S-locus lectin protein kinase family protein S-locus lectin protein kinase family protein	AT4G27290
Positive	Potra2n12c23766	Potri.012G006400	sp|D5AP78|CRTF_RHOCB Demethylspheroidene O-methyltransferase OS=Rhodobacter capsulatus (strain ATCC BAA-309 / NBRC 16581 / SB1003) OX=272942 GN=crtF PE=1 SV=1	AT5G54160-O-methyltransferase 1 O-methyltransferase 1	AT5G54160
Positive	Potra2n12c24383	Potri.012G078600	None available
Positive	Potra2n12c24522	Potri.012G097000	sp|Q9XI37|PV42A_ARATH SNF1-related protein kinase regulatory subunit gamma-like PV42a OS=Arabidopsis thaliana OX=3702 GN=PV42A PE=2 SV=1	AT3G48530-SNF1-related protein kinase regulatory subunit gamma 1 SNF1-related protein kinase regulatory subunit gamma 1	AT3G48530
Positive	Potra2n12c24793	Potri.012G131300	sp|Q46065|AROP_CORGL Aromatic amino acid transport protein AroP OS=Corynebacterium glutamicum (strain ATCC 13032 / DSM 20300 / JCM 1318 / LMG 3730 / NCIMB 10025) OX=196627 GN=aroP PE=3 SV=1	AT4G21120-amino acid transporter 1 amino acid transporter 1	AT4G21120
Positive	Potra2n13c25051		None available
Positive	Potra2n13c25148	Potri.013G132300	None available
Positive	Potra2n13c25555	Potri.013G085500	sp|Q7XP01|P2C37_ORYSJ Probable protein phosphatase 2C 37 OS=Oryza sativa subsp. japonica OX=39947 GN=Os04g0167900 PE=3 SV=2	AT3G02750-Protein phosphatase 2C family protein Protein phosphatase 2C family protein	AT3G02750
Positive	Potra2n13c25669	Potri.013G069000	sp|A4FUD6|ELMO2_BOVIN Engulfment and cell motility protein 2 OS=Bos taurus OX=9913 GN=ELMO2 PE=2 SV=1	AT3G03610-ELMO/CED-12 family protein ELMO/CED-12 family protein	AT3G03610
Positive	Potra2n13c25857	Potri.013G048300	None available	AT3G04350-vacuolar sorting-associated protein (DUF946) vacuolar sorting-associated protein (DUF946)	AT3G04350
Positive	Potra2n13c26183	Potri.005G022600	sp|Q6Y9P5|COI1A_ORYSJ Coronatine-insensitive protein homolog 1a OS=Oryza sativa subsp. japonica OX=39947 GN=COI1A PE=1 SV=1	AT5G27920-F-box family protein F-box family protein	AT5G27920
Positive	Potra2n13c26184	Potri.013G013000	sp|Q9SZJ2|GRDP2_ARATH Glycine-rich domain-containing protein 2 OS=Arabidopsis thaliana OX=3702 GN=GRDP2 PE=2 SV=1	AT1G56230-enolase (DUF1399) enolase (DUF1399)	AT1G56230
Positive	Potra2n13c26268	Potri.013G004100	sp|P47293|METK_MYCGE S-adenosylmethionine synthase OS=Mycoplasma genitalium (strain ATCC 33530 / G-37 / NCTC 10195) OX=243273 GN=metK PE=3 SV=1	AT3G17390-S-adenosylmethionine synthetase family protein S-adenosylmethionine synthetase family protein	AT3G17390
Positive	Potra2n14c26609	Potri.014G037900	sp|M2XHZ0|VERB_DOTSN Versicolorin B desaturase OS=Dothistroma septosporum (strain NZE10 / CBS 128990) OX=675120 GN=verB PE=2 SV=1	AT4G31940-cytochrome P450, family 82, subfamily C, polypeptide 4 cytochrome P450, family 82, subfamily C, polypeptide 4	AT4G31940
Positive	Potra2n14c26879	Potri.014G072600	sp|Q10122|SORF2_CAEEL Suppressor of organelle fusion 2 OS=Caenorhabditis elegans OX=6239 GN=sorf-2 PE=1 SV=3	AT2G45540-WD-40 repeat family protein / beige-like protein WD-40 repeat family protein / beige-like protein	AT2G45540
Positive	Potra2n14c27165	Potri.014G103500	sp|Q55BM1|Y0444_DICDI Probable inactive protein kinase DDB_G0270444 OS=Dictyostelium discoideum OX=44689 GN=DDB_G0270444 PE=1 SV=1	AT2G46700-CDPK-related kinase 3 CDPK-related kinase 3	AT2G46700
Positive	Potra2n14c27259	Potri.014G114200	sp|Q9LVM0|Y5830_ARATH Probable inactive receptor kinase At5g58300 OS=Arabidopsis thaliana OX=3702 GN=At5g58300 PE=1 SV=1	AT3G62220-Protein kinase superfamily protein Protein kinase superfamily protein	AT3G62220
Positive	Potra2n15c28003	Potri.015G142200	sp|Q8L4D8|IQD31_ARATH Protein IQ-DOMAIN 31 OS=Arabidopsis thaliana OX=3702 GN=IQD31 PE=1 SV=1	AT5G62070-IQ-domain 23 IQ-domain 23	AT5G62070
Positive	Potra2n15c28303	Potri.015G098100	sp|P32987|YBP3_ACIAM Uncharacterized 17.7 kDa protein in bps2 3'region OS=Acidianus ambivalens OX=2283 PE=4 SV=1	AT5G63490-CBS / octicosapeptide/Phox/Bemp1 (PB1) domains-containing protein CBS / octicosapeptide/Phox/Bemp1 (PB1) domains-containing protein	AT5G63490
Positive	Potra2n15c28630	Potri.015G067000	sp|Q6FWD4|MCH1_CANGA Probable transporter MCH1 OS=Candida glabrata (strain ATCC 2001 / CBS 138 / JCM 3761 / NBRC 0622 / NRRL Y-65) OX=284593 GN=MCH1 PE=3 SV=1	AT1G74780-Nodulin-like / Major Facilitator Superfamily protein Nodulin-like / Major Facilitator Superfamily protein	AT1G74780
Positive	Potra2n15c28807	Potri.015G043900	sp|Q9SN28|ATL7_ARATH RING-H2 finger protein ATL7 OS=Arabidopsis thaliana OX=3702 GN=ATL7 PE=2 SV=1	AT1G73760-RING/U-box superfamily protein RING/U-box superfamily protein	AT1G73760
Positive	Potra2n16c29356	Potri.016G014100	sp|P16166|UFOG1_MAIZE Anthocyanidin 3-O-glucosyltransferase OS=Zea mays OX=4577 GN=BZ1 PE=3 SV=1	AT3G21760-UDP-Glycosyltransferase superfamily protein UDP-Glycosyltransferase superfamily protein	AT3G21760
Positive	Potra2n16c30384	Potri.T133000	sp|J9PBR3|LECA_BIOPE Lectin CPL OS=Bionia pedicellata OX=232302 PE=1 SV=1	AT3G08870-Concanavalin A-like lectin protein kinase family protein Concanavalin A-like lectin protein kinase family protein	AT3G08870
Positive	Potra2n16c30437	Potri.016G129700	None available	AT3G10980-PLAC8 family protein PLAC8 family protein	AT3G10980
Positive	Potra2n17c30701	Potri.004G078800	sp|Q2V2T9|SCL16_ARATH Putative scarecrow-like protein 16 OS=Arabidopsis thaliana OX=3702 GN=SCL16 PE=5 SV=1	AT5G52510-SCARECROW-like 8 SCARECROW-like 8	AT5G52510
Positive	Potra2n17c30705	Potri.017G141900	sp|P75788|YBIR_ECOLI Inner membrane protein YbiR OS=Escherichia coli (strain K12) OX=83333 GN=ybiR PE=1 SV=1	AT1G02260-Divalent ion symporter Divalent ion symporter	AT1G02260
Positive	Potra2n17c31173	Potri.017G086200	sp|Q9M0F8|NAC75_ARATH NAC domain-containing protein 75 OS=Arabidopsis thaliana OX=3702 GN=NAC075 PE=2 SV=1	AT5G61430-NAC domain containing protein 100 NAC domain containing protein 100	AT5G61430
Positive	Potra2n18c31957	Potri.018G149800	sp|Q0DA50|C3H45_ORYSJ Zinc finger CCCH domain-containing protein 45 OS=Oryza sativa subsp. japonica OX=39947 GN=Os06g0677700 PE=4 SV=1	AT5G58190-evolutionarily conserved C-terminal region 10 evolutionarily conserved C-terminal region 10	AT5G58190
Positive	Potra2n18c32267	Potri.018G112000	sp|Q9GV28|IDGFL_BOMMO Chitinase-like protein EN03 OS=Bombyx mori OX=7091 GN=EN03 PE=1 SV=1	AT4G19810-Glycosyl hydrolase family protein with chitinase insertion domain-containing protein Glycosyl hydrolase family protein with chitinase insertion domain-containing protein	AT4G19810	ChiC	Response to JA and ABA
Positive	Potra2n18c32681	Potri.018G068100	sp|Q8RWW0|ALE2_ARATH Receptor-like serine/threonine-protein kinase ALE2 OS=Arabidopsis thaliana OX=3702 GN=ALE2 PE=1 SV=1	AT5G56890-Protein kinase superfamily protein Protein kinase superfamily protein	AT5G56890
Positive	Potra2n18c32700	Potri.018G065900	sp|P14680|YAK1_YEAST Dual specificity protein kinase YAK1 OS=Saccharomyces cerevisiae (strain ATCC 204508 / S288c) OX=559292 GN=YAK1 PE=1 SV=1	AT4G26100-casein kinase 1 casein kinase 1	AT4G26100
Positive	Potra2n18c32773	Potri.018G059100	sp|Q65XS5|BC10_ORYSJ Glycosyltransferase BC10 OS=Oryza sativa subsp. japonica OX=39947 GN=BC10 PE=1 SV=1	AT5G11730-Core-2/I-branching beta-1,6-N-acetylglucosaminyltransferase family protein Core-2/I-branching beta-1,6-N-acetylglucosaminyltransferase family protein	AT5G11730
Positive	Potra2n199s34913	Potri.010G071200	sp|Q8LB72|PHR2_ARATH Blue-light photoreceptor PHR2 OS=Arabidopsis thaliana OX=3702 GN=PHR2 PE=2 SV=2	AT1G04400-cryptochrome 2 cryptochrome 2	AT1G04400
Positive	Potra2n19c33666	Potri.019G079500	sp|A8Y5H7|S14L1_MOUSE SEC14-like protein 1 OS=Mus musculus OX=10090 GN=Sec14l1 PE=1 SV=1	AT1G72160-Sec14p-like phosphatidylinositol transfer family protein Sec14p-like phosphatidylinositol transfer family protein	AT1G72160
Positive	Potra2n19c34128	Potri.019G031400	sp|Q9M0F8|NAC75_ARATH NAC domain-containing protein 75 OS=Arabidopsis thaliana OX=3702 GN=NAC075 PE=2 SV=1	AT3G04070-NAC domain containing protein 47 NAC domain containing protein 47	AT3G04070
Positive	Potra2n19c34161	Potri.019G029200	sp|O94072|VATE_CANAX V-type proton ATPase subunit E OS=Candida albicans OX=5476 GN=VMA4 PE=3 SV=1	AT1G64200-vacuolar H+-ATPase subunit E isoform 3 vacuolar H+-ATPase subunit E isoform 3	AT1G64200
Positive	Potra2n19c34195	Potri.019G021500	sp|Q8BJL0|SMAL1_MOUSE SWI/SNF-related matrix-associated actin-dependent regulator of chromatin subfamily A-like protein 1 OS=Mus musculus OX=10090 GN=Smarcal1 PE=1 SV=1	AT1G08600-P-loop containing nucleoside triphosphate hydrolases superfamily protein P-loop containing nucleoside triphosphate hydrolases superfamily protein	AT1G08600
Positive	Potra2n19c34428	Potri.T012200	sp|Q9LV11|PMA11_ARATH ATPase 11, plasma membrane-type OS=Arabidopsis thaliana OX=3702 GN=AHA11 PE=1 SV=1	AT5G23630-phosphate deficiency response 2 phosphate deficiency response 2	AT5G23630
Positive	Potra2n1c1281	Potri.001G148400	sp|P05444|CLPA_RHOBL ClpA homolog protein OS=Rhodobacter blasticus OX=1075 PE=3 SV=1	AT5G47040-lon protease 2 lon protease 2	AT5G47040
Positive	Potra2n1c1344	Potri.001G153800	sp|O64793|Y1675_ARATH G-type lectin S-receptor-like serine/threonine-protein kinase At1g67520 OS=Arabidopsis thaliana OX=3702 GN=At1g67520 PE=2 SV=3	AT5G24080-Protein kinase superfamily protein Protein kinase superfamily protein	AT5G24080
Positive	Potra2n1c1512	Potri.001G171600	None available	AT1G80160-Lactoylglutathione lyase / glyoxalase I family protein Lactoylglutathione lyase / glyoxalase I family protein	AT1G80160
Positive	Potra2n1c158		None available
Positive	Potra2n1c1769	Potri.001G205400	sp|Q92123|AT1A1_XENLA Sodium/potassium-transporting ATPase subunit alpha-1 OS=Xenopus laevis OX=8355 GN=atp1a1 PE=2 SV=1	AT4G33520-P-type ATP-ase 1 P-type ATP-ase 1	AT4G33520
Positive	Potra2n1c1856	Potri.001G214600	sp|Q9T0H8|DIR18_ARATH Dirigent protein 18 OS=Arabidopsis thaliana OX=3702 GN=DIR18 PE=2 SV=1	AT2G21100-Disease resistance-responsive (dirigent-like protein) family protein Disease resistance-responsive (dirigent-like protein) family protein	AT2G21100
Positive	Potra2n1c2289	Potri.001G264100	sp|Q9S736|OBE1_ARATH Protein OBERON 1 OS=Arabidopsis thaliana OX=3702 GN=OBE1 PE=1 SV=1	AT3G63500-fibronectin type III domain protein (DUF1423) fibronectin type III domain protein (DUF1423)	AT3G63500
Positive	Potra2n1c2673	Potri.001G307500	sp|Q58PK7|OTCC_STRRM Anhydrotetracycline monooxygenase OS=Streptomyces rimosus OX=1927 GN=otcC PE=1 SV=1	AT4G38540-FAD/NAD(P)-binding oxidoreductase family protein FAD/NAD(P)-binding oxidoreductase family protein	AT4G38540
Positive	Potra2n1c3080	Potri.001G350300	None available	AT5G40190-RNA ligase/cyclic nucleotide phosphodiesterase family protein RNA ligase/cyclic nucleotide phosphodiesterase family protein	AT5G40190
Positive	Potra2n1c3589	Potri.001G412000	sp|C0LGH3|Y5614_ARATH Probable LRR receptor-like serine/threonine-protein kinase At1g56140 OS=Arabidopsis thaliana OX=3702 GN=At1g56140 PE=2 SV=2	AT4G27290-S-locus lectin protein kinase family protein S-locus lectin protein kinase family protein	AT4G27290
Positive	Potra2n1c659	Potri.001G081200	sp|O59868|ATC1_SCHPO Calcium-transporting ATPase 1 OS=Schizosaccharomyces pombe (strain 972 / ATCC 24843) OX=284812 GN=pmr1 PE=1 SV=1	AT1G17500-ATPase E1-E2 type family protein / haloacid dehalogenase-like hydrolase family protein ATPase E1-E2 type family protein / haloacid dehalogenase-like hydrolase family protein	AT1G17500
Positive	Potra2n1c852	Potri.001G102000	sp|Q11000|AMPM_HELVI Membrane alanyl aminopeptidase OS=Heliothis virescens OX=7102 PE=1 SV=1	AT1G63770-Peptidase M1 family protein Peptidase M1 family protein	AT1G63770
Positive	Potra2n1c86		sp|Q12113|YO21B_YEAST Transposon Ty2-OR1 Gag-Pol polyprotein OS=Saccharomyces cerevisiae (strain ATCC 204508 / S288c) OX=559292 GN=TY2B-OR1 PE=3 SV=1	AT4G23160-cysteine-rich RECEPTOR-like kinase cysteine-rich RECEPTOR-like kinase	AT4G23160
Positive	Potra2n2c4277	Potri.002G237700	None available	AT3G19340-aminopeptidase (DUF3754) aminopeptidase (DUF3754)	AT3G19340
Positive	Potra2n2c5660	Potri.002G083800	sp|Q8RWJ4|GDL45_ARATH GDSL esterase/lipase At2g36325 OS=Arabidopsis thaliana OX=3702 GN=At2g36325 PE=2 SV=2	AT3G26430-GDSL-like Lipase/Acylhydrolase superfamily protein GDSL-like Lipase/Acylhydrolase superfamily protein	AT3G26430
Positive	Potra2n2c5714	Potri.002G077400	sp|P43123|UAP1_YEAST UDP-N-acetylglucosamine pyrophosphorylase OS=Saccharomyces cerevisiae (strain ATCC 204508 / S288c) OX=559292 GN=QRI1 PE=1 SV=1	AT5G52560-UDP-sugar pyrophosphorylase UDP-sugar pyrophosphorylase	AT5G52560
Positive	Potra2n2c5794	Potri.002G069100	sp|A8MYZ0|MIY4B_HUMAN Inactive ubiquitin carboxyl-terminal hydrolase MINDY-4B OS=Homo sapiens OX=9606 GN=MINDY4B PE=3 SV=3	AT1G43690-ubiquitin interaction motif-containing protein ubiquitin interaction motif-containing protein	AT1G43690
Positive	Potra2n2c6206	Potri.002G025500	sp|L0MYS5|FC7_PHOAM Fusicocca-1,10(14)-diene-8beta,16-diol C-9 hydroxylase OS=Phomopsis amygdali OX=1214568 GN=PaP450-3 PE=1 SV=1	AT4G31500-cytochrome P450, family 83, subfamily B, polypeptide 1 cytochrome P450, family 83, subfamily B, polypeptide 1	AT4G31500
Positive	Potra2n2c6368	Potri.002G009700	sp|Q9M1B0|NLP9_ARATH Protein NLP9 OS=Arabidopsis thaliana OX=3702 GN=NLP9 PE=2 SV=1	AT1G20640-Plant regulator RWP-RK family protein Plant regulator RWP-RK family protein	AT1G20640
Positive	Potra2n3c6824	Potri.001G048900	sp|Q04473|RTX3B_ACTPL Toxin RTX-III translocation ATP-binding protein OS=Actinobacillus pleuropneumoniae OX=715 GN=apxIIIB PE=3 SV=1	AT1G15520-pleiotropic drug resistance 12 pleiotropic drug resistance 12	AT1G15520	ABCG40	Response to ethylene, JA and SA, ABA transport
Positive	Potra2n3c7154	Potri.003G148400	sp|A2VE29|ITIH5_BOVIN Inter-alpha-trypsin inhibitor heavy chain H5 OS=Bos taurus OX=9913 GN=ITIH5 PE=2 SV=1	AT2G38970-Zinc finger (C3HC4-type RING finger) family protein Zinc finger (C3HC4-type RING finger) family protein	AT2G38970
Positive	Potra2n3c7821	Potri.001G155500	sp|Q8HXX8|GCDH_MACFA Glutaryl-CoA dehydrogenase, mitochondrial OS=Macaca fascicularis OX=9541 GN=GCDH PE=2 SV=1	AT4G16760-acyl-CoA oxidase 1 acyl-CoA oxidase 1	AT4G16760
Positive	Potra2n3c7943	Potri.003G059400	sp|Q6Q2C2|HYES_PIG Bifunctional epoxide hydrolase 2 OS=Sus scrofa OX=9823 GN=EPHX2 PE=2 SV=1	AT1G15490-alpha/beta-Hydrolases superfamily protein alpha/beta-Hydrolases superfamily protein	AT1G15490
Positive	Potra2n4c8699	Potri.004G034800	sp|Q87RE5|ZNUC_VIBPA Zinc import ATP-binding protein ZnuC OS=Vibrio parahaemolyticus serotype O3:K6 (strain RIMD 2210633) OX=223926 GN=znuC PE=3 SV=1	AT1G30410-multidrug resistance-associated protein 13 multidrug resistance-associated protein 13	AT1G30410
Positive	Potra2n4c8772	Potri.004G042700	sp|Q9UUF0|PEX10_SCHPO Peroxisome biogenesis factor 10 OS=Schizosaccharomyces pombe (strain 972 / ATCC 24843) OX=284812 GN=pas4 PE=3 SV=1	AT4G27470-RING membrane-anchor 3 RING membrane-anchor 3	AT4G27470
Positive	Potra2n4c8784	Potri.004G044200	sp|Q66GN2|LRK64_ARATH Lectin-domain containing receptor kinase VI.4 OS=Arabidopsis thaliana OX=3702 GN=LECRK64 PE=2 SV=1	AT4G04960-Concanavalin A-like lectin protein kinase family protein Concanavalin A-like lectin protein kinase family protein	AT4G04960
Positive	Potra2n569s36004	Potri.017G133950	sp|P97570|PLPL9_RAT 85/88 kDa calcium-independent phospholipase A2 OS=Rattus norvegicus OX=10116 GN=Pla2g6 PE=1 SV=2	AT2G26560-phospholipase A 2A phospholipase A 2A	AT2G26560	PLA2A/PLP2	oxylipin biosynthesis
Positive	Potra2n584s36051	Potri.004G070500	sp|Q2V2T9|SCL16_ARATH Putative scarecrow-like protein 16 OS=Arabidopsis thaliana OX=3702 GN=SCL16 PE=5 SV=1	AT1G14920-GRAS family transcription factor family protein GRAS family transcription factor family protein	AT1G14920	GAI	Gibberellic acid and jasmonic acid mediated signalling pathway
Positive	Potra2n5c10997	Potri.005G207300	sp|Q4JHE1|OXLA_PSEAU L-amino-acid oxidase OS=Pseudechis australis OX=8670 PE=1 SV=1	AT2G43020-polyamine oxidase 2 polyamine oxidase 2	AT2G43020
Positive	Potra2n5c11031	Potri.005G204400	sp|Q60V75|VPS16_CAEBR Vacuolar protein sorting-associated protein 16 homolog OS=Caenorhabditis briggsae OX=6238 GN=vps-16 PE=3 SV=1	AT2G38020-vacuoleless1 (VCL1) vacuoleless1 (VCL1)	AT2G38020
Positive	Potra2n5c11153	Potri.005G190100	None available
Positive	Potra2n5c11462	Potri.005G150800	sp|Q7XMJ2|KN10B_ORYSJ Kinesin-like protein KIN-10B OS=Oryza sativa subsp. japonica OX=39947 GN=KIN10B PE=2 SV=2	AT5G60930-P-loop containing nucleoside triphosphate hydrolases superfamily protein P-loop containing nucleoside triphosphate hydrolases superfamily protein	AT5G60930
Positive	Potra2n5c11634	Potri.005G133900	sp|C0LA90|PYRHY_SPHWJ Pyrethroid hydrolase OS=Sphingobium wenxiniae (strain DSM 21828 / JZ-1) OX=595605 GN=pytH PE=1 SV=1	AT2G23590-methyl esterase 8 methyl esterase 8	AT2G23590
Positive	Potra2n5c11832	Potri.005G110500	sp|Q54QE6|SIR2A_DICDI NAD-dependent deacetylase sir2A OS=Dictyostelium discoideum OX=44689 GN=sir2A PE=2 SV=1	AT2G26000-zinc finger (C3HC4-type RING finger) family protein zinc finger (C3HC4-type RING finger) family protein	AT2G26000
Positive	Potra2n637s36240	Potri.004G129700	sp|Q00053|GALM_LACHE Aldose 1-epimerase (Fragment) OS=Lactobacillus helveticus OX=1587 GN=galM PE=3 SV=1	AT3G47800-Galactose mutarotase-like superfamily protein Galactose mutarotase-like superfamily protein	AT3G47800
Positive	Potra2n641s36250	Potri.001G223800	sp|O52629|BGAL_PYRWO Beta-galactosidase OS=Pyrococcus woesei OX=2262 PE=1 SV=1	AT3G18070-beta glucosidase 43 beta glucosidase 43	AT3G18070
Positive	Potra2n683s36464		None available
Positive	Potra2n6c13170	Potri.006G242100	sp|O49567|TAUE6_ARATH Sulfite exporter TauE/SafE family protein 6 OS=Arabidopsis thaliana OX=3702 GN=At4g21260 PE=3 SV=2	AT2G25737-Sulfite exporter TauE/SafE family protein Sulfite exporter TauE/SafE family protein	AT2G25737
Positive	Potra2n6c13446	Potri.006G213500	None available	AT5G02580-argininosuccinate lyase argininosuccinate lyase	AT5G02580
Positive	Potra2n6c13664	Potri.006G191500	sp|P0DKC0|PPI3B_ARATH Proton pump-interactor 3B OS=Arabidopsis thaliana OX=3702 GN=PPI3B PE=3 SV=1	AT1G20970-calponin-like domain protein calponin-like domain protein	AT1G20970
Positive	Potra2n6c13748	Potri.006G182100	sp|Q9STL9|MRF4_ARATH MA3 DOMAIN-CONTAINING TRANSLATION REGULATORY FACTOR 4 OS=Arabidopsis thaliana OX=3702 GN=MRF4 PE=1 SV=1	AT5G57870-MIF4G domain-containing protein / MA3 domain-containing protein MIF4G domain-containing protein / MA3 domain-containing protein	AT5G57870
Positive	Potra2n6c14516	Potri.006G094000	None available	AT5G05830-RING/FYVE/PHD zinc finger superfamily protein RING/FYVE/PHD zinc finger superfamily protein	AT5G05830
Positive	Potra2n6c14517	Potri.006G093900	sp|Q5RB23|JAK2_PONAB Tyrosine-protein kinase JAK2 OS=Pongo abelii OX=9601 GN=JAK2 PE=2 SV=1	AT3G54030-kinase with tetratricopeptide repeat domain-containing protein kinase with tetratricopeptide repeat domain-containing protein	AT3G54030
Positive	Potra2n7c15450	Potri.007G140400	sp|Q9LE42|HAC5_ARATH Histone acetyltransferase HAC5 OS=Arabidopsis thaliana OX=3702 GN=HAC5 PE=2 SV=1	AT1G05690-BTB and TAZ domain protein 3 BTB and TAZ domain protein 3	AT1G05690
Positive	Potra2n7c15515	Potri.007G132900	sp|D2H0G5|TBD2A_AILME TBC1 domain family member 2A OS=Ailuropoda melanoleuca OX=9646 GN=TBC1D2 PE=3 SV=1	AT2G43490-Ypt/Rab-GAP domain of gyp1p superfamily protein Ypt/Rab-GAP domain of gyp1p superfamily protein	AT2G43490
Positive	Potra2n7c15757	Potri.007G106800	sp|Q54G28|YTYK1_DICDI Probable tyrosine-protein kinase DDB_G0290471 OS=Dictyostelium discoideum OX=44689 GN=DDB_G0290471 PE=3 SV=1	AT1G53570-mitogen-activated protein kinase kinase kinase 3 mitogen-activated protein kinase kinase kinase 3	AT1G53570
Positive	Potra2n8c16850	Potri.008G027100	sp|Q04668|KPYK_LEIBR Pyruvate kinase (Fragment) OS=Leishmania braziliensis OX=5660 PE=2 SV=1	AT3G52990-Pyruvate kinase family protein Pyruvate kinase family protein	AT3G52990
Positive	Potra2n8c16990	Potri.008G042800	None available	AT2G35790-transmembrane protein transmembrane protein	AT2G35790
Positive	Potra2n8c17248	Potri.008G070400	sp|Q7XVF9|P2C39_ORYSJ Probable protein phosphatase 2C 39 OS=Oryza sativa subsp. japonica OX=39947 GN=Os04g0403701 PE=2 SV=2	AT2G40180-phosphatase 2C5 phosphatase 2C5	AT2G40180
Positive	Potra2n8c17358	Potri.008G082800	sp|A0QSU4|Y1603_MYCS2 Uncharacterized oxidoreductase MSMEG_1603/MSMEI_1564 OS=Mycolicibacterium smegmatis (strain ATCC 700084 / mc(2)155) OX=246196 GN=MSMEG_1603 PE=1 SV=1	AT1G16350-Aldolase-type TIM barrel family protein Aldolase-type TIM barrel family protein	AT1G16350
Positive	Potra2n8c17845	Potri.008G132200	sp|F4HXQ7|MYOB1_ARATH Myosin-binding protein 1 OS=Arabidopsis thaliana OX=3702 GN=MYOB1 PE=1 SV=1	AT1G70750-myosin-binding protein (Protein of unknown function, DUF593) myosin-binding protein (Protein of unknown function, DUF593)	AT1G70750
Positive	Potra2n8c17919	Potri.008G140700	sp|Q3YL57|NHX8_ARATH Sodium/hydrogen exchanger 8 OS=Arabidopsis thaliana OX=3702 GN=NHX8 PE=2 SV=1	AT2G01980-sodium proton exchanger, putative (NHX7) (SOS1) sodium proton exchanger, putative (NHX7) (SOS1)	AT2G01980
Positive	Potra2n8c18058	Potri.008G155900	sp|P13009|METH_ECOLI Methionine synthase OS=Escherichia coli (strain K12) OX=83333 GN=metH PE=1 SV=5	AT3G22740-homocysteine S-methyltransferase 3 homocysteine S-methyltransferase 3	AT3G22740
Positive	Potra2n9c18777	Potri.009G153800	sp|Q51697|IORA_BREDI Isoquinoline 1-oxidoreductase subunit alpha OS=Brevundimonas diminuta OX=293 GN=iorA PE=1 SV=1	AT2G27150-abscisic aldehyde oxidase 3 abscisic aldehyde oxidase 3	AT2G27150
Positive	Potra2n9c19208	Potri.009G104000	sp|P37967|PNBA_BACSU Para-nitrobenzyl esterase OS=Bacillus subtilis (strain 168) OX=224308 GN=pnbA PE=1 SV=2	AT3G48690-alpha/beta-Hydrolases superfamily protein alpha/beta-Hydrolases superfamily protein	AT3G48690
Negative	Potra2n10c20105	Potri.010G254700	sp|Q97CQ5|GLYA_THEVO Serine hydroxymethyltransferase OS=Thermoplasma volcanium (strain ATCC 51530 / DSM 4299 / JCM 9571 / NBRC 15438 / GSS1) OX=273116 GN=glyA PE=3 SV=1	AT4G37930-serine transhydroxymethyltransferase 1 serine transhydroxymethyltransferase 1	AT4G37930
Negative	Potra2n10c20129	Potri.010G252100	sp|Q9FZ45|Y1686_ARATH Uncharacterized membrane protein At1g16860 OS=Arabidopsis thaliana OX=3702 GN=At1g16860 PE=1 SV=1	AT1G51540-Galactose oxidase/kelch repeat superfamily protein Galactose oxidase/kelch repeat superfamily protein	AT1G51540
Negative	Potra2n10c20834	Potri.010G180500	sp|Q9H008|LHPP_HUMAN Phospholysine phosphohistidine inorganic pyrophosphate phosphatase OS=Homo sapiens OX=9606 GN=LHPP PE=1 SV=2	AT3G59360-UDP-galactose transporter 6 UDP-galactose transporter 6	AT3G59360
Negative	Potra2n10c21202	Potri.010G138100	None available	AT2G03810-18S pre-ribosomal assembly protein gar2-like protein 18S pre-ribosomal assembly protein gar2-like protein	AT2G03810
Negative	Potra2n10c21274	Potri.010G130700	sp|Q55794|ARSA_SYNY3 Putative arsenical pump-driving ATPase OS=Synechocystis sp. (strain PCC 6803 / Kazusa) OX=1111708 GN=sll0086 PE=3 SV=1	AT1G26090-P-loop containing nucleoside triphosphate hydrolases superfamily protein P-loop containing nucleoside triphosphate hydrolases superfamily protein	AT1G26090
Negative	Potra2n10c21297	Potri.010G128500	sp|A4SNL8|CLPS_AERS4 ATP-dependent Clp protease adapter protein ClpS OS=Aeromonas salmonicida (strain A449) OX=382245 GN=clpS PE=3 SV=1	AT1G68660-Ribosomal protein L12/ ATP-dependent Clp protease adaptor protein ClpS family protein Ribosomal protein L12/ ATP-dependent Clp protease adaptor protein ClpS family protein	AT1G68660
Negative	Potra2n10c21310	Potri.010G127300	sp|Q9BAC2|RRP3_EUGMY Probable 30S ribosomal protein 3, chloroplastic OS=Euglena myxocylindracea OX=38276 GN=ycf65 PE=3 SV=1	AT1G68590-Ribosomal protein PSRP-3/Ycf65 Ribosomal protein PSRP-3/Ycf65	AT1G68590
Negative	Potra2n10c21990	Potri.010G050900	sp|Q9SZQ5|VIP3_ARATH WD repeat-containing protein VIP3 OS=Arabidopsis thaliana OX=3702 GN=VIP3 PE=1 SV=1	AT1G24530-Transducin/WD40 repeat-like superfamily protein Transducin/WD40 repeat-like superfamily protein	AT1G24530
Negative	Potra2n10c22289	Potri.010G007200	sp|Q6YWP9|ORRM1_ORYSJ Organelle RRM domain-containing protein 1, chloroplastic OS=Oryza sativa subsp. japonica OX=39947 GN=ORRM1 PE=3 SV=1	AT3G06790-plastid developmental protein DAG plastid developmental protein DAG	AT3G06790
Negative	Potra2n10c22321	Potri.010G003700	None available
Negative	Potra2n11c22411	Potri.001G468300	sp|Q9FIC3|BOLA2_ARATH Protein BOLA2 OS=Arabidopsis thaliana OX=3702 GN=BOLA2 PE=1 SV=1	AT4G26500-chloroplast sulfur E chloroplast sulfur E	AT4G26500
Negative	Potra2n11c22415	Potri.011G165000	sp|Q8RGH3|ALF1_FUSNN Fructose-bisphosphate aldolase class 1 OS=Fusobacterium nucleatum subsp. nucleatum (strain ATCC 25586 / CIP 101130 / JCM 8532 / LMG 13131) OX=190304 GN=fda PE=3 SV=1	AT4G26530-Aldolase superfamily protein Aldolase superfamily protein	AT4G26530
Negative	Potra2n11c22490	Potri.011G154200	sp|Q9BE70|GANC_MACFA Neutral alpha-glucosidase C (Fragment) OS=Macaca fascicularis OX=9541 GN=GANC PE=2 SV=2	AT5G11720-Glycosyl hydrolases family 31 protein Glycosyl hydrolases family 31 protein	AT5G11720
Negative	Potra2n11c23004	Potri.011G092500	sp|Q4PSA3|MA659_ARATH 65-kDa microtubule-associated protein 9 OS=Arabidopsis thaliana OX=3702 GN=MAP65-9 PE=2 SV=1	AT5G55230-microtubule-associated proteins 65-1 microtubule-associated proteins 65-1	AT5G55230
Negative	Potra2n11c23021	Potri.011G094500	sp|O01513|YS4L_CAEEL Putative 40S ribosomal protein S4-like OS=Caenorhabditis elegans OX=6239 GN=C48B6.2 PE=3 SV=1	AT5G39850-Ribosomal protein S4 Ribosomal protein S4	AT5G39850
Negative	Potra2n11c23445	Potri.011G032900	sp|Q6YWP9|ORRM1_ORYSJ Organelle RRM domain-containing protein 1, chloroplastic OS=Oryza sativa subsp. japonica OX=39947 GN=ORRM1 PE=3 SV=1	AT1G11430-plastid developmental protein DAG plastid developmental protein DAG	AT1G11430
Negative	Potra2n11c23623	Potri.011G006700	None available	AT1G62250-orotidine 5'-phosphate decarboxylase orotidine 5'-phosphate decarboxylase	AT1G62250
Negative	Potra2n12c24022	Potri.015G028700	None available
Negative	Potra2n12c24301	Potri.012G069400	sp|Q10113|MAL3_SCHPO Microtubule integrity protein mal3 OS=Schizosaccharomyces pombe (strain 972 / ATCC 24843) OX=284812 GN=mal3 PE=1 SV=1	AT5G62500-end binding protein 1B end binding protein 1B	AT5G62500
Negative	Potra2n12c24638	Potri.012G109300	sp|Q9T0D6|PP306_ARATH Pentatricopeptide repeat-containing protein At4g11690 OS=Arabidopsis thaliana OX=3702 GN=At4g11690 PE=2 SV=1	AT5G50990-Tetratricopeptide repeat (TPR)-like superfamily protein Tetratricopeptide repeat (TPR)-like superfamily protein	AT5G50990
Negative	Potra2n13c25182	Potri.013G128300	sp|Q9FN48|CAS_ARATH Calcium sensing receptor, chloroplastic OS=Arabidopsis thaliana OX=3702 GN=CAS PE=1 SV=1	AT3G59780-Rhodanese/Cell cycle control phosphatase superfamily protein Rhodanese/Cell cycle control phosphatase superfamily protein	AT3G59780
Negative	Potra2n13c25211	Potri.013G125500	sp|Q935Z3|TIG_SYNE7 Trigger factor OS=Synechococcus elongatus (strain PCC 7942) OX=1140 GN=tig PE=3 SV=1	AT2G30695-bacterial trigger factor bacterial trigger factor	AT2G30695
Negative	Potra2n13c25395	Potri.013G105500	None available	AT1G35340-ATP-dependent protease La (LON) domain protein ATP-dependent protease La (LON) domain protein	AT1G35340
Negative	Potra2n13c25534	Potri.013G088100	sp|Q50LE0|C85A3_SOLLC Cytochrome P450 85A3 OS=Solanum lycopersicum OX=4081 GN=CYP85A3 PE=2 SV=1	AT1G31800-cytochrome P450, family 97, subfamily A, polypeptide 3 cytochrome P450, family 97, subfamily A, polypeptide 3	AT1G31800
Negative	Potra2n13c25597	Potri.T153000	None available	AT1G65020-plasma protein plasma protein	AT1G65020
Negative	Potra2n13c25657	Potri.013G070700	None available	AT5G17670-alpha/beta-Hydrolases superfamily protein alpha/beta-Hydrolases superfamily protein	AT5G17670
Negative	Potra2n13c25664	Potri.013G070100	sp|A4YCW6|RL3_METS5 50S ribosomal protein L3 OS=Metallosphaera sedula (strain ATCC 51363 / DSM 5348 / JCM 9185 / NBRC 15509 / TH2) OX=399549 GN=rpl3 PE=3 SV=1	AT2G43030-Ribosomal protein L3 family protein Ribosomal protein L3 family protein	AT2G43030
Negative	Potra2n13c25685	Potri.013G067900	sp|A9BNG4|GRPE_DELAS Protein GrpE OS=Delftia acidovorans (strain DSM 14801 / SPH-1) OX=398578 GN=grpE PE=3 SV=1	AT5G17710-Co-chaperone GrpE family protein Co-chaperone GrpE family protein	AT5G17710
Negative	Potra2n13c25787	Potri.013G056900	sp|P9WGE9|SODC_MYCTU Superoxide dismutase [Cu-Zn] OS=Mycobacterium tuberculosis (strain ATCC 25618 / H37Rv) OX=83332 GN=sodC PE=1 SV=1	AT5G18100-copper/zinc superoxide dismutase 3 copper/zinc superoxide dismutase 3	AT5G18100
Negative	Potra2n13c25797	Potri.013G056000	sp|O64973|RPS5_ARATH Disease resistance protein RPS5 OS=Arabidopsis thaliana OX=3702 GN=RPS5 PE=1 SV=2	AT3G50950-HOPZ-ACTIVATED RESISTANCE 1 HOPZ-ACTIVATED RESISTANCE 1	AT3G50950
Negative	Potra2n13c26086	Potri.013G024400	sp|Q9M2W8|Y3990_ARATH BTB/POZ domain-containing protein At3g49900 OS=Arabidopsis thaliana OX=3702 GN=At3g49900 PE=3 SV=1	AT5G64330-Phototropic-responsive NPH3 family protein Phototropic-responsive NPH3 family protein	AT5G64330
Negative	Potra2n14c26890	Potri.014G073800	sp|P25148|GSPA_BACSU General stress protein A OS=Bacillus subtilis (strain 168) OX=224308 GN=gspA PE=1 SV=2	AT3G61130-galacturonosyltransferase 1 galacturonosyltransferase 1	AT3G61130
Negative	Potra2n14c27229	Potri.014G110600	None available	AT4G01650-Polyketide cyclase / dehydrase and lipid transport protein Polyketide cyclase / dehydrase and lipid transport protein	AT4G01650
Negative	Potra2n14c27401	Potri.014G128400	sp|Q96RT7|GCP6_HUMAN Gamma-tubulin complex component 6 OS=Homo sapiens OX=9606 GN=TUBGCP6 PE=1 SV=3	AT3G53760-GAMMA-TUBULIN COMPLEX PROTEIN 4 GAMMA-TUBULIN COMPLEX PROTEIN 4	AT3G53760
Negative	Potra2n14c27484	Potri.014G136200	sp|Q0JJE3|PHP1_ORYSJ Pseudo histidine-containing phosphotransfer protein 1 OS=Oryza sativa subsp. japonica OX=39947 GN=PHP1 PE=3 SV=2	AT1G03430-histidine-containing phosphotransfer factor 5 histidine-containing phosphotransfer factor 5	AT1G03430
Negative	Potra2n14c27594	Potri.014G148300	None available	AT4G29400-oxidoreductase/transition metal ion-binding protein (DUF3531) oxidoreductase/transition metal ion-binding protein (DUF3531)	AT4G29400
Negative	Potra2n14c27629	Potri.014G153000	sp|Q9UX91|RL6_SACS2 50S ribosomal protein L6 OS=Saccharolobus solfataricus (strain ATCC 35092 / DSM 1617 / JCM 11322 / P2) OX=273057 GN=rpl6 PE=3 SV=1	AT1G05190-Ribosomal protein L6 family Ribosomal protein L6 family	AT1G05190
Negative	Potra2n14c27660	Potri.014G156800	None available	AT2G32640-Lycopene beta/epsilon cyclase protein Lycopene beta/epsilon cyclase protein	AT2G32640
Negative	Potra2n14c27795	Potri.014G171800	sp|A4FX98|GLMU_METM5 Bifunctional protein GlmU OS=Methanococcus maripaludis (strain C5 / ATCC BAA-1333) OX=402880 GN=MmarC5_0513 PE=3 SV=1	AT5G48300-ADP glucose pyrophosphorylase 1 ADP glucose pyrophosphorylase 1	AT5G48300
Negative	Potra2n14c27903	Potri.014G195600	sp|Q0DI48|MRL7L_ORYSJ Thioredoxin-like fold domain-containing protein MRL7L homolog, chloroplastic OS=Oryza sativa subsp. japonica OX=39947 GN=MRL7L PE=2 SV=1	AT4G28590-polyadenylate-binding protein 2-binding protein polyadenylate-binding protein 2-binding protein	AT4G28590
Negative	Potra2n1545s37130	Potri.006G060100	sp|O82258|CRR6_ARATH Protein CHLORORESPIRATORY REDUCTION 6, chloroplastic OS=Arabidopsis thaliana OX=3702 GN=CRR6 PE=2 SV=1	AT2G47910-chlororespiratory reduction 6 chlororespiratory reduction 6	AT2G47910
Negative	Potra2n15c27972	Potri.015G146000	sp|Q9V877|SUB_DROME Kinesin-like protein subito OS=Drosophila melanogaster OX=7227 GN=sub PE=1 SV=1	AT5G23910-ATP binding microtubule motor family protein ATP binding microtubule motor family protein	AT5G23910
Negative	Potra2n15c28062	Potri.015G135400	sp|C6E9Q8|DAPB_GEOSM 4-hydroxy-tetrahydrodipicolinate reductase OS=Geobacter sp. (strain M21) OX=443144 GN=dapB PE=3 SV=1	AT5G52100-Dihydrodipicolinate reductase, bacterial/plant Dihydrodipicolinate reductase, bacterial/plant	AT5G52100
Negative	Potra2n15c28244	Potri.015G103800	sp|Q9ZLN3|BIOF_HELPJ 8-amino-7-oxononanoate synthase OS=Helicobacter pylori (strain J99 / ATCC 700824) OX=85963 GN=jhp_0545 PE=3 SV=1	AT5G23670-long chain base2 long chain base2	AT5G23670
Negative	Potra2n15c28309	Potri.015G097400	sp|A0JPP1|NC2A_RAT Dr1-associated corepressor OS=Rattus norvegicus OX=10116 GN=Drap1 PE=2 SV=1	AT3G48590-nuclear factor Y, subunit C1 nuclear factor Y, subunit C1	AT3G48590
Negative	Potra2n15c28326	Potri.015G095900	sp|Q9LX83|PPA19_ARATH Purple acid phosphatase 19 OS=Arabidopsis thaliana OX=3702 GN=PAP19 PE=2 SV=1	AT5G50400-purple acid phosphatase 27 purple acid phosphatase 27	AT5G50400
Negative	Potra2n15c28365	Potri.015G091700	sp|F4JF21|PTA10_ARATH Protein PLASTID TRANSCRIPTIONALLY ACTIVE 10 OS=Arabidopsis thaliana OX=3702 GN=PTAC10 PE=1 SV=1	AT3G48500-Nucleic acid-binding, OB-fold-like protein Nucleic acid-binding, OB-fold-like protein	AT3G48500
Negative	Potra2n15c28372	Potri.015G091100	None available	AT3G48490-hypothetical protein hypothetical protein	AT3G48490
Negative	Potra2n15c28663	Potri.015G062900	sp|Q10113|MAL3_SCHPO Microtubule integrity protein mal3 OS=Schizosaccharomyces pombe (strain 972 / ATCC 24843) OX=284812 GN=mal3 PE=1 SV=1	AT5G62500-end binding protein 1B end binding protein 1B	AT5G62500
Negative	Potra2n15c28664	Potri.015G062800	sp|Q6BWH8|YOP1_DEBHA Protein YOP1 OS=Debaryomyces hansenii (strain ATCC 36239 / CBS 767 / JCM 1990 / NBRC 0083 / IGC 2968) OX=284592 GN=YOP1 PE=3 SV=1	AT1G74520-HVA22 homologue A HVA22 homologue A	AT1G74520
Negative	Potra2n15c28879	Potri.015G036500	None available
Negative	Potra2n16c29360	Potri.006G009400	sp|Q5B833|MANB_EMENI Mannan endo-1,4-beta-mannosidase B OS=Emericella nidulans (strain FGSC A4 / ATCC 38163 / CBS 112.46 / NRRL 194 / M139) OX=227321 GN=manB PE=1 SV=2	AT4G28320-Glycosyl hydrolase superfamily protein Glycosyl hydrolase superfamily protein	AT4G28320
Negative	Potra2n16c30166	Potri.016G098500	sp|Q9SR77|HBPL1_ARATH Heme-binding-like protein At3g10130, chloroplastic OS=Arabidopsis thaliana OX=3702 GN=At3g10130 PE=1 SV=1	AT3G10130-SOUL heme-binding family protein SOUL heme-binding family protein	AT3G10130
Negative	Potra2n16c30567	Potri.016G143200	sp|Q54QI2|Y9877_DICDI Serine/threonine-protein kinase DDB_G0283821 OS=Dictyostelium discoideum OX=44689 GN=DDB_G0283821 PE=3 SV=1	AT5G01020-Protein kinase superfamily protein Protein kinase superfamily protein	AT5G01020
Negative	Potra2n17c30636	Potri.017G147700	None available
Negative	Potra2n17c30915	Potri.017G115500	sp|P00946|MANA_ECOLI Mannose-6-phosphate isomerase OS=Escherichia coli (strain K12) OX=83333 GN=manA PE=1 SV=1	AT3G02570-Mannose-6-phosphate isomerase, type I Mannose-6-phosphate isomerase, type I	AT3G02570
Negative	Potra2n17c31307	Potri.017G071700	sp|P74148|Y1388_SYNY3 Universal stress protein Sll1388 OS=Synechocystis sp. (strain PCC 6803 / Kazusa) OX=1111708 GN=sll1388 PE=3 SV=1	AT5G14680-Adenine nucleotide alpha hydrolases-like superfamily protein Adenine nucleotide alpha hydrolases-like superfamily protein	AT5G14680
Negative	Potra2n17c31352	Potri.017G067600	sp|Q9C6A1|MTEFE_ARATH Transcription termination factor MTERF15, mitochondrial OS=Arabidopsis thaliana OX=3702 GN=MTERF15 PE=2 SV=1	AT4G14605-Mitochondrial transcription termination factor family protein Mitochondrial transcription termination factor family protein	AT4G14605
Negative	Potra2n17c31477	Potri.017G055800	sp|Q687E1|NPP_HORVU Nucleotide pyrophosphatase/phosphodiesterase (Fragments) OS=Hordeum vulgare OX=4513 GN=npp PE=1 SV=2	AT3G07130-purple acid phosphatase 15 purple acid phosphatase 15	AT3G07130
Negative	Potra2n17c31603	Potri.007G132100	None available	AT2G43465-RNA-binding ASCH domain protein RNA-binding ASCH domain protein	AT2G43465
Negative	Potra2n18c32651	Potri.018G071800	sp|Q7X6A5|PPR81_ARATH Pentatricopeptide repeat-containing protein At1g55630 OS=Arabidopsis thaliana OX=3702 GN=At1g55630 PE=2 SV=1	AT1G08070-Tetratricopeptide repeat (TPR)-like superfamily protein Tetratricopeptide repeat (TPR)-like superfamily protein	AT1G08070
Negative	Potra2n18c32891	Potri.018G040301	sp|Q68F72|S15A4_XENLA Solute carrier family 15 member 4 OS=Xenopus laevis OX=8355 GN=slc15a4 PE=2 SV=1	AT1G52190-Major facilitator superfamily protein Major facilitator superfamily protein	AT1G52190
Negative	Potra2n19c33582	Potri.019G087800	None available
Negative	Potra2n19c33873	Potri.019G061300	sp|A3QJU3|COQ8B_DANRE Atypical kinase COQ8B, mitochondrial OS=Danio rerio OX=7955 GN=coq8b PE=3 SV=2	AT5G05200-Protein kinase superfamily protein Protein kinase superfamily protein	AT5G05200
Negative	Potra2n19c34373	Potri.019G001100	sp|Q6P499|NPAL3_HUMAN NIPA-like protein 3 OS=Homo sapiens OX=9606 GN=NIPAL3 PE=1 SV=1	AT2G21120-magnesium transporter, putative (DUF803) magnesium transporter, putative (DUF803)	AT2G21120
Negative	Potra2n1c1640	Potri.001G186800	sp|Q9LU21|PNSB3_ARATH Photosynthetic NDH subunit of subcomplex B 3, chloroplastic OS=Arabidopsis thaliana OX=3702 GN=PNSB3 PE=2 SV=1	AT3G16250-NDH-dependent cyclic electron flow 1 NDH-dependent cyclic electron flow 1	AT3G16250
Negative	Potra2n1c2035	Potri.001G235400	sp|P40857|HACD_YEAST Very-long-chain (3R)-3-hydroxyacyl-CoA dehydratase PHS1 OS=Saccharomyces cerevisiae (strain ATCC 204508 / S288c) OX=559292 GN=PHS1 PE=1 SV=1	AT5G59770-Protein-tyrosine phosphatase-like, PTPLA Protein-tyrosine phosphatase-like, PTPLA	AT5G59770
Negative	Potra2n1c2053	Potri.001G237300	sp|Q87T56|HLDD_VIBPA ADP-L-glycero-D-manno-heptose-6-epimerase OS=Vibrio parahaemolyticus serotype O3:K6 (strain RIMD 2210633) OX=223926 GN=hldD PE=3 SV=1	AT2G28780-P-hydroxybenzoic acid efflux pump subunit P-hydroxybenzoic acid efflux pump subunit	AT2G28780
Negative	Potra2n1c2277	Potri.001G262200	sp|Q9C9Z2|RER3_ARATH Protein RETICULATA-RELATED 3, chloroplastic OS=Arabidopsis thaliana OX=3702 GN=RER3 PE=1 SV=1	AT5G12470-UvrABC system C protein, putative (DUF3411) UvrABC system C protein, putative (DUF3411)	AT5G12470
Negative	Potra2n1c2349	Potri.001G276100	sp|Q5UR87|YR634_MIMIV Putative ankyrin repeat protein R634 OS=Acanthamoeba polyphaga mimivirus OX=212035 GN=MIMI_R634 PE=4 SV=1	AT5G12320-ankyrin repeat family protein ankyrin repeat family protein	AT5G12320
Negative	Potra2n1c236	Potri.001G028500	sp|Q43636|TRXH_RICCO Thioredoxin H-type OS=Ricinus communis OX=3988 PE=3 SV=1	AT3G06730-Thioredoxin z Thioredoxin z	AT3G06730
Negative	Potra2n1c2576	Potri.009G089300	sp|Q09WZ2|CLPP_MORIN ATP-dependent Clp protease proteolytic subunit OS=Morus indica OX=248361 GN=clpP PE=3 SV=1	AT1G49970-CLP protease proteolytic subunit 1 CLP protease proteolytic subunit 1	AT1G49970
Negative	Potra2n1c2589	Potri.001G296500	sp|O81069|Y2899_ARATH Probable leucine-rich repeat receptor-like protein kinase At2g28990 OS=Arabidopsis thaliana OX=3702 GN=At2g28990 PE=1 SV=1	AT5G21090-Leucine-rich repeat (LRR) family protein Leucine-rich repeat (LRR) family protein	AT5G21090
Negative	Potra2n1c2733	Potri.001G314700	sp|O14138|NDUF7_SCHPO Protein arginine methyltransferase NDUFAF7 homolog, mitochondrial OS=Schizosaccharomyces pombe (strain 972 / ATCC 24843) OX=284812 GN=SPAC25A8.03c PE=3 SV=2	AT1G04900-NADH dehydrogenase ubiquinone complex I, assembly factor-like protein (DUF185) NADH dehydrogenase ubiquinone complex I, assembly factor-like protein (DUF185)	AT1G04900
Negative	Potra2n1c309	Potri.001G037200	sp|Q94981|ARI1_DROME E3 ubiquitin-protein ligase ariadne-1 OS=Drosophila melanogaster OX=7227 GN=ari-1 PE=1 SV=2	AT1G73110-P-loop containing nucleoside triphosphate hydrolases superfamily protein P-loop containing nucleoside triphosphate hydrolases superfamily protein	AT1G73110
Negative	Potra2n1c3132	Potri.001G355500	sp|Q54JW5|SWET1_DICDI Sugar transporter SWEET1 OS=Dictyostelium discoideum OX=44689 GN=slc50a1 PE=2 SV=1	AT3G14770-Nodulin MtN3 family protein Nodulin MtN3 family protein	AT3G14770
Negative	Potra2n1c3164	Potri.001G358400	sp|B4FZ81|PTA12_MAIZE Protein PLASTID TRANSCRIPTIONALLY ACTIVE 12, chloroplastic OS=Zea mays OX=4577 GN=PTAC12 PE=1 SV=1	AT2G34640-plastid transcriptionally active 12 plastid transcriptionally active 12	AT2G34640
Negative	Potra2n1c3193	Potri.001G361800	sp|Q5ZJC8|MTEF3_CHICK Transcription termination factor 3, mitochondrial OS=Gallus gallus OX=9031 GN=MTERF3 PE=2 SV=1	AT5G55580-Mitochondrial transcription termination factor family protein Mitochondrial transcription termination factor family protein	AT5G55580
Negative	Potra2n1c3507	Potri.001G402000	None available	AT3G15395-HrpN-interacting protein from malus protein HrpN-interacting protein from malus protein	AT3G15395
Negative	Potra2n1c3533	Potri.001G404700	sp|P72704|PPI1_SYNY3 Probable peptidyl-prolyl cis-trans isomerase sll0227 OS=Synechocystis sp. (strain PCC 6803 / Kazusa) OX=1111708 GN=sll0227 PE=3 SV=1	AT3G15520-Cyclophilin-like peptidyl-prolyl cis-trans isomerase family protein Cyclophilin-like peptidyl-prolyl cis-trans isomerase family protein	AT3G15520
Negative	Potra2n1c3607	Potri.001G415400	sp|Q04C04|RL24_LACDB 50S ribosomal protein L24 OS=Lactobacillus delbrueckii subsp. bulgaricus (strain ATCC BAA-365) OX=321956 GN=rplX PE=3 SV=1	AT5G54600-Translation protein SH3-like family protein Translation protein SH3-like family protein	AT5G54600
Negative	Potra2n1c3686	Potri.001G423300	sp|Q54CH6|IF4AX_DICDI Putative eukaryotic initiation factor 4A-like protein OS=Dictyostelium discoideum OX=44689 GN=DDB_G0292914 PE=5 SV=1	AT5G54910-DEA(D/H)-box RNA helicase family protein DEA(D/H)-box RNA helicase family protein	AT5G54910
Negative	Potra2n1c3725	Potri.001G438700	sp|A0A2K3DMP5|PSBR_CHLRE Photosystem II protein PSBR, chloroplastic OS=Chlamydomonas reinhardtii OX=3055 GN=PSBR PE=1 SV=1	AT1G79040-photosystem II subunit R photosystem II subunit R	AT1G79040
Negative	Potra2n1c3757	Potri.001G450800	sp|P05969|RL11_HALSA 50S ribosomal protein L11 OS=Halobacterium salinarum (strain ATCC 700922 / JCM 11081 / NRC-1) OX=64091 GN=rpl11 PE=1 SV=3	AT1G32990-plastid ribosomal protein l11 plastid ribosomal protein l11	AT1G32990
Negative	Potra2n1c3959	Potri.001G467800	sp|C1CS52|COAA_STRZT Pantothenate kinase OS=Streptococcus pneumoniae (strain Taiwan19F-14) OX=487213 GN=coaA PE=3 SV=1	AT4G26510-uridine kinase-like 4 uridine kinase-like 4	AT4G26510
Negative	Potra2n1c450	Potri.001G054900	sp|P82872|TO201_ARATH Mitochondrial import receptor subunit TOM20-1 OS=Arabidopsis thaliana OX=3702 GN=TOM20-1 PE=1 SV=1	AT1G27390-translocase outer membrane 20-2 translocase outer membrane 20-2	AT1G27390
Negative	Potra2n1c544	Potri.001G068000	sp|Q9UDX3|S14L4_HUMAN SEC14-like protein 4 OS=Homo sapiens OX=9606 GN=SEC14L4 PE=1 SV=1	AT1G01630-Sec14p-like phosphatidylinositol transfer family protein Sec14p-like phosphatidylinositol transfer family protein	AT1G01630
Negative	Potra2n1c548	Potri.001G068300	sp|Q9LYR5|FKB19_ARATH Peptidyl-prolyl cis-trans isomerase FKBP19, chloroplastic OS=Arabidopsis thaliana OX=3702 GN=FKBP19 PE=1 SV=1	AT5G13410-FKBP-like peptidyl-prolyl cis-trans isomerase family protein FKBP-like peptidyl-prolyl cis-trans isomerase family protein	AT5G13410
Negative	Potra2n1c550	Potri.001G068500	sp|F4KF27|MDA2_ARATH Mediator-associated protein 2 OS=Arabidopsis thaliana OX=3702 GN=At5g64680 PE=1 SV=1	AT5G64680-mediator-associated protein mediator-associated protein	AT5G64680
Negative	Potra2n1c914	Potri.001G108500	sp|Q9SZL5|PP356_ARATH Pentatricopeptide repeat-containing protein At4g38150 OS=Arabidopsis thaliana OX=3702 GN=At4g38150 PE=2 SV=1	AT2G29760-Tetratricopeptide repeat (TPR)-like superfamily protein Tetratricopeptide repeat (TPR)-like superfamily protein	AT2G29760
Negative	Potra2n272s35175	Potri.011G085501	None available	AT5G55570-transmembrane protein transmembrane protein	AT5G55570
Negative	Potra2n2c4241	Potri.002G241000	sp|Q8LDV3|Y4320_ARATH Uncharacterized protein At4g13200, chloroplastic OS=Arabidopsis thaliana OX=3702 GN=At4g13200 PE=1 SV=2	AT4G13200-hypothetical protein hypothetical protein	AT4G13200
Negative	Potra2n2c4531	Potri.002G206300	sp|Q9SRY4|LPA1_ARATH Protein LOW PSII ACCUMULATION 1, chloroplastic OS=Arabidopsis thaliana OX=3702 GN=LPA1 PE=1 SV=1	AT1G02910-tetratricopeptide repeat (TPR)-containing protein tetratricopeptide repeat (TPR)-containing protein	AT1G02910
Negative	Potra2n2c4980	Potri.002G158400	sp|P08103|HCK_MOUSE Tyrosine-protein kinase HCK OS=Mus musculus OX=10090 GN=Hck PE=1 SV=4	AT4G00710-BR-signaling kinase 3 BR-signaling kinase 3	AT4G00710
Negative	Potra2n2c5882	Potri.002G059700	sp|Q9UY08|KPRS_PYRAB Ribose-phosphate pyrophosphokinase OS=Pyrococcus abyssi (strain GE5 / Orsay) OX=272844 GN=prs PE=3 SV=2	AT2G42910-Phosphoribosyltransferase family protein Phosphoribosyltransferase family protein	AT2G42910
Negative	Potra2n2c6317	Potri.002G015200	sp|P30347|LIGF_SPHSK Protein LigF OS=Sphingobium sp. (strain NBRC 103272 / SYK-6) OX=627192 GN=ligF PE=1 SV=1	AT3G03190-glutathione S-transferase F11 glutathione S-transferase F11	AT3G03190
Negative	Potra2n3c6803	Potri.T081100	None available	AT1G16080-nuclear protein nuclear protein	AT1G16080
Negative	Potra2n3c6978	Potri.003G167700	sp|Q59641|PPIA_PSEAE Peptidyl-prolyl cis-trans isomerase A OS=Pseudomonas aeruginosa (strain ATCC 15692 / DSM 22644 / CIP 104116 / JCM 14847 / LMG 12228 / 1C / PRS 101 / PAO1) OX=208964 GN=ppiA PE=3 SV=2	AT5G13120-cyclophilin 20-2 cyclophilin 20-2	AT5G13120
Negative	Potra2n3c7108	Potri.003G153800	None available
Negative	Potra2n3c7468	Potri.003G115300	sp|P45388|ARFB_PSEPU Peptidyl-tRNA hydrolase ArfB OS=Pseudomonas putida OX=303 GN=arfB PE=3 SV=1	AT1G62850-Class I peptide chain release factor Class I peptide chain release factor	AT1G62850
Negative	Potra2n3c8007	Potri.003G052200	sp|Q8LCA1|CUT1B_ARATH Protein CURVATURE THYLAKOID 1B, chloroplastic OS=Arabidopsis thaliana OX=3702 GN=CURT1B PE=1 SV=2	AT1G52220-CURVATURE THYLAKOID protein CURVATURE THYLAKOID protein	AT1G52220
Negative	Potra2n3c8053	Potri.003G046600	sp|P37574|YACP_BACSU Uncharacterized protein YacP OS=Bacillus subtilis (strain 168) OX=224308 GN=yacP PE=1 SV=1	AT2G02410-yacP-like NYN domain protein yacP-like NYN domain protein	AT2G02410
Negative	Potra2n4c10417	Potri.T173400	sp|P38286|MKAR_YEAST Very-long-chain 3-oxoacyl-CoA reductase OS=Saccharomyces cerevisiae (strain ATCC 204508 / S288c) OX=559292 GN=IFA38 PE=1 SV=1	AT1G10310-NAD(P)-binding Rossmann-fold superfamily protein NAD(P)-binding Rossmann-fold superfamily protein	AT1G10310
Negative	Potra2n4c8721	Potri.004G037000	sp|Q2QXC6|WNK9_ORYSJ Probable serine/threonine-protein kinase WNK9 OS=Oryza sativa subsp. japonica OX=39947 GN=WNK9 PE=2 SV=1	AT2G20850-STRUBBELIG-receptor family 1 STRUBBELIG-receptor family 1	AT2G20850
Negative	Potra2n4c9190	Potri.004G085200	sp|Q54KD0|Y7407_DICDI TPR repeat-containing protein DDB_G0287407 OS=Dictyostelium discoideum OX=44689 GN=DDB_G0287407 PE=4 SV=1	AT5G37590-Tetratricopeptide repeat (TPR)-like superfamily protein Tetratricopeptide repeat (TPR)-like superfamily protein	AT5G37590
Negative	Potra2n4c9302	Potri.004G095400	sp|Q7TMB7|PLPR4_RAT Phospholipid phosphatase-related protein type 4 OS=Rattus norvegicus OX=10116 GN=Plppr4 PE=1 SV=1	AT3G02600-lipid phosphate phosphatase 3 lipid phosphate phosphatase 3	AT3G02600
Negative	Potra2n4c9537	Potri.004G120900	None available	AT3G29185-glutamate NMDA receptor subunit epsilon-1, putative (DUF3598) glutamate NMDA receptor subunit epsilon-1, putative (DUF3598)	AT3G29185
Negative	Potra2n4c9593	Potri.004G129200	sp|Q2W8Q8|MAME_MAGSA Magnetosome formation protease MamE OS=Magnetospirillum magneticum (strain AMB-1 / ATCC 700264) OX=342108 GN=mamE PE=1 SV=1	AT5G39830-Trypsin family protein with PDZ domain-containing protein Trypsin family protein with PDZ domain-containing protein	AT5G39830
Negative	Potra2n4c9867	Potri.004G160800	None available	AT2G21385-hypothetical protein hypothetical protein	AT2G21385
Negative	Potra2n4c9995	Potri.004G175800	sp|O23702|CTBP_ARATH C-terminal binding protein AN OS=Arabidopsis thaliana OX=3702 GN=AN PE=1 SV=1	AT1G68010-hydroxypyruvate reductase hydroxypyruvate reductase	AT1G68010
Negative	Potra2n5c10549	Potri.005G254200	None available	AT1G42960-inner membrane localized protein inner membrane localized protein	AT1G42960
Negative	Potra2n5c10655	Potri.005G242500	sp|Q9N0A4|PGES2_MACFA Prostaglandin E synthase 2 OS=Macaca fascicularis OX=9541 GN=PTGES2 PE=1 SV=1	AT5G42150-Glutathione S-transferase family protein Glutathione S-transferase family protein	AT5G42150
Negative	Potra2n5c10767	Potri.005G232200	sp|P75046|RSMI_MYCPN Ribosomal RNA small subunit methyltransferase I OS=Mycoplasma pneumoniae (strain ATCC 29342 / M129) OX=272634 GN=rsmI PE=3 SV=1	AT1G45110-Tetrapyrrole (Corrin/Porphyrin) Methylase Tetrapyrrole (Corrin/Porphyrin) Methylase	AT1G45110
Negative	Potra2n5c11088	Potri.005G197900	sp|A0QYY6|RS1_MYCS2 30S ribosomal protein S1 OS=Mycolicibacterium smegmatis (strain ATCC 700084 / mc(2)155) OX=246196 GN=rpsA PE=1 SV=1	AT1G71720-Nucleic acid-binding proteins superfamily Nucleic acid-binding proteins superfamily	AT1G71720
Negative	Potra2n5c11334	Potri.005G170700	None available	AT1G22030-BPS1-like protein BPS1-like protein	AT1G22030
Negative	Potra2n5c12077	Potri.005G085900	sp|Q4PDL5|S2538_USTMA Mitochondrial glycine transporter OS=Ustilago maydis (strain 521 / FGSC 9021) OX=237631 GN=UMAG_10880 PE=3 SV=2	AT4G39460-S-adenosylmethionine carrier 1 S-adenosylmethionine carrier 1	AT4G39460
Negative	Potra2n5c12095	Potri.005G084400	None available	AT2G21960-transmembrane protein transmembrane protein	AT2G21960
Negative	Potra2n5c12136	Potri.005G079900	sp|P43232|CARP5_RHINI Rhizopuspepsin-5 OS=Rhizopus niveus OX=4844 PE=3 SV=2	AT5G10080-Eukaryotic aspartyl protease family protein Eukaryotic aspartyl protease family protein	AT5G10080
Negative	Potra2n5c12167	Potri.005G076700	sp|Q92JM5|SCO21_RICCN SCO2-like protein RC0042 OS=Rickettsia conorii (strain ATCC VR-613 / Malish 7) OX=272944 GN=RC0042 PE=3 SV=1	AT4G39740-Thioredoxin superfamily protein Thioredoxin superfamily protein	AT4G39740
Negative	Potra2n5c12177	Potri.005G075800	sp|Q6BJM5|OXR1_DEBHA Oxidation resistance protein 1 OS=Debaryomyces hansenii (strain ATCC 36239 / CBS 767 / JCM 1990 / NBRC 0083 / IGC 2968) OX=284592 GN=OXR1 PE=3 SV=2	AT4G39870-TLD-domain containing nucleolar protein TLD-domain containing nucleolar protein	AT4G39870
Negative	Potra2n5c12259	Potri.005G068400	sp|Q8IKW2|SIR2B_PLAF7 NAD-dependent protein deacetylase Sir2B OS=Plasmodium falciparum (isolate 3D7) OX=36329 GN=Sir2B PE=1 SV=1	AT5G09230-sirtuin 2 sirtuin 2	AT5G09230
Negative	Potra2n5c12692	Potri.005G014000	None available	AT2G47350-HIT zinc finger and PAPA-1-like domain-containing protein HIT zinc finger and PAPA-1-like domain-containing protein	AT2G47350
Negative	Potra2n6c13100	Potri.006G250400	sp|Q6NZW8|AR8BA_DANRE ADP-ribosylation factor-like protein 8B-A OS=Danio rerio OX=7955 GN=arl8ba PE=2 SV=1	AT5G20010-RAS-related nuclear protein-1 RAS-related nuclear protein-1	AT5G20010
Negative	Potra2n6c13101	Potri.006G250300	sp|Q62639|RHEB_RAT GTP-binding protein Rheb OS=Rattus norvegicus OX=10116 GN=Rheb PE=1 SV=1	AT5G20010-RAS-related nuclear protein-1 RAS-related nuclear protein-1	AT5G20010
Negative	Potra2n6c13163	Potri.006G243200	sp|Q18FK7|ENGB_HALWD Probable GTP-binding protein EngB OS=Haloquadratum walsbyi (strain DSM 16790 / HBSQ001) OX=362976 GN=engB PE=3 SV=1	AT5G11480-P-loop containing nucleoside triphosphate hydrolases superfamily protein P-loop containing nucleoside triphosphate hydrolases superfamily protein	AT5G11480
Negative	Potra2n6c13364	Potri.006G221900	sp|Q84VQ4|NDHU_ARATH NAD(P)H-quinone oxidoreductase subunit U, chloroplastic OS=Arabidopsis thaliana OX=3702 GN=ndhU PE=1 SV=1	AT5G21430-Chaperone DnaJ-domain superfamily protein Chaperone DnaJ-domain superfamily protein	AT5G21430
Negative	Potra2n6c13617	Potri.006G196500	sp|Q9FMQ9|FACR7_ARATH Putative fatty acyl-CoA reductase 7 OS=Arabidopsis thaliana OX=3702 GN=FAR7 PE=3 SV=1	AT3G11980-Jojoba acyl CoA reductase-related male sterility protein Jojoba acyl CoA reductase-related male sterility protein	AT3G11980
Negative	Potra2n6c14014	Potri.006G147100	sp|Q9LYN8|EMS1_ARATH Leucine-rich repeat receptor protein kinase EMS1 OS=Arabidopsis thaliana OX=3702 GN=EMS1 PE=1 SV=1	AT5G57030-Lycopene beta/epsilon cyclase protein Lycopene beta/epsilon cyclase protein	AT5G57030
Negative	Potra2n6c14078	Potri.006G139700	sp|Q2ULU3|STE20_ASPOR Serine/threonine-protein kinase ste20 OS=Aspergillus oryzae (strain ATCC 42149 / RIB 40) OX=510516 GN=ste20 PE=3 SV=1	AT3G42880-Leucine-rich repeat protein kinase family protein Leucine-rich repeat protein kinase family protein	AT3G42880
Negative	Potra2n6c14194	Potri.006G127800	None available	AT2G37195-acyl-CoA-binding domain protein acyl-CoA-binding domain protein	AT2G37195
Negative	Potra2n6c14862	Potri.006G060200	sp|Q9SH25|GSXLY_ARATH Putative flavin-containing monooxygenase FMO GS-OX-like 11 OS=Arabidopsis thaliana OX=3702 GN=At1g63390 PE=5 SV=1	AT1G19250-flavin-dependent monooxygenase 1 flavin-dependent monooxygenase 1	AT1G19250
Negative	Potra2n704s36533	Potri.017G118900	sp|Q9C9N6|PMI2_ARATH Protein PLASTID MOVEMENT IMPAIRED 2 OS=Arabidopsis thaliana OX=3702 GN=PMI2 PE=1 SV=1	AT5G38150-PLASTID MOVEMENT IMPAIRED protein (DUF827) PLASTID MOVEMENT IMPAIRED protein (DUF827)	AT5G38150
Negative	Potra2n7c15868	Potri.007G095200	sp|P35924|YFGS_LACCA Uncharacterized protein in fgs 3'region OS=Lactobacillus casei OX=1582 PE=3 SV=1	AT4G39970-Haloacid dehalogenase-like hydrolase (HAD) superfamily protein Haloacid dehalogenase-like hydrolase (HAD) superfamily protein	AT4G39970
Negative	Potra2n7c15941	Potri.007G086600	sp|Q8NBN7|RDH13_HUMAN Retinol dehydrogenase 13 OS=Homo sapiens OX=9606 GN=RDH13 PE=1 SV=2	AT5G10050-NAD(P)-binding Rossmann-fold superfamily protein NAD(P)-binding Rossmann-fold superfamily protein	AT5G10050
Negative	Potra2n7c15972	Potri.007G075500	sp|Q8Y7F2|RIBCF_LISMO Bifunctional riboflavin kinase/FMN adenylyltransferase OS=Listeria monocytogenes serovar 1/2a (strain ATCC BAA-679 / EGD-e) OX=169963 GN=ribCF PE=1 SV=1	AT5G08340-Nucleotidylyl transferase superfamily protein Nucleotidylyl transferase superfamily protein	AT5G08340
Negative	Potra2n7c16089	Potri.015G052200	sp|B6TVL4|CAS_MAIZE Calcium sensing receptor, chloroplastic OS=Zea mays OX=4577 PE=1 SV=1	AT5G23060-calcium sensing receptor calcium sensing receptor	AT5G23060
Negative	Potra2n7c16114	Potri.007G060400	sp|Q978J0|Y1425_THEVO Putative ankyrin repeat protein TV1425 OS=Thermoplasma volcanium (strain ATCC 51530 / DSM 4299 / JCM 9571 / NBRC 15438 / GSS1) OX=273116 GN=TV1425 PE=1 SV=1	AT5G66055-ankyrin repeat protein ankyrin repeat protein	AT5G66055
Negative	Potra2n7c16140	Potri.007G057200	sp|P36060|MCR1_YEAST NADH-cytochrome b5 reductase 2 OS=Saccharomyces cerevisiae (strain ATCC 204508 / S288c) OX=559292 GN=MCR1 PE=1 SV=1	AT5G66190-ferredoxin-NADP[+]-oxidoreductase 1 ferredoxin-NADP[+]-oxidoreductase 1	AT5G66190
Negative	Potra2n7c16315	Potri.007G035900	sp|P55577|Y4NA_SINFN Uncharacterized peptidase y4nA OS=Sinorhizobium fredii (strain NBRC 101917 / NGR234) OX=394 GN=NGR_a02410 PE=3 SV=1	AT5G66960-Prolyl oligopeptidase family protein Prolyl oligopeptidase family protein	AT5G66960
Negative	Potra2n81s34533	Potri.015G121101	sp|Q93VA3|CYC6_ARATH Cytochrome c6, chloroplastic OS=Arabidopsis thaliana OX=3702 GN=PETJ PE=1 SV=1	AT5G45040-Cytochrome c Cytochrome c	AT5G45040
Negative	Potra2n8c16749	Potri.008G014200	sp|Q4X117|MKAR_ASPFU Very-long-chain 3-oxoacyl-CoA reductase OS=Neosartorya fumigata (strain ATCC MYA-4609 / Af293 / CBS 101355 / FGSC A1100) OX=330879 GN=AFUA_2G11540 PE=3 SV=1	AT5G04900-NYC1-like protein NYC1-like protein	AT5G04900
Negative	Potra2n8c17702	Potri.008G117200	sp|Q1ZXG4|PRLA_DICDI Proliferation-associated protein A OS=Dictyostelium discoideum OX=44689 GN=prlA PE=2 SV=1	AT1G13270-methionine aminopeptidase 1B methionine aminopeptidase 1B	AT1G13270
Negative	Potra2n8c17740	Potri.008G121100	sp|Q1GPB8|RL15_SPHAL 50S ribosomal protein L15 OS=Sphingopyxis alaskensis (strain DSM 13593 / LMG 18877 / RB2256) OX=317655 GN=rplO PE=3 SV=1	AT3G25920-ribosomal protein L15 ribosomal protein L15	AT3G25920
Negative	Potra2n8c17841	Potri.008G131900	sp|Q5EFZ4|VAC8_PICPA Vacuolar protein 8 OS=Komagataella pastoris OX=4922 GN=VAC8 PE=3 SV=3	AT1G23180-ARM repeat superfamily protein ARM repeat superfamily protein	AT1G23180
Negative	Potra2n8c18216	Potri.008G171900	None available	AT4G13330-S-adenosyl-L-methionine-dependent methyltransferases superfamily protein S-adenosyl-L-methionine-dependent methyltransferases superfamily protein	AT4G13330
Negative	Potra2n8c18293	Potri.008G180300	sp|Q7XDB8|LOGLA_ORYSJ Probable cytokinin riboside 5'-monophosphate phosphoribohydrolase LOGL10 OS=Oryza sativa subsp. japonica OX=39947 GN=LOGL10 PE=2 SV=1	AT1G50575-Putative lysine decarboxylase family protein Putative lysine decarboxylase family protein	AT1G50575
Negative	Potra2n8c18472	Potri.008G200100	sp|Q9CDL9|GLN1A_LACLA Glutamine synthetase OS=Lactococcus lactis subsp. lactis (strain IL1403) OX=272623 GN=glnA PE=3 SV=1	AT5G35630-glutamine synthetase 2 glutamine synthetase 2	AT5G35630
Negative	Potra2n8c18484	Potri.008G201400	sp|Q9P7U1|YI7F_SCHPO Uncharacterized AIM2 family protein C977.15 OS=Schizosaccharomyces pombe (strain 972 / ATCC 24843) OX=284812 GN=SPAC977.15 PE=3 SV=1	AT3G23600-alpha/beta-Hydrolases superfamily protein alpha/beta-Hydrolases superfamily protein	AT3G23600
Negative	Potra2n9c18881	Potri.009G141300	sp|Q49YB4|SYT_STAS1 Threonine--tRNA ligase OS=Staphylococcus saprophyticus subsp. saprophyticus (strain ATCC 15305 / DSM 20229 / NCIMB 8711 / NCTC 7292 / S-41) OX=342451 GN=thrS PE=3 SV=1	AT5G22800-Alanyl-tRNA synthetase, class IIc Alanyl-tRNA synthetase, class IIc	AT5G22800
Negative	Potra2n9c19445	Potri.009G060500	sp|Q8AXN9|RPE65_CYNPY Retinoid isomerohydrolase OS=Cynops pyrrhogaster OX=8330 GN=RPE65 PE=2 SV=3	AT3G63520-carotenoid cleavage dioxygenase 1 carotenoid cleavage dioxygenase 1	AT3G63520
Negative	Potra2n9c19908	Potri.009G025400	sp|O94606|JMJ4_SCHPO JmjC domain-containing protein 4 OS=Schizosaccharomyces pombe (strain 972 / ATCC 24843) OX=284812 GN=jmj4 PE=1 SV=1	AT3G45880-2-oxoglutarate (2OG) and Fe(II)-dependent oxygenase superfamily protein 2-oxoglutarate (2OG) and Fe(II)-dependent oxygenase superfamily protein	AT3G45880

## Sheet: SDS15f_Phytohormone_metabolism
Supplemental Data Set 15 Table f. The list of genes involved in phytohormone metabolism based on Arabidopsis and their expression levels (z-score normalized) in aspen leaves in autumn 2018 and 2011. Aspen genes (Potra ID) were identified based on their best DIAMOND hit with Arabidopsis genes (http://plantgenie.org). Genes with consistent correlation with associated phytohormone levels in three Sw…
ID	ATG	Gene	Metabolite	Metabolic process	I201_217	I201_231	I201_243	I201_245	I201_248	I201_252	I201_254	I201_256	I201_261	I201_262	I201_265		ID	ATG	Gene	Metabolite	Metabolic process	Module Color	Correlation with phytohormone levels (consistent in L1, I48 and E81)	E81_225	E81_232	E81_237	E81_241	E81_246	E81_250	E81_253	E81_256	E81_264		I48_225	I48_232	I48_237	I48_241	I48_246	I48_250	I48_253	I48_256	I48_264		L1_225	L1_232	L1_237	L1_241	L1_246	L1_250
Potra2n4c10129	AT2G27150	AAO3	ABA	Biosynthesis	-0.312162	0.828913	0.850114	-0.99437	-0.74575	1.1845	1.84964	-0.854876	-0.298794	-0.464016	-1.0432		Potra2n4c10129	AT2G27150	AAO3	ABA	Biosynthesis	black		0.280077	-0.152308	1.04506	0.896759	0.936503	-0.694953	0.674231	-0.608476	-2.19185		-0.730276	-0.89392	-0.225129	-0.535325	0.174449	-1.22305	-0.248751	-1.48805	-0.93086		1.00644	0.0894393	1.63519	1.45656	0.933963	-0.0543995
Potra2n9c18777	AT2G27150	AAO3	ABA	Biosynthesis	0.862015	-1.85803	-0.496641	0.366278	-0.993969	0.840419	-0.434891	0.437223	-0.931872	0.963254	1.24621		Potra2n9c18777	AT2G27150	AAO3	ABA	Biosynthesis	yellow		-1.089	-1.06641	-1.5582	-0.642071	-0.732315	0.0645741	-0.0286087	0.697259	1.76823		-0.319365	-0.165946	-0.268696	-1.13594	-1.15771	0.574929	1.24067	0.995701	0.54613		0.100827	-0.132536	-1.39748	-0.985793	0.0576856	0.0927578
Potra2n1c1978	AT5G67030	ABA1/ZEP	ABA	Biosynthesis	-0.549613	-0.220939	NA	0.0716248	-0.682672	-1.51084	1.91918	NA	1.09427	-0.120856	-0.000159193		Potra2n1c1978	AT5G67030	ABA1/ZEP	ABA	Biosynthesis	yellow		-0.22461	-0.0536483	-0.366304	-0.503876	-0.268366	-0.312681	-0.427854	1.55463	2.85071		-0.632423	-0.481919	-1.74819	-0.518274	-0.831427	-0.377986	-0.789437	0.804713	1.09634		-0.422169	-0.376187	-0.89658	0.70262	-0.467407	0.800252
Potra2n5c11600	AT5G67030	ABA1/ZEP	ABA	Biosynthesis	1.97033	1.07509	1.04467	0.168169	-0.343802	-0.991463	0.0400735	-1.31292	-0.457725	-0.377866	-0.814561		Potra2n5c11600	AT5G67030	ABA1/ZEP	ABA	Biosynthesis	brown		1.54096	1.68657	0.577003	1.17091	0.0845756	0.495874	-0.103422	-0.531896	-2.18373		1.46345	1.07261	-0.76362	-0.153939	-0.359635	0.320373	-0.742556	-0.769913	-1.40832		1.36937	0.723932	0.512966	0.034728	-0.674004	-0.652197
Potra2n7c16261	AT5G67030	ABA1/ZEP	ABA	Biosynthesis	-0.223937	0.536829	-0.703472	0.355845	-0.99733	-1.01761	-0.265571	-1.46622	1.26521	1.36568	1.15057		Potra2n7c16261	AT5G67030	ABA1/ZEP	ABA	Biosynthesis	tan		1.46399	1.66983	0.194337	0.827091	0.617182	1.84342	0.102036	0.887982	1.09886		0.481332	0.460769	-1.23406	-0.379966	-0.364243	0.558025	-1.70364	-0.432453	-1.67597		0.848839	0.270612	-0.769065	-0.917003	-0.967709	-0.102999
Potra2n16c29920	AT1G52340	ABA2	ABA	Biosynthesis	0.587932	0.490748	0.420489	0.74401	0.412403	-0.790986	-1.17997	-1.94269	1.56406	-0.490585	0.184584		Potra2n16c29920	AT1G52340	ABA2	ABA	Biosynthesis	green		0.774545	0.778526	-0.32149	-0.150379	-0.0779726	0.834982	0.120713	0.558084	0.22248		0.361507	1.35659	-0.23881	0.456582	0.633191	1.24936	1.13108	1.57588	1.16199		-1.38808	-1.69676	-1.32447	-1.54441	-1.1647	-0.527147
Potra2n4c10164	AT1G52340	ABA2	ABA	Biosynthesis	0.535178	-0.238097	0.83816	-0.691193	0.949537	0.91689	-1.36055	1.3809	-1.64614	-0.469206	-0.215485		Potra2n4c10164	AT1G52340	ABA2	ABA	Biosynthesis	blue		1.266	1.07731	1.25629	1.17124	1.55086	1.1519	1.4746	1.30295	1.63187		-0.829592	-0.764557	-0.858598	-0.722483	-0.737117	-0.745456	-0.807127	-0.772016	0.00927568		-0.846404	-0.751376	-0.689338	-0.636115	-0.779778	-0.828952
Potra2n4c10166	AT1G52340	ABA2	ABA	Biosynthesis	1.28788	1.21388	1.21491	-0.716628	0.259278	0.145403	-0.434824	0.491249	-1.64374	-0.853363	-0.964052		Potra2n4c10166	AT1G52340	ABA2	ABA	Biosynthesis	turquoise		0.977289	0.66545	0.783417	0.866212	0.00964395	-1.77954	-0.140206	-1.73961	-1.77275		0.989706	0.381177	0.268742	0.709369	0.319576	-0.352758	-0.109127	-1.31493	-0.83004		1.58787	0.555276	1.66888	0.944312	0.00821681	-0.668106
Potra2n4c9343	AT1G67080	ABA4	ABA	Biosynthesis	-0.376639	0.27038	-0.0947569	0.181529	-2.5358	0.554528	-0.356173	NA	0.89409	0.66395	0.798894		Potra2n4c9343	AT1G67080	ABA4	ABA	Biosynthesis	blue		-2.09744	-1.94713	-1.8821	-0.725913	-0.428914	-1.3523	-0.758259	0.682962	0.375585		0.319455	-0.290262	0.556325	1.13821	0.584739	0.137904	0.629401	1.14139	1.10482		-0.150145	-0.999566	0.611921	0.242684	0.34769	-0.158327
Potra2n11c22876	AT3G14440	NCED3	ABA	Biosynthesis	NA	0.582525	NA	-0.918664	-0.515643	NA	-0.45779	NA	-0.459613	NA	1.76919		Potra2n11c22876	AT3G14440	NCED3	ABA	Biosynthesis	magenta		-0.646942	-0.98005	-0.066602	-1.37312	-0.848643	-0.990143	-0.605077	-0.0207071	-0.0393237		-0.790829	-0.245748	-0.372424	0.323239	-0.55211	-0.54097	-0.589757	1.37126	-0.705526		0.240708	0.780984	1.1069	1.91451	0.190995	0.628403
Potra2n1c3437	AT3G14440	NCED3	ABA	Biosynthesis	-0.0365623	-1.06801	-0.953255	-1.19959	0.92609	0.183887	0.745723	0.0859917	1.05705	-1.2679	1.52658		Potra2n1c3437	AT3G14440	NCED3	ABA	Biosynthesis	purple		-0.393663	-0.972652	-0.190823	-0.477275	-0.267545	-0.411312	-0.915038	0.110693	-0.0535092		-0.133086	-0.702161	0.00348158	2.12067	1.76995	-1.20051	-0.909886	-0.464075	-0.167928		-0.0352069	1.05712	1.90763	2.46981	-0.378287	-0.397803
Potra2n1c2102	AT2G29090	CYP707A2	ABA	Catabolism/Inactivation	-0.47389	1.37514	NA	1.28285	NA	-1.01217	-0.884587	NA	-0.118292	0.753166	-0.922212		Potra2n1c2102	AT2G29090	CYP707A2	ABA	Catabolism/Inactivation	pink		1.98075	1.45671	0.82158	0.0593779	0.0137039	1.34065	-0.83422	1.01795	0.951992		0.347436	0.244993	-0.478392	-1.13378	-0.648283	-0.0499234	-1.69913	-0.500575	-1.37241		1.40018	0.751099	0.585319	-0.969056	-0.383081	0.303962
Potra2n9c19833	AT2G29090	CYP707A2	ABA	Catabolism/Inactivation	-1.20177	0.340881	-1.0687	0.36756	-0.790479	0.993611	-1.34189	-0.402299	0.543701	1.37146	1.18793		Potra2n9c19833	AT2G29090	CYP707A2	ABA	Catabolism/Inactivation	pink		1.31988	0.990404	0.722084	0.116517	0.0495435	1.4323	-0.555252	-0.316027	0.936681		-0.459292	-0.376399	-0.792357	-1.10636	-1.07413	-0.778826	-2.23083	-1.63665	-1.45109		1.20384	0.70457	0.852929	0.176999	0.282189	1.52516
Potra2n4c10476	AT5G45340	CYP707A3	ABA	Catabolism/Inactivation	0.808114	-0.690994	-0.98344	-0.911181	0.164348	-0.587782	2.14127	-0.0954244	1.09289	0.0165304	-0.95433		Potra2n4c10476	AT5G45340	CYP707A3	ABA	Catabolism/Inactivation	blue		-1.15925	-0.629982	0.0486614	-1.42878	-0.485895	0.0393312	1.0939	1.56067	1.22091		-0.652081	-0.0036855	-0.789595	-1.18458	-1.15208	-1.53069	-0.986604	0.909685	-0.31838		-0.15037	1.14404	-0.178879	-0.109172	0.401606	0.0289864
Potra2n14c26542	AT3G19270	CYP707A4	ABA	Catabolism/Inactivation	-1.37013	1.83832	NA	-0.0428651	NA	-0.928702	-0.801164	-0.2875	0.529596	0.137771	0.924681		Potra2n14c26542	AT3G19270	CYP707A4	ABA	Catabolism/Inactivation	pink		0.753476	0.641186	-1.80014	-0.297228	-0.197074	-0.684235	-1.94583	-0.224993	0.432735		0.316285	0.497828	-1.48815	0.982489	0.735018	-0.423875	-1.39615	-0.316999	-1.56593		1.45241	0.855887	0.865655	1.2948	1.20359	1.04477
Potra2n4c9697	AT3G19270	CYP707A4	ABA	Catabolism/Inactivation	2.33172	0.267366	-0.470878	-0.773568	-0.840513	-0.130225	-0.765174	NA	0.667633	0.51856	-0.804924		Potra2n4c9697	AT3G19270	CYP707A4	ABA	Catabolism/Inactivation	salmon		1.6568	2.70346	0.589163	-1.33854	-0.489418	0.633734	-0.333015	0.856067	-0.204677		0.248557	1.22318	-0.244235	-1.58289	-1.19192	0.456608	-0.355134	0.411239	0.0709987		0.41785	0.979134	-0.321477	-1.78365	-1.02817	-0.33318
Potra2n9c19229	AT3G19270	CYP707A4	ABA	Catabolism/Inactivation	0.377283	1.14513	0.688754	0.907479	-0.392269	0.612315	-1.91852	-0.0840089	-1.60583	0.591337	-0.321673		Potra2n9c19229	AT3G19270	CYP707A4	ABA	Catabolism/Inactivation	grey		0.094983	0.900661	0.656342	-1.11214	-1.57351	0.736026	0.312469	-0.2092	0.294829		-0.398805	0.820066	1.9458	-0.555918	-0.796247	1.08012	1.64496	-0.29526	1.03373		-0.783199	-0.347822	0.52062	-1.21088	-1.40171	-0.810088
Potra2n10c20410	AT5G03300	ADK2	CK	Biosynthesis	0.340261	-0.127287	1.51998	-0.0416302	0.547679	0.508685	0.688302	0.408191	-0.766142	-2.2576	-0.820436		Potra2n10c20410	AT5G03300	ADK2	CK	Biosynthesis	royalblue		-1.08904	-1.54965	-0.09438	-0.972906	-0.53821	-1.42397	0.0848653	-0.259489	-1.47944		-0.455349	-1.06844	0.977532	0.473715	-0.425657	-1.02392	0.659763	-0.129816	-0.367747		0.0053858	-0.0200458	1.67462	1.64658	0.905923	0.533765
Potra2n8c16945	AT5G03300	ADK2	CK	Biosynthesis	-0.655594	0.547815	1.02375	0.0738036	1.05381	-0.122659	1.12292	0.395885	-2.09376	-0.234983	-1.11098		Potra2n8c16945	AT5G03300	ADK2	CK	Biosynthesis	blue		-0.0514658	-0.181442	0.746878	0.832189	1.02063	0.308178	1.45353	0.904554	0.985053		-0.58199	-0.743721	-0.245576	-0.496557	-0.461891	-2.13638	-0.568135	-1.9875	-0.138995		-1.33584	-1.37275	-0.0282122	1.87148	0.397657	-0.373026
Potra2n14c27512	AT3G63110	IPT3	CK	Biosynthesis	-0.417156	0.500337	-0.951605	-0.415305	NA	-1.39803	1.22114	0.37744	1.61928	-0.536102	NA		Potra2n14c27512	AT3G63110	IPT3	CK	Biosynthesis	brown		0.600778	1.83837	0.416363	0.21309	-0.925953	-0.220641	-1.69165	-0.26563	-1.73673		0.471118	0.567565	0.366492	-0.0838985	-0.645636	-0.680814	-2.69917	-0.564051	-0.0700826		1.12591	1.07666	1.39881	0.11258	0.045609	0.819087
Potra2n10c22148	AT5G19040	IPT5	CK	Biosynthesis	-0.210046	1.74094	NA	-0.690843	NA	NA	-0.202168	-0.637879	NA	NA	NA		Potra2n10c22148	AT5G19040	IPT5	CK	Biosynthesis	brown	iP, iPR, tZ	1.31251	1.12524	0.189202	-0.449286	0.39929	-0.0511482	-0.726218	-0.987314	-1.62162		1.77742	1.85076	-0.0761417	0.245326	0.740799	0.912425	-0.55298	-1.16905	-1.68182		0.878641	1.1475	-0.442076	-0.233002	0.0851816	0.470614
Potra2n8c18492	AT5G19040	IPT5	CK	Biosynthesis	NA	1.30281	1.15651	-0.706459	-0.425906	-0.213873	NA	-1.11308	NA	NA	NA		Potra2n8c18492	AT5G19040	IPT5	CK	Biosynthesis	pink		0.180234	0.688183	-0.786626	-1.50571	-0.195066	-0.157215	-1.53317	-0.555878	0.0452702		-0.138293	0.750338	-1.01474	-1.06638	0.207519	0.704051	-1.21864	-1.25455	-1.20875		1.54074	1.96057	0.00306537	-0.205957	0.791181	1.63281
Potra2n562s35968	AT5G20040	IPT9	CK	Biosynthesis	0.459797	1.42906	0.659918	-0.476766	1.00737	-0.472546	1.04856	-0.354969	-0.898856	-1.88206	-0.519518		Potra2n562s35968	AT5G20040	IPT9	CK	Biosynthesis	turquoise		-0.379373	-0.938671	-0.0509966	0.346054	-0.445107	-0.497617	-0.958	-2.00151	-1.56342		-0.275848	0.0395158	0.481459	0.75642	-0.107323	0.311211	-0.214343	-1.51048	-1.28011		1.3379	0.668381	2.10568	1.48582	0.837831	0.836588
Potra2n2c6225	AT2G28305	LOG1	CK	Biosynthesis	1.79473	0.968231	1.15442	0.272276	0.550079	-0.695567	-0.364867	-1.05862	-1.11407	-0.657434	-0.849168		Potra2n2c6225	AT2G28305	LOG1	CK	Biosynthesis	brown		1.83238	1.42449	1.74026	0.551723	0.216467	0.0139023	-0.159954	-0.261215	-1.03286		0.575643	0.0125753	0.21561	-1.14087	-1.4396	-0.495701	-1.31217	-1.7986	-1.80975		0.947676	0.752461	1.29133	0.258338	-0.0999836	0.47368
Potra2n6c14196	AT3G53450	LOG4	CK	Biosynthesis	1.54269	0.647897	0.0319701	0.293383	NA	NA	-0.506826	-0.357216	NA	NA	-1.6519		Potra2n6c14196	AT3G53450	LOG4	CK	Biosynthesis	brown	iP, tZ	1.53679	1.867	0.499255	-0.317906	-0.597781	0.416262	-0.694054	-0.745626	-1.08394		0.518474	1.15724	-0.293978	-0.633024	-0.730702	0.160985	-1.15274	-0.889276	-1.39749		1.88237	1.72348	1.38121	-0.0264816	-0.372912	0.0193106
Potra2n2c6342	AT4G35190	LOG5	CK	Biosynthesis	NA	NA	NA	NA	NA	NA	NA	NA	NA	NA	#DIV/0!		Potra2n2c6342	AT4G35190	LOG5	CK	Biosynthesis	salmon		1.4487	1.78339	0.532395	-0.251391	0.339197	0.65701	-0.636995	0.894918	1.28208		-1.56848	-0.310929	-1.88503	-1.37903	-0.904312	-0.719878	-1.51889	-0.237203	-1.42472		0.414646	1.12054	1.05933	0.0595204	-0.0443493	0.508222
Potra2n5c10601	AT4G35190	LOG5	CK	Biosynthesis	-1.10005	NA	NA	NA	NA	-1.34306	0.0199073	-0.152217	0.162457	1.09478	1.31818		Potra2n5c10601	AT4G35190	LOG5	CK	Biosynthesis	blue	iP, iPR, tZ	-1.2023	-1.1899	-0.40888	-0.156846	-0.330783	-0.190835	0.64005	1.12516	2.4129		-1.30839	-0.958473	-0.395566	-0.249648	-0.251247	-0.411559	0.586174	1.66766	1.42368		-1.17965	-1.3647	-0.679551	0.105697	-0.502353	-0.0343247
Potra2n19c34350	AT4G38540	LOG5	CK	Biosynthesis	-0.206422	-1.3782	1.07158	0.698261	0.0491153	-0.450884	-0.710061	1.39566	-1.3295	-0.471602	1.33205		Potra2n19c34350	AT4G38540	LOG5	CK	Biosynthesis	blue		-0.62724	-0.761766	0.316695	0.328619	-0.16438	0.702969	0.905478	1.05231	0.63657		0.312836	0.349724	0.16894	1.3699	1.40591	0.710565	0.891837	1.55286	0.850489		-1.95958	-2.02963	-1.10669	-0.551506	-1.14461	-0.894281
Potra2n1164s36980	AT5G06300	LOG7	CK	Biosynthesis	1.9185	1.09613	-0.60921	0.0206868	-1.06104	-1.13355	NA	0.172361	-0.971852	0.600253	-0.0322784		Potra2n1164s36980	AT5G06300	LOG7	CK	Biosynthesis	yellow		1.00311	0.695302	0.162326	0.268875	-0.0511583	0.411257	-0.351298	1.35752	0.333875		0.517012	0.0955441	-0.184776	0.66563	-0.783908	1.07431	0.887261	1.77078	1.42995		NA	-1.71409	-1.37373	-0.501045	-1.63202	-1.71895
Potra2n5c10711	AT5G06300	LOG7	CK	Biosynthesis	NA	0.757035	NA	0.376581	-1.13362	NA	NA	NA	NA	NA	NA		Potra2n5c10711	AT5G06300	LOG7	CK	Biosynthesis	brown		2.30175	2.3141	1.33422	0.576779	0.776212	1.37895	-0.673077	-0.0384067	0.209892		0.0449079	0.869124	-0.788973	-0.851826	-0.732219	-0.154271	-0.502072	-1.25493	-0.590723		0.498682	0.166984	-0.109988	-0.767932	-1.18247	-0.479038
Potra2n690s36499	AT5G06300	LOG7	CK	Biosynthesis	0.493881	0.0896705	0.292489	-1.44437	0.38147	0.27908	-1.43662	1.48001	-1.43881	0.352203	0.950991		Potra2n690s36499	AT5G06300	LOG7	CK	Biosynthesis	darkgreen		1.85668	2.14378	0.505069	1.2913	1.26091	1.85129	1.00719	0.878869	0.683207		-0.976462	-0.719965	-0.973342	-0.177308	-0.785914	-0.790719	-0.50193	-0.269091	0.00354558		-0.440166	-0.424011	-0.923971	-0.901911	-0.516885	-0.644089
Potra2n3c6507	AT5G11950	LOG8	CK	Biosynthesis	NA	NA	NA	NA	-0.0791354	-0.958081	1.03722	NA	NA	NA	NA		Potra2n3c6507	AT5G11950	LOG8	CK	Biosynthesis	blue	iP, tZ	-1.24685	-1.90174	-0.726263	-0.473692	0.101322	-0.680783	-0.389211	0.281227	0.384547		-0.300118	-0.914096	-1.26004	-0.968347	-0.354758	-1.06422	-0.669105	1.24166	0.889859		-0.161404	0.0146973	0.565088	0.423743	1.09863	0.96256
Potra2n14c26444	AT1G27450	APT1	CK	Catabolism/Inactivation	-2.65584	-0.00484704	0.393261	0.51242	0.649601	1.06431	0.66165	-0.297599	-0.304049	-0.431107	0.412196		Potra2n14c26444	AT1G27450	APT1	CK	Catabolism/Inactivation	blue		-0.018381	-1.03135	0.637592	0.590448	0.673462	-0.264976	1.42785	1.04828	0.998387		-1.18749	-1.92	-0.674762	0.0438516	-0.20799	-0.635577	-0.199855	-0.115669	0.648864		-1.65034	-2.42689	0.350589	1.19379	0.130831	0.195521
Potra2n1c1043	AT4G22570	APT3	CK	Catabolism/Inactivation	-0.326084	1.36959	0.245405	0.178339	0.461248	-1.4783	1.01407	-1.57693	NA	NA	0.112659		Potra2n1c1043	AT4G22570	APT3	CK	Catabolism/Inactivation	turquoise		0.921692	0.813658	0.118059	0.952052	0.812534	0.0492931	0.154915	-1.2002	-0.551989		1.34865	0.60219	1.09352	0.911712	0.814774	0.101581	0.894651	-1.25465	0.497855		0.242207	-0.774057	0.017532	0.144609	-0.245705	-1.67543
Potra2n18c33031	AT5G11160	APT5	CK	Catabolism/Inactivation	NA	NA	NA	-0.552226	NA	0.26577	-0.541553	-0.437903	1.92487	-0.658962	NA		Potra2n18c33031	AT5G11160	APT5	CK	Catabolism/Inactivation	yellow		0.51471	0.57916	0.560166	-1.01414	-1.31499	0.972032	0.909593	1.60433	-0.315576		-0.78773	0.127229	-1.39069	-2.05416	-1.9395	-0.24838	-0.014227	-0.4353	0.168236		1.15925	1.13743	0.818922	-0.748198	-0.496258	0.212388
Potra2n6c13049	AT5G11160	APT5	CK	Catabolism/Inactivation	-0.799329	NA	NA	0.0645932	-0.0329924	-0.931111	NA	0.867807	1.71752	-0.886491	NA		Potra2n6c13049	AT5G11160	APT5	CK	Catabolism/Inactivation	grey		0.355959	0.0893101	-0.281897	0.124653	-0.111075	0.600535	0.0310127	1.52469	1.1761		0.642898	0.701237	-0.545612	0.126701	-0.269638	1.42959	0.0434723	2.0393	1.68906		-0.74075	-1.34278	-0.429227	-1.24378	-1.31022	-1.80932
Potra2n2c6168	AT1G75450	CKX5	CK	Catabolism/Inactivation	1.61228	1.20317	1.26713	0.409909	0.22773	-0.754068	-0.891485	-0.851786	-1.18888	-0.729738	-0.304268		Potra2n2c6168	AT1G75450	CKX5	CK	Catabolism/Inactivation	darkgreen		-0.0970493	0.631047	0.238951	0.688234	-0.271343	0.150979	0.644822	0.666756	-2.0298		-1.05338	0.678721	-0.182725	0.127882	-1.23466	2.62114	0.82433	1.66795	-0.220453		-0.66952	0.139398	-0.0931183	0.246734	-1.00021	-0.984906
Potra2n5c10766	AT1G75450	CKX5	CK	Catabolism/Inactivation	-0.707107	0.707107	NA	NA	NA	NA	NA	NA	NA	NA	NA		Potra2n5c10766	AT1G75450	CKX5	CK	Catabolism/Inactivation	pink		2.49606	1.9138	0.303872	0.668447	0.054193	-0.562048	-0.677668	0.447995	0.0409523		0.313405	1.46479	-1.68712	-0.568072	-0.73015	-0.113137	-0.657017	-0.0433838	-0.535813		1.93532	0.671839	-0.488543	-0.450273	-0.939109	-0.900755
Potra2n1c174	AT3G63440	CKX6	CK	Catabolism/Inactivation	-1.15037	0.000559424	-0.994116	-0.414008	-0.776804	0.451754	-0.145994	-0.665453	0.455249	2.24885	0.990335		Potra2n1c174	AT3G63440	CKX6	CK	Catabolism/Inactivation	green	cZR	-1.01615	-1.10552	-1.14089	-0.961	-1.36531	0.0810313	-0.66688	0.650881	1.436		-1.33486	-0.144224	-0.596227	-0.161748	-0.0216222	0.803228	0.217648	2.11328	2.37375		-0.561519	-0.186854	-0.625452	-0.184558	-0.247605	0.392377
Potra2n6c13373	AT5G21482	CKX7	CK	Catabolism/Inactivation	-0.694083	-1.61865	-0.145903	0.512891	-1.32463	-0.236471	0.391262	NA	0.521442	1.37938	1.21476		Potra2n6c13373	AT5G21482	CKX7	CK	Catabolism/Inactivation	yellow		-1.22085	-0.961551	-1.93605	-0.792647	-0.479301	-0.439393	-1.20589	0.0598457	1.81165		0.0562908	-0.0657484	-1.03438	-0.487701	0.287898	-0.800396	-0.47535	0.73083	0.579555		0.210717	0.22241	-0.512919	1.24472	1.22738	0.157253
Potra2n4c9351	AT5G38450	CYP735A1	CK	Catabolism/Inactivation	-0.707107	NA	NA	0.707107	NA	NA	NA	NA	NA	NA	NA		Potra2n4c9351	AT5G38450	CYP735A1	CK	Catabolism/Inactivation	brown		1.81103	1.79731	0.983447	1.11875	0.84233	0.902987	-0.0103964	-0.209422	-1.48416		0.646807	0.869561	0.74721	-0.674284	-0.180708	1.04587	-0.418699	-1.36666	-0.823316		0.17076	0.0217123	-0.434103	-0.420004	-0.728685	-0.251532
Potra2n6c15191	AT1G22400	UGT85A1	CK	Catabolism/Inactivation	-0.901631	-1.27418	0.333195	-0.0154273	-0.953293	-1.43807	0.595914	0.708757	0.410956	0.921145	1.61264		Potra2n6c15191	AT1G22400	UGT85A1	CK	Catabolism/Inactivation	blue	iPR	-1.22591	-1.19434	-0.533037	0.0999849	-0.126324	-0.237305	0.768106	-0.0793278	0.38096		0.0311881	-0.135058	-0.194012	0.709902	0.919007	0.929176	2.02374	2.42372	1.3043		-1.48679	-1.87611	-0.812591	-0.423429	-0.924713	-0.640009
Potra2n713s36568	AT1G22400	UGT85A1	CK	Catabolism/Inactivation	-1.35829	-0.911887	-1.14639	-0.0363925	-0.276941	0.535249	-0.364821	0.503176	0.258678	0.599358	2.19826		Potra2n713s36568	AT1G22400	UGT85A1	CK	Catabolism/Inactivation	blue	iP, iPR, tZR, tZ	-0.967939	-1.10061	-0.700451	-0.254579	-0.465998	0.695514	0.673855	1.29825	1.77876		-1.14959	-0.511327	-0.89518	-0.799396	-0.363702	0.669651	0.911086	1.5677	1.92251		-1.32643	-1.40666	-0.709057	-0.447502	-0.405833	-0.0767354
Potra2n8c17177	AT1G22400	UGT85A1	CK	Catabolism/Inactivation	-1.62077	NA	NA	-0.941636	NA	-0.606888	-0.00108096	1.12976	0.67889	0.204577	1.15715		Potra2n8c17177	AT1G22400	UGT85A1	CK	Catabolism/Inactivation	yellow		-1.47406	-1.60585	-2.00673	-1.80414	-1.3038	-0.934738	-1.01029	-0.45077	-0.412921		0.56853	0.484906	0.00299669	0.141857	1.32196	0.510718	0.671768	0.917515	0.785684		0.481469	0.26063	0.104607	0.972437	0.637428	0.484167
Potra2n15c28475	AT4G24670	TAR2	IAA	Biosynthesis	0.328334	NA	NA	0.361163	NA	NA	0.575197	NA	0.514645	-1.77934	NA		Potra2n15c28475	AT4G24670	TAR2	IAA	Biosynthesis	turquoise		-1.35207	-0.453	-0.508249	-0.550022	-0.73778	-1.37962	-1.10762	-1.34712	-1.59018		1.12154	1.64635	2.06272	1.22751	0.54913	1.2281	1.17253	0.767922	0.790166		0.221571	-0.396035	-0.0479192	0.00498244	-0.00614786	0.10495
Potra2n443s35691	AT4G24670	TAR2	IAA	Biosynthesis	-1.32747	0.624906	-1.70359	0.799696	-0.95824	1.26017	0.365619	0.50405	1.01133	-0.621863	0.0453973		Potra2n443s35691	AT4G24670	TAR2	IAA	Biosynthesis	blue		-1.41721	-1.04438	-2.23273	-1.03018	-0.932481	-0.29548	-0.701129	0.644625	0.394209		-1.2599	0.223346	-1.02577	0.598812	-0.219267	0.0347047	-0.00225881	0.794061	0.371291		-0.366345	-0.513083	0.516064	0.510521	1.17651	1.34723
Potra2n2c5845	AT1G34060	TAR4	IAA	Biosynthesis	-2.35244	1.38207	0.29512	0.190912	0.534654	-0.655347	-0.472498	1.20301	0.0256863	0.0557276	-0.206891		Potra2n2c5845	AT1G34060	TAR4	IAA	Biosynthesis	blue		0.272184	-0.55749	-1.16601	0.017269	0.512039	-0.115021	-0.35818	-0.35543	1.43703		-0.672246	-0.927998	-1.83108	-0.0898235	-0.282973	-1.77066	-1.17671	-1.19668	0.0877595		0.817648	0.601067	0.213446	2.02231	1.73282	1.13275
Potra2n2c6036	AT3G54640	TSA1/TRP3	IAA	Biosynthesis	0.126576	1.11063	0.817472	-0.844254	0.713597	0.872393	1.07388	-0.385595	-1.83466	-1.01204	-0.637993		Potra2n2c6036	AT3G54640	TSA1/TRP3	IAA	Biosynthesis	turquoise	IAA	0.547386	0.569924	1.37277	1.07389	-0.537875	-0.897269	0.734689	-0.773412	-2.08079		0.251068	0.371352	0.514706	0.671846	-0.143662	-0.0904207	1.17815	-1.04001	-0.89763		0.00592844	-0.976987	2.33602	0.896483	-1.06871	-1.27087
Potra2n5c10902	AT3G54640	TSA1/TRP3	IAA	Biosynthesis	-0.608351	-0.272365	1.05503	0.31121	-1.92881	1.33114	0.331969	-0.42017	NA	-0.779231	0.979588		Potra2n5c10902	AT3G54640	TSA1/TRP3	IAA	Biosynthesis	turquoise	IAA	1.19783	0.796433	2.18864	0.953478	0.75308	0.564658	1.24004	-0.499729	-1.10991		0.069554	0.325401	0.661299	0.308386	0.112248	-0.0871255	0.190426	-2.01532	-1.6226		0.194784	-0.486567	1.08986	-0.450414	-1.18129	-1.17103
Potra2n11c23500	AT5G28237	TSB2	IAA	Biosynthesis	-0.560631	NA	NA	NA	1.75658	-0.671445	NA	NA	-0.554152	-0.633925	0.663569		Potra2n11c23500	AT5G28237	TSB2	IAA	Biosynthesis	grey		2.17955	-0.219753	-0.0734524	-0.509757	-0.864354	-0.768285	-0.49615	-0.574999	0.757389		-0.341057	0.340824	-0.647877	-1.05039	-0.557759	-0.726917	-0.389293	-0.744477	0.256296		1.52286	0.451281	-0.00848733	3.18711	-0.711227	-0.864673
Potra2n17c30982	AT5G38530	TSB2	IAA	Biosynthesis	-1.84562	0.222186	0.462181	-0.522644	1.9102	0.752546	-0.041118	0.516724	-0.513449	0.188006	-1.12901		Potra2n17c30982	AT5G38530	TSB2	IAA	Biosynthesis	purple		-1.20295	-1.80478	-0.128806	-1.32999	-0.904381	-0.8529	-0.628988	-1.06988	-0.822817		-0.144545	0.128805	1.64043	-0.113971	0.870863	-0.932158	0.654461	0.0340484	-0.862516		-0.16454	0.200818	0.37469	1.5892	1.05391	1.01503
Potra2n1c3656	AT4G27070	TSB2/TRP2	IAA	Biosynthesis	-0.00995919	1.58679	1.20726	-0.456673	-1.11062	1.03804	-0.946331	-1.38055	0.415538	-0.657466	0.313972		Potra2n1c3656	AT4G27070	TSB2/TRP2	IAA	Biosynthesis	turquoise		1.34744	1.21302	1.64036	0.895857	0.972502	1.27125	0.953197	0.310713	0.689896		-0.734486	-0.0176215	0.0727099	-0.536356	0.392134	-0.413652	0.372515	-2.00444	-2.41802		-0.00733428	-0.432814	0.606735	-0.644548	-0.626515	-0.730494
Potra2n1c1558	AT1G80360	VAS1/ISS1	IAA	Biosynthesis	-1.82038	-0.526195	-0.58946	0.497401	-0.400819	0.413723	-0.388915	-0.827197	0.925605	1.13294	1.58329		Potra2n1c1558	AT1G80360	VAS1/ISS1	IAA	Biosynthesis	yellow	IAA, IAA-Asp	-0.128379	0.0382821	-1.09411	-0.273239	-0.706882	1.37831	-0.375434	1.79742	2.4051		-0.0376356	0.453462	-0.770737	-0.317079	0.0231433	0.258546	-0.259547	1.89483	1.24964		-1.09225	-0.849892	-1.22301	-0.816553	-1.10645	-0.489458
Potra2n18c32925	AT5G25620	YUCCA6	IAA	Biosynthesis	NA	NA	NA	0.119176	NA	NA	0.935072	NA	NA	-1.05425	NA		Potra2n18c32925	AT5G25620	YUCCA6	IAA	Biosynthesis	yellow		NA	-1.67425	-0.854547	-0.60663	-0.290969	-0.320915	-0.674063	0.61174	0.832741		-0.736487	0.482328	-1.85973	-0.667274	0.228195	1.56894	0.406186	0.732304	2.0621		-0.609048	0.355726	-0.577911	-1.43122	0.227946	1.73216
Potra2n6c13161	AT5G25620	YUCCA6	IAA	Biosynthesis	0.596004	NA	-0.913549	0.130423	0.482216	-1.31035	-1.18579	NA	1.01318	1.18787	NA		Potra2n6c13161	AT5G25620	YUCCA6	IAA	Biosynthesis	yellow		-0.953781	-0.979656	0.407851	-0.799894	-1.82617	-0.557864	-0.511213	0.30639	0.755266		-0.123107	0.231343	1.32545	-0.30141	-0.0984151	0.900735	0.659227	2.14633	2.06141		-1.18745	-0.989883	0.174054	-0.88679	-1.01826	0.0235028
Potra2n13c25023	AT5G54510	GH3.6	IAA	Catabolism/Inactivation	1.46563	0.0353102	-0.75884	NA	0.335878	NA	NA	NA	-1.07798	NA	NA		Potra2n13c25023	AT5G54510	GH3.6	IAA	Catabolism/Inactivation	turquoise		-0.716775	0.165714	-0.122787	1.49125	0.00538383	0.0667395	-1.11123	-0.882963	-0.925919		-0.340141	-0.313882	0.278894	0.690658	-0.776956	-1.09682	-0.257	-1.69868	-1.82509		1.18499	1.58623	0.582176	1.69631	1.94228	0.228361
Potra2n1c3394	AT1G05680	UGT74E2	IAA	Catabolism/Inactivation	1.74581	1.38998	0.508529	-0.278975	0.407097	-1.08942	0.529146	-1.15865	-0.270903	-1.04361	-0.739005		Potra2n1c3394	AT1G05680	UGT74E2	IAA	Catabolism/Inactivation	turquoise	IAA	0.784888	0.134448	1.18785	0.52136	-0.64876	-0.160098	-0.533424	-1.61919	-1.6718		0.25953	0.659354	1.18695	-0.140379	-0.881517	-0.315761	-0.467483	-1.70285	-1.96744		1.32074	0.841305	1.57797	1.12611	0.240921	0.200372
Potra2n1c1360	AT4G16760	ACX1	JA	Biosynthesis	-2.13328	0.648208	-1.0922	-0.869279	0.568121	0.254977	-0.333075	1.13785	0.655575	0.882235	0.280859		Potra2n1c1360	AT4G16760	ACX1	JA	Biosynthesis	blue		-1.15416	-1.36139	-1.33108	-0.993276	-1.06567	-0.45983	-0.855565	-0.0577692	1.34247		-0.870244	-0.0610042	-0.924779	-0.236065	-0.603932	-0.0392835	-0.540221	-0.394745	0.784016		0.432892	0.593925	-0.208198	1.7039	0.785338	1.67916
Potra2n3c7821	AT4G16760	ACX1	JA	Biosynthesis	-1.22809	-1.72569	-0.758119	0.306705	-0.00384175	-0.266405	-0.334838	0.309616	1.25675	1.21099	1.23292		Potra2n3c7821	AT4G16760	ACX1	JA	Biosynthesis	blue	JA	-0.470121	-0.567634	-0.333999	-0.37599	-0.617196	0.667997	0.483674	1.52131	1.54992		-2.09942	-1.5397	-0.902262	-1.09302	-1.26784	-0.69357	-0.353901	0.511372	0.335524		-0.334353	-0.0832425	-0.515633	1.1165	0.263034	0.890035
Potra2n5c12157	AT5G65110	ACX2	JA	Biosynthesis	0.0381923	1.97361	0.664798	-0.367927	0.561367	-0.0620669	0.544505	-0.630422	0.139497	-0.983878	-1.87768		Potra2n5c12157	AT5G65110	ACX2	JA	Biosynthesis	turquoise		2.05343	1.33269	0.625558	0.365764	0.336726	-0.790464	-0.148666	-0.829247	-0.947545		0.923899	-0.108141	-0.288129	-0.502985	-1.28225	-1.27737	-0.59586	-1.69007	-0.930447		1.64448	1.27739	1.01105	1.30654	0.269322	0.1567
Potra2n7c15917	AT5G65110	ACX2	JA	Biosynthesis	-0.531022	-0.8004	-1.28358	-0.323338	-0.6406	-0.506188	0.266167	-0.525263	1.32946	1.50279	1.51198		Potra2n7c15917	AT5G65110	ACX2	JA	Biosynthesis	blue		-0.381488	0.136933	-0.870138	0.205432	0.413289	0.704233	0.34997	1.93398	2.64632		-0.566076	-0.428107	-1.36767	-0.339923	0.0344967	-0.191698	-0.0510764	1.77691	1.43906		-0.745791	-0.792672	-1.50868	-0.0395302	-0.689281	-1.03659
Potra2n13c25229	AT1G06290	ACX3	JA	Biosynthesis	0.619571	-1.9122	0.301359	-0.996244	-0.724856	-0.231626	0.488151	1.71679	-0.204991	1.03057	-0.0865298		Potra2n13c25229	AT1G06290	ACX3	JA	Biosynthesis	blue		-1.76605	-1.31637	-1.06037	-1.21362	-1.28672	-1.04573	0.318833	0.0751852	0.608654		-0.905266	-0.71577	-0.525645	0.0516914	0.820504	-0.068906	0.787707	0.911227	1.47303		-0.318061	-0.488149	-0.232214	1.06116	-0.0940306	0.127217
Potra2n16c30333	AT3G51840	ACX4	JA	Biosynthesis	-0.95817	-1.64158	-0.742094	-0.0414857	-1.0427	0.349726	0.35487	0.0578986	1.29276	1.10063	1.27014		Potra2n16c30333	AT3G51840	ACX4	JA	Biosynthesis	blue		-1.14549	-0.949859	-0.391537	-0.83767	-0.404428	0.412933	0.810313	1.63413	2.07442		-1.12691	-0.976259	-0.875379	-0.840418	-0.126261	-0.235354	0.174068	1.14506	1.38352		-1.00487	-0.876358	-0.828074	-0.00618839	-0.246682	0.241151
Potra2n6c14444	AT3G51840	ACX4	JA	Biosynthesis	-1.07393	0.00434883	-1.48721	-0.413983	-0.834467	0.195805	-0.234552	-0.235073	1.57797	1.23038	1.2707		Potra2n6c14444	AT3G51840	ACX4	JA	Biosynthesis	blue		-1.63222	-1.48688	-1.86604	-1.079	-0.450404	-0.291943	-0.37858	-0.591238	1.87352		0.274372	-0.274538	-0.712687	0.335855	0.960036	0.299809	0.606728	0.726813	2.04277		-0.426158	-0.562844	0.220491	0.446629	0.154961	0.144858
Potra2n4c9369	AT3G25780	AOC3	JA	Biosynthesis	0.933249	0.147756	0.649647	0.258976	1.20698	0.657855	-0.91158	0.557324	-1.83095	-0.186024	-1.48323		Potra2n4c9369	AT3G25780	AOC3	JA	Biosynthesis	orange		0.383035	-0.582372	1.05625	-0.0300676	-0.712793	-1.99668	-0.640129	-1.03587	-0.727934		-0.812769	-0.451315	-0.153536	-0.611692	-1.72166	-0.412456	-0.22143	-0.064845	1.07854		0.483579	0.0441281	1.36728	1.96676	0.250957	0.205972
Potra2n8c17703	AT3G25780	AOC3	JA	Biosynthesis	-1.60882	-0.529362	0.494096	0.266913	1.50399	1.18831	-0.120414	1.05388	-1.21949	-0.523362	-0.50574		Potra2n8c17703	AT3G25780	AOC3	JA	Biosynthesis	magenta		-1.12232	-1.31074	-0.057421	-0.551704	-0.0759565	0.665165	0.820808	1.41063	1.80315		-1.77974	-1.5514	-0.235623	-0.183402	-0.752398	-1.44892	-0.429987	0.270855	0.329999		-0.904637	-0.790387	0.393267	0.542011	0.476731	0.988252
Potra2n14c26614	AT5G42650	AOS	JA	Biosynthesis	-0.437932	0.921325	-0.177227	0.13025	0.978826	0.341377	1.69112	-0.0766746	-1.80263	-1.27975	-0.288682		Potra2n14c26614	AT5G42650	AOS	JA	Biosynthesis	blue		-0.423542	-1.04965	-0.0225235	0.14921	-0.573864	0.264644	0.609108	1.4012	0.934683		-1.60352	-1.56231	-0.644296	-0.420152	-1.64806	-1.42876	-0.561096	0.120954	-0.431306		0.161973	-0.422484	0.336949	1.21489	0.337727	1.3708
Potra2n4c9760	AT5G42650	AOS	JA	Biosynthesis	NA	NA	NA	NA	NA	NA	NA	NA	0.607396	-1.15417	0.546774		Potra2n4c9760	AT5G42650	AOS	JA	Biosynthesis	blue		-1.17908	-0.657007	-0.517132	-0.342877	-0.211841	-0.348274	0.222325	1.6865	1.85303		-1.22193	-1.15509	-1.03152	-0.743875	-1.06933	-0.507197	0.240589	1.06509	0.907816		-0.261581	-1.05106	-0.440996	0.665349	-0.342251	-0.199131
Potra2n3c8381	AT5G07010	ATST2A	JA	Biosynthesis	NA	NA	NA	NA	NA	0.707107	NA	NA	NA	NA	-0.707107		Potra2n3c8381	AT5G07010	ATST2A	JA	Biosynthesis	blue		-1.52844	-1.46474	-0.266497	-0.905925	-0.157957	-0.468428	0.587377	-0.10923	-0.304886		-0.82478	-0.734524	1.71462	0.276573	-0.319532	-0.351917	2.16082	1.43492	0.626979		-1.03046	-0.991548	0.0366676	-0.344126	-0.193264	-0.112772
Potra2n14c27095	AT2G46370	JAR1	JA	Biosynthesis	-1.47232	-0.310848	-1.19191	-1.16044	0.140815	-0.0908183	0.00628243	0.403018	1.17287	1.61832	0.885026		Potra2n14c27095	AT2G46370	JAR1	JA	Biosynthesis	blue		-1.31623	-1.4585	-0.655038	-0.754623	-0.338055	-0.543699	0.278616	0.480866	1.41229		-1.8195	-1.58082	-0.829959	-0.724215	-0.363935	-1.05167	-0.0439704	0.0901403	0.745535		0.265664	0.432804	0.441387	1.16821	1.05077	1.1943
Potra2n2c4887	AT2G46370	JAR1	JA	Biosynthesis	-2.15594	-0.814985	-1.16021	-0.143417	0.361156	0.133125	0.606301	0.717828	0.395943	0.955828	1.10437		Potra2n2c4887	AT2G46370	JAR1	JA	Biosynthesis	blue		-1.81397	-1.66773	-1.48491	-1.18879	-0.859137	-0.581967	-0.690358	0.100175	1.18598		-0.421169	0.00141811	-0.171811	0.00795603	-0.00621248	-0.687486	0.481106	0.270955	0.421508		-0.689855	-0.0184961	0.402877	0.814198	0.590715	0.748073
Potra2n7c16450	AT1G19640	JMT	JA	Biosynthesis	0.0970371	-0.446272	-0.820257	1.18721	0.292028	1.51922	-0.650317	NA	0.704133	-0.040104	-1.84268		Potra2n7c16450	AT1G19640	JMT	JA	Biosynthesis	salmon		2.34492	0.437975	-0.207123	0.13028	-0.867208	0.119672	-0.473052	0.140039	2.21272		1.37476	2.0584	-0.614742	-0.218659	0.176674	-0.541504	-0.557461	-0.663743	0.583363		0.259818	0.353249	-0.629946	-0.212986	-1.20129	-0.95346
Potra2n9c19970	AT1G19640	JMT	JA	Biosynthesis	0.160104	-0.816787	-1.62383	0.639633	0.0256333	1.75767	1.08233	-0.227804	0.653105	-0.542184	-1.10787		Potra2n9c19970	AT1G19640	JMT	JA	Biosynthesis	salmon		2.27598	0.447366	-0.0704697	-0.267759	-0.617339	-0.0739824	-0.801077	0.177813	2.34129		1.36413	1.94239	-0.440084	-0.104997	0.212753	-0.793975	-0.633222	-0.986506	0.311775		0.573572	0.629259	-0.405617	-0.196275	-1.03345	-0.912637
Potra2n1c124	AT3G45140	LOX2	JA	Biosynthesis	1.40158	1.02182	1.04841	-0.00132927	0.707077	0.13526	-0.387123	-0.00598474	-1.08807	-1.29093	-1.54071		Potra2n1c124	AT3G45140	LOX2	JA	Biosynthesis	brown		1.88553	1.43751	0.934206	-0.0937011	0.114852	-1.12103	1.29734	-0.927593	0.152502		2.08484	1.85745	-0.471942	-0.279116	-0.503884	-0.6324	0.25353	-1.44539	-0.616143		0.18662	0.190306	-1.37029	-0.0190818	-0.571459	-0.764699
Potra2n1c327	AT3G45140	LOX2	JA	Biosynthesis	0.975302	1.0404	0.704661	NA	-0.937025	NA	NA	-0.86309	NA	NA	-0.920251		Potra2n1c327	AT3G45140	LOX2	JA	Biosynthesis	brown		1.95435	1.75508	0.536108	0.830681	0.597202	-0.349699	-0.20028	-0.777154	-1.65319		1.12856	0.827581	-0.108904	-0.501723	-0.577189	-0.50799	-0.637073	-1.79071	-0.985104		1.30895	0.838497	0.574494	0.551387	0.0342282	-0.318095
Potra2n432s35660	AT3G45140	LOX2	JA	Biosynthesis	1.36596	0.952106	1.07404	0.210406	0.794458	0.0327492	-0.278939	-0.185281	-1.16758	-1.33572	-1.4622		Potra2n432s35660	AT3G45140	LOX2	JA	Biosynthesis	brown		0.193275	0.0490501	0.0738492	-1.00163	-0.603868	-1.53766	-0.192449	-1.23356	-0.609243		0.400242	0.418474	-0.427227	-0.629911	-0.483217	-0.930092	-0.503397	-1.43525	-1.87784		1.43033	1.45718	0.699569	1.39166	1.054	0.957449
Potra2n432s35661	AT3G45140	LOX2	JA	Biosynthesis	1.19558	0.950132	0.885605	-0.770974	-0.160571	-1.22142	-0.87835	NA	NA	NA	NA		Potra2n432s35661	AT3G45140	LOX2	JA	Biosynthesis	turquoise		1.62173	1.56717	0.22389	0.903421	0.458131	-0.204341	-0.175554	-1.20536	-2.0896		1.24196	0.666759	-0.0972274	-0.169942	-0.514637	-0.419415	-0.331165	-1.58038	-1.05414		1.4789	0.991491	0.649824	0.766878	-0.0527331	-0.260354
Potra2n660s36323	AT3G45140	LOX2	JA	Biosynthesis	1.42382	1.14294	0.985376	-0.164764	0.226314	-0.937709	-0.40864	-1.11969	NA	-1.14765	NA		Potra2n660s36323	AT3G45140	LOX2	JA	Biosynthesis	turquoise		1.49737	1.37134	0.663839	0.805855	0.568614	-0.347597	-0.127387	-1.20615	-2.13796		1.03339	0.590435	0.217816	-0.231247	-0.441013	-0.446129	-0.415401	-1.70797	-1.33668		1.29414	0.990946	0.803821	0.771416	0.305313	-0.219898
Potra2n18c32703	AT2G06050	OPR3	JA	Biosynthesis	NA	1.85826	-0.227093	-0.345761	1.26832	-1.44389	0.0404657	0.21068	0.36871	-0.911898	-0.817796		Potra2n18c32703	AT2G06050	OPR3	JA	Biosynthesis	blue		-0.490046	-0.528162	-0.501734	-0.792904	-0.593639	-1.04545	-0.401474	0.318398	0.465499		-1.00039	-0.810919	-1.07105	-0.824106	-1.06649	-1.12836	-0.664981	-0.54793	-0.225574		0.832827	0.566499	0.477173	2.06941	0.899474	1.05626
Potra2n4c10273	AT2G06050	OPR3	JA	Biosynthesis	-0.674369	-0.411618	-0.766402	-1.7211	0.471524	0.546488	1.22164	-1.23438	1.04554	0.896829	0.625846		Potra2n4c10273	AT2G06050	OPR3	JA	Biosynthesis	blue		-1.14712	-0.676568	-0.735457	-0.535415	-0.467969	-0.495036	-0.706865	-0.40078	-0.299949		-1.118	-1.0302	-1.17055	-0.740274	-0.231892	-0.84576	-0.884586	-0.444965	0.104926		1.06165	1.01535	1.61843	1.23761	1.39515	1.00379
Potra2n6c14052	AT2G06050	OPR3	JA	Biosynthesis	-0.784008	0.616065	0.26876	-2.08047	-0.42638	0.0541325	1.40481	0.294943	-0.990337	0.944466	0.698016		Potra2n6c14052	AT2G06050	OPR3	JA	Biosynthesis	blue		0.138162	-0.337207	-0.104928	-0.0582037	0.555018	-0.553026	0.264756	-0.265594	1.75803		-0.50324	-0.900475	-0.529876	-0.766266	-0.528527	-3.15507	-0.650082	-0.295813	-0.118889		0.0525755	0.0479337	1.35019	1.58573	1.03732	-0.608566
Potra2n10c22115	AT1G51760	IAR3	JA	Catabolism/Inactivation	0.867415	0.12297	0.378511	-0.850561	1.85417	NA	NA	-1.65621	-0.16096	-0.325915	-0.229414		Potra2n10c22115	AT1G51760	IAR3	JA	Catabolism/Inactivation	yellow		0.458828	0.485896	0.184389	-0.543877	-0.660441	0.842159	-0.652423	0.805613	0.619451		-0.680446	-0.173435	-1.64115	-1.08579	-1.87781	0.241784	-1.91896	0.0989313	0.00876309		-0.213616	0.609539	-0.583045	0.752001	-0.139012	0.938409
Potra2n3c8082	AT1G51760	IAR3	JA	Catabolism/Inactivation	-0.215189	-0.585753	-1.8761	0.212218	-0.683296	0.20135	-0.567406	-0.240996	1.14337	1.7751	0.836709		Potra2n3c8082	AT1G51760	IAR3	JA	Catabolism/Inactivation	yellow		-0.761628	-0.985457	-1.2487	-1.24112	-0.824753	0.268509	-0.971335	0.767578	2.60211		-0.20623	0.263894	-0.865815	0.18908	0.280484	0.611695	0.00491723	1.74335	1.58625		-0.582717	-0.627648	-0.847999	0.0164353	-0.522462	0.278135
Potra2n2c5671	AT1G44350	ILL6	JA	Catabolism/Inactivation	-1.06083	0.135045	-1.54547	-0.484857	0.407225	-0.309446	-0.249633	-0.81078	1.04384	1.31615	1.55875		Potra2n2c5671	AT1G44350	ILL6	JA	Catabolism/Inactivation	blue		-0.685003	-1.23657	-0.95804	-0.248129	-0.0313871	0.609108	-0.262883	1.21282	2.71908		-1.26695	-0.78217	-1.17588	-0.475488	-0.683462	-0.144852	-0.616388	0.459524	0.995488		-0.662519	-0.753821	-0.838366	0.773368	-0.135657	0.741887
Potra2n5c11263	AT1G44350	ILL6	JA	Catabolism/Inactivation	-0.710117	-0.495053	-1.14011	0.974212	-0.5332	0.934001	-1.01499	-1.15684	1.28022	0.702565	1.15931		Potra2n5c11263	AT1G44350	ILL6	JA	Catabolism/Inactivation	yellow		-1.18166	-0.99673	-1.37542	-1.08031	-0.735959	1.19363	-0.429715	1.46844	2.06728		-0.234968	0.0572066	-0.834414	0.158608	-0.213503	0.521192	-0.249138	1.13892	1.27896		-1.18871	-0.807497	-1.34928	-0.2291	-0.40107	0.850839
Potra2n203s34933	AT2G23620	ATMES1	SA	Biosynthesis	1.21379	1.72049	0.138892	NA	NA	-0.369416	-0.208846	-0.570569	-0.653813	NA	-1.27053		Potra2n203s34933	AT2G23620	ATMES1	SA	Biosynthesis	darkgreen		1.16391	2.29944	-0.279606	-0.397605	0.533914	-0.251253	0.0963182	0.0617818	-0.333325		-1.57245	-1.3159	-0.999566	-1.36563	-0.734667	-1.54653	-0.677922	-0.325812	0.751407		1.14723	1.90811	0.71763	0.935511	-0.153905	-0.600899
Potra2n246s35110	AT2G23620	ATMES1	SA	Biosynthesis	-1.68775	-0.98987	-0.395395	1.15824	-0.189805	0.925564	0.407543	1.78989	-0.382353	-0.495248	-0.140823		Potra2n246s35110	AT2G23620	ATMES1	SA	Biosynthesis	blue		-0.67386	-0.782265	-0.125838	-0.494427	-0.0384308	0.0827358	0.857412	1.32991	2.34775		-1.47443	-1.19504	-1.0385	-0.908313	-0.617291	-1.25896	-0.516233	0.0464475	1.24969		-0.870344	-0.683479	0.0276463	0.963599	0.0519781	0.0406994
Potra2n246s35112	AT2G23620	ATMES1	SA	Biosynthesis	NA	NA	NA	NA	NA	-0.471739	NA	-1.10729	0.399185	NA	1.17984		Potra2n246s35112	AT2G23620	ATMES1	SA	Biosynthesis	blue		-1.22042	-0.611426	-0.745803	-0.390784	-0.427094	-0.68143	0.0926648	0.608606	1.13233		NA	-1.00332	-0.88503	-0.740949	-0.844124	-0.944942	0.899733	1.14802	1.81455		-0.907891	-0.973624	-0.657925	1.54745	-0.253535	0.047988
Potra2n246s35113	AT2G23620	ATMES1	SA	Biosynthesis	NA	NA	NA	NA	NA	NA	-1.12411	NA	0.333386	NA	0.790721		Potra2n246s35113	AT2G23620	ATMES1	SA	Biosynthesis	blue		-1.03188	-0.64129	-0.0642402	-0.357134	0.0102016	0.1626	0.948257	2.06795	2.53566		NA	-1.10557	-1.07249	-0.493199	-0.635705	-0.822232	0.780928	0.745953	1.75738		-1.04171	-0.853318	-0.885711	0.227706	-0.650796	-0.484284
Potra2n5c11635	AT2G23620	ATMES1	SA	Biosynthesis	-1.30464	-2.04074	0.0203596	0.311021	-0.372158	0.345047	0.0505393	1.19544	-0.0146632	0.309464	1.50033		Potra2n5c11635	AT2G23620	ATMES1	SA	Biosynthesis	blue		-1.73125	-1.78791	-1.05675	-1.38859	-1.1884	-0.930606	-0.614142	0.371614	0.850186		-0.618454	-0.773428	0.105378	0.100808	-0.301727	-0.218894	0.488954	1.11927	1.1529		-0.601104	-0.359534	0.54204	0.976405	0.650968	0.947938
Potra2n7c16296	AT2G23620	ATMES1	SA	Biosynthesis	NA	NA	NA	NA	NA	NA	NA	NA	NA	NA	NA		Potra2n7c16296	AT2G23620	ATMES1	SA	Biosynthesis	blue		NA	-0.405948	-0.687869	-0.728837	-0.845167	-0.316422	0.41675	0.343886	1.1434		-1.04156	-0.838598	-0.849046	-0.205778	-0.760751	-0.591415	1.73582	1.7872	2.44367		-0.971087	NA	NA	0.0237932	-0.821102	-0.759046
Potra2n7c16304	AT2G23620	ATMES1	SA	Biosynthesis	NA	NA	NA	NA	NA	-0.320959	NA	-0.800113	NA	NA	1.12107		Potra2n7c16304	AT2G23620	ATMES1	SA	Biosynthesis	blue		-1.03717	-0.304031	-0.250033	-0.824305	-0.285387	-0.626827	0.157569	1.71027	1.72875		-1.14028	NA	-0.340583	-0.652048	-0.847729	-0.808029	0.00887477	1.45184	1.64318		-1.05036	NA	-1.04611	0.29025	-1.0508	-0.0263659
Potra2n12c24308	AT1G18870	ICS2	SA	Biosynthesis	1.51137	0.65971	1.0317	-0.403506	0.799354	0.0909949	-0.147277	-0.965706	-1.03113	-1.54551	NA		Potra2n12c24308	AT1G18870	ICS2	SA	Biosynthesis	brown		0.987019	1.1557	0.227222	0.885152	0.190944	0.717896	-0.340857	-1.37422	-2.51923		0.738936	1.39238	0.642992	-0.0276098	-0.202819	0.996326	-0.332649	-0.865308	-1.84816		1.2265	0.872517	0.609599	-0.277865	-0.235876	0.0296262
Potra2n1c1332	AT2G35660	CTF2A	SA	Catabolism/Inactivation	-1.16691	1.4718	-0.850819	-0.0584715	-0.887479	0.0858128	-0.697658	-0.946261	0.707116	0.769466	1.5734		Potra2n1c1332	AT2G35660	CTF2A	SA	Catabolism/Inactivation	brown		1.77843	1.79977	0.407079	0.775827	0.197215	0.355694	-0.360338	-0.208011	0.169953		1.28425	0.94928	-0.16907	-0.187792	-0.354884	0.10612	-1.01961	-1.58993	-0.919141		1.63582	0.574819	0.774681	-0.517733	-1.04466	-0.950574
Potra2n752s36693	AT4G10500	S3H	SA	Catabolism/Inactivation	-1.44755	-0.869582	-1.12506	-0.594301	-0.076611	0.124903	-0.458038	0.651676	1.05528	1.30605	1.43323		Potra2n752s36693	AT4G10500	S3H	SA	Catabolism/Inactivation	yellow		-1.48566	-1.59842	-1.61958	-0.716542	-0.345345	0.0539735	-0.261448	1.01049	1.81344		-1.01208	-0.685354	-0.768267	0.219348	0.158602	0.239756	0.293681	1.87351	1.47265		-0.974003	-0.969332	-0.535289	0.122729	0.278149	0.58974
Potra2n7c15447	AT2G43840	UGT74F1	SA	Catabolism/Inactivation	-0.848464	-1.24225	-1.15741	NA	-0.545171	0.534842	-0.470098	0.198635	0.908045	0.928863	1.69301		Potra2n7c15447	AT2G43840	UGT74F1	SA	Catabolism/Inactivation	blue		0.139454	0.104062	-0.0119421	0.367133	0.477263	0.549918	0.710353	0.154308	1.11142		0.826208	0.934769	0.244749	0.750319	1.25025	0.975462	0.865688	1.22877	1.00508		-1.06986	-1.55973	-1.39317	-1.06224	-1.35495	-1.10768
Potra2n779s36748	AT2G43820	UGT74F2	SA	Catabolism/Inactivation	0.283367	0.597108	-0.433603	-0.856208	-0.949673	-1.03249	NA	1.34933	-0.847804	0.1238	1.76617		Potra2n779s36748	AT2G43820	UGT74F2	SA	Catabolism/Inactivation	blue		0.909225	0.978413	1.64468	1.39816	1.56227	1.40724	1.60849	1.1563	0.905153		-1.28116	-0.845075	-1.63879	-0.765603	-0.501245	-1.13742	-0.483889	-0.31821	-1.17935		-0.259702	-0.527858	-0.241025	-0.548433	-0.255218	-0.229933
Potra2n7c15449	AT2G43820	UGT74F2	SA	Catabolism/Inactivation	-0.62011	-2.21029	0.00933642	0.107267	-0.737862	0.482037	-0.401129	0.343855	0.429047	1.07083	1.52702		Potra2n7c15449	AT2G43820	UGT74F2	SA	Catabolism/Inactivation	pink		-1.28522	-1.26376	-0.297407	-0.137585	-0.365319	0.215411	0.48663	1.10785	1.17066		-1.70695	-1.25086	-0.869024	-0.778482	-0.771099	-0.00720923	-0.111586	1.53861	1.38631		-1.03312	-0.431217	-0.578567	-0.036296	0.197186	0.744121
To see the mean expression pattern paste a row below																	To see the mean expression pattern paste a row below
Potra2n1c3437	AT3G14440	NCED3	ABA	Biosynthesis	-0.0365623	-1.06801	-0.953255	-1.19959	0.92609	0.183887	0.745723	0.0859917	1.05705	-1.2679	1.52658		Potra2n1c3437	AT3G14440	NCED3	ABA	Biosynthesis	purple		-0.393663	-0.972652	-0.190823	-0.477275	-0.267545	-0.411312	-0.915038	0.110693	-0.0535092		-0.133086	-0.702161	0.00348158	2.12067	1.76995	-1.20051	-0.909886	-0.464075	-0.167928		-0.0352069	1.05712	1.90763	2.46981	-0.378287	-0.397803
					217	231	243	245	248	252	254	256	261	262	265									225	232	237	241	246	250	253	256	264		225	232	237	241	246	250	253	256	264		225	232	237	241	246	250
[truncated: 6 more columns]

## Sheet: SDS15g_CCI_correlation
Supplemental Data Set 15 Table g. Correlation of the expression of genes involved in chlorophyll metabolism with chlorophyll content index (CCI) and air temperature parameters in three SwAsp genotypes in autumn 2018 and in genotype I201 in autumn 2011. GS=gene significance, p=P-value, set1=L1, set2=I48, set3=E81
	Potra-ID	ATG gene Name	Biological process	SAG (Aspen 2018 and 2011)	Module number-2018	Module Color-2018	GS.set1.CCI	GS.set2.CCI	GS.set3.CCI	p.GS.set1.CCI	p.GS.set2.CCI	p.GS.set3.CCI	GS.set1.Mean.Tm.12h	GS.set2.Mean.Tm.12h	GS.set3.Mean.Tm.12h	p.GS.set1.Mean.Tm.12h	p.GS.set2.Mean.Tm.12h	p.GS.set3.Mean.Tm.12h	GS.set1.Mean.Tm.24h	GS.set2.Mean.Tm.24h	GS.set3.Mean.Tm.24h	p.GS.set1.Mean.Tm.24h	p.GS.set2.Mean.Tm.24h	p.GS.set3.Mean.Tm.24h	GS.set1.Max.Tm.12h	GS.set2.Max.Tm.12h	GS.set3.Max.Tm.12h	p.GS.set1.Max.Tm.12h	p.GS.set2.Max.Tm.12h	p.GS.set3.Max.Tm.12h	GS.set1.Max.Tm.24h	GS.set2.Max.Tm.24h	GS.set3.Max.Tm.24h	p.GS.set1.Max.Tm.24h	p.GS.set2.Max.Tm.24h	p.GS.set3.Max.Tm.24h	GS.set1.Tm-Sampling	GS.set2.Tm-Sampling	GS.set3.Tm-Sampling	p.GS.set1.Tm-Sampling	p.GS.set2.Tm-Sampling	p.GS.set3.Tm-Sampling
SwAsp 2018	Potra2n2c5440	HEMA1	Chl biosynthesis		I	turquoise	0.0356529	0.616685	0.679352	0.859864	0.000613126	0.000261465	0.794646	0.773721	0.783969	7.42207e-07	2.20766e-06	5.83025e-06	0.707576	0.718591	0.737189	3.66366e-05	2.42388e-05	3.96713e-05	0.409016	0.626114	0.471582	0.0341405	0.000476804	0.0199991	0.424248	0.638598	0.555104	0.0274179	0.000337448	0.00486816	0.462624	0.657572	0.57456	0.0151077	0.000193671	0.00331931
	Potra2n19c33964	HEME2	Chl biosynthesis		III	brown	0.0993754	0.561108	0.66291	0.6219	0.00232753	0.000415259	0.710407	0.612731	0.615222	3.30045e-05	0.000679716	0.00137585	0.671592	0.634226	0.622795	0.000125301	0.000381525	0.00115225	0.501802	0.603286	0.550287	0.00765594	0.000864834	0.0053337	0.562294	0.712491	0.645527	0.00226762	3.054e-05	0.000657748	0.555764	0.63815	0.596153	0.00261454	0.000341752	0.00210954
	Potra2n14c27239	PPOX1	Chl biosynthesis	SAG	I	turquoise	0.049744	0.531116	0.690211	0.805374	0.00436436	0.000189562	0.770146	0.743987	0.802454	2.62951e-06	8.65843e-06	2.39165e-06	0.808642	0.714459	0.807496	3.33205e-07	2.8364e-05	1.84562e-06	0.397843	0.578679	0.565095	0.039865	0.00156591	0.0040106	0.511518	0.643651	0.670844	0.00638906	0.000292122	0.000333358	0.448102	0.613153	0.659146	0.019075	0.000672316	0.000459866
	Potra2n9c19694	CHLI-1	Chl biosynthesis		III	brown	-0.0305646	0.541707	0.568733	0.879709	0.00351841	0.00373177	0.600874	0.410255	0.433966	0.000918596	0.0335486	0.0341106	0.580373	0.411125	0.470949	0.00150545	0.0331378	0.0201892	0.631277	0.678754	0.639656	0.000414032	9.9424e-05	0.000763443	0.729803	0.76208	0.768523	1.56027e-05	3.85799e-06	1.1525e-05	0.672241	0.705549	0.60062	0.000122735	3.94504e-05	0.00191311
	Potra2n4c8876	GUN5	Chl biosynthesis		I	turquoise	0.0467482	0.496594	0.624651	0.816893	0.00841786	0.00110248	0.710421	0.586261	0.604436	3.2988e-05	0.00131068	0.00175785	0.71825	0.576622	0.611484	2.45583e-05	0.00164215	0.00149926	0.252752	0.621648	0.495804	0.203385	0.000537644	0.0137444	0.380003	0.706468	0.60847	0.0505628	3.81511e-05	0.00160555	0.291627	0.63755	0.552392	0.139961	0.000347586	0.00512588
	Potra2n16c29738	GUN5	Chl biosynthesis		I	turquoise	0.0460075	0.515533	0.589088	0.819747	0.00591979	0.00245521	0.838471	0.762923	0.799252	4.75787e-08	3.70907e-06	2.80905e-06	0.784453	0.738487	0.790768	1.2811e-06	1.09277e-05	4.24434e-06	0.560773	0.715649	0.564569	0.00234466	2.71169e-05	0.00405231	0.557185	0.723249	0.669985	0.00253541	2.02369e-05	0.000341483	0.611472	0.737495	0.632994	0.000702203	1.13891e-05	0.000900835
	Potra2n19c34416	FC2	Chl biosynthesis		III	brown	0.0789603	0.571655	0.589351	0.695437	0.00183959	0.00244156	0.772331	0.608015	0.636565	2.36384e-06	0.000767296	0.000824761	0.693587	0.582909	0.609494	6.03221e-05	0.00141869	0.00156872	0.669891	0.721456	0.721247	0.000132258	2.17017e-05	6.9819e-05	0.704492	0.784398	0.781291	4.0992e-05	1.28478e-06	6.58697e-06	0.707405	0.73525	0.731745	3.68657e-05	1.24988e-05	4.83302e-05
	Potra2n6c15156	CRD1	Chl biosynthesis		I	turquoise	0.110902	0.456931	0.661113	0.58184	0.0165729	0.000436069	0.810013	0.806742	0.812962	3.06992e-07	3.72858e-07	1.38152e-06	0.819594	0.841694	0.802529	1.69933e-07	3.76722e-08	2.38266e-06	0.301195	0.51588	0.533788	0.126835	0.00588064	0.00722093	0.328727	0.623234	0.606096	0.0940943	0.000515303	0.00169374	0.358744	0.53763	0.635605	0.0661224	0.00382582	0.00084466
	Potra2n1c3517	PORA	Chl biosynthesis		I	turquoise	0.0666246	0.214945	0.470367	0.741266	0.281621	0.0203653	0.714141	0.690723	0.779835	2.87061e-05	6.65827e-05	7.03362e-06	0.78188	0.81707	0.814391	1.46369e-06	1.99239e-07	1.27879e-06	0.334587	0.432455	0.536594	0.088034	0.0242671	0.00686556	0.32294	0.535819	0.575883	0.100382	0.00396953	0.00323123	0.389062	0.43737	0.645456	0.0448796	0.0225252	0.00065893
	Potra2n13c25102	PORC	Chl biosynthesis		I	turquoise	0.0656552	0.544691	0.617791	0.744907	0.00330698	0.00129614	0.807322	0.777018	0.747915	3.60329e-07	1.87371e-06	2.6507e-05	0.821163	0.780129	0.74469	1.53749e-07	1.60091e-06	2.99854e-05	0.383004	0.628874	0.594309	0.0486208	0.000442276	0.00219548	0.423029	0.674447	0.666391	0.0279133	0.000114348	0.000377396	0.439704	0.657088	0.671766	0.0217348	0.000196526	0.000324812
	Potra2n8c18512	DVR	Chl biosynthesis		I	turquoise	0.0969301	0.26845	0.589918	0.630541	0.175766	0.00241229	0.640618	0.737863	0.694181	0.000318638	1.12163e-05	0.000167963	0.756252	0.79725	0.726929	5.04312e-06	6.4247e-07	5.73314e-05	0.211379	0.582742	0.649482	0.289872	0.00142428	0.000593871	0.413172	0.728679	0.727064	0.0321874	1.6323e-05	5.70612e-05	0.217663	0.556459	0.611613	0.275433	0.00257558	0.00149486
	Potra2n6c14442	CHLG	Chl biosynthesis		III	brown	0.0763005	0.531899	0.687188	0.705237	0.00429646	0.000207594	0.695782	0.55066	0.613528	5.58848e-05	0.00291652	0.00143064	0.698647	0.522993	0.639789	5.05283e-05	0.00512508	0.000760902	0.539089	0.610478	0.531491	0.00371328	0.000720413	0.00752321	0.676735	0.633	0.666727	0.000106193	0.000394752	0.00037391	0.55922	0.622809	0.540414	0.00242564	0.000521206	0.00640528
	Potra2n12c24294	CHLP	Chl biosynthesis		I	turquoise	0.0936956	0.406337	0.643798	0.642043	0.0354489	0.000687464	0.758059	0.806319	0.748395	4.64492e-06	3.82251e-07	2.60213e-05	0.795104	0.875641	0.820607	7.23705e-07	2.23541e-09	9.06783e-07	0.272567	0.569673	0.481226	0.16898	0.00192388	0.0172785	0.42121	0.706305	0.702183	0.0286653	3.83782e-05	0.00013086	0.313925	0.573652	0.523745	0.110795	0.00175789	0.00862101
	Potra2n1c957	NYE1	Chl catabolism	SAG	II	blue	-0.108425	-0.66166	-0.675588	0.590354	0.000170975	0.000291406	-0.770077	-0.732181	-0.750879	2.63831e-06	1.41719e-05	2.36303e-05	-0.694153	-0.738462	-0.757225	5.91492e-05	1.09389e-05	1.83776e-05	-0.680812	-0.565446	-0.651336	9.29222e-05	0.00211482	0.00056583	-0.691299	-0.669401	-0.758302	6.52791e-05	0.000134327	1.75971e-05	-0.719996	-0.607971	-0.696256	2.29635e-05	0.000768156	0.000157552
	Potra2n9c19642	PPH	Chl catabolism		II	blue	-0.102211	-0.669232	-0.673793	0.61194	0.000135047	0.000306705	-0.856644	-0.718032	-0.85188	1.18705e-08	2.47638e-05	1.28614e-07	-0.774165	-0.731063	-0.851902	2.15975e-06	1.48296e-05	1.28419e-07	-0.50949	-0.383905	-0.457021	0.00663779	0.0480491	0.0247558	-0.491591	-0.481576	-0.582636	0.00920851	0.0109791	0.00281185	-0.560347	-0.439058	-0.598663	0.00236667	0.0219511	0.00199714
	Potra2n4c10317	PAO/ACD1	Chl catabolism		II	blue	-0.104714	-0.660582	-0.577719	0.603204	0.000176717	0.00311227	-0.772029	-0.719692	-0.79647	2.3991e-06	2.3234e-05	3.22298e-06	-0.650952	-0.676028	-0.760466	0.000236079	0.000108654	1.61167e-05	-0.635303	-0.51653	-0.587994	0.000370216	0.00580791	0.00251285	-0.565273	-0.513718	-0.610859	0.00212297	0.00612819	0.0015208	-0.683443	-0.563678	-0.720645	8.51574e-05	0.00219939	7.12736e-05
	Potra-ID	ATG gene Name	Biological process	SAG (Aspen 2018 and 2011)	Module number-2011	Module Color-2011	GS.CCI	p.GS.CCI	GS.Mean.Tm.12h	p.GS.Mean.Tm.12h	GS.Mean.Tm.24h	p.GS.Mean.Tm.24h	GS.Max.Tm.12h	p.GS.Max.Tm.12h	GS.Max.Tm.24h	p.GS.Max.Tm.24h	GS.Tm-Sampling	p.GS.Tm-Sampling
I201 2011	Potra2n2c5440	HEMA1	Chl biosynthesis		12	turquoise-2011	0.847821	0.000978576	0.661558	0.0266238	0.687327	0.01944	0.733042	0.0102709	0.747071	0.00823684	0.698052	0.0169047
	Potra2n19c33964	HEME2	Chl biosynthesis		9	brown-2011	0.922835	5.15376e-05	0.689778	0.0188384	0.688443	0.0191645	0.84366	0.00109791	0.726528	0.0113298	0.804453	0.00283011
	Potra2n14c27239	PPOX1	Chl biosynthesis	SAG	12	turquoise-2011	0.715119	0.013372	0.610266	0.0461577	0.656215	0.0283196	0.659785	0.0271785	0.847728	0.000981145	0.501597	0.115953
	Potra2n9c19694	CHLI-1	Chl biosynthesis		12	turquoise-2011	0.871427	0.00047496	0.675748	0.0224705	0.709764	0.0144166	0.681172	0.0210119	0.792191	0.00365107	0.563249	0.0711884
	Potra2n4c8876	GUN5	Chl biosynthesis		12	turquoise-2011	0.719819	0.012501	0.751511	0.00765935	0.757597	0.00691654	0.761311	0.00649008	0.828278	0.00163601	0.656757	0.0281442
	Potra2n16c29738	GUN5	Chl biosynthesis		12	turquoise-2011	0.638588	0.0344522	0.532815	0.0914969	0.53878	0.0872482	0.653986	0.0290488	0.673276	0.0231582	0.54575	0.0824513
	Potra2n19c34416	FC2	Chl biosynthesis		12	turquoise-2011	0.879683	0.000356737	0.734837	0.00999221	0.773951	0.00518217	0.798231	0.00322729	0.893818	0.000207621	0.664551	0.025706
	Potra2n6c15156	CRD1	Chl biosynthesis		12	turquoise-2011	0.880893	0.000341481	0.785986	0.00412794	0.805188	0.00278571	0.808771	0.00257666	0.834473	0.00139989	0.679519	0.0214492
	Potra2n1c3517	PORA	Chl biosynthesis		12	turquoise-2011	0.812215	0.00238696	0.812745	0.00235868	0.829445	0.00158941	0.815761	0.00220268	0.842507	0.00113285	0.675597	0.022512
	Potra2n13c25102	PORC	Chl biosynthesis		12	turquoise-2011	0.850795	0.000899464	0.761395	0.00648062	0.787622	0.00399804	0.818767	0.00205499	0.886858	0.000273425	0.649641	0.0305084
	Potra2n8c18512	DVR	Chl biosynthesis		12	turquoise-2011	0.818286	0.00207813	0.531775	0.0922519	0.570211	0.0670111	0.668869	0.0244216	0.747126	0.00822945	0.616864	0.0432171
	Potra2n6c14442	CHLG	Chl biosynthesis		12	turquoise-2011	0.810284	0.00249198	0.749442	0.0079246	0.784367	0.00425968	0.709672	0.0144351	0.819365	0.00202653	0.516137	0.104093
	Potra2n12c24294	CHLP	Chl biosynthesis		12	turquoise-2011	0.894804	0.000199376	0.718121	0.0128108	0.749976	0.00785552	0.841077	0.00117732	0.863742	0.000609653	0.71595	0.0132149
	Potra2n1c957	NYE1	Chl catabolism	SAG	5	blue-2011	-0.874801	0.000423532	-0.669808	0.0241484	-0.71552	0.013296	-0.713879	0.0136088	-0.842752	0.00112535	-0.593985	0.0539987
	Potra2n9c19642	PPH	Chl catabolism		5	blue-2011	-0.88088	0.000341654	-0.752473	0.00753822	-0.789181	0.003877	-0.741451	0.00901255	-0.868915	0.000516223	-0.570074	0.0670917
	Potra2n4c10317	PAO/ACD1	Chl catabolism		5	blue-2011	-0.819733	0.00200914	-0.659263	0.0273432	-0.698884	0.0167185	-0.742227	0.0089024	-0.864624	0.000592895	-0.576117	0.0636

## Sheet: SDS15h_consistent_G3P_corr
Supplemental Data Set 15 Table h. The list of genes displaying consistent positive (103) or negative (2 genes) correlation with glycerol-3-phosphate levels in three SwAsp genotypes in autumn 2018 (P-value <0.05).
Correlation	Potra-ID	Potra-Description	ATG-Description	ATG-ID	Module number 2018	Module colour 2018
Positive	Potra2n10c20141	None available	AT5G10695-methionyl-tRNA synthetase methionyl-tRNA synthetase	AT5G10695	10	purple
Positive	Potra2n10c20707	sp|Q9SZ96|URGT5_ARATH UDP-rhamnose/UDP-galactose transporter 5 OS=Arabidopsis thaliana OX=3702 GN=URGT5 PE=1 SV=1	AT3G11320-Nucleotide-sugar transporter family protein Nucleotide-sugar transporter family protein	AT3G11320	9	magenta
Positive	Potra2n10c20856	sp|Q63651|GRK1_RAT Rhodopsin kinase GRK1 OS=Rattus norvegicus OX=10116 GN=Grk1 PE=1 SV=1	AT5G48380-BAK1-interacting receptor-like kinase 1 BAK1-interacting receptor-like kinase 1	AT5G48380	10	purple
Positive	Potra2n10c20936	sp|Q9P2E8|MARH4_HUMAN E3 ubiquitin-protein ligase MARCHF4 OS=Homo sapiens OX=9606 GN=MARCHF4 PE=2 SV=2	AT1G14260-RING/FYVE/PHD zinc finger superfamily protein RING/FYVE/PHD zinc finger superfamily protein	AT1G14260	10	purple
Positive	Potra2n10c21312	sp|P53843|IST1_YEAST Vacuolar protein sorting-associated protein IST1 OS=Saccharomyces cerevisiae (strain ATCC 204508 / S288c) OX=559292 GN=IST1 PE=1 SV=1	AT1G13340-Regulator of Vps4 activity in the MVB pathway protein Regulator of Vps4 activity in the MVB pathway protein	AT1G13340	10	purple
Positive	Potra2n10c22000	sp|Q1ZXB3|CPNF_DICDI Copine-F OS=Dictyostelium discoideum OX=44689 GN=cpnF PE=2 SV=1	AT5G14420-RING domain ligase2 RING domain ligase2	AT5G14420	9	magenta
Positive	Potra2n10c22018	sp|Q09327|MGAT3_HUMAN Beta-1,4-mannosyl-glycoprotein 4-beta-N-acetylglucosaminyltransferase OS=Homo sapiens OX=9606 GN=MGAT3 PE=2 SV=3	AT1G12990-beta-1,4-N-acetylglucosaminyltransferase family protein beta-1,4-N-acetylglucosaminyltransferase family protein	AT1G12990	9	magenta
Positive	Potra2n11c22744	sp|Q1ZXH8|GXCDD_DICDI Guanine exchange factor for Rac 30 OS=Dictyostelium discoideum OX=44689 GN=gxcDD PE=4 SV=3	AT5G54310-ARF-GAP domain 5 ARF-GAP domain 5	AT5G54310	10	purple
Positive	Potra2n11c23300	sp|Q9C7N2|CAD1_ARATH MACPF domain-containing protein CAD1 OS=Arabidopsis thaliana OX=3702 GN=CAD1 PE=2 SV=1	AT1G28380-MAC/Perforin domain-containing protein MAC/Perforin domain-containing protein	AT1G28380	10	purple
Positive	Potra2n11c23388	sp|F4K2R6|CB60G_ARATH Calmodulin-binding protein 60 G OS=Arabidopsis thaliana OX=3702 GN=CBP60G PE=1 SV=1	AT5G57580-Calmodulin-binding protein Calmodulin-binding protein	AT5G57580	10	purple
Positive	Potra2n12c23917	None available			9	magenta
Positive	Potra2n12c24169	sp|F4K2R6|CB60G_ARATH Calmodulin-binding protein 60 G OS=Arabidopsis thaliana OX=3702 GN=CBP60G PE=1 SV=1	AT1G73805-Calmodulin binding protein-like protein Calmodulin binding protein-like protein	AT1G73805	10	purple
Positive	Potra2n12c24232	sp|B6SGC5|CNR6_MAIZE Cell number regulator 6 OS=Zea mays OX=4577 GN=CNR6 PE=2 SV=1	AT1G49030-PLAC8 family protein PLAC8 family protein	AT1G49030	10	purple
Positive	Potra2n13c25049	sp|Q16760|DGKD_HUMAN Diacylglycerol kinase delta OS=Homo sapiens OX=9606 GN=DGKD PE=1 SV=4	AT2G20900-diacylglycerol kinase 5 diacylglycerol kinase 5	AT2G20900	2	blue
Positive	Potra2n13c25312	None available			9	magenta
Positive	Potra2n13c25418	sp|Q559T8|Y0701_DICDI Probable serine/threonine-protein kinase DDB_G0272282 OS=Dictyostelium discoideum OX=44689 GN=DDB_G0272282 PE=3 SV=1	AT5G47850-CRINKLY4 related 4 CRINKLY4 related 4	AT5G47850	10	purple
Positive	Potra2n13c26118	sp|A9MQ82|BGAL_SALAR Beta-galactosidase OS=Salmonella arizonae (strain ATCC BAA-731 / CDC346-86 / RSK2980) OX=41514 GN=lacZ PE=3 SV=2	AT1G09010-glycoside hydrolase family 2 protein glycoside hydrolase family 2 protein	AT1G09010	10	purple
Positive	Potra2n13c26206	sp|C0SVV6|CB60A_ARATH Calmodulin-binding protein 60 A OS=Arabidopsis thaliana OX=3702 GN=CBP60A PE=2 SV=1	AT5G57580-Calmodulin-binding protein Calmodulin-binding protein	AT5G57580	10	purple
Positive	Potra2n148s34730	sp|Q9LUJ8|CHL1_ARATH Disease resistance protein CHL1 OS=Arabidopsis thaliana OX=3702 GN=CHL1 PE=2 SV=1	AT5G36930-Disease resistance protein (TIR-NBS-LRR class) family Disease resistance protein (TIR-NBS-LRR class) family	AT5G36930	10	purple
Positive	Potra2n14c26624	sp|Q7Z4I7|LIMS2_HUMAN LIM and senescent cell antigen-like-containing domain protein 2 OS=Homo sapiens OX=9606 GN=LIMS2 PE=1 SV=1	AT1G19270-DA1 DA1	AT1G19270	9	magenta
Positive	Potra2n14c27025	sp|Q9FID5|Y5393_ARATH Probable receptor-like protein kinase At5g39030 OS=Arabidopsis thaliana OX=3702 GN=At5g39030 PE=2 SV=1	AT4G00300-receptor-like kinase receptor-like kinase	AT4G00300	9	magenta
Positive	Potra2n14c27101	sp|Q9LG05|WRK10_ARATH Probable WRKY transcription factor 10 OS=Arabidopsis thaliana OX=3702 GN=WRKY10 PE=1 SV=2	AT4G23810-WRKY family transcription factor WRKY family transcription factor	AT4G23810	10	purple
Positive	Potra2n14c27114	sp|Q9SCX5|AKT5_ARATH Probable potassium channel AKT5 OS=Arabidopsis thaliana OX=3702 GN=AKT5 PE=2 SV=2	AT5G53130-cyclic nucleotide gated channel 1 cyclic nucleotide gated channel 1	AT5G53130	10	purple
Positive	Potra2n14c27769	sp|P46351|YTH1_PANTH Uncharacterized 45.4 kDa protein in thiaminase I 5'region OS=Paenibacillus thiaminolyticus OX=49283 PE=4 SV=1	AT5G47650-nudix hydrolase homolog 2 nudix hydrolase homolog 2	AT5G47650	10	purple
Positive	Potra2n158s34767	sp|Q7XA39|RGA4_SOLBU Putative disease resistance protein RGA4 OS=Solanum bulbocastanum OX=147425 GN=RGA4 PE=2 SV=1	AT5G17680-disease resistance protein (TIR-NBS-LRR class) disease resistance protein (TIR-NBS-LRR class)	AT5G17680	10	purple
Positive	Potra2n15c28797	sp|F4K2R6|CB60G_ARATH Calmodulin-binding protein 60 G OS=Arabidopsis thaliana OX=3702 GN=CBP60G PE=1 SV=1	AT1G73805-Calmodulin binding protein-like protein Calmodulin binding protein-like protein	AT1G73805	10	purple
Positive	Potra2n16c29261	sp|Q54FM6|Y0753_DICDI C2 domain-containing protein DDB_G0290753 OS=Dictyostelium discoideum OX=44689 GN=DDB_G0290753 PE=4 SV=1	AT1G03370-C2 calcium/lipid-binding and GRAM domain containing protein C2 calcium/lipid-binding and GRAM domain containing protein	AT1G03370	9	magenta
Positive	Potra2n16c29845	sp|Q5Z754|CDKF1_ORYSJ Cyclin-dependent kinase F-1 OS=Oryza sativa subsp. japonica OX=39947 GN=CDKF-1 PE=2 SV=1	AT3G10660-calmodulin-domain protein kinase cdpk isoform 2 calmodulin-domain protein kinase cdpk isoform 2	AT3G10660	9	magenta
Positive	Potra2n16c29897	sp|Q9ZVD2|NHL13_ARATH NDR1/HIN1-like protein 13 OS=Arabidopsis thaliana OX=3702 GN=NHL13 PE=2 SV=1	AT5G06320-NDR1/HIN1-like 3 NDR1/HIN1-like 3	AT5G06320	9	magenta
Positive	Potra2n16c29991	None available	AT2G37370-centrosomal protein of 135 kDa-like protein centrosomal protein of 135 kDa-like protein	AT2G37370	10	purple
Positive	Potra2n16c30248	None available	AT3G54040-PAR1 protein PAR1 protein	AT3G54040	10	purple
Positive	Potra2n17c30598	sp|Q9M122|GEML2_ARATH GEM-like protein 2 OS=Arabidopsis thaliana OX=3702 GN=At4g01600 PE=2 SV=1	AT5G23370-GRAM domain-containing protein / ABA-responsive protein-like protein GRAM domain-containing protein / ABA-responsive protein-like protein	AT5G23370	2	blue
Positive	Potra2n17c31183	sp|O18757|SCMC1_RABIT Calcium-binding mitochondrial carrier protein SCaMC-1 OS=Oryctolagus cuniculus OX=9986 GN=SLC25A24 PE=1 SV=1	AT5G39670-Calcium-binding EF-hand family protein Calcium-binding EF-hand family protein	AT5G39670	10	purple
Positive	Potra2n18c32092	sp|P50530|SCK1_SCHPO Serine/threonine-protein kinase sck1 OS=Schizosaccharomyces pombe (strain 972 / ATCC 24843) OX=284812 GN=sck1 PE=1 SV=2	AT2G17220-Protein kinase superfamily protein Protein kinase superfamily protein	AT2G17220	9	magenta
Positive	Potra2n18c32186	sp|C0LGU5|Y5457_ARATH Probable LRR receptor-like serine/threonine-protein kinase At5g45780 OS=Arabidopsis thaliana OX=3702 GN=At5g45780 PE=1 SV=1	AT1G74200-receptor like protein 16 receptor like protein 16	AT1G74200	9	magenta
Positive	Potra2n18c32223	sp|Q9NR97|TLR8_HUMAN Toll-like receptor 8 OS=Homo sapiens OX=9606 GN=TLR8 PE=1 SV=1	AT3G11010-receptor like protein 34 receptor like protein 34	AT3G11010	10	purple
Positive	Potra2n18c32309	sp|Q54KH0|Y7435_DICDI Uncharacterized protein DDB_G0287347 OS=Dictyostelium discoideum OX=44689 GN=DDB_G0287347 PE=4 SV=2	AT2G24240-BTB/POZ domain with WD40/YVTN repeat-like protein BTB/POZ domain with WD40/YVTN repeat-like protein	AT2G24240	10	purple
Positive	Potra2n18c32476	sp|Q9SXB8|Y1133_ARATH G-type lectin S-receptor-like serine/threonine-protein kinase At1g11330 OS=Arabidopsis thaliana OX=3702 GN=At1g11330 PE=1 SV=3	AT1G66930-Protein kinase superfamily protein Protein kinase superfamily protein	AT1G66930	10	purple
Positive	Potra2n19c33337	sp|Q8VY27|E70H1_ARATH Exocyst complex component EXO70H1 OS=Arabidopsis thaliana OX=3702 GN=EXO70H1 PE=1 SV=1	AT5G58430-exocyst subunit exo70 family protein B1 exocyst subunit exo70 family protein B1	AT5G58430	9	magenta
Positive	Potra2n19c33348	sp|O35648|CETN3_MOUSE Centrin-3 OS=Mus musculus OX=10090 GN=Cetn3 PE=1 SV=1	AT5G54490-pinoid-binding protein 1 pinoid-binding protein 1	AT5G54490	10	purple
Positive	Potra2n19c33352	sp|Q9M342|WAKLP_ARATH Wall-associated receptor kinase-like 15 OS=Arabidopsis thaliana OX=3702 GN=WAKL15 PE=2 SV=2	AT4G03230-G-type lectin S-receptor-like Serine/Threonine-kinase G-type lectin S-receptor-like Serine/Threonine-kinase	AT4G03230	9	magenta
Positive	Potra2n19c33615	sp|P0C895|Y2010_ARATH LRR repeats and ubiquitin-like domain-containing protein At2g30105 OS=Arabidopsis thaliana OX=3702 GN=At2g30105 PE=1 SV=1	AT1G34420-leucine-rich repeat transmembrane protein kinase family protein leucine-rich repeat transmembrane protein kinase family protein	AT1G34420	10	purple
Positive	Potra2n19c33887	None available			9	magenta
Positive	Potra2n19c34088	None available	AT5G18150-Methyltransferase-related protein Methyltransferase-related protein	AT5G18150	9	magenta
Positive	Potra2n19c34409	sp|Q9SU71|EDSBC_ARATH Protein EDS1B OS=Arabidopsis thaliana OX=3702 GN=EDS1B PE=1 SV=1	AT5G14930-senescence-associated gene 101 senescence-associated gene 101	AT5G14930	9	magenta
Positive	Potra2n19c34441	None available			9	magenta
Positive	Potra2n1c1897	sp|Q0WV96|NAC1_ARATH NAC domain-containing protein 1 OS=Arabidopsis thaliana OX=3702 GN=NAC001 PE=2 SV=2	AT3G44350-NAC domain containing protein 61 NAC domain containing protein 61	AT3G44350	9	magenta
Positive	Potra2n1c215	sp|Q2TAD9|CYR1B_XENLA Cysteine and histidine-rich protein 1-B OS=Xenopus laevis OX=8355 GN=cyhr1-b PE=2 SV=2	AT3G61790-Protein with RING/U-box and TRAF-like domain Protein with RING/U-box and TRAF-like domain	AT3G61790	10	purple
Positive	Potra2n1c2594	sp|Q1MTR5|YG66_SCHPO Uncharacterized RING finger membrane protein C15C4.06c OS=Schizosaccharomyces pombe (strain 972 / ATCC 24843) OX=284812 GN=SPBC15C4.06c PE=4 SV=1	AT1G49850-RING/U-box superfamily protein RING/U-box superfamily protein	AT1G49850	10	purple
Positive	Potra2n1c3287	sp|Q8L636|NCL_ARATH Sodium/calcium exchanger NCL OS=Arabidopsis thaliana OX=3702 GN=NCL PE=2 SV=1	AT1G53210-sodium/calcium exchanger family protein / calcium-binding EF hand family protein sodium/calcium exchanger family protein / calcium-binding EF hand family protein	AT1G53210	10	purple
Positive	Potra2n203s34950	sp|F4JT82|RPP2C_ARATH Probable disease resistance protein At4g19520 OS=Arabidopsis thaliana OX=3702 GN=At4g19520 PE=3 SV=1	AT5G66900-Disease resistance protein (CC-NBS-LRR class) family Disease resistance protein (CC-NBS-LRR class) family	AT5G66900	10	purple
Positive	Potra2n203s34951	sp|Q9C9H7|RLP12_ARATH Receptor-like protein 12 OS=Arabidopsis thaliana OX=3702 GN=RLP12 PE=2 SV=2	AT5G66900-Disease resistance protein (CC-NBS-LRR class) family Disease resistance protein (CC-NBS-LRR class) family	AT5G66900	10	purple
Positive	Potra2n229s35029	sp|P0DO10|PIKS2_ORYSJ Disease resistance protein Piks-2 OS=Oryza sativa subsp. japonica OX=39947 GN=PIKS-2 PE=3 SV=1	AT5G36930-Disease resistance protein (TIR-NBS-LRR class) family Disease resistance protein (TIR-NBS-LRR class) family	AT5G36930	9	magenta
Positive	Potra2n2c4701	sp|P35916|VGFR3_HUMAN Vascular endothelial growth factor receptor 3 OS=Homo sapiens OX=9606 GN=FLT4 PE=1 SV=3	AT3G62220-Protein kinase superfamily protein Protein kinase superfamily protein	AT3G62220	2	blue
Positive	Potra2n3c7004	sp|Q9FTA0|GEML4_ARATH GEM-like protein 4 OS=Arabidopsis thaliana OX=3702 GN=At5g08350 PE=2 SV=1	AT5G13200-GRAM domain family protein GRAM domain family protein	AT5G13200	10	purple
Positive	Potra2n3c7140	sp|Q9FN93|Y5596_ARATH Probable LRR receptor-like serine/threonine-protein kinase At5g59680 OS=Arabidopsis thaliana OX=3702 GN=At5g59680 PE=1 SV=1	AT5G20480-EF-TU receptor EF-TU receptor	AT5G20480	10	purple
Positive	Potra2n3c7141	sp|Q8SR90|Y8H9_ENCCU Probable cell division protein kinase ECU11_1290 OS=Encephalitozoon cuniculi (strain GB-M1) OX=284813 GN=ECU08_1790 PE=3 SV=1	AT3G47570-Leucine-rich repeat protein kinase family protein Leucine-rich repeat protein kinase family protein	AT3G47570	10	purple
Positive	Potra2n3c7192	sp|Q8SQS4|TAF5_ENCCU Transcription initiation factor TFIID subunit 5 OS=Encephalitozoon cuniculi (strain GB-M1) OX=284813 GN=TAF5 PE=1 SV=1	AT5G24320-Transducin/WD40 repeat-like superfamily protein Transducin/WD40 repeat-like superfamily protein	AT5G24320	9	magenta
Positive	Potra2n3c7648	sp|Q03214|ECM5_YEAST Protein ECM5 OS=Saccharomyces cerevisiae (strain ATCC 204508 / S288c) OX=559292 GN=ECM5 PE=1 SV=1	AT5G46910-Transcription factor jumonji (jmj) family protein / zinc finger (C5HC2 type) family protein Transcription factor jumonji (jmj) family protein / zinc finger (C5HC2 type) family protein	AT5G46910	9	magenta
Positive	Potra2n3c8108	None available	AT1G17665-CA-responsive protein CA-responsive protein	AT1G17665	9	magenta
Positive	Potra2n414s35576	sp|Q61MC6|GPA8_CAEBR Guanine nucleotide-binding protein alpha-8 subunit OS=Caenorhabditis briggsae OX=6238 GN=gpa-8 PE=3 SV=1	AT2G23460-extra-large G-protein 1 extra-large G-protein 1	AT2G23460	10	purple
Positive	Potra2n456s35727	sp|Q91755|GRIK2_XENLA Glutamate receptor ionotropic, kainate 2 (Fragment) OS=Xenopus laevis OX=8355 GN=grik2 PE=2 SV=1	AT2G29110-glutamate receptor 2.8 glutamate receptor 2.8	AT2G29110	10	purple
Positive	Potra2n484s35779	sp|Q4H4B6|SCRIB_DANRE Protein scribble homolog OS=Danio rerio OX=7955 GN=scrib PE=1 SV=1	AT4G14370-Disease resistance protein (TIR-NBS-LRR class) family Disease resistance protein (TIR-NBS-LRR class) family	AT4G14370	10	purple
Positive	Potra2n4c10041	sp|Q0WV96|NAC1_ARATH NAC domain-containing protein 1 OS=Arabidopsis thaliana OX=3702 GN=NAC001 PE=2 SV=2	AT2G17040-NAC domain containing protein 36 NAC domain containing protein 36	AT2G17040	10	purple
Positive	Potra2n4c10100	None available			9	magenta
Positive	Potra2n4c9319	sp|O73792|TIE1_DANRE Tyrosine-protein kinase receptor Tie-1 (Fragment) OS=Danio rerio OX=7955 GN=tie1 PE=2 SV=1	AT5G38210-Protein kinase family protein Protein kinase family protein	AT5G38210	10	purple
Positive	Potra2n4c9501	sp|Q9LJU0|CBL10_ARATH COBRA-like protein 10 OS=Arabidopsis thaliana OX=3702 GN=COBL10 PE=2 SV=1	AT3G02210-COBRA-like protein 1 precursor COBRA-like protein 1 precursor	AT3G02210	10	purple
Positive	Potra2n552s35926	sp|Q8VYG9|PIRL9_ARATH Plant intracellular Ras-group-related LRR protein 9 OS=Arabidopsis thaliana OX=3702 GN=PIRL9 PE=2 SV=1	AT4G12010-Disease resistance protein (TIR-NBS-LRR class) family Disease resistance protein (TIR-NBS-LRR class) family	AT4G12010	10	purple
Positive	Potra2n563s35986	sp|Q552C6|ZAK2_DICDI Dual specificity protein kinase zak2 OS=Dictyostelium discoideum OX=44689 GN=zak2 PE=1 SV=1	AT5G24080-Protein kinase superfamily protein Protein kinase superfamily protein	AT5G24080	9	magenta
Positive	Potra2n569s36001	sp|Q84WD3|DRL26_ARATH Probable disease resistance protein At4g19060 OS=Arabidopsis thaliana OX=3702 GN=At4g19060 PE=2 SV=2	AT3G14470-NB-ARC domain-containing disease resistance protein NB-ARC domain-containing disease resistance protein	AT3G14470	10	purple
Positive	Potra2n5c10498	sp|P39073|SSN3_YEAST Meiotic mRNA stability protein kinase SSN3 OS=Saccharomyces cerevisiae (strain ATCC 204508 / S288c) OX=559292 GN=SSN3 PE=1 SV=3	AT2G33580-Protein kinase superfamily protein Protein kinase superfamily protein	AT2G33580	10	purple
Positive	Potra2n5c10570	sp|Q54QI2|Y9877_DICDI Serine/threonine-protein kinase DDB_G0283821 OS=Dictyostelium discoideum OX=44689 GN=DDB_G0283821 PE=3 SV=1	AT1G76360-Protein kinase superfamily protein Protein kinase superfamily protein	AT1G76360	10	purple
Positive	Potra2n5c11188	None available	AT4G19950-polyadenylate-binding protein 1-B-binding protein polyadenylate-binding protein 1-B-binding protein	AT4G19950	10	purple
Positive	Potra2n5c11612	sp|P06237|NOH4_RHIML Nodulation protein H OS=Rhizobium meliloti OX=382 GN=nodH PE=4 SV=1	AT3G50620-P-loop containing nucleoside triphosphate hydrolases superfamily protein P-loop containing nucleoside triphosphate hydrolases superfamily protein	AT3G50620	10	purple
Positive	Potra2n5c11719	sp|Q8S8S7|PUB34_ARATH U-box domain-containing protein 34 OS=Arabidopsis thaliana OX=3702 GN=PUB34 PE=3 SV=1	AT4G36550-ARM repeat superfamily protein ARM repeat superfamily protein	AT4G36550	10	purple
Positive	Potra2n5c11803	sp|Q9C823|Y1523_ARATH C-type lectin receptor-like tyrosine-protein kinase At1g52310 OS=Arabidopsis thaliana OX=3702 GN=At1g52310 PE=2 SV=1	AT5G66210-calcium-dependent protein kinase 28 calcium-dependent protein kinase 28	AT5G66210	9	magenta
Positive	Potra2n5c11849	sp|Q8RVH5|7SBG2_SOYBN Basic 7S globulin 2 OS=Glycine max OX=3847 PE=1 SV=1	AT2G17760-Eukaryotic aspartyl protease family protein Eukaryotic aspartyl protease family protein	AT2G17760	9	magenta
Positive	Potra2n5c12060	None available			10	purple
Positive	Potra2n5c12665	sp|Q9C9T2|SARD1_ARATH Protein SAR DEFICIENT 1 OS=Arabidopsis thaliana OX=3702 GN=SARD1 PE=1 SV=1	AT5G57580-Calmodulin-binding protein Calmodulin-binding protein	AT5G57580	10	purple
Positive	Potra2n652s36287	sp|Q8MYQ1|Y31E_CAEEL Putative serine/threonine-protein kinase F31E3.2 OS=Caenorhabditis elegans OX=6239 GN=F31E3.2 PE=3 SV=1	AT5G24080-Protein kinase superfamily protein Protein kinase superfamily protein	AT5G24080	10	purple
Positive	Potra2n652s36288	sp|Q9LZR8|Y5370_ARATH PAN domain-containing protein At5g03700 OS=Arabidopsis thaliana OX=3702 GN=At5g03700 PE=1 SV=1	AT5G24080-Protein kinase superfamily protein Protein kinase superfamily protein	AT5G24080	10	purple
Positive	Potra2n6c12828	sp|P0DO10|PIKS2_ORYSJ Disease resistance protein Piks-2 OS=Oryza sativa subsp. japonica OX=39947 GN=PIKS-2 PE=3 SV=1	AT5G36930-Disease resistance protein (TIR-NBS-LRR class) family Disease resistance protein (TIR-NBS-LRR class) family	AT5G36930	9	magenta
Positive	Potra2n6c12926	sp|Q5R1P0|NMDZ1_CANLF Glutamate receptor ionotropic, NMDA 1 OS=Canis lupus familiaris OX=9615 GN=GRIN1 PE=2 SV=2	AT2G29110-glutamate receptor 2.8 glutamate receptor 2.8	AT2G29110	10	purple
Positive	Potra2n6c13327	sp|Q9LFA4|IQM3_ARATH IQ domain-containing protein IQM3 OS=Arabidopsis thaliana OX=3702 GN=IQM3 PE=2 SV=1	AT4G33050-calmodulin-binding family protein calmodulin-binding family protein	AT4G33050	10	purple
Positive	Potra2n6c13344	sp|Q9SUP6|WRK53_ARATH Probable WRKY transcription factor 53 OS=Arabidopsis thaliana OX=3702 GN=WRKY53 PE=1 SV=1	AT5G26170-WRKY DNA-binding protein 50 WRKY DNA-binding protein 50	AT5G26170	10	purple
Positive	Potra2n6c13489	sp|Q5PP28|NAC3_ARATH NAC domain-containing protein 3 OS=Arabidopsis thaliana OX=3702 GN=NAC003 PE=2 SV=1	AT5G22380-NAC domain containing protein 90 NAC domain containing protein 90	AT5G22380	10	purple
Positive	Potra2n6c13537	sp|Q8LD98|NHL6_ARATH NDR1/HIN1-like protein 6 OS=Arabidopsis thaliana OX=3702 GN=NHL6 PE=1 SV=1	AT5G06320-NDR1/HIN1-like 3 NDR1/HIN1-like 3	AT5G06320	10	purple
Positive	Potra2n6c14356	sp|Q9LSV3|WAKLS_ARATH Putative wall-associated receptor kinase-like 16 OS=Arabidopsis thaliana OX=3702 GN=WAKL16 PE=3 SV=1	AT3G51550-Malectin/receptor-like protein kinase family protein Malectin/receptor-like protein kinase family protein	AT3G51550	10	purple
Positive	Potra2n6c14824	sp|Q9C7A2|ITN1_ARATH Ankyrin repeat-containing protein ITN1 OS=Arabidopsis thaliana OX=3702 GN=ITN1 PE=1 SV=1	AT5G35830-Ankyrin repeat family protein Ankyrin repeat family protein	AT5G35830	10	purple
Positive	Potra2n6c14849	None available			10	purple
Positive	Potra2n6c14942	sp|Q8TCF1|ZFAN1_HUMAN AN1-type zinc finger protein 1 OS=Homo sapiens OX=9606 GN=ZFAND1 PE=1 SV=1	AT2G41835-zinc finger (C2H2 type, AN1-like) family protein zinc finger (C2H2 type, AN1-like) family protein	AT2G41835	9	magenta
Positive	Potra2n7c15494	sp|Q6K953|GRXC4_ORYSJ Glutaredoxin-C4, chloroplastic OS=Oryza sativa subsp. japonica OX=39947 GN=GRXC4 PE=3 SV=1	AT1G28480-Thioredoxin superfamily protein Thioredoxin superfamily protein	AT1G28480	2	blue
Positive	Potra2n7c15502	sp|Q9FIX8|PCFS5_ARATH Polyadenylation and cleavage factor homolog 5 OS=Arabidopsis thaliana OX=3702 GN=PCFS5 PE=1 SV=1	AT4G04885-PCF11P-similar protein 4 PCF11P-similar protein 4	AT4G04885	9	magenta
Positive	Potra2n8c16918	sp|P36095|VPS24_YEAST Vacuolar protein-sorting-associated protein 24 OS=Saccharomyces cerevisiae (strain ATCC 204508 / S288c) OX=559292 GN=VPS24 PE=1 SV=1	AT3G45000-SNF7 family protein SNF7 family protein	AT3G45000	10	purple
Positive	Potra2n8c17225	None available	AT2G40095-Alpha/beta hydrolase related protein Alpha/beta hydrolase related protein	AT2G40095	10	purple
Positive	Potra2n8c17239	sp|Q94JI5|C3H10_ORYSJ Zinc finger CCCH domain-containing protein 10 OS=Oryza sativa subsp. japonica OX=39947 GN=Os01g0738400 PE=2 SV=1	AT2G40140-zinc finger (CCCH-type) family protein zinc finger (CCCH-type) family protein	AT2G40140	9	magenta
Positive	Potra2n8c17388	sp|Q9P2E8|MARH4_HUMAN E3 ubiquitin-protein ligase MARCHF4 OS=Homo sapiens OX=9606 GN=MARCHF4 PE=2 SV=2	AT1G14260-RING/FYVE/PHD zinc finger superfamily protein RING/FYVE/PHD zinc finger superfamily protein	AT1G14260	9	magenta
Positive	Potra2n8c17725	sp|O64587|ACD11_ARATH Accelerated cell death 11 OS=Arabidopsis thaliana OX=3702 GN=ACD11 PE=1 SV=1	AT4G39670-Glycolipid transfer protein (GLTP) family protein Glycolipid transfer protein (GLTP) family protein	AT4G39670	10	purple
Positive	Potra2n9c18649	sp|Q8RWH3|YAK1_ARATH Dual specificity protein kinase YAK1 homolog OS=Arabidopsis thaliana OX=3702 GN=YAK1 PE=1 SV=1	AT2G17290-Calcium-dependent protein kinase family protein Calcium-dependent protein kinase family protein	AT2G17290	9	magenta
Positive	Potra2n9c18661	sp|Q5BKK4|SGK1_XENTR Serine/threonine-protein kinase Sgk1 OS=Xenopus tropicalis OX=8364 GN=sgk1 PE=2 SV=1	AT2G17220-Protein kinase superfamily protein Protein kinase superfamily protein	AT2G17220	9	magenta
Positive	Potra2n9c18878	sp|F4HY61|NAC10_ARATH NAC domain-containing protein 10 OS=Arabidopsis thaliana OX=3702 GN=NAC010 PE=2 SV=1	AT2G17040-NAC domain containing protein 36 NAC domain containing protein 36	AT2G17040	10	purple
Positive	Potra2n9c19314	sp|P36993|PPM1B_MOUSE Protein phosphatase 1B OS=Mus musculus OX=10090 GN=Ppm1b PE=1 SV=1	AT4G33920-Protein phosphatase 2C family protein Protein phosphatase 2C family protein	AT4G33920	10	purple
Positive	Potra2n9c19493	sp|Q4R793|STKL1_MACFA Serine/threonine kinase-like domain-containing protein STKLD1 OS=Macaca fascicularis OX=9541 GN=STKLD1 PE=2 SV=1	AT3G45640-mitogen-activated protein kinase 3 mitogen-activated protein kinase 3	AT3G45640	9	magenta
Negative	Potra2n16c29640	sp|P59679|ARP8_DANRE Actin-related protein 8 OS=Danio rerio OX=7955 GN=actr8 PE=2 SV=1	AT3G12110-actin-11 actin-11	AT3G12110	0	grey
Negative	Potra2n1c310	None available	AT5G43150-elongation factor elongation factor	AT5G43150	3	brown
