# Supplementary material for: Salicylic acid metabolism and signalling coordinate senescence initiation in aspen in nature
Source: Nat Commun. 2023 Jul 18;14:4288. doi: 10.1038/s41467-023-39564-5 (PMC10354028; doi:10.1038/s41467-023-39564-5)
Supplement: Supplementary file 5 — Supplementary Data 1-16 [file 41467_2023_39564_MOESM5_ESM.zip › Supplementary_Data_1-16/Supplementary_Data_16.xlsx]

## Sheet: SDS16a_Stat_Meta-analysis
Supplemental Data Set 16 Table a. The most consistent senescence-associated metabolic markers in the leaves of SwAsp genotypes in autumn 2018. Statistical meta-analysis and biomarker analysis was performed with MetaboAnalyst. The samples in five SwAsp genotype were first classified as pre-senescence or post-senescence group. Log2 fold change and FDR adjusted P-values were calculated for the marke…
Metabolite	Metabolite group	Combined t-stat SwAsp	Combined P-value (FDR adj.) SwAsp	Top biomarkers (according to test set of SwAsp 2018 samples)	E81	E96	I48	L33	L1
Glycine	Amino acid/Amine	-37.978	0.0016947	x	-1.5971	-1.5157	-1.6254	-1.6806	-1.8011
Threonolactone	Sugar acid	-37.378	0.0016947	x	-1.5541	-1.4683	-1.6319	-1.7125	-1.7582
Quinic acid	Organic acid	-36.08	0.0018556		-1.5932	-1.6826	-1.6144	-1.7456	-1.3627
Threonic acid	Sugar acid	-35.602	0.0019003		-1.6439	-1.4167	-1.5806	-1.7954	-1.4095
Glyceric acid	Sugar acid	-35.383	0.0019003		-1.2068	-1.7397	-1.7494	-1.6462	-1.5771
Erythronic acid	Sugar acid	-33.982	0.0026038	x	-1.5654	-0.80866	-1.8034	-1.8439	-1.2609
Erythrose	Carbohydrate	-32.335	0.0045765		-1.6104	-0.83087	-1.2968	-1.7265	-1.7018
Dehydroascorbic acid (DHA) dimer	Antioxidant	-30.117	0.0087744		-1.2687	-1.0012	-1.5272	-1.7137	-1.4626
Threose	Carbohydrate	-29.479	0.0097998		-1.4651	-0.75779	-1.4152	-1.6388	-1.5206
Tagatose	Carbohydrate	-28.774	0.011213		-1.5629	-1.1625	-1.583	-1.439	-1.1144
Adenine	Nucleic acid	-28.309	0.012212		-1.4167	-0.8415	-1.5644	-1.6366	-1.1785
iP	Phytohormone	-27.659	0.012317		-0.80689	-1.3406	-1.5767	-1.3445	-1.6344
iPR	Phytohormone	-24.364	0.032913		-0.99952	-0.97737	-1.7134	-0.97015	-1.4061
Gluconic acid	Sugar acid	-24.071	0.034599		-1.4098	-1.0653	-0.57766	-1.6476	-1.1794
Glucuronic acid	Sugar acid	-23.818	0.035951		-1.3552	-0.95902	-1.0114	-1.3961	-1.334
tZ	Phytohormone	-22.986	0.045388		-0.81639	-1.0395	-1.3534	-1.1699	-1.5434
DHZROG	Phytohormone	22.939	0.045388		0.74669	1.2071	1.6467	1.4114	0.77712
Alanine	Amino acid/Amine	23.513	0.03901		0.92665	1.1667	1.2971	1.7176	0.71661
JA	Phytohormone	23.822	0.035951		1.3156	1.0325	1.2562	1.4222	1.0593
tZROG	Phytohormone	24.072	0.034599		0.91403	1.043	1.6901	1.4189	0.93446
Glucose-6-Phosphate	Sugar phosphate	25.774	0.020505		0.42895	1.5196	1.4344	1.5283	1.3974
Glutamic acid	Amino acid/Amine	26.239	0.017847		1.12	1.6585	1.0682	1.5383	1.1936
Hemiterpenoid glycoside-like-2 (HTG-2)	Terpenoid glycoside	26.397	0.017351		1.1886	1.1496	1.4229	1.5464	1.2196
Pyroglutamic acid	Amino acid/Amine	26.579	0.016738		0.98142	1.5978	1.2664	1.5962	1.1657
IAA-Glu	Phytohormone	27.084	0.014365		1.5363	1.5397	1.3173	1.5151	0.61549
Tyrosine	Amino acid/Amine	27.591	0.012317		1.1698	1.2079	1.465	1.3062	1.6019
Ribose	Carbohydrate	27.602	0.012317		1.0457	1.2677	1.6542	1.1241	1.6125
Galactitol	Sugar alcohol/polyol	27.789	0.012317		1.4268	1.0317	1.2792	1.5355	1.4349
Leucine	Amino acid/Amine	27.863	0.012317	x	1.2401	1.3514	1.4835	1.4106	1.363
IAA-Asp	Phytohormone	27.88	0.012317	x	1.3706	1.1653	0.77688	1.5325	1.7481
JA-Ile	Phytohormone	27.9	0.012317	x	1.2299	0.73023	1.5911	1.7986	1.0475
Phenylalanine	Amino acid/Amine	28.432	0.012177	x	1.0981	1.5856	1.3079	1.5677	1.3821
Ribitol	Sugar alcohol/polyol	28.876	0.011213		0.93994	1.3408	1.6539	1.1282	1.7852
Isoleucine	Amino acid/Amine	29.391	0.0097998	x	1.1861	1.4733	1.5417	1.5058	1.3753
Inositol-1-Phosphate	Sugar phosphate	29.429	0.0097998		1.4366	1.3587	1.6555	1.6376	0.75682
Valine	Amino acid/Amine	30.237	0.0087744	x	1.2321	1.5349	1.5734	1.4936	1.3892
Erythritol	Sugar alcohol/polyol	31.124	0.0067902	x	1.2832	1.4611	1.5496	1.5894	1.4391
Mannitol	Sugar alcohol/polyol	34.761	0.00208	x	1.4858	1.6191	1.516	1.5876	1.6596
Tyramine	Amino acid/Amine	35.213	0.0019003		1.2542	1.4556	1.5492	1.8135	1.7073
Methionine	Amino acid/Amine	36.596	0.0017279	x	1.4823	1.68	1.5666	1.7303	1.6295
Lysine	Amino acid/Amine	37.032	0.0016947		1.4241	1.6548	1.5388	1.747	1.7533
alpha-Tocopherol	Antioxidant	38.781	0.0016822	x	1.5875	1.7528	1.7162	1.6128	1.7334
Orotic acid	Organic acid	41.645	0.00078918	x	1.5586	1.6001	1.8178	1.8144	1.8426
Raffinose	Carbohydrate	47.655	0.0001306	x	1.6873	1.8741	1.9289	1.9321	1.9206

## Sheet: SDS16b_biomarkers_test1
Supplemental Data Set 16 Table b. Classification of samples in test set 1 based on biomarkers. A model including the top 13 biomarkers was applied to predict if the rest of the SwAsp samples and I201 samples (93 samples) were from leaves before senescence (pre-senescence/green leaves, class 1) or if they showed senescence symptoms (senescing/yellowing leaves, class-2). Sample classification based…
Sample ID	Probability (model set with 13 markers, 0=pre-sen, 1=sen)	Actual class (model set, 13 markers)	Class probability (test set, 5 markers)	Class probability (test set, 10 markers)	Class probability (test set, 13 markers)	Predicted class based on 5 metabolite markers	Predicted class based on 10 metabolite markers	Predicted class based on 13 metabolite markers	Class based on chlorophyll content	DOY	Genotype	Tree ID	Days from onset	Class comparison 5 markers (1=class 1 in both methods markers and CCI, 2=class 2 in both methods,0=discrepancy between the two methods)	Class comparison 10 markers (1=class 1 in both methods markers and CCI, 2=class 2 in both methods,0=discrepancy between the two methods)	Class comparison 13 markers (1=class 1 in both methods markers and CCI, 2=class 2 in both methods,0=discrepancy between the two methods)
E81_237_3_17			0.66422	0.69937	0.66572	1	1	1	1	237	E81	3_17	-9	1	1	1
E81_237_4_5			0.6772	0.65335	0.60957	1	1	1	1	237	E81	4_5	-5	1	1	1
E81_237_7_8			0.62673	0.64436	0.62173	1	1	1	1	237	E81	7_8	-1	1	1	1
E81_241_3_17			0.58776	0.57387	0.57135	1	1	1	1	241	E81	3_17	-5	1	1	1
E81_241_4_5			0.5482	0.54137	0.55835	1	1	1	1	241	E81	4_5	-1	1	1	1
E81_241_7_8			0.63242	0.54191	0.5363	1	2	2	2	241	E81	7_8	3	0	2	2
E81_246_3_17			0.53917	0.51351	0.56911	2	2	2	2	246	E81	3_17	0	2	2	2
E81_246_4_5			0.51265	0.55298	0.52669	1	1	2	2	246	E81	4_5	4	0	0	2
E81_246_7_8			0.52445	0.54831	0.54627	2	1	2	2	246	E81	7_8	8	2	0	2
E81_250_3_17			0.54032	0.55939	0.51622	2	2	2	2	250	E81	3_17	4	2	2	2
E81_250_4_5			0.57646	0.58437	0.57511	1	2	2	2	250	E81	4_5	8	0	2	2
E81_253_3_17			0.50303	0.50532	0.5446	2	1	2	2	253	E81	3_17	7	2	0	2
E81_253_4_5			0.50674	0.52698	0.57967	2	2	2	2	253	E81	4_5	11	2	2	2
E81_253_7_8			0.61071	0.58826	0.54795	1	1	1	2	253	E81	7_8	15	0	0	0
E96_237_1_2			0.60077	0.57243	0.56478	1	1	1	1	237	E96	1_2	-6	1	1	1
E96_237_16_2			0.55681	0.62836	0.58773	1	1	1	1	237	E96	16_2	-1	1	1	1
E96_241_1_2			0.53257	0.60348	0.5767	1	1	1	1	241	E96	1_2	-2	1	1	1
E96_241_16_2			0.61185	0.54022	0.52519	2	2	2	2	241	E96	16_2	3	2	2	2
E96_241_3_13			0.51087	0.55342	0.50717	2	1	1	1	241	E96	3_13	-9	0	1	1
E96_246_1_2			0.56736	0.58465	0.56266	2	1	1	2	246	E96	1_2	3	2	0	0
E96_246_16_2			0.50615	0.57308	0.55188	2	1	1	2	246	E96	16_2	8	2	0	0
E96_250_1_2			0.59448	0.50708	0.50242	2	1	2	2	250	E96	1_2	7	2	0	2
E96_250_16_2			0.65553	0.51532	0.50236	2	2	2	2	250	E96	16_2	12	2	2	2
E96_250_3_13			0.51894	0.53432	0.52106	2	1	2	2	250	E96	3_13	0	2	0	2
E96_253_1_2			0.53766	0.60243	0.57169	2	1	1	2	253	E96	1_2	10	2	0	0
E96_253_16_2			0.5997	0.53241	0.56722	2	2	2	2	253	E96	16_2	15	2	2	2
I201_217			0.85354	0.76036	0.72979	1	1	1	1	217	I201	campus tree	-38	1	1	1
I201_231			0.75568	0.72715	0.71643	1	1	1	1	231	I201	campus tree	-24	1	1	1
I201_243			0.58163	0.5919	0.55854	1	1	1	1	243	I201	campus tree	-12	1	1	1
I201_245			0.60465	0.53204	0.50054	2	1	2	1	245	I201	campus tree	-10	0	1	0
I201_248			0.57171	0.50539	0.51718	2	1	1	1	248	I201	campus tree	-7	0	1	1
I201_252			0.5249	0.54348	0.5092	2	1	1	1	252	I201	campus tree	-3	0	1	1
I201_254			0.69123	0.57454	0.61797	2	2	2	2	254	I201	campus tree	-1	2	2	2
I201_256			0.6197	0.60497	0.65153	2	2	2	2	256	I201	campus tree	1	2	2	2
I201_261			0.50761	0.52102	0.54923	1	1	2	2	261	I201	campus tree	6	0	0	2
I201_262			0.64633	0.57404	0.64333	2	2	2	2	262	I201	campus tree	7	2	2	2
I201_265			0.54543	0.52107	0.58189	1	2	2	2	265	I201	campus tree	10	0	2	2
I201_269			0.56479	0.5544	0.60218	1	1	2	2	269	I201	campus tree	14	0	0	2
I48_237_11_14			0.70922	0.61134	0.60539	1	1	1	1	237	I48	11_14	-16	1	1	1
I48_237_16_7			0.72974	0.62614	0.58571	1	1	1	1	237	I48	16_7	-6	1	1	1
I48_237_9_22			0.78779	0.65797	0.63372	1	1	1	1	237	I48	9_22	-9	1	1	1
I48_241_11_14			0.62884	0.56601	0.54676	1	1	1	1	241	I48	11_14	-12	1	1	1
I48_241_16_7			0.5665	0.50064	0.50066	1	1	2	1	241	I48	16_7	-2	1	1	0
I48_241_9_22			0.62696	0.55616	0.55302	1	1	1	1	241	I48	9_22	-5	1	1	1
I48_246_11_14			0.61412	0.50403	0.50661	1	1	1	1	246	I48	11_14	-7	1	1	1
I48_246_16_7			0.54605	0.53997	0.52412	1	1	2	2	246	I48	16_7	3	0	0	2
I48_246_9_22			0.61917	0.64565	0.62019	1	1	1	2	246	I48	9_22	0	0	0	0
I48_250_11_14			0.56385	0.54411	0.55301	1	1	1	1	250	I48	11_14	-3	1	1	1
I48_250_16_7			0.58921	0.50831	0.50467	1	2	1	2	250	I48	16_7	7	0	2	0
I48_250_9_22			0.57339	0.55521	0.53701	1	1	2	2	250	I48	9_22	4	0	0	2
I48_253_11_14			0.62513	0.52036	0.56017	1	1	2	2	253	I48	11_14	0	0	0	2
I48_253_16_7			0.60458	0.50156	0.51651	1	1	2	2	253	I48	16_7	10	0	0	2
I48_253_9_22			0.61124	0.51914	0.50657	1	1	1	2	253	I48	9_22	7	0	0	0
I48_256_11_14			0.66369	0.62077	0.64042	2	2	2	2	256	I48	11_14	3	2	2	2
I48_256_16_7			0.58832	0.57466	0.58068	2	2	2	2	256	I48	16_7	13	2	2	2
I48_256_9_22			0.54387	0.55151	0.54312	1	2	2	2	256	I48	9_22	10	0	2	2
L1_237_1_14			0.70084	0.7421	0.7313	1	1	1	1	237	L1	1_14	-27	1	1	1
L1_237_16_21			0.60093	0.67294	0.64819	1	1	1	1	237	L1	16_21	-27	1	1	1
L1_237_3_28			0.64162	0.74582	0.72516	1	1	1	1	237	L1	3_28	-26	1	1	1
L1_241_1_14			0.6604	0.59224	0.55401	1	1	1	1	241	L1	1_14	-23	1	1	1
L1_241_16_21			0.56924	0.53125	0.50039	1	1	2	1	241	L1	16_21	-23	1	1	0
L1_241_3_28			0.70328	0.60729	0.5805	1	1	1	1	241	L1	3_28	-22	1	1	1
L1_246_1_14			0.55234	0.66555	0.65603	1	1	1	1	246	L1	1_14	-18	1	1	1
L1_246_16_21			0.6604	0.59903	0.54197	1	1	1	1	246	L1	16_21	-18	1	1	1
L1_246_3_28			0.559	0.66297	0.60533	1	1	1	1	246	L1	3_28	-17	1	1	1
L1_250_1_14			0.58269	0.60525	0.59414	1	1	1	1	250	L1	1_14	-14	1	1	1
L1_250_16_21			0.57016	0.50131	0.51862	1	1	1	1	250	L1	16_21	-14	1	1	1
L1_250_3_28			0.5187	0.55648	0.53556	2	1	1	1	250	L1	3_28	-13	0	1	1
L1_253_1_14			0.52116	0.56225	0.52761	2	1	1	1	253	L1	1_14	-11	0	1	1
L1_253_16_21			0.5313	0.58114	0.51301	1	1	1	1	253	L1	16_21	-11	1	1	1
L1_253_3_28			0.50027	0.60511	0.53358	2	1	1	1	253	L1	3_28	-10	0	1	1
L1_256_16_21			0.58975	0.54186	0.57917	2	2	2	1	256	L1	16_21	-8	0	0	0
L1_256_3_28			0.53682	0.5333	0.51616	1	1	2	1	256	L1	3_28	-7	1	1	0
L1_264_1_14			0.72854	0.687	0.69265	2	2	2	2	264	L1	1_14	0	2	2	2
L1_264_16_21			0.64183	0.65223	0.70096	2	2	2	2	264	L1	16_21	0	2	2	2
L1_264_3_28			0.72061	0.60653	0.62712	2	2	2	2	264	L1	3_28	1	2	2	2
L33_237_3_16			0.63329	0.71392	0.62943	1	1	1	1	237	L33	3_16	-17	1	1	1
L33_237_4_29			0.68235	0.71108	0.64193	1	1	1	1	237	L33	4_29	-33	1	1	1
L33_241_18_11			0.63117	0.5957	0.59081	1	1	1	1	241	L33	18_11	-23	1	1	1
L33_241_3_16			0.51998	0.6073	0.58136	1	1	1	1	241	L33	3_16	-13	1	1	1
L33_241_4_29			0.59175	0.5907	0.55696	1	1	1	1	241	L33	4_29	-29	1	1	1
L33_246_3_16			0.57293	0.60913	0.52236	1	1	1	1	246	L33	3_16	-8	1	1	1
L33_246_4_29			0.65754	0.68746	0.6271	1	1	1	1	246	L33	4_29	-24	1	1	1
L33_250_18_11			0.52281	0.54603	0.54145	2	1	1	1	250	L33	18_11	-14	0	1	1
L33_250_3_16			0.51908	0.54803	0.54684	2	2	2	1	250	L33	3_16	-4	0	0	0
L33_253_3_16			0.52377	0.57596	0.57168	2	1	1	2	253	L33	3_16	-1	2	0	0
L33_253_4_29			0.57639	0.6277	0.58746	1	1	1	1	253	L33	4_29	-17	1	1	1
L33_256_18_11			0.58519	0.59819	0.62383	2	2	2	1	256	L33	18_11	-8	0	0	0
L33_256_3_16			0.55813	0.50014	0.50139	2	2	2	2	256	L33	3_16	2	2	2	2
L33_256_4_29			0.58339	0.50731	0.51776	2	2	2	1	256	L33	4_29	-14	0	0	0
L33_264_18_11			0.76638	0.72568	0.72687	2	2	2	2	264	L33	18_11	0	2	2	2
L33_264_3_16			0.75955	0.74904	0.75597	2	2	2	2	264	L33	3_16	10	2	2	2
L33_264_4_29			0.74543	0.76044	0.77838	2	2	2	1	264	L33	4_29	-6	0	0	0
E81_218_3_17	0.172628	1						1	1	218	E81	3_17	-28
E81_225_3_17	0.238381	1						1	1	225	E81	3_17	-21
E81_232_3_17	0.345451	1						1	1	232	E81	3_17	-14
E81_256_3_17	0.578356	2						2	2	256	E81	3_17	10
E81_264_3_17	0.675642	2						2	2	264	E81	3_17	18
E81_270_3_17	0.743677	2						2	2	270	E81	3_17	24
E81_218_4_5	0.253896	1						1	1	218	E81	4_5	-24
E81_225_4_5	0.303858	1						1	1	225	E81	4_5	-17
E81_232_4_5	0.37431	1						1	1	232	E81	4_5	-10
E81_256_4_5	0.696293	2						2	2	256	E81	4_5	14
E81_270_4_5	0.847231	2						2	2	270	E81	4_5	28
E81_218_7_8	0.28046	1						1	1	218	E81	7_8	-20
E81_225_7_8	0.262282	1						1	1	225	E81	7_8	-13
E81_232_7_8	0.344836	1						1	1	232	E81	7_8	-6
E81_256_7_8	0.627369	2						2	2	256	E81	7_8	18
E81_264_7_8	0.762065	2						2	2	264	E81	7_8	26
E81_270_7_8	0.763941	2						2	2	270	E81	7_8	32
E96_218_1_2	0.266852	1						1	1	218	E96	1_2	-25
E96_225_1_2	0.308516	1						1	1	225	E96	1_2	-18
E96_232_1_2	0.345448	1						1	1	232	E96	1_2	-11
E96_256_1_2	0.585511	2						2	2	256	E96	1_2	13
E96_264_1_2	0.65521	2						2	2	264	E96	1_2	21
E96_218_16_2	0.270757	1						1	1	218	E96	16_2	-20
E96_225_16_2	0.37008	1						1	1	225	E96	16_2	-13
E96_232_16_2	0.368556	1						1	1	232	E96	16_2	-6
E96_256_16_2	0.654363	2						2	2	256	E96	16_2	18
E96_225_3_13	0.269075	1						1	1	225	E96	3_13	-25
E96_232_3_13	0.348742	1						1	1	232	E96	3_13	-18
E96_256_3_13	0.573654	2						2	2	256	E96	3_13	6
E96_264_3_13	0.657684	2						2	2	264	E96	3_13	14
I48_218_11_14	0.256708	1						1	1	218	I48	11_14	-35
I48_225_11_14	0.269051	1						1	1	225	I48	11_14	-28
I48_232_11_14	0.359831	1						1	1	232	I48	11_14	-21
I48_264_11_14	0.733244	2						2	2	264	I48	11_14	11
I48_270_11_14	0.718382	2						2	2	270	I48	11_14	17
I48_218_16_7	0.219072	1						1	1	218	I48	16_7	-25
I48_225_16_7	0.293547	1						1	1	225	I48	16_7	-18
I48_232_16_7	0.320854	1						1	1	232	I48	16_7	-11
I48_264_16_7	0.659273	2						2	2	264	I48	16_7	21
I48_270_16_7	0.784289	2						2	2	270	I48	16_7	27
I48_218_9_22	0.24216	1						1	1	218	I48	9_22	-28
I48_225_9_22	0.300208	1						1	1	225	I48	9_22	-21
I48_232_9_22	0.344339	1						1	1	232	I48	9_22	-14
I48_264_9_22	0.714537	2						2	2	264	I48	9_22	18
I48_270_9_22	0.785365	2						2	2	270	I48	9_22	24
L1_218_1_14	0.219633	1						1	1	218	L1	1_14	-46
L1_225_1_14	0.28405	1						1	1	225	L1	1_14	-39
L1_232_1_14	0.359657	1						1	1	232	L1	1_14	-32
L1_270_1_14	0.722962	2						2	2	270	L1	1_14	6
L1_218_16_21	0.321328	1						1	1	218	L1	16_21	-46
L1_225_16_21	0.297994	1						1	1	225	L1	16_21	-39
L1_232_16_21	0.402927	1						1	1	232	L1	16_21	-32
L1_270_16_21	0.75841	2						2	2	270	L1	16_21	6
L1_218_3_28	0.256456	1						1	1	218	L1	3_28	-45
L1_225_3_28	0.312404	1						1	1	225	L1	3_28	-38
L1_232_3_28	0.335031	1						1	1	232	L1	3_28	-31
L1_270_3_28	0.723638	2						2	2	270	L1	3_28	7
L33_218_18_11	0.24849	1						1	1	218	L33	18_11	-46
L33_225_18_11	0.230618	1						1	1	225	L33	18_11	-39
L33_232_18_11	0.318548	1						1	1	232	L33	18_11	-32
L33_270_18_11	0.811388	2						2	2	270	L33	18_11	6
L33_218_3_16	0.245072	1						1	1	218	L33	3_16	-36
L33_225_3_16	0.285912	1						1	1	225	L33	3_16	-29
L33_232_3_16	0.44635	1						1	1	232	L33	3_16	-22
L33_270_3_16	0.728368	2						2	2	270	L33	3_16	16
L33_218_4_29	0.261914	1						1	1	218	L33	4_29	-52
L33_225_4_29	0.256039	1						1	1	225	L33	4_29	-45
L33_232_4_29	0.300878	1						1	1	232	L33	4_29	-38
L33_270_4_29	0.764054	2						2	2	270	L33	4_29	0

## Sheet: SDS16c_biomarkers_test2
Supplemental Data Set 16 Table c. Classification of leaf samples in the test set 2 based on biomarkers. A model including the top 13 biomarkers was applied to predict if the samples collected during autumn from control stems and girdled aspen stems (72 samples) belonged to either pre-senescence (green leaves, class 1) or senescence class (senescing/yellowing leaves class 2). Sample classification…
Sample ID	Class probability (5 markers)	Class probability (10 markers)	Class probability (13 markers)	Predicted class based on 5 metabolite markers	Predicted class based on 10 metabolite markers	Predicted class based on 13 metabolite markers	Class based on chlorophyll content	Treatment	DOY	Tree stand	Days from onset	Class comparison model 5 (1=class 1 in both methods, markers and CCI, 2=class 2 in both methods,0=discrepancy between the two methods)	Class comparison model 10 (1=class 1 in both methods, markers and CCI, 2=class 2 in both methods,0=discrepancy between the two methods)	Class comparison model 13 (1=class 1 in both methods, markers and CCI, 2=class 2 in both methods,0=discrepancy between the two methods)
C_222_1	0.70186	0.75279	0.73461	1	1	1	1	C	222	1	-42	1	1	1
C_229_1	0.8137	0.80321	0.79173	1	1	1	1	C	229	1	-35	1	1	1
C_239_1	0.73053	0.75042	0.72805	1	1	1	1	C	239	1	-25	1	1	1
C_243_1	0.68449	0.69949	0.68619	1	1	1	1	C	243	1	-21	1	1	1
C_250_1	0.63846	0.69472	0.67834	1	1	1	1	C	250	1	-14	1	1	1
C_257_1	0.52859	0.61426	0.61809	2	1	1	1	C	257	1	-7	0	1	1
C_264_1	0.50577	0.60194	0.61479	2	1	1	2	C	264	1	0	2	0	0
C_267_1	0.60216	0.66995	0.67743	1	1	1	2	C	267	1	3	0	0	0
C_271_1	0.61839	0.52238	0.51441	2	2	2	2	C	271	1	7	2	2	2
G_222_1	0.56324	0.59011	0.57518	1	1	1	1	G	222	1	-42	1	1	1
G_229_1	0.66951	0.6196	0.60885	1	1	1	1	G	229	1	-35	1	1	1
G_239_1	0.65415	0.59591	0.57364	1	1	1	1	G	239	1	-25	1	1	1
G_243_1	0.62634	0.56556	0.55161	1	1	1	1	G	243	1	-21	1	1	1
G_250_1	0.56026	0.54031	0.53881	1	1	1	1	G	250	1	-14	1	1	1
G_257_1	0.70788	0.62898	0.62115	1	1	1	1	G	257	1	-7	1	1	1
G_264_1	0.53432	0.52553	0.53625	1	1	1	2	G	264	1	0	0	0	0
G_267_1	0.69615	0.55098	0.53593	1	1	1	2	G	267	1	3	0	0	0
G_271_1	0.52122	0.5271	0.52699	2	2	2	2	G	271	1	7	2	2	2
C_222_2	0.67388	0.74863	0.72547	1	1	1	1	C	222	2	-35	1	1	1
C_229_2	0.55468	0.72925	0.72139	1	1	1	1	C	229	2	-28	1	1	1
C_239_2	0.55834	0.72621	0.72066	1	1	1	1	C	239	2	-18	1	1	1
C_243_2	0.5033	0.70466	0.70616	1	1	1	1	C	243	2	-14	1	1	1
C_250_2	0.5375	0.69358	0.70411	2	1	1	1	C	250	2	-7	0	1	1
C_257_2	0.7887	0.51137	0.53355	2	2	1	2	C	257	2	0	2	2	0
C_264_2	0.54337	0.64654	0.67562	2	1	1	2	C	264	2	7	2	0	0
C_267_2	0.64047	0.55367	0.59865	2	1	2	2	C	267	2	10	2	0	2
C_271_2	0.61945	0.54252	0.57968	2	1	2	2	C	271	2	14	2	0	2
G_222_2	0.64121	0.63115	0.60376	1	1	1	1	G	222	2	-17	1	1	1
G_229_2	0.65998	0.59376	0.5733	1	1	1	1	G	229	2	-10	1	1	1
G_239_2	0.63521	0.55966	0.54696	1	1	1	2	G	239	2	0	0	0	0
G_243_2	0.52944	0.51216	0.50187	1	1	2	2	G	243	2	4	0	0	2
G_250_2	0.69628	0.64249	0.61604	2	2	2	2	G	250	2	11	2	2	2
G_257_2	0.50697	0.5274	0.53384	2	2	2	2	G	257	2	18	2	2	2
G_264_2	0.68813	0.63245	0.65516	2	2	2	2	G	264	2	25	2	2	2
G_267_2	0.70735	0.6211	0.6494	2	2	2	2	G	267	2	28	2	2	2
G_271_2	0.74597	0.65443	0.69209	2	2	2	2	G	271	2	32	2	2	2
C_222_3	0.63612	0.56706	0.51241	1	1	1	1	C	222	3	-7	1	1	1
C_229_3	0.56922	0.53669	0.51605	1	1	2	2	C	229	3	0	0	0	2
C_239_3	0.56579	0.5995	0.53104	1	1	1	2	C	239	3	10	0	0	0
C_243_3	0.57338	0.53955	0.57783	2	2	2	2	C	243	3	14	2	2	2
C_250_3	0.55776	0.51481	0.52903	2	1	2	2	C	250	3	21	2	0	2
C_257_3	0.51294	0.55346	0.58667	2	2	2	2	C	257	3	28	2	2	2
C_264_3	0.50616	0.51568	0.56745	2	2	2	2	C	264	3	35	2	2	2
C_267_3	0.5445	0.51825	0.57636	1	2	2	2	C	267	3	38	0	2	2
C_271_3	0.55417	0.54333	0.61594	1	2	2	2	C	271	3	42	0	2	2
G_222_3	0.66802	0.53136	0.59959	1	2	2	1	G	222	3	-7	1	0	0
G_229_3	0.65328	0.51984	0.53389	1	1	2	2	G	229	3	0	0	0	2
G_239_3	0.78121	0.53025	0.53924	1	2	2	2	G	239	3	10	0	2	2
G_243_3	0.66128	0.55342	0.59984	1	2	2	2	G	243	3	14	0	2	2
G_250_3	0.59149	0.57599	0.63029	1	2	2	2	G	250	3	21	0	2	2
G_257_3	0.51968	0.61521	0.65896	1	2	2	2	G	257	3	28	0	2	2
G_264_3	0.5199	0.60945	0.64878	2	2	2	2	G	264	3	35	2	2	2
G_267_3	0.59962	0.65145	0.71464	2	2	2	2	G	267	3	38	2	2	2
G_271_3	0.61116	0.61444	0.68803	1	2	2	2	G	271	3	42	0	2	2
C_222_4	0.68002	0.734	0.71546	1	1	1	1	C	222	4	-42	1	1	1
C_229_4	0.69454	0.76191	0.74797	1	1	1	1	C	229	4	-35	1	1	1
C_239_4	0.71729	0.74458	0.73493	1	1	1	1	C	239	4	-25	1	1	1
C_243_4	0.53235	0.62778	0.61571	1	1	1	1	C	243	4	-21	1	1	1
C_250_4	0.59606	0.6517	0.6446	1	1	1	1	C	250	4	-14	1	1	1
C_257_4	0.519	0.56042	0.58659	2	1	1	1	C	257	4	-7	0	1	1
C_264_4	0.64621	0.50778	0.53103	2	1	1	2	C	264	4	0	2	0	0
C_267_4	0.6583	0.50873	0.54456	2	1	1	2	C	267	4	3	2	0	0
C_271_4	0.70938	0.57739	0.55223	2	2	2	2	C	271	4	7	2	2	2
G_222_4	0.7592	0.60396	0.57255	1	1	1	1	G	222	4	-21	1	1	1
G_229_4	0.67436	0.58991	0.57287	1	1	1	1	G	229	4	-14	1	1	1
G_239_4	0.5062	0.53404	0.5482	1	2	2	1	G	239	4	-4	1	0	0
G_243_4	0.61424	0.52887	0.51492	1	1	1	2	G	243	4	0	0	0	0
G_250_4	0.50172	0.58852	0.58472	1	2	2	2	G	250	4	7	0	2	2
G_257_4	0.56458	0.62281	0.60876	2	2	2	2	G	257	4	14	2	2	2
G_264_4	0.54341	0.56581	0.57706	2	2	2	2	G	264	4	21	2	2	2
G_267_4	0.56767	0.50838	0.51952	1	2	2	2	G	267	4	24	0	2	2
G_271_4	0.62901	0.53413	0.50175	1	2	2	2	G	271	4	28	0	2	2
