# Supplementary material for: Salicylic acid metabolism and signalling coordinate senescence initiation in aspen in nature
Source: Nat Commun. 2023 Jul 18;14:4288. doi: 10.1038/s41467-023-39564-5 (PMC10354028; doi:10.1038/s41467-023-39564-5)
Supplement: Supplementary file 5 — Supplementary Data 1-16 [file 41467_2023_39564_MOESM5_ESM.zip › Supplementary_Data_1-16/Supplementary_Data_2.xlsx]

## Sheet: SDS2a_Aspen_SAGs
Supplemental Data Set 2 Table a. List of consistently up- and downregulated genes (Senescence-associated genes-SAGs) during autumn in aspen (511 shared upregulated and 353 downregulated genes among four genotypes and two study years, log2 fold change cut off 1).
Expression pattern during autumn	Potra-ID	Potra-Description	ATG-ID	Gene name	Module number 2018	ModuleColor 2018	Module number 2011	Module color 2011
Downregulated	Potra2n10c20517	UniRef90_UPI000B78484Dprobable membrane-associated kinase regulator 4 n=1 Tax=Hevea brasiliensis TaxID=3981 RepID=UPI000B78484D	AT2G39370		I	turquoise
Downregulated	Potra2n10c20813	UniRef90_UPI0007728C44 putative UDP-rhamnose:rhamnosyltransferase 1 n=1 Tax=Ricinus communis TaxID=3988 RepID=UPI0007728C44	AT5G49690		I	turquoise	1	turquoise-2011
Downregulated	Potra2n10c20927	UniRef90_B9HY15FAD-binding PCMH-type domain-containing protein n=12 Tax=Mesangiospermae TaxID=1437183 RepID=B9HY15_POPTR	AT3G19820		I	turquoise	1	turquoise-2011
Downregulated	Potra2n10c21018	UniRef90_A0A2K1YUW4Alpha-1,4 glucan phosphorylase n=3 Tax=Populus TaxID=3689 RepID=A0A2K1YUW4_POPTR	AT3G29320		I	turquoise	1	turquoise-2011
Downregulated	Potra2n10c21986	UniRef90_UPI000B78A74ED-cysteine desulfhydrase 2, mitochondrial isoform X1 n=3 Tax=Hevea brasiliensis TaxID=3981 RepID=UPI000B78A74E	AT3G26115		I	turquoise	1	turquoise-2011
Downregulated	Potra2n11c22479	UniRef90_A0A1S3VJM2probable ribose-5-phosphate isomerase 4, chloroplastic n=6 Tax=indigoferoid/millettioid clade TaxID=2233855 RepID=A0A1S3VJM2_VIGRR	AT5G44520		I	turquoise	1	turquoise-2011
Downregulated	Potra2n11c22505	UniRef90_E9N6U11,3-beta-D-glucanase GH17_65 n=5 Tax=Populus TaxID=3689 RepID=E9N6U1_POPPZ	AT1G32860		I	turquoise	1	turquoise-2011
Downregulated	Potra2n11c22967	UniRef90_A0A2P6Q5I8Putative Galactose-binding domain-containing protein n=2 Tax=Rosoideae TaxID=171638 RepID=A0A2P6Q5I8_ROSCH	AT1G29980		I	turquoise
Downregulated	Potra2n11c23082	UniRef90_A0A1Q3C4M7mTERF domain-containing protein n=1 Tax=Cephalotus follicularis TaxID=3775 RepID=A0A1Q3C4M7_CEPFO	AT2G34620		I	turquoise	1	turquoise-2011
Downregulated	Potra2n11c23192	UniRef90_A0A2K1YGQ4Uncharacterized protein n=3 Tax=Populus TaxID=3689 RepID=A0A2K1YGQ4_POPTR			I	turquoise
Downregulated	Potra2n11c23219	UniRef90_UPI000B795BE6low-temperature-induced cysteine proteinase-like n=1 Tax=Hevea brasiliensis TaxID=3981 RepID=UPI000B795BE6	AT1G09850		I	turquoise
Downregulated	Potra2n11c23267	UniRef90_A0A2K1YGA8D-aminoacyl-tRNA deacylase n=4 Tax=Populus TaxID=3689 RepID=A0A2K1YGA8_POPTR	AT4G18460		I	turquoise	1	turquoise-2011
Downregulated	Potra2n11c23309	UniRef90_A0A2K1YFY8Squamosa promoter-binding-like protein n=3 Tax=Populus TaxID=3689 RepID=A0A2K1YFY8_POPTR	AT1G53160		I	turquoise	1	turquoise-2011
Downregulated	Potra2n12c24277	UniRef90_B9I2X2Flavin-containing monooxygenase n=3 Tax=Populus TaxID=3689 RepID=B9I2X2_POPTR	AT5G07800		I	turquoise	1	turquoise-2011
Downregulated	Potra2n12c24764	UniRef90_A0A1R3ITF2Phosphate-induced protein 1 n=17 Tax=Malvaceae TaxID=3629 RepID=A0A1R3ITF2_COCAP	AT5G51550		I	turquoise	1	turquoise-2011
Downregulated	Potra2n13c25082	UniRef90_UPI000CE2661Eindole-3-acetic acid-amido synthetase GH3.10 isoform X1 n=1 Tax=Quercus suber TaxID=58331 RepID=UPI000CE2661E	AT4G03400		I	turquoise	1	turquoise-2011
Downregulated	Potra2n13c25160	UniRef90_U5FWH5Bet_v_1 domain-containing protein n=4 Tax=Populus TaxID=3689 RepID=U5FWH5_POPTR	AT1G70880		I	turquoise	1	turquoise-2011
Downregulated	Potra2n13c25343	UniRef90_U5FSB2Usp domain-containing protein n=5 Tax=Populus TaxID=3689 RepID=U5FSB2_POPTR	AT1G68300		I	turquoise	1	turquoise-2011
Downregulated	Potra2n13c25349	UniRef90_A9PDP5Uncharacterized protein n=3 Tax=Populus TaxID=3689 RepID=A9PDP5_POPTR	AT1G71970		I	turquoise	1	turquoise-2011
Downregulated	Potra2n13c25842	UniRef90_A0A2K1Y168Uncharacterized protein n=2 Tax=Populus TaxID=3689 RepID=A0A2K1Y168_POPTR	AT5G37360		I	turquoise	3	brown-2011
Downregulated	Potra2n14c26503	UniRef90_U5FNF9C2H2-type domain-containing protein n=3 Tax=Populus TaxID=3689 RepID=U5FNF9_POPTR	AT5G52010		I	turquoise	1	turquoise-2011
Downregulated	Potra2n14c26553	UniRef90_A0A1R3I8Y6Calcium-binding EF-hand n=4 Tax=Corchorus TaxID=93758 RepID=A0A1R3I8Y6_COCAP			I	turquoise
Downregulated	Potra2n14c26606	UniRef90_A0A2K1XQ13SANT domain-containing protein n=3 Tax=Populus TaxID=3689 RepID=A0A2K1XQ13_POPTR	AT5G42630		I	turquoise	1	turquoise-2011
Downregulated	Potra2n14c26616	UniRef90_U5FU40DYW_deaminase domain-containing protein n=3 Tax=Populus TaxID=3689 RepID=U5FU40_POPTR	AT2G15690		I	turquoise	1	turquoise-2011
Downregulated	Potra2n14c26689	UniRef90_B9GP63Protein kinase domain-containing protein n=8 Tax=Malpighiales TaxID=3646 RepID=B9GP63_POPTR	AT2G44830		I	turquoise	1	turquoise-2011
Downregulated	Potra2n14c26999	UniRef90_B9I8K6PlsC domain-containing protein n=19 Tax=rosids TaxID=71275 RepID=B9I8K6_POPTR	AT4G00400		I	turquoise	1	turquoise-2011
Downregulated	Potra2n14c27239	UniRef90_B9GTA7Protoporphyrinogen oxidase n=6 Tax=Populus TaxID=3689 RepID=B9GTA7_POPTR	AT4G01690		I	turquoise	1	turquoise-2011
Downregulated	Potra2n14c27245	UniRef90_B9TA63Polygalacturonase, putative n=2 Tax=Ricinus communis TaxID=3988 RepID=B9TA63_RICCO	AT3G62110		I	turquoise	1	turquoise-2011
Downregulated	Potra2n14c27561	UniRef90_B9IA72Protein kinase domain-containing protein n=3 Tax=Populus TaxID=3689 RepID=B9IA72_POPTR	AT3G26700		I	turquoise	1	turquoise-2011
Downregulated	Potra2n14c27580	UniRef90_A0A2K1XVU3Aa_trans domain-containing protein n=5 Tax=Populus TaxID=3689 RepID=A0A2K1XVU3_POPTR	AT5G16740		I	turquoise	1	turquoise-2011
Downregulated	Potra2n14c27825	UniRef90_A0A2K1XXG2Formin-like protein n=3 Tax=Populus TaxID=3689 RepID=A0A2K1XXG2_POPTR	AT3G25500		I	turquoise	1	turquoise-2011
Downregulated	Potra2n15c28108	UniRef90_A0A4U5QAA5LRR receptor-like serine/threonine-protein kinase GSO2 n=2 Tax=Populus TaxID=3689 RepID=A0A4U5QAA5_POPAL	AT5G51560		I	turquoise	1	turquoise-2011
Downregulated	Potra2n15c28231	UniRef90_B9R937Short chain alcohol dehydrogenase, putative n=1 Tax=Ricinus communis TaxID=3988 RepID=B9R937_RICCO	AT2G47140		I	turquoise	3	brown-2011
Downregulated	Potra2n15c28547	UniRef90_B9RB37Phosphoglycerate mutase, putative n=1 Tax=Ricinus communis TaxID=3988 RepID=B9RB37_RICCO	AT5G62840		I	turquoise	1	turquoise-2011
Downregulated	Potra2n15c28727	UniRef90_UPI000B792747zinc finger protein CONSTANS-LIKE 16-like n=1 Tax=Hevea brasiliensis TaxID=3981 RepID=UPI000B792747	AT1G25440		I	turquoise	1	turquoise-2011
Downregulated	Potra2n15c28890	UniRef90_A0A1L6K526Protein kinase domain-containing protein n=5 Tax=Populus TaxID=3689 RepID=A0A1L6K526_POPTO	AT3G17840		I	turquoise	1	turquoise-2011
Downregulated	Potra2n15c28902	UniRef90_A0A2C9VFE9Cyclin N-terminal domain-containing protein n=2 Tax=Manihot esculenta TaxID=3983 RepID=A0A2C9VFE9_MANES			I	turquoise
Downregulated	Potra2n16c29494	UniRef90_UPI000B76C36Dprotein NRT1/ PTR FAMILY 3.1-like n=1 Tax=Hevea brasiliensis TaxID=3981 RepID=UPI000B76C36D	AT1G68570		I	turquoise	1	turquoise-2011
Downregulated	Potra2n16c29786	UniRef90_A0A2K1XBG6C2H2-type domain-containing protein n=3 Tax=Populus TaxID=3689 RepID=A0A2K1XBG6_POPTR	AT3G58070		I	turquoise
Downregulated	Potra2n16c30375	UniRef90_A0A3N7G5M9Uncharacterized protein n=1 Tax=Populus trichocarpa TaxID=3694 RepID=A0A3N7G5M9_POPTR			I	turquoise
Downregulated	Potra2n16c30408	UniRef90_UPI00057ADBBDmacrophage migration inhibitory factor homolog isoform X2 n=2 Tax=Populus euphratica TaxID=75702 RepID=UPI00057ADBBD	AT5G01650		I	turquoise	1	turquoise-2011
Downregulated	Potra2n16c30497	UniRef90_B9IGS6PKS_ER domain-containing protein n=5 Tax=Populus TaxID=3689 RepID=B9IGS6_POPTR	AT1G23740		I	turquoise	1	turquoise-2011
Downregulated	Potra2n16c30498	UniRef90_B9IGS7RING-type domain-containing protein n=3 Tax=Populus TaxID=3689 RepID=B9IGS7_POPTR	AT1G49230		I	turquoise	1	turquoise-2011
Downregulated	Potra2n178s34800	UniRef90_Q64K29(-)-germacrene D synthase n=8 Tax=Populus TaxID=3689 RepID=Q64K29_9ROSI	AT5G23960		I	turquoise
Downregulated	Potra2n17c31219	UniRef90_B9RUP8Multidrug resistance protein 1, 2, putative n=116 Tax=Mesangiospermae TaxID=1437183 RepID=B9RUP8_RICCO	AT3G28860		I	turquoise	1	turquoise-2011
Downregulated	Potra2n17c31573	UniRef90_A0A4U5N9P6MADS-box protein JOINTLESS-like isoform X2 n=1 Tax=Populus alba TaxID=43335 RepID=A0A4U5N9P6_POPAL	AT4G24540		I	turquoise	1	turquoise-2011
Downregulated	Potra2n17c31675	UniRef90_A0A2K1X333NPH3 domain-containing protein n=3 Tax=Populus TaxID=3689 RepID=A0A2K1X333_POPTR	AT3G22104		I	turquoise	1	turquoise-2011
Downregulated	Potra2n17c31683	UniRef90_A0A4V6AAD6Proline-rich family protein n=2 Tax=Populus alba TaxID=43335 RepID=A0A4V6AAD6_POPAL			I	turquoise
Downregulated	Potra2n18c32067	UniRef90_A0A3N7GA77BHLH domain-containing protein n=4 Tax=Populus TaxID=3689 RepID=A0A3N7GA77_POPTR	AT5G57150		I	turquoise	1	turquoise-2011
Downregulated	Potra2n18c32269	UniRef90_UPI00057B2A22wall-associated receptor kinase-like 5 isoform X2 n=1 Tax=Populus euphratica TaxID=75702 RepID=UPI00057B2A22	AT4G19810		I	turquoise	1	turquoise-2011
Downregulated	Potra2n18c32314	UniRef90_B9STQ9DNA-3-methyladenine glycosylase, putative n=3 Tax=Euphorbiaceae TaxID=3977 RepID=B9STQ9_RICCO	AT5G57970		I	turquoise	1	turquoise-2011
Downregulated	Potra2n18c32444	UniRef90_B9IM09CASP-like protein 2C1 n=4 Tax=Populus TaxID=3689 RepID=CSPLG_POPTR	AT4G25830		I	turquoise
Downregulated	Potra2n18c33062	UniRef90_UPI000B8D1100hydroxyproline O-arabinosyltransferase 1 n=1 Tax=Carica papaya TaxID=3649 RepID=UPI000B8D1100	AT5G25265		I	turquoise	1	turquoise-2011
Downregulated	Potra2n18c33108	UniRef90_A0A2R6PJ27Nuclear nucleic acid-binding protein like n=2 Tax=Actinidia chinensis var. chinensis TaxID=1590841 RepID=A0A2R6PJ27_ACTCH	AT5G25080		I	turquoise	3	brown-2011
Downregulated	Potra2n1c1408	UniRef90_A0A2I4DZF6zinc transporter 5-like isoform X1 n=2 Tax=Juglans regia TaxID=51240 RepID=A0A2I4DZF6_JUGRE	AT3G12750		I	turquoise
Downregulated	Potra2n1c1437	UniRef90_A0A061GDY7Subtilase family protein isoform 1 n=6 Tax=Malvaceae TaxID=3629 RepID=A0A061GDY7_THECC	AT3G14240		I	turquoise
Downregulated	Potra2n1c1618	UniRef90_A0A2K2BZS7LEA_2 domain-containing protein n=6 Tax=Populus TaxID=3689 RepID=A0A2K2BZS7_POPTR	AT1G45688		I	turquoise	8	pink-2011
Downregulated	Potra2n1c1640	UniRef90_A9PFE52Fe-2S ferredoxin-type domain-containing protein n=4 Tax=Populus TaxID=3689 RepID=A9PFE5_POPTR	AT3G16250		I	turquoise	1	turquoise-2011
Downregulated	Potra2n1c2119	UniRef90_A9PH50NAD(P)-bd_dom domain-containing protein n=3 Tax=Populus TaxID=3689 RepID=A9PH50_POPTR	AT3G46780		I	turquoise	1	turquoise-2011
Downregulated	Potra2n1c2120	UniRef90_UPI0007729F8Ftropinone reductase homolog At5g06060-like isoform X1 n=1 Tax=Ricinus communis TaxID=3988 RepID=UPI0007729F8F	AT2G29260		I	turquoise	1	turquoise-2011
Downregulated	Potra2n1c2123	UniRef90_A0A2K2C313PPM-type phosphatase domain-containing protein n=3 Tax=Populus TaxID=3689 RepID=A0A2K2C313_POPTR	AT2G29380		I	turquoise	1	turquoise-2011
Downregulated	Potra2n1c2191	UniRef90_D7SJX7RING-type domain-containing protein n=1 Tax=Vitis vinifera TaxID=29760 RepID=D7SJX7_VITVI	AT5G01450		I	turquoise	1	turquoise-2011
Downregulated	Potra2n1c2238	UniRef90_UPI000B78D145photosystem II 5 kDa protein, chloroplastic-like n=1 Tax=Hevea brasiliensis TaxID=3981 RepID=UPI000B78D145	AT1G51400		I	turquoise	1	turquoise-2011
Downregulated	Potra2n1c2526	UniRef90_A0A2K1Z4X2AA_TRNA_LIGASE_II domain-containing protein n=8 Tax=Populus TaxID=3689 RepID=A0A2K1Z4X2_POPTR	AT4G33760		I	turquoise	1	turquoise-2011
Downregulated	Potra2n1c3065	UniRef90_B9GHR1Carbonic anhydrase n=13 Tax=Populus TaxID=3689 RepID=B9GHR1_POPTR	AT3G01500		I	turquoise	1	turquoise-2011
Downregulated	Potra2n1c3382	UniRef90_A0A2P5FL31NHL repeat n=2 Tax=Cannabaceae TaxID=3481 RepID=A0A2P5FL31_TREOI	AT3G14860		I	turquoise	1	turquoise-2011
Downregulated	Potra2n1c3810	UniRef90_B9GJI1HMA domain-containing protein n=3 Tax=Populus TaxID=3689 RepID=B9GJI1_POPTR	AT2G18196		I	turquoise	3	brown-2011
Downregulated	Potra2n2c4912	UniRef90_UPI00057B6448protein ABIL1-like isoform X1 n=1 Tax=Populus euphratica TaxID=75702 RepID=UPI00057B6448	AT2G46225		I	turquoise	1	turquoise-2011
Downregulated	Potra2n2c5570	UniRef90_A0A2K2BG37STAS domain-containing protein n=6 Tax=Populus TaxID=3689 RepID=A0A2K2BG37_POPTR	AT1G77990		I	turquoise	1	turquoise-2011
Downregulated	Potra2n2c5761	UniRef90_A9PDE1PMR5N domain-containing protein n=3 Tax=Populus TaxID=3689 RepID=A9PDE1_POPTR	AT1G48880		I	turquoise	1	turquoise-2011
Downregulated	Potra2n2c6048	UniRef90_A0A2K3NPF7Hexosyltransferase n=1 Tax=Trifolium pratense TaxID=57577 RepID=A0A2K3NPF7_TRIPR	AT1G06780		I	turquoise
Downregulated	Potra2n2c6243	UniRef90_G7I779Putative transcription factor bZIP family n=1 Tax=Medicago truncatula TaxID=3880 RepID=G7I779_MEDTR			I	turquoise	1	turquoise-2011
Downregulated	Potra2n2c6307	UniRef90_A9PE86Methyltransferase n=4 Tax=Populus TaxID=3689 RepID=A9PE86_POPTR	AT1G20330		I	turquoise	1	turquoise-2011
Downregulated	Potra2n2c6310	UniRef90_UPI00057B6EE4plastocyanin B, chloroplastic n=1 Tax=Populus euphratica TaxID=75702 RepID=UPI00057B6EE4	AT1G20340		I	turquoise	1	turquoise-2011
Downregulated	Potra2n2c6318	UniRef90_A9PHH6Phi class glutathione transferase GSTF1 n=6 Tax=Populus TaxID=3689 RepID=A9PHH6_POPTR	AT3G03190		I	turquoise	1	turquoise-2011
Downregulated	Potra2n3c6705	UniRef90_A0A2K2B9Q5Amidohydro_3 domain-containing protein n=5 Tax=Populus TaxID=3689 RepID=A0A2K2B9Q5_POPTR	AT3G55850		I	turquoise	1	turquoise-2011
Downregulated	Potra2n3c6852	UniRef90_A0A438EDN1Factor of DNA methylation 1 n=1 Tax=Vitis vinifera TaxID=29760 RepID=A0A438EDN1_VITVI	AT1G15910		I	turquoise	1	turquoise-2011
Downregulated	Potra2n3c6945	UniRef90_B9GZP6MYND-type domain-containing protein n=3 Tax=Populus TaxID=3689 RepID=B9GZP6_POPTR	AT1G67340		I	turquoise	1	turquoise-2011
Downregulated	Potra2n3c7032	UniRef90_UPI00057B36B0histone-lysine N-methyltransferase, H3 lysine-9 specific SUVH4-like isoform X3 n=1 Tax=Populus euphratica TaxID=75702 RepID=UPI00057B36B0	AT5G13960		I	turquoise
Downregulated	Potra2n3c7044	UniRef90_A0A097P981CYP51 n=4 Tax=Euphorbiaceae TaxID=3977 RepID=A0A097P981_HEVBR	AT1G11680		I	turquoise	3	brown-2011
Downregulated	Potra2n3c7105	UniRef90_B9GYF7AA_permease_C domain-containing protein n=4 Tax=Populus TaxID=3689 RepID=B9GYF7_POPTR	AT2G34960		I	turquoise	1	turquoise-2011
Downregulated	Potra2n3c7221	UniRef90_B9GXJ6LEA_2 domain-containing protein n=3 Tax=Populus TaxID=3689 RepID=B9GXJ6_POPTR	AT1G64450		I	turquoise	1	turquoise-2011
Downregulated	Potra2n3c7228	UniRef90_UPI000B7770FBNAD(P)H-quinone oxidoreductase subunit S, chloroplastic n=1 Tax=Hevea brasiliensis TaxID=3981 RepID=UPI000B7770FB	AT4G23890		I	turquoise	1	turquoise-2011
Downregulated	Potra2n3c7646	UniRef90_B9GZJ5CS domain-containing protein n=3 Tax=Populus TaxID=3689 RepID=B9GZJ5_POPTR	AT2G35500		I	turquoise	1	turquoise-2011
Downregulated	Potra2n3c7792	Populus trichocarpa clone Pop1-100A20, complete sequence			I	turquoise
Downregulated	Potra2n3c8052	UniRef90_A0A3N7EMB4Protein kinase domain-containing protein n=3 Tax=Populus trichocarpa TaxID=3694 RepID=A0A3N7EMB4_POPTR	AT5G49760		I	turquoise	1	turquoise-2011
Downregulated	Potra2n432s35661	UniRef90_Q45HK6Lipoxygenase n=4 Tax=Populus TaxID=3689 RepID=Q45HK6_POPDE	AT3G45140		I	turquoise	1	turquoise-2011
Downregulated	Potra2n4c10464	UniRef90_B9N0N1Pectin acetylesterase n=3 Tax=Populus TaxID=3689 RepID=B9N0N1_POPTR	AT5G45280		I	turquoise
Downregulated	Potra2n4c8412	UniRef90_UPI000B775267probable acyl-activating enzyme 5, peroxisomal n=1 Tax=Hevea brasiliensis TaxID=3981 RepID=UPI000B775267	AT5G16370		I	turquoise	1	turquoise-2011
Downregulated	Potra2n4c8815	UniRef90_A0A2K1YG21Malectin_like domain-containing protein n=5 Tax=Populus TaxID=3689 RepID=A0A2K1YG21_POPTR	AT1G28340		I	turquoise	1	turquoise-2011
Downregulated	Potra2n4c9141	UniRef90_B9H3G7CbiA domain-containing protein n=9 Tax=Malpighiales TaxID=3646 RepID=B9H3G7_POPTR	AT5G24020		I	turquoise	3	brown-2011
Downregulated	Potra2n4c9428	UniRef90_A0A1R3J131Protein kinase domain-containing protein n=1 Tax=Corchorus capsularis TaxID=210143 RepID=A0A1R3J131_COCAP	AT5G16000		I	turquoise	1	turquoise-2011
Downregulated	Potra2n4c9775	UniRef90_UPI00057A238Bprotein TIC 62, chloroplastic-like isoform X1 n=2 Tax=Populus euphratica TaxID=75702 RepID=UPI00057A238B	AT3G18890		I	turquoise	1	turquoise-2011
Downregulated	Potra2n5c10897	UniRef90_Q8RW15Auxin-responsive protein n=8 Tax=Populus TaxID=3689 RepID=Q8RW15_POPPZ	AT4G14550		I	turquoise	1	turquoise-2011
Downregulated	Potra2n5c10998	UniRef90_A0A4U5Q5U7Transcription factor PIF4-like isoform X2 n=1 Tax=Populus alba TaxID=43335 RepID=A0A4U5Q5U7_POPAL	AT3G59060		I	turquoise	1	turquoise-2011
Downregulated	Potra2n5c11178	UniRef90_A0A2K2AIR4Exostosin domain-containing protein n=2 Tax=Populus TaxID=3689 RepID=A0A2K2AIR4_POPTR	AT1G21480		I	turquoise	3	brown-2011
Downregulated	Potra2n5c11220	UniRef90_A0A4U5PTR2NAD(P)H-quinone oxidoreductase subunit M, chloroplastic n=1 Tax=Populus alba TaxID=43335 RepID=A0A4U5PTR2_POPAL	AT4G37925		I	turquoise	1	turquoise-2011
Downregulated	Potra2n5c11293	UniRef90_UPI0010A494A8 phosphatidylinositol 4-phosphate 5-kinase 5 n=2 Tax=Prosopis alba TaxID=207710 RepID=UPI0010A494A8	AT1G21920		I	turquoise	1	turquoise-2011
Downregulated	Potra2n5c11316	UniRef90_A0A2K2BFT0Phosphatidylinositol 4-phosphate 5-kinase n=4 Tax=Populus TaxID=3689 RepID=A0A2K2BFT0_POPTR	AT1G21980		I	turquoise
Downregulated	Potra2n5c11411	UniRef90_A0A3N7FW29PEROXIDASE_4 domain-containing protein n=4 Tax=Populus TaxID=3689 RepID=A0A3N7FW29_POPTR	AT4G09010		I	turquoise	1	turquoise-2011
Downregulated	Potra2n5c11591	UniRef90_A0A4U5MA66Putative serine/threonine-protein kinase n=3 Tax=Populus TaxID=3689 RepID=A0A4U5MA66_POPAL	AT4G02630		I	turquoise	1	turquoise-2011
Downregulated	Potra2n5c11732	UniRef90_A0A2K2AFM6J domain-containing protein n=7 Tax=Populus TaxID=3689 RepID=A0A2K2AFM6_POPTR	AT4G36520		I	turquoise	1	turquoise-2011
Downregulated	Potra2n660s36323	UniRef90_Q45HK6Lipoxygenase n=4 Tax=Populus TaxID=3689 RepID=Q45HK6_POPDE	AT3G45140		I	turquoise	1	turquoise-2011
Downregulated	Potra2n672s36359	UniRef90_U7E2N2TRANSPORT INHIBITOR RESPONSE 1 family protein n=4 Tax=Populus TaxID=3689 RepID=U7E2N2_POPTR	AT3G62980		I	turquoise	1	turquoise-2011
Downregulated	Potra2n6c13608	UniRef90_A0A4U5MPD8Homogentisate solanesyltransferase, chloroplastic n=3 Tax=Populus TaxID=3689 RepID=A0A4U5MPD8_POPAL	AT3G11945		I	turquoise	1	turquoise-2011
Downregulated	Potra2n6c13776	UniRef90_A0A4U5MPG4Leucine-rich repeat family protein n=1 Tax=Populus alba TaxID=43335 RepID=A0A4U5MPG4_POPAL	AT4G30520		I	turquoise	1	turquoise-2011
Downregulated	Potra2n6c13978	UniRef90_B9H8W8Amino_oxidase domain-containing protein n=4 Tax=Populus TaxID=3689 RepID=B9H8W8_POPTR	AT4G29720		I	turquoise	1	turquoise-2011
Downregulated	Potra2n6c13986	UniRef90_UPI000772A396tetraspanin-2 n=1 Tax=Ricinus communis TaxID=3988 RepID=UPI000772A396	AT2G19580		I	turquoise	1	turquoise-2011
Downregulated	Potra2n6c14040	UniRef90_A0A2K2A2D5Mechanosensitive ion channel protein n=3 Tax=Populus TaxID=3689 RepID=A0A2K2A2D5_POPTR	AT5G12080		I	turquoise	1	turquoise-2011
Downregulated	Potra2n6c14171	UniRef90_UPI00077E9216transcription initiation factor TFIID subunit 7-like n=1 Tax=Ziziphus jujuba TaxID=326968 RepID=UPI00077E9216	AT2G42760		I	turquoise	1	turquoise-2011
Downregulated	Potra2n6c15379	UniRef90_A0A2K1X8J8WD_REPEATS_REGION domain-containing protein n=4 Tax=Populus TaxID=3689 RepID=A0A2K1X8J8_POPTR	AT3G13290		I	turquoise	1	turquoise-2011
Downregulated	Potra2n7c15463	UniRef90_B9HGP0SBP-type domain-containing protein n=2 Tax=Populus TaxID=3689 RepID=B9HGP0_POPTR	AT3G15270		I	turquoise	1	turquoise-2011
Downregulated	Potra2n7c15477	UniRef90_B9HGR1HTH myb-type domain-containing protein n=4 Tax=Populus TaxID=3689 RepID=B9HGR1_POPTR	AT2G20570		I	turquoise	1	turquoise-2011
Downregulated	Potra2n7c16566	UniRef90_B9HFS9Protein kinase domain-containing protein n=2 Tax=Populus TaxID=3689 RepID=B9HFS9_POPTR	AT5G65700		I	turquoise	3	brown-2011
Downregulated	Potra2n7c16573	UniRef90_B9HFT5Xyloglucan endotransglucosylase/hydrolase n=5 Tax=Populus TaxID=3689 RepID=B9HFT5_POPTR	AT5G65730		I	turquoise	1	turquoise-2011
Downregulated	Potra2n8c17236	UniRef90_A0A2K1ZD42ATPase_AAA_core domain-containing protein n=3 Tax=Populus TaxID=3689 RepID=A0A2K1ZD42_POPTR	AT2G40130		I	turquoise	1	turquoise-2011
Downregulated	Potra2n8c17410	UniRef90_UPI000579D574methyltransferase-like protein 7B isoform X2 n=1 Tax=Populus euphratica TaxID=75702 RepID=UPI000579D574	AT1G69523		I	turquoise	1	turquoise-2011
Downregulated	Potra2n8c17426	UniRef90_A0A061EBS6Arabinanase/levansucrase/invertase, putative n=3 Tax=Byttnerioideae TaxID=214909 RepID=A0A061EBS6_THECC	AT1G26761		I	turquoise	1	turquoise-2011
Downregulated	Potra2n8c17497	UniRef90_A0A2K1ZEP2PfkB domain-containing protein n=3 Tax=Populus TaxID=3689 RepID=A0A2K1ZEP2_POPTR	AT1G69200		I	turquoise	3	brown-2011
Downregulated	Potra2n8c17871	UniRef90_UPI00057A972Emicrotubule-associated protein 70-2-like n=1 Tax=Populus euphratica TaxID=75702 RepID=UPI00057A972E	AT1G68060		I	turquoise	3	brown-2011
Downregulated	Potra2n8c17938	Populus trichocarpa protein indeterminate-domain 5, chloroplastic (LOC18101538), transcript variant X5, mRNA	AT2G02070		I	turquoise	1	turquoise-2011
Downregulated	Potra2n8c17970	UniRef90_A0A061EDL0Serine/threonine-protein kinase TAO3 n=3 Tax=Byttnerioideae TaxID=214909 RepID=A0A061EDL0_THECC	AT1G60010		I	turquoise	1	turquoise-2011
Downregulated	Potra2n8c18101	UniRef90_A0A2R6RUX9Toll-like receptor 7 n=1 Tax=Actinidia chinensis var. chinensis TaxID=1590841 RepID=A0A2R6RUX9_ACTCH	AT3G22970		I	turquoise	1	turquoise-2011
Downregulated	Potra2n8c18160	UniRef90_A0A3N7H0Z9WAT1-related protein n=4 Tax=Populus TaxID=3689 RepID=A0A3N7H0Z9_POPTR	AT5G07050		I	turquoise	1	turquoise-2011
Downregulated	Potra2n8c18188	UniRef90_B9HKR7dCTP pyrophosphatase 1 n=5 Tax=Populus TaxID=3689 RepID=B9HKR7_POPTR	AT3G25400		I	turquoise	1	turquoise-2011
Downregulated	Potra2n8c18613	UniRef90_U5G6M4Uncharacterized protein n=3 Tax=Populus TaxID=3689 RepID=U5G6M4_POPTR	AT5G49100		I	turquoise
Downregulated	Potra2n9c18717	UniRef90_A0A3N7H064RuvB-like helicase n=1 Tax=Populus trichocarpa TaxID=3694 RepID=A0A3N7H064_POPTR	AT5G22330		I	turquoise
Downregulated	Potra2n9c19090	UniRef90_B9HQ61BHLH domain-containing protein n=9 Tax=Populus TaxID=3689 RepID=B9HQ61_POPTR	AT4G34530		I	turquoise	1	turquoise-2011
Downregulated	Potra2n10c20208	UniRef90_A9XTM0Fasciclin-like arabinogalactan protein 15 n=10 Tax=Malvaceae TaxID=3629 RepID=A9XTM0_GOSHI	AT5G06390		III	brown
Downregulated	Potra2n10c20548	UniRef90_B9HTN1PsbP domain-containing protein n=4 Tax=Populus TaxID=3689 RepID=B9HTN1_POPTR	AT2G39470		III	brown	1	turquoise-2011
Downregulated	Potra2n10c20680	UniRef90_A0A103YIT0Peptidase S8/S53 domain-containing protein n=2 Tax=Cynara cardunculus var. scolymus TaxID=59895 RepID=A0A103YIT0_CYNCS	AT4G00230		III	brown	1	turquoise-2011
Downregulated	Potra2n10c20689	UniRef90_UPI000B7790F4G-box-binding factor-like isoform X1 n=2 Tax=Hevea brasiliensis TaxID=3981 RepID=UPI000B7790F4	AT3G54000		III	brown	1	turquoise-2011
Downregulated	Potra2n10c20926	UniRef90_UPI000B78B10Dlarge ribosomal RNA subunit accumulation protein YCED homolog 1, chloroplastic-like isoform X1 n=2 Tax=Hevea brasiliensis TaxID=3981 RepID=UPI000B78B10D	AT3G19810		III	brown	1	turquoise-2011
Downregulated	Potra2n10c20972	UniRef90_A0A067L227EF-hand domain-containing protein n=1 Tax=Jatropha curcas TaxID=180498 RepID=A0A067L227_JATCU	AT1G14020		III	brown	1	turquoise-2011
Downregulated	Potra2n10c21440	UniRef90_A0A2K1YSE7RING-type E3 ubiquitin transferase n=6 Tax=Populus TaxID=3689 RepID=A0A2K1YSE7_POPTR	AT1G23030		III	brown	1	turquoise-2011
Downregulated	Potra2n10c21479	UniRef90_A0A061EFG2ARM repeat superfamily protein isoform 1 n=5 Tax=Byttnerioideae TaxID=214909 RepID=A0A061EFG2_THECC	AT1G23180		III	brown	1	turquoise-2011
Downregulated	Potra2n10c21869	UniRef90_B9SQT1Ribonucleoprotein, chloroplast, putative n=1 Tax=Ricinus communis TaxID=3988 RepID=B9SQT1_RICCO	AT1G60000		III	brown	1	turquoise-2011
Downregulated	Potra2n10c21984	UniRef90_A0A2K1YP70PH domain-containing protein n=3 Tax=Populus TaxID=3689 RepID=A0A2K1YP70_POPTR	AT1G13170		III	brown	1	turquoise-2011
Downregulated	Potra2n10c22148	UniRef90_A0A191TDF9Adenylate dimethylallyltransferase 5b n=4 Tax=Populus TaxID=3689 RepID=A0A191TDF9_POPCA	AT5G19040		III	brown
Downregulated	Potra2n11c22415	UniRef90_A0A1Q3AV75Uridine kinase n=1 Tax=Cephalotus follicularis TaxID=3775 RepID=A0A1Q3AV75_CEPFO	AT4G26530		III	brown	1	turquoise-2011
Downregulated	Potra2n11c22562	UniRef90_A0A2P5EIN4Transmembrane protein n=2 Tax=Cannabaceae TaxID=3481 RepID=A0A2P5EIN4_TREOI	AT3G25190		III	brown	1	turquoise-2011
Downregulated	Potra2n11c22774	UniRef90_A0A1Q3DB07DUF1218 domain-containing protein (Fragment) n=1 Tax=Cephalotus follicularis TaxID=3775 RepID=A0A1Q3DB07_CEPFO	AT3G15480		III	brown	1	turquoise-2011
Downregulated	Potra2n11c22844	UniRef90_B9T1Y0Pentatricopeptide repeat-containing protein, putative n=1 Tax=Ricinus communis TaxID=3988 RepID=B9T1Y0_RICCO	AT3G15200		III	brown	1	turquoise-2011
Downregulated	Potra2n11c22906	UniRef90_A0A4U5NR19Pathogen-related protein n=1 Tax=Populus alba TaxID=43335 RepID=A0A4U5NR19_POPAL	AT1G78780		III	brown
Downregulated	Potra2n11c22931	UniRef90_UPI000D18B5EC50S ribosomal protein L13, chloroplastic isoform X2 n=1 Tax=Populus trichocarpa TaxID=3694 RepID=UPI000D18B5EC	AT1G78630		III	brown	3	brown-2011
Downregulated	Potra2n11c22942	UniRef90_B9I078Glyco_transf_20 domain-containing protein n=6 Tax=Populus TaxID=3689 RepID=B9I078_POPTR	AT1G78580		III	brown	1	turquoise-2011
Downregulated	Potra2n11c23008	UniRef90_B9I1A1Ribosomal_S10 domain-containing protein n=4 Tax=Pentapetalae TaxID=1437201 RepID=B9I1A1_POPTR	AT3G13120		III	brown	1	turquoise-2011
Downregulated	Potra2n11c23222	UniRef90_B9T845Peroxisomal targeting signal 2 receptor, putative n=6 Tax=Malpighiales TaxID=3646 RepID=B9T845_RICCO	AT1G29260		III	brown	1	turquoise-2011
Downregulated	Potra2n11c23670	UniRef90_A0A3N7FPU9Protein DETOXIFICATION n=4 Tax=Populus TaxID=3689 RepID=A0A3N7FPU9_POPTR	AT3G21690		III	brown	1	turquoise-2011
Downregulated	Potra2n12c24308	UniRef90_D1KKB1Isochorismate synthase n=7 Tax=Populus TaxID=3689 RepID=D1KKB1_POPTR	AT1G18870		III	brown	1	turquoise-2011
Downregulated	Potra2n12c24731	UniRef90_A0A2K1YCN2Protein kinase domain-containing protein n=3 Tax=Populus TaxID=3689 RepID=A0A2K1YCN2_POPTR	AT4G08850		III	brown
Downregulated	Potra2n13c24937	UniRef90_A0A2P6QL21Putative NAD(P)H-quinone oxidoreductase, subunit N n=2 Tax=Rosoideae TaxID=171638 RepID=A0A2P6QL21_ROSCH	AT5G58260		III	brown	1	turquoise-2011
Downregulated	Potra2n13c25285	UniRef90_B9MW37BHLH domain-containing protein n=3 Tax=Populus TaxID=3689 RepID=B9MW37_POPTR	AT1G68810		III	brown
Downregulated	Potra2n13c25630	UniRef90_B9I6S9Benzoyl-CoA:salicyl alcohol O-benzoyltransferase n=7 Tax=Populus TaxID=3689 RepID=B9I6S9_POPTR	AT5G17540		III	brown
Downregulated	Potra2n13c25659	UniRef90_B9I6F1RNA polymerase sigma factor n=3 Tax=Populus TaxID=3689 RepID=B9I6F1_POPTR	AT1G08540		III	brown	1	turquoise-2011
Downregulated	Potra2n13c26053	UniRef90_A9PEP7Fe2OG dioxygenase domain-containing protein n=11 Tax=Populus TaxID=3689 RepID=A9PEP7_POPTR	AT3G51240		III	brown	1	turquoise-2011
Downregulated	Potra2n14c26500	UniRef90_U5FNT8Kinesin motor domain-containing protein n=18 Tax=rosids TaxID=71275 RepID=U5FNT8_POPTR	AT5G47820		III	brown	1	turquoise-2011
Downregulated	Potra2n14c26641	UniRef90_B9MVE1Glycosyltransferase n=3 Tax=Populus TaxID=3689 RepID=B9MVE1_POPTR	AT4G01070		III	brown	1	turquoise-2011
Downregulated	Potra2n14c26937	UniRef90_B9IC85SPX domain-containing protein n=3 Tax=Populus TaxID=3689 RepID=B9IC85_POPTR	AT4G22990		III	brown	1	turquoise-2011
Downregulated	Potra2n14c27594	UniRef90_A0A1Q3B327DUF3531 domain-containing protein n=1 Tax=Cephalotus follicularis TaxID=3775 RepID=A0A1Q3B327_CEPFO	AT4G29400		III	brown	3	brown-2011
Downregulated	Potra2n14c27685	UniRef90_UPI000D189F74protein argonaute 16 isoform X2 n=1 Tax=Populus trichocarpa TaxID=3694 RepID=UPI000D189F74	AT2G32940		III	brown	1	turquoise-2011
Downregulated	Potra2n14c27734	UniRef90_A0A3Q8VIM4Histidine kinase 2 n=8 Tax=Populus TaxID=3689 RepID=A0A3Q8VIM4_POPCA	AT5G35750		III	brown	1	turquoise-2011
Downregulated	Potra2n15c28365	UniRef90_B9IF66S1 motif domain-containing protein n=3 Tax=Populus TaxID=3689 RepID=B9IF66_POPTR	AT3G48500		III	brown	1	turquoise-2011
Downregulated	Potra2n15c28485	UniRef90_A0A2K1XJX6Protein kinase domain-containing protein n=5 Tax=Populus TaxID=3689 RepID=A0A2K1XJX6_POPTR	AT5G56040		III	brown	0	grey-2011
Downregulated	Potra2n15c28554	UniRef90_B9I383Aldedh domain-containing protein n=9 Tax=Populus TaxID=3689 RepID=B9I383_POPTR	AT3G48000		III	brown	1	turquoise-2011
Downregulated	Potra2n15c28638	UniRef90_A0A3P6BAN3Plasma membrane ATPase n=4 Tax=rosids TaxID=71275 RepID=A0A3P6BAN3_BRACM	AT5G62670		III	brown	1	turquoise-2011
Downregulated	Potra2n15c28663	UniRef90_A0A061FY47Microtubule end binding protein EB1A n=13 Tax=Malvaceae TaxID=3629 RepID=A0A061FY47_THECC	AT5G62500		III	brown	1	turquoise-2011
Downregulated	Potra2n16c29234	UniRef90_A9PGU5Peptidase A1 domain-containing protein n=3 Tax=Populus TaxID=3689 RepID=A9PGU5_POPTR	AT5G10770		III	brown	1	turquoise-2011
Downregulated	Potra2n16c29314	UniRef90_UPI000772A133heterogeneous nuclear ribonucleoprotein 1 n=1 Tax=Ricinus communis TaxID=3988 RepID=UPI000772A133	AT3G07810		III	brown	1	turquoise-2011
Downregulated	Potra2n16c29331	UniRef90_UPI000D187AF3LRR receptor-like serine/threonine-protein kinase GSO1 n=1 Tax=Populus trichocarpa TaxID=3694 RepID=UPI000D187AF3	AT1G53440		III	brown	1	turquoise-2011
Downregulated	Potra2n16c29505	UniRef90_P45960Tubulin beta-4 chain n=38 Tax=Mesangiospermae TaxID=1437183 RepID=TBB4_ORYSJ	AT5G12250		III	brown	1	turquoise-2011
Downregulated	Potra2n16c29614	UniRef90_A0A2K1XAM1Calcium-transporting ATPase n=4 Tax=Populus TaxID=3689 RepID=A0A2K1XAM1_POPTR	AT2G41560		III	brown	1	turquoise-2011
Downregulated	Potra2n16c29820	UniRef90_A0A385JHJ5Peptidase M28 family protein n=3 Tax=Populus TaxID=3689 RepID=A0A385JHJ5_POPTO	AT3G54720		III	brown	1	turquoise-2011
Downregulated	Potra2n16c29975	UniRef90_B9IIU9Alpha-carbonic anhydrase domain-containing protein n=3 Tax=Populus TaxID=3689 RepID=B9IIU9_POPTR	AT3G52720		III	brown	1	turquoise-2011
Downregulated	Potra2n16c30046	UniRef90_B9IJ08AB hydrolase-1 domain-containing protein n=4 Tax=Populus TaxID=3689 RepID=B9IJ08_POPTR	AT3G09690		III	brown
Downregulated	Potra2n16c30162	UniRef90_C9WSP9Tonoplast intrinsic protein 1 n=36 Tax=Mesangiospermae TaxID=1437183 RepID=C9WSP9_HEVBR	AT2G36830		III	brown	1	turquoise-2011
Downregulated	Potra2n16c30171	UniRef90_A0A1Q3AR72DUF4079 domain-containing protein n=1 Tax=Cephalotus follicularis TaxID=3775 RepID=A0A1Q3AR72_CEPFO	AT2G36885		III	brown	1	turquoise-2011
Downregulated	Potra2n16c30330	UniRef90_A0A2I4F2N9omega-3 fatty acid desaturase, chloroplastic-like n=2 Tax=Juglans regia TaxID=51240 RepID=A0A2I4F2N9_JUGRE	AT5G05580		III	brown
Downregulated	Potra2n17c30830	UniRef90_A0A3N7G504AMPK1_CBM domain-containing protein n=2 Tax=Populus TaxID=3689 RepID=A0A3N7G504_POPTR	AT5G39790		III	brown	1	turquoise-2011
Downregulated	Potra2n17c31096	UniRef90_UPI000B76E524putative G3BP-like protein isoform X1 n=2 Tax=Hevea brasiliensis TaxID=3981 RepID=UPI000B76E524	AT5G60980		III	brown	1	turquoise-2011
Downregulated	Potra2n17c31290	UniRef90_A0A1Q3BYI9ABC_tran domain-containing protein/ABC_membrane domain-containing protein n=1 Tax=Cephalotus follicularis TaxID=3775 RepID=A0A1Q3BYI9_CEPFO	AT3G28345		III	brown	1	turquoise-2011
Downregulated	Potra2n17c31926	UniRef90_B9N8K9tRNA-binding domain-containing protein n=3 Tax=Populus TaxID=3689 RepID=B9N8K9_POPTR	AT3G59980		III	brown	1	turquoise-2011
Downregulated	Potra2n18c31956	UniRef90_UPI000B5D91C1chloroplast envelope membrane protein isoform X1 n=1 Tax=Manihot esculenta TaxID=3983 RepID=UPI000B5D91C1	AT5G43270		III	brown	1	turquoise-2011
Downregulated	Potra2n18c32115	UniRef90_A0A061GQH3Sodium transporter hkt1-like protein, putative n=2 Tax=Theobroma cacao TaxID=3641 RepID=A0A061GQH3_THECC	AT4G10310		III	brown	1	turquoise-2011
Downregulated	Potra2n18c32294	UniRef90_A0A0B2SES0NADP-dependent glyceraldehyde-3-phosphate dehydrogenase n=108 Tax=Pentapetalae TaxID=1437201 RepID=A0A0B2SES0_GLYSO	AT2G24270		III	brown	1	turquoise-2011
Downregulated	Potra2n18c32355	UniRef90_B9IM91Glutamine amidotransferase type-1 domain-containing protein n=3 Tax=Populus TaxID=3689 RepID=B9IM91_POPTR	AT4G30550		III	brown	1	turquoise-2011
Downregulated	Potra2n18c32498	UniRef90_B9ILV8Lipase_GDSL domain-containing protein n=5 Tax=Populus TaxID=3689 RepID=B9ILV8_POPTR	AT1G29660		III	brown	1	turquoise-2011
Downregulated	Potra2n18c32542	UniRef90_A0A2K1WXY3Lactoylglutathione lyase n=7 Tax=fabids TaxID=91835 RepID=A0A2K1WXY3_POPTR	AT1G67280		III	brown	1	turquoise-2011
Downregulated	Potra2n18c32591	UniRef90_B9ILL3Uncharacterized protein n=1 Tax=Populus trichocarpa TaxID=3694 RepID=B9ILL3_POPTR			III	brown
Downregulated	Potra2n18c32651	UniRef90_A0A2K1WXB5DYW_deaminase domain-containing protein n=5 Tax=Populus TaxID=3689 RepID=A0A2K1WXB5_POPTR	AT1G08070		III	brown	1	turquoise-2011
Downregulated	Potra2n18c32722	UniRef90_A9PAI3Thioredoxin domain-containing protein n=4 Tax=Populus TaxID=3689 RepID=A9PAI3_POPTR	AT3G26060		III	brown	1	turquoise-2011
Downregulated	Potra2n18c32883	UniRef90_A0A067GWJ2Lactoylglutathione lyase n=8 Tax=Citrus TaxID=2706 RepID=A0A067GWJ2_CITSI	AT1G67280		III	brown
Downregulated	Potra2n197s34861	UniRef90_A9PH31Germin-like protein n=8 Tax=Populus TaxID=3689 RepID=A9PH31_POPTR	AT1G72610		III	brown
Downregulated	Potra2n19c33420	UniRef90_B9RW45Indole-3-acetic acid-amido synthetase GH3.5, putative n=1 Tax=Ricinus communis TaxID=3988 RepID=B9RW45_RICCO	AT4G03400		III	brown
Downregulated	Potra2n19c34100	UniRef90_A0A0F7GZL7Photosynthetic NDH subcomplex B 2 n=1 Tax=Francoa sonchifolia TaxID=23250 RepID=A0A0F7GZL7_9ROSI	AT1G64770		III	brown	1	turquoise-2011
Downregulated	Potra2n1c1029	UniRef90_P49042Vacuolar-processing enzyme n=2 Tax=Ricinus communis TaxID=3988 RepID=VPE_RICCO	AT1G62710		III	brown	1	turquoise-2011
Downregulated	Potra2n1c1156	UniRef90_A0A4D9BJY2Multifunctional fusion protein n=1 Tax=Salvia splendens TaxID=180675 RepID=A0A4D9BJY2_SALSN	AT1G32060		III	brown	1	turquoise-2011
Downregulated	Potra2n1c1196	UniRef90_U5GS34Inositol-tetrakisphosphate 1-kinase n=5 Tax=Populus TaxID=3689 RepID=U5GS34_POPTR	AT5G16760		III	brown	1	turquoise-2011
Downregulated	Potra2n1c1241	UniRef90_Q6UJ35Glycine cleavage system H protein n=10 Tax=Populus TaxID=3689 RepID=Q6UJ35_POPTM	AT1G32470		III	brown	1	turquoise-2011
Downregulated	Potra2n1c1544	UniRef90_B9P504NPH3 domain-containing protein n=3 Tax=Populus TaxID=3689 RepID=B9P504_POPTR	AT1G52770		III	brown
Downregulated	Potra2n1c1622	UniRef90_A0A4U5M9H430S ribosomal protein S17, chloroplastic n=2 Tax=Populus alba TaxID=43335 RepID=A0A4U5M9H4_POPAL	AT1G79850		III	brown
Downregulated	Potra2n1c1639	UniRef90_A0A0P0M098Tonoplast intrinsic protein 21 n=13 Tax=rosids TaxID=71275 RepID=A0A0P0M098_SALPP	AT3G16240		III	brown	1	turquoise-2011
Downregulated	Potra2n1c2053	UniRef90_A0A498KAP7NAD(P)-bd_dom domain-containing protein n=1 Tax=Malus domestica TaxID=3750 RepID=A0A498KAP7_MALDO	AT2G28780		III	brown
Downregulated	Potra2n1c2173	UniRef90_B9GIT8C2H2 family protein n=3 Tax=Populus TaxID=3689 RepID=B9GIT8_POPTR	AT2G29660		III	brown	1	turquoise-2011
Downregulated	Potra2n1c2198	UniRef90_B9SI38Omega-3 fatty acid desaturase, endoplasmic reticulum, putative n=1 Tax=Ricinus communis TaxID=3988 RepID=B9SI38_RICCO	AT5G05580		III	brown	1	turquoise-2011
Downregulated	Potra2n1c2597	UniRef90_A9PEF0SWIB domain-containing protein n=3 Tax=Populus TaxID=3689 RepID=A9PEF0_POPTR	AT2G14880		III	brown	1	turquoise-2011
Downregulated	Potra2n1c2610	UniRef90_A0A2K2C5W5Glyco_hyd_65N_2 domain-containing protein n=3 Tax=Populus TaxID=3689 RepID=A0A2K2C5W5_POPTR	AT4G34260		III	brown	1	turquoise-2011
Downregulated	Potra2n1c2625	UniRef90_A0A2K2C601Protein kinase domain-containing protein n=3 Tax=Populus TaxID=3689 RepID=A0A2K2C601_POPTR	AT4G34220		III	brown
Downregulated	Potra2n1c264	UniRef90_B9GLX1WAT1-related protein n=4 Tax=Populus TaxID=3689 RepID=B9GLX1_POPTR	AT3G28050		III	brown	1	turquoise-2011
Downregulated	Potra2n1c2696	UniRef90_UPI000B790D27dicarboxylate transporter 2.1, chloroplastic-like n=1 Tax=Hevea brasiliensis TaxID=3981 RepID=UPI000B790D27	AT5G64290		III	brown
Downregulated	Potra2n1c2775	UniRef90_A9P9K8Epimerase domain-containing protein n=6 Tax=Populus TaxID=3689 RepID=A9P9K8_POPTR	AT3G23820		III	brown	1	turquoise-2011
Downregulated	Potra2n1c291	UniRef90_A0A061FRH9Mitochondrial transcription termination factor family protein, putative isoform 1 n=4 Tax=Byttnerioideae TaxID=214909 RepID=A0A061FRH9_THECC	AT5G07900		III	brown	3	brown-2011
Downregulated	Potra2n1c3187	UniRef90_A0A2K2C993COR domain-containing protein n=3 Tax=Populus TaxID=3689 RepID=A0A2K2C993_POPTR	AT5G55540		III	brown	1	turquoise-2011
Downregulated	Potra2n1c327	UniRef90_Q45HK6Lipoxygenase n=4 Tax=Populus TaxID=3689 RepID=Q45HK6_POPDE	AT3G45140		III	brown	1	turquoise-2011
Downregulated	Potra2n1c3303	UniRef90_B9GGW7Fe2OG dioxygenase domain-containing protein n=3 Tax=Populus TaxID=3689 RepID=B9GGW7_POPTR	AT1G78440		III	brown	1	turquoise-2011
Downregulated	Potra2n1c3436	UniRef90_UPI000B76FF2Eaxoneme-associated protein mst101(2) n=1 Tax=Hevea brasiliensis TaxID=3981 RepID=UPI000B76FF2E	AT1G53250		III	brown	1	turquoise-2011
Downregulated	Potra2n1c3660	UniRef90_U5GX33Lipocln_cytosolic_FA-bd_dom domain-containing protein n=4 Tax=Populus TaxID=3689 RepID=U5GX33_POPTR	AT3G47860		III	brown	1	turquoise-2011
Downregulated	Potra2n1c3856	UniRef90_B9GJZ9Obg-like ATPase 1 n=3 Tax=Populus TaxID=3689 RepID=B9GJZ9_POPTR	AT1G56050		III	brown	1	turquoise-2011
Downregulated	Potra2n1c3954	UniRef90_UPI000D189B7Bpeptidyl-prolyl cis-trans isomerase FKBP16-1, chloroplastic isoform X1 n=4 Tax=Populus trichocarpa TaxID=3694 RepID=UPI000D189B7B	AT4G26555		III	brown	1	turquoise-2011
Downregulated	Potra2n1c714	UniRef90_A0A4U5N988Short-chain dehydrogenase/reductase family protein n=2 Tax=Populus TaxID=3689 RepID=A0A4U5N988_POPAL	AT4G24050		III	brown	1	turquoise-2011
Downregulated	Potra2n1c907	UniRef90_UPI000C03B0E3 DEAD-box ATP-dependent RNA helicase 47, mitochondrial-like n=1 Tax=Durio zibethinus TaxID=66656 RepID=UPI000C03B0E3	AT1G12770		III	brown	1	turquoise-2011
Downregulated	Potra2n1c914	UniRef90_A0A4U5PKI6Pentatricopeptide repeat-containing protein n=2 Tax=Populus TaxID=3689 RepID=A0A4U5PKI6_POPAL	AT2G29760		III	brown
Downregulated	Potra2n1c979	UniRef90_A0A2P5F510YCF49-like protein n=2 Tax=Cannabaceae TaxID=3481 RepID=A0A2P5F510_TREOI	AT4G22830		III	brown	1	turquoise-2011
Downregulated	Potra2n234s35058	UniRef90_A0A2K1YBA8Protein kinase domain-containing protein n=1 Tax=Populus trichocarpa TaxID=3694 RepID=A0A2K1YBA8_POPTR	AT4G24810		III	brown	1	turquoise-2011
Downregulated	Potra2n2c4057	UniRef90_A9PJU0SANT domain-containing protein n=4 Tax=Populus TaxID=3689 RepID=A9PJU0_9ROSI	AT4G39250		III	brown
Downregulated	Potra2n2c4193	UniRef90_A0A2P5CE91Peptidase S1, PA clan n=2 Tax=Cannabaceae TaxID=3481 RepID=A0A2P5CE91_TREOI	AT3G07210		III	brown	1	turquoise-2011
Downregulated	Potra2n2c4771	UniRef90_B9I954CAAD domain-containing protein n=11 Tax=Populus TaxID=3689 RepID=B9I954_POPTR	AT2G46820		III	brown	1	turquoise-2011
Downregulated	Potra2n2c5206	UniRef90_A9PDQ7Hexosyltransferase n=9 Tax=Populus TaxID=3689 RepID=A9PDQ7_POPTR	AT1G19300		III	brown	1	turquoise-2011
Downregulated	Potra2n2c5364	UniRef90_A0A2C9U1D7DUF4378 domain-containing protein n=2 Tax=Manihot esculenta TaxID=3983 RepID=A0A2C9U1D7_MANES			III	brown	1	turquoise-2011
Downregulated	Potra2n2c5673	UniRef90_B9GU27Response regulatory domain-containing protein n=4 Tax=Populus TaxID=3689 RepID=B9GU27_POPTR	AT3G57040		III	brown
Downregulated	Potra2n2c6225	UniRef90_U5GKD4Cytokinin riboside 5'-monophosphate phosphoribohydrolase n=5 Tax=Populus TaxID=3689 RepID=U5GKD4_POPTR	AT2G28305		III	brown	1	turquoise-2011
Downregulated	Potra2n2c6269	UniRef90_A0A1U8AGR3synaptotagmin-2-like n=1 Tax=Nelumbo nucifera TaxID=4432 RepID=A0A1U8AGR3_NELNU	AT1G20080		III	brown	1	turquoise-2011
Downregulated	Potra2n2c6371	UniRef90_B9GQ05Protein kinase domain-containing protein n=5 Tax=Populus TaxID=3689 RepID=B9GQ05_POPTR	AT1G20650		III	brown
Downregulated	Potra2n320s35306	UniRef90_UPI000579C502G-type lectin S-receptor-like serine/threonine-protein kinase B120 n=1 Tax=Populus euphratica TaxID=75702 RepID=UPI000579C502	AT4G21380		III	brown
Downregulated	Potra2n3c6480	UniRef90_A0A2G9GJW2Mitochondrial chaperonin, Cpn60/Hsp60p n=2 Tax=Lamiales TaxID=4143 RepID=A0A2G9GJW2_9LAMI	AT3G13470		III	brown	3	brown-2011
Downregulated	Potra2n3c6495	UniRef90_Q6T871Dicarboxylate/tricarboxylate carrier n=3 Tax=Pentapetalae TaxID=1437201 RepID=Q6T871_CITJU	AT5G19760		III	brown	3	brown-2011
Downregulated	Potra2n3c6746	UniRef90_B9GLW7WAT1-related protein n=6 Tax=Populus TaxID=3689 RepID=B9GLW7_POPTR	AT5G07050		III	brown
Downregulated	Potra2n3c6979	UniRef90_A0A2K2B8A8Amidohydro-rel domain-containing protein n=5 Tax=Populus TaxID=3689 RepID=A0A2K2B8A8_POPTR	AT2G35450		III	brown	1	turquoise-2011
Downregulated	Potra2n3c7236	UniRef90_B9GXH8Endoglucanase n=11 Tax=Populus TaxID=3689 RepID=B9GXH8_POPTR	AT1G64390		III	brown	1	turquoise-2011
Downregulated	Potra2n3c7274	UniRef90_A0A061G5Q1Acyl-coenzyme A:6-aminopenicillanic-acid-acyltransferase 29 kDa subunit n=3 Tax=Byttnerioideae TaxID=214909 RepID=A0A061G5Q1_THECC			III	brown	1	turquoise-2011
Downregulated	Potra2n3c7488	UniRef90_A0A061G3I5Plant-specific transcription factor YABBY family protein n=6 Tax=Malvaceae TaxID=3629 RepID=A0A061G3I5_THECC	AT2G45190		III	brown
Downregulated	Potra2n3c7516	UniRef90_B9GVG2Uncharacterized protein n=2 Tax=Populus TaxID=3689 RepID=B9GVG2_POPTR	AT5G47580		III	brown
Downregulated	Potra2n3c7598	UniRef90_A0A061G648S-adenosyl-L-methionine-dependent methyltransferases superfamily protein isoform 1 n=10 Tax=Malvaceae TaxID=3629 RepID=A0A061G648_THECC	AT1G31850		III	brown	1	turquoise-2011
Downregulated	Potra2n3c7633	UniRef90_A0A1Q3C4H7G-alpha domain-containing protein n=1 Tax=Cephalotus follicularis TaxID=3775 RepID=A0A1Q3C4H7_CEPFO	AT1G31930		III	brown	1	turquoise-2011
Downregulated	Potra2n3c7715	UniRef90_Q6UJ35Glycine cleavage system H protein n=10 Tax=Populus TaxID=3689 RepID=Q6UJ35_POPTM	AT1G32470		III	brown	1	turquoise-2011
Downregulated	Potra2n3c7896	UniRef90_A0A061GDY7Subtilase family protein isoform 1 n=6 Tax=Malvaceae TaxID=3629 RepID=A0A061GDY7_THECC	AT3G14240		III	brown
Downregulated	Potra2n3c7950	UniRef90_A0A2K2B275DYW_deaminase domain-containing protein n=3 Tax=Populus TaxID=3689 RepID=A0A2K2B275_POPTR	AT1G15510		III	brown	1	turquoise-2011
Downregulated	Potra2n3c7952	UniRef90_UPI000D1894C9D-glycerate 3-kinase, chloroplastic n=1 Tax=Populus trichocarpa TaxID=3694 RepID=UPI000D1894C9	AT1G80380		III	brown	1	turquoise-2011
Downregulated	Potra2n3c8015	UniRef90_UPI000772AC09protein THYLAKOID ASSEMBLY 8, chloroplastic n=1 Tax=Ricinus communis TaxID=3988 RepID=UPI000772AC09	AT3G27750		III	brown	1	turquoise-2011
Downregulated	Potra2n4c8745	UniRef90_A0A200QL62Bacterial transferase hexapeptide repeat n=1 Tax=Macleaya cordata TaxID=56857 RepID=A0A200QL62_9MAGN	AT4G21220		III	brown	1	turquoise-2011
Downregulated	Potra2n4c9177	UniRef90_B9H3D2Protein kinase domain-containing protein n=4 Tax=Populus TaxID=3689 RepID=B9H3D2_POPTR	AT1G66150		III	brown
Downregulated	Potra2n4c9210	UniRef90_B9H3A3H15 domain-containing protein n=4 Tax=Populus TaxID=3689 RepID=B9H3A3_POPTR	AT1G14900		III	brown	1	turquoise-2011
Downregulated	Potra2n4c9694	UniRef90_A3FM74Abscisic acid responsive elements-binding protein 2 n=6 Tax=Populus TaxID=3689 RepID=A3FM74_POPTR	AT4G34000		III	brown	1	turquoise-2011
Downregulated	Potra2n4c9752	UniRef90_A0A4V6A194B3 domain-containing transcription factor VRN1-like n=1 Tax=Populus alba TaxID=43335 RepID=A0A4V6A194_POPAL	AT3G18990		III	brown	1	turquoise-2011
Downregulated	Potra2n4c9778	UniRef90_UPI000B776282transcription termination factor MTEF1, chloroplastic isoform X2 n=2 Tax=Hevea brasiliensis TaxID=3981 RepID=UPI000B776282	AT3G18870		III	brown
Downregulated	Potra2n4c9827	UniRef90_A0A2K2AV70BHLH family protein n=5 Tax=Populus TaxID=3689 RepID=A0A2K2AV70_POPTR	AT4G34530		III	brown
Downregulated	Potra2n4c9950	UniRef90_A0A103XSE6Amidase (Fragment) n=1 Tax=Cynara cardunculus var. scolymus TaxID=59895 RepID=A0A103XSE6_CYNCS	AT4G34880		III	brown	1	turquoise-2011
Downregulated	Potra2n515s35866	UniRef90_A0A2K1YUK5Protein kinase domain-containing protein n=11 Tax=Populus trichocarpa TaxID=3694 RepID=A0A2K1YUK5_POPTR	AT1G53430		III	brown	3	brown-2011
Downregulated	Potra2n554s35928	UniRef90_B9I6S9Benzoyl-CoA:salicyl alcohol O-benzoyltransferase n=7 Tax=Populus TaxID=3689 RepID=B9I6S9_POPTR	AT5G17540		III	brown
Downregulated	Potra2n5c10701	UniRef90_B9H4W7Uncharacterized protein n=3 Tax=Populus trichocarpa TaxID=3694 RepID=B9H4W7_POPTR	AT1G75730		III	brown	1	turquoise-2011
Downregulated	Potra2n5c11454	UniRef90_A0A2K2AH32DYW_deaminase domain-containing protein n=4 Tax=Populus TaxID=3689 RepID=A0A2K2AH32_POPTR	AT1G11290		III	brown	1	turquoise-2011
Downregulated	Potra2n5c11618	UniRef90_B9S8J4Short-chain dehydrogenase, putative n=3 Tax=Euphorbiaceae TaxID=3977 RepID=B9S8J4_RICCO	AT3G50560		III	brown	1	turquoise-2011
Downregulated	Potra2n5c11845	UniRef90_A0A2P5FSN8Rossmann-like alpha/beta/alpha sandwich fold containing protein n=2 Tax=Cannabaceae TaxID=3481 RepID=A0A2P5FSN8_TREOI	AT5G66090		III	brown	1	turquoise-2011
Downregulated	Potra2n5c11919	UniRef90_P25819Catalase-2 n=61 Tax=rosids TaxID=71275 RepID=CATA2_ARATH	AT4G35090		III	brown	1	turquoise-2011
Downregulated	Potra2n5c11960	UniRef90_B9RI18Acetylornithine aminotransferase, putative n=3 Tax=Ricinus communis TaxID=3988 RepID=B9RI18_RICCO	AT1G80600		III	brown	1	turquoise-2011
Downregulated	Potra2n5c12061	UniRef90_A0A385JI72Ribonucleoside-diphosphate reductase n=1 Tax=Populus tomentosa TaxID=118781 RepID=A0A385JI72_POPTO	AT2G21790		III	brown	1	turquoise-2011
Downregulated	Potra2n5c12067	UniRef90_A0A385JI72Ribonucleoside-diphosphate reductase n=1 Tax=Populus tomentosa TaxID=118781 RepID=A0A385JI72_POPTO	AT2G21790		III	brown
Downregulated	Potra2n5c12138	UniRef90_A0A2K2ADB7Peptidylprolyl isomerase n=6 Tax=Populus TaxID=3689 RepID=A0A2K2ADB7_POPTR	AT4G39710		III	brown	1	turquoise-2011
Downregulated	Potra2n5c12145	UniRef90_A0A4U5NAV7Early nodulin 70 family protein n=2 Tax=Populus alba TaxID=43335 RepID=A0A4U5NAV7_POPAL	AT5G10180		III	brown
Downregulated	Potra2n5c12400	UniRef90_B9REQ4Ribose-5-phosphate isomerase, putative n=1 Tax=Ricinus communis TaxID=3988 RepID=B9REQ4_RICCO	AT3G04790		III	brown	1	turquoise-2011
Downregulated	Potra2n5c12404	UniRef90_B9I5E0Protein kinase domain-containing protein n=12 Tax=Populus TaxID=3689 RepID=B9I5E0_POPTR	AT1G54510		III	brown	1	turquoise-2011
Downregulated	Potra2n5c12412	Populus trichocarpa uncharacterized LOC18098945 (LOC18098945), transcript variant X12, mRNA			III	brown
Downregulated	Potra2n5c12413	UniRef90_A0A1Q3CLP0DUF868 domain-containing protein n=1 Tax=Cephalotus follicularis TaxID=3775 RepID=A0A1Q3CLP0_CEPFO	AT5G28150		III	brown
Downregulated	Potra2n611s36147	UniRef90_A0A4U5Q4V9STRESS ENHANCED protein 1 n=1 Tax=Populus alba TaxID=43335 RepID=A0A4U5Q4V9_POPAL	AT4G34190		III	brown	1	turquoise-2011
Downregulated	Potra2n6c12856	UniRef90_A0A2P6PZV0Putative Heat shock protein DnaJ, cysteine-rich n=1 Tax=Rosa chinensis TaxID=74649 RepID=A0A2P6PZV0_ROSCH	AT2G24395		III	brown
Downregulated	Potra2n6c13293	UniRef90_A0A438EXF1Protein conserved in the green lineage and diatoms 27, chloroplastic n=3 Tax=Vitis vinifera TaxID=29760 RepID=A0A438EXF1_VITVI	AT5G11840		III	brown	1	turquoise-2011
Downregulated	Potra2n6c13453	UniRef90_A0A061EV40Thioredoxin family protein isoform 2 n=4 Tax=Malvaceae TaxID=3629 RepID=A0A061EV40_THECC	AT5G03880		III	brown	1	turquoise-2011
Downregulated	Potra2n6c13483	UniRef90_A0A3N7F7Q04Fe-4S ferredoxin-type domain-containing protein n=7 Tax=Populus TaxID=3689 RepID=A0A3N7F7Q0_POPTR	AT2G36145		III	brown	1	turquoise-2011
Downregulated	Potra2n6c13730	UniRef90_M9TNQ2WRKY transcription factor 02 n=4 Tax=Jatropha curcas TaxID=180498 RepID=M9TNQ2_JATCU	AT4G30935		III	brown	1	turquoise-2011
Downregulated	Potra2n6c13737	UniRef90_UPI000B773DEBAPO protein 2, chloroplastic isoform X1 n=2 Tax=Hevea brasiliensis TaxID=3981 RepID=UPI000B773DEB	AT5G57930		III	brown	1	turquoise-2011
Downregulated	Potra2n6c14097	UniRef90_Q6QPJ6Peroxiredoxin Q, chloroplastic n=6 Tax=Malpighiales TaxID=3646 RepID=PRXQ_POPJC	AT3G26060		III	brown	1	turquoise-2011
Downregulated	Potra2n6c14196	UniRef90_U5GAG8Cytokinin riboside 5'-monophosphate phosphoribohydrolase n=9 Tax=Pentapetalae TaxID=1437201 RepID=U5GAG8_POPTR	AT3G53450		III	brown	1	turquoise-2011
Downregulated	Potra2n6c14536	UniRef90_UPI000B795FA6protein NRT1/ PTR FAMILY 5.6-like n=1 Tax=Hevea brasiliensis TaxID=3981 RepID=UPI000B795FA6	AT2G37900		III	brown	1	turquoise-2011
Downregulated	Potra2n6c14610	UniRef90_UPI000B77417Cshort-chain dehydrogenase TIC 32, chloroplastic-like n=1 Tax=Hevea brasiliensis TaxID=3981 RepID=UPI000B77417C	AT5G02540		III	brown	1	turquoise-2011
Downregulated	Potra2n6c14619	UniRef90_A0A4V6AA39Cell division protein FtsZ-like 2-2, chloroplastic n=1 Tax=Populus alba TaxID=43335 RepID=A0A4V6AA39_POPAL	AT3G52750		III	brown	1	turquoise-2011
Downregulated	Potra2n6c14751	UniRef90_B9HAK7Peroxidase n=7 Tax=Populus TaxID=3689 RepID=B9HAK7_POPTR	AT2G41480		III	brown
Downregulated	Potra2n6c14837	UniRef90_UPI00057B652Aheparanase-like protein 3 isoform X1 n=1 Tax=Populus euphratica TaxID=75702 RepID=UPI00057B652A	AT5G34940		III	brown	1	turquoise-2011
Downregulated	Potra2n6c14854	UniRef90_A0A1X9IXN0Nodulin-like domain-containing protein n=5 Tax=Populus TaxID=3689 RepID=A0A1X9IXN0_POPTO	AT1G80530		III	brown
Downregulated	Potra2n6c14883	UniRef90_UPI0007725D9F3,9-dihydroxypterocarpan 6A-monooxygenase n=1 Tax=Ricinus communis TaxID=3988 RepID=UPI0007725D9F	AT5G06900		III	brown	1	turquoise-2011
Downregulated	Potra2n6c15076	UniRef90_A0A2I4H458microtubule-associated protein 70-2-like n=1 Tax=Juglans regia TaxID=51240 RepID=A0A2I4H458_JUGRE	AT1G68060		III	brown
Downregulated	Potra2n6c15125	UniRef90_A0A1X9J2F1Peptidylprolyl isomerase n=5 Tax=Populus TaxID=3689 RepID=A0A1X9J2F1_POPTO	AT3G25230		III	brown	1	turquoise-2011
Downregulated	Potra2n6c15336	UniRef90_UPI000B7732F2cytochrome P450 97B2, chloroplastic isoform X1 n=2 Tax=Crotonoideae TaxID=235631 RepID=UPI000B7732F2	AT4G15110		III	brown	1	turquoise-2011
Downregulated	Potra2n722s36599	UniRef90_A9PCK2Peptidase A1 domain-containing protein n=3 Tax=Populus TaxID=3689 RepID=A9PCK2_POPTR	AT3G18490		III	brown
Downregulated	Potra2n7c15479	UniRef90_A0A2K1ZU05J domain-containing protein n=1 Tax=Populus trichocarpa TaxID=3694 RepID=A0A2K1ZU05_POPTR	AT2G20560		III	brown	1	turquoise-2011
Downregulated	Potra2n7c15868	UniRef90_UPI000D188810haloacid dehalogenase-like hydrolase domain-containing protein At4g39970 isoform X3 n=1 Tax=Populus trichocarpa TaxID=3694 RepID=UPI000D188810	AT4G39970		III	brown	1	turquoise-2011
Downregulated	Potra2n7c15951	UniRef90_B9HG53Protein kinase domain-containing protein n=2 Tax=Populus TaxID=3689 RepID=B9HG53_POPTR	AT4G39400		III	brown	1	turquoise-2011
Downregulated	Potra2n7c16114	UniRef90_A0A2K1ZQ28ANK_REP_REGION domain-containing protein n=6 Tax=Populus TaxID=3689 RepID=A0A2K1ZQ28_POPTR	AT5G66055		III	brown	3	brown-2011
Downregulated	Potra2n7c16119	UniRef90_A0A061DFK0Regulator of Vps4 activity in the MVB pathway protein isoform 1 n=3 Tax=Byttnerioideae TaxID=214909 RepID=A0A061DFK0_THECC	AT4G35730		III	brown	1	turquoise-2011
Downregulated	Potra2n7c16163	UniRef90_A0A3N7FBR1Queuosine salvage protein n=2 Tax=Populus trichocarpa TaxID=3694 RepID=A0A3N7FBR1_POPTR			III	brown	3	brown-2011
Downregulated	Potra2n7c16306	UniRef90_A0A2K1ZNT1AB hydrolase-1 domain-containing protein n=4 Tax=Populus TaxID=3689 RepID=A0A2K1ZNT1_POPTR	AT2G23610		III	brown	1	turquoise-2011
Downregulated	Potra2n7c16432	UniRef90_B9HF22Glucose-6-phosphate 1-epimerase n=3 Tax=Populus TaxID=3689 RepID=B9HF22_POPTR	AT5G66530		III	brown	1	turquoise-2011
Downregulated	Potra2n7c16478	UniRef90_A0A2K1ZMR7Beta-galactosidase n=3 Tax=Populus TaxID=3689 RepID=A0A2K1ZMR7_POPTR	AT4G36360		III	brown
Downregulated	Potra2n7c16503	UniRef90_UPI000D188275protein CHAPERONE-LIKE PROTEIN OF POR1, chloroplastic isoform X2 n=1 Tax=Populus trichocarpa TaxID=3694 RepID=UPI000D188275	AT3G51140		III	brown	3	brown-2011
Downregulated	Potra2n8c16739	UniRef90_A0A2K1Z9Y5S5A_REDUCTASE domain-containing protein n=2 Tax=Populus TaxID=3689 RepID=A0A2K1Z9Y5_POPTR	AT5G16010		III	brown	1	turquoise-2011
Downregulated	Potra2n8c16793	UniRef90_B9HKP4Ribonuclease n=3 Tax=Populus TaxID=3689 RepID=B9HKP4_POPTR	AT2G25100		III	brown	1	turquoise-2011
Downregulated	Potra2n8c17220	UniRef90_B9HHN0Chlorophyll a-b binding protein, chloroplastic n=4 Tax=Populus TaxID=3689 RepID=B9HHN0_POPTR	AT2G40100		III	brown	1	turquoise-2011
Downregulated	Potra2n8c17394	UniRef90_B9HY00Galectin domain-containing protein n=7 Tax=Populus TaxID=3689 RepID=B9HY00_POPTR	AT1G26810		III	brown	1	turquoise-2011
Downregulated	Potra2n8c17900	UniRef90_A0A193H6Q4Xyloglucan endotransglucosylase/hydrolase n=6 Tax=Populus TaxID=3689 RepID=A0A193H6Q4_POPTO	AT1G14720		III	brown	1	turquoise-2011
Downregulated	Potra2n8c18080	UniRef90_B9HKA31,2-dihydroxy-3-keto-5-methylthiopentene dioxygenase n=3 Tax=Populus TaxID=3689 RepID=B9HKA3_POPTR	AT5G43850		III	brown	1	turquoise-2011
Downregulated	Potra2n8c18299	UniRef90_A0A2K1ZJ85TPX2 domain-containing protein n=3 Tax=Populus TaxID=3689 RepID=A0A2K1ZJ85_POPTR	AT3G26050		III	brown	1	turquoise-2011
Downregulated	Potra2n8c18354	UniRef90_B9HLR6Aminotran_1_2 domain-containing protein n=67 Tax=Mesangiospermae TaxID=1437183 RepID=B9HLR6_POPTR	AT1G70580		III	brown	1	turquoise-2011
Downregulated	Potra2n8c18361	UniRef90_Q93X76Putative carboxyl-terminal proteinase n=5 Tax=Malvaceae TaxID=3629 RepID=Q93X76_GOSHI	AT1G10750		III	brown
Downregulated	Potra2n8c18472	UniRef90_A0A0P0HPA9Glutamine synthetase n=2 Tax=Populus TaxID=3689 RepID=A0A0P0HPA9_9ROSI	AT5G35630		III	brown	1	turquoise-2011
Downregulated	Potra2n9c18821	UniRef90_A0A2P6QDB2Putative xanthine/uracil/vitamin C permease n=3 Tax=Rosoideae TaxID=171638 RepID=A0A2P6QDB2_ROSCH	AT2G27810		III	brown	1	turquoise-2011
Downregulated	Potra2n9c19094	UniRef90_B9HRM8SANT domain-containing protein n=3 Tax=Malpighiales TaxID=3646 RepID=B9HRM8_POPTR	AT2G21650		III	brown
Downregulated	Potra2n9c19247	UniRef90_A0A061E1U3Cyclin delta-3 isoform 1 n=3 Tax=Byttnerioideae TaxID=214909 RepID=A0A061E1U3_THECC	AT4G34090		III	brown	1	turquoise-2011
Downregulated	Potra2n9c19531	UniRef90_A9PAH8Uncharacterized protein n=2 Tax=Populus TaxID=3689 RepID=A9PAH8_POPTR			III	brown
Downregulated	Potra2n9c19648	UniRef90_A0A1U8LH55GTPase Der n=3 Tax=Gossypium TaxID=3633 RepID=A0A1U8LH55_GOSHI	AT3G12080		III	brown	1	turquoise-2011
Downregulated	Potra2n9c20004	UniRef90_A0A2K1Z0Z6Beta-galactosidase n=3 Tax=Populus TaxID=3689 RepID=A0A2K1Z0Z6_POPTR	AT2G28470		III	brown	1	turquoise-2011
Downregulated	Potra2n9c20044	UniRef90_B9HQM2ABC transporter domain-containing protein n=3 Tax=Populus TaxID=3689 RepID=B9HQM2_POPTR	AT2G28070		III	brown	3	brown-2011
Downregulated	Potra2n19c33276	UniRef90_B9INK3Protein kinase domain-containing protein n=8 Tax=Populus TaxID=3689 RepID=B9INK3_POPTR	AT5G58300		VII	black	3	brown-2011
Downregulated	Potra2n19c34348	UniRef90_A0A1Q3C6Y8NYN domain-containing protein/OST-HTH domain-containing protein/OHA domain-containing protein n=1 Tax=Cephalotus follicularis TaxID=3775 RepID=A0A1Q3C6Y8_CEPFO	AT5G09840		VII	black	3	brown-2011
Downregulated	Potra2n8c18343	UniRef90_B9HLQ4NPH3 domain-containing protein n=4 Tax=Populus TaxID=3689 RepID=B9HLQ4_POPTR	AT1G67900		VII	black	1	turquoise-2011
Downregulated	Potra2n114s34561	UniRef90_A0A2K1XM45Trehalose 6-phosphate phosphatase n=3 Tax=Populus TaxID=3689 RepID=A0A2K1XM45_POPTR	AT4G22590		VIII	pink	1	turquoise-2011
Downregulated	Potra2n11c22838	UniRef90_A0A498IMH9S4 RNA-binding domain-containing protein n=2 Tax=Malus domestica TaxID=3750 RepID=A0A498IMH9_MALDO	AT5G53920		VIII	pink
Downregulated	Potra2n11c23275	UniRef90_A0A2K1YG90Glycosyltransferase n=4 Tax=Populus TaxID=3689 RepID=A0A2K1YG90_POPTR	AT5G54010		VIII	pink
Downregulated	Potra2n12c24011	UniRef90_U5FWU1Glycosyltransferase n=3 Tax=Populus TaxID=3689 RepID=U5FWU1_POPTR	AT3G16520		VIII	pink	1	turquoise-2011
Downregulated	Potra2n12c24436	UniRef90_UPI000B784825protein DEHYDRATION-INDUCED 19 homolog 5-like isoform X1 n=5 Tax=Hevea brasiliensis TaxID=3981 RepID=UPI000B784825	AT5G26990		VIII	pink	1	turquoise-2011
Downregulated	Potra2n14c27282	UniRef90_B9I9F1Hexosyltransferase n=13 Tax=rosids TaxID=71275 RepID=B9I9F1_POPTR	AT2G47180		VIII	pink	10	purple-2011
Downregulated	Potra2n15c28779	UniRef90_A0A2K1XI19DYW_deaminase domain-containing protein n=3 Tax=Populus TaxID=3689 RepID=A0A2K1XI19_POPTR	AT1G18485		VIII	pink	3	brown-2011
Downregulated	Potra2n16c29982	UniRef90_A0A1Q3B3Y4DUF3741 domain-containing protein/DUF4378 domain-containing protein/VARLMGL domain-containing protein n=1 Tax=Cephalotus follicularis TaxID=3775 RepID=A0A1Q3B3Y4_CEPFO	AT3G53540		VIII	pink
Downregulated	Potra2n16c30285	UniRef90_UPI00063B03E3aquaporin PIP1-3 isoform X2 n=2 Tax=Pentapetalae TaxID=1437201 RepID=UPI00063B03E3	AT2G45960		VIII	pink	1	turquoise-2011
Downregulated	Potra2n16c30418	UniRef90_A0A2K1XEW3DCD domain-containing protein n=6 Tax=Populus TaxID=3689 RepID=A0A2K1XEW3_POPTR	AT5G01660		VIII	pink	1	turquoise-2011
Downregulated	Potra2n1c1637	UniRef90_A0A2C9UEP3DYW_deaminase domain-containing protein n=1 Tax=Manihot esculenta TaxID=3983 RepID=A0A2C9UEP3_MANES	AT3G23330		VIII	pink	3	brown-2011
Downregulated	Potra2n1c2748	UniRef90_A0A2K2C6R3DYW_deaminase domain-containing protein n=2 Tax=Populus TaxID=3689 RepID=A0A2K2C6R3_POPTR	AT1G04840		VIII	pink	1	turquoise-2011
Downregulated	Potra2n1c3184	UniRef90_UPI000B7843E6glycerophosphodiester phosphodiesterase GDPDL3-like isoform X1 n=2 Tax=Hevea brasiliensis TaxID=3981 RepID=UPI000B7843E6	AT5G55480		VIII	pink	1	turquoise-2011
Downregulated	Potra2n1c999	UniRef90_A0A2P5F521Ribonuclease H-like domain containing protein n=2 Tax=Cannabaceae TaxID=3481 RepID=A0A2P5F521_TREOI	AT1G62870		VIII	pink	1	turquoise-2011
Downregulated	Potra2n2c4320	UniRef90_A0A2K2BNB0PORR domain-containing protein n=3 Tax=Populus TaxID=3689 RepID=A0A2K2BNB0_POPTR	AT5G62990		VIII	pink	1	turquoise-2011
Downregulated	Potra2n2c5426	UniRef90_A0A2R6QY71Asialoglycoprotein receptor 2 like n=1 Tax=Actinidia chinensis var. chinensis TaxID=1590841 RepID=A0A2R6QY71_ACTCH			VIII	pink	1	turquoise-2011
Downregulated	Potra2n3c6538	UniRef90_B9GYJ2ZT_dimer domain-containing protein n=4 Tax=Populus TaxID=3689 RepID=B9GYJ2_POPTR	AT3G58060		VIII	pink	1	turquoise-2011
Downregulated	Potra2n3c6977	UniRef90_B9RMA6Amino acid binding protein, putative n=2 Tax=Euphorbiaceae TaxID=3977 RepID=B9RMA6_RICCO	AT1G69040		VIII	pink	1	turquoise-2011
Downregulated	Potra2n4c8554	UniRef90_A0A2P5EER9Senescence regulator n=2 Tax=Cannabaceae TaxID=3481 RepID=A0A2P5EER9_TREOI	AT1G61930		VIII	pink	1	turquoise-2011
Downregulated	Potra2n4c9044	UniRef90_A0A498KDA6Ribosomal_L28e domain-containing protein n=1 Tax=Malus domestica TaxID=3750 RepID=A0A498KDA6_MALDO			VIII	pink	1	turquoise-2011
Downregulated	Potra2n5c11896	UniRef90_B9H686Glutamate receptor n=8 Tax=Populus TaxID=3689 RepID=B9H686_POPTR	AT3G51480		VIII	pink	1	turquoise-2011
Downregulated	Potra2n6c13009	UniRef90_B9HAT7Protein kinase domain-containing protein n=2 Tax=Populus TaxID=3689 RepID=B9HAT7_POPTR	AT5G11020		VIII	pink	1	turquoise-2011
Downregulated	Potra2n6c13616	UniRef90_A0A2C9VD87SET domain-containing protein n=1 Tax=Manihot esculenta TaxID=3983 RepID=A0A2C9VD87_MANES	AT5G06620		VIII	pink	1	turquoise-2011
Downregulated	Potra2n8c17241	UniRef90_V9M596Fatty acid desaturase n=4 Tax=Crotonoideae TaxID=235631 RepID=V9M596_MANES	AT5G05580		VIII	pink	14	cyan-2011
Downregulated	Potra2n8c18067	UniRef90_A0A2K1ZHX5CRC domain-containing protein n=3 Tax=Populus TaxID=3689 RepID=A0A2K1ZHX5_POPTR	AT3G22780		VIII	pink
Downregulated	Potra2n9c18836	UniRef90_A0A3N7FK61Protein kinase domain-containing protein n=3 Tax=Populus TaxID=3689 RepID=A0A3N7FK61_POPTR	AT2G36350		VIII	pink	1	turquoise-2011
Downregulated	Potra2n9c19554	UniRef90_A0A2K1Z493PMR5N domain-containing protein n=3 Tax=Populus TaxID=3689 RepID=A0A2K1Z493_POPTR	AT5G58600		VIII	pink	1	turquoise-2011
Downregulated	Potra2n19c33846	UniRef90_A0A2K1WQM1RF_PROK_I domain-containing protein n=4 Tax=Populus TaxID=3689 RepID=A0A2K1WQM1_POPTR	AT1G33330		XXIII	darkturquoise	3	brown-2011
Downregulated	Potra2n3c7058	UniRef90_A0A2K2B7X0DYW_deaminase domain-containing protein n=3 Tax=Populus TaxID=3689 RepID=A0A2K2B7X0_POPTR	AT4G18750		XXIII	darkturquoise	3	brown-2011
Downregulated	Potra2n5c12813	UniRef90_B9N405MYB family protein n=4 Tax=Populus TaxID=3689 RepID=B9N405_POPTR	AT1G09540
Upregulated	Potra2n10c20194	UniRef90_UPI00057B0BB4phospholipid-transporting ATPase 1-like n=1 Tax=Populus euphratica TaxID=75702 RepID=UPI00057B0BB4	AT5G04930		II	blue	4	yellow-2011
Upregulated	Potra2n10c20254	UniRef90_B9HVW1AMMECR1 domain-containing protein n=6 Tax=Populus TaxID=3689 RepID=B9HVW1_POPTR	AT2G38710		II	blue	2	blue-2011
Upregulated	Potra2n10c20287	UniRef90_B9HVY9Lipase_GDSL domain-containing protein n=3 Tax=Populus TaxID=3689 RepID=B9HVY9_POPTR	AT5G03610		II	blue	4	yellow-2011
Upregulated	Potra2n10c20340	UniRef90_UPI000B77B5C4cyclin-dependent protein kinase inhibitor SMR1-like n=2 Tax=Hevea brasiliensis TaxID=3981 RepID=UPI000B77B5C4			II	blue	2	blue-2011
Upregulated	Potra2n10c20341	UniRef90_A0A2K1YZ03Fe2OG dioxygenase domain-containing protein n=3 Tax=Populus TaxID=3689 RepID=A0A2K1YZ03_POPTR	AT2G36690		II	blue	2	blue-2011
Upregulated	Potra2n10c20400	UniRef90_A0A2K1YYN1OTU domain-containing protein n=5 Tax=Populus TaxID=3689 RepID=A0A2K1YYN1_POPTR	AT5G04250		II	blue	4	yellow-2011
Upregulated	Potra2n10c20406	UniRef90_B9HUH4N-acetyltransferase domain-containing protein n=6 Tax=Populus TaxID=3689 RepID=B9HUH4_POPTR	AT2G39020		II	blue	3	brown-2011
Upregulated	Potra2n10c20411	UniRef90_A0A124SBF6Aromatic amino acid lyase n=2 Tax=Asteraceae TaxID=4210 RepID=A0A124SBF6_CYNCS	AT2G37040		II	blue	4	yellow-2011
Upregulated	Potra2n10c20464	UniRef90_A0A2K1YY82Uncharacterized protein n=1 Tax=Populus trichocarpa TaxID=3694 RepID=A0A2K1YY82_POPTR			II	blue	2	blue-2011
Upregulated	Potra2n10c20555	UniRef90_G8IEK9C2H2 family protein n=3 Tax=Populus TaxID=3689 RepID=G8IEK9_POPTR	AT2G37430		II	blue	2	blue-2011
Upregulated	Potra2n10c20623	UniRef90_A0A2K1YXC0Expansin n=2 Tax=Populus TaxID=3689 RepID=A0A2K1YXC0_POPTR	AT2G39700		II	blue	2	blue-2011
Upregulated	Potra2n10c20697	UniRef90_A0A2N9IS68SHSP domain-containing protein n=1 Tax=Fagus sylvatica TaxID=28930 RepID=A0A2N9IS68_FAGSY	AT5G05840		II	blue	2	blue-2011
Upregulated	Potra2n10c20770	UniRef90_B9HSM1PPM-type phosphatase domain-containing protein n=4 Tax=Populus TaxID=3689 RepID=B9HSM1_POPTR	AT2G40180		II	blue	4	yellow-2011
Upregulated	Potra2n10c20878	UniRef90_B9S449Phenazine biosynthesis protein, putative n=1 Tax=Ricinus communis TaxID=3988 RepID=B9S449_RICCO	AT4G02860		II	blue	4	yellow-2011
Upregulated	Potra2n10c21066	UniRef90_A0A2K1ZES3Autophagy-related protein n=5 Tax=Populus TaxID=3689 RepID=A0A2K1ZES3_POPTR	AT3G15580		II	blue	2	blue-2011
Upregulated	Potra2n10c21081	UniRef90_B9HX77PPM-type phosphatase domain-containing protein n=3 Tax=Populus TaxID=3689 RepID=B9HX77_POPTR	AT1G48040		II	blue	2	blue-2011
Upregulated	Potra2n10c21112	UniRef90_B9HX48Uncharacterized protein n=1 Tax=Populus trichocarpa TaxID=3694 RepID=B9HX48_POPTR			II	blue
Upregulated	Potra2n10c21255	UniRef90_B9HWP6Phospholipid-transporting ATPase n=6 Tax=Populus TaxID=3689 RepID=B9HWP6_POPTR	AT1G68710		II	blue	2	blue-2011
Upregulated	Potra2n10c21407	Populus trichocarpa protein DETOXIFICATION 12 (LOC7475549), transcript variant X3, mRNA	AT1G15170		II	blue	2	blue-2011
Upregulated	Potra2n10c21505	UniRef90_B9HW22Nudix hydrolase domain-containing protein n=4 Tax=Populus TaxID=3689 RepID=B9HW22_POPTR	AT2G01670		II	blue	2	blue-2011
Upregulated	Potra2n10c21629	UniRef90_A0A2I4GMS5probable methyltransferase PMT2 isoform X1 n=3 Tax=Juglans regia TaxID=51240 RepID=A0A2I4GMS5_JUGRE	AT1G26850		II	blue	4	yellow-2011
Upregulated	Potra2n10c21665	UniRef90_A0A2K1ZHN2MFS domain-containing protein n=6 Tax=Populus TaxID=3689 RepID=A0A2K1ZHN2_POPTR	AT5G26340		II	blue	2	blue-2011
Upregulated	Potra2n10c21781	UniRef90_A0A2K3L0G0Inhibitor of trypsin and hageman factor n=1 Tax=Trifolium pratense TaxID=57577 RepID=A0A2K3L0G0_TRIPR	AT5G43580		II	blue
Upregulated	Potra2n10c21783	UniRef90_K0E650Potato inhibitor I family protein n=7 Tax=Populus TaxID=3689 RepID=K0E650_POPTO	AT5G43580		II	blue
Upregulated	Potra2n10c21785	UniRef90_K0E650Potato inhibitor I family protein n=7 Tax=Populus TaxID=3689 RepID=K0E650_POPTO	AT5G43580		II	blue
Upregulated	Potra2n10c21786	UniRef90_K0E650Potato inhibitor I family protein n=7 Tax=Populus TaxID=3689 RepID=K0E650_POPTO	AT2G38870		II	blue
Upregulated	Potra2n10c21789	UniRef90_U5FY50Uncharacterized protein n=1 Tax=Populus trichocarpa TaxID=3694 RepID=U5FY50_POPTR	AT3G23123		II	blue
Upregulated	Potra2n10c21938	UniRef90_UPI000848D831uncharacterized membrane protein YuiD-like n=2 Tax=Byttnerioideae TaxID=214909 RepID=UPI000848D831	AT1G67600		II	blue	2	blue-2011
Upregulated	Potra2n10c22190	UniRef90_A0A061EW40Flowering promoting factor 1 n=2 Tax=Theobroma cacao TaxID=3641 RepID=A0A061EW40_THECC	AT5G24860		II	blue	4	yellow-2011
Upregulated	Potra2n10c22242	UniRef90_A9PIQ4FLZ-type domain-containing protein n=3 Tax=Populus TaxID=3689 RepID=A9PIQ4_9ROSI	AT5G49120		II	blue	2	blue-2011
Upregulated	Potra2n11c22454	UniRef90_A0A2K1YL30FAD-binding PCMH-type domain-containing protein n=3 Tax=Populus TaxID=3689 RepID=A0A2K1YL30_POPTR	AT1G30700		II	blue	4	yellow-2011
Upregulated	Potra2n11c22469	UniRef90_B9I0W8ALOG domain-containing protein n=3 Tax=Populus TaxID=3689 RepID=B9I0W8_POPTR	AT3G23290		II	blue	4	yellow-2011
Upregulated	Potra2n11c22553	UniRef90_B9I0M6Protein kinase domain-containing protein n=2 Tax=Populus TaxID=3689 RepID=B9I0M6_POPTR	AT4G10390		II	blue	2	blue-2011
Upregulated	Potra2n11c22637	UniRef90_UPI000848E6CEseptum-promoting GTP-binding protein 1 n=4 Tax=Malvaceae TaxID=3629 RepID=UPI000848E6CE	AT5G54840		II	blue	2	blue-2011
Upregulated	Potra2n11c22668	UniRef90_A0A2K1YJR3ANK_REP_REGION domain-containing protein n=6 Tax=Populus TaxID=3689 RepID=A0A2K1YJR3_POPTR	AT1G03670		II	blue	4	yellow-2011
Upregulated	Potra2n11c22703	UniRef90_I1LUT8Flavodoxin-like domain-containing protein n=21 Tax=Mesangiospermae TaxID=1437183 RepID=I1LUT8_SOYBN	AT4G27270		II	blue	4	yellow-2011
Upregulated	Potra2n11c22718	UniRef90_U7DZF2Protein kinase domain-containing protein n=3 Tax=Populus TaxID=3689 RepID=U7DZF2_POPTR	AT4G23180		II	blue	2	blue-2011
Upregulated	Potra2n11c22767	UniRef90_B9HZY3NAC domain-containing protein n=2 Tax=Populus TaxID=3689 RepID=B9HZY3_POPTR	AT4G27410	NAC072	II	blue	2	blue-2011
Upregulated	Potra2n11c22821	UniRef90_A0A4U5NT26Early nodulin-like protein 2 n=2 Tax=Populus TaxID=3689 RepID=A0A4U5NT26_POPAL	AT5G53870		II	blue	4	yellow-2011
Upregulated	Potra2n11c22850	UniRef90_UPI000B796226D-amino-acid transaminase, chloroplastic-like n=1 Tax=Hevea brasiliensis TaxID=3981 RepID=UPI000B796226	AT5G57850		II	blue	2	blue-2011
Upregulated	Potra2n11c22929	UniRef90_B9I1R0PMR5N domain-containing protein n=3 Tax=Populus TaxID=3689 RepID=B9I1R0_POPTR	AT3G14850		II	blue
Upregulated	Potra2n11c23191	UniRef90_A0A061GDG5B-cell lymphoma 6 protein, putative n=1 Tax=Theobroma cacao TaxID=3641 RepID=A0A061GDG5_THECC			II	blue	0	grey-2011
Upregulated	Potra2n11c23288	UniRef90_U5FVU7Protein kinase domain-containing protein n=3 Tax=Populus TaxID=3689 RepID=U5FVU7_POPTR	AT5G46080		II	blue	4	yellow-2011
Upregulated	Potra2n11c23289	UniRef90_A0A4U5PU86Receptor-like protein kinase HSL1 n=1 Tax=Populus alba TaxID=43335 RepID=A0A4U5PU86_POPAL	AT1G28440		II	blue	2	blue-2011
Upregulated	Potra2n11c23341	UniRef90_U5FYD0HSF_DOMAIN domain-containing protein n=3 Tax=Populus TaxID=3689 RepID=U5FYD0_POPTR	AT4G36990		II	blue	2	blue-2011
Upregulated	Potra2n11c23422	UniRef90_A0A4D6NH87Interleukin-1 receptor-associated kinase 4 n=1 Tax=Vigna unguiculata TaxID=3917 RepID=A0A4D6NH87_VIGUN	AT1G11300		II	blue	2	blue-2011
Upregulated	Potra2n11c23443	UniRef90_B9HYS8Flavodoxin-like domain-containing protein n=6 Tax=Populus TaxID=3689 RepID=B9HYS8_POPTR	AT4G27270		II	blue	4	yellow-2011
Upregulated	Potra2n11c23667	UniRef90_U7E321Protein DETOXIFICATION n=5 Tax=Populus TaxID=3689 RepID=U7E321_POPTR	AT3G21690		II	blue	2	blue-2011
Upregulated	Potra2n124s34601	UniRef90_A0A2P5EIG4Transmembrane protein n=2 Tax=Cannabaceae TaxID=3481 RepID=A0A2P5EIG4_TREOI	AT4G21215		II	blue	4	yellow-2011
Upregulated	Potra2n12c23807	UniRef90_B9I1Z6Protein yippee-like n=2 Tax=Populus TaxID=3689 RepID=B9I1Z6_POPTR	AT4G27740		II	blue	4	yellow-2011
Upregulated	Potra2n12c23993	UniRef90_A0A3N7FWZ1Glyco_hydro_18 domain-containing protein n=4 Tax=Populus TaxID=3689 RepID=A0A3N7FWZ1_POPTR	AT5G24090		II	blue	4	yellow-2011
Upregulated	Potra2n12c24069	UniRef90_B9I4U4Annexin n=4 Tax=Populus TaxID=3689 RepID=B9I4U4_POPTR	AT1G68090		II	blue	2	blue-2011
Upregulated	Potra2n12c24141	UniRef90_B9T2Q6Glutathione s-transferase, putative n=1 Tax=Ricinus communis TaxID=3988 RepID=B9T2Q6_RICCO	AT2G29420		II	blue	4	yellow-2011
Upregulated	Potra2n12c24176	UniRef90_A0A061FUW5Myb domain protein 62, putative n=3 Tax=Byttnerioideae TaxID=214909 RepID=A0A061FUW5_THECC	AT1G68320		II	blue	4	yellow-2011
Upregulated	Potra2n12c24271	UniRef90_A0A3N7FTD6t-SNARE coiled-coil homology domain-containing protein n=5 Tax=Populus TaxID=3689 RepID=A0A3N7FTD6_POPTR	AT5G61210		II	blue	2	blue-2011
Upregulated	Potra2n12c24278	UniRef90_A0A385JIH8Brassinosteroid insensitive 1 n=1 Tax=Populus tomentosa TaxID=118781 RepID=A0A385JIH8_POPTO	AT1G74360		II	blue
Upregulated	Potra2n12c24304	UniRef90_B9I2Z9ABC transporter domain-containing protein n=3 Tax=Populus TaxID=3689 RepID=B9I2Z9_POPTR	AT3G47780		II	blue	4	yellow-2011
Upregulated	Potra2n12c24306	UniRef90_A0A2K1YA39ABC transporter domain-containing protein n=4 Tax=Populus TaxID=3689 RepID=A0A2K1YA39_POPTR	AT3G47730		II	blue	4	yellow-2011
Upregulated	Potra2n12c24358	UniRef90_A0A2P5BFN7CDP-diacylglycerol-glycerol-3-phosphate 3-phosphatidyltransferase n=2 Tax=Cannabaceae TaxID=3481 RepID=A0A2P5BFN7_PARAD			II	blue	2	blue-2011
Upregulated	Potra2n12c24460	UniRef90_A0A2K1YB27High-affinity nitrate transporter n=4 Tax=Populus TaxID=3689 RepID=A0A2K1YB27_POPTR	AT5G50200		II	blue	2	blue-2011
Upregulated	Potra2n12c24525	UniRef90_A0A1Q3BD28DEAD domain-containing protein/Helicase_C domain-containing protein/Sec63 domain-containing protein n=2 Tax=rosids TaxID=71275 RepID=A0A1Q3BD28_CEPFO	AT1G20960		II	blue	2	blue-2011
Upregulated	Potra2n12c24564	UniRef90_B9I3U6WRKY domain-containing protein n=3 Tax=Populus TaxID=3689 RepID=B9I3U6_POPTR	AT5G13080	WKRY75	II	blue
Upregulated	Potra2n12c24599	UniRef90_B9I3X8ZnMc domain-containing protein n=3 Tax=Populus TaxID=3689 RepID=B9I3X8_POPTR	AT1G24140		II	blue	2	blue-2011
Upregulated	Potra2n13c25215	UniRef90_B9N605Chitin-binding type-1 domain-containing protein n=3 Tax=Populus TaxID=3689 RepID=B9N605_POPTR	AT3G54420		II	blue	4	yellow-2011
Upregulated	Potra2n13c25383	UniRef90_B9S748Synaptotagmin, putative n=1 Tax=Ricinus communis TaxID=3988 RepID=B9S748_RICCO	AT1G22610		II	blue	2	blue-2011
Upregulated	Potra2n13c25814	UniRef90_A0A2K1Y1E0NAC domain-containing protein n=2 Tax=Populus TaxID=3689 RepID=A0A2K1Y1E0_POPTR	AT5G18270	NAC087	II	blue	2	blue-2011
Upregulated	Potra2n13c25901	UniRef90_B9I5M5AP2/ERF domain-containing protein n=2 Tax=Populus TaxID=3689 RepID=B9I5M5_POPTR	AT3G23240		II	blue
Upregulated	Potra2n13c25930	UniRef90_UPI000CE1F471wound-induced protein WIN1-like n=2 Tax=Quercus suber TaxID=58331 RepID=UPI000CE1F471	AT3G04720		II	blue	2	blue-2011
Upregulated	Potra2n13c25946	UniRef90_UPI00077E7C94calmodulin-like protein 11 n=1 Tax=Ziziphus jujuba TaxID=326968 RepID=UPI00077E7C94	AT3G22930		II	blue	4	yellow-2011
Upregulated	Potra2n13c25956	UniRef90_UPI00057B49A9neurogenic locus notch homolog protein 2-like n=1 Tax=Populus euphratica TaxID=75702 RepID=UPI00057B49A9	AT4G14746		II	blue	4	yellow-2011
Upregulated	Potra2n13c26094	UniRef90_A0A4V6A8T8Peroxisomal adenine nucleotide carrier 1-like n=1 Tax=Populus alba TaxID=43335 RepID=A0A4V6A8T8_POPAL	AT3G05290		II	blue	2	blue-2011
Upregulated	Potra2n13c26189	UniRef90_A0A2K1XZ97Phospholipase n=5 Tax=Populus TaxID=3689 RepID=A0A2K1XZ97_POPTR	AT3G16785		II	blue	2	blue-2011
Upregulated	Potra2n13c26221	UniRef90_A0A2K1XZ28Uncharacterized protein n=7 Tax=Populus TaxID=3689 RepID=A0A2K1XZ28_POPTR	AT2G24100		II	blue	2	blue-2011
Upregulated	Potra2n13c26258	UniRef90_A0A4U5Q2P5Protein NIM1-INTERACTING 1-like n=2 Tax=Populus TaxID=3689 RepID=A0A4U5Q2P5_POPAL			II	blue	4	yellow-2011
Upregulated	Potra2n14c26315	UniRef90_A0A2K1XNA7MFS domain-containing protein n=5 Tax=Populus trichocarpa TaxID=3694 RepID=A0A2K1XNA7_POPTR	AT3G13050		II	blue	2	blue-2011
Upregulated	Potra2n14c26399	UniRef90_A0A2R6Q0M5Stimulated by retinoic acid protein n=1 Tax=Actinidia chinensis var. chinensis TaxID=1590841 RepID=A0A2R6Q0M5_ACTCH			II	blue	4	yellow-2011
Upregulated	Potra2n14c26584	UniRef90_A0A061FJA6Heat stress transcription factor A-2c, putative n=3 Tax=Byttnerioideae TaxID=214909 RepID=A0A061FJA6_THECC	AT2G26530		II	blue	4	yellow-2011
Upregulated	Potra2n14c26609	UniRef90_A0A200QY67Cytochrome P450 n=1 Tax=Macleaya cordata TaxID=56857 RepID=A0A200QY67_9MAGN	AT4G31940		II	blue	4	yellow-2011
Upregulated	Potra2n14c27020	UniRef90_UPI0005FAC832probable pathogenesis-related protein ARB_02861 n=1 Tax=Jatropha curcas TaxID=180498 RepID=UPI0005FAC832	AT5G41390		II	blue	4	yellow-2011
Upregulated	Potra2n14c27211	---NA---			II	blue
Upregulated	Potra2n14c27221	UniRef90_B9RN00Cathepsin B, putative n=2 Tax=Ricinus communis TaxID=3988 RepID=B9RN00_RICCO	AT4G01610		II	blue	4	yellow-2011
Upregulated	Potra2n14c27252	UniRef90_UPI00057A633D ABC transporter B family member 21-like n=1 Tax=Populus euphratica TaxID=75702 RepID=UPI00057A633D	AT1G02520		II	blue	4	yellow-2011
Upregulated	Potra2n14c27256	UniRef90_UPI000D189F44protein RADIALIS-like 4 isoform X1 n=3 Tax=Populus TaxID=3689 RepID=UPI000D189F44	AT1G75250		II	blue	2	blue-2011
Upregulated	Potra2n14c27462	UniRef90_A0A4U5QSV9Histone-lysine N-methyltransferase, H3 lysine-79 specific isoform X1 n=3 Tax=Populus TaxID=3689 RepID=A0A4U5QSV9_POPAL	AT1G03470		II	blue	2	blue-2011
Upregulated	Potra2n14c27490	UniRef90_A0A4U5PPD6Putative indole-3-acetic acid-amido synthetase GH3.6 n=1 Tax=Populus alba TaxID=43335 RepID=A0A4U5PPD6_POPAL	AT5G13320		II	blue	4	yellow-2011
Upregulated	Potra2n14c27581	UniRef90_A0A2K1XVV3Auxin efflux carrier component n=3 Tax=Populus TaxID=3689 RepID=A0A2K1XVV3_POPTR	AT2G01420		II	blue	2	blue-2011
Upregulated	Potra2n14c27658	UniRef90_A0A0H3W5B6Lyk 8 n=1 Tax=Populus canadensis TaxID=3690 RepID=A0A0H3W5B6_POPCA	AT3G21630		II	blue	4	yellow-2011
Upregulated	Potra2n14c27704	UniRef90_A9PEQ6Formate dehydrogenase, mitochondrial n=4 Tax=Populus TaxID=3689 RepID=A9PEQ6_POPTR	AT5G14780		II	blue	2	blue-2011
Upregulated	Potra2n1534s37125	UniRef90_A0A4U5R3H5Cytochrome P450 CYP82D47-like isoform X2 n=1 Tax=Populus alba TaxID=43335 RepID=A0A4U5R3H5_POPAL	AT4G31940		II	blue
Upregulated	Potra2n1538s37128	UniRef90_U5GXQ7FAD-binding PCMH-type domain-containing protein n=5 Tax=Populus TaxID=3689 RepID=U5GXQ7_POPTR	AT1G30700		II	blue
Upregulated	Potra2n157s34759	UniRef90_U7DXY0Protein kinase domain-containing protein n=1 Tax=Populus trichocarpa TaxID=3694 RepID=U7DXY0_POPTR	AT1G16260		II	blue	4	yellow-2011
Upregulated	Potra2n15c28031	UniRef90_UPI000B76F85Aprobable (S)-N-methylcoclaurine 3'-hydroxylase isozyme 2 n=3 Tax=Hevea brasiliensis TaxID=3981 RepID=UPI000B76F85A	AT2G45570		II	blue	2	blue-2011
Upregulated	Potra2n15c28174	UniRef90_A0A4U5PV95Chaperone protein ClpD, chloroplastic-like n=2 Tax=Populus TaxID=3689 RepID=A0A4U5PV95_POPAL	AT5G51070		II	blue	2	blue-2011
Upregulated	Potra2n15c28185	UniRef90_A0A1R3JIW6Stress up-regulated Nod 19 (Fragment) n=1 Tax=Corchorus capsularis TaxID=210143 RepID=A0A1R3JIW6_COCAP	AT5G61820		II	blue
Upregulated	Potra2n15c28187	UniRef90_E6NU03JHL07K02.3 protein n=1 Tax=Jatropha curcas TaxID=180498 RepID=E6NU03_JATCU	AT5G61820		II	blue	2	blue-2011
Upregulated	Potra2n15c28290	UniRef90_B9IFE4WRKY domain-containing protein n=4 Tax=Populus TaxID=3689 RepID=B9IFE4_POPTR	AT5G13080		II	blue	2	blue-2011
Upregulated	Potra2n15c28361	UniRef90_A0A2K1XKF5Malate synthase n=3 Tax=Populus TaxID=3689 RepID=A0A2K1XKF5_POPTR	AT5G03860		II	blue	2	blue-2011
Upregulated	Potra2n15c28409	UniRef90_B9IF25BTB domain-containing protein n=3 Tax=Populus TaxID=3689 RepID=B9IF25_POPTR	AT5G63160		II	blue	4	yellow-2011
Upregulated	Potra2n15c28464	UniRef90_A0A2K1XJZ3Amine oxidase n=10 Tax=Populus TaxID=3689 RepID=A0A2K1XJZ3_POPTR	AT2G42490		II	blue	2	blue-2011
Upregulated	Potra2n15c28480	UniRef90_B9IEW2MFS domain-containing protein n=6 Tax=Populus TaxID=3689 RepID=B9IEW2_POPTR	AT1G12940		II	blue	4	yellow-2011
Upregulated	Potra2n15c28569	UniRef90_A0A4V6ACD5Uncharacterized protein n=2 Tax=Populus TaxID=3689 RepID=A0A4V6ACD5_POPAL	AT5G50090		II	blue	2	blue-2011
Upregulated	Potra2n15c28587	---NA---			II	blue
Upregulated	Potra2n15c28789	UniRef90_A0A061FUW5Myb domain protein 62, putative n=3 Tax=Byttnerioideae TaxID=214909 RepID=A0A061FUW5_THECC	AT1G68320		II	blue	4	yellow-2011
Upregulated	Potra2n15c28807	UniRef90_B9IE68RING-type domain-containing protein n=2 Tax=Populus TaxID=3689 RepID=B9IE68_POPTR	AT1G73760		II	blue	2	blue-2011
Upregulated	Potra2n15c28842	UniRef90_U5FP71Laccase n=6 Tax=Populus TaxID=3689 RepID=U5FP71_POPTR	AT1G18140		II	blue	4	yellow-2011
Upregulated	Potra2n15c28873	UniRef90_A0A061FWB0Ketose-bisphosphate aldolase class-II family protein isoform 2 n=5 Tax=Malvaceae TaxID=3629 RepID=A0A061FWB0_THECC	AT1G18270		II	blue	2	blue-2011
Upregulated	Potra2n16c29427	UniRef90_B9IHE4Glycosyltransferase n=9 Tax=Populus TaxID=3689 RepID=B9IHE4_POPTR	AT1G22360		II	blue	4	yellow-2011
Upregulated	Potra2n16c29429	UniRef90_B9IHE5Glycosyltransferase n=4 Tax=Populus TaxID=3689 RepID=B9IHE5_POPTR	AT1G22340		II	blue	4	yellow-2011
Upregulated	Potra2n16c29670	UniRef90_A0A3N7G2D9HTH myb-type domain-containing protein n=7 Tax=Populus TaxID=3689 RepID=A0A3N7G2D9_POPTR	AT5G06800		II	blue	2	blue-2011
Upregulated	Potra2n16c29970	UniRef90_UPI000579E791inhibitor of trypsin and hageman factor-like n=1 Tax=Populus euphratica TaxID=75702 RepID=UPI000579E791	AT2G38870		II	blue
Upregulated	Potra2n16c30191	UniRef90_A0A2R6RY47S-crystallin like n=1 Tax=Actinidia chinensis var. chinensis TaxID=1590841 RepID=A0A2R6RY47_ACTCH	AT2G37750		II	blue	2	blue-2011
Upregulated	Potra2n16c30204	UniRef90_A0A2P5EZ30Protein RETICULATA-related n=2 Tax=Cannabaceae TaxID=3481 RepID=A0A2P5EZ30_TREOI	AT2G37860		II	blue	2	blue-2011
Upregulated	Potra2n16c30257	UniRef90_A0A2P5EXA2GDP-fucose protein O-fucosyltransferase n=2 Tax=Cannabaceae TaxID=3481 RepID=A0A2P5EXA2_TREOI	AT2G37980		II	blue	2	blue-2011
Upregulated	Potra2n16c30279	UniRef90_A0A2I4F3N3sulfoquinovosyl transferase SQD2-like n=1 Tax=Juglans regia TaxID=51240 RepID=A0A2I4F3N3_JUGRE	AT5G01220		II	blue	2	blue-2011
Upregulated	Potra2n16c30296	UniRef90_A0A2K1XE70Gb3_synth domain-containing protein n=4 Tax=Populus TaxID=3689 RepID=A0A2K1XE70_POPTR	AT3G09020		II	blue
Upregulated	Potra2n16c30322	UniRef90_B9IGA2Fe2OG dioxygenase domain-containing protein n=3 Tax=Populus TaxID=3689 RepID=B9IGA2_POPTR	AT5G05600		II	blue	2	blue-2011
Upregulated	Potra2n16c30373	UniRef90_B9IGE2Ammonium transporter n=3 Tax=Populus TaxID=3689 RepID=B9IGE2_POPTR	AT2G38290		II	blue	2	blue-2011
Upregulated	Potra2n16c30384	UniRef90_U7DV84Protein kinase domain-containing protein n=4 Tax=Populus TaxID=3689 RepID=U7DV84_POPTR	AT3G08870		II	blue	2	blue-2011
Upregulated	Potra2n16c30385	UniRef90_U7DV84Protein kinase domain-containing protein n=4 Tax=Populus TaxID=3689 RepID=U7DV84_POPTR	AT3G08870		II	blue	2	blue-2011
Upregulated	Potra2n16c30409	UniRef90_A0A2I4H5C6macrophage migration inhibitory factor homolog isoform X1 n=1 Tax=Juglans regia TaxID=51240 RepID=A0A2I4H5C6_JUGRE	AT5G01650		II	blue	2	blue-2011
Upregulated	Potra2n16c30416	UniRef90_B9SL17Light-inducible protein atls1, putative n=1 Tax=Ricinus communis TaxID=3988 RepID=B9SL17_RICCO	AT3G51660		II	blue	4	yellow-2011
Upregulated	Potra2n17c30667	UniRef90_A0A2G5D241Isocitrate dehydrogenase	AT1G65930		II	blue	2	blue-2011
Upregulated	Potra2n17c30769	UniRef90_U5FLQ4RING-type E3 ubiquitin transferase n=3 Tax=Populus TaxID=3689 RepID=U5FLQ4_POPTR	AT3G02840		II	blue	4	yellow-2011
Upregulated	Potra2n17c31230	UniRef90_A0A2K1X4U1WRKY domain-containing protein n=3 Tax=Populus TaxID=3689 RepID=A0A2K1X4U1_POPTR	AT5G15130	WRKY72	II	blue	4	yellow-2011
Upregulated	Potra2n17c31261	UniRef90_A0A2P5FDK2Actin cross-linking n=2 Tax=Cannabaceae TaxID=3481 RepID=A0A2P5FDK2_TREOI	AT1G27100		II	blue	2	blue-2011
Upregulated	Potra2n17c31368	UniRef90_U5FIL5WRKY domain-containing protein n=3 Tax=Populus TaxID=3689 RepID=U5FIL5_POPTR	AT5G13080		II	blue	4	yellow-2011
Upregulated	Potra2n17c31515	UniRef90_UPI000C0561FA7-deoxyloganetin glucosyltransferase-like n=1 Tax=Durio zibethinus TaxID=66656 RepID=UPI000C0561FA	AT1G22360		II	blue	2	blue-2011
Upregulated	Potra2n17c31517	UniRef90_UPI000C0561FA7-deoxyloganetin glucosyltransferase-like n=1 Tax=Durio zibethinus TaxID=66656 RepID=UPI000C0561FA	AT1G22360		II	blue
Upregulated	Potra2n17c31532	UniRef90_U5FLL6GTP_cyclohydro2 domain-containing protein n=4 Tax=Populus TaxID=3689 RepID=U5FLL6_POPTR	AT5G64300		II	blue	4	yellow-2011
Upregulated	Potra2n17c31537	UniRef90_A0A2K1X3F0RING-type domain-containing protein n=5 Tax=Populus TaxID=3689 RepID=A0A2K1X3F0_POPTR	AT4G33565		II	blue	2	blue-2011
Upregulated	Potra2n17c31719	UniRef90_A0A061EBW1Raffinose synthase family protein n=5 Tax=Malvaceae TaxID=3629 RepID=A0A061EBW1_THECC	AT5G40390		II	blue	2	blue-2011
Upregulated	Potra2n18c32201	UniRef90_A9P889RING-type domain-containing protein n=3 Tax=Populus TaxID=3689 RepID=A9P889_POPTR	AT2G21500		II	blue	2	blue-2011
Upregulated	Potra2n18c32280	UniRef90_D7GN47Two-component response regulator n=5 Tax=Populus TaxID=3689 RepID=D7GN47_POPCA	AT5G58080		II	blue	2	blue-2011
Upregulated	Potra2n18c32427	UniRef90_B9IM29Non-specific serine/threonine protein kinase n=7 Tax=Populus TaxID=3689 RepID=B9IM29_POPTR	AT5G57630		II	blue	2	blue-2011
Upregulated	Potra2n18c32632	UniRef90_A0A3N7G6S6Uncharacterized protein n=1 Tax=Populus trichocarpa TaxID=3694 RepID=A0A3N7G6S6_POPTR			II	blue
Upregulated	Potra2n18c32877	UniRef90_B9IKI9Exostosin domain-containing protein n=4 Tax=Populus TaxID=3689 RepID=B9IKI9_POPTR	AT4G32790		II	blue	2	blue-2011
Upregulated	Potra2n18c32879	UniRef90_UPI000D188906carotenoid 9,10(9',10')-cleavage dioxygenase 1 n=1 Tax=Populus trichocarpa TaxID=3694 RepID=UPI000D188906			II	blue	4	yellow-2011
Upregulated	Potra2n18c33165	UniRef90_A0A2K1WU53Glutamate receptor n=3 Tax=Populus trichocarpa TaxID=3694 RepID=A0A2K1WU53_POPTR	AT2G29110		II	blue	4	yellow-2011
Upregulated	Potra2n197s34889	UniRef90_A0A2K2B2R7Tify domain-containing protein n=4 Tax=Populus TaxID=3689 RepID=A0A2K2B2R7_POPTR	AT1G72450		II	blue	4	yellow-2011
Upregulated	Potra2n19c33272	UniRef90_A0A3N7GD09Protein kinase domain-containing protein n=3 Tax=Populus TaxID=3689 RepID=A0A3N7GD09_POPTR	AT1G06840		II	blue	4	yellow-2011
Upregulated	Potra2n19c33317	UniRef90_A0A498ISR0Iwr1 domain-containing protein n=1 Tax=Malus domestica TaxID=3750 RepID=A0A498ISR0_MALDO	AT2G30270		II	blue	4	yellow-2011
Upregulated	Potra2n19c33452	UniRef90_A1Z0P1Metallothionein-like protein MT1A n=1 Tax=Salix matsudana TaxID=349989 RepID=A1Z0P1_9ROSI	AT3G09390		II	blue	2	blue-2011
Upregulated	Potra2n19c33543	UniRef90_B9IQS8Chitin-binding type-1 domain-containing protein n=2 Tax=Populus TaxID=3689 RepID=B9IQS8_POPTR	AT3G54420		II	blue	4	yellow-2011
Upregulated	Potra2n19c33575	UniRef90_U5FGA2Laccase n=7 Tax=Populus TaxID=3689 RepID=U5FGA2_POPTR	AT5G09360		II	blue	4	yellow-2011
Upregulated	Potra2n19c34073	UniRef90_UPI00057AB536transcription repressor MYB5-like n=1 Tax=Populus euphratica TaxID=75702 RepID=UPI00057AB536	AT3G13540		II	blue	4	yellow-2011
Upregulated	Potra2n19c34304	UniRef90_A0A3N7G834VQ domain-containing protein n=4 Tax=Populus TaxID=3689 RepID=A0A3N7G834_POPTR			II	blue
Upregulated	Potra2n19c34325	UniRef90_UPI000D18A921alpha-amylase/subtilisin inhibitor-like n=1 Tax=Populus trichocarpa TaxID=3694 RepID=UPI000D18A921	AT1G73260		II	blue	2	blue-2011
Upregulated	Potra2n19c34329	UniRef90_UPI000D18A921alpha-amylase/subtilisin inhibitor-like n=1 Tax=Populus trichocarpa TaxID=3694 RepID=UPI000D18A921	AT1G73260		II	blue
Upregulated	Potra2n19c34330	UniRef90_G0Z2L6Kunitz-type trypsin inhibitor C3 n=6 Tax=Populus TaxID=3689 RepID=G0Z2L6_POPNI	AT1G17860		II	blue	2	blue-2011
Upregulated	Potra2n19c34337	UniRef90_W9RGP4Trihelix transcription factor GT-2 n=1 Tax=Morus notabilis TaxID=981085 RepID=W9RGP4_9ROSA	AT1G76880		II	blue	2	blue-2011
Upregulated	Potra2n1c1022	UniRef90_A0A2K2BW90AAI domain-containing protein n=6 Tax=Populus TaxID=3689 RepID=A0A2K2BW90_POPTR	AT1G70250		II	blue	2	blue-2011
Upregulated	Potra2n1c111	UniRef90_A0A2H5PC89Peroxidase n=1 Tax=Citrus unshiu TaxID=55188 RepID=A0A2H5PC89_CITUN	AT3G49120		II	blue	4	yellow-2011
Upregulated	Potra2n1c1149	UniRef90_A0A3N7FX73NmrA domain-containing protein n=3 Tax=Populus TaxID=3689 RepID=A0A3N7FX73_POPTR	AT1G32100		II	blue	4	yellow-2011
Upregulated	Potra2n1c1344	UniRef90_A0A1Q3D9K6B_lectin domain-containing protein/Pkinase_Tyr domain-containing protein/PAN_2 domain-containing protein n=1 Tax=Cephalotus follicularis TaxID=3775 RepID=A0A1Q3D9K6_CEPFO	AT5G24080		II	blue	2	blue-2011
Upregulated	Potra2n1c1384	UniRef90_U5GPT8C2H2 family protein n=3 Tax=Populus TaxID=3689 RepID=U5GPT8_POPTR	AT3G60580		II	blue	4	yellow-2011
Upregulated	Potra2n1c141	UniRef90_A0A2K2BQW3Uncharacterized protein n=3 Tax=Populus TaxID=3689 RepID=A0A2K2BQW3_POPTR	AT4G12070		II	blue	4	yellow-2011
Upregulated	Potra2n1c1684	UniRef90_A9PGU9Uncharacterized protein n=3 Tax=Populus TaxID=3689 RepID=A9PGU9_POPTR			II	blue	2	blue-2011
Upregulated	Potra2n1c170	UniRef90_A0A2K2BA29Calcium-transporting ATPase n=4 Tax=Populus TaxID=3689 RepID=A0A2K2BA29_POPTR	AT2G41560		II	blue	2	blue-2011
Upregulated	Potra2n1c1766	UniRef90_UPI00077E7FC3putative UPF0481 protein At3g02645 n=2 Tax=Ziziphus jujuba TaxID=326968 RepID=UPI00077E7FC3	AT3G02645		II	blue
Upregulated	Potra2n1c1926	UniRef90_A0A4V6A8V8Beta-glucosidase 12-like n=2 Tax=Populus alba TaxID=43335 RepID=A0A4V6A8V8_POPAL	AT5G42260		II	blue
Upregulated	Potra2n1c1944	UniRef90_B9GEN9Cysteine proteinase inhibitor n=3 Tax=Populus TaxID=3689 RepID=B9GEN9_POPTR	AT3G12490		II	blue	2	blue-2011
Upregulated	Potra2n1c2093	UniRef90_UPI000D18992Dtelomere repeat-binding protein 5 isoform X2 n=2 Tax=Populus TaxID=3689 RepID=UPI000D18992D	AT1G07540		II	blue	2	blue-2011
Upregulated	Potra2n1c2333	UniRef90_UPI000B79652Ccytochrome P450 87A3-like n=1 Tax=Hevea brasiliensis TaxID=3981 RepID=UPI000B79652C	AT1G12740		II	blue	4	yellow-2011
Upregulated	Potra2n1c2518	UniRef90_A0A2K1R5P0SCP domain-containing protein n=8 Tax=cellular organisms TaxID=131567 RepID=A0A2K1R5P0_POPTR	AT2G14580		II	blue	4	yellow-2011
Upregulated	Potra2n1c2519	UniRef90_B9GIP3SCP domain-containing protein n=4 Tax=Populus TaxID=3689 RepID=B9GIP3_POPTR	AT2G14610		II	blue	4	yellow-2011
Upregulated	Potra2n1c2557	UniRef90_UPI000B7702D4protein NLP2-like isoform X1 n=2 Tax=Hevea brasiliensis TaxID=3981 RepID=UPI000B7702D4	AT2G17150		II	blue	4	yellow-2011
Upregulated	Potra2n1c2571	UniRef90_UPI000B770DE0probable beta-D-xylosidase 5 isoform X2 n=2 Tax=Hevea brasiliensis TaxID=3981 RepID=UPI000B770DE0	AT3G19615		II	blue
Upregulated	Potra2n1c2644	UniRef90_A0A061E023Cystathionine beta-synthase family protein n=5 Tax=Malvaceae TaxID=3629 RepID=A0A061E023_THECC	AT4G34120		II	blue	2	blue-2011
Upregulated	Potra2n1c2673	UniRef90_A0A4U5QC94Zeaxanthin epoxidase, chloroplastic-like n=1 Tax=Populus alba TaxID=43335 RepID=A0A4U5QC94_POPAL	AT4G38540		II	blue	2	blue-2011
Upregulated	Potra2n1c2751	UniRef90_A0A4U5QC16Uncharacterized protein n=1 Tax=Populus alba TaxID=43335 RepID=A0A4U5QC16_POPAL			II	blue	4	yellow-2011
Upregulated	Potra2n1c2893	UniRef90_A0A1Q3B8I8Kelch_1 domain-containing protein n=1 Tax=Cephalotus follicularis TaxID=3775 RepID=A0A1Q3B8I8_CEPFO	AT3G27150		II	blue	2	blue-2011
Upregulated	Potra2n1c2938	UniRef90_B9GJB0Flavin-containing monooxygenase n=5 Tax=Populus TaxID=3689 RepID=B9GJB0_POPTR	AT1G19250		II	blue	4	yellow-2011
Upregulated	Potra2n1c3013	UniRef90_A0A1U8AZB3glucuronokinase 1-like n=1 Tax=Nelumbo nucifera TaxID=4432 RepID=A0A1U8AZB3_NELNU	AT3G01640		II	blue	2	blue-2011
Upregulated	Potra2n1c307	UniRef90_Q941M34-coumarate:CoA ligase n=73 Tax=rosids TaxID=71275 RepID=Q941M3_POPTO	AT1G51680		II	blue	4	yellow-2011
Upregulated	Potra2n1c321	UniRef90_A0A4U5QKL2Kinase family protein n=1 Tax=Populus alba TaxID=43335 RepID=A0A4U5QKL2_POPAL	AT1G16260		II	blue	4	yellow-2011
Upregulated	Potra2n1c325	UniRef90_A0A2K2BS12Protein kinase domain-containing protein n=5 Tax=Populus trichocarpa TaxID=3694 RepID=A0A2K2BS12_POPTR	AT1G16260		II	blue	2	blue-2011
Upregulated	Potra2n1c3315	UniRef90_UPI000B77E69Ddesiccation-related protein PCC13-62-like n=1 Tax=Hevea brasiliensis TaxID=3981 RepID=UPI000B77E69D	AT3G62730		II	blue	4	yellow-2011
Upregulated	Potra2n1c3367	UniRef90_A0A2K2CAH5Protein kinase domain-containing protein n=4 Tax=Populus TaxID=3689 RepID=A0A2K2CAH5_POPTR	AT1G53430		II	blue	2	blue-2011
Upregulated	Potra2n1c3393	UniRef90_Q66NX4Polyphenol oxidase n=18 Tax=Populus TaxID=3689 RepID=Q66NX4_9ROSI			II	blue	4	yellow-2011
Upregulated	Potra2n1c3511	UniRef90_UPI000579DD68glutelin type-A 3-like isoform X2 n=6 Tax=Populus euphratica TaxID=75702 RepID=UPI000579DD68	AT1G07750		II	blue	4	yellow-2011
Upregulated	Potra2n1c3528	UniRef90_A0A2K2CBE4NAC domain-containing protein n=4 Tax=Populus TaxID=3689 RepID=A0A2K2CBE4_POPTR	AT4G27410		II	blue	2	blue-2011
Upregulated	Potra2n1c3605	UniRef90_UPI000D18A043putative beta-glucosidase 41 isoform X3 n=1 Tax=Populus trichocarpa TaxID=3694 RepID=UPI000D18A043	AT5G54570		II	blue	2	blue-2011
Upregulated	Potra2n1c3672	UniRef90_A0A4V6A8T8Peroxisomal adenine nucleotide carrier 1-like n=1 Tax=Populus alba TaxID=43335 RepID=A0A4V6A8T8_POPAL			II	blue	2	blue-2011
Upregulated	Potra2n1c3673	UniRef90_A0A4V6A8T8Peroxisomal adenine nucleotide carrier 1-like n=1 Tax=Populus alba TaxID=43335 RepID=A0A4V6A8T8_POPAL			II	blue	2	blue-2011
Upregulated	Potra2n1c3913	UniRef90_B9GGI0FAD-binding PCMH-type domain-containing protein n=4 Tax=Populus TaxID=3689 RepID=B9GGI0_POPTR	AT4G20820		II	blue	2	blue-2011
Upregulated	Potra2n1c3923	UniRef90_B9GGJ6FAD-binding PCMH-type domain-containing protein n=1 Tax=Populus trichocarpa TaxID=3694 RepID=B9GGJ6_POPTR	AT1G30760		II	blue	4	yellow-2011
Upregulated	Potra2n1c507	UniRef90_B9GZC3NAC domain-containing protein n=7 Tax=Malpighiales TaxID=3646 RepID=B9GZC3_POPTR	AT5G13180	NAC083	II	blue	2	blue-2011
Upregulated	Potra2n1c517	UniRef90_A0A2K2BT98Tify domain-containing protein n=3 Tax=Populus TaxID=3689 RepID=A0A2K2BT98_POPTR	AT5G13220		II	blue	3	brown-2011
Upregulated	Potra2n1c547	UniRef90_B9RG09Transaldolase, putative n=1 Tax=Ricinus communis TaxID=3988 RepID=B9RG09_RICCO	AT5G13420		II	blue	2	blue-2011
Upregulated	Potra2n1c556	UniRef90_B9GYV1Nudix hydrolase domain-containing protein n=2 Tax=Populus TaxID=3689 RepID=B9GYV1_POPTR	AT1G12880		II	blue	4	yellow-2011
Upregulated	Potra2n1c560	UniRef90_A0A2K2BSC0Potassium transporter n=5 Tax=Populus TaxID=3689 RepID=A0A2K2BSC0_POPTR	AT4G13420		II	blue	2	blue-2011
Upregulated	Potra2n1c569	UniRef90_A0A1Q3DBT3SNARE_assoc domain-containing protein n=1 Tax=Cephalotus follicularis TaxID=3775 RepID=A0A1Q3DBT3_CEPFO	AT1G44960		II	blue	2	blue-2011
Upregulated	Potra2n1c596	UniRef90_B9T394Endomembrane-associated protein, putative n=1 Tax=Ricinus communis TaxID=3988 RepID=B9T394_RICCO	AT4G20260		II	blue	2	blue-2011
Upregulated	Potra2n1c65	UniRef90_B9GLG6Fe2OG dioxygenase domain-containing protein n=4 Tax=Populus TaxID=3689 RepID=B9GLG6_POPTR	AT3G13610		II	blue	2	blue-2011
Upregulated	Potra2n1c753	UniRef90_A0A3N7EX04PH domain-containing protein n=3 Tax=Populus TaxID=3689 RepID=A0A3N7EX04_POPTR	AT4G23895		II	blue	2	blue-2011
Upregulated	Potra2n1c833	UniRef90_A0A2K2BVD1Fatty acid hydroxylase domain-containing protein n=2 Tax=Populus TaxID=3689 RepID=A0A2K2BVD1_POPTR	AT4G25700		II	blue	2	blue-2011
Upregulated	Potra2n1c856	UniRef90_D2JWP4Pathogenesis-related thaumatin (Fragment) n=9 Tax=Populus TaxID=3689 RepID=D2JWP4_POPDE	AT4G11650		II	blue	4	yellow-2011
Upregulated	Potra2n1c879	UniRef90_A0A2I4FC87glutamate--cysteine ligase, chloroplastic n=1 Tax=Juglans regia TaxID=51240 RepID=A0A2I4FC87_JUGRE	AT4G23100		II	blue	2	blue-2011
Upregulated	Potra2n1c906	UniRef90_A0A061G4B5Osmotin 34 n=3 Tax=Malvaceae TaxID=3629 RepID=A0A061G4B5_THECC	AT4G11650		II	blue	4	yellow-2011
Upregulated	Potra2n1c909	UniRef90_A9PB72PMEI domain-containing protein n=4 Tax=Populus TaxID=3689 RepID=A9PB72_POPTR	AT3G47670		II	blue	2	blue-2011
Upregulated	Potra2n1c957	UniRef90_B9GKR2Staygreen domain-containing protein n=3 Tax=Populus TaxID=3689 RepID=B9GKR2_POPTR	AT4G22920		II	blue	2	blue-2011
Upregulated	Potra2n235s35074	UniRef90_B9HVW1AMMECR1 domain-containing protein n=6 Tax=Populus TaxID=3689 RepID=B9HVW1_POPTR	AT2G38710		II	blue	2	blue-2011
Upregulated	Potra2n246s35110	UniRef90_B9HE92AB hydrolase-1 domain-containing protein n=9 Tax=Populus TaxID=3689 RepID=B9HE92_POPTR	AT2G23620		II	blue	4	yellow-2011
Upregulated	Potra2n246s35112	UniRef90_B9NGA7AB hydrolase-1 domain-containing protein n=14 Tax=Populus TaxID=3689 RepID=B9NGA7_POPTR	AT2G23620		II	blue
Upregulated	Potra2n246s35113	UniRef90_B9NGA7AB hydrolase-1 domain-containing protein n=14 Tax=Populus TaxID=3689 RepID=B9NGA7_POPTR	AT2G23620		II	blue
Upregulated	Potra2n267s35170	UniRef90_A0A2K1YL56FAD-binding PCMH-type domain-containing protein n=12 Tax=Populus TaxID=3689 RepID=A0A2K1YL56_POPTR	AT1G30760		II	blue
Upregulated	Potra2n2c4401	UniRef90_B9GTB2Abhydrolase_3 domain-containing protein n=10 Tax=Populus TaxID=3689 RepID=B9GTB2_POPTR	AT3G63010		II	blue	2	blue-2011
Upregulated	Potra2n2c4437	UniRef90_B9GTW6Protein kinase domain-containing protein n=3 Tax=Populus TaxID=3689 RepID=B9GTW6_POPTR	AT1G05100		II	blue
Upregulated	Potra2n2c4452	UniRef90_B9GTV4RNase III domain-containing protein n=4 Tax=Populus TaxID=3689 RepID=B9GTV4_POPTR	AT4G15417		II	blue	4	yellow-2011
Upregulated	Potra2n2c4544	UniRef90_B9GS98Usp domain-containing protein n=1 Tax=Populus trichocarpa TaxID=3694 RepID=B9GS98_POPTR	AT2G47710		II	blue	2	blue-2011
Upregulated	Potra2n2c4565	UniRef90_Q1HGG0Late embryogenesis abundant protein 5 n=4 Tax=Populus TaxID=3689 RepID=Q1HGG0_9ROSI	AT4G02380		II	blue	2	blue-2011
Upregulated	Potra2n2c4591	UniRef90_A0A2K2BLP5t-SNARE coiled-coil homology domain-containing protein n=2 Tax=Populus TaxID=3689 RepID=A0A2K2BLP5_POPTR	AT4G02195		II	blue	4	yellow-2011
Upregulated	Potra2n2c4616	UniRef90_A0A2K2BLK5Lipase_3 domain-containing protein n=3 Tax=Populus TaxID=3689 RepID=A0A2K2BLK5_POPTR	AT1G02660		II	blue	2	blue-2011
Upregulated	Potra2n2c4652	UniRef90_A0A2K2BLB7Usp domain-containing protein n=3 Tax=Populus TaxID=3689 RepID=A0A2K2BLB7_POPTR	AT2G47710		II	blue	2	blue-2011
Upregulated	Potra2n2c4707	UniRef90_A0A4U5MN99Calcium-activated outward-rectifying potassium channel 5 family protein n=2 Tax=Populus TaxID=3689 RepID=A0A4U5MN99_POPAL	AT4G01840		II	blue	2	blue-2011
Upregulated	Potra2n2c4708	UniRef90_A0A2I4DV01ABC transporter B family member 11-like n=1 Tax=Juglans regia TaxID=51240 RepID=A0A2I4DV01_JUGRE	AT1G02520		II	blue	2	blue-2011
Upregulated	Potra2n2c4709	UniRef90_A0A4U5QTC6ABC transporter B family member 11-like n=2 Tax=Populus TaxID=3689 RepID=A0A4U5QTC6_POPAL	AT1G02520		II	blue	4	yellow-2011
Upregulated	Potra2n2c4844	UniRef90_A0A2K2BK92Uncharacterized protein n=1 Tax=Populus trichocarpa TaxID=3694 RepID=A0A2K2BK92_POPTR	AT4G00950		II	blue	2	blue-2011
Upregulated	Potra2n2c5447	UniRef90_B9GN50Protein DETOXIFICATION n=3 Tax=Populus TaxID=3689 RepID=B9GN50_POPTR	AT1G58340		II	blue	2	blue-2011
Upregulated	Potra2n2c5464	UniRef90_B9GN33AT-hook motif nuclear-localized protein n=3 Tax=Populus TaxID=3689 RepID=B9GN33_POPTR	AT5G49700		II	blue	2	blue-2011
Upregulated	Potra2n2c5493	UniRef90_A9P9D6Uncharacterized protein n=3 Tax=Populus TaxID=3689 RepID=A9P9D6_POPTR			II	blue	2	blue-2011
Upregulated	Potra2n2c5671	UniRef90_B9GU29M20_dimer domain-containing protein n=4 Tax=Populus TaxID=3689 RepID=B9GU29_POPTR	AT1G44350		II	blue	2	blue-2011
Upregulated	Potra2n2c5714	UniRef90_B9S2T0UDP-n-acteylglucosamine pyrophosphorylase, putative n=2 Tax=Euphorbiaceae TaxID=3977 RepID=B9S2T0_RICCO	AT5G52560		II	blue	2	blue-2011
Upregulated	Potra2n2c5744	UniRef90_A0A4U5R4I7Uncharacterized protein n=1 Tax=Populus alba TaxID=43335 RepID=A0A4U5R4I7_POPAL	AT1G31130		II	blue	4	yellow-2011
Upregulated	Potra2n2c5831	UniRef90_B9GT85AP2/ERF domain-containing protein n=4 Tax=Populus TaxID=3689 RepID=B9GT85_POPTR	AT5G50080		II	blue
Upregulated	Potra2n2c5935	UniRef90_B9GSQ3Peptidase A1 domain-containing protein n=3 Tax=Populus TaxID=3689 RepID=B9GSQ3_POPTR	AT1G03220		II	blue	2	blue-2011
Upregulated	Potra2n2c5982	UniRef90_B9GSL8FLZ-type domain-containing protein n=3 Tax=Populus TaxID=3689 RepID=B9GSL8_POPTR	AT3G22550		II	blue	2	blue-2011
Upregulated	Potra2n2c6042	UniRef90_Q8RW15Auxin-responsive protein n=8 Tax=Populus TaxID=3689 RepID=Q8RW15_POPPZ	AT4G14550		II	blue	2	blue-2011
Upregulated	Potra2n2c6095	UniRef90_UPI000B780A72transcription factor MYB14-like n=1 Tax=Hevea brasiliensis TaxID=3981 RepID=UPI000B780A72	AT2G31180		II	blue	4	yellow-2011
Upregulated	Potra2n2c6190	UniRef90_UPI00077EAF4FB-box zinc finger protein 21-like n=1 Tax=Ziziphus jujuba TaxID=326968 RepID=UPI00077EAF4F	AT1G75540		II	blue	2	blue-2011
Upregulated	Potra2n2c6205	UniRef90_UPI000B77B250cytochrome P450 83B1-like n=1 Tax=Hevea brasiliensis TaxID=3981 RepID=UPI000B77B250	AT4G31500		II	blue	2	blue-2011
Upregulated	Potra2n2c6208	UniRef90_UPI000B77B250cytochrome P450 83B1-like n=1 Tax=Hevea brasiliensis TaxID=3981 RepID=UPI000B77B250	AT4G31500		II	blue	4	yellow-2011
Upregulated	Potra2n2c6306	UniRef90_B9GQ75Uncharacterized protein n=4 Tax=Populus TaxID=3689 RepID=B9GQ75_POPTR	AT1G76070		II	blue	4	yellow-2011
Upregulated	Potra2n2c6418	UniRef90_B9GPN5Epimerase domain-containing protein n=6 Tax=Populus TaxID=3689 RepID=B9GPN5_POPTR	AT2G33590		II	blue	4	yellow-2011
Upregulated	Potra2n310s35287	UniRef90_A0A4V6A8V8Beta-glucosidase 12-like n=2 Tax=Populus alba TaxID=43335 RepID=A0A4V6A8V8_POPAL	AT3G60130		II	blue	2	blue-2011
Upregulated	Potra2n3c6530	UniRef90_UPI000C03A41Ctransmembrane protein 45A-like n=2 Tax=Durio zibethinus TaxID=66656 RepID=UPI000C03A41C	AT1G55230		II	blue
Upregulated	Potra2n3c6554	UniRef90_B9GYK9Lipase_GDSL domain-containing protein n=4 Tax=Populus TaxID=3689 RepID=B9GYK9_POPTR	AT4G18970		II	blue	2	blue-2011
Upregulated	Potra2n3c6692	UniRef90_E3Q1G4Putative A-type response regulator 4 n=2 Tax=Populus TaxID=3689 RepID=E3Q1G4_POPCA	AT3G57040		II	blue	4	yellow-2011
Upregulated	Potra2n3c6791	UniRef90_UPI00057AFA99methionine gamma-lyase-like n=1 Tax=Populus euphratica TaxID=75702 RepID=UPI00057AFA99	AT1G64660		II	blue	2	blue-2011
Upregulated	Potra2n3c6981	UniRef90_UPI000B782310auxin-responsive protein SAUR71-like n=1 Tax=Hevea brasiliensis TaxID=3981 RepID=UPI000B782310	AT5G50760		II	blue	2	blue-2011
Upregulated	Potra2n3c7000	UniRef90_B9GZB2GRAM domain-containing protein n=8 Tax=Populus TaxID=3689 RepID=B9GZB2_POPTR	AT5G13200		II	blue	4	yellow-2011
Upregulated	Potra2n3c7001	UniRef90_A0A2K2B872GRAM domain-containing protein n=1 Tax=Populus trichocarpa TaxID=3694 RepID=A0A2K2B872_POPTR	AT5G13200		II	blue	4	yellow-2011
Upregulated	Potra2n3c7035	UniRef90_B9GMT9AP2/ERF domain-containing protein n=2 Tax=Populus TaxID=3689 RepID=B9GMT9_POPTR	AT5G13330		II	blue	2	blue-2011
Upregulated	Potra2n3c7059	UniRef90_A0A1Q3CQQ7DUF4228 domain-containing protein n=1 Tax=Cephalotus follicularis TaxID=3775 RepID=A0A1Q3CQQ7_CEPFO			II	blue	4	yellow-2011
Upregulated	Potra2n3c7061	UniRef90_V9HYS7Respiratory burst oxidase D n=4 Tax=Crotonoideae TaxID=235631 RepID=V9HYS7_MANES	AT5G47910		II	blue	4	yellow-2011
Upregulated	Potra2n3c7074	UniRef90_A0A2P5ADB5Alpha/Beta hydrolase fold containing protein n=2 Tax=Cannabaceae TaxID=3481 RepID=A0A2P5ADB5_PARAD	AT5G47860		II	blue	2	blue-2011
Upregulated	Potra2n3c7085	UniRef90_B9T394Endomembrane-associated protein, putative n=1 Tax=Ricinus communis TaxID=3988 RepID=B9T394_RICCO	AT4G20260		II	blue	2	blue-2011
Upregulated	Potra2n3c7277	UniRef90_A0A2K2B6K6Na_H_Exchanger domain-containing protein n=4 Tax=Populus TaxID=3689 RepID=A0A2K2B6K6_POPTR	AT5G41610		II	blue	4	yellow-2011
Upregulated	Potra2n3c7435	UniRef90_UPI000B792215geraniol 8-hydroxylase-like n=1 Tax=Hevea brasiliensis TaxID=3981 RepID=UPI000B792215	AT2G45550		II	blue	2	blue-2011
Upregulated	Potra2n3c7485	UniRef90_UPI000B776281auxin-responsive protein SAUR36-like n=1 Tax=Hevea brasiliensis TaxID=3981 RepID=UPI000B776281	AT4G12410		II	blue	4	yellow-2011
Upregulated	Potra2n3c7491	UniRef90_I0CL57Vacuolar invertase n=6 Tax=Crotonoideae TaxID=235631 RepID=I0CL57_MANES	AT1G12240		II	blue	2	blue-2011
Upregulated	Potra2n3c7890	UniRef90_A0A4U5QWK0Uncharacterized protein n=1 Tax=Populus alba TaxID=43335 RepID=A0A4U5QWK0_POPAL	AT3G14280		II	blue	2	blue-2011
Upregulated	Potra2n3c7919	UniRef90_UPI000B5D824BMAPK kinase substrate protein At1g80180-like n=1 Tax=Manihot esculenta TaxID=3983 RepID=UPI000B5D824B	AT1G80180		II	blue	2	blue-2011
Upregulated	Potra2n3c7925	UniRef90_B9GWD3Phosphatidylserine decarboxylase proenzyme 2 n=5 Tax=Populus TaxID=3689 RepID=B9GWD3_POPTR	AT4G25970		II	blue	2	blue-2011
Upregulated	Potra2n3c7945	UniRef90_B9GWN9Hydrolase_4 domain-containing protein n=6 Tax=Populus TaxID=3689 RepID=B9GWN9_POPTR	AT1G52760		II	blue	4	yellow-2011
Upregulated	Potra2n3c8115	UniRef90_A4ZKI7Calcineurin B-like protein 6 n=8 Tax=Populus TaxID=3689 RepID=A4ZKI7_POPTR	AT4G33000		II	blue	2	blue-2011
Upregulated	Potra2n416s35593	UniRef90_G0Z2L6Kunitz-type trypsin inhibitor C3 n=6 Tax=Populus TaxID=3689 RepID=G0Z2L6_POPNI			II	blue	2	blue-2011
Upregulated	Potra2n456s35728	UniRef90_A0A2K2C9Z1Glutamate receptor n=8 Tax=Populus TaxID=3689 RepID=A0A2K2C9Z1_POPTR	AT2G29100		II	blue	2	blue-2011
Upregulated	Potra2n456s35729	UniRef90_A0A4U5PXR9Glutamate receptor 2.7-like n=1 Tax=Populus alba TaxID=43335 RepID=A0A4U5PXR9_POPAL	AT2G29100		II	blue	2	blue-2011
Upregulated	Potra2n456s35730	UniRef90_A0A4U5PXR9Glutamate receptor 2.7-like n=1 Tax=Populus alba TaxID=43335 RepID=A0A4U5PXR9_POPAL	AT2G29120		II	blue	4	yellow-2011
Upregulated	Potra2n492s35805	UniRef90_B9I924Homeobox domain-containing protein n=3 Tax=Populus TaxID=3689 RepID=B9I924_POPTR	AT3G61890		II	blue	2	blue-2011
Upregulated	Potra2n4c10042	UniRef90_B9H1P7Chitin-binding type-1 domain-containing protein n=3 Tax=Populus TaxID=3689 RepID=B9H1P7_POPTR	AT3G12500		II	blue	4	yellow-2011
Upregulated	Potra2n4c10242	UniRef90_A0A2K2AXS83-hydroxy-3-methylglutaryl coenzyme A reductase n=8 Tax=Populus TaxID=3689 RepID=A0A2K2AXS8_POPTR	AT1G76490		II	blue	4	yellow-2011
Upregulated	Potra2n4c10403	UniRef90_A0A3N7F2C1Protein kinase domain-containing protein n=5 Tax=Populus TaxID=3689 RepID=A0A3N7F2C1_POPTR	AT1G09600		II	blue	2	blue-2011
Upregulated	Potra2n4c8413	UniRef90_D1KFM3Kunitz-type protease inhibitor KPI-F4 n=7 Tax=Populus TaxID=3689 RepID=D1KFM3_9ROSI	AT1G73260		II	blue	4	yellow-2011
Upregulated	Potra2n4c8708	UniRef90_A0A2K2APE1DUF4408 domain-containing protein n=2 Tax=Populus TaxID=3689 RepID=A0A2K2APE1_POPTR	AT1G61260		II	blue	2	blue-2011
Upregulated	Potra2n4c8868	UniRef90_A0A2K2AQ79Glutamate receptor n=5 Tax=Populus TaxID=3689 RepID=A0A2K2AQ79_POPTR	AT2G29100		II	blue	4	yellow-2011
Upregulated	Potra2n4c9102	UniRef90_U5GI63Usp domain-containing protein n=7 Tax=Populus TaxID=3689 RepID=U5GI63_POPTR	AT3G03270		II	blue	2	blue-2011
Upregulated	Potra2n4c9106	UniRef90_B9H3J5Amino_oxidase domain-containing protein n=12 Tax=Populus TaxID=3689 RepID=B9H3J5_POPTR	AT1G65840		II	blue	2	blue-2011
Upregulated	Potra2n4c9149	UniRef90_E5DW36Sucrose synthase n=7 Tax=Populus TaxID=3689 RepID=E5DW36_POPTR	AT1G73370		II	blue	2	blue-2011
Upregulated	Potra2n4c9168	UniRef90_A0A4V6XX23Potassium channel SKOR family protein n=2 Tax=Populus TaxID=3689 RepID=A0A4V6XX23_POPAL	AT3G02850		II	blue	2	blue-2011
Upregulated	Potra2n4c9760	UniRef90_UPI000B7999E6allene oxide synthase 3-like n=1 Tax=Hevea brasiliensis TaxID=3981 RepID=UPI000B7999E6	AT5G42650		II	blue
Upregulated	Potra2n4c9901	UniRef90_A0A443NH57Beta-glucosidase 12 n=1 Tax=Cinnamomum micranthum f. kanehirae TaxID=337451 RepID=A0A443NH57_9MAGN	AT3G18070		II	blue	2	blue-2011
Upregulated	Potra2n4c9974	UniRef90_A9P825ADF-H domain-containing protein n=1 Tax=Populus trichocarpa TaxID=3694 RepID=A9P825_POPTR	AT2G16700		II	blue
Upregulated	Potra2n511s35849	UniRef90_U5GV57VQ domain-containing protein n=4 Tax=Populus TaxID=3689 RepID=U5GV57_POPTR	AT2G44340		II	blue	4	yellow-2011
Upregulated	Potra2n569s36004	UniRef90_U7DVM1Patatin n=22 Tax=Populus TaxID=3689 RepID=U7DVM1_POPTR	AT2G26560		II	blue
Upregulated	Potra2n5c10520	UniRef90_B9H5W8AT-hook motif nuclear-localized protein n=3 Tax=Populus TaxID=3689 RepID=B9H5W8_POPTR	AT1G76500		II	blue
Upregulated	Potra2n5c10568	UniRef90_A0A2K2AMD1Glycosyltransferase family 92 protein n=3 Tax=Populus TaxID=3689 RepID=A0A2K2AMD1_POPTR	AT4G37420		II	blue	2	blue-2011
Upregulated	Potra2n5c10601	UniRef90_B9H5F2Cytokinin riboside 5'-monophosphate phosphoribohydrolase n=3 Tax=Populus TaxID=3689 RepID=B9H5F2_POPTR	AT4G35190		II	blue	2	blue-2011
Upregulated	Potra2n5c10686	UniRef90_A0A3N7F708RING-type E3 ubiquitin transferase n=5 Tax=Populus TaxID=3689 RepID=A0A3N7F708_POPTR	AT3G06880		II	blue	4	yellow-2011
Upregulated	Potra2n5c10734	UniRef90_B9R845Galactose oxidase, putative n=2 Tax=Ricinus communis TaxID=3988 RepID=B9R845_RICCO	AT1G19900		II	blue
Upregulated	Potra2n5c10873	UniRef90_B9S4U8Inhibitor of trypsin and hageman factor, putative n=1 Tax=Ricinus communis TaxID=3988 RepID=B9S4U8_RICCO	AT5G43580		II	blue
Upregulated	Potra2n5c10888	UniRef90_A0A2K2AKI9Aa_trans domain-containing protein n=4 Tax=Populus TaxID=3689 RepID=A0A2K2AKI9_POPTR	AT1G08230		II	blue	2	blue-2011
Upregulated	Potra2n5c11020	UniRef90_B9H845NAC domain-containing protein n=2 Tax=Populus TaxID=3689 RepID=B9H845_POPTR	AT2G43000		II	blue	4	yellow-2011
Upregulated	Potra2n5c11113	UniRef90_A0A2K2AJ34AP2/ERF domain-containing protein n=5 Tax=Populus TaxID=3689 RepID=A0A2K2AJ34_POPTR	AT5G50080		II	blue	2	blue-2011
Upregulated	Potra2n5c11239	UniRef90_A9PHC4Aa_trans domain-containing protein n=9 Tax=Populus TaxID=3689 RepID=A9PHC4_POPTR	AT1G77380		II	blue	2	blue-2011
Upregulated	Potra2n5c11288	UniRef90_A0A2K2AI68WAT1-related protein n=5 Tax=Populus TaxID=3689 RepID=A0A2K2AI68_POPTR	AT4G08290		II	blue	2	blue-2011
Upregulated	Potra2n5c11355	UniRef90_A0A2K2AHT5Cellulase domain-containing protein n=3 Tax=Populus TaxID=3689 RepID=A0A2K2AHT5_POPTR			II	blue	4	yellow-2011
Upregulated	Potra2n5c11426	UniRef90_B9RJS5Purine transporter, putative n=1 Tax=Ricinus communis TaxID=3988 RepID=B9RJS5_RICCO	AT1G28230		II	blue	2	blue-2011
Upregulated	Potra2n5c11449	UniRef90_A0A1I9W084AT-hook motif nuclear-localized protein n=3 Tax=Populus TaxID=3689 RepID=A0A1I9W084_POPTO	AT5G49700		II	blue	4	yellow-2011
Upregulated	Potra2n5c11592	UniRef90_UPI000B799470PI-PLC X domain-containing protein At5g67130-like n=1 Tax=Hevea brasiliensis TaxID=3981 RepID=UPI000B799470	AT4G36945		II	blue	2	blue-2011
Upregulated	Potra2n5c11634	UniRef90_B9HYX2AB hydrolase-1 domain-containing protein n=4 Tax=Populus TaxID=3689 RepID=B9HYX2_POPTR	AT2G23590		II	blue	4	yellow-2011
Upregulated	Potra2n5c11669	---NA---			II	blue	2	blue-2011
Upregulated	Potra2n5c11684	UniRef90_B9MXR2C2H2-type domain-containing protein n=8 Tax=Populus TaxID=3689 RepID=B9MXR2_POPTR	AT3G50700		II	blue	2	blue-2011
Upregulated	Potra2n5c11942	UniRef90_B9H638NAC domain-containing protein n=2 Tax=Populus TaxID=3689 RepID=B9H638_POPTR	AT3G12910		II	blue	2	blue-2011
Upregulated	Potra2n5c11957	UniRef90_UPI000B77891Btranscription factor MYB63-like n=1 Tax=Hevea brasiliensis TaxID=3981 RepID=UPI000B77891B	AT1G56160		II	blue	6	red-2011
Upregulated	Potra2n5c11963	UniRef90_A0A4U5PYW6Terpene synthase n=1 Tax=Populus alba TaxID=43335 RepID=A0A4U5PYW6_POPAL	AT5G23960		II	blue
Upregulated	Potra2n5c12187	UniRef90_A0A371HN32Ras-related protein RABH1d (Fragment) n=1 Tax=Mucuna pruriens TaxID=157652 RepID=A0A371HN32_MUCPR	AT5G10260		II	blue	4	yellow-2011
Upregulated	Potra2n5c12227	UniRef90_A0A2K2ACT5Uncharacterized protein n=3 Tax=Populus TaxID=3689 RepID=A0A2K2ACT5_POPTR	AT1G01240		II	blue
Upregulated	Potra2n5c12303	UniRef90_A0A2C9UY38RING-type E3 ubiquitin transferase n=1 Tax=Manihot esculenta TaxID=3983 RepID=A0A2C9UY38_MANES	AT3G19380		II	blue
Upregulated	Potra2n5c12429	UniRef90_A9PA30Cysteine synthase n=53 Tax=Pentapetalae TaxID=1437201 RepID=A9PA30_POPTR	AT4G14880		II	blue	2	blue-2011
Upregulated	Potra2n5c12431	UniRef90_A9PA30Cysteine synthase n=53 Tax=Pentapetalae TaxID=1437201 RepID=A9PA30_POPTR	AT4G14880		II	blue	2	blue-2011
Upregulated	Potra2n5c12433	UniRef90_B9MZI1Cysteine synthase n=4 Tax=Populus TaxID=3689 RepID=B9MZI1_POPTR	AT5G28020		II	blue	2	blue-2011
Upregulated	Potra2n5c12520	UniRef90_U5GDS1Protein kinase domain-containing protein n=3 Tax=Populus TaxID=3689 RepID=U5GDS1_POPTR	AT3G47570		II	blue	4	yellow-2011
Upregulated	Potra2n5c12559	UniRef90_U5GDL0Lipoxygenase n=10 Tax=Populus TaxID=3689 RepID=U5GDL0_POPTR	AT1G55020		II	blue	4	yellow-2011
Upregulated	Potra2n5c12661	UniRef90_U5G9K5Exonuclease domain-containing protein n=3 Tax=Populus TaxID=3689 RepID=U5G9K5_POPTR	AT5G26940		II	blue	2	blue-2011
Upregulated	Potra2n631s36219	---NA---			II	blue	4	yellow-2011
Upregulated	Potra2n633s36227	UniRef90_A0A1Q3AVK8DUF761 domain-containing protein n=1 Tax=Cephalotus follicularis TaxID=3775 RepID=A0A1Q3AVK8_CEPFO	AT5G57510		II	blue	2	blue-2011
Upregulated	Potra2n637s36240	UniRef90_B9H3Y1Aldose 1-epimerase n=3 Tax=Populus TaxID=3689 RepID=B9H3Y1_POPTR	AT3G47800		II	blue	4	yellow-2011
Upregulated	Potra2n641s36250	UniRef90_UPI00057B3CB9beta-glucosidase 12-like n=1 Tax=Populus euphratica TaxID=75702 RepID=UPI00057B3CB9	AT3G18070		II	blue	2	blue-2011
Upregulated	Potra2n641s36251	UniRef90_A0A4V6A8V8Beta-glucosidase 12-like n=2 Tax=Populus alba TaxID=43335 RepID=A0A4V6A8V8_POPAL	AT3G18080		II	blue
Upregulated	Potra2n641s36252	UniRef90_UPI000D18A032beta-glucosidase 12-like isoform X2 n=2 Tax=Populus trichocarpa TaxID=3694 RepID=UPI000D18A032	AT2G44480		II	blue	2	blue-2011
Upregulated	Potra2n660s36324	UniRef90_UPI000B7712F1G-type lectin S-receptor-like serine/threonine-protein kinase B120 n=1 Tax=Hevea brasiliensis TaxID=3981 RepID=UPI000B7712F1	AT4G21390		II	blue	2	blue-2011
Upregulated	Potra2n6c12859	UniRef90_A0A2K2A9D8PCI domain-containing protein n=6 Tax=Populus TaxID=3689 RepID=A0A2K2A9D8_POPTR	AT1G29150		II	blue	2	blue-2011
Upregulated	Potra2n6c13119	UniRef90_A0A2R6P8Z6Acetylesterase n=1 Tax=Actinidia chinensis var. chinensis TaxID=1590841 RepID=A0A2R6P8Z6_ACTCH	AT2G25625		II	blue	2	blue-2011
Upregulated	Potra2n6c13200	UniRef90_A0A3N7FA99Exostosin domain-containing protein n=2 Tax=Populus TaxID=3689 RepID=A0A3N7FA99_POPTR	AT4G32790		II	blue	2	blue-2011
Upregulated	Potra2n6c13392	UniRef90_B9HCQ4Uncharacterized protein n=3 Tax=Populus TaxID=3689 RepID=B9HCQ4_POPTR	AT1G72510		II	blue	2	blue-2011
Upregulated	Potra2n6c13397	UniRef90_UPI000B785B90rhamnogalacturonate lyase B-like isoform X2 n=2 Tax=Hevea brasiliensis TaxID=3981 RepID=UPI000B785B90	AT2G22620		II	blue
Upregulated	Potra2n6c13462	UniRef90_UPI000579E791inhibitor of trypsin and hageman factor-like n=1 Tax=Populus euphratica TaxID=75702 RepID=UPI000579E791	AT2G38870		II	blue	2	blue-2011
Upregulated	Potra2n6c13479	UniRef90_B0LUL1Cell-wall invertase n=4 Tax=Populus TaxID=3689 RepID=B0LUL1_9ROSI	AT3G52600		II	blue	4	yellow-2011
Upregulated	Potra2n6c13527	UniRef90_A0A061EUC6COPII coat assembly protein SEC16, putative n=1 Tax=Theobroma cacao TaxID=3641 RepID=A0A061EUC6_THECC	AT3G52520		II	blue	2	blue-2011
Upregulated	Potra2n6c13556	UniRef90_B9P691RING-type E3 ubiquitin transferase n=6 Tax=Populus TaxID=3689 RepID=B9P691_POPTR	AT3G52450		II	blue	4	yellow-2011
Upregulated	Potra2n6c13693	UniRef90_B9HAQ4Glyco_18 domain-containing protein n=3 Tax=Populus TaxID=3689 RepID=B9HAQ4_POPTR	AT4G19810		II	blue	4	yellow-2011
Upregulated	Potra2n6c14184	UniRef90_A0A2K2A1F0FAD-binding PCMH-type domain-containing protein n=2 Tax=Populus trichocarpa TaxID=3694 RepID=A0A2K2A1F0_POPTR	AT5G44400		II	blue	2	blue-2011
Upregulated	Potra2n6c14241	UniRef90_A0A2K2A105Nodulin-like domain-containing protein n=4 Tax=Populus TaxID=3689 RepID=A0A2K2A105_POPTR	AT2G39210		II	blue	2	blue-2011
Upregulated	Potra2n6c14348	UniRef90_UPI000D187D51acid phosphatase 1 isoform X2 n=1 Tax=Populus trichocarpa TaxID=3694 RepID=UPI000D187D51	AT2G38600		II	blue	4	yellow-2011
Upregulated	Potra2n6c14513	UniRef90_A0A061EYI9PAR1 protein n=4 Tax=Malvaceae TaxID=3629 RepID=A0A061EYI9_THECC	AT3G54040		II	blue	2	blue-2011
Upregulated	Potra2n6c14623	UniRef90_A0A3N7F1V8WAT1-related protein n=4 Tax=Populus TaxID=3689 RepID=A0A3N7F1V8_POPTR	AT2G37460		II	blue	2	blue-2011
Upregulated	Potra2n6c14724	UniRef90_B9HAN2Uncharacterized protein n=3 Tax=Populus TaxID=3689 RepID=B9HAN2_POPTR			II	blue	2	blue-2011
Upregulated	Potra2n6c14793	UniRef90_A0A345AM05Glycoside hydrolase 36-1.2 n=5 Tax=Hevea brasiliensis TaxID=3981 RepID=A0A345AM05_HEVBR	AT5G20250		II	blue	2	blue-2011
Upregulated	Potra2n6c14875	UniRef90_A0A061EYD6BZIP transcription factor family protein n=7 Tax=Malvaceae TaxID=3629 RepID=A0A061EYD6_THECC	AT5G06839	TGA10	II	blue	2	blue-2011
Upregulated	Potra2n6c14907	UniRef90_A0A2K1ZXB2Glycosyltransferase n=2 Tax=Populus TaxID=3689 RepID=A0A2K1ZXB2_POPTR	AT4G15550		II	blue	2	blue-2011
Upregulated	Potra2n6c14935	UniRef90_E6NUF0JMS10C05.3 protein n=7 Tax=Euphorbiaceae TaxID=3977 RepID=E6NUF0_JATCU	AT3G57530		II	blue	2	blue-2011
Upregulated	Potra2n6c14936	UniRef90_E6NUE9JMS10C05.2 protein n=3 Tax=Jatropha curcas TaxID=180498 RepID=E6NUE9_JATCU	AT3G57520		II	blue	2	blue-2011
Upregulated	Potra2n6c15052	UniRef90_B9H953Methyltransf_11 domain-containing protein n=5 Tax=Populus TaxID=3689 RepID=B9H953_POPTR	AT2G41380		II	blue	2	blue-2011
Upregulated	Potra2n6c15212	UniRef90_UPI00057A131B104 kDa microneme/rhoptry antigen-like n=1 Tax=Populus euphratica TaxID=75702 RepID=UPI00057A131B	AT4G16380		II	blue	4	yellow-2011
Upregulated	Potra2n6c15220	UniRef90_UPI00057A131B104 kDa microneme/rhoptry antigen-like n=1 Tax=Populus euphratica TaxID=75702 RepID=UPI00057A131B	AT4G16380		II	blue	2	blue-2011
Upregulated	Potra2n713s36567	UniRef90_UPI00057AA64C7-deoxyloganetin glucosyltransferase-like n=1 Tax=Populus euphratica TaxID=75702 RepID=UPI00057AA64C	AT1G22380		II	blue	4	yellow-2011
Upregulated	Potra2n713s36568	UniRef90_B9IHE5Glycosyltransferase n=4 Tax=Populus TaxID=3689 RepID=B9IHE5_POPTR	AT1G22400		II	blue	2	blue-2011
Upregulated	Potra2n751s36688	UniRef90_U5G8X2Glycosyltransferase n=5 Tax=Populus trichocarpa TaxID=3694 RepID=U5G8X2_POPTR	AT1G22360		II	blue	4	yellow-2011
Upregulated	Potra2n752s36691	UniRef90_A0A4U5MYP3Caffeic acid 3-O-methyltransferase 1-like n=2 Tax=Populus alba TaxID=43335 RepID=A0A4U5MYP3_POPAL	AT1G33030		II	blue	4	yellow-2011
Upregulated	Potra2n752s36693	UniRef90_A0A3N7EHR5Fe2OG dioxygenase domain-containing protein n=3 Tax=Populus TaxID=3689 RepID=A0A3N7EHR5_POPTR	AT4G10500		II	blue	2	blue-2011
Upregulated	Potra2n780s36757	UniRef90_UPI000C0561FA7-deoxyloganetin glucosyltransferase-like n=1 Tax=Durio zibethinus TaxID=66656 RepID=UPI000C0561FA	AT1G22360		II	blue	4	yellow-2011
Upregulated	Potra2n7c15443	UniRef90_UPI00057B33ADprobable receptor-like protein kinase At5g39020 isoform X5 n=3 Tax=Populus euphratica TaxID=75702 RepID=UPI00057B33AD			II	blue	4	yellow-2011
Upregulated	Potra2n7c15571	UniRef90_A0A0G3ELE9Glutathione peroxidase n=12 Tax=Populus TaxID=3689 RepID=A0A0G3ELE9_POPEU	AT2G31570		II	blue	4	yellow-2011
Upregulated	Potra2n7c15589	UniRef90_B9HHE0NmrA domain-containing protein n=3 Tax=Populus TaxID=3689 RepID=B9HHE0_POPTR	AT1G75280		II	blue	4	yellow-2011
Upregulated	Potra2n7c15592	UniRef90_A0A061EBW1Raffinose synthase family protein n=5 Tax=Malvaceae TaxID=3629 RepID=A0A061EBW1_THECC	AT5G40390		II	blue	2	blue-2011
Upregulated	Potra2n7c15715	UniRef90_B9SIQ4Miraculin, putative n=1 Tax=Ricinus communis TaxID=3988 RepID=B9SIQ4_RICCO	AT1G73260		II	blue	4	yellow-2011
Upregulated	Potra2n7c15788	UniRef90_A0A4U5MWB0E3 ubiquitin-protein ligase RGLG1 isoform X3 n=1 Tax=Populus alba TaxID=43335 RepID=A0A4U5MWB0_POPAL	AT5G63970		II	blue	2	blue-2011
Upregulated	Potra2n7c15849	UniRef90_B9HF77Uncharacterized protein n=1 Tax=Populus trichocarpa TaxID=3694 RepID=B9HF77_POPTR	AT1G01240		II	blue	2	blue-2011
Upregulated	Potra2n7c15861	UniRef90_B9HFE0Peroxidase n=2 Tax=Populus TaxID=3689 RepID=B9HFE0_POPTR	AT2G22420		II	blue	2	blue-2011
Upregulated	Potra2n7c15928	UniRef90_A0A1I9W014Cupredoxin superfamily protein n=4 Tax=Populus TaxID=3689 RepID=A0A1I9W014_POPTO	AT4G39830		II	blue	2	blue-2011
Upregulated	Potra2n7c15982	UniRef90_UPI000B777402cytochrome P450 71D9-like n=1 Tax=Hevea brasiliensis TaxID=3981 RepID=UPI000B777402	AT3G26300		II	blue	2	blue-2011
Upregulated	Potra2n7c16216	UniRef90_A0A2K1ZPE7Protein kinase domain-containing protein n=3 Tax=Populus TaxID=3689 RepID=A0A2K1ZPE7_POPTR	AT2G23300		II	blue	2	blue-2011
Upregulated	Potra2n7c16268	UniRef90_A0A0N7DK45Heat shock transcription factor B1 n=5 Tax=Populus TaxID=3689 RepID=A0A0N7DK45_9ROSI	AT4G36990		II	blue	2	blue-2011
Upregulated	Potra2n7c16382	UniRef90_A0A2K1ZNC8MFS domain-containing protein n=3 Tax=Populus TaxID=3689 RepID=A0A2K1ZNC8_POPTR	AT4G36670		II	blue	4	yellow-2011
Upregulated	Potra2n7c16404	UniRef90_B9HEW7CRAL-TRIO domain-containing protein n=2 Tax=Populus TaxID=3689 RepID=B9HEW7_POPTR	AT1G75170		II	blue	2	blue-2011
Upregulated	Potra2n7c16419	UniRef90_B9HF09MFS domain-containing protein n=3 Tax=Populus TaxID=3689 RepID=B9HF09_POPTR	AT1G75220		II	blue	2	blue-2011
Upregulated	Potra2n7c16500	UniRef90_A0A314ZCX1UPF0183 protein n=1 Tax=Prunus yedoensis var. nudiflora TaxID=2094558 RepID=A0A314ZCX1_PRUYE	AT3G51130		II	blue	2	blue-2011
Upregulated	Potra2n7c16624	UniRef90_A0A3N7FYA6Terpene cyclase/mutase family member n=2 Tax=Populus trichocarpa TaxID=3694 RepID=A0A3N7FYA6_POPTR	AT1G78955		II	blue	4	yellow-2011
Upregulated	Potra2n81s34530	UniRef90_A0A2N9I8D5CYSTM domain-containing protein n=3 Tax=Fagus sylvatica TaxID=28930 RepID=A0A2N9I8D5_FAGSY			II	blue	4	yellow-2011
Upregulated	Potra2n8c16753	UniRef90_A0A2K1ZA15Phospholipid-transporting ATPase n=4 Tax=Populus TaxID=3689 RepID=A0A2K1ZA15_POPTR	AT5G04930		II	blue	4	yellow-2011
Upregulated	Potra2n8c16841	UniRef90_B9HL40OTU domain-containing protein n=5 Tax=Populus TaxID=3689 RepID=B9HL40_POPTR	AT3G57810		II	blue	2	blue-2011
Upregulated	Potra2n8c16846	UniRef90_B9HL46Aa_trans domain-containing protein n=3 Tax=Populus TaxID=3689 RepID=B9HL46_POPTR	AT1G08230		II	blue	4	yellow-2011
Upregulated	Potra2n8c16885	UniRef90_UPI000D18B680histone H2B n=2 Tax=Mesangiospermae TaxID=1437183 RepID=UPI000D18B680	AT1G07790		II	blue	2	blue-2011
Upregulated	Potra2n8c16948	UniRef90_B9T7C4Protein binding protein, putative n=2 Tax=Ricinus communis TaxID=3988 RepID=B9T7C4_RICCO	AT2G38970		II	blue	4	yellow-2011
Upregulated	Potra2n8c16999	UniRef90_B9HLY2LOB domain-containing protein n=5 Tax=Populus TaxID=3689 RepID=B9HLY2_POPTR	AT1G07900		II	blue	4	yellow-2011
Upregulated	Potra2n8c17056	UniRef90_B9HM38ZT_dimer domain-containing protein n=5 Tax=Populus TaxID=3689 RepID=B9HM38_POPTR	AT2G39450		II	blue	2	blue-2011
Upregulated	Potra2n8c17115	UniRef90_A9PH77X8 domain-containing protein n=5 Tax=Populus TaxID=3689 RepID=A9PH77_POPTR	AT3G55430		II	blue	2	blue-2011
Upregulated	Potra2n8c17151	UniRef90_A0A2K1ZCL2Protein kinase domain-containing protein n=2 Tax=Populus TaxID=3689 RepID=A0A2K1ZCL2_POPTR	AT5G02070		II	blue	4	yellow-2011
Upregulated	Potra2n8c17380	UniRef90_A0A200QNS8Protein BYPASS-related n=1 Tax=Macleaya cordata TaxID=56857 RepID=A0A200QNS8_9MAGN	AT1G01550		II	blue	2	blue-2011
Upregulated	Potra2n8c17414	UniRef90_B9S8Z6Cytochrome P450, putative n=1 Tax=Ricinus communis TaxID=3988 RepID=B9S8Z6_RICCO	AT1G69500		II	blue	2	blue-2011
Upregulated	Potra2n8c17535	UniRef90_B9HIJ6Hexosyltransferase n=4 Tax=Populus TaxID=3689 RepID=B9HIJ6_POPTR	AT2G47180		II	blue	2	blue-2011
Upregulated	Potra2n8c17539	UniRef90_A0A061EQ77Myb domain protein 112 isoform 1 n=5 Tax=Byttnerioideae TaxID=214909 RepID=A0A061EQ77_THECC	AT3G06490		II	blue	2	blue-2011
Upregulated	Potra2n8c17556	UniRef90_B9HIL9WRKY domain-containing protein n=5 Tax=Populus TaxID=3689 RepID=B9HIL9_POPTR	AT5G49520	WRKY48	II	blue	4	yellow-2011
Upregulated	Potra2n8c17587	UniRef90_UPI0005FB8641alpha-dioxygenase 1 n=1 Tax=Jatropha curcas TaxID=180498 RepID=UPI0005FB8641	AT3G01420		II	blue	4	yellow-2011
Upregulated	Potra2n8c17622	UniRef90_A0A2K1ZFC4Uncharacterized protein n=6 Tax=Populus TaxID=3689 RepID=A0A2K1ZFC4_POPTR	AT1G13480		II	blue
Upregulated	Potra2n8c17748	UniRef90_A0A2K1ZFZ0Usp domain-containing protein n=4 Tax=Populus TaxID=3689 RepID=A0A2K1ZFZ0_POPTR	AT1G68300		II	blue	4	yellow-2011
Upregulated	Potra2n8c17760	UniRef90_A0A061E6V0Core-2/I-branching beta-1,6-N-acetylglucosaminyltransferase family protein isoform 1 n=3 Tax=Byttnerioideae TaxID=214909 RepID=A0A061E6V0_THECC	AT1G68390		II	blue
Upregulated	Potra2n8c17815	UniRef90_A0A385HBT3R2R3 MYB transcription factor n=4 Tax=Populus TaxID=3689 RepID=A0A385HBT3_POPPZ	AT1G22640		II	blue	2	blue-2011
Upregulated	Potra2n8c17926	UniRef90_B9HJL9Glutamate decarboxylase n=10 Tax=Malpighiales TaxID=3646 RepID=B9HJL9_POPTR	AT2G02010		II	blue	2	blue-2011
Upregulated	Potra2n8c17993	UniRef90_B9RTX2Short chain dehydrogenase, putative n=2 Tax=Ricinus communis TaxID=3988 RepID=B9RTX2_RICCO	AT1G54870		II	blue	2	blue-2011
Upregulated	Potra2n8c18045	UniRef90_A0A2K1ZHV3N-acetyltransferase domain-containing protein (Fragment) n=3 Tax=Populus TaxID=3689 RepID=A0A2K1ZHV3_POPTR	AT3G22560		II	blue	4	yellow-2011
Upregulated	Potra2n8c18058	UniRef90_A0A4U5NK01Homocysteine S-methyltransferase 3 n=2 Tax=Populus TaxID=3689 RepID=A0A4U5NK01_POPAL	AT3G22740		II	blue	4	yellow-2011
Upregulated	Potra2n8c18198	UniRef90_UPI00057A855Bprotein NRT1/ PTR FAMILY 5.2-like n=1 Tax=Populus euphratica TaxID=75702 RepID=UPI00057A855B	AT5G46050		II	blue	2	blue-2011
Upregulated	Potra2n8c18241	UniRef90_Q5CCP3Glutathione S-transferase GST 18 n=2 Tax=Populus TaxID=3689 RepID=Q5CCP3_9ROSI	AT2G29420		II	blue	4	yellow-2011
Upregulated	Potra2n8c18244	UniRef90_D2X9S7Tau class glutathione transferase GSTU43 n=2 Tax=Populus TaxID=3689 RepID=D2X9S7_POPTR	AT2G29420		II	blue	2	blue-2011
Upregulated	Potra2n8c18245	UniRef90_B9HSY3Tau class glutathione transferase GSTU13 n=12 Tax=Populus TaxID=3689 RepID=B9HSY3_POPTR	AT2G29420		II	blue	4	yellow-2011
Upregulated	Potra2n8c18341	UniRef90_B9HLQ2Uncharacterized protein n=2 Tax=Populus trichocarpa TaxID=3694 RepID=B9HLQ2_POPTR			II	blue	2	blue-2011
Upregulated	Potra2n8c18448	UniRef90_B9RSW6Inosine-uridine preferring nucleoside hydrolase, putative n=2 Tax=Ricinus communis TaxID=3988 RepID=B9RSW6_RICCO	AT5G18860		II	blue	4	yellow-2011
Upregulated	Potra2n8c18580	UniRef90_U5G6W5Bet_v_1 domain-containing protein n=5 Tax=Populus TaxID=3689 RepID=U5G6W5_POPTR			II	blue	4	yellow-2011
Upregulated	Potra2n9c18638	UniRef90_A0A2K2AXS83-hydroxy-3-methylglutaryl coenzyme A reductase n=8 Tax=Populus TaxID=3689 RepID=A0A2K2AXS8_POPTR	AT1G76490		II	blue	4	yellow-2011
Upregulated	Potra2n9c18847	UniRef90_UPI000B78D5FCcytochrome P450 94C1-like isoform X1 n=1 Tax=Hevea brasiliensis TaxID=3981 RepID=UPI000B78D5FC	AT2G27690		II	blue	2	blue-2011
Upregulated	Potra2n9c18866	UniRef90_A0A2K1Z7V2Flavin-containing monooxygenase n=3 Tax=Populus TaxID=3689 RepID=A0A2K1Z7V2_POPTR	AT1G19250		II	blue	2	blue-2011
Upregulated	Potra2n9c18877	UniRef90_UPI0008197318endochitinase 1 n=1 Tax=Gossypium arboreum TaxID=29729 RepID=UPI0008197318	AT3G12500		II	blue	4	yellow-2011
Upregulated	Potra2n9c18885	UniRef90_B9H1N9Aa_trans domain-containing protein n=6 Tax=Populus TaxID=3689 RepID=B9H1N9_POPTR	AT1G47670		II	blue	4	yellow-2011
Upregulated	Potra2n9c18889	UniRef90_A0A061F0C3Germin-like protein subfamily 1 member 18 n=2 Tax=Theobroma cacao TaxID=3641 RepID=A0A061F0C3_THECC	AT5G39190		II	blue
Upregulated	Potra2n9c18959	UniRef90_B9HR80Nodulin-like domain-containing protein n=4 Tax=Populus TaxID=3689 RepID=B9HR80_POPTR	AT2G16660		II	blue	2	blue-2011
Upregulated	Potra2n9c19038	UniRef90_C9WKP7Squalene synthase n=3 Tax=Ericales TaxID=41945 RepID=C9WKP7_DIOKA	AT4G34640		II	blue	2	blue-2011
Upregulated	Potra2n9c19208	UniRef90_B9HRY8Abhydrolase_3 domain-containing protein n=5 Tax=Populus TaxID=3689 RepID=B9HRY8_POPTR	AT3G48690		II	blue	2	blue-2011
Upregulated	Potra2n9c19261	UniRef90_A0A385JHQ2Response to dehydration 21A n=4 Tax=Populus TaxID=3689 RepID=A0A385JHQ2_POPTO	AT1G47128		II	blue	2	blue-2011
Upregulated	Potra2n9c19332	UniRef90_UPI00057AF234zinc finger protein ZAT10-like n=1 Tax=Populus euphratica TaxID=75702 RepID=UPI00057AF234	AT3G19580		II	blue	2	blue-2011
Upregulated	Potra2n9c19365	UniRef90_A0A2R6Q5S6Cyclin-dependent kinase n=1 Tax=Actinidia chinensis var. chinensis TaxID=1590841 RepID=A0A2R6Q5S6_ACTCH	AT3G19660		II	blue	2	blue-2011
Upregulated	Potra2n9c19388	UniRef90_A9PEI1SCP domain-containing protein n=7 Tax=Populus TaxID=3689 RepID=A9PEI1_POPTR	AT4G33720		II	blue	4	yellow-2011
Upregulated	Potra2n9c19467	UniRef90_A0A371EJ26Putative mannitol dehydrogenase (Fragment) n=1 Tax=Mucuna pruriens TaxID=157652 RepID=A0A371EJ26_MUCPR	AT4G37990		II	blue	2	blue-2011
Upregulated	Potra2n9c19494	UniRef90_UPI00057B6EDCcytochrome P450 705A5-like n=1 Tax=Populus euphratica TaxID=75702 RepID=UPI00057B6EDC	AT4G15350		II	blue	4	yellow-2011
Upregulated	Potra2n9c19495	UniRef90_UPI00057B6EDCcytochrome P450 705A5-like n=1 Tax=Populus euphratica TaxID=75702 RepID=UPI00057B6EDC	AT3G20090		II	blue	4	yellow-2011
Upregulated	Potra2n9c19633	UniRef90_A0A2I4E8J1protein BPS1, chloroplastic-like n=1 Tax=Juglans regia TaxID=51240 RepID=A0A2I4E8J1_JUGRE	AT1G01550		II	blue	2	blue-2011
Upregulated	Potra2n9c19700	UniRef90_A0A3N7FIU4GRAS domain-containing protein n=4 Tax=Populus TaxID=3689 RepID=A0A3N7FIU4_POPTR	AT1G50420		II	blue	2	blue-2011
Upregulated	Potra2n9c19731	UniRef90_A0A2K1Z2S0Alkyl transferase n=4 Tax=Populus TaxID=3689 RepID=A0A2K1Z2S0_POPTR	AT5G58770		II	blue	4	yellow-2011
Upregulated	Potra2n9c19918	UniRef90_A0A2R6QKV9Transcription termination factor like n=1 Tax=Actinidia chinensis var. chinensis TaxID=1590841 RepID=A0A2R6QKV9_ACTCH	AT1G05575		II	blue	2	blue-2011
Upregulated	Potra2n9c19952	UniRef90_U5G5S4Protein kinase domain-containing protein n=2 Tax=Populus TaxID=3689 RepID=U5G5S4_POPTR	AT1G14370		II	blue	4	yellow-2011
Upregulated	Potra2n9c19992	UniRef90_A0A2P5FTX5Senescence regulator n=2 Tax=Cannabaceae TaxID=3481 RepID=A0A2P5FTX5_TREOI	AT5G60680		II	blue	2	blue-2011
Upregulated	Potra2n10c20721	UniRef90_B9SLJ1Anthocyanin 5-aromatic acyltransferase, putative n=1 Tax=Ricinus communis TaxID=3988 RepID=B9SLJ1_RICCO	AT2G39980		IV	yellow	2	blue-2011
Upregulated	Potra2n10c20730	UniRef90_B9HSR4TPR_REGION domain-containing protein n=4 Tax=Populus TaxID=3689 RepID=B9HSR4_POPTR	AT2G29670		IV	yellow	2	blue-2011
Upregulated	Potra2n10c21306	UniRef90_A0A2K1YT77Abhydrolase_3 domain-containing protein n=3 Tax=Populus TaxID=3689 RepID=A0A2K1YT77_POPTR	AT1G68620		IV	yellow	2	blue-2011
Upregulated	Potra2n10c21445	Populus trichocarpa chaperone protein DnaJ (LOC7459785), transcript variant X3, mRNA			IV	yellow	2	blue-2011
Upregulated	Potra2n10c21800	UniRef90_B9STJ3ATBET12, putative n=1 Tax=Ricinus communis TaxID=3988 RepID=B9STJ3_RICCO	AT4G14450		IV	yellow	2	blue-2011
Upregulated	Potra2n10c22083	UniRef90_A0A2K1YNK1DUF1336 domain-containing protein n=5 Tax=Populus TaxID=3689 RepID=A0A2K1YNK1_POPTR	AT1G10410		IV	yellow	2	blue-2011
Upregulated	Potra2n11c22564	UniRef90_UPI00057AAEB8diacylglycerol O-acyltransferase 2 isoform X2 n=1 Tax=Populus euphratica TaxID=75702 RepID=UPI00057AAEB8	AT3G51520		IV	yellow	2	blue-2011
Upregulated	Potra2n11c22849	UniRef90_B9HZQ9Aminotran_1_2 domain-containing protein n=2 Tax=Populus TaxID=3689 RepID=B9HZQ9_POPTR	AT5G53970		IV	yellow	2	blue-2011
Upregulated	Potra2n124s34598	UniRef90_P69322Polyubiquitin n=42 Tax=Mesangiospermae TaxID=1437183 RepID=UBIQP_PEA	AT4G05320		IV	yellow	2	blue-2011
Upregulated	Potra2n12c23930	UniRef90_B9I557NAC domain-containing protein n=3 Tax=Populus TaxID=3689 RepID=B9I557_POPTR	AT5G61430	NAC100	IV	yellow	2	blue-2011
Upregulated	Potra2n12c24464	UniRef90_A0A2K1YB35SufE domain-containing protein n=2 Tax=Populus TaxID=3689 RepID=A0A2K1YB35_POPTR	AT5G50210		IV	yellow	4	yellow-2011
Upregulated	Potra2n13c25602	UniRef90_A0A061EZY3PLATZ transcription factor family protein isoform 1 n=6 Tax=rosids TaxID=71275 RepID=A0A061EZY3_THECC	AT4G17900		IV	yellow	2	blue-2011
Upregulated	Potra2n13c25716	UniRef90_A0A2K1Y1Y7AA_permease_C domain-containing protein n=3 Tax=Populus TaxID=3689 RepID=A0A2K1Y1Y7_POPTR	AT1G58030		IV	yellow	2	blue-2011
Upregulated	Potra2n13c26043	UniRef90_A0A3N7HE13BCAS3 domain-containing protein n=5 Tax=Populus TaxID=3689 RepID=A0A3N7HE13_POPTR	AT1G54710		IV	yellow	2	blue-2011
Upregulated	Potra2n14c26487	UniRef90_A0A2P5EGN6Peptidase T2, asparaginase n=2 Tax=Rosales TaxID=3744 RepID=A0A2P5EGN6_TREOI	AT3G16150		IV	yellow	2	blue-2011
Upregulated	Potra2n14c26982	UniRef90_B9I8I6F-box domain-containing protein n=2 Tax=Populus TaxID=3689 RepID=B9I8I6_POPTR	AT3G61350		IV	yellow	2	blue-2011
Upregulated	Potra2n14c27667	UniRef90_UPI000B77A3FFprotein NRT1/ PTR FAMILY 6.4 n=1 Tax=Hevea brasiliensis TaxID=3981 RepID=UPI000B77A3FF	AT3G21670		IV	yellow	2	blue-2011
Upregulated	Potra2n15c28525	UniRef90_UPI000B8C8B1Dprobable boron transporter 2 isoform X1 n=2 Tax=Carica papaya TaxID=3649 RepID=UPI000B8C8B1D	AT3G62270		IV	yellow	2	blue-2011
Upregulated	Potra2n15c28574	UniRef90_UPI000B796F97UDP-glycosyltransferase 74B1-like n=1 Tax=Hevea brasiliensis TaxID=3981 RepID=UPI000B796F97	AT1G24100		IV	yellow	2	blue-2011
Upregulated	Potra2n15c29203	UniRef90_A0A2K1XFS1LEA_2 domain-containing protein n=3 Tax=Populus TaxID=3689 RepID=A0A2K1XFS1_POPTR	AT5G53730		IV	yellow	2	blue-2011
Upregulated	Potra2n16c29487	UniRef90_B9IHL8WAT1-related protein n=3 Tax=Populus TaxID=3689 RepID=B9IHL8_POPTR	AT5G07050		IV	yellow	2	blue-2011
Upregulated	Potra2n16c30395	UniRef90_A0A2K1XES7Ferritin n=9 Tax=Populus TaxID=3689 RepID=A0A2K1XES7_POPTR	AT5G01600		IV	yellow	2	blue-2011
Upregulated	Potra2n17c31044	UniRef90_UPI00057B4E9FE3 ubiquitin-protein ligase At3g02290 n=1 Tax=Populus euphratica TaxID=75702 RepID=UPI00057B4E9F	AT3G02290		IV	yellow	2	blue-2011
Upregulated	Potra2n17c31056	UniRef90_UPI000CE1E4DFcytochrome P450 85A n=1 Tax=Quercus suber TaxID=58331 RepID=UPI000CE1E4DF	AT3G30180		IV	yellow	2	blue-2011
Upregulated	Potra2n17c31364	Populus trichocarpa clone POP042-E15, complete sequence			IV	yellow	2	blue-2011
Upregulated	Potra2n17c31394	UniRef90_B9N0W9NAC domain-containing protein n=3 Tax=Populus TaxID=3689 RepID=B9N0W9_POPTR	AT5G13180		IV	yellow	2	blue-2011
Upregulated	Potra2n17c31695	UniRef90_B9MXW3B box-type domain-containing protein n=1 Tax=Populus trichocarpa TaxID=3694 RepID=B9MXW3_POPTR	AT4G15248		IV	yellow	2	blue-2011
Upregulated	Potra2n18c32082	UniRef90_A0A151SCJ6Protein lap1 n=2 Tax=Cajanus cajan TaxID=3821 RepID=A0A151SCJ6_CAJCA	AT2G19330		IV	yellow	2	blue-2011
Upregulated	Potra2n18c32119	UniRef90_G1FLG9Heme oxygenase 1.1 (Fragment) n=19 Tax=Populus TaxID=3689 RepID=G1FLG9_POPTN	AT2G26670		IV	yellow	2	blue-2011
Upregulated	Potra2n18c32157	UniRef90_B9IMW1Auxin-responsive protein n=6 Tax=Populus TaxID=3689 RepID=B9IMW1_POPTR	AT4G28640		IV	yellow	2	blue-2011
Upregulated	Potra2n18c32623	UniRef90_UPI000B76F943probable serine incorporator n=1 Tax=Hevea brasiliensis TaxID=3981 RepID=UPI000B76F943	AT4G13345		IV	yellow	2	blue-2011
Upregulated	Potra2n18c32771	UniRef90_D2D489Vacuolar processing enzyme a n=9 Tax=Populus TaxID=3689 RepID=D2D489_POPTO	AT4G32940		IV	yellow	2	blue-2011
Upregulated	Potra2n197s34880	UniRef90_A0A067L9C0Aldedh domain-containing protein n=15 Tax=fabids TaxID=91835 RepID=A0A067L9C0_JATCU	AT1G54100		IV	yellow	2	blue-2011
Upregulated	Potra2n19c34420	UniRef90_A0A371EAZ8Transcription repressor MYB4 n=1 Tax=Mucuna pruriens TaxID=157652 RepID=A0A371EAZ8_MUCPR	AT4G38620		IV	yellow	2	blue-2011
Upregulated	Potra2n1c2036	UniRef90_UPI000B78751Ftranscription factor MYB59 isoform X1 n=2 Tax=Hevea brasiliensis TaxID=3981 RepID=UPI000B78751F	AT3G46130		IV	yellow	2	blue-2011
Upregulated	Potra2n1c2316	UniRef90_A0A061DXD1Malonyl CoA:flavonoid malonyltransferase 5, putative n=3 Tax=Byttnerioideae TaxID=214909 RepID=A0A061DXD1_THECC			IV	yellow	2	blue-2011
Upregulated	Potra2n1c3741	UniRef90_A0A4U5NM80Lysine-specific demethylase JMJ18-like n=3 Tax=Populus TaxID=3689 RepID=A0A4U5NM80_POPAL	AT4G20400		IV	yellow	2	blue-2011
Upregulated	Potra2n2c4542	UniRef90_A0A4U5LSU5SPX domain-containing family protein n=2 Tax=Populus TaxID=3689 RepID=A0A4U5LSU5_POPAL	AT1G02860		IV	yellow	2	blue-2011
Upregulated	Potra2n2c6290	UniRef90_UPI00057A2B2FUPF0496 protein At1g20180-like n=1 Tax=Populus euphratica TaxID=75702 RepID=UPI00057A2B2F	AT1G20180		IV	yellow
Upregulated	Potra2n3c7423	UniRef90_B9GW45Staygreen domain-containing protein n=3 Tax=Populus TaxID=3689 RepID=B9GW45_POPTR	AT4G22920		IV	yellow	2	blue-2011
Upregulated	Potra2n3c7700	UniRef90_A0A2K2B441PHD domain-containing protein n=6 Tax=Populus TaxID=3689 RepID=A0A2K2B441_POPTR	AT3G02890		IV	yellow	2	blue-2011
Upregulated	Potra2n3c7757	UniRef90_B9N2T7RING-type domain-containing protein n=3 Tax=Populus TaxID=3689 RepID=B9N2T7_POPTR	AT1G32740		IV	yellow	2	blue-2011
Upregulated	Potra2n3c8071	UniRef90_A0A2K2B130C2H2-type domain-containing protein n=2 Tax=Populus TaxID=3689 RepID=A0A2K2B130_POPTR	AT1G03840		IV	yellow	2	blue-2011
Upregulated	Potra2n407s35552	UniRef90_UPI000579F2DBG-type lectin S-receptor-like serine/threonine-protein kinase CES101 isoform X1 n=4 Tax=Populus euphratica TaxID=75702 RepID=UPI000579F2DB	AT3G16030		IV	yellow	2	blue-2011
Upregulated	Potra2n4c8837	UniRef90_A0A0E4B8Z2NAC transcriptional factor n=6 Tax=Populus TaxID=3689 RepID=A0A0E4B8Z2_POPPZ	AT4G28500	NAC073	IV	yellow	2	blue-2011
Upregulated	Potra2n4c9359	UniRef90_A0A2K2ASJ6Abhydrolase_3 domain-containing protein n=3 Tax=Populus TaxID=3689 RepID=A0A2K2ASJ6_POPTR	AT5G16080		IV	yellow	4	yellow-2011
Upregulated	Potra2n5c10720	UniRef90_A0A3R5SIX4Auxin response factor n=5 Tax=Populus TaxID=3689 RepID=A0A3R5SIX4_POPTO	AT1G19850		IV	yellow	2	blue-2011
Upregulated	Potra2n5c10783	UniRef90_UPI00057AE73Cinositol-pentakisphosphate 2-kinase-like n=1 Tax=Populus euphratica TaxID=75702 RepID=UPI00057AE73C	AT5G42810		IV	yellow	2	blue-2011
Upregulated	Potra2n5c11945	UniRef90_A0A067JQI0LOB domain-containing protein n=5 Tax=Crotonoideae TaxID=235631 RepID=A0A067JQI0_JATCU	AT1G31320		IV	yellow	2	blue-2011
Upregulated	Potra2n5c12424	UniRef90_B9MZH3CMP/dCMP-type deaminase domain-containing protein n=12 Tax=Populus TaxID=3689 RepID=B9MZH3_POPTR	AT5G28050		IV	yellow	2	blue-2011
Upregulated	Potra2n673s36378	UniRef90_A0A2K1ZRC0BZIP family protein n=3 Tax=Populus TaxID=3689 RepID=A0A2K1ZRC0_POPTR	AT5G65210	TGA1	IV	yellow	2	blue-2011
Upregulated	Potra2n6c13051	UniRef90_B9HAF5Protein kinase domain-containing protein n=3 Tax=Populus TaxID=3689 RepID=B9HAF5_POPTR	AT4G32250		IV	yellow	2	blue-2011
Upregulated	Potra2n6c13387	UniRef90_B9HCQ9Chalcone_isomerase domain-containing protein n=4 Tax=Populus TaxID=3689 RepID=B9HCQ9_POPTR	AT2G26310		IV	yellow	2	blue-2011
Upregulated	Potra2n6c13452	UniRef90_A0A1Q3BFS3DUF4228 domain-containing protein n=1 Tax=Cephalotus follicularis TaxID=3775 RepID=A0A1Q3BFS3_CEPFO	AT3G10120		IV	yellow	2	blue-2011
Upregulated	Potra2n746s36671	UniRef90_B9HYZ4Arf-GAP domain-containing protein n=5 Tax=Populus TaxID=3689 RepID=B9HYZ4_POPTR	AT5G54310		IV	yellow	2	blue-2011
Upregulated	Potra2n7c16588	UniRef90_B9SH34Phytosulfokines, putative n=1 Tax=Ricinus communis TaxID=3988 RepID=B9SH34_RICCO	AT3G49780		IV	yellow	2	blue-2011
Upregulated	Potra2n8c17065	UniRef90_A0A0P0LK40Tonoplast intrinsic protein 12 n=11 Tax=rosids TaxID=71275 RepID=A0A0P0LK40_SALPP	AT4G01470		IV	yellow	4	yellow-2011
Upregulated	Potra2n8c17169	UniRef90_UPI000D18A318uncharacterized protein LOC7494463 isoform X1 n=2 Tax=Populus trichocarpa TaxID=3694 RepID=UPI000D18A318	AT2G39855		IV	yellow	2	blue-2011
Upregulated	Potra2n8c17391	UniRef90_B9HY05Aa_trans domain-containing protein n=9 Tax=Populus TaxID=3689 RepID=B9HY05_POPTR	AT3G28960		IV	yellow	2	blue-2011
Upregulated	Potra2n8c18310	UniRef90_A0A061EES2OxaA/YidC-like membrane insertion protein isoform 1 n=4 Tax=Byttnerioideae TaxID=214909 RepID=A0A061EES2_THECC	AT1G24490		IV	yellow	2	blue-2011
Upregulated	Potra2n9c18950	UniRef90_B9HR72Senescence domain-containing protein n=3 Tax=Populus TaxID=3689 RepID=B9HR72_POPTR	AT2G17840		IV	yellow	4	yellow-2011
Upregulated	Potra2n18c32244	UniRef90_A0A2K1WZH4Protein kinase domain-containing protein n=6 Tax=Populus TaxID=3689 RepID=A0A2K1WZH4_POPTR	AT3G46920		V	green	2	blue-2011
Upregulated	Potra2n1c174	UniRef90_A0A2K2BA33FAD-binding PCMH-type domain-containing protein n=40 Tax=Populus TaxID=3689 RepID=A0A2K2BA33_POPTR	AT3G63440		V	green	2	blue-2011
Upregulated	Potra2n3c7259	UniRef90_A0A2K2B6N3Protein kinase domain-containing protein n=3 Tax=Populus TaxID=3689 RepID=A0A2K2B6N3_POPTR	AT1G64300		V	green	4	yellow-2011
Upregulated	Potra2n4c10180	Populus EST from mild drought-stressed leaves			V	green
Upregulated	Potra2n4c9409	UniRef90_A0A4U5NPI1Proline dehydrogenase 2, mitochondrial-like n=1 Tax=Populus alba TaxID=43335 RepID=A0A4U5NPI1_POPAL	AT5G38710		V	green	2	blue-2011
Upregulated	Potra2n4c9495	UniRef90_B9H0H0AB hydrolase-1 domain-containing protein n=7 Tax=Populus TaxID=3689 RepID=B9H0H0_POPTR	AT3G29770		V	green	2	blue-2011
Upregulated	Potra2n4c9963	UniRef90_B9H174Glycosyltransferase n=4 Tax=Populus TaxID=3689 RepID=B9H174_POPTR	AT1G22370		V	green	2	blue-2011
Upregulated	Potra2n6c15073	UniRef90_B9S847Alpha-xylosidase, putative n=1 Tax=Ricinus communis TaxID=3988 RepID=B9S847_RICCO			V	green	2	blue-2011
Upregulated	Potra2n10c20521	UniRef90_B9HTX5Exocyst subunit Exo70 family protein n=3 Tax=Populus TaxID=3689 RepID=B9HTX5_POPTR	AT2G39380		IX	magenta
Upregulated	Potra2n10c21700	UniRef90_B9HUU4N-acetyltransferase domain-containing protein n=3 Tax=Populus TaxID=3689 RepID=B9HUU4_POPTR	AT2G32030		IX	magenta	4	yellow-2011
Upregulated	Potra2n12c24167	UniRef90_A0A4U5M528Putative serine/threonine-protein kinase n=1 Tax=Populus alba TaxID=43335 RepID=A0A4U5M528_POPAL	AT1G18390		IX	magenta	2	blue-2011
Upregulated	Potra2n13c25458	UniRef90_U5FV08PPM-type phosphatase domain-containing protein n=4 Tax=Populus TaxID=3689 RepID=U5FV08_POPTR	AT1G07160		IX	magenta	2	blue-2011
Upregulated	Potra2n14c27376	UniRef90_B9I9P1AP2/ERF domain-containing protein n=3 Tax=Populus TaxID=3689 RepID=B9I9P1_POPTR	AT3G16770		IX	magenta	2	blue-2011
Upregulated	Potra2n15c28676	UniRef90_U5FMG7Protein kinase domain-containing protein n=3 Tax=Populus TaxID=3689 RepID=U5FMG7_POPTR	AT1G74360		IX	magenta	4	yellow-2011
Upregulated	Potra2n18c32553	UniRef90_A0A3N7GAJ3RING-type E3 ubiquitin transferase n=8 Tax=Populus TaxID=3689 RepID=A0A3N7GAJ3_POPTR	AT3G06880		IX	magenta	2	blue-2011
Upregulated	Potra2n1c1030	UniRef90_UPI000B776281auxin-responsive protein SAUR36-like n=1 Tax=Hevea brasiliensis TaxID=3981 RepID=UPI000B776281	AT4G12410		IX	magenta	2	blue-2011
Upregulated	Potra2n1c1397	UniRef90_A0A2K2BYF1VQ domain-containing protein n=4 Tax=Populus TaxID=3689 RepID=A0A2K2BYF1_POPTR	AT3G22160		IX	magenta	12	tan-2011
Upregulated	Potra2n1c243	UniRef90_A0A2K2BRI6VQ domain-containing protein n=3 Tax=Populus TaxID=3689 RepID=A0A2K2BRI6_POPTR			IX	magenta	4	yellow-2011
Upregulated	Potra2n1c3286	UniRef90_A0A3N7EJ01PBPe domain-containing protein n=6 Tax=Populus TaxID=3689 RepID=A0A3N7EJ01_POPTR	AT2G29120		IX	magenta	2	blue-2011
Upregulated	Potra2n1c825	UniRef90_A0A2K2BVB8Aminotran_1_2 domain-containing protein n=5 Tax=Populus TaxID=3689 RepID=A0A2K2BVB8_POPTR	AT4G11280		IX	magenta	2	blue-2011
Upregulated	Potra2n2c4859	UniRef90_W9RN65Dynamin-related protein 5A n=2 Tax=Rosales TaxID=3744 RepID=W9RN65_9ROSA	AT3G61760		IX	magenta	4	yellow-2011
Upregulated	Potra2n2c5105	UniRef90_A0A4V6A1P1Auxin-responsive family protein n=1 Tax=Populus alba TaxID=43335 RepID=A0A4V6A1P1_POPAL	AT3G60690		IX	magenta	4	yellow-2011
Upregulated	Potra2n4c10249	UniRef90_A0A2K2AXT8Protein kinase domain-containing protein n=2 Tax=Populus TaxID=3689 RepID=A0A2K2AXT8_POPTR	AT5G06740		IX	magenta	4	yellow-2011
Upregulated	Potra2n4c8620	UniRef90_A0A2K2ANW8Protein kinase domain-containing protein n=1 Tax=Populus trichocarpa TaxID=3694 RepID=A0A2K2ANW8_POPTR	AT4G23180		IX	magenta	2	blue-2011
Upregulated	Potra2n4c9549	UniRef90_A0A4U5QI92Calcium-binding EF hand family protein n=1 Tax=Populus alba TaxID=43335 RepID=A0A4U5QI92_POPAL	AT5G39670		IX	magenta	4	yellow-2011
Upregulated	Potra2n5c10684	UniRef90_A0A1Q3AMJ7DUF668 domain-containing protein/DUF3475 domain-containing protein (Fragment) n=1 Tax=Cephalotus follicularis TaxID=3775 RepID=A0A1Q3AMJ7_CEPFO	AT1G30755		IX	magenta	2	blue-2011
Upregulated	Potra2n5c10921	UniRef90_A0A061DPJ5Calmodulin-like 11, putative n=1 Tax=Theobroma cacao TaxID=3641 RepID=A0A061DPJ5_THECC	AT3G22930		IX	magenta
Upregulated	Potra2n5c12517	UniRef90_A0A4V6A979Putative LRR receptor-like serine/threonine-protein kinase n=1 Tax=Populus alba TaxID=43335 RepID=A0A4V6A979_POPAL	AT3G47570		IX	magenta
Upregulated	Potra2n6c13234	UniRef90_A0A2K2A761Protein kinase domain-containing protein n=6 Tax=Populus TaxID=3689 RepID=A0A2K2A761_POPTR	AT5G25930		IX	magenta	4	yellow-2011
Upregulated	Potra2n6c14625	UniRef90_A0A072VWE3Soluble inorganic pyrophosphatase n=3 Tax=Medicago truncatula TaxID=3880 RepID=A0A072VWE3_MEDTR	AT3G53620		IX	magenta	2	blue-2011
Upregulated	Potra2n7c16218	UniRef90_A0A4U5QRS6SKP1 INTERACTING PARTNER 2 family protein n=2 Tax=Populus TaxID=3689 RepID=A0A4U5QRS6_POPAL	AT5G67250		IX	magenta	4	yellow-2011
Upregulated	Potra2n8c17894	UniRef90_A0A2K1ZGU9RING-type E3 ubiquitin transferase n=4 Tax=Populus TaxID=3689 RepID=A0A2K1ZGU9_POPTR	AT5G37490		IX	magenta	4	yellow-2011
Upregulated	Potra2n11c23614	UniRef90_A0A2K1YDZ9WRKY domain-containing protein n=10 Tax=Populus TaxID=3689 RepID=A0A2K1YDZ9_POPTR	AT1G62300	WRKY6	X	purple	2	blue-2011
Upregulated	Potra2n19c33541	UniRef90_A0A2K1WRZ2Chitin-binding type-1 domain-containing protein n=7 Tax=Populus TaxID=3689 RepID=A0A2K1WRZ2_POPTR	AT3G54420
Upregulated	Potra2n1c166	UniRef90_UPI000D1885C0extensin-2-like n=3 Tax=Populus trichocarpa TaxID=3694 RepID=UPI000D1885C0
Upregulated	Potra2n1c3415	UniRef90_A0A2K1YII4Bulb-type lectin domain-containing protein n=3 Tax=Populus TaxID=3689 RepID=A0A2K1YII4_POPTR	AT1G78850
Upregulated	Potra2n203s34929	UniRef90_B9NGA7AB hydrolase-1 domain-containing protein n=14 Tax=Populus TaxID=3689 RepID=B9NGA7_POPTR	AT2G23620

## Sheet: SDS2b_Populus_spp_SAGs
Supplemental Data Set 2 Table b. The list of consistently up- or downregulated genes (Senescence-associated genes-SAGs) during autumn in Populus spp. (121 shared upregulated and 95 downregulated genes in aspen and poplar).
Expression during autumn	Potri-ID	Potri-Description	ATG-ID	Gene name
Upregulated	Potri.011G123300	no apical meristem (NAM) family protein; similar to NAM (no apical meristem) GB:CAA63101 from (Petunia 10 hybrida); [ co-ortholog (1of2) of At3g15500, At1g52890, ]	AT3G15500	NAC055
Upregulated	Potri.001G404100	no apical meristem (NAM) family protein; similar to NAM (no apical meristem) GB:CAA63101 from (Petunia 10 hybrida); [ co-ortholog (2of2) of At3g15500, At1g52890, ]	AT4G27410	NAC072
Upregulated	Potri.004G049300		AT4G28500	NAC073
Upregulated	Potri.012G001400	similar to no apical meristem-like protein. [ORG:Glycine max]; [ co-ortholog (2of2) of At5g39610, AAN03466, At3g29035, ]	AT5G61430	NAC100
Upregulated	Potri.001G112600		AT4G11910	NYE2
Upregulated	Potri.007G085700	similar to TGA-type basic leucine zipper protein TGA1.1. [ORG:Phaseolus vulgaris]; [ co-ortholog (3of4) of AAA75414, T08813, AAK84888, ]	AT5G65210	TGA1
Upregulated	Potri.008G103300		AT5G49520	WRKY48
Upregulated	Potri.015G099200		AT5G13080	WRKY75
Upregulated	Potri.001G073900	DREPP plasma membrane polypeptide family protein; DREPP plasma membrane polypeptide family protein; [ co-ortholog (2of2) of At4g20260, ]	AT4G20260
Upregulated	Potri.001G091100		AT4G23895
Upregulated	Potri.001G100200		AT4G25700
Upregulated	Potri.001G192800		AT1G52565
Upregulated	Potri.001G225800	similar to cysteine protease inhibitor. [ORG:Pyrus communis]; [ co-ortholog (2of4) of S10588, CAA11899, AAL85883, AAL85886, T07054, AAA97906, AAA97907, P25973, AAB71505, T07053, ]	AT3G12490
Upregulated	Potri.001G268500
Upregulated	Potri.001G294800		AT3G19615
Upregulated	Potri.001G303900	similar to CBS domain-containing protein; [ co-ortholog (1of2) of At4g34120, ]	AT4G34120
Upregulated	Potri.001G331500	kelch repeat-containing F-box family protein; [ co-ortholog (1of2) of At5g40680, At3g27150, ]	AT3G27150
Upregulated	Potri.001G343400	similar to GHMP kinase-related; similar to D-glycero-D-manno-heptose 7-phosphate kinase (Aneurinibacillus thermoaerophilus) gi|13491143|gb|AAK27850|; [ ortholog of At5g14470,At3g01640,]	AT3G01640
Upregulated	Potri.001G374600		AT2G29110
Upregulated	Potri.001G374800		AT2G29120
Upregulated	Potri.001G380000	similar to expressed protein in Arabidopsis thaliana; similar to DESSICATION-RELATED PROTEIN PCC13-62 PRECURSOR - Craterostigma plantagineum; similar to PIR:E45509; [ ortholog of At3g62730,]	AT3G62730
Upregulated	Potri.001G409900	similar to linamarase. [ORG:Manihot esculenta]; [ co-ortholog (15of27) of CAA64442, AAB22162, S23940, T10791, AAM21577, AAP51059, AAO49267, AAB71381, ]	AT5G54570
Upregulated	Potri.002G018200	similar to hypothetical protein; similar to At14a (GI:11994571 and GI:11994573) (Arabidopsis thaliana); [ co-ortholog (1of2) of At1g20180, ]	AT1G20180
Upregulated	Potri.002G025300		AT4G31500
Upregulated	Potri.002G050800		AT3G22550
Upregulated	Potri.002G054900	similar to unnamed protein product. [ORG:Glycine max]; [ co-ortholog (1of2) of CAC17729, AAQ54572, At1g03230, At1g03220, CAE85345, ]	AT1G03220
Upregulated	Potri.002G077400		AT5G52560
Upregulated	Potri.002G107200	similar to MATE efflux protein-related; similar to ZF14 mRNA; [ ortholog of At1g58340,]	AT1G58340
Upregulated	Potri.002G193800	similar to LlDD2A18. [ORG:Lupinus luteus]; [ co-ortholog (1of3) of AAD28288, ]	AT2G47710
Upregulated	Potri.002G197900		AT1G02660
Upregulated	Potri.002G205300		AT2G47710
Upregulated	Potri.002G226700	ribonuclease 3 family protein; similar to CAF protein (RNA helicase/RNAseIII) (Arabidopsis thaliana) GI:6102610; [ ortholog of At4g15417,]	AT4G15417
Upregulated	Potri.003G062200		AT1G80180
Upregulated	Potri.003G067700	Aldehyde dehydrogenase family 7 member a1 turgor responsive protein; [ co-ortholog (2of2) of At1g54100, P25795, ]	AT1G54100
Upregulated	Potri.003G091000		AT3G02890
Upregulated	Potri.003G112600	similar to vacuolar invertase [Malus x domestica]. [ORG:Malus pumila]; [ co-ortholog (1of2) of AAM52063, P29001, AAL27710, CAA89992, Q43857, O24509, At1g12240, At1g62660, S55521, ]	AT1G12240
Upregulated	Potri.003G158400		AT5G47860
Upregulated	Potri.004G000400	similar to truncated Kunitz trypsin inhibitor. [ORG:Glycine max]; [ co-ortholog (6of6) of AAK20290, ]	AT1G73260
Upregulated	Potri.004G075800	amine oxidase family protein; similar to polyamine oxidase SP:O64411 (Zea mays); similar to flavin-containing; [ co-ortholog (1of2) of At1g65840, ]	AT1G65840
Upregulated	Potri.004G081300		AT1G73370
Upregulated	Potri.004G226900		AT1G57700
Upregulated	Potri.005G020600		AT5G26940
Upregulated	Potri.005G048200	similar to O-acetylserine (thiol)lyase [Populus x canescens]. [ORG:Populus alba x Populus tremula]; [ co-ortholog (1of8) of S46438, Q43317, AAL66291, BAA05965, AAQ57205, CAA06819, ]	AT5G28020
Upregulated	Potri.005G048400	similar to O-acetylserine (thiol)lyase [Populus x canescens]. [ORG:Populus alba x Populus tremula]; [ co-ortholog (6of8) of S46438, Q43317, AAL66291, BAA05965, AAQ57205, CAA06819, ]	AT4G14880
Upregulated	Potri.005G048700		AT4G14880
Upregulated	Potri.005G063700		AT3G19380
Upregulated	Potri.005G071400		AT1G01240
Upregulated	Potri.005G176100		AT4G08290
Upregulated	Potri.005G181600		AT1G77380
Upregulated	Potri.005G240100		AT3G06880
Upregulated	Potri.005G248900		AT4G35190
Upregulated	Potri.006G052800		AT3G57520
Upregulated	Potri.006G065700		AT5G20250
Upregulated	Potri.006G072300
Upregulated	Potri.006G082500	similar to inorganic pyrophosphatase; similar to putative (soluble); similar to pyrophosphate phospho-hydrolase; putative; similar to PPase; putative; similar to magnesium dependent soluble inorganic pyrophosphatase (Solanum tuberosum) GI:2706450; [ ortho	AT3G53620
Upregulated	Potri.006G219100		AT1G72510
Upregulated	Potri.006G248300	similar to expressed protein in Arabidopsis thaliana; similar to expressed protein in Arabidopsis thaliana; [ ortholog of At2g25625,]	AT2G25625
Upregulated	Potri.006G255700		AT4G32250
Upregulated	Potri.007G015800		AT3G51130
Upregulated	Potri.007G024300		AT1G75220
Upregulated	Potri.007G027900	similar to mannitol transporter; putative; similar to mannitol transporter (Apium graveolens var. dulce) GI:12004316; [ ortholog of At2g18480,]	AT4G36670
Upregulated	Potri.007G097400		AT1G01240
Upregulated	Potri.007G111500		AT1G73260
Upregulated	Potri.007G111600		AT1G17860
Upregulated	Potri.008G061700		AT5G59080
Upregulated	Potri.008G085600		AT1G01550
Upregulated	Potri.008G088900		AT1G69500
Upregulated	Potri.008G101000	similar to galactinol synthase. [ORG:Cucumis sativus]; [ co-ortholog (1of2) of AAO84915, AAF64307, AAQ74885, ]	AT2G47180
Upregulated	Potri.008G185900
Upregulated	Potri.009G055800		AT1G01550
Upregulated	Potri.009G089400		AT3G19580
Upregulated	Potri.009G098100		AT1G47128
Upregulated	Potri.009G133500		AT2G17840
Upregulated	Potri.010G011700		AT5G49120
Upregulated	Potri.010G040100	similar to expressed protein in Arabidopsis thaliana; similar to CW14 mRNA; [ co-ortholog (1of3) of At1g59650, At1g10410, ]	AT1G59650
Upregulated	Potri.010G056600	similar to expressed protein in Arabidopsis thaliana; similar to COG1963; [ ortholog of At1g67600,At1g24350,]	AT1G67600
Upregulated	Potri.010G075600		AT5G43580
Upregulated	Potri.010G085600	GCN5-related N-acetyltransferase (GNAT) family protein; similar to GNAT family; [ ortholog of At2g32020,At2g32030,]	AT2G32030
Upregulated	Potri.010G107300	MutT/nudix family protein; similar to low similarity to SP|Q09790 Diadenosine 5'; similar to 5'''-P1; similar to P6-hexaphosphate hydrolase (EC 3.6.1.-) (Ap6A hydrolase) {Schizosaccharomyces pombe}; [ co-ortholog (1of2) of At1g14860, At2g01670, ]	AT2G01670
Upregulated	Potri.010G148300		AT5G26790
Upregulated	Potri.010G151500	similar to protein phosphatase 2C-related; similar to PP2C-related; similar to protein phosphatase-2C GB:AAC36698 from (Mesembryanthemum crystallinum); [ co-ortholog (1of2) of At1g48040, At3g17250, ]	AT1G48040
Upregulated	Potri.010G153400		AT3G15580
Upregulated	Potri.010G191600		AT2G29670
Upregulated	Potri.010G231600
Upregulated	Potri.010G240000	similar to Protein At2g38710.; [ co-ortholog (1of3) of At2g38710, ]	AT2G38710
Upregulated	Potri.011G044100		AT5G54310
Upregulated	Potri.011G115100		AT5G53970
Upregulated	Potri.011G145900		AT3G51520
Upregulated	Potri.011G158100		AT5G44440
Upregulated	Potri.012G041900	similar to annexin-like protein. [ORG:Medicago sativa]; [ co-ortholog (1of2) of CAA72183, ]	AT1G68090
Upregulated	Potri.012G089300	similar to hypothetical protein; [ co-ortholog (3of3) of At4g24720, At5g50200, ]	AT5G50200
Upregulated	Potri.012G097300	similar to U5 small nuclear ribonucleoprotein helicase; putative; [ co-ortholog (2of4) of At1g20960, At2g42270, ]	AT1G20960
Upregulated	Potri.012G104600	similar to MATRIX METALLOPROTEINASE; [ co-ortholog (1of2) of At1g70170, At1g24140, ]	AT1G24140
Upregulated	Potri.013G009000		AT2G24100
Upregulated	Potri.013G028200		AT1G54710
Upregulated	Potri.013G078500		AT4G17900
Upregulated	Potri.013G099400		AT1G07160
Upregulated	Potri.014G083200	similar to SKP1 INTERACTING PARTNER 4; [ ortholog of At3g61350,]	AT3G61350
Upregulated	Potri.014G103000	similar to homeobox leucine zipper protein. [ORG:Prunus armeniaca]; [ co-ortholog (1of4) of AAD38144, At2g46680, At3g61890, ]	AT3G61890
Upregulated	Potri.014G146800		AT2G01420
Upregulated	Potri.015G037000		AT1G18270
Upregulated	Potri.015G043900		AT1G73760
Upregulated	Potri.015G077600		AT3G62270
Upregulated	Potri.015G082900		AT2G42490
Upregulated	Potri.015G110000	similar to ERD1 protein; similar to chloroplast precursor.; [ co-ortholog (2of4) of At5g51070, ]	AT5G51070
Upregulated	Potri.016G101900	similar to expressed protein in Arabidopsis thaliana; [ co-ortholog (1of2) of At2g37750, ]	AT2G37750
Upregulated	Potri.016G109700		AT2G37980
Upregulated	Potri.016G114200		AT3G09020
Upregulated	Potri.016G124700	similar to ferritin precursor; similar to chloroplast - garden pea. [ORG:Pisum sativum]; [ co-ortholog (4of4) of BAB60683, CAA65771, AAB18928, P19975, AAA33958, AAU08208, A40992, P25699, CAA45763, O65100, CAA47984, Q94IC4, AAK83702, CAA41213, T08123, AAC0	AT5G01600
Upregulated	Potri.017G036700	similar to raffinose synthase. [ORG:Cucumis sativus]; [ co-ortholog (1of3) of AAD02832, ]	AT5G40390
Upregulated	Potri.017G052000		AT1G22360
Upregulated	Potri.017G075900		AT1G27100
Upregulated	Potri.018G043700		AT4G32790
Upregulated	Potri.018G076000	TMS membrane family protein; tumour differentially expressed (TDE) family protein; similar to hypothetical protein; [ ortholog of At4g13345,At3g24460,]	AT4G13345
Upregulated	Potri.018G131700		AT2G26670
Upregulated	Potri.019G006900		AT1G73260
Upregulated	Potri.019G010200		AT1G76880
Upregulated	Potri.019G010900		AT1G17860
Upregulated	Potri.019G011000	similar to truncated Kunitz trypsin inhibitor. [ORG:Glycine max]; [ co-ortholog (2of6) of AAK20290, ]	AT1G73260
Upregulated	Potri.T059000	similar to isocitrate dehydrogenase; putative; similar to NADP+ isocitrate dehydrogenase; putative; similar to strong similarity to isocitrate dehydrogenase SP|Q40345 from (Medicago sativa); [ co-ortholog (2of2) of At1g65930, ]	AT1G65930
Upregulated	Potri.T093800		AT5G57630
Downregulated	Potri.001G015400		AT3G45140
Downregulated	Potri.001G035200		AT5G64950
Downregulated	Potri.001G114800	similar to expressed protein in Arabidopsis thaliana; [ ortholog of At4g22830,]	AT4G22830
Downregulated	Potri.001G134000	similar to Phosphoribulokinase; similar to chloroplast precursor (EC 2.7.1.19) (Phosphopentokinase) (PRKASE) (PRK).; [ co-ortholog (1of2) of At1g32060, ]	AT1G32060
Downregulated	Potri.001G144800	similar to glycine cleavage system protein H precursor [validated] - garden pea. [ORG:Pisum sativum]; [ co-ortholog (2of3) of At1g32470, 1HTP, At2g35370, GCPMH, ]	AT1G32470
Downregulated	Potri.001G184000		AT1G79850
Downregulated	Potri.001G186800		AT3G16250
Downregulated	Potri.001G244800	similar to expressed protein in Arabidopsis thaliana; [ ortholog of At3g46780,]	AT3G46780
Downregulated	Potri.001G256900		AT1G51400
Downregulated	Potri.001G297400	similar to SWIB complex BAF60b domain-containing protein; [ co-ortholog (2of2) of At4g34290, At2g14880, ]	AT2G14880
Downregulated	Potri.001G299000	similar to expressed protein in Arabidopsis thaliana; [ co-ortholog (2of3) of At4g34260, ]	AT4G34260
Downregulated	Potri.001G348900	similar to carbonic anhydrase isoform 1. [ORG:Pyrus pyrifolia]; [ ortholog of At3g01500,S10200,1EKJ_H,AAC49785,1EKJ_C,At5g14740,AAF78507,1EKJ_G,AAD27876,1EKJ_B,AAA33652,CAA36792,1710354A,T09793,1EKJ_A,P17067,T09797,AAB65822,1EKJ_D,1EKJ_E,]	AT3G01500
Downregulated	Potri.001G393700	similar to expressed protein in Arabidopsis thaliana; [ co-ortholog (1of2) of At1g53250, ]	AT1G53250
Downregulated	Potri.001G420800	similar to apolipoprotein D-related; weakly similar to Apolipoprotein D precursor (ApoD) (Swiss-Prot:P51910) (Mus musculus); [ ortholog of At3g47860,]	AT3G47860
Downregulated	Potri.001G457900		AT1G56050
Downregulated	Potri.001G467100		AT4G26555
Downregulated	Potri.002G015100		AT3G03190
Downregulated	Potri.002G016000	similar to Plastocyanin. [ORG:Cucurbita pepo]; [ co-ortholog (2of2) of 0911298A, P00292, CUDM, At1g20340, 3PCY, ]	AT1G20340
Downregulated	Potri.002G016300	similar to putative sterol-C-methyltransferase. [ORG:Castanea sativa]; [ co-ortholog (1of2) of AAL14610, At1g20330, At1g76090, At5g13710, ]	AT1G20330
Downregulated	Potri.003G051400		AT3G27750
Downregulated	Potri.003G089300	similar to glycine cleavage system protein H precursor [validated] - garden pea. [ORG:Pisum sativum]; [ co-ortholog (1of3) of At1g32470, 1HTP, At2g35370, GCPMH, ]	AT1G32470
Downregulated	Potri.003G123600	DEAD/DEAH box helicase family protein; similar to pentatricopeptide (PPR) repeat-containing protein; [ ortholog of At1g12770,]	AT1G12770
Downregulated	Potri.003G135200
Downregulated	Potri.003G140400		AT4G23890
Downregulated	Potri.003G154600	similar to CATIONIC AMINO ACID TRANSPORTER 5; [ ortholog of At2g34960,]	AT2G34960
Downregulated	Potri.003G161700	similar to CYTOCHROME P450 51; [ co-ortholog (2of2) of At1g11680, ]	AT1G11680
Downregulated	Potri.003G167600		AT2G35450
Downregulated	Potri.003G181000	similar to XH domain-containing protein; [ ortholog of At4g00380,At3g29375,At1g15910,At1g80790,]	AT1G15910
Downregulated	Potri.003G215600	cation efflux family protein; similar to metal tolerance protein; similar to putative (MTPc3); similar to member of the cation diffusion facilitator (CDF) family; similar to or cation efflux (CE) family; similar to PMID:11500563; [ co-ortholog (2of6) of A	AT3G58060
Downregulated	Potri.003G222400	similar to chaperonin precursor. [ORG:Pyrus pyrifolia]; [ ortholog of T06412,At3g13470,At1g55490,AAF78522,]	AT3G13470
Downregulated	Potri.004G047300		AT1G28340
Downregulated	Potri.004G068600
Downregulated	Potri.004G087500	similar to HMGI/Y. [ORG:Pisum sativum]; [ co-ortholog (1of2) of S22311, BAA11767, T09585, BAA11766, CAA41201, BAA13133, S57948, T09584, BAA13134, CAA41199, Q10370, CAA67849, S22310, CAA67752, CAA61747, Q00423, ]	AT1G14900
Downregulated	Potri.004G150300	similar to Tic62 protein. [ORG:Pisum sativum]; [ co-ortholog (1of2) of CAC87810, ]	AT3G18890
Downregulated	Potri.005G052000	similar to ribose 5-phosphate isomerase-related; similar to ribose-5-phosphate isomerase GI:18654317 from (Spinacia oleracea); [ co-ortholog (1of3) of At3g04790, ]	AT3G04790
Downregulated	Potri.005G079700	similar to immunophilin; putative; similar to FKBP-type peptidyl-prolyl cis-trans isomerase; putative; similar to FK506 binding protein 1 (GP:21535744) (Arabidopsis thaliana); [ ortholog of At4g39710,]	AT4G39710
Downregulated	Potri.005G100400	similar to catalase. [ORG:Cucurbita pepo]; [ co-ortholog (2of2) of AAG23803, ]	AT4G35090
Downregulated	Potri.005G102700	glutamate receptor family protein; similar to plant glutamate receptor family; similar to PMID:11379626; similar to member of Putative ligand-gated ion channel subunit family; [ co-ortholog (1of2) of At3g51480, ]	AT3G51480
Downregulated	Potri.005G161900		AT4G09010
Downregulated	Potri.005G238800		AT1G75730
Downregulated	Potri.006G033400		AT5G48570
Downregulated	Potri.006G083100		AT3G52750
Downregulated	Potri.006G129800		AT2G42760
Downregulated	Potri.006G137500	similar to peroxiredoxin Q. [ORG:Populus balsamifera subsp. trichocarpa x Populus deltoides]; [ co-ortholog (1of2) of At3g26060, AAS46230, ]	AT3G26060
Downregulated	Potri.006G183900	similar to expressed protein in Arabidopsis thaliana; similar to expressed protein in Arabidopsis thaliana; [ ortholog of At5g57930,]	AT5G57930
Downregulated	Potri.006G210000		AT2G36145
Downregulated	Potri.006G213000		AT5G03880
Downregulated	Potri.007G023200		AT5G66530
Downregulated	Potri.007G036800		AT2G23610
Downregulated	Potri.007G095200		AT4G39970
Downregulated	Potri.008G067300	similar to Chlorophyll a-b binding protein CP29.3; similar to chloroplast precursor (LHCII protein 4.3) (LHCB4.3).; [ ortholog of At2g40100,]	AT2G40100
Downregulated	Potri.008G089800		AT1G26761
Downregulated	Potri.008G097300		AT1G69200
Downregulated	Potri.008G135100	similar to expressed protein in Arabidopsis thaliana; [ co-ortholog (2of3) of At1g68060, At1g24764, ]	AT1G68060
Downregulated	Potri.008G187400	similar to ALANINE-2-OXOGLUTARATE AMINOTRANSFERASE 1; [ co-ortholog (1of2) of At1g70580, At1g23310, ]	AT1G70580
Downregulated	Potri.008G200100	similar to glutamine synthetase. [ORG:Glycine falcata]; [ co-ortholog (4of8) of AAM71227, AAR05531, AAP51252, AAR05559, AAR05552, AAM71209, AAM71231, AAR05581, AAR05506, AAP51256, AAO41677, AAO41668, AAC37356, AAM71193, AAM71233, AAR05523, AAO41662, AAR05	AT5G35630
Downregulated	Potri.009G008200		AT2G28070
Downregulated	Potri.009G054200		AT3G12080
Downregulated	Potri.009G096800	similar to STRESS ENHANCED PROTEIN 1; [ co-ortholog (1of2) of At4g34190, ]	AT4G34190
Downregulated	Potri.009G099600	similar to expressed protein in Arabidopsis thaliana; similar to expressed protein in Arabidopsis thaliana; [ co-ortholog (1of2) of At4g34090, ]	AT4G34090
Downregulated	Potri.010G170000	similar to diminuto. [ORG:Pyrus pyrifolia]; [ co-ortholog (3of3) of AAK15493, AAF78521, T06575, At3g19820, P93472, BAA13096, ]	AT3G19820
Downregulated	Potri.010G210000	photosystem 2 reaction center PsbP family protein; [ co-ortholog (1of2) of At2g39470, ]	AT2G39470
Downregulated	Potri.011G002600		AT3G21690
Downregulated	Potri.011G081400		AT2G34620
Downregulated	Potri.011G092800	similar to 30S ribosomal protein S10; similar to chloroplast; putative; similar to 30S ribosomal protein S10 GB:P02364 (Escherichia coli) (est matches suggest the N-terminal extension); [ co-ortholog (2of2) of At3g13120, ]	AT3G13120
Downregulated	Potri.011G106100		AT1G78630
Downregulated	Potri.011G155500	similar to ribose 5-phosphate isomerase-related; similar to low similarity to SP|P47968 Ribose 5-phosphate isomerase (EC 5.3.1.6) (Phosphoriboisomerase) {Mus musculus}; [ ortholog of At5g44520,]	AT5G44520
Downregulated	Potri.011G165000	similar to fructose-1; similar to 6-bisphosphate aldolase. [ORG:Pisum sativum]; [ co-ortholog (2of2) of At4g26520, At4g26530, CAA61946, AAR86689, ]	AT4G26530
Downregulated	Potri.012G086500		AT5G26990
Downregulated	Potri.012G128100		AT5G51550
Downregulated	Potri.013G070500	similar to SIGMA FACTOR B; [ co-ortholog (1of2) of At1g08540, At3g53920, ]	AT1G08540
Downregulated	Potri.013G144300	similar to DWARF IN LIGHT 2; [ co-ortholog (2of2) of At4g03400, ]	AT4G03400
Downregulated	Potri.013G160600		AT5G58260
Downregulated	Potri.014G025100		AT5G52010
Downregulated	Potri.014G038900		AT4G14050
Downregulated	Potri.014G047500		AT2G44830
Downregulated	Potri.014G106400	similar to Thylakoid membrane phosphoprotein 14 kDa; similar to chloroplast precursor.; [ co-ortholog (1of2) of At2g46820, ]	AT2G46820
Downregulated	Potri.015G054600		AT1G25440
Downregulated	Potri.015G066000	similar to putative plasma membrane H+ ATPase. [ORG:Prunus persica]; [ co-ortholog (2of2) of CAB85497, At3g47950, CAB69824, At5g62670, BAC77532, T52414, CAC29435, CAC28224, CAA64406, AAQ55291, CAB69826, CAC28221, BAC77533, ]	AT5G62670
Downregulated	Potri.015G074100	similar to aldehyde dehydrogenase 1 precursor. [ORG:Lotus corniculatus]; [ co-ortholog (1of3) of At3g48000, AAO72532, ]	AT3G48000
Downregulated	Potri.015G074700		AT5G62840
Downregulated	Potri.015G091700		AT3G48500
Downregulated	Potri.016G000600		AT5G10770
Downregulated	Potri.016G011200		AT1G53440
Downregulated	Potri.016G098200	similar to Aquaporin TIP1.2 (Tonoplast intrinsic protein 1.2) (Gamma-tonoplast intrinsic protein 2) (Gamma-TIP2) (Salt-stress induced tonoplast intrinsic protein).; [ co-ortholog (2of3) of At3g26520, At2g36830, ]	AT2G36830
Downregulated	Potri.016G098900		AT2G36885
Downregulated	Potri.016G126600		AT5G01650
Downregulated	Potri.016G136100		AT1G23740
Downregulated	Potri.017G000200	similar to tRNA-binding region domain-containing protein; similar to SP|O54873|Multisynthetase complex auxiliary component p43 Contains (Endothelial: monocyte-activating polypeptide 2 EMAP (2-Small) (inducible cytokine subfamily E member 1 {Cricetulus)) {	AT3G59980
Downregulated	Potri.018G042100		AT1G67280
Downregulated	Potri.018G063300	similar to peroxiredoxin Q. [ORG:Populus balsamifera subsp. trichocarpa x Populus deltoides]; [ co-ortholog (2of2) of At3g26060, AAS46230, ]	AT3G26060
Downregulated	Potri.018G084800		AT1G67280
Downregulated	Potri.018G109700	similar to Arabidopsis thaliana At2g24270/F27D4.18 mRNA; similar to NADP-dependent glyceraldehyde-3-phosphate dehydrogenase; putative; similar to NADP-dependent glyceraldehyde-3-phosphate dehydrogenase (NON-phosphorylating glyceraldehyde 3-phosphate; simi	AT2G24270
Downregulated	Potri.019G034100	similar to expressed protein in Arabidopsis thaliana; [ co-ortholog (1of2) of At1g64770, ]	AT1G64770
Downregulated	Potri.T098900		AT5G44190

## Sheet: SDS2c_SAG_correlation
Supplemental Data Set 2 Table c. The number of senescence associated genes (SAGs, Supplemental Data Set 1a) with significant correlation between their expression, weather parameters and phytohormones in individual genotypes in a consensus data set.
		autumn 2018													autumn 2011
Parameter	Group	L1-enhanced SAGs	L1-repressed SAGs	L1-total SAGs	I48-enhanced SAGs	I48-repressed SAGs	I48-total SAGs	E81-enhanced SAGs	E81-repressed SAGs	E81-total SAGs	Consensus-enhanced SAGs	Consensus-repressed SAGs	Consensus-total SAGs	% total SAGs	I201-enhanced SAGs	I201-repressed SAGs	I201-total SAGs	% total SAGs
IAA.Asp	Phytohormone-CK	470	294	764	467	313	780	502	340	842	506	352	858	99.3056
Tm-Sampling	Environment-Sampling	485	314	799	485	328	813	501	321	822	506	351	857	99.1898	173	107	280	32.4074
Max.Tm.24h	Environment-Past	465	332	797	488	335	823	495	338	833	506	350	856	99.0741	354	205	559	64.6991
Max.Tm.12h	Environment-Past	478	296	774	477	315	792	492	306	798	506	346	852	98.6111	297	172	469	54.2824
Mean.Tm.12h	Environment-Past	472	323	795	466	307	773	484	326	810	504	343	847	98.0324	195	113	308	35.6481
tZ	Phytohormone-CK	205	288	493	476	328	804	347	248	595	494	352	846	97.9167
Mean.Tm.24h	Environment-Past	394	314	708	432	293	725	473	317	790	503	339	842	97.4537	229	142	371	42.9398
iP	Phytohormone-CK	334	323	657	475	316	791	164	161	325	492	350	842	97.4537
CCI	Chlorophyll	2	0	2	455	317	772	451	337	788	486	338	824	95.3704	379	222	601	69.5602
iPR	Phytohormone-CK	296	275	571	358	258	616	214	138	352	483	341	824	95.3704
JA	Phytohormone-JA	105	109	214	117	72	189	470	284	754	482	332	814	94.213
IAA	Phytohormone-CK	274	242	516	432	261	693	245	92	337	487	312	799	92.4769
Max.solar.radiation.24h	Environment-Past	347	271	618	347	274	621	276	295	571	460	337	797	92.2454	18	8	26	3.00926
cZR	Phytohormone-CK	192	291	483	192	81	273	397	285	682	432	335	767	88.7731
Precipitation.24h	Environment-Past	110	73	183	313	213	526	272	150	422	426	299	725	83.912	1	8	9	1.04167
JA.Ile	Phytohormone-JA	1	0	1	195	152	347	489	297	786	456	255	711	82.2917
tZR	Phytohormone-CK	63	75	138	236	132	368	401	239	640	381	313	694	80.3241
Precipitation.12h	Environment-Past	207	158	365	193	108	301	283	148	431	415	256	671	77.662	2	6	8	0.925926
IAA.Glu	Phytohormone-CK	3	8	11	222	160	382	345	264	609	358	257	615	71.1806
Max.VDP.24h	Environment-Past	264	171	435	103	143	246	91	172	263	332	273	605	70.0231	23	15	38	4.39815
DHZROG	Phytohormone-CK	268	16	284	172	165	337	17	26	43	390	205	595	68.8657
tZROG	Phytohormone-CK	273	36	309	173	176	349	8	20	28	352	207	559	64.6991
Mean.VPD.24h	Environment-Past	126	98	224	63	78	141	55	116	171	195	205	400	46.2963	42	21	63	7.29167
VPD-Sampling	Environment-Sampling	201	73	274	29	65	94	8	35	43	222	154	376	43.5185	3	7	10	1.15741
oxIAA	Phytohormone-IAA	1	5	6	56	19	75	35	1	36	237	76	313	36.2269
Min.Tm.12h	Environment-Past	39	103	142	34	43	77	22	56	78	131	167	298	34.4907	79	43	122	14.1204
Min.RH.24h	Environment-Past	108	81	189	28	57	85	20	64	84	139	159	298	34.4907	7	2	9	1.04167
Max.solar.radiation.12h	Environment-Past	125	22	147	22	36	58	6	14	20	181	98	279	32.2917	3	3	6	0.694444
Min.Tm.24h	Environment-Past	37	96	133	32	39	71	23	56	79	118	159	277	32.0602	112	54	166	19.213
Mean.air.pressure.24h	Environment-Past	28	9	37	101	42	143	43	12	55	199	77	276	31.9444	12	6	18	2.08333
Tm.range.12h	Environment-Past	52	19	71	47	47	94	14	11	25	158	72	230	26.6204	4	8	12	1.38889
Tm.range.24h	Environment-Past	42	23	65	66	51	117	21	21	42	144	81	225	26.0417	8	8	16	1.85185
ABA	Phytohormone-ABA	36	31	67	71	88	159	1	0	1	102	120	222	25.6944
Mean.VPD.12h	Environment-Past	83	59	142	18	39	57	17	48	65	94	119	213	24.6528	57	40	97	11.2269
Mean.RH.24h	Environment-Past	62	49	111	21	25	46	19	55	74	96	107	203	23.4954	8	6	14	1.62037
Solar.radiation-Sampling	Environment-Sampling	85	16	101	15	24	39	1	3	4	133	63	196	22.6852	4	4	8	0.925926
Max.VDP.12h	Environment-Past	97	42	139	14	29	43	8	27	35	85	90	175	20.2546	12	14	26	3.00926
SA	Phytohormone-SA	19	7	26	15	18	33	431	318	749	118	56	174	20.1389
tZOG	Phytohormone-CK	119	2	121	32	47	79	5	14	19	106	56	162	18.75
Air.pressure-Sampling	Environment-Sampling	16	12	28	48	20	68	19	11	30	110	51	161	18.6343	13	13	26	3.00926
Mean.air.pressure.12h	Environment-Past	14	12	26	50	23	73	15	11	26	108	53	161	18.6343	9	9	18	2.08333
Mean.RH.12h	Environment-Past	36	32	68	18	17	35	17	24	41	73	65	138	15.9722	42	21	63	7.29167
RH-Sampling	Environment-Sampling	83	44	127	14	27	41	3	13	16	62	73	135	15.625	3	3	6	0.694444
cis.OPDA	Phytohormone-JA	8	2	10	31	18	49	17	10	27	74	51	125	14.4676
Min.RH.12h	Environment-Past	25	27	52	14	16	30	10	11	21	50	62	112	12.963	11	10	21	2.43056
cZOG	Phytohormone-CK	52	2	54	37	18	55	3	23	26	74	29	103	11.9213
iP9G	Phytohormone-CK	87	3	90	117	81	198	1	2	3	68	19	87	10.0694
cZ	Phytohormone-CK	24	43	67	27	23	50	16	9	25	25	25	50	5.78704
Chilling.hours.12h	Environment-Past	4	6	10	16	2	18	0	4	4	28	19	47	5.43981	25	24	49	5.6713
Chilling.hours.24h	Environment-Past	4	8	12	11	5	16	5	3	8	18	28	46	5.32407	50	37	87	10.0694
cZROG	Phytohormone-CK	30	3	33	11	13	24	10	25	35	20	22	42	4.86111
tZ9G	Phytohormone-CK	12	20	32	47	10	57	12	12	24	5	27	32	3.7037
DHZR	Phytohormone-CK	127	2	129	1	1	2	8	17	25	18	3	21	2.43056
Precipitation-Sampling	Environment-Sampling	No precipitation on sampling dates in 2018												0	2	9	11	1.27315

## Sheet: SDS2d_PFAM
Supplemental Data Set 2 Table d. Enriched PFAM (protein family and domain) annotations of consistently up- or downregulated genes (Senescence-associated genes-SAGs) during autumn in Populus spp. (121 shared upregulated and 95 downregulated genes in aspen and poplar). Enrichment with FDR <0.05 are shown. PFAM was performed with Populus trichocarpa IDs (Potri) with PlantGenIE.
Group	ID	Description	Statistics	P-value	FDR
Downregulated-SAGs_Populus_spp	PF01597	Glycine cleavage H-protein	5/28936 | 2/81	7.697e-05	0.004883
Downregulated-SAGs_Populus_spp	PF00254	FKBP-type peptidyl-prolyl cis-trans isomerase	33/28936 | 3/81	0.0001085	0.004883
Downregulated-SAGs_Populus_spp	PF06026	Ribose 5-phosphate isomerase A (phosphoriboisomerase A)	8/28936 | 2/81	0.0002144	0.006431
Downregulated-SAGs_Populus_spp	PF00903	Glyoxalase/Bleomycin resistance protein/Dioxygenase superfamily	18/28936 | 2/81	0.00115	0.0231
Downregulated-SAGs_Populus_spp	PF00578	AhpC/TSA family	19/28936 | 2/81	0.001283	0.0231
Downregulated-SAGs_Populus_spp	PF00171	Aldehyde dehydrogenase family	28/28936 | 2/81	0.002791	0.03149
Downregulated-SAGs_Populus_spp	PF03417	Acyl-coenzyme A:6-aminopenicillanic acid acyl-transferase	1/28936 | 1/81	0.002799	0.03149
Downregulated-SAGs_Populus_spp	PF04041	beta-1,4-mannooligosaccharide phosphorylase	1/28936 | 1/81	0.002799	0.03149
Downregulated-SAGs_Populus_spp	PF01926	50S ribosome-binding GTPase	31/28936 | 2/81	0.003414	0.03354
Downregulated-SAGs_Populus_spp	PF05368	NmrA-like family	36/28936 | 2/81	0.004584	0.03354
Downregulated-SAGs_Populus_spp	PF00127	Copper binding proteins, plastocyanin/azurin family	2/28936 | 1/81	0.005591	0.03354
Downregulated-SAGs_Populus_spp	PF08212	Lipocalin-like domain	2/28936 | 1/81	0.005591	0.03354
Downregulated-SAGs_Populus_spp	PF11909	NADH-quinone oxidoreductase cyanobacterial subunit N	2/28936 | 1/81	0.005591	0.03354
Downregulated-SAGs_Populus_spp	PF04909	Amidohydrolase	2/28936 | 1/81	0.005591	0.03354
Downregulated-SAGs_Populus_spp	PF11623	NAD(P)H dehydrogenase subunit S	2/28936 | 1/81	0.005591	0.03354
Downregulated-SAGs_Populus_spp	PF06628	Catalase-related immune-responsive	3/28936 | 1/81	0.008375	0.04562
Downregulated-SAGs_Populus_spp	PF02536	mTERF	55/28936 | 2/81	0.01044	0.04562
Downregulated-SAGs_Populus_spp	PF10693	Protein of unknown function (DUF2499)	4/28936 | 1/81	0.01115	0.04562
Downregulated-SAGs_Populus_spp	PF06071	Protein of unknown function (DUF933)	4/28936 | 1/81	0.01115	0.04562
Downregulated-SAGs_Populus_spp	PF12327	FtsZ family, C-terminal domain	4/28936 | 1/81	0.01115	0.04562
Downregulated-SAGs_Populus_spp	PF03469	XH domain	4/28936 | 1/81	0.01115	0.04562
Downregulated-SAGs_Populus_spp	PF01588	Putative tRNA binding domain	4/28936 | 1/81	0.01115	0.04562
Upregulated-SAGs_Populus_spp	PF00197	Trypsin and protease inhibitor	32/28936 | 6/97	1.024e-09	1.014e-07
Upregulated-SAGs_Populus_spp	PF05691	Raffinose synthase or seed imbibition protein Sip1	20/28936 | 3/97	3.994e-05	0.001977
Upregulated-SAGs_Populus_spp	PF00291	Pyridoxal-phosphate dependent enzyme	25/28936 | 3/97	7.961e-05	0.002627
Upregulated-SAGs_Populus_spp	PF05633	Protein BYPASS1-related	9/28936 | 2/97	0.0003943	0.009759
Upregulated-SAGs_Populus_spp	PF02365	No apical meristem (NAM) protein	170/28936 | 4/97	0.002606	0.04148
Upregulated-SAGs_Populus_spp	PF04570	zinc-finger of the FCS-type, C2-C2	25/28936 | 2/97	0.003173	0.04148
Upregulated-SAGs_Populus_spp	PF07005	Putative sugar-binding N-terminal domain	1/28936 | 1/97	0.003352	0.04148
Upregulated-SAGs_Populus_spp	PF01116	Fructose-bisphosphate aldolase class-II	1/28936 | 1/97	0.003352	0.04148
