# Supplementary material for: Salicylic acid metabolism and signalling coordinate senescence initiation in aspen in nature
Source: Nat Commun. 2023 Jul 18;14:4288. doi: 10.1038/s41467-023-39564-5 (PMC10354028; doi:10.1038/s41467-023-39564-5)
Supplement: Supplementary file 5 — Supplementary Data 1-16 [file 41467_2023_39564_MOESM5_ESM.zip › Supplementary_Data_1-16/Supplementary_Data_3.txt]

Potra-ID	Module number	ModuleColor	kME.set1.ME0	kME.set2.ME0	kME.set3.ME0	p.kME.set1.ME0	p.kME.set2.ME0	p.kME.set3.ME0	Z.kME.meta.ME0	p.kME.metaME0	kME.set1.ME1	kME.set2.ME1	kME.set3.ME1	p.kME.set1.ME1	p.kME.set2.ME1	p.kME.set3.ME1	Z.kME.meta.ME1	p.kME.metaME1	kME.set1.ME2	kME.set2.ME2	kME.set3.ME2	p.kME.set1.ME2	p.kME.set2.ME2	p.kME.set3.ME2	Z.kME.meta.ME2	p.kME.metaME2	kME.set1.ME3	kME.set2.ME3	kME.set3.ME3	p.kME.set1.ME3	p.kME.set2.ME3	p.kME.set3.ME3	Z.kME.meta.ME3	p.kME.metaME3	kME.set1.ME4	kME.set2.ME4	kME.set3.ME4	p.kME.set1.ME4	p.kME.set2.ME4	p.kME.set3.ME4	Z.kME.meta.ME4	p.kME.metaME4	kME.set1.ME5	kME.set2.ME5	kME.set3.ME5	p.kME.set1.ME5	p.kME.set2.ME5	p.kME.set3.ME5	Z.kME.meta.ME5
Potra2c131s34685	0	grey	-0.002577502	-0.373092248	-0.220317717	0.989819803	0.055266808	0.300905079	-1.745645544	0.121308845	0.091695397	0.364405411	0.434054285	0.649196983	0.061657711	0.03407011	2.626965689	0.012922503	-0.12041192	-0.277367391	-0.430857725	0.549669287	0.161302172	0.035561953	-2.419778	0.023294977	-0.029021769	0.208981108	0.448695538	0.885740736	0.295504992	0.027860086	1.836642558	0.09939402	-0.184618679	-0.419854815	-0.430509691	0.356595003	0.029236243	0.035727459	-3.078096771	0.003124909	-0.108313649	-0.376756445	-0.321376183	0.590736508	0.052731715	0.12569033	-2.360109365
Potra2c131s34686	3	brown	0.292855607	-0.528113378	0.140302714	0.138222864	0.004633552	0.513180157	-0.442679649	0.986996197	0.253839564	0.268400745	-0.019801857	0.201381668	0.175847955	0.926826059	1.489777216	0.204424235	-0.231473308	-0.372385663	-0.129433398	0.245349704	0.05576644	0.546651128	-2.162291817	0.045893535	0.282834443	0.319709339	0.223821	0.152863693	0.104025825	0.293087718	2.412347612	0.023775243	-0.224314875	-0.283858623	0.057279407	0.260661431	0.151318595	0.790355767	-1.346026226	0.267441088	-0.29130688	-0.201277758	0.180434698	0.140416612	0.31406346	0.398828928	-0.961060945
Potra2c131s34687	1	turquoise	0.310415415	-0.228174323	-0.499872086	0.115058725	0.252330881	0.012872097	-1.23088905	0.327546545	0.351461764	0.520632011	0.458826154	0.072227449	0.005366189	0.024120848	4.068704347	7.09E-05	-0.276118253	-0.543519483	-0.227296531	0.163275663	0.003388671	0.285458762	-3.203212847	0.002038552	0.292324339	0.503261126	0.175524201	0.138972585	0.007453235	0.41199765	2.947803039	0.004800614	-0.327455025	-0.501608854	-0.444157986	0.095449975	0.007683158	0.029678896	-3.866134597	0.000165861	-0.395952871	-0.443998114	-0.580852719	0.040904628	0.020339278	0.002917837	-4.384083994
Potra2c499s35820	3	brown	0.014808572	0.068024154	-0.27382062	0.941559157	0.73601946	0.195408701	-0.521498775	0.903029038	-0.04951887	0.079038394	0.322612788	0.806237792	0.695149831	0.124158966	0.991570053	0.482110956	-0.191567579	-0.076185451	-0.301832931	0.338457329	0.705661779	0.151737885	-1.623922033	0.156588674	0.197826272	0.105860337	0.301518828	0.32260673	0.599222731	0.152185483	1.728151795	0.12594152	0.081093447	-0.074531295	-0.256290659	0.687611593	0.711781061	0.226718684	-0.690804068	0.734533018	0.148066813	-0.059724308	-0.29007548	0.461092406	0.767294196	0.169134976	-0.550761641
Potra2c499s35826	1	turquoise	0.265360463	-0.561152361	-0.642375692	0.180981936	0.002325248	0.000712791	-3.110942063	0.002797373	0.51936766	0.456705596	0.472723111	0.00549921	0.016633219	0.019660072	4.475580962	1.14E-05	-0.460390433	-0.489377044	-0.501891947	0.015669285	0.009577829	0.012456141	-4.476519201	1.14E-05	0.434065561	0.471970987	0.497764016	0.023684557	0.012935073	0.013318325	4.301261538	2.55E-05	-0.473980988	-0.458223399	-0.488334093	0.012503479	0.016230419	0.015472741	-4.362075968	1.93E-05	-0.447474405	-0.353116235	-0.439419067	0.019264115	0.070803764	0.031678456	-3.732146629
Potra2c499s35830	1	turquoise	-0.315953937	-0.21430758	-0.623651839	0.108384714	0.28308483	0.001129027	-3.552229536	0.000572972	0.349206968	0.526883031	0.465783679	0.074203004	0.004747845	0.021795438	4.110114256	5.93E-05	-0.296600417	-0.430072338	-0.376079662	0.133021	0.025149794	0.070108725	-3.281577467	0.001548422	0.208546902	0.385328826	0.343893102	0.296532324	0.047156758	0.099883779	2.754706261	0.008811727	-0.483490717	-0.534079168	-0.47481038	0.010620265	0.004111904	0.019052111	-4.640921008	5.20E-06	-0.142051282	-0.50246572	-0.467575866	0.479696987	0.007563188	0.021226793	-3.380938689
Potra2n1022s36932	9	magenta	-0.480737188	-0.271980029	-0.013782107	0.011139437	0.169935474	0.949036572	-2.355222382	0.027767435	-0.415457881	-0.215597487	-0.429967553	0.031152176	0.280127759	0.035986485	-3.154087875	0.002415009	0.357750477	0.148952972	0.412118919	0.066930771	0.458384119	0.045378532	2.70028088	0.010392144	-0.440074522	-0.231481457	-0.491398497	0.021611255	0.245332618	0.014743454	-3.500690049	0.000696083	0.185416901	0.100156626	0.319150604	0.354482822	0.619149546	0.128480787	1.727158821	0.126208716	0.365393732	0.220272826	0.307616939	0.060902944	0.269575353	0.143661551	2.613279542
Potra2n1028s36937	1	turquoise	0.166832976	0.43982803	-0.712663775	0.405565948	0.021693284	9.32E-05	-0.568360427	0.854685383	0.710640176	0.643921749	0.758864274	3.27E-05	0.000289851	1.72E-05	7.463222683	1.27E-13	-0.506402908	-0.305228465	-0.553875492	0.00703198	0.121579651	0.004983508	-4.210259505	3.83E-05	0.492769469	0.221639901	0.355418232	0.009016925	0.266538855	0.088306413	3.215012567	0.001956582	-0.714063089	-0.648577056	-0.817388956	2.88E-05	0.000253169	1.09E-06	-7.927096161	3.36E-15	-0.578946476	-0.736839812	-0.842890246	0.001556231	1.17E-05	2.35E-07	-7.965283421
Potra2n1041s36943	1	turquoise	0.045316849	0.037189078	-0.388262891	0.822410294	0.853888243	0.060810274	-0.871302938	0.57538315	0.697522921	0.568450551	0.452365438	5.26E-05	0.001977506	0.026455338	5.672945416	2.11E-08	-0.654227558	-0.543298201	-0.354922688	0.000214172	0.003404289	0.088782503	-5.021697652	7.68E-07	0.593271419	0.507154387	0.28094654	0.001107508	0.006934248	0.183568465	4.365992262	1.90E-05	-0.762211659	-0.524354637	-0.442359943	3.83E-06	0.004990246	0.030425341	-5.858776009	6.99E-09	-0.505023857	-0.528664596	-0.484884805	0.007214348	0.004583109	0.016328636	-4.736848299
Potra2n1048s36945	2	blue	0.011783843	0.15692099	0.423230279	0.953481673	0.434412355	0.039331256	1.713779118	0.12985395	-0.253164833	-0.307582445	-0.519272247	0.202623223	0.118587482	0.009313412	-3.222722798	0.001904676	0.530169235	0.536720213	0.511885549	0.004447785	0.00389745	0.010557447	4.965786267	1.03E-06	-0.5165888	-0.493150203	-0.483015274	0.005801403	0.008955728	0.016808445	-4.636627962	5.31E-06	0.237905294	0.313871541	0.455621409	0.232107344	0.110859438	0.025257165	2.969628556	0.0044724	-0.016962453	0.105515504	0.480084117	0.933076583	0.600419683	0.017583814	1.673308086
Potra2n1048s36946	1	turquoise	0.362457318	0.20485624	-0.500292651	0.063166696	0.305354824	0.012784561	0.2074054	1.253539898	0.502340284	0.408177184	0.610100926	0.007580651	0.034545857	0.001547264	4.766117199	2.82E-06	-0.386766726	-0.192531633	-0.525731848	0.046268996	0.335985727	0.008327502	-3.322685618	0.00133733	0.384249808	0.116569724	0.500144781	0.04783173	0.562567365	0.012815282	2.995334056	0.004112166	-0.460877556	-0.424284362	-0.570015369	0.015545378	0.027403416	0.003637447	-4.499816109	1.02E-05	-0.534068543	-0.529928141	-0.610020655	0.004112787	0.004469237	0.00155009	-5.343155452
Potra2n1049s36950	2	blue	0.116611384	0.676217208	0.596284541	0.562426782	0.000107991	0.002103519	4.572781215	7.22E-06	-0.470571589	0.05321781	-0.838540008	0.013242795	0.79206537	3.11E-07	-4.614372489	5.91E-06	0.713851071	0.182069002	0.846523121	2.90E-05	0.363391419	1.85E-07	6.483240024	1.35E-10	-0.701262907	-0.205104009	-0.790819898	4.60E-05	0.304757469	4.23E-06	-6.018812229	2.64E-09	0.390883229	-0.105570591	0.811036942	0.043800285	0.6002284	1.53E-06	3.946071056	0.000119166	0.065015215	-0.222229853	0.693951078	0.747312991	0.265235325	0.000169153	1.85234556
Potra2n1055s36952	3	brown	-0.098852594	-0.285333942	-0.056376282	0.623743209	0.14911257	0.793591088	-1.286329159	0.297492315	0.322726749	0.669591933	0.345137605	0.100619284	0.000133518	0.098582118	4.279087725	2.81E-05	-0.392786619	-0.834556254	-0.512262216	0.042694662	6.28E-08	0.010490851	-6.203091859	8.30E-10	0.441308845	0.864387812	0.638971881	0.02120429	6.20E-09	0.000776672	7.199262499	9.08E-13	-0.222301527	-0.590479168	-0.196564296	0.26507724	0.001184891	0.357267877	-3.15031902	0.002446384	-0.020038293	-0.499916582	-0.135690656	0.920975664	0.007924797	0.527260293	-2.012974958
Potra2n1055s36953	4	yellow	-0.425739137	-0.047449614	0.258420423	0.026822173	0.814192543	0.222747315	-0.733589659	0.694798298	-0.656811385	-0.712736751	-0.442721493	0.000198175	3.03E-05	0.030274056	-6.137440535	1.26E-09	0.317558503	0.459765647	0.27319983	0.106506004	0.0158294	0.19646426	3.143399635	0.002504965	-0.308840421	-0.388224929	-0.287939938	0.117010845	0.045382233	0.172438149	-2.906793199	0.005477318	0.657435181	0.699531653	0.374883399	0.000194474	4.90E-05	0.071077107	5.843817201	7.65E-09	0.765674905	0.67618837	0.484049872	3.26E-06	0.000108092	0.016541518	6.718622311
Potra2n106s34546	0	grey	-0.016439281	-0.065108044	0.082224241	0.935136358	0.746963795	0.702491795	-0.012509241	1.485028995	0.059182389	-0.107579049	0.097498542	0.769349222	0.593272108	0.650384961	0.12415305	1.351791143	-0.133108911	0.071258148	-0.072039205	0.508047404	0.723940699	0.737992106	-0.37591398	1.06047127	0.139746868	-0.08077041	0.142781069	0.486924331	0.688794634	0.50569002	0.561711729	0.861468662	-0.015804582	0.122492734	-0.063276079	0.93763577	0.542741716	0.768960998	0.138181348	1.335145644	0.037859545	0.150459698	-0.065904838	0.851282642	0.453798538	0.759632534	0.368275672
Potra2n10c20098	1	turquoise	0.501601045	-0.03943062	-0.726844919	0.007684259	0.845183064	5.75E-05	-1.018809657	0.462440011	0.706160073	0.875032239	0.820089546	3.86E-05	2.37E-09	9.34E-07	9.581395653	1.44E-21	-0.684545139	-0.856269658	-0.848223005	8.21E-05	1.22E-08	1.65E-07	-9.495135435	3.30E-21	0.672711349	0.833045638	0.800162381	0.000120903	6.97E-08	2.68E-06	8.789289251	2.26E-18	-0.588891127	-0.814699935	-0.742878769	0.001230956	2.31E-07	3.21E-05	-7.835920809	6.98E-15	-0.620708212	-0.709235024	-0.683263893	0.000551284	3.45E-05	0.000233222	-6.914624556
Potra2n10c20099	1	turquoise	0.025725293	0.104351318	-0.742148289	0.898649064	0.604468163	3.30E-05	-2.210199353	0.040636995	0.78271601	0.816210687	0.862030654	1.40E-06	2.10E-07	6.19E-08	9.867876148	8.60E-23	-0.750077667	-0.651096677	-0.829414064	6.65E-06	0.00023507	5.44E-07	-8.26517142	2.09E-16	0.738533809	0.560951061	0.714003382	1.09E-05	0.002335539	8.92E-05	6.989792702	4.13E-12	-0.791886951	-0.802998904	-0.857390099	8.63E-07	4.64E-07	8.71E-08	-9.778619022	2.09E-22	-0.472057969	-0.67768443	-0.75333733	0.012916143	0.00010296	2.15E-05	-6.516680659
Potra2n10c20100	15	midnightblue	0.73354147	-0.122901674	-0.664053173	1.34E-05	0.54138507	0.000402482	0.179935082	1.2858053	0.750266845	0.807894845	0.887196655	6.59E-06	3.48E-07	7.63E-09	9.860818639	9.23E-23	-0.369538079	-0.567034794	-0.834612409	0.05781586	0.002041224	3.97E-07	-6.23446717	6.80E-10	0.444488196	0.472906684	0.790102277	0.020184797	0.012732644	4.38E-06	5.764742206	1.23E-08	-0.647773856	-0.821660364	-0.851213701	0.00025919	1.49E-07	1.35E-07	-8.994697089	3.55E-19	-0.921300049	-0.840717082	-0.774236016	9.46E-12	4.05E-08	9.01E-06	-10.93548816
Potra2n10c20102	25	orange	0.776723525	-0.044322843	-0.609238061	1.90E-06	0.826246607	0.001577873	0.949210393	0.513770425	-0.134029915	-0.269770956	0.442189202	0.505089928	0.173567791	0.030496995	0.098390507	1.382433319	0.27596797	0.126838168	-0.412783995	0.163514238	0.528407749	0.044997236	-0.002730444	1.496732135	-0.183016992	-0.077506938	0.363807396	0.360855629	0.700785937	0.080533848	0.273938577	1.176197738	0.289153087	0.297518857	-0.423122807	0.143509036	0.13176722	0.039386532	0.522219685	0.902276072	-0.313991679	0.198553862	-0.498796282	0.110715539	0.320794045	0.013098258	-1.840394635
Potra2n10c20103	3	brown	0.021906586	-0.178548208	-0.575019258	0.913633661	0.372900439	0.003288492	-2.231479504	0.038474076	0.643448696	0.67238478	0.667500736	0.000293827	0.000122172	0.000365976	6.741785883	2.35E-11	-0.697912462	-0.838444898	-0.805082563	5.19E-05	4.77E-08	2.09E-06	-9.015669342	2.94E-19	0.743504146	0.832585071	0.85975439	8.84E-06	7.20E-08	7.33E-08	9.720137482	3.71E-22	-0.571895188	-0.630223722	-0.556758618	0.001829577	0.00042621	0.004716327	-5.719675475	1.60E-08	-0.282540463	-0.326636694	-0.445797086	0.15330927	0.096330048	0.029011254	-3.115544871
Potra2n10c20104	1	turquoise	0.670532192	0.302304501	-0.417073944	0.000129598	0.125373012	0.042597716	2.041276396	0.061835043	0.843371406	0.82545104	0.76599599	3.33E-08	1.16E-07	1.28E-05	9.683377819	5.32E-22	-0.571749325	-0.730101347	-0.765888499	0.001835642	1.54E-05	1.29E-05	-7.294281335	4.50E-13	0.632489959	0.705073544	0.761058509	0.000400375	4.01E-05	1.57E-05	7.389396805	2.21E-13	-0.728602744	-0.771502247	-0.671248717	1.64E-05	2.46E-06	0.000329581	-7.830151965	7.31E-15	-0.90125443	-0.765811826	-0.605796894	1.44E-10	3.24E-06	0.00170515	-9.086785787
Potra2n10c20105	3	brown	0.169859761	-0.34017906	-0.661169228	0.396976595	0.082530363	0.000435404	-2.680186643	0.011037168	0.806878371	0.76044339	0.841303829	3.70E-07	4.16E-06	2.61E-07	9.425289047	6.43E-21	-0.935317197	-0.957992745	-0.97739896	8.80E-13	4.52E-15	2.44E-16	-16.5050612	5.06E-61	0.971286788	0.980554196	0.961257147	4.18E-17	3.36E-19	8.50E-14	18.09126149	5.60E-73	-0.698992039	-0.677580717	-0.787281757	4.99E-05	0.000103309	5.00E-06	-7.760457448	1.27E-14	-0.425793938	-0.511727085	-0.621150679	0.026800474	0.006363884	0.001197938	-4.912342067
Potra2n10c20106	2	blue	0.46401054	0.041013926	0.381383605	0.014767638	0.839044802	0.065935898	2.6565453	0.011841877	-0.251966098	-0.235674801	-0.459190607	0.20484187	0.236644459	0.023994274	-2.780684572	0.008136662	0.657691149	0.571992206	0.694937103	0.000192973	0.001825552	0.000164103	6.476611453	1.41E-10	-0.640321316	-0.655020815	-0.748802616	0.00032134	0.000209144	2.56E-05	-7.080944587	2.15E-12	0.220627424	0.150323354	0.3921629	0.268785601	0.454212486	0.05804401	2.206877526	0.040983925	-0.310354395	-0.151252703	0.146740213	0.115133905	0.45139489	0.493836719	-0.966207917
Potra2n10c20107	4	yellow	0.24846392	0.125001734	0.478426936	0.211418529	0.534443312	0.018034914	2.506049882	0.018313259	-0.744814176	-0.658848738	-0.807112218	8.36E-06	0.000186312	1.88E-06	-8.086959624	9.18E-16	0.662753768	0.503658107	0.622038266	0.000165311	0.007398864	0.001173082	5.874918879	6.35E-09	-0.619112455	-0.417695193	-0.534210856	0.000575129	0.030165036	0.007166435	-4.987085298	9.19E-07	0.844816261	0.714583475	0.840391974	2.99E-08	2.82E-05	2.76E-07	9.471613578	4.13E-21	0.379940697	0.515389182	0.763179537	0.050603542	0.005936131	1.44E-05	5.518503397
Potra2n10c20108	5	green	-0.7224084	-0.283501001	0.235640206	2.09E-05	0.151856837	0.267658521	-2.825741189	0.007075704	-0.407007704	-0.003606258	-0.499786863	0.035117579	0.985756936	0.012889895	-2.744302078	0.009095956	0.114811321	-0.181978499	0.220014909	0.568515599	0.363634052	0.301586781	0.407362034	1.025613161	-0.123968673	0.151652088	-0.168950342	0.537852824	0.450186896	0.42999651	-0.380481024	1.05538257	0.292368536	-0.017817403	0.499597955	0.138910104	0.929711481	0.012929419	2.303994327	0.031834443	0.688503905	0.204499178	0.619418297	7.18E-05	0.306216955	0.001247755	4.99915604
Potra2n10c20111	1	turquoise	0.107492095	-0.068185467	-0.469679182	0.593572554	0.735415486	0.020574808	-1.265796058	0.30837916	0.520439461	0.795443967	0.621576697	0.00538627	7.10E-07	0.001185952	6.771009937	1.92E-11	-0.574285139	-0.683592041	-0.589856502	0.001732632	8.47E-05	0.002415437	-6.13498258	1.28E-09	0.461096205	0.644106907	0.546765498	0.015490025	0.000288307	0.005697202	5.310518811	1.64E-07	-0.596138348	-0.744290642	-0.594538669	0.00103265	8.55E-06	0.002184635	-6.609018682	5.80E-11	-0.393979772	-0.708683739	-0.601870662	0.042012961	3.52E-05	0.001860977	-5.640750726
Potra2n10c20112	10	purple	-0.039415384	-0.255093603	0.58609764	0.845242177	0.199087998	0.002615422	0.952114338	0.511558498	-0.121559495	-0.139802543	-0.495523612	0.545843656	0.486749069	0.013806409	-2.230304823	0.03859082	0.131279397	0.211616874	0.431197002	0.513947421	0.289316828	0.035401198	2.250813548	0.036596024	-0.143257791	-0.209158437	-0.411897843	0.475935039	0.295086075	0.045505837	-2.215070168	0.040132873	-0.002084017	0.081770871	0.462168141	0.991768815	0.685133031	0.022980107	1.584746324	0.169535973	0.022295032	-0.068769305	0.451078872	0.912107995	0.733230814	0.026941179	1.181777397
Potra2n10c20116	5	green	-0.687791096	0.107959507	0.559476023	7.36E-05	0.591958306	0.004475629	-0.411175703	1.021415554	-0.737205163	-0.784422077	-0.807349503	1.15E-05	1.28E-06	1.86E-06	-8.807925872	1.91E-18	0.412983561	0.608497907	0.678093112	0.032273996	0.000757902	0.000271168	5.543122729	4.46E-08	-0.501819237	-0.58362014	-0.612986906	0.007653555	0.001395146	0.001448545	-5.453572039	7.41E-08	0.627830705	0.74903367	0.776137858	0.000455062	6.96E-06	8.29E-06	7.73661007	1.53E-14	0.864468474	0.878379362	0.849858985	6.15E-09	1.72E-09	1.48E-07	11.13504226
Potra2n10c20118	24	darkgrey	0.791268106	0.28029759	-0.365084677	8.92E-07	0.156739269	0.079397285	2.89765532	0.005639453	0.182198662	-0.115858888	0.126217731	0.363043975	0.564968545	0.556742243	0.539568355	0.884242118	0.20256246	0.165333972	0.022199151	0.310919529	0.409858064	0.917994826	1.134773135	0.384705578	-0.162010504	-0.172494942	-0.169301167	0.419464015	0.389583152	0.429025389	-1.437747381	0.225758616	-0.118754644	0.127514666	-0.137354397	0.555215879	0.526192634	0.522160021	-0.348645945	1.091032696	-0.658259286	-0.004795077	-0.355939257	0.000189678	0.981062371	0.087807909	-3.301611945
Potra2n10c20120	1	turquoise	0.345231878	-0.000963358	-0.675846204	0.077786388	0.996195003	0.000289262	-1.187928779	0.352292206	0.890749719	0.939818237	0.925833036	4.82E-10	3.66E-13	9.11E-11	13.53772653	1.40E-41	-0.529585121	-0.685823544	-0.819984506	0.00449991	7.86E-05	9.39E-07	-7.259435849	5.83E-13	0.53246037	0.616296969	0.710789769	0.004248251	0.0006194	9.91E-05	6.195929124	8.69E-10	-0.891562194	-0.948432616	-0.949146448	4.41E-10	5.57E-14	1.60E-12	-14.30574164	3.02E-46	-0.849733347	-0.926419284	-0.872353909	2.06E-08	4.20E-12	2.77E-08	-11.97254335
Potra2n10c20122	0	grey	-0.092518491	0.24032314	-0.219265454	0.646249399	0.227254998	0.303278117	-0.163825559	1.304802706	-0.120257853	-0.301504379	-0.028559477	0.550183838	0.126425958	0.894612666	-1.324483949	0.278013556	0.249910114	0.163555311	0.004954555	0.208685612	0.414983639	0.981668964	1.22687602	0.329803789	-0.193611227	-0.112708851	0.029678917	0.333230888	0.575664523	0.890505578	-0.81240873	0.624835708	0.127052346	0.35082989	0.0449839	0.527705966	0.072776947	0.834669959	1.548336889	0.182311811	0.040835337	0.40006335	-0.039706209	0.839736714	0.03867034	0.853850363	1.233552404
Potra2n10c20123	1	turquoise	0.661060896	0.06398039	-0.041883679	0.000174144	0.751208955	0.845926541	2.365548937	0.027005046	0.630466	0.641607473	0.261696836	0.00042338	0.000309763	0.216728673	5.064603697	6.14E-07	-0.311538549	-0.503650828	-0.136228678	0.113681414	0.007399858	0.525608382	-2.901264649	0.005574898	0.323622251	0.5507618	0.106943652	0.099624532	0.00291019	0.618923444	3.048031642	0.003455185	-0.543471431	-0.594008401	-0.280676456	0.003392057	0.001087829	0.184008002	-4.513334003	9.57E-06	-0.80089633	-0.686162801	-0.296595652	5.23E-07	7.77E-05	0.159323526	-6.43348582
Potra2n10c20126	1	turquoise	-0.018938756	-0.044331659	-0.540705488	0.925299612	0.826212566	0.006371281	-1.821495864	0.102797272	0.829010228	0.742734275	0.81853976	9.18E-08	9.13E-06	1.02E-06	9.302667534	2.05E-20	-0.665376811	-0.58767639	-0.764669484	0.000152404	0.001267231	1.36E-05	-6.990271355	4.12E-12	0.679334055	0.567824974	0.696993819	9.76E-05	0.002005446	0.000153991	6.582591155	6.93E-11	-0.837581083	-0.693886008	-0.8350665	5.07E-08	5.97E-05	3.86E-07	-9.233226903	3.94E-20	-0.529939104	-0.774080306	-0.708619656	0.00446826	2.17E-06	0.000106426	-7.072932263
Potra2n10c20127	4	yellow	-0.038026867	0.099320162	0.307160769	0.850632624	0.622094532	0.144287137	1.03737713	0.449340199	-0.300405816	-0.417229626	-0.389635571	0.12788215	0.030368347	0.059825297	-3.29146865	0.001494986	0.424206851	0.283541031	0.180459587	0.027434669	0.151796522	0.398762789	2.642820642	0.012332786	-0.357961665	-0.207328156	-0.141820213	0.066758255	0.299427844	0.508587572	-2.075187144	0.05695379	0.337423018	0.476946709	0.368195593	0.085209005	0.011888558	0.076679841	3.558266059	0.000559967	0.138500063	0.495892024	0.47423627	0.490857572	0.008525212	0.019217789	3.368382593
Potra2n10c20128	3	brown	-0.184759651	-0.074601376	-0.635572733	0.356221437	0.71152145	0.000845329	-2.788242039	0.00794924	0.498791249	0.791578493	0.825366572	0.008088991	8.77E-07	6.91E-07	7.863826831	5.59E-15	-0.672562636	-0.900756319	-0.929314247	0.000121479	1.53E-10	5.46E-11	-11.09260369	2.04E-28	0.683412435	0.896165721	0.8932851	8.52E-05	2.63E-10	4.27E-09	10.49855473	1.32E-25	-0.4510234	-0.747723396	-0.771813036	0.018214976	7.37E-06	1.00E-05	-6.971794177	4.69E-12	-0.115208538	-0.561414438	-0.650221053	0.567169451	0.002311908	0.000582551	-4.267404862
Potra2n10c20129	3	brown	0.117179513	-0.364911841	-0.228071258	0.56051121	0.061270055	0.283775379	-1.393146336	0.245363316	0.47327387	0.707093395	0.665532792	0.012653929	3.73E-05	0.000386445	6.202499636	8.34E-10	-0.536665147	-0.922728193	-0.657509612	0.003901822	7.59E-12	0.000480521	-8.504783397	2.73E-17	0.613832504	0.946400931	0.717141783	0.00066056	8.92E-14	8.03E-05	9.690978521	4.94E-22	-0.348546923	-0.65580848	-0.591625165	0.074789074	0.000204255	0.00232593	-5.159378614	3.72E-07	-0.222006868	-0.431876307	-0.509027087	0.265727537	0.024479005	0.011074301	-3.506310438
Potra2n10c20130	2	blue	0.146690347	0.402615821	0.708918375	0.465315763	0.037332623	0.000105397	4.055113473	7.52E-05	-0.710002606	-0.61493968	-0.748055512	3.35E-05	0.000641783	2.64E-05	-7.253172911	6.11E-13	0.688395756	0.661493594	0.746078472	7.21E-05	0.000171848	2.84E-05	7.345987978	3.06E-13	-0.632617907	-0.648310646	-0.628935107	0.000398958	0.000255152	0.000994567	-6.385503351	2.56E-10	0.750344485	0.537744072	0.756079226	6.57E-06	0.003816913	1.92E-05	7.218625931	7.88E-13	0.375496964	0.485631505	0.688864772	0.053592594	0.010230708	0.000197417	4.961049805
Potra2n10c20131	11	greenyellow	-0.066353811	-0.249867727	0.53313874	0.742282357	0.208765368	0.007305329	0.681233296	0.743585824	-0.680789966	-0.725030634	-0.806320332	9.30E-05	1.89E-05	1.96E-06	-8.071502911	1.04E-15	0.329738634	0.31628496	0.583366672	0.093026019	0.107995136	0.002769383	3.742000756	0.000273841	-0.287443415	-0.23195155	-0.452613706	0.145998458	0.244348327	0.0263624	-2.857295928	0.006409009	0.735790176	0.756011457	0.867183391	1.22E-05	5.10E-06	4.18E-08	9.144810948	8.96E-20	0.614319146	0.792116699	0.803786719	0.000652249	8.52E-07	2.23E-06	8.179489457
Potra2n10c20134	3	brown	-0.13078906	-0.447907037	-0.613345793	0.515534374	0.019133631	0.001436654	-3.705617832	0.000316314	0.287596161	0.565442768	0.750392591	0.145774794	0.002114977	2.41E-05	5.341347273	1.38E-07	-0.519911551	-0.639149315	-0.827486337	0.00544165	0.000332219	6.10E-07	-7.043656484	2.81E-12	0.574978118	0.585882177	0.833655628	0.001705365	0.001322502	4.21E-07	7.07832502	2.19E-12	-0.272250421	-0.573501923	-0.676829258	0.169494577	0.001763902	0.00028122	-4.919848488	1.30E-06	0.01411566	-0.355388369	-0.613042273	0.944289399	0.068883878	0.001446705	-2.964886762
Potra2n10c20135	15	midnightblue	0.38073424	0.037430837	0.122888146	0.050083838	0.852948535	0.567278908	1.599928044	0.164421821	0.2016849	0.2533254	0.29231234	0.313064984	0.202327295	0.165722677	2.153231903	0.046950686	0.15535429	-0.100447187	-0.004043666	0.439071293	0.618127886	0.985038692	0.150232722	1.320871516	-0.087893882	0.070893053	-0.014047094	0.662876997	0.72530114	0.948057981	-0.087431918	1.3954923	-0.138738198	-0.232834329	-0.280669974	0.490105103	0.242506988	0.184018561	-1.868809949	0.09247389	-0.442648853	-0.262897596	-0.380044141	0.020769591	0.185216718	0.06697128	-3.233382571
Potra2n10c20139	10	purple	-0.500434916	-0.409648845	0.122306241	0.007850116	0.033837033	0.569129452	-2.510794358	0.018068977	0.005976721	0.289846013	-0.065069635	0.976396751	0.142508831	0.762592896	0.702196028	0.723835384	-0.385126607	-0.564909968	-0.18749542	0.047282679	0.002140167	0.380313383	-3.53359287	0.000614928	0.310869192	0.565454849	0.180420451	0.114500779	0.002114409	0.398866792	3.271976104	0.001601979	-0.115819747	-0.297712421	0.011043173	0.565100897	0.131504082	0.959155341	-1.192198478	0.349775145	0.372807465	-0.027474813	0.264085955	0.055467758	0.891794959	0.212409194	1.783854885
Potra2n10c20141	10	purple	0.054006816	-0.29884969	0.499641344	0.789050474	0.129965753	0.012920332	0.752431038	0.677687831	-0.25448008	-0.326227789	-0.586418369	0.200207899	0.09677208	0.002597827	-3.54887974	0.000580311	0.3795413	0.414719458	0.650102982	0.050866712	0.031483629	0.000584347	4.52724369	8.96E-06	-0.418888499	-0.45005601	-0.691972297	0.029648933	0.018496185	0.000179698	-4.994390173	8.85E-07	0.10324723	0.214391338	0.493538511	0.60831823	0.282892218	0.014251044	2.392059256	0.025131206	-0.025623024	0.109327177	0.416319351	0.899049949	0.587245846	0.04301233	1.443159654
Potra2n10c20142	6	red	0.486646473	0.066014776	-0.756952161	0.010050226	0.743555533	1.86E-05	-0.952723157	0.511095536	0.525143365	0.658323869	0.699356935	0.004913528	0.000189307	0.000143048	6.309524118	4.20E-10	-0.077802101	-0.308046861	-0.43871511	0.699698455	0.118003615	0.03198443	-2.418646766	0.02336754	0.063191292	0.162901039	0.284979429	0.754183804	0.416877963	0.177091152	1.450843432	0.220235194	-0.578720002	-0.735543819	-0.755083299	0.001564428	1.23E-05	2.00E-05	-7.288888061	4.69E-13	-0.802353033	-0.797556613	-0.866398493	4.81E-07	6.32E-07	4.44E-08	-9.91270685
Potra2n10c20143	0	grey	-0.147253552	-0.397892175	-0.345927079	0.46358527	0.039838052	0.097762937	-2.621007448	0.013150552	-0.125790659	-0.147745476	0.358177715	0.531846461	0.462076549	0.085690179	0.220237441	1.238529358	-0.051251988	0.06839284	-0.450211267	0.799589657	0.734639282	0.027272832	-1.263631696	0.309543377	0.054906003	-0.069677614	0.447953517	0.785618176	0.729836036	0.028151246	1.262824597	0.309978335	0.113673502	0.115525526	-0.314013064	0.572379524	0.566096222	0.135092707	-0.215519866	1.244043038	0.22298441	0.006590343	-0.319080764	0.263574108	0.973974207	0.128569072	-0.22160799
Potra2n10c20145	1	turquoise	0.050111941	-0.273491008	-0.65355872	0.803961305	0.167482015	0.000533717	-2.781609938	0.008113501	0.658795109	0.714624837	0.795116723	0.000186616	2.82E-05	3.44E-06	7.809398561	8.62E-15	-0.832772625	-0.79909928	-0.779362484	7.10E-08	5.79E-07	7.18E-06	-9.446460564	5.26E-21	0.856111367	0.779002749	0.659791687	1.24E-08	1.70E-06	0.000451936	8.847337451	1.34E-18	-0.587458703	-0.657591729	-0.797060108	0.001273829	0.000193555	3.13E-06	-7.17448306	1.09E-12	-0.285861695	-0.549440924	-0.725465968	0.148329051	0.002992869	6.03E-05	-5.120564288
Potra2n10c20146	1	turquoise	0.192098071	0.159024091	-0.245243277	0.337095924	0.428200672	0.248069785	0.346569698	1.093371921	0.178767762	0.21603837	0.253569159	0.372303273	0.279121583	0.231861405	1.857276647	0.094907708	0.134185409	-0.050814125	-0.028592126	0.504591457	0.801268005	0.894492845	0.165447106	1.302888118	-0.100147543	-0.004064684	-0.00654781	0.619181495	0.983946581	0.975775662	-0.31953903	1.123976699	-0.212306003	-0.292871844	-0.273866237	0.287712527	0.138199997	0.19533129	-2.254343205	0.036261878	-0.325928632	-0.343876075	-0.380245198	0.097096436	0.079038349	0.066815078	-3.095481003
Potra2n10c20147	9	magenta	-0.160491439	0.175105099	0.679009008	0.423895636	0.382338029	0.000264079	2.283674922	0.033585964	-0.544867471	-0.176869961	-0.348947876	0.003294848	0.377483484	0.094675114	-3.26634306	0.001634193	0.634126943	0.336768329	0.391701729	0.000382577	0.085854892	0.058365954	4.292364283	2.65E-05	-0.600946904	-0.294653808	-0.309365814	0.000916926	0.13570696	0.141281082	-3.747936223	0.000267443	0.439407069	0.137821728	0.318126414	0.021833962	0.493004196	0.129779857	2.653952129	0.011933267	0.324441666	-0.02916591	0.3766015	0.098720767	0.885176937	0.069689461	1.960098041
Potra2n10c20148	3	brown	0.476256377	0.012187544	-0.260306631	0.012029399	0.951889792	0.21926899	0.809384466	0.627441052	0.369077904	0.478326584	0.573394346	0.058152491	0.011611145	0.003398561	4.388808273	1.71E-05	-0.188634473	-0.485146388	-0.606481762	0.346044224	0.010317922	0.001679143	-3.984879264	0.000101272	0.401295839	0.565221926	0.639189364	0.038019717	0.002125387	0.000772448	5.125742439	4.45E-07	-0.157914175	-0.401592917	-0.531329855	0.431472835	0.037864205	0.007544757	-3.291287013	0.001495952	-0.402849808	-0.428854102	-0.425380605	0.037211866	0.025611169	0.038238104	-3.786423842
Potra2n10c20149	1	turquoise	0.28453378	-0.171466409	-0.633662063	0.150306165	0.39245947	0.000886168	-1.679502633	0.139581189	0.828875263	0.836201356	0.801033073	9.26E-08	5.59E-08	2.57E-06	9.890667916	6.85E-23	-0.726033426	-0.738864028	-0.834239235	1.81E-05	1.08E-05	4.07E-07	-8.648017912	7.86E-18	0.73588168	0.700845578	0.812984011	1.22E-05	4.67E-05	1.38E-06	8.301839937	1.54E-16	-0.755102562	-0.797918454	-0.76115122	5.31E-06	6.19E-07	1.57E-05	-8.702611013	4.87E-18	-0.629280131	-0.721777622	-0.707012206	0.000437389	2.14E-05	0.00011212	-7.153928807
Potra2n10c20150	1	turquoise	0.556564082	-0.301352785	-0.821824131	0.002569733	0.126626178	8.46E-07	-2.23320183	0.038303457	0.840426553	0.795082677	0.862537584	4.13E-08	7.25E-07	5.96E-08	10.19083278	3.27E-24	-0.502992793	-0.696437354	-0.78269124	0.007490177	5.46E-05	6.18E-06	-6.930453778	6.29E-12	0.535186228	0.640721673	0.730570584	0.004020819	0.000317697	5.04E-05	6.435009109	1.85E-10	-0.780792409	-0.774104524	-0.811990857	1.55E-06	2.17E-06	1.46E-06	-9.066101869	1.85E-19	-0.890926357	-0.832242545	-0.810940079	4.73E-10	7.37E-08	1.54E-06	-10.62787744
Potra2n10c20151	1	turquoise	0.553599582	0.477405882	-0.302624628	0.002739147	0.01179564	0.150613848	2.454063731	0.021187792	0.185400462	0.167067924	0.16801024	0.354526246	0.404895513	0.432604658	1.487643098	0.205267562	-0.106566813	-0.096851754	-0.306549302	0.596773657	0.630818224	0.145128738	-1.446985739	0.221851376	0.119719147	0.08289416	0.264815179	0.551984749	0.681030151	0.211102373	1.321738923	0.279382654	-0.119411691	-0.144126973	-0.147116131	0.5530138	0.473234329	0.492718494	-1.16664494	0.36503068	-0.422374257	-0.258454232	-0.064108189	0.028182017	0.193029855	0.766004723	-2.237956842
Potra2n10c20152	6	red	0.500050003	0.156479147	-0.379789622	0.007905517	0.435723556	0.067169418	0.958660247	0.506594896	0.01015807	0.045226367	0.416988951	0.95989415	0.822759342	0.042644258	1.362441708	0.259587793	0.247252509	0.135459957	-0.232950904	0.213726376	0.500514788	0.273316496	0.479685469	0.947176593	-0.252596712	-0.17141945	0.159198276	0.203672656	0.392591079	0.457461571	-0.810284795	0.626664768	0.033398107	-0.069317797	-0.405250954	0.868648296	0.731180251	0.049465748	-1.268194307	0.307092855	-0.386732153	-0.299541303	-0.546535968	0.046290186	0.129036674	0.005721597	-3.730878608
Potra2n10c20153	4	yellow	-0.251809996	-0.184566808	0.752374514	0.205132001	0.356732517	2.23E-05	1.367668191	0.257123941	-0.963860358	-0.887240639	-0.972234484	7.11E-16	7.02E-10	2.29E-15	-15.60586476	9.96E-55	0.820623083	0.794932781	0.86780035	1.59E-07	7.31E-07	3.98E-08	10.06186544	1.22E-23	-0.806099283	-0.745180238	-0.786451791	3.87E-07	8.23E-06	5.20E-06	-8.874220187	1.06E-18	0.946341514	0.879584059	0.969394685	9.05E-14	1.53E-09	6.60E-15	14.78794379	2.63E-49	0.742798063	0.766660996	0.911410058	9.11E-06	3.11E-06	6.01E-10	9.842574496
Potra2n10c20154	12	tan	-0.490118023	-0.107421288	0.127255447	0.009452889	0.593817255	0.553476571	-1.512733076	0.195521211	0.206964083	-0.126554028	-0.011847205	0.300296235	0.529339459	0.956184205	0.206827275	1.254217131	-0.643665782	-0.28029182	-0.309986344	0.000291996	0.156748163	0.140443266	-3.906035525	0.000140734	0.638530552	0.412460931	0.467376235	0.000338091	0.032515052	0.021289534	4.819708569	2.16E-06	-0.195788468	0.196850362	0.089455712	0.327716907	0.325047888	0.677642813	0.246084821	1.208424859	0.339177196	0.402301091	0.325517109	0.083496578	0.037495543	0.120615659	3.165160462
Potra2n10c20155	7	black	-0.174191906	0.327506441	-0.37030456	0.384863949	0.095394882	0.074878106	-0.579250359	0.843630383	0.361989948	0.338619164	0.278165373	0.063532942	0.084038467	0.188129274	2.885912367	0.005854212	-0.254653684	-0.27725948	-0.059063789	0.199890571	0.161471988	0.783973373	-1.733682238	0.12446172	0.129536326	0.190673765	-0.164222619	0.519599607	0.340758611	0.44319854	0.484518899	0.942026483	-0.489059838	-0.366996038	-0.351561911	0.009631735	0.059694565	0.092062223	-3.649599678	0.000393974	-0.234960527	-0.07796886	-0.417375633	0.238109738	0.699084315	0.042432833	-2.120457507
Potra2n10c20156	15	midnightblue	-0.074949623	-0.061424117	-0.801947096	0.710231858	0.760858315	2.45E-06	-3.384073582	0.001071283	0.292056925	0.789945472	0.793917236	0.139351068	9.58E-07	3.65E-06	6.890818101	8.32E-12	-0.098912972	-0.655114582	-0.729207802	0.623530213	0.000208557	5.29E-05	-5.060701942	6.27E-07	0.015807583	0.535234664	0.606957619	0.93762395	0.004016874	0.001661273	3.677019943	0.000353962	-0.337806425	-0.829904277	-0.820617639	0.084832467	8.64E-08	9.06E-07	-7.581779411	5.11E-14	-0.26135236	-0.650556082	-0.785915884	0.187908521	0.000238854	5.33E-06	-5.885531056
Potra2n10c20158	3	brown	-0.019095513	0.095932182	-0.412306552	0.92468303	0.634080585	0.045270705	-0.964501744	0.502191652	0.208052195	0.341335707	0.353078224	0.297705531	0.081425476	0.090571463	2.635169774	0.012614281	-0.466283978	-0.344008595	-0.48987254	0.014223646	0.078915305	0.01510301	-3.945193983	0.000119603	0.550151438	0.348028449	0.466389196	0.002948149	0.075251922	0.021601952	4.202958036	3.95E-05	-0.107955273	-0.32753325	-0.288759492	0.591972922	0.095366165	0.171165233	-2.09939022	0.053673774	0.093000112	-0.313502042	-0.224891614	0.644527078	0.111302889	0.290724239	-1.286886286
Potra2n10c20159	9	magenta	-0.552632703	0.120549221	0.490988207	0.00279643	0.549210922	0.014839433	0.008846492	1.48941242	-0.585804404	-0.515832571	-0.803446675	0.001324944	0.005886029	2.27E-06	-6.586237595	6.77E-11	0.506727405	0.591839709	0.612388392	0.006989637	0.00114662	0.001468563	5.506227868	5.50E-08	-0.627292796	-0.612662078	-0.572837596	0.000461777	0.000680929	0.003436983	-5.951022677	4.00E-09	0.364155604	0.427404917	0.737930747	0.06184963	0.026168928	3.86E-05	4.981777006	9.45E-07	0.518129051	0.463949854	0.814685535	0.005632217	0.014782391	1.26E-06	6.195785819
Potra2n10c20161	17	grey60	-0.040516579	0.30924749	0.128445602	0.840971974	0.116503983	0.549741954	1.15567127	0.371723466	-0.079040597	-0.334629254	-0.151085022	0.695141735	0.087991103	0.480989888	-1.645626575	0.149760996	0.450134543	0.553589555	0.315879594	0.018473225	0.002739735	0.132662852	4.085399464	6.60E-05	-0.469205283	-0.546245927	-0.396652505	0.013549073	0.003201208	0.054981008	-4.375596905	1.82E-05	-0.033875983	0.28154594	0.053150474	0.866785225	0.154823511	0.805173759	0.881550233	0.567030116	-0.152104678	0.231162204	0.058027911	0.448820054	0.246002563	0.787676892	0.394384799
Potra2n10c20163	26	darkorange	0.177783021	0.273354298	-0.143849795	0.374986025	0.167702966	0.502476702	0.936151134	0.523793068	-0.18203459	-0.33959896	-0.035046448	0.363483665	0.08308878	0.870852467	-1.647224475	0.149267872	0.561866245	0.672547552	0.357821102	0.002289065	0.000121538	0.086024963	5.202331534	2.95E-07	-0.575247086	-0.746436215	-0.473119812	0.001694881	7.79E-06	0.019543329	-6.06922265	1.93E-09	0.120415946	0.24319825	-0.091066214	0.549655847	0.221573899	0.672151815	0.818419059	0.619676914	-0.21851832	0.018766977	-0.225019838	0.273504904	0.925975326	0.290441974	-1.206929888
Potra2n10c20164	9	magenta	0.119882165	-0.376169148	0.236585125	0.551439489	0.053131785	0.26568843	-0.141180003	1.331591615	0.009260585	-0.320628926	-0.361994061	0.963435136	0.102978668	0.082168449	-1.95949305	0.075082609	0.009240114	0.138561275	0.300356333	0.963515912	0.490664097	0.153850174	1.268499927	0.306929215	-0.02442108	-0.057875636	-0.286696641	0.903763236	0.774310834	0.174381758	-1.036535581	0.449928523	-0.032241513	0.33820224	0.411991719	0.873160262	0.08444507	0.045451745	2.109338221	0.052373097	-0.109868641	0.278203962	0.298222283	0.585384688	0.159989976	0.156939545	1.339290896
Potra2n10c20165	4	yellow	0.629101522	-0.354237673	0.445722006	0.000439534	0.069851102	0.029041571	2.3651606	0.027033381	-0.170980816	-0.686531318	-0.713701089	0.393821631	7.68E-05	9.01E-05	-5.350110545	1.32E-07	0.299687131	0.598016415	0.811937842	0.128841395	0.000986027	1.46E-06	5.951865359	3.98E-09	-0.247148134	-0.549469867	-0.783202964	0.213926015	0.002991036	6.04E-06	-5.364627244	1.22E-07	0.344521279	0.721972968	0.722970506	0.078440658	2.13E-05	6.58E-05	6.143659254	1.21E-09	-0.186198591	0.541573161	0.492641366	0.352421588	0.003528158	0.014455807	2.667699288
Potra2n10c20169	0	grey	-0.342481015	0.188567626	0.201505444	0.080342552	0.346218309	0.345064003	0.073908271	1.411625062	-0.576123946	-0.085355152	0.03784642	0.001661089	0.672072265	0.860629048	-2.040023026	0.062022049	0.335960743	0.152907087	-0.110719226	0.086656726	0.446402188	0.606522613	1.152843553	0.373461907	-0.377658489	-0.066063831	0.217762613	0.052121843	0.743371275	0.306687283	-0.738668961	0.690162057	0.516458573	0.150236712	0.015826198	0.005815903	0.454475639	0.941489741	2.129637708	0.049802303	0.570929505	0.071042794	0.120765128	0.001870053	0.724743067	0.574043324	2.40728153
Potra2n10c20173	2	blue	0.022892811	0.171563313	0.394481982	0.909760748	0.392187959	0.056445796	1.695808821	0.134883137	-0.378005246	-0.207812531	-0.301023062	0.051888879	0.298274943	0.152893853	-2.598146854	0.01405926	0.286050524	0.278556552	0.223158704	0.148049427	0.1594392	0.294555782	2.290060316	0.033026731	-0.204933872	-0.321363919	-0.217742469	0.30516758	0.102147384	0.306733137	-2.161104112	0.046030947	0.461896626	0.162978144	0.228753736	0.015288778	0.416654471	0.28229763	2.547902674	0.016255905	0.318224947	0.156880757	0.37869385	0.105732858	0.434531663	0.068027577	2.487559566
Potra2n10c20174	2	blue	0.403802563	0.137467823	-0.113988984	0.036723382	0.494126014	0.595867486	1.325393603	0.277560957	-0.224732215	0.090002838	-0.17679485	0.259752103	0.655274393	0.408567313	-0.883336703	0.565581568	0.327517335	0.154684182	0.170075734	0.095383212	0.441072205	0.426885507	1.896859555	0.086769715	-0.303428545	-0.186209302	-0.165230371	0.123904645	0.352393393	0.440366507	-1.899865988	0.086176063	0.371649226	-0.056190331	0.237222512	0.05629093	0.780722539	0.264364781	1.619298174	0.158074685	-0.055198369	-0.289082621	0.017391977	0.78450302	0.143611033	0.935712117	-0.971399639
Potra2n10c20175	1	turquoise	0.384095453	-0.004495796	-0.521542679	0.047928905	0.98224416	0.008956414	-0.410730077	1.021905705	0.925473119	0.880846103	0.757550251	4.90E-12	1.35E-09	1.81E-05	11.35800978	1.02E-29	-0.704781059	-0.770238072	-0.686730475	4.06E-05	2.62E-06	0.000210451	-7.757491486	1.30E-14	0.72325789	0.721707908	0.661766601	2.02E-05	2.15E-05	0.0004284	7.425621557	1.68E-13	-0.881332952	-0.837004831	-0.69681402	1.29E-09	5.28E-08	0.000154853	-9.81656506	1.43E-22	-0.789699979	-0.784334927	-0.687165986	9.71E-07	1.29E-06	0.000207732	-8.422294982
Potra2n10c20176	0	grey	-0.61127252	-0.07943617	0.324972221	0.00070582	0.693688493	0.121274755	-1.369001602	0.256498161	-0.448909481	0.029579484	-0.404401184	0.018834073	0.883559559	0.049990779	-2.471315968	0.020192523	0.131415579	0.004520632	0.084709882	0.513507097	0.982146088	0.693915647	0.624567435	0.798382498	-0.14357384	0.00070056	-0.004249988	0.474952101	0.997232975	0.984275403	-0.426832302	1.004252216	0.389110893	-0.043296399	0.387401602	0.044850058	0.830212201	0.061434643	2.167545286	0.045289951	0.697272434	0.009441066	0.604241704	5.30E-05	0.962723002	0.001765486	4.410625545
Potra2n10c20177	2	blue	-0.123643367	0.149676243	0.189461744	0.538928582	0.456179875	0.375245972	0.59592488	0.826838118	-0.632146	-0.755737605	-0.645675514	0.000404206	5.16E-06	0.000655239	-7.076833398	2.21E-12	0.682400918	0.827224541	0.702926127	8.82E-05	1.03E-07	0.000127808	8.174927655	4.44E-16	-0.764934797	-0.854486566	-0.761185863	3.37E-06	1.41E-08	1.56E-05	-9.288764039	2.34E-20	0.471547357	0.664640428	0.53575456	0.013027595	0.000155934	0.006970317	5.410589449	9.42E-08	0.29391144	0.555824838	0.453562822	0.13674157	0.002611115	0.026009517	4.008259323
Potra2n10c20181	2	blue	-0.30062386	0.250737344	0.692494403	0.127592154	0.20713322	0.000176862	2.153309652	0.046941526	-0.783940338	-0.833273117	-0.740152549	1.32E-06	6.86E-08	3.56E-05	-9.082321141	1.59E-19	0.865619581	0.882974294	0.808950845	5.57E-09	1.09E-09	1.71E-06	10.85082528	2.96E-27	-0.827096988	-0.858258008	-0.72649902	1.04E-07	1.04E-08	5.82E-05	-9.612305028	1.06E-21	0.726624724	0.791407341	0.729140635	1.77E-05	8.86E-07	5.30E-05	8.274081181	1.94E-16	0.533458986	0.724974295	0.643451216	0.004163694	1.89E-05	0.000693572	6.436743548
Potra2n10c20183	2	blue	0.047117964	0.345179927	0.415880242	0.815469187	0.077834078	0.043255056	2.37407552	0.026389428	-0.571244222	-0.747009075	-0.755862279	0.001856778	7.60E-06	1.94E-05	-7.335039537	3.32E-13	0.730173229	0.872467984	0.859435654	1.54E-05	3.01E-09	7.50E-08	10.05645009	1.29E-23	-0.758285095	-0.869500451	-0.870593776	4.60E-06	3.94E-09	3.19E-08	-10.32311441	8.31E-25	0.560018249	0.715195274	0.712097279	0.00238374	2.76E-05	9.50E-05	6.832451359	1.25E-11	0.197013425	0.543242485	0.551783767	0.324639218	0.003408231	0.005185208	4.015076037
Potra2n10c20185	1	turquoise	0.078508911	-0.340653397	0.038890845	0.69709668	0.082075882	0.85682105	-0.691837239	0.733559322	0.734226163	0.763131769	0.302700512	1.30E-05	3.67E-06	0.15050642	6.450874161	1.67E-10	-0.839652399	-0.787458785	-0.280211225	4.37E-08	1.09E-06	0.184766824	-7.375031477	2.46E-13	0.854270013	0.743115125	0.359214408	1.44E-08	8.99E-06	0.0847225	7.453158597	1.37E-13	-0.69039721	-0.737716057	-0.268298349	6.73E-05	1.13E-05	0.204934917	-5.924088011	4.71E-09	-0.378339635	-0.608886164	-0.18016299	0.051664998	0.000750418	0.39955136	-3.683906879
Potra2n10c20186	3	brown	-0.471683064	-0.007090885	-0.0440105	0.012997896	0.971998262	0.838200988	-1.618416733	0.158359227	0.334034222	0.450342927	0.339938803	0.088592426	0.018412413	0.10410427	3.361899033	0.001161126	-0.614357153	-0.624322306	-0.54443056	0.000651603	0.000500446	0.00594948	-5.832919638	8.17E-09	0.568130731	0.657203162	0.648097754	0.001991748	0.000195843	0.000615587	6.226272068	7.16E-10	-0.40539051	-0.378589348	-0.248998841	0.035920629	0.051498306	0.240669787	-3.080428404	0.003100546	0.136672122	-0.161867856	-0.059874874	0.496652925	0.419879078	0.781076711	-0.236731868
Potra2n10c20190	7	black	0.035205417	-0.24056493	-0.622083538	0.86160591	0.226773514	0.001171826	-2.579169244	0.014855738	0.836875888	0.797798422	0.686328234	5.33E-08	6.23E-07	0.00021299	8.926099447	6.62E-19	-0.622729509	-0.602166662	-0.46712839	0.000522323	0.000889427	0.021367636	-5.48779368	6.10E-08	0.597375813	0.484368458	0.318312221	0.00100172	0.010459073	0.129543481	4.408308237	1.56E-05	-0.901204927	-0.816474229	-0.730838816	1.45E-10	2.07E-07	4.99E-05	-10.09686545	8.56E-24	-0.639924853	-0.776677507	-0.7837851	0.000324985	1.91E-06	5.88E-06	-8.038936012
Potra2n10c20194	2	blue	-0.300496897	-0.138100573	0.850719394	0.127760955	0.492121205	1.39E-07	2.112405208	0.051977563	-0.790632204	-0.500015041	-0.869730984	9.23E-07	0.007910566	3.42E-08	-8.2905894	1.69E-16	0.832997974	0.679980928	0.900283867	6.99E-08	9.55E-05	2.09E-09	9.84208248	1.11E-22	-0.859482738	-0.663755136	-0.88595367	9.39E-09	0.000160274	8.56E-09	-9.834566141	1.20E-22	0.691043489	0.443826766	0.800431128	6.59E-05	0.020393518	2.65E-06	6.808838135	1.48E-11	0.539955799	0.212509013	0.755970482	0.003647766	0.287240994	1.93E-05	5.038935875
Potra2n10c20196	1	turquoise	-0.141560166	0.025409587	-0.568308048	0.481232653	0.899886678	0.003763446	-2.084767958	0.055635553	0.791203903	0.889021092	0.909940467	8.95E-07	5.81E-10	7.15E-10	11.32905458	1.41E-29	-0.829004369	-0.824727189	-0.901835802	9.18E-08	1.22E-07	1.77E-09	-10.81542617	4.36E-27	0.781990689	0.76011503	0.84380519	1.46E-06	4.23E-06	2.22E-07	9.251411084	3.32E-20	-0.816622148	-0.859583668	-0.87610068	2.05E-07	9.32E-09	2.03E-08	-10.71837065	1.25E-26	-0.366828746	-0.695932165	-0.746859228	0.059819849	5.56E-05	2.76E-05	-6.206909765
Potra2n10c20202	6	red	0.312916062	-0.067709875	-0.743813798	0.112008837	0.737196596	3.10E-05	-1.857987073	0.094756275	0.399596665	0.739058591	0.693072366	0.038919004	1.07E-05	0.000173767	6.271603684	5.36E-10	0.021816884	-0.451297581	-0.446792845	0.913986017	0.018135916	0.02861156	-2.642623504	0.012339968	-0.10401658	0.331061002	0.269258776	0.605634345	0.091643739	0.203255998	1.439324593	0.225087867	-0.522341214	-0.780375932	-0.744465134	0.005190705	1.58E-06	3.02E-05	-7.294362171	4.50E-13	-0.674977543	-0.816873333	-0.858700882	0.00011241	2.02E-07	7.92E-08	-9.167693781
Potra2n10c20203	8	pink	0.24104173	-0.367974995	-0.389291294	0.225826049	0.058965519	0.060071172	-1.517617053	0.193666448	0.576649067	0.401417244	0.452485036	0.001641132	0.037956104	0.026410534	4.446698154	1.31E-05	-0.801686791	-0.716602445	-0.705263844	5.00E-07	2.62E-05	0.000118613	-8.161695651	4.96E-16	0.835970832	0.745013419	0.800252641	5.68E-08	8.29E-06	2.67E-06	9.239174375	3.73E-20	-0.482527487	-0.352978952	-0.352529422	0.010799535	0.070921069	0.091108917	-3.581418258	0.000512601	-0.299141094	-0.181606746	-0.229982382	0.129573704	0.3646317	0.279649531	-2.055053733
Potra2n10c20208	3	brown	0.170043793	-0.29377312	-0.488705489	0.396457698	0.136934971	0.015382813	-1.825152814	0.101966958	0.643264064	0.669121985	0.757624683	0.000295392	0.000135516	1.81E-05	7.223094676	7.62E-13	-0.724562366	-0.80903989	-0.750192009	1.92E-05	3.25E-07	2.43E-05	-8.529056317	2.21E-17	0.812821684	0.837424605	0.786983469	2.59E-07	5.13E-08	5.07E-06	9.657307806	6.87E-22	-0.507850704	-0.604485364	-0.698492454	0.006844714	0.000839125	0.00014697	-5.978021138	3.39E-09	-0.322272961	-0.431915315	-0.62287319	0.101126192	0.024464662	0.001150106	-4.275095142
Potra2n10c20209	26	darkorange	0.031133474	0.145810795	-0.180843259	0.877486454	0.468024984	0.397744006	0.018672986	1.477652968	-0.353825813	-0.287636401	-0.067468924	0.070199823	0.145715912	0.754097491	-2.104977698	0.052939874	0.696966965	0.5804498	0.382549696	5.36E-05	0.00150275	0.065044551	5.492352366	5.95E-08	-0.665258271	-0.682077171	-0.534566741	0.000152967	8.91E-05	0.007120819	-6.335723475	3.54E-10	0.297885916	0.171866232	-0.051104209	0.131268553	0.391339921	0.81254196	1.249401331	0.317277483	-0.00647062	0.069091899	-0.23549952	0.97444685	0.732024565	0.267952639	-0.468843794
Potra2n10c20211	3	brown	0.46987705	0.057904484	-0.760681222	0.013397761	0.774201207	1.60E-05	-1.062802137	0.431807536	0.470357429	0.728358225	0.903241436	0.013290419	1.65E-05	1.52E-09	8.178368893	4.32E-16	-0.539776334	-0.787519013	-0.877194406	0.003661249	1.09E-06	1.85E-08	-8.509420282	2.62E-17	0.572634863	0.740212004	0.804562464	0.001799086	1.02E-05	2.15E-06	7.635409874	3.38E-14	-0.320456389	-0.682517629	-0.89417664	0.103174539	8.78E-05	3.91E-09	-7.271853689	5.32E-13	-0.411357544	-0.566103867	-0.796309621	0.033028724	0.002084077	3.25E-06	-6.062368113
Potra2n10c20212	1	turquoise	0.402896711	0.078437017	-0.591284492	0.037187698	0.697361171	0.002342948	-0.380638412	1.055207362	0.434729074	0.632268472	0.734304412	0.023447966	0.000402838	4.41E-05	6.035696038	2.37E-09	-0.334176993	-0.389330762	-0.603607358	0.088447864	0.044718756	0.001790614	-4.082066135	6.70E-05	0.298811833	0.344854477	0.510788464	0.130016749	0.078133351	0.010753408	3.454557453	0.000826795	-0.437408399	-0.628409941	-0.71560687	0.022512077	0.000447926	8.45E-05	-5.92000676	4.83E-09	-0.537035749	-0.697525645	-0.791189671	0.003872477	5.26E-05	4.16E-06	-7.131760142
Potra2n10c20214	1	turquoise	0.427456941	0.245838109	-0.78610379	0.026148736	0.216442445	5.28E-06	-0.830484079	0.609397719	0.741743676	0.550557503	0.822297304	9.53E-06	0.002922848	8.24E-07	7.694153977	2.14E-14	-0.619465648	-0.491102851	-0.823222981	0.000569775	0.009288945	7.82E-07	-6.801606384	1.55E-11	0.611169065	0.440529233	0.807973266	0.000707705	0.021460598	1.80E-06	6.453093874	1.64E-10	-0.647121337	-0.574355109	-0.740354943	0.000264174	0.001729862	3.53E-05	-6.687716604	3.40E-11	-0.674153802	-0.464161422	-0.727925988	0.000115434	0.01473101	5.54E-05	-6.316191662
Potra2n10c20215	4	yellow	0.313206768	0.323711096	0.65732254	0.111658201	0.099526244	0.000482932	4.039064245	8.05E-05	-0.189448774	-0.145212789	-0.347560249	0.343927799	0.46987165	0.096084378	-1.957860913	0.075369503	0.090570889	0.227309024	0.215080444	0.653232298	0.254183283	0.312830129	1.521703688	0.192125015	0.031392804	-0.201451673	-0.080378384	0.876473622	0.313636711	0.708883446	-0.717088295	0.709979426	0.343785149	0.117613559	0.407915426	0.079122858	0.55904973	0.047847334	2.548511922	0.016227538	0.0730665	-0.032835039	0.464897583	0.71721443	0.870844379	0.022081103	1.48007678
Potra2n10c20216	4	yellow	-0.02782874	-0.110233058	0.667466836	0.890409281	0.584133536	0.00036632	1.783224125	0.11182474	-0.723264801	-0.672698404	-0.803383895	2.02E-05	0.000120953	2.28E-06	-7.995110584	1.94E-15	0.510400126	0.544276703	0.698104754	0.006525166	0.00333569	0.000148759	5.72617793	1.54E-08	-0.415651408	-0.457718005	-0.55863718	0.031065774	0.016363639	0.004548802	-4.412786348	1.53E-05	0.831903511	0.706128391	0.874213599	7.54E-08	3.86E-05	2.38E-08	9.643930857	7.82E-22	0.592139323	0.633332035	0.770308272	0.001138337	0.000391131	1.07E-05	6.887146441
Potra2n10c20218	1	turquoise	0.220983771	0.151516368	-0.370754329	0.267993459	0.450597206	0.074498051	0.035186405	1.457896655	0.569767603	0.655690872	0.550467029	0.001919774	0.000204978	0.005315658	5.811368191	9.29E-09	-0.487072771	-0.439434149	-0.526743479	0.009975219	0.02182489	0.00818126	-4.483447976	1.10E-05	0.529193107	0.435172506	0.49209312	0.004535183	0.023290925	0.01458212	4.505469197	9.93E-06	-0.463447168	-0.605645277	-0.512508796	0.014905068	0.000814903	0.010447443	-5.007881948	8.25E-07	-0.399924331	-0.698741525	-0.479669019	0.03874428	5.04E-05	0.017695936	-5.134362702
Potra2n10c20223	0	grey	0.067027375	-0.034523314	-0.062542372	0.739754901	0.864262617	0.771570264	-0.075504826	1.409719587	0.004372379	0.365231849	0.146782567	0.982731513	0.061026077	0.493710668	1.51836882	0.193382171	0.05061644	-0.34156228	-0.267837634	0.802026023	0.081210367	0.205743609	-1.624476083	0.156411361	-0.010636931	0.321811854	0.345698189	0.958005126	0.101643229	0.097999918	1.908879617	0.084416435	0.012816832	-0.416474987	-0.07902474	0.949408734	0.030700237	0.713582885	-1.457488456	0.217472393	-0.050546662	-0.237589339	-0.018168603	0.802293629	0.23274649	0.932847565	-0.894468527
Potra2n10c20226	1	turquoise	-0.095133055	-0.43529746	-0.451907244	0.636921077	0.023246827	0.026627551	-2.940937968	0.004908301	0.802223335	0.507198444	0.774514976	4.85E-07	0.006928554	8.90E-06	7.596243197	4.57E-14	-0.816729998	-0.567888017	-0.698517559	2.04E-07	0.002002615	0.000146854	-7.511890674	8.74E-14	0.785145337	0.583169791	0.666210758	1.24E-06	0.001410013	0.000379284	7.159210353	1.22E-12	-0.815337014	-0.478532857	-0.770757674	2.22E-07	0.011570142	1.05E-05	-7.571161621	5.55E-14	-0.402223555	-0.318388141	-0.680668871	0.037535767	0.105544173	0.000251643	-4.43144411
Potra2n10c20227	1	turquoise	0.338662234	0.363269159	-0.733571029	0.083996548	0.062534405	4.53E-05	-0.419179444	1.01262749	0.892278447	0.792665298	0.958176591	4.08E-10	8.27E-07	1.94E-13	12.45816926	1.89E-35	-0.559139388	-0.40057864	-0.786842753	0.002429931	0.038397251	5.11E-06	-5.92702846	4.63E-09	0.581462028	0.322277542	0.694663381	0.001467642	0.101121065	0.000165492	5.203976173	2.93E-07	-0.846420731	-0.816151593	-0.946120011	2.65E-08	2.11E-07	2.98E-12	-11.75181936	1.04E-31	-0.800536844	-0.875731326	-0.953437253	5.34E-07	2.22E-09	6.19E-13	-12.15280237
Potra2n10c20228	1	turquoise	0.2108397	-0.086869094	-0.789795332	0.291132871	0.666583128	4.44E-06	-2.533471069	0.016940859	0.888887481	0.875208586	0.944991819	5.89E-10	2.33E-09	3.72E-12	12.82842872	1.70E-37	-0.855682657	-0.838668367	-0.915565108	1.28E-08	4.69E-08	3.61E-10	-11.42550789	4.68E-30	0.893186023	0.772841413	0.86830517	3.69E-10	2.31E-06	3.82E-08	10.70652149	1.42E-26	-0.806917553	-0.874628072	-0.882091274	3.69E-07	2.46E-09	1.21E-08	-10.88282944	2.09E-27	-0.581284216	-0.666762096	-0.849390457	0.001473757	0.000145952	1.53E-07	-7.637218048
Potra2n10c20229	14	cyan	0.418722946	0.008710016	0.089791434	0.029720106	0.965607721	0.676496845	1.556859638	0.179255721	0.174187585	-0.105368105	0.316856718	0.384875924	0.600931628	0.131403449	1.091343766	0.41268247	0.132823542	0.334091202	-0.08275962	0.508965492	0.08853471	0.700641567	1.164013379	0.366627885	-0.109896584	-0.300785053	7.31E-05	0.585288711	0.127378079	0.999729594	-1.214329856	0.336932683	-0.137242023	0.095625022	-0.368868589	0.494842431	0.635171787	0.076101354	-1.1701144	0.362932401	-0.41835706	-0.11170927	-0.416435868	0.029877893	0.579077261	0.042948103	-2.81110819
Potra2n10c20230	4	yellow	0.397696907	0.313404369	0.742886281	0.039944432	0.111420329	3.21E-05	4.742552461	3.17E-06	-0.313141816	-0.497119937	-0.602967661	0.111736473	0.00833811	0.001816263	-4.399669267	1.63E-05	0.241886687	0.526596067	0.619098745	0.22415353	0.004774844	0.001257135	4.361717812	1.94E-05	-0.105288845	-0.427482434	-0.591375275	0.601206991	0.026138846	0.002338403	-3.464624809	0.000796458	0.539214228	0.566907063	0.625030063	0.003703753	0.002047059	0.00109253	5.582456543	3.56E-08	0.135526676	0.286773781	0.515758111	0.500301839	0.146981902	0.009889167	2.790420665
Potra2n10c20231	2	blue	-0.190709952	-0.242015803	0.21424415	0.340665258	0.22389869	0.31476075	-0.680830577	0.74396805	-0.075849642	-0.537443815	-0.276431765	0.706902621	0.003840383	0.1910112	-2.721604295	0.009744882	0.282744002	0.354601582	0.314191859	0.153000673	0.069544093	0.134858577	2.789797891	0.007911143	-0.368449325	-0.303715524	-0.331958875	0.058614781	0.123531784	0.113020147	-2.955745718	0.004678712	-0.068312874	0.566711582	0.208336554	0.734938569	0.002056016	0.32860536	2.230264974	0.038594785	-0.043812231	0.408126169	0.237148659	0.828218807	0.03457064	0.264517933	1.779112858
Potra2n10c20233	0	grey	0.424801904	-0.51930956	0.123933021	0.02719548	0.005505389	0.563962794	-0.014424684	1.48273675	0.338838708	-0.071565048	0.066004939	0.083824957	0.722797739	0.759277947	0.990446422	0.482933947	-0.309791435	-0.044392552	0.139890218	0.115829219	0.825977441	0.514432002	-0.671578358	0.752778239	0.304274436	0.084279834	-0.133655675	0.12280797	0.675981078	0.533530574	0.786838509	0.647064611	-0.218010655	0.119200019	-0.060487446	0.274648733	0.553722774	0.778890878	-0.457863908	0.970575327	-0.364798046	-0.023777597	-0.175761963	0.061356996	0.906287901	0.411354563	-1.653533508
Potra2n10c20234	13	salmon	0.643293122	-0.739317512	0.419483783	0.000295145	1.06E-05	0.041294615	0.676029897	0.748532495	-0.071715592	-0.103959591	-0.430730989	0.722237297	0.605832981	0.035622152	-1.7564104	0.118527538	-0.03171769	-0.307119541	0.249472998	0.875205026	0.119171562	0.239745898	-0.317597423	1.126185494	0.057738785	0.384830748	-0.174169646	0.774830948	0.047467387	0.415671929	0.861558182	0.583396037	0.232758957	0.18777996	0.507994269	0.242663842	0.348273513	0.01126611	2.749594071	0.00895037	-0.173791387	0.190037591	0.419313801	0.385974811	0.342402266	0.04138549	1.258605424
Potra2n10c20235	1	turquoise	0.158213744	0.041844152	-0.606133773	0.430588333	0.835829775	0.001692315	-1.32169891	0.279402648	0.788578163	0.785827746	0.829612142	1.03E-06	1.19E-06	5.38E-07	9.357379106	1.23E-20	-0.809846222	-0.741096153	-0.84851238	3.10E-07	9.79E-06	1.62E-07	-9.390193427	8.98E-21	0.835575574	0.73279294	0.844996514	5.84E-08	1.38E-05	2.05E-07	9.534302596	2.26E-21	-0.725928128	-0.732218651	-0.785228023	1.82E-05	1.42E-05	5.50E-06	-8.218175634	3.10E-16	-0.490877555	-0.596539885	-0.676581228	0.009326239	0.001022524	0.000283231	-5.764299568
Potra2n10c20239	3	brown	-0.182706433	0.097015164	-0.453150597	0.361685196	0.630239199	0.026162313	-1.575766909	0.172619297	0.631731976	0.763014884	0.785257744	0.000408859	3.69E-06	5.49E-06	7.912753928	3.78E-15	-0.78184843	-0.776749554	-0.882744493	1.47E-06	1.90E-06	1.14E-08	-9.784216918	1.97E-22	0.779955798	0.76882731	0.893743787	1.62E-06	2.80E-06	4.08E-09	9.854692539	9.81E-23	-0.636981645	-0.705723765	-0.720618367	0.000353192	3.92E-05	7.13E-05	-7.171680492	1.11E-12	-0.205186133	-0.503543307	-0.547330807	0.304559637	0.007414553	0.00563749	-3.864474411
Potra2n10c20240	2	blue	-0.023855417	0.358712338	0.492844821	0.905982533	0.066147823	0.014409161	2.476644657	0.01989358	-0.176210204	-0.587856995	-0.625876451	0.379294066	0.00126178	0.001070622	-4.450150396	1.29E-05	0.21908381	0.576397902	0.45644777	0.272234389	0.001650651	0.024960122	3.874154557	0.000160493	-0.26190604	-0.551585663	-0.286141029	0.186940915	0.002859616	0.175255225	-3.362902472	0.001156914	0.145079576	0.571595401	0.651009826	0.470283533	0.001842061	0.000570675	4.402112851	1.61E-05	0.09023702	0.469519484	0.731218704	0.654432234	0.013478125	4.92E-05	4.2539532
Potra2n10c20241	7	black	0.304814324	-0.058459528	-0.8363785	0.122111748	0.772092773	3.56E-07	-2.534128482	0.016909109	0.747840816	0.815689704	0.806512995	7.33E-06	2.17E-07	1.94E-06	9.121124651	1.12E-19	-0.391139516	-0.584775547	-0.603588976	0.043650108	0.001357621	0.001791347	-5.018161558	7.83E-07	0.334918925	0.451124278	0.446545205	0.08769949	0.018185855	0.028710548	3.709771693	0.000311169	-0.825677179	-0.856457231	-0.845955101	1.15E-07	1.21E-08	1.92E-07	-10.4476245	2.25E-25	-0.810658265	-0.849047824	-0.908916901	2.95E-07	2.17E-08	8.05E-10	-10.99490133
Potra2n10c20242	4	yellow	-0.132687994	-0.016510071	0.528804013	0.509401861	0.934857627	0.007889986	1.160646692	0.368678414	-0.591317815	-0.299671116	-0.617104326	0.001161172	0.128862831	0.001317058	-4.805180905	2.32E-06	0.472447508	0.233047866	0.499366808	0.012831651	0.242062961	0.012977916	3.652114586	0.000390135	-0.463704709	-0.208307766	-0.364381617	0.014842113	0.297099077	0.080021379	-3.093741479	0.002964744	0.591418475	0.282708083	0.61780499	0.001158353	0.153055101	0.001295734	4.755187553	2.97E-06	0.458326906	0.260042163	0.649157571	0.016203245	0.190212011	0.000598901	4.293385493
Potra2n10c20245	2	blue	-0.09868424	0.258538846	0.67141069	0.62433727	0.192878983	0.000328082	2.680306354	0.011033221	-0.497000983	-0.402212688	-0.724893532	0.008356084	0.037541407	6.16E-05	-5.290405378	1.83E-07	0.810360203	0.738032832	0.880127488	3.01E-07	1.11E-05	1.44E-08	9.714891602	3.91E-22	-0.776897326	-0.763588054	-0.842343036	1.89E-06	3.60E-06	2.44E-07	-9.224150678	4.29E-20	0.378368759	0.321351387	0.665917098	0.051645535	0.102161516	0.000382372	4.286642788	2.72E-05	0.126339108	0.081305831	0.556693834	0.530044713	0.68683418	0.004722195	2.302609547
Potra2n10c20250	2	blue	0.437959787	0.040475339	0.057035845	0.022323308	0.841131818	0.791227966	1.627445177	0.155463875	-0.182870965	-0.027331629	-0.132576896	0.361245558	0.892355633	0.536868703	-0.973973775	0.495104341	0.281621853	0.163191709	0.247041127	0.154707552	0.416035792	0.244509032	1.994014315	0.069225735	-0.249023722	-0.114567773	-0.246020856	0.210357788	0.569341679	0.246525625	-1.746674439	0.12104074	0.279733192	0.067894685	0.150478673	0.157610926	0.736504316	0.482772527	1.436544441	0.22627122	-0.090967462	-0.154597344	0.029788199	0.651808093	0.441331857	0.890104779	-0.632529122
Potra2n10c20254	2	blue	0.278146918	-0.309246774	0.478442395	0.160079211	0.116504874	0.018030663	1.312508092	0.284023136	-0.702158871	-0.845010602	-0.727472425	4.46E-05	2.95E-08	5.62E-05	-8.59142021	1.29E-17	0.85553937	0.765473222	0.800700342	1.30E-08	3.29E-06	2.61E-06	9.578764757	1.47E-21	-0.750738486	-0.720827773	-0.754814916	6.45E-06	2.22E-05	2.02E-05	-8.103498743	8.01E-16	0.79595544	0.831601247	0.755461193	6.90E-07	7.70E-08	1.97E-05	9.252951687	3.28E-20	0.250729529	0.641337576	0.526053651	0.207147849	0.000312162	0.008280748	4.518071021
Potra2n10c20255	4	yellow	0.156133404	-0.847391721	0.671062928	0.436751065	2.46E-08	0.000331308	-0.944114038	0.517667065	-0.663728397	-0.319419092	-0.773755142	0.000160407	0.104357979	9.20E-06	-6.051543312	2.15E-09	0.464590001	0.00957819	0.664933088	0.014627377	0.962181961	0.000392877	3.650873036	0.000392026	-0.409501021	0.063529789	-0.526774194	0.033907701	0.752907269	0.008176854	-2.658129706	0.011786347	0.753590756	0.344548373	0.816085135	5.69E-06	0.078415635	1.17E-06	6.970196883	4.75E-12	0.452207993	0.364067085	0.761747954	0.017875419	0.061917748	1.53E-05	5.217703858
Potra2n10c20257	2	blue	0.304704461	-0.169597127	0.597549349	0.122253189	0.397717785	0.002046369	2.280797533	0.033840646	-0.333133225	-0.64760569	-0.636834495	0.089508857	0.000260466	0.000819258	-5.264654556	2.11E-07	0.48965186	0.50857666	0.613269141	0.009531331	0.006752407	0.001439187	5.098976138	5.12E-07	-0.322993831	-0.433333904	-0.484319014	0.100321827	0.023947696	0.01647265	-3.737943777	0.000278297	0.485839979	0.674200069	0.734162076	0.010193418	0.000115262	4.43E-05	6.433533365	1.87E-10	0.0746563	0.529270789	0.591729259	0.711318011	0.004528175	0.002320751	3.758915539
Potra2n10c20258	2	blue	0.55313019	0.036405963	0.219153763	0.002766829	0.856933517	0.303530677	2.506497517	0.018290087	-0.129022086	-0.322691216	-0.362071668	0.52127284	0.100658908	0.082097983	-2.367651336	0.026852096	0.391733249	0.405619636	0.270756477	0.043303764	0.035805967	0.200656497	3.188964634	0.00214175	-0.326403236	-0.411565388	-0.147825646	0.096582233	0.032931469	0.490611379	-2.644229525	0.012281567	0.243182294	0.329857974	0.50433791	0.221605163	0.092900631	0.011967304	3.208794264	0.001999392	-0.300841192	0.204100058	0.349583542	0.127303583	0.307182424	0.094034703	0.689744113
Potra2n10c20259	6	red	0.542798111	0.0664841	-0.656655859	0.00343981	0.741793263	0.00049161	-0.183286054	1.281860364	0.739610474	0.593213387	0.753222855	1.04E-05	0.00110907	2.16E-05	7.366672911	2.62E-13	-0.3026818	-0.192796914	-0.460339267	0.124878726	0.33530753	0.023598845	-2.813522534	0.007350293	0.291997373	0.092012136	0.303566305	0.139435457	0.648062093	0.14928457	1.983363839	0.070990205	-0.746981744	-0.63480268	-0.799673802	7.61E-06	0.000375434	2.75E-06	-7.924859014	3.43E-15	-0.920513647	-0.822533304	-0.907416728	1.07E-11	1.41E-07	9.57E-10	-12.05512556
Potra2n10c20261	2	blue	0.38651998	0.571685073	0.374817221	0.046420392	0.001838319	0.071130974	4.120388686	5.67E-05	-0.472739098	-0.43172208	-0.646312285	0.012768705	0.024535778	0.000644607	-4.898621541	1.45E-06	0.712891658	0.551714031	0.697922476	3.01E-05	0.002851804	0.000149606	6.707859934	2.96E-11	-0.616734354	-0.541322922	-0.704239488	0.000612333	0.003546442	0.000122568	-6.198393351	8.56E-10	0.562076617	0.410645242	0.604548763	0.002278495	0.033363777	0.001753431	4.991702682	8.98E-07	0.018983348	0.231518985	0.474653206	0.925124209	0.245253945	0.019097353	2.132981553
Potra2n10c20262	7	black	0.391751729	-0.085062734	-0.631922088	0.043293019	0.673134393	0.000924823	-1.067829037	0.428396456	0.81738691	0.852113351	0.78557291	1.95E-07	1.71E-08	5.42E-06	9.834746696	1.20E-22	-0.410986108	-0.580858797	-0.487301153	0.033203101	0.001488478	0.015725111	-4.619085814	5.78E-06	0.42043666	0.465832202	0.323763065	0.028989996	0.014330406	0.122746698	3.660421442	0.000377701	-0.814861118	-0.869662057	-0.829396861	2.29E-07	3.89E-09	5.45E-07	-10.35124117	6.20E-25	-0.868954175	-0.880611086	-0.895743452	4.14E-09	1.38E-09	3.34E-09	-11.74254536
Potra2n10c20265	4	yellow	0.534198417	0.296539833	0.060019248	0.00410201	0.133104009	0.780561399	2.765779481	0.008518038	-0.131045201	-0.622401605	-0.280350085	0.514705089	0.000526929	0.184540108	-3.264757188	0.001643369	0.18660639	0.658734247	0.320398956	0.351349098	0.000186962	0.126910132	3.726572738	0.000291152	-0.191809165	-0.654603081	-0.276451758	0.337836934	0.000211779	0.190977794	-3.590505897	0.000495055	0.241442713	0.586965691	0.324062341	0.225031299	0.00128888	0.122381178	3.564254851	0.000547337	-0.179829473	0.589940956	0.185694124	0.369423372	0.001200333	0.38498962	1.939926574
Potra2n10c20266	0	grey	0.491524271	0.154241877	0.124017988	0.009219522	0.442395587	0.563693517	2.339689456	0.02894967	0.032298573	0.150355256	-0.445834169	0.872937575	0.454115611	0.028996289	-0.767837547	0.663875557	0.141093948	0.102533948	0.257749801	0.48269279	0.610810956	0.223992793	1.421166265	0.232902644	-0.123040622	-0.184547287	-0.273655355	0.540924472	0.356784277	0.195689331	-1.656352652	0.146475636	0.105346063	-0.169265825	0.432558998	0.601008199	0.39865388	0.034761651	1.065783016	0.42978261	-0.283125572	-0.2910357	0.421816843	0.152423349	0.140803303	0.040063127	-0.487083145
Potra2n10c20269	2	blue	0.427573747	0.520597318	0.004662296	0.026103447	0.005369803	0.982750111	2.997765103	0.004079508	-0.25296538	-0.389912181	-0.254353615	0.202991232	0.044373008	0.230371217	-2.639168358	0.012466454	0.480451766	0.57568213	0.492409836	0.011194441	0.001678042	0.014509041	4.865332197	1.71E-06	-0.517964518	-0.52865612	-0.578592657	0.005650089	0.004583881	0.003057001	-5.142141844	4.07E-07	0.28113344	0.396493692	0.166251601	0.155454691	0.040604932	0.437506475	2.499386989	0.018661256	-0.185395417	0.266157523	-0.024450138	0.354539574	0.179625996	0.909711098	0.179609472
Potra2n10c20270	2	blue	0.207848651	0.171049317	0.676212769	0.298189084	0.393629313	0.00028624	3.333822543	0.001284919	-0.650701391	-0.645512702	-0.79748702	0.000237832	0.000276822	3.07E-06	-7.413637119	1.84E-13	0.812686945	0.808952938	0.898983446	2.61E-07	3.27E-07	2.40E-09	10.49320615	1.39E-25	-0.776375415	-0.769714336	-0.928620522	1.93E-06	2.69E-06	6.06E-11	-10.3981539	3.79E-25	0.698118115	0.650306442	0.72921127	5.15E-05	0.00024062	5.29E-05	7.243121811	6.58E-13	0.205796688	0.297224949	0.603397868	0.303091339	0.1321675	0.00179898	3.378876395
Potra2n10c20273	7	black	0.014156395	0.154245624	-0.592300465	0.944128877	0.442384367	0.002292507	-1.354984566	0.263133712	0.762598467	0.734272423	0.750433776	3.77E-06	1.30E-05	2.40E-05	8.238716438	2.61E-16	-0.494283994	-0.420962325	-0.475558507	0.008775545	0.028768967	0.018837958	-4.260205343	3.06E-05	0.456233537	0.273508755	0.297597866	0.016760161	0.167453348	0.157851695	3.063067073	0.003286214	-0.858375272	-0.792252376	-0.807896269	1.03E-08	8.46E-07	1.81E-06	-9.861510376	9.17E-23	-0.631355276	-0.754378925	-0.862519519	0.000413134	5.49E-06	5.97E-08	-8.513388813
Potra2n10c20274	2	blue	-0.229257306	0.139524597	0.692850384	0.250024945	0.487624346	0.00017495	2.042698141	0.061623493	-0.805361816	-0.860826783	-0.878552103	4.04E-07	8.39E-09	1.65E-08	-10.66600635	2.20E-26	0.942833259	0.960075928	0.965770454	1.96E-13	2.42E-15	2.22E-14	16.19387027	8.36E-59	-0.964758641	-0.949012817	-0.952143316	5.22E-16	4.85E-14	8.32E-13	-16.08391586	4.96E-58	0.679987271	0.786411756	0.784001069	9.55E-05	1.16E-06	5.82E-06	8.317752315	1.34E-16	0.443516287	0.622778879	0.68955278	0.020492099	0.000521633	0.000193368	5.775766693
Potra2n10c20275	1	turquoise	0.411784064	0.101358754	-0.723461221	0.032829394	0.614927179	6.47E-05	-0.920174757	0.536222165	0.67615792	0.549147058	0.605691247	0.000108199	0.003011534	0.001709192	6.055762516	2.10E-09	-0.492326427	-0.530540737	-0.67521896	0.009088578	0.0044149	0.000294497	-5.483410293	6.26E-08	0.564779331	0.525611355	0.685006648	0.002146382	0.004868483	0.00022152	5.803684897	9.73E-09	-0.585449429	-0.521784097	-0.521634299	0.001336141	0.005247362	0.00894225	-5.173810875	3.44E-07	-0.62198493	-0.478195968	-0.509638314	0.000532833	0.011637171	0.010962062	-5.127758351
Potra2n10c20276	4	yellow	0.146959559	0.008480686	0.456424221	0.464488167	0.966512746	0.024968548	1.786280868	0.111080689	-0.400239149	-0.308416872	-0.336066839	0.038576998	0.117539951	0.108363087	-3.090934685	0.002992913	0.657065103	0.219702805	0.320949347	0.000196662	0.270848015	0.126222069	3.819403625	0.000200662	-0.551941812	-0.193234182	-0.267888184	0.002837988	0.334191449	0.205654773	-3.101669822	0.002886487	0.458102405	0.345209225	0.403669709	0.016262231	0.07780718	0.05044619	3.62698633	0.000430123	0.095012356	0.308469025	0.286497362	0.637350537	0.117474706	0.174694693	1.993731457
Potra2n10c20282	15	midnightblue	0.391729501	-0.036460959	-0.255005132	0.043305944	0.856719592	0.229138388	0.383218657	1.052336469	0.24844295	0.760870084	0.643720371	0.211458334	4.08E-06	0.000688833	5.684579568	1.97E-08	0.11576875	-0.511028119	-0.418984128	0.565273361	0.006448413	0.041562187	-2.501791544	0.018534999	-0.057108223	0.48559018	0.330585664	0.777228676	0.010238113	0.114609128	2.295894619	0.032522861	-0.163293335	-0.774384887	-0.675976072	0.415741568	2.14E-06	0.000288188	-5.677516745	2.05E-08	-0.456552423	-0.816653424	-0.679407383	0.016674322	2.04E-07	0.000261047	-6.975483328
Potra2n10c20283	3	brown	0.296975933	-0.196600052	-0.326787525	0.132507333	0.325675833	0.11908909	-0.60973166	0.813059367	0.747610039	0.19495377	0.557471874	7.40E-06	0.32982422	0.00465212	5.06682079	6.07E-07	-0.875588699	-0.28778802	-0.712397017	2.25E-09	0.145494206	9.40E-05	-7.186560405	9.97E-13	0.92168007	0.383938728	0.775610561	8.93E-12	0.048027731	8.49E-06	8.587992785	1.33E-17	-0.595715853	-0.099360945	-0.462477248	0.001043398	0.621950816	0.022876836	-3.62472319	0.000433907	-0.428457459	-0.222910674	-0.359665316	0.02576286	0.263736146	0.084304183	-2.996194761
Potra2n10c20284	12	tan	0.131516202	-0.157431651	0.106068517	0.513181867	0.432899605	0.621812437	0.21190841	1.248267734	-0.193378952	0.038933047	-0.137564656	0.333822435	0.847113929	0.521517143	-0.827812815	0.611664774	-0.185975802	-0.417878756	-0.216386397	0.353008331	0.030085178	0.30982982	-2.423524396	0.023056081	0.287485809	0.505001866	0.362030985	0.145936357	0.007217288	0.082134917	3.485931741	0.000735639	0.39555772	0.051660289	0.266625855	0.041124711	0.798025404	0.207880924	2.09690281	0.05400327	0.347544618	0.249567066	0.382808842	0.075685819	0.209331696	0.064847723	2.875123796
Potra2n10c20285	0	grey	-0.580834998	-0.303656651	-0.064574586	0.001489305	0.123608209	0.764349117	-2.996232621	0.004100067	-0.257934051	0.295884519	0.092670892	0.193959162	0.134004279	0.666696803	0.370348252	1.066684539	0.113567369	-0.279135672	-0.146821623	0.572740536	0.158537486	0.493594447	-0.898988046	0.552988542	-0.135481153	0.262609058	0.169750207	0.500447134	0.185717308	0.427784128	0.846931437	0.595550008	0.142187183	-0.288911709	-0.090698814	0.479272481	0.143858637	0.673403046	-0.691488835	0.733887592	0.440984436	-0.242584342	-0.027370154	0.021310639	0.222778859	0.898979029	0.578078079
Potra2n10c20287	2	blue	0.035637083	0.386452277	0.565472257	0.859925383	0.046462001	0.003980861	3.015031371	0.00385429	-0.741342448	-0.820425584	-0.876430149	9.69E-06	1.61E-07	1.97E-08	-9.778911592	2.08E-22	0.938203374	0.969301297	0.963744135	5.05E-13	9.53E-17	4.15E-14	16.38479099	3.68E-60	-0.924565152	-0.957843363	-0.930260545	5.67E-12	4.72E-15	4.73E-11	-14.71150969	8.16E-49	0.709591492	0.765482979	0.836343409	3.40E-05	3.29E-06	3.57E-07	8.746039216	3.31E-18	0.295391403	0.551549706	0.665665933	0.13468463	0.002861808	0.00038503	4.844760361
Potra2n10c20290	6	red	0.166831598	-0.259876884	-0.657868999	0.405569883	0.190503972	0.000475918	-2.418412276	0.023382606	0.342846898	-0.198897314	0.368112848	0.079998922	0.319940558	0.076751195	1.49549486	0.20217801	-0.042489254	0.291855707	-0.251118822	0.833333408	0.139636351	0.236557089	0.050115161	1.440045927	-0.017008183	-0.390389644	0.113758073	0.932896561	0.044090665	0.596617345	-0.929796668	0.528714558	-0.44067023	0.093936062	-0.454418605	0.021414057	0.641185153	0.025694597	-2.421257328	0.023200386	-0.487546767	0.096236966	-0.460267812	0.009892369	0.632998561	0.023623289	-2.607138821
Potra2n10c20294	4	yellow	0.115329268	0.259435339	0.615186309	0.566760586	0.191285467	0.001376977	3.043105204	0.003512257	-0.507254811	-0.842184186	-0.838744645	0.006921275	3.63E-08	3.07E-07	-8.45599415	4.15E-17	0.273845089	0.784534156	0.591393798	0.166910705	1.28E-06	0.002337476	5.703604066	1.76E-08	-0.170571478	-0.701989004	-0.472115269	0.394971969	4.49E-05	0.019840047	-4.400866858	1.62E-05	0.670745604	0.880343687	0.855570708	0.000128723	1.42E-09	9.92E-08	9.777217412	2.12E-22	0.435752716	0.700860463	0.889274437	0.023086738	4.67E-05	6.28E-09	7.697772527
Potra2n10c20295	0	grey	0.518163075	0.035631629	0.191675385	0.005628528	0.859946614	0.369587889	2.284954208	0.033473269	0.285989192	0.767166284	-0.201307142	0.148140207	3.03E-06	0.345548961	3.222015991	0.00190938	-0.301550955	-0.529317687	0.100827812	0.126364489	0.004523948	0.639225411	-2.325319348	0.030082336	0.354301099	0.47997351	-0.061220634	0.069797519	0.011287114	0.776276791	2.412751557	0.023748911	-0.151754501	-0.769565711	0.181572356	0.449877411	2.70E-06	0.395812024	-2.886629873	0.00584088	-0.346956391	-0.760038124	0.175727741	0.076215916	4.24E-06	0.411447093	-3.440166305
Potra2n10c20296	0	grey	-0.46470226	-0.057546023	-0.415098435	0.014600332	0.775563718	0.043689875	-2.815463155	0.007306047	-0.130369811	0.450481651	0.207269063	0.516893149	0.01837202	0.331145604	1.591992475	0.167079593	-0.147048244	-0.409880164	-0.292603677	0.464215705	0.033726687	0.165281818	-2.500902971	0.018581567	0.018841552	0.288572495	0.162964362	0.925681968	0.144350974	0.446748093	1.357066381	0.262140179	0.050204386	-0.49648972	-0.247473277	0.803606596	0.008433704	0.243658131	-2.111548601	0.052087778	0.380019358	-0.30169371	-0.208551992	0.050551837	0.12617622	0.328094123	-0.317113885
Potra2n10c20300	5	green	-0.791648648	0.114224272	0.810901733	8.74E-07	0.5705077	1.54E-06	0.284645357	1.163873787	-0.648957497	-0.57755573	-0.757684037	0.00025036	0.00160716	1.80E-05	-6.81762133	1.39E-11	0.302776129	0.389862257	0.630217852	0.124755371	0.044402613	0.000964081	4.099359013	6.21E-05	-0.353060941	-0.303684488	-0.521598622	0.070850994	0.123572068	0.008947763	-3.536911582	0.000607253	0.532144484	0.559804085	0.74680572	0.0042753	0.002394926	2.77E-05	6.153343386	1.14E-09	0.888673205	0.692545663	0.815592524	6.03E-10	6.25E-05	1.20E-06	9.644977684
Potra2n10c20302	5	green	-0.623180956	-0.344158507	0.539014105	0.000516039	0.078776289	0.006570891	-1.511351517	0.196048372	-0.499404231	-0.325215417	-0.469397795	0.007999202	0.097873017	0.02066108	-3.936790009	0.000123868	0.197154902	0.020056815	0.287216	0.3242849	0.920902845	0.173568018	1.434892139	0.226976754	-0.271604942	-0.013704643	-0.271202884	0.170548419	0.945909202	0.199886071	-1.597066675	0.165376268	0.322534968	0.278106533	0.423396382	0.100833282	0.160142407	0.039245947	3.013624382	0.003872208	0.67230627	0.499703584	0.579750821	0.000122479	0.007955659	0.002985001	5.7300389
Potra2n10c20304	3	brown	-0.71319759	0.22219835	-0.270869445	2.97E-05	0.265304828	0.200461341	-2.679758196	0.011051304	-0.053980152	0.295579437	0.387607796	0.789152313	0.134424905	0.061284721	1.831052336	0.100639098	-0.196969343	-0.308487784	-0.38123543	0.324749667	0.117451244	0.066049827	-2.583917785	0.014652762	0.123315323	0.297396657	0.323634839	0.540014416	0.13193354	0.122903549	2.152141498	0.047079317	-0.057539266	-0.344600918	-0.479550551	0.775589407	0.078367124	0.017728041	-2.61817389	0.013260262	0.459180416	-0.234310181	-0.321989599	0.0159806	0.239449089	0.124928999	-0.160694876
Potra2n10c20307	3	brown	-0.455920387	-0.0284857	0.156736705	0.01684481	0.887838025	0.464535836	-1.074992276	0.42356728	0.259315095	0.245945653	-0.031223781	0.191498671	0.216235113	0.884842162	1.40632935	0.239439523	-0.599638584	-0.413953	-0.159500642	0.000947238	0.031830661	0.456596506	-3.70620883	0.000315577	0.571817501	0.425840296	0.266490054	0.001832805	0.026782129	0.208121376	3.929437445	0.000127717	-0.266494771	-0.181725074	0.075486065	0.179054416	0.364313977	0.725915537	-1.114013918	0.397909824	0.264905215	-0.130654318	0.223274149	0.181759585	0.515970881	0.294299553	1.01904968
Potra2n10c20308	6	red	0.483065681	0.146761026	-0.736922191	0.010699061	0.465098411	4.01E-05	-0.607587742	0.815191399	0.617688854	0.627326866	0.717253674	0.000597156	0.000461349	8.00E-05	6.652156145	4.33E-11	-0.242312664	-0.29368282	-0.435261382	0.223313504	0.137061336	0.033519861	-2.850133005	0.006555143	0.169041824	0.152278541	0.264669586	0.3992875	0.44829557	0.211362853	1.669952186	0.142393236	-0.668653923	-0.682680094	-0.769084826	0.000137532	8.73E-05	1.13E-05	-7.498244227	9.70E-14	-0.831245617	-0.729696841	-0.886287952	7.89E-08	1.57E-05	8.30E-09	-9.923576959
Potra2n10c20310	2	blue	-0.227631013	-0.004482722	0.627677863	0.253492946	0.982295785	0.001025248	1.315591995	0.282466533	-0.684470917	-0.776383513	-0.8386277	8.23E-05	1.93E-06	3.09E-07	-8.703225498	4.84E-18	0.679713508	0.74953558	0.897287796	9.63E-05	6.81E-06	2.86E-09	9.146146473	8.85E-20	-0.657799178	-0.729631741	-0.855699167	0.000192343	1.57E-05	9.83E-08	-8.414448622	5.92E-17	0.648276326	0.784401546	0.812330303	0.000255409	1.28E-06	1.43E-06	8.350415501	1.02E-16	0.490097768	0.64209825	0.691949355	0.009456286	0.000305443	0.000179824	6.053163336
Potra2n10c20311	3	brown	-0.136425909	-0.01279661	-0.523621676	0.497436134	0.949488457	0.008639547	-2.007453978	0.067052019	0.527714453	0.39027624	0.552663136	0.004670351	0.044157596	0.005099594	4.569093381	7.35E-06	-0.627043801	-0.465664329	-0.664041703	0.000464915	0.014370246	0.000402609	-5.749035001	1.35E-08	0.64587965	0.449834016	0.690704999	0.000273891	0.018561217	0.000186749	5.916123861	4.94E-09	-0.455846233	-0.397476541	-0.511544742	0.016864906	0.040064757	0.010618003	-4.164288036	4.68E-05	-0.135144615	-0.167687433	-0.391686556	0.501521887	0.403130697	0.05837657	-2.001768107
Potra2n10c20312	4	yellow	-0.137037799	0.474430907	0.299729627	0.495490841	0.012408527	0.154752935	1.928187848	0.080747648	-0.181854292	-0.560302387	-0.285246047	0.363967199	0.002368968	0.176668586	-3.153463306	0.002420183	0.066046782	0.526290768	0.232278414	0.743435312	0.004803711	0.274743127	2.520397365	0.017583363	-0.132833293	-0.498506195	-0.154631654	0.50893411	0.008131032	0.47063009	-2.38783324	0.025422045	0.191684862	0.565416337	0.274320102	0.338156059	0.002116221	0.19456222	3.172375571	0.00226796	0.215457594	0.495837539	0.36355852	0.280447503	0.008533595	0.080756727	3.233306891
Potra2n10c20314	4	yellow	-0.586460092	-0.163641655	0.821051981	0.001304476	0.414734003	8.84E-07	0.724089007	0.70351664	-0.764274177	-0.791983703	-0.857307817	3.48E-06	8.58E-07	8.76E-08	-9.488160336	3.53E-21	0.538770494	0.643165759	0.777232506	0.003737602	0.000296228	7.90E-06	6.755076382	2.14E-11	-0.515568368	-0.550173614	-0.655633086	0.00591584	0.002946762	0.000505185	-5.558204876	4.09E-08	0.688610902	0.77945794	0.840822554	7.16E-05	1.66E-06	2.69E-07	8.768468067	2.72E-18	0.814657151	0.693122094	0.833719407	2.31E-07	6.13E-05	4.20E-07	9.008283999
Potra2n10c20315	2	blue	-0.140523214	0.098608133	0.60386974	0.484483326	0.624605901	0.001780184	1.770712586	0.114912763	-0.908351042	-0.856657161	-0.900702502	5.91E-11	1.19E-08	2.00E-09	-12.07587496	2.12E-33	0.912179304	0.830538637	0.880147361	3.54E-11	8.28E-08	1.44E-08	11.60883584	5.57E-31	-0.863179474	-0.815731323	-0.803616746	6.87E-09	2.17E-07	2.25E-06	-10.07389622	1.08E-23	0.893446945	0.843297845	0.91271778	3.58E-10	3.35E-08	5.13E-10	11.8911984	1.97E-32	0.582517852	0.730547457	0.760052911	0.001431778	1.51E-05	1.64E-05	7.305836001
Potra2n10c20316	3	brown	0.318616771	-0.148237526	-0.303567363	0.105280254	0.460570021	0.149283082	-0.326976469	1.115528525	0.256241015	0.058204938	0.290868113	0.197005104	0.773059683	0.167920268	1.735864948	0.123881575	-0.166407031	-0.184568775	-0.387823834	0.40678299	0.356727303	0.061127943	-2.132082459	0.049500103	0.141855909	0.284046589	0.421373564	0.480307595	0.151036243	0.040294852	2.472315942	0.020136123	-0.223243136	0.053984322	-0.206371932	0.263006057	0.789136389	0.333289558	-1.06649508	0.429299853	-0.385708709	0.022426833	-0.217574061	0.046920922	0.911590402	0.307116668	-1.708195183
Potra2n10c20319	7	black	0.066892377	-0.15888535	-0.690582791	0.74026125	0.428608952	0.000187442	-2.56848093	0.0153218	0.821647387	0.881209712	0.86521654	1.49E-07	1.30E-09	4.86E-08	10.89867473	1.75E-27	-0.679842459	-0.746320358	-0.715852361	9.59E-05	7.83E-06	8.38E-05	-7.611887375	4.05E-14	0.628085675	0.62761393	0.55692245	0.000451909	0.000457758	0.004701513	5.961639784	3.75E-09	-0.896656989	-0.90146985	-0.916495321	2.49E-10	1.41E-10	3.21E-10	-12.71492424	7.33E-37	-0.618665058	-0.767538906	-0.855514559	0.000581974	2.98E-06	9.96E-08	-8.47114373
Potra2n10c20322	4	yellow	-0.326522964	-0.308427986	0.295464478	0.096452839	0.117526045	0.160996309	-1.074021368	0.424219657	-0.613354163	-0.215812895	-0.513262449	0.00066882	0.279635869	0.01031569	-4.230747667	3.49E-05	0.697375859	0.167849874	0.53486865	5.28E-05	0.402668665	0.007082311	4.594571994	6.50E-06	-0.729201179	-0.195903578	-0.590626489	1.60E-05	0.32742694	0.002376117	-5.086737428	5.46E-07	0.479290906	0.188570967	0.418091336	0.01142049	0.346209606	0.042043684	3.264104067	0.001647162	0.431529302	0.303561984	0.414264926	0.024606893	0.12373117	0.04415722	3.431400286
Potra2n10c20323	4	yellow	0.255103771	-0.255866518	0.546560758	0.199069473	0.197683274	0.005718958	1.658912197	0.14570023	-0.388525814	-0.570940075	-0.392713025	0.045200942	0.001869606	0.057661763	-4.180844583	4.36E-05	0.437084052	0.381305446	0.318337721	0.022623724	0.049712352	0.129511064	3.405163307	0.000991867	-0.343480273	-0.300770575	-0.271357652	0.07940672	0.127397296	0.199619435	-2.683221444	0.010937504	0.475458382	0.620785885	0.425795039	0.012193931	0.000550146	0.038030206	4.820802322	2.14E-06	0.114067479	0.552466932	0.454438324	0.57104029	0.002806353	0.025687377	3.453750252
Potra2n10c20324	18	lightgreen	-0.087826644	0.689996938	0.663876083	0.663119927	6.83E-05	0.00040444	4.359263986	1.96E-05	0.19577432	0.1268281	-0.72597305	0.327752557	0.528440747	5.93E-05	-1.551158553	0.181295538	-0.250948116	0.181846499	0.65166942	0.206738942	0.363988107	0.000560905	1.897977909	0.086548488	0.18991833	-0.232371592	-0.612650858	0.342710924	0.243471039	0.001459755	-2.059524882	0.059165976	-0.223574753	-0.182526337	0.749967193	0.262279128	0.362166786	2.45E-05	1.445199422	0.222602818	-0.041457627	-0.235574744	0.662615791	0.837326265	0.236849357	0.00041861	1.346730478
Potra2n10c20325	1	turquoise	0.325486134	-0.376751047	-0.82205255	0.097577701	0.052735382	8.36E-07	-3.318596474	0.001357066	0.698180923	0.601554576	0.851878198	5.14E-05	0.000903135	1.29E-07	7.921488668	3.52E-15	-0.541015294	-0.677988113	-0.862160624	0.00356903	0.000101945	6.13E-08	-7.655882978	2.88E-14	0.500210054	0.599926495	0.774443011	0.007882441	0.000940494	8.93E-06	6.379997936	2.66E-10	-0.734301175	-0.602285786	-0.804488591	1.30E-05	0.000886781	2.16E-06	-7.728205923	1.64E-14	-0.686380024	-0.496210708	-0.779528925	7.72E-05	0.008476318	7.13E-06	-6.826769418
Potra2n10c20326	0	grey	0.340267063	-0.199603502	0.495759336	0.082445899	0.31819005	0.013754375	1.911261981	0.083956383	-0.351144447	-0.034293693	-0.570395728	0.072502999	0.865157287	0.003609868	-2.912836171	0.005372437	0.453060286	-0.056243684	0.509608067	0.017634346	0.780519342	0.010967594	2.770218155	0.008402814	-0.367264474	0.057029697	-0.442273316	0.059493962	0.777527414	0.030461679	-2.233783584	0.038245974	0.418709889	0.063853703	0.548304535	0.029725725	0.751686323	0.005535866	3.140448251	0.002530343	0.017236926	0.206477185	0.562758075	0.931996128	0.301460053	0.004198778	2.379132079
Potra2n10c20327	1	turquoise	0.320288567	-0.318122676	-0.231988473	0.103365323	0.10585123	0.27535967	-0.632914668	0.790184052	0.821773097	0.726525663	0.54786391	1.48E-07	1.78E-05	0.00558166	7.681092138	2.37E-14	-0.643317497	-0.666576554	-0.562880866	0.000294938	0.000146802	0.004188707	-6.252606908	6.05E-10	0.619869864	0.602524665	0.504901892	0.000563702	0.000881494	0.011856861	5.609943037	3.04E-08	-0.837115	-0.700195337	-0.520536611	5.24E-08	4.78E-05	0.009113179	-7.564680224	5.83E-14	-0.722314945	-0.709974514	-0.448334509	2.10E-05	3.35E-05	0.028001447	-6.501924981
Potra2n10c20328	3	brown	-0.061679188	0.012823453	-0.151383093	0.759893882	0.949382634	0.480114797	-0.554381335	0.868976846	0.154333051	0.452805259	0.446345887	0.442122618	0.017706199	0.028790419	3.158681473	0.002377269	-0.305229888	-0.522842788	-0.387652077	0.121577826	0.00514014	0.061252561	-3.692814868	0.000332678	0.376031086	0.543116737	0.439680836	0.053226177	0.003417142	0.031565275	4.176018862	4.45E-05	-0.11820645	-0.432682964	-0.420263225	0.557056214	0.024183799	0.040879923	-2.893179571	0.005720448	0.050121433	-0.317064705	-0.403055741	0.80392488	0.107081571	0.05083093	-1.960255277
Potra2n10c20329	2	blue	0.104134634	0.738653433	0.61168957	0.605222951	1.09E-05	0.001492234	4.963995525	1.04E-06	-0.485867172	-0.280520467	-0.546414057	0.010188562	0.156396004	0.00573459	-4.024612971	8.56E-05	0.352966118	0.404668833	0.708557092	0.070932043	0.0362837	0.000106643	4.698406648	3.93E-06	-0.305814107	-0.355508035	-0.634773263	0.120830112	0.068783888	0.000862215	-4.014396007	8.94E-05	0.589564873	0.311221059	0.527061705	0.001211226	0.114069514	0.008135702	4.470642896	1.17E-05	0.349121348	0.214357375	0.449990358	0.074278829	0.282970309	0.027357798	2.993141879
Potra2n10c20330	10	purple	-0.328054602	-0.211917917	0.762609061	0.094809004	0.288615303	1.48E-05	1.110039675	0.400472896	-0.666963779	-0.305035011	-0.710782773	0.000145034	0.121827993	9.92E-05	-5.640857742	2.54E-08	0.62454733	0.352757541	0.678281256	0.000497421	0.071110574	0.000269698	5.4149712	9.19E-08	-0.694639784	-0.377176627	-0.693622253	5.82E-05	0.052446938	0.000170867	-5.934008099	4.43E-09	0.484825301	0.194916816	0.596701375	0.010375987	0.329917705	0.002084536	3.960986207	0.000111961	0.468891437	0.119659714	0.662991853	0.013620249	0.5521836	0.000414338	3.976787323
Potra2n10c20331	1	turquoise	-0.191104461	0.159781011	-0.560224441	0.339648535	0.425976977	0.004411183	-1.807909513	0.105930877	0.803731544	0.727343329	0.779047071	4.44E-07	1.72E-05	7.29E-06	8.690547719	5.41E-18	-0.874348914	-0.764234712	-0.888769719	2.53E-09	3.49E-06	6.59E-09	-10.6403752	2.90E-26	0.846960833	0.720238248	0.818502551	2.54E-08	2.27E-05	1.02E-06	9.336793993	1.49E-20	-0.82798066	-0.692208907	-0.780324668	9.84E-08	6.33E-05	6.88E-06	-8.704384491	4.79E-18	-0.34403113	-0.573320861	-0.564383238	0.078894396	0.0017712	0.004067122	-4.649908728
Potra2n10c20332	7	black	-0.015461034	0.065704054	-0.624465659	0.938988884	0.74472296	0.001107352	-1.837747312	0.099149473	0.615976107	0.567581025	0.669726764	0.000624629	0.002016434	0.000343962	6.127191384	1.34E-09	-0.348715941	-0.310495612	-0.390745462	0.074638662	0.114959972	0.059037917	-3.095182591	0.002950377	0.278114578	0.144549605	0.19766587	0.160129816	0.471924001	0.354525522	1.787207588	0.110855915	-0.761812852	-0.645691484	-0.744204107	3.91E-06	0.00027539	3.05E-05	-7.704166923	1.98E-14	-0.558935002	-0.629372475	-0.805550198	0.002440783	0.000436284	2.04E-06	-6.97697026
Potra2n10c20333	9	magenta	-0.026130611	0.012830176	0.565253909	0.897060499	0.94935613	0.003998032	1.696127753	0.134792533	-0.52607879	-0.559593282	-0.705158819	0.004823841	0.00240598	0.000119013	-5.889278044	5.82E-09	0.835629075	0.802350493	0.867817918	5.82E-08	4.81E-07	3.97E-08	10.25913478	1.62E-24	-0.849198309	-0.848146519	-0.932867372	2.14E-08	2.32E-08	3.15E-11	-11.77449257	7.93E-32	0.382003639	0.455189622	0.572665233	0.049261227	0.017043716	0.003448952	4.343904012	2.10E-05	0.090124813	0.232763073	0.49005331	0.654835698	0.242655276	0.015060045	2.397198273
Potra2n10c20335	25	orange	0.231546665	0.236705922	-0.764570594	0.245195928	0.234539768	1.36E-05	-1.350026708	0.265511124	-0.197387396	-0.17645315	0.863463945	0.323703151	0.378626763	5.56E-08	2.446685554	0.021626484	0.282882207	0.148737382	-0.759735976	0.152791386	0.459042236	1.66E-05	-1.423991959	0.2316732	-0.240173652	-0.083781444	0.679500237	0.227553019	0.677795533	0.000260345	1.293177168	0.293924686	0.304336259	0.248861012	-0.867058921	0.122728097	0.210665727	4.22E-08	-1.936485431	0.079212413	-0.010501049	0.173052152	-0.82692995	0.958541136	0.388029939	6.30E-07	-2.716659345
Potra2n10c20336	17	grey60	0.169000221	-0.014394247	0.352051764	0.399405245	0.943191624	0.091578636	1.44699542	0.221847309	-0.026350616	0.088460378	-0.146835125	0.896198394	0.660831585	0.493554271	-0.220579598	1.238129682	0.42152079	0.272588402	0.383931696	0.02853564	0.168944604	0.064000162	3.200845362	0.002055376	-0.336288017	-0.304614236	-0.343687898	0.086331103	0.122369437	0.100099624	-2.888439625	0.005807375	0.06333177	-0.131166851	0.141644675	0.753653957	0.514311459	0.509117796	0.188399988	1.275844664	-0.196627707	-0.243117068	0.066674716	0.325606419	0.22173299	0.756906613	-1.110438495
Potra2n10c20338	1	turquoise	0.415235261	-0.155499771	-0.79073037	0.031251806	0.438637544	4.25E-06	-2.083565874	0.055799511	0.923868878	0.909802532	0.943381625	6.34E-12	4.88E-11	5.08E-12	13.85541429	1.77E-43	-0.698619506	-0.760388878	-0.829056984	5.06E-05	4.17E-06	5.56E-07	-8.583667021	1.38E-17	0.687025206	0.668472233	0.728744094	7.55E-05	0.000138321	5.38E-05	7.271674396	5.33E-13	-0.881781208	-0.906433893	-0.918971247	1.23E-09	7.58E-11	2.33E-10	-12.63032836	2.16E-36	-0.836427954	-0.816158715	-0.902008544	5.50E-08	2.11E-07	1.74E-09	-10.81215916
Potra2n10c20340	2	blue	0.110131874	-0.053022772	0.741456835	0.584480813	0.79281109	3.39E-05	2.748662531	0.008975844	-0.81237269	-0.929176865	-0.925664798	2.66E-07	2.64E-12	9.33E-11	-12.44988688	2.10E-35	0.855109152	0.883726032	0.809927983	1.34E-08	1.01E-09	1.62E-06	10.75152788	8.74E-27	-0.766262705	-0.829841318	-0.686796165	3.17E-06	8.68E-08	0.000210039	-8.627283119	9.42E-18	0.883787988	0.914317569	0.963488338	1.00E-09	2.63E-11	4.47E-14	13.90001011	9.50E-44	0.442504347	0.728956416	0.884468508	0.020816115	1.61E-05	9.79E-09	7.826949745
Potra2n10c20341	2	blue	-0.264572291	0.333764791	0.556461128	0.182329752	0.088865726	0.004743326	1.919308944	0.08241787	-0.537306682	-0.55220604	-0.719918615	0.003851143	0.002822032	7.31E-05	-5.984809943	3.25E-09	0.721802191	0.728345534	0.856003743	2.14E-05	1.65E-05	9.62E-08	8.763156865	2.85E-18	-0.723807828	-0.728760867	-0.815649274	1.98E-05	1.63E-05	1.19E-06	-8.413560545	5.97E-17	0.457278339	0.5578185	0.680140082	0.016480266	0.002500799	0.000255549	5.489295242	6.05E-08	0.315792995	0.397222976	0.499047756	0.108574504	0.040203566	0.013045101	3.641402989
Potra2n10c20343	2	blue	0.379778736	0.167199957	-0.112491922	0.050710131	0.404519024	0.600736104	1.335441339	0.272597914	-0.365411484	-0.365914706	-0.173255991	0.060889452	0.060507984	0.418160378	-2.687565289	0.010796254	0.49537421	0.499560874	0.265728814	0.008605161	0.007976392	0.209472718	3.889270907	0.000150819	-0.511002278	-0.51768155	-0.414672083	0.006451557	0.005680937	0.043928441	-4.477850149	1.13E-05	0.37145374	0.288244583	0.13230595	0.056430801	0.144828059	0.53770864	2.342902064	0.028701607	-0.060240826	0.167815501	-0.043613433	0.76533692	0.402766406	0.839642234	0.196775861
Potra2n10c20344	12	tan	-0.463259757	0.10195786	0.119252676	0.014951019	0.612827324	0.578883895	-0.827737439	0.611728817	-0.109080735	-0.120237797	-0.109794601	0.588093786	0.550250838	0.609549975	-0.96345946	0.502975499	-0.24933954	-0.116948846	-0.172985131	0.209760959	0.561288596	0.418899663	-1.54763832	0.1825641	0.253585514	0.194999247	0.316903902	0.201848526	0.329709196	0.131342853	2.207355089	0.040933892	0.159037925	0.192196592	0.2261883	0.428159973	0.336843452	0.287877697	1.648143838	0.148984738	0.511416418	0.395464566	0.351598859	0.006401338	0.04117673	0.092025681	3.831972275
Potra2n10c20346	6	red	0.730651031	-0.110041477	-0.789937772	1.51E-05	0.584791146	4.41E-06	-0.534923919	0.889053702	0.358794624	0.53118262	0.496878448	0.066081173	0.004358569	0.013509529	4.26861461	2.95E-05	-0.144656451	-0.46280332	-0.304278075	0.471593032	0.015063422	0.148285371	-2.717364387	0.009870617	0.147132239	0.359113965	0.142095597	0.463957729	0.065823006	0.5077563	1.900296203	0.086091389	-0.24308529	-0.518370714	-0.519442823	0.221795284	0.005606055	0.009286187	-3.932039076	0.000126343	-0.64242981	-0.516727966	-0.678629583	0.000302554	0.005785942	0.000266996	-6.08976469
Potra2n10c20351	1	turquoise	0.278022784	0.340007925	-0.431735823	0.160273517	0.082694804	0.03514708	0.595301655	0.827462775	0.274304336	0.131453086	0.233357586	0.166171758	0.513385856	0.272456043	1.838133784	0.099064041	-0.163662756	-0.050162534	-0.144493105	0.414673009	0.803767177	0.500547324	-1.015716459	0.464646642	0.084709171	0.042299692	0.09278682	0.674419434	0.834066795	0.666303342	0.619296075	0.803581994	-0.365848721	-0.165061688	-0.295923899	0.060557898	0.410640406	0.160315434	-2.414381994	0.023642892	-0.428901934	-0.228718817	-0.309084218	0.025592925	0.251169788	0.141662459	-2.861161971
Potra2n10c20352	0	grey	-0.148137818	0.410109594	0.053516855	0.460875091	0.033617527	0.803856171	0.972137497	0.496473225	0.117004217	-0.236743629	0.053001805	0.561101944	0.234463037	0.805708553	-0.213654959	1.246224206	-0.110755976	0.415303564	-0.113082127	0.582340249	0.031221211	0.598814692	0.647368232	0.776090476	0.000696374	-0.409876266	0.202624064	0.997249509	0.033728544	0.342335933	-0.698653182	0.727153199	-0.238803521	0.184836387	0.01033639	0.230296714	0.356018187	0.961767546	-0.135165163	1.338721935	-0.053298696	0.11827092	-0.027641798	0.791756161	0.556839637	0.897981487	0.114144717
Potra2n10c20361	1	turquoise	0.241178623	0.426587885	-0.674903241	0.225554515	0.026487701	0.000297162	-0.19398348	1.269283226	0.742790293	0.390408603	0.596705802	9.11E-06	0.044079483	0.002084335	5.814995554	9.10E-09	-0.476570283	-0.22958139	-0.493447607	0.011965185	0.249337585	0.014271683	-3.635630879	0.000415952	0.502782815	0.195428534	0.334929496	0.007519192	0.328624604	0.109638072	3.11133754	0.002793629	-0.683696876	-0.345908784	-0.66964932	8.44E-05	0.077167025	0.000344708	-5.648679102	2.43E-08	-0.631903587	-0.338647426	-0.582014431	0.000406925	0.084010959	0.002848418	-4.969370753
Potra2n10c20364	4	yellow	0.108594481	0.22193255	0.037122223	0.589768405	0.265891715	0.863271264	1.066804755	0.429090016	-0.455852764	-0.413436831	-0.494983241	0.016863136	0.032066097	0.013926302	-4.159387195	4.79E-05	0.094552448	0.260020916	0.427796694	0.638987987	0.190249525	0.037038634	2.280115283	0.033901278	-0.122398723	-0.198416426	-0.414309452	0.54305382	0.321135966	0.044132155	-2.129292327	0.049845123	0.54618975	0.470746916	0.507650702	0.003204979	0.013203912	0.01133052	4.759900553	2.91E-06	0.388439407	0.466383355	0.409209339	0.045252946	0.01420025	0.047076475	3.819597709
Potra2n10c20366	8	pink	-0.384281885	-0.009058487	-0.376932056	0.047811556	0.964232603	0.069424872	-2.2691672	0.03488724	-0.354556142	-0.4449789	0.243120813	0.069582371	0.020031083	0.252316664	-1.779220037	0.112805542	-0.059529856	0.182603055	-0.384827018	0.768031408	0.361961592	0.063330461	-0.737620152	0.691117959	0.042855386	-0.056404519	0.45533009	0.831917275	0.77990688	0.025362557	1.291518265	0.294786039	0.398682615	0.507332941	-0.181822566	0.039409728	0.006911196	0.395150227	2.334604955	0.029346101	0.624606849	0.47719513	-0.11510123	0.000496623	0.011838212	0.592261209	3.300753322
Potra2n10c20367	13	salmon	-0.266033907	-0.246350388	0.168041095	0.179835823	0.215456038	0.43251892	-1.053573267	0.438117501	-0.213882888	0.479789505	-0.236834862	0.284062749	0.011322939	0.2651693	0.228063698	1.229395082	-0.243169106	-0.548541256	-0.028227752	0.221631004	0.003050327	0.895830237	-2.571861574	0.015172999	0.244140935	0.506024805	0.12936519	0.219732172	0.007081591	0.546864294	2.680590416	0.011023861	0.315110045	-0.434884477	0.352657333	0.109382606	0.023392832	0.090983439	0.594568155	0.828198258	0.533955626	-0.317451762	0.375223695	0.004122177	0.106630226	0.070800604	1.838614826
Potra2n10c20369	4	yellow	-0.103225385	-0.02066338	0.847492317	0.608394509	0.91851847	1.74E-07	3.018682532	0.003808146	-0.915478379	-0.899568754	-0.962335539	2.24E-11	1.77E-10	6.26E-14	-14.10037987	5.67E-45	0.752471949	0.72949361	0.826340885	5.98E-06	1.58E-05	6.53E-07	8.688881293	5.49E-18	-0.689870019	-0.622916875	-0.707779825	6.86E-05	0.000519707	0.000109368	-6.944168992	5.71E-12	0.967424117	0.938691562	0.982171936	1.98E-16	4.59E-13	1.84E-17	17.28331635	9.42E-67	0.680437532	0.78947757	0.945028737	9.41E-05	9.82E-07	3.70E-12	10.31343269
Potra2n10c20372	0	grey	0.071262046	-0.251180383	-0.083264313	0.723926179	0.206305048	0.698898901	-0.760888051	0.670085905	-0.530054933	0.265887532	0.274575971	0.004457944	0.180084503	0.194129565	-0.154240884	1.31612971	0.763419545	-0.43807797	-0.264846055	3.62E-06	0.022283016	0.211047161	0.808281772	0.62839259	-0.788192765	0.451308122	0.361558573	1.05E-06	0.018132882	0.08256471	-0.649718657	0.773810955	0.396666357	-0.236143503	-0.158110931	0.040509618	0.235686211	0.460579513	0.084941613	1.398461713	0.084953766	-0.138273011	-0.279471551	0.673530347	0.491575563	0.185977704	-0.933394545
Potra2n10c20373	1	turquoise	0.262565331	-0.04800178	-0.548487326	0.185793253	0.81206808	0.005516962	-1.031257507	0.453630119	0.815537602	0.790929979	0.741952415	2.19E-07	9.09E-07	3.32E-05	8.986302009	3.84E-19	-0.741361203	-0.72138814	-0.724342506	9.68E-06	2.18E-05	6.27E-05	-7.863478339	5.60E-15	0.752103908	0.704825307	0.704359775	6.08E-06	4.05E-05	0.000122098	7.72573901	1.67E-14	-0.750265061	-0.758544643	-0.705569362	6.59E-06	4.54E-06	0.000117455	-8.054796424	1.19E-15	-0.619873876	-0.750826963	-0.666212664	0.000563642	6.43E-06	0.000379264	-7.083439154
Potra2n10c20376	1	turquoise	0.270665624	0.236157792	-0.644639223	0.172090212	0.235657039	0.000672864	-0.578377106	0.84451432	0.926382668	0.876021577	0.882199187	4.22E-12	2.16E-09	1.20E-08	12.38551544	4.70E-35	-0.613625866	-0.538369903	-0.673796806	0.000664117	0.003768387	0.000306671	-6.014867595	2.70E-09	0.628311008	0.483955093	0.559984539	0.000449138	0.010534729	0.004431755	5.370471092	1.18E-07	-0.915470379	-0.865167005	-0.899454227	2.24E-11	5.79E-09	2.28E-09	-12.27509982	1.85E-34	-0.797325954	-0.897361615	-0.893555665	6.40E-07	2.29E-10	4.16E-09	-11.25807064
Potra2n10c20378	17	grey60	0.252529305	0.075245364	-0.188331216	0.203797417	0.709137316	0.378154696	0.446568077	0.982780423	-0.4431494	-0.346191721	-0.150595095	0.020609094	0.076909261	0.482429993	-2.82788151	0.007028572	0.757595047	0.641005167	0.434685742	4.74E-06	0.000315138	0.033781375	6.314051542	4.08E-10	-0.719239999	-0.676605761	-0.500429761	2.36E-05	0.000106638	0.012756129	-6.479972971	1.38E-10	0.456782421	0.256046741	0.107076824	0.016612635	0.197356711	0.618484294	2.470898806	0.020216093	-0.011595727	0.095365478	-0.123069532	0.954223514	0.636094411	0.566702619	-0.092311836
Potra2n10c20379	5	green	-0.035164102	0.517971706	0.186604702	0.861766787	0.005649307	0.38262165	2.065503042	0.058313142	-0.228428537	-0.305949611	-0.140590991	0.251788352	0.120657171	0.512306167	-1.966936763	0.073785752	0.018823506	0.2426117	-0.061573622	0.925752957	0.22272507	0.775019092	0.601999316	0.820761889	0.082751914	-0.120751081	0.169229291	0.681549226	0.54853735	0.429224251	0.351870836	1.087402698	0.39143431	0.376576458	0.215396886	0.043477871	0.052854071	0.312101504	2.929568253	0.005091499	0.356414996	0.298944613	0.266934771	0.068029685	0.129837951	0.207334646	2.707068158
Potra2n10c20381	4	yellow	-0.084783056	0.464845364	0.356537653	0.674150821	0.014565916	0.087237984	2.217924472	0.039839974	-0.38915475	-0.495382996	-0.601157991	0.044823843	0.0086038	0.001890526	-4.635837939	5.33E-06	0.088760016	0.548818706	0.444568918	0.659750659	0.003032508	0.029510372	3.331321471	0.001296521	-0.085276687	-0.480589714	-0.377292579	0.672357205	0.011167829	0.06913717	-2.833518132	0.006905804	0.445570717	0.500628268	0.62017026	0.01984697	0.00782241	0.001225917	4.935417715	1.20E-06	0.448509891	0.365761105	0.539928121	0.018953017	0.060624224	0.006462384	4.136735198
Potra2n10c20382	11	greenyellow	0.093509063	0.057952138	0.065588081	0.642708962	0.774020123	0.760754892	0.616078121	0.806764442	0.089302925	-0.319344815	-0.46570467	0.657793847	0.104443107	0.021820787	-2.063177792	0.058643609	-0.250573235	0.134213382	0.379232454	0.207440563	0.504501809	0.067604726	0.731651992	0.696571508	0.205547203	-0.130527274	-0.301504833	0.303690779	0.516382611	0.152205447	-0.619686659	0.803196151	-0.030265294	0.293770383	0.532641266	0.880878553	0.1369388	0.007370535	2.394476001	0.024966199	0.00451594	0.40440173	0.379241321	0.982164613	0.036418819	0.067597781	2.33213075
Potra2n10c20383	0	grey	0.499593199	0.748436615	-0.098640676	0.007971692	7.14E-06	0.64654821	4.114544466	5.82E-05	0.620842567	0.495389293	-0.086528118	0.000549317	0.008602824	0.687665165	3.429974956	0.000905455	-0.465330688	-0.208859761	0.061332485	0.014449696	0.295791874	0.775878205	-1.900825915	0.085987228	0.502960602	0.149320212	-0.013054589	0.007494619	0.457264217	0.951723646	1.996071724	0.068889175	-0.465341309	-0.506749234	0.122646092	0.014447162	0.006986796	0.56804835	-2.733231361	0.009407439	-0.617134214	-0.54514182	0.09352714	0.000605935	0.003276027	0.663792707	-3.59057719
Potra2n10c20387	12	tan	-0.567903792	-0.206294762	0.352422299	0.002001908	0.301896818	0.091214102	-1.467372989	0.213411927	0.262917891	0.631355305	-0.169128431	0.185181544	0.000413133	0.429503391	2.461565131	0.020749842	-0.54073421	-0.641092234	-0.142192693	0.003589776	0.000314356	0.507463366	-4.3287332	2.25E-05	0.527914379	0.651505897	0.244258194	0.004651878	0.00023224	0.250035035	4.615978408	5.87E-06	-0.2674307	-0.595954627	0.195303323	0.177474822	0.001037312	0.360422249	-2.238241649	0.037807951	0.27542536	-0.409460182	0.455767145	0.164377689	0.033927245	0.025204574	0.892750455
Potra2n10c20388	2	blue	-0.413524877	-0.341199651	0.7776576	0.032025839	0.081554855	7.75E-06	0.518904713	0.905740787	-0.815348924	-0.805848281	-0.863498616	2.22E-07	3.93E-07	5.54E-08	-10.05707228	1.28E-23	0.812742395	0.62817287	0.894905269	2.60E-07	0.000450835	3.63E-09	9.324048349	1.68E-20	-0.824689558	-0.567952574	-0.831371241	1.22E-07	0.00199972	4.84E-07	-8.47122796	3.64E-17	0.731432548	0.806420778	0.816504948	1.46E-05	3.80E-07	1.14E-06	9.017571471	2.88E-19	0.645306283	0.785886112	0.761045515	0.000278483	1.19E-06	1.57E-05	7.980867061
Potra2n10c20389	5	green	-0.21100289	-0.154686814	0.60813975	0.290750945	0.441064334	0.001617583	0.843201647	0.598673516	-0.209325276	-0.465854221	-0.73794275	0.294692281	0.014325188	3.86E-05	-4.632095756	5.43E-06	-0.08402432	0.144675709	0.552083059	0.676911092	0.471533392	0.005155935	1.860148501	0.094296778	0.111866397	-0.052300864	-0.479271968	0.578540213	0.79557281	0.017803726	-1.240517273	0.322176194	0.264341973	0.507196369	0.753312483	0.182724923	0.006928822	2.15E-05	5.050587321	6.61E-07	0.416619667	0.551512018	0.809474012	0.030636381	0.002864106	1.66E-06	6.119798346
Potra2n10c20390	5	green	-0.372635432	-0.329267778	0.81640305	0.055589425	0.093521979	1.15E-06	0.98581352	0.486336945	-0.868965121	-0.689609319	-0.925740305	4.14E-09	6.92E-05	9.23E-11	-10.68967591	1.71E-26	0.810909031	0.606670539	0.830192898	2.91E-07	0.000794001	5.20E-07	8.511489862	2.58E-17	-0.782672888	-0.554943671	-0.715912464	1.41E-06	0.002661186	8.37E-05	-7.278257516	5.07E-13	0.830484445	0.659983589	0.930110518	8.31E-08	0.00017998	4.84E-11	10.21608569	2.52E-24	0.698150342	0.686486743	0.906263104	5.14E-05	7.69E-05	1.09E-09	9.000625688
Potra2n10c20391	1	turquoise	0.354731263	0.002291767	-0.334335599	0.069434939	0.990948305	0.110308206	0.135574966	1.338235946	0.603054807	0.498877679	0.477369355	0.000869858	0.00807628	0.018327687	5.003162478	8.46E-07	-0.161576389	-0.168752606	-0.228511495	0.420727858	0.400106437	0.282821591	-1.592339949	0.166962512	0.178976976	0.153498933	0.132610883	0.371734747	0.444623274	0.536763388	1.330170275	0.275193263	-0.623209008	-0.481189127	-0.545201509	0.000515651	0.011052804	0.005865169	-5.278220229	1.96E-07	-0.73519872	-0.673658497	-0.572630952	1.25E-05	0.000117287	0.003451337	-6.837139107
Potra2n10c20392	4	yellow	-0.267132344	0.018916063	0.719348509	0.177977305	0.925388872	7.45E-05	1.71855169	0.128544052	-0.727407123	-0.81006207	-0.916623535	1.72E-05	3.06E-07	3.16E-10	-10.16376689	4.32E-24	0.712834623	0.613348228	0.81057945	3.01E-05	0.000668923	1.57E-06	7.696149194	2.10E-14	-0.661684137	-0.532960432	-0.660864288	0.000170845	0.004205728	0.000439018	-6.163900025	1.06E-09	0.702169228	0.802082092	0.945883629	4.46E-05	4.89E-07	3.12E-12	10.55469441	7.25E-26	0.555536523	0.830506957	0.877667881	0.002627408	8.30E-08	1.78E-08	8.940547
Potra2n10c20393	4	yellow	0.538459178	-0.00751595	0.438920736	0.003761508	0.970320393	0.031894813	2.991263233	0.004167388	-0.246130475	-0.347125108	-0.583597971	0.215879114	0.076063583	0.002756052	-3.579595355	0.00051619	0.247526966	0.130683737	0.541973513	0.213202022	0.515875559	0.00622498	2.752741316	0.008864786	-0.184356362	-0.093791477	-0.416046383	0.357290745	0.641700966	0.043163092	-2.009279264	0.066761289	0.371054057	0.384056715	0.659840049	0.056717618	0.047953317	0.000451347	4.439574785	1.35E-05	-0.056826384	0.32309441	0.481700106	0.778301024	0.10020998	0.017152819	2.225361759
Potra2n10c20395	4	yellow	0.112183055	-0.130760635	0.368751389	0.577458569	0.515626445	0.076201857	0.993505545	0.480695474	-0.141784304	-0.328429669	-0.658158432	0.480531488	0.094409693	0.000472239	-3.534780495	0.000612171	0.00841812	0.144228935	0.520002923	0.966759662	0.472918034	0.009197257	2.004324519	0.067552964	0.092022559	-0.086679325	-0.412784794	0.648024762	0.667270269	0.04499678	-1.173169602	0.361091699	0.291565683	0.353033717	0.743941992	0.140048284	0.070874256	3.08E-05	4.529421671	8.87E-06	0.167487467	0.322163334	0.650627211	0.403699873	0.101248937	0.00057641	3.554900919
Potra2n10c20396	2	blue	0.258510463	-0.030004385	0.651570687	0.192929584	0.881898362	0.000562358	2.783834983	0.008058054	-0.331553665	-0.313572331	-0.603676533	0.091132735	0.111218431	0.001787859	-3.824115569	0.000196864	0.314644426	0.440085932	0.501108306	0.109936103	0.021607464	0.012616186	3.795244732	0.000221247	-0.311261004	-0.420615412	-0.3940088	0.114020632	0.028914682	0.056769097	-3.3518839	0.001203955	0.34081913	0.267584238	0.572782763	0.081917536	0.177216625	0.003440787	3.581260792	0.00051291	0.079630331	0.024445826	0.6199644	0.692975581	0.903666164	0.001231863	2.264110243
Potra2n10c20397	2	blue	-0.003281006	0.574992888	0.297286354	0.987041423	0.001704787	0.158308145	2.711321378	0.010052346	-0.454442034	-0.498464438	-0.436330776	0.017249197	0.008137206	0.033038306	-4.261644509	3.04E-05	0.689934624	0.772376642	0.641877083	6.84E-05	2.36E-06	0.000721855	7.471610327	1.19E-13	-0.751189138	-0.753877588	-0.720981567	6.33E-06	5.61E-06	7.05E-05	-8.114420058	7.32E-16	0.386155802	0.489599911	0.340012255	0.046644555	0.009540106	0.104024693	3.680577434	0.00034906	0.104230923	0.229169728	0.220745041	0.604887493	0.250210905	0.29994468	1.583286319
Potra2n10c20399	2	blue	-0.115570707	0.729703104	0.63673056	0.565943329	1.57E-05	0.000821379	4.382250623	1.76E-05	-0.551986393	-0.318822947	-0.652530462	0.00283529	0.105042675	0.000548369	-4.85836458	1.78E-06	0.616829356	0.39790672	0.540753488	0.000610808	0.039830136	0.006365691	4.932814033	1.22E-06	-0.577772901	-0.338964871	-0.417991078	0.001599114	0.083702447	0.042098028	-4.127252499	5.51E-05	0.532119463	0.307436903	0.678545429	0.004277449	0.118770895	0.000267647	4.867218293	1.70E-06	0.367627123	0.228681519	0.709749053	0.059223787	0.251249212	0.000102579	4.186517256
Potra2n10c20400	2	blue	0.014576189	0.451571664	0.536847897	0.942474731	0.018057166	0.006834142	3.071024399	0.003199886	-0.766940756	-0.691523345	-0.848771634	3.07E-06	6.48E-05	1.59E-07	-8.769847539	2.68E-18	0.885759029	0.755446053	0.874925605	8.19E-10	5.23E-06	2.24E-08	10.55771415	7.02E-26	-0.881986183	-0.719641714	-0.847482486	1.20E-09	2.33E-05	1.74E-07	-9.992409951	2.47E-23	0.702988774	0.698975958	0.820677376	4.33E-05	4.99E-05	9.03E-07	8.156846261	5.16E-16	0.339528352	0.514120981	0.700341693	0.083156944	0.006081426	0.000138692	5.011699048
Potra2n10c20401	9	magenta	0.083034678	0.015092203	0.716993095	0.680517519	0.940441766	8.07E-05	2.724906406	0.009647958	-0.686438542	-0.837952531	-0.936846468	7.70E-05	4.94E-08	1.64E-11	-10.5686679	6.25E-26	0.714447622	0.802792475	0.933074518	2.84E-05	4.69E-07	3.04E-11	10.3350019	7.34E-25	-0.685379624	-0.769431129	-0.883489778	7.98E-05	2.72E-06	1.07E-08	-9.132002842	1.01E-19	0.63333095	0.77918723	0.894168629	0.000391143	1.68E-06	3.91E-09	9.073913022	1.72E-19	0.317821875	0.627435291	0.790391816	0.106199964	0.00045999	4.32E-06	5.982699599
Potra2n10c20402	26	darkorange	-0.435327096	0.235538503	-0.115832662	0.023236379	0.236923601	0.589894747	-0.968666833	0.499067169	-0.332310511	-0.123429793	0.026002737	0.090351903	0.539635401	0.904002733	-1.284857015	0.298263381	0.527189338	0.499316738	0.217741128	0.004719169	0.008011967	0.306736192	3.874662837	0.000160159	-0.657735448	-0.611352063	-0.402801048	0.000192715	0.000704374	0.050991201	-5.486096638	6.16E-08	0.077361124	0.005770655	-0.198443583	0.701323379	0.977210335	0.352596882	-0.304185282	1.141480106	0.172255281	-0.085998077	-0.218490377	0.39025229	0.66973917	0.305033428	-0.347973076
Potra2n10c20403	4	yellow	0.303157584	-0.078147679	-0.04122632	0.124257451	0.698425965	0.848317183	0.565774713	0.857320408	-0.333480399	-0.657874698	-0.397320803	0.089154892	0.000191903	0.054535988	-4.417382235	1.50E-05	0.435388644	0.654536935	0.342878391	0.023214691	0.000212198	0.100954487	4.575347145	7.13E-06	-0.336360349	-0.65621293	-0.29333134	0.086259261	0.000201783	0.164184282	-4.098065997	6.25E-05	0.466308856	0.638270033	0.422598724	0.014217786	0.00034059	0.039656958	4.85992794	1.76E-06	0.065529477	0.587405239	0.318890196	0.745379114	0.001275454	0.128810191	3.028986634
Potra2n10c20404	0	grey	-0.144489082	-0.269693546	-0.152639844	0.47211153	0.173696054	0.476434063	-1.634932978	0.153094647	-0.337475265	0.035853426	-0.140533723	0.085157619	0.859083359	0.512479734	-1.293502411	0.293756026	0.290801284	-0.061798706	0.098191185	0.14113819	0.759442099	0.648057142	0.952550113	0.511227096	-0.317767031	0.083511176	-0.075087181	0.10626364	0.678780218	0.727309909	-0.912288734	0.542425115	0.310349188	-0.047862775	0.186742489	0.115140322	0.812602783	0.38226406	1.299882226	0.290462007	0.257107781	0.064008396	0.08332248	0.195441626	0.751103436	0.698698149	1.170433548
Potra2n10c20406	2	blue	-0.205529633	0.198202206	-0.01179153	0.303733024	0.321669362	0.956389923	-0.053984249	1.43542157	-0.521965846	-0.347145231	-0.225991265	0.005228822	0.07604543	0.288309105	-3.339840143	0.001257399	0.802770466	0.714434379	0.550830046	4.70E-07	2.84E-05	0.005279422	7.458641919	1.31E-13	-0.844436177	-0.788573278	-0.699801994	3.08E-08	1.03E-06	0.000141065	-8.998927265	3.42E-19	0.375669151	0.229608111	0.108755573	0.053474256	0.249280967	0.61295934	2.110821926	0.052181431	0.196222568	0.097734584	-0.08032851	0.326624211	0.627692555	0.709056414	0.638927097
Potra2n10c20407	3	brown	-0.518363223	-0.280543551	-0.303558306	0.005606864	0.156360481	0.149295827	-3.338234946	0.001264686	0.372323038	0.374141275	0.652921725	0.055810893	0.054531496	0.000542753	4.377479754	1.80E-05	-0.696200762	-0.566727873	-0.774423571	5.51E-05	0.002055268	8.94E-06	-7.130306981	1.50E-12	0.629071102	0.569270152	0.822696158	0.0004399	0.001941406	8.05E-07	7.15707615	1.24E-12	-0.403302437	-0.358801009	-0.562623064	0.036979157	0.066076004	0.004209875	-4.042428772	7.94E-05	0.203694988	-0.026863591	-0.379082662	0.30816422	0.89418871	0.067722123	-0.561673551
Potra2n10c20410	20	royalblue	-0.012338299	0.0810856	-0.26966232	0.951295377	0.687640321	0.202553349	-0.549794937	0.873690048	-0.029060266	0.230412679	0.105291725	0.885590153	0.247580147	0.624381332	0.879583431	0.568627527	0.442121072	0.14841122	0.180654108	0.020939925	0.46003883	0.398246085	2.297071077	0.032422073	-0.480743179	-0.25964184	-0.352679931	0.011138285	0.190919704	0.090961283	-3.277500193	0.00157096	-0.104946834	-0.33420197	-0.247047862	0.602395806	0.088422591	0.244495755	-1.990509191	0.069802309	-0.258129893	-0.45890722	-0.357758938	0.193608928	0.016051589	0.086083423	-3.207663037
Potra2n10c20411	2	blue	0.010553883	0.213883825	0.745964915	0.958332719	0.28406059	2.86E-05	3.267548743	0.001627248	-0.60448611	-0.62373659	-0.71624944	0.000839109	0.000508396	8.27E-05	-6.568704292	7.61E-11	0.912086677	0.815461044	0.867190418	3.59E-11	2.20E-07	4.17E-08	11.32392269	1.50E-29	-0.83686983	-0.780175328	-0.794984721	5.33E-08	1.60E-06	3.47E-06	-9.451562991	5.01E-21	0.559996285	0.563181487	0.66942043	0.002384885	0.002223667	0.000346922	5.859720451	6.95E-09	0.180426985	0.382960895	0.570068439	0.367808347	0.048647958	0.003633589	3.445263281
Potra2n10c20416	2	blue	0.068164294	0.225046783	0.672793235	0.735494752	0.259068068	0.000315524	3.067321522	0.003239796	-0.699570113	-0.62217697	-0.732830138	4.89E-05	0.000530105	4.65E-05	-7.135875947	1.44E-12	0.891748506	0.758347098	0.761583823	4.32E-10	4.58E-06	1.54E-05	9.701717243	4.45E-22	-0.776819886	-0.709348106	-0.681610965	1.89E-06	3.43E-05	0.000244814	-7.805099826	8.92E-15	0.711489426	0.560532358	0.750368699	3.17E-05	0.00235707	2.41E-05	7.035898392	2.97E-12	0.302405033	0.429209718	0.621923523	0.12524117	0.025475784	0.00117627	4.197752306
Potra2n10c20418	7	black	-0.016934764	0.335758485	-0.509725687	0.933185588	0.08685843	0.010946095	-0.56341188	0.859731674	0.267671587	0.124493609	0.407868997	0.177069853	0.536119049	0.047875177	2.325959188	0.030031092	0.05211562	-0.087657282	-0.25529638	0.796281868	0.663731976	0.228588691	-0.81009644	0.626827126	-0.046273783	-0.033345138	0.213705857	0.818720819	0.868854845	0.316007264	0.357806641	1.08073203	-0.323214575	-0.188642023	-0.378897382	0.100076475	0.346024566	0.06786755	-2.598775196	0.014033553	-0.329411133	0.071023009	-0.447235024	0.09337077	0.724816795	0.02843549	-2.085581455
Potra2n10c20419	0	grey	0.345158071	-0.056747098	-0.2885047	0.077854149	0.778602762	0.171560268	0.070953891	1.415151679	-0.066597148	-0.579878715	-0.059421002	0.741368966	0.001522877	0.782697298	-2.265474571	0.035225359	0.20207709	0.491481795	0.25582119	0.312105031	0.0092265	0.227600377	2.853096787	0.006494315	-0.245180428	-0.42202082	-0.366601262	0.217713293	0.028328027	0.078063572	-3.063164194	0.003285148	0.05757829	0.595362797	-0.007906941	0.775441044	0.001052454	0.970749324	2.125103112	0.050367015	-0.226041922	0.396185422	-0.213095599	0.256911832	0.040775545	0.317424066	-0.040156905
Potra2n10c20422	3	brown	-0.004765244	-0.40885611	-0.384646544	0.981180174	0.034217389	0.063465021	-2.365394052	0.027016344	0.322113794	0.440367432	0.468433624	0.101304442	0.021514108	0.020958916	3.704552202	0.000317647	-0.416496111	-0.523506071	-0.661541443	0.030690907	0.005073915	0.000431028	-5.112131472	4.78E-07	0.410012156	0.517335722	0.685375046	0.033663852	0.00571883	0.000219113	5.183284435	3.27E-07	-0.330037278	-0.393010013	-0.399148247	0.09271248	0.042566364	0.05333334	-3.33330904	0.001287293	-0.106879435	-0.293819619	-0.23224652	0.595691285	0.136869932	0.274810906	-1.824272245
Potra2n10c20423	9	magenta	-0.336175085	-0.222905087	0.234884539	0.08644336	0.263748426	0.269240735	-1.015997855	0.464445612	-0.377009095	-0.273479878	-0.456813675	0.052560338	0.167499996	0.024829496	-3.290679546	0.001499185	0.090821387	0.246363527	0.42273814	0.652332552	0.215430777	0.039584876	2.210401263	0.040615989	-0.062045802	-0.298261599	-0.40362017	0.758508314	0.130759592	0.050477149	-2.226273558	0.038993795	0.3245944	0.155233115	0.392704986	0.098552992	0.439432755	0.057667334	2.547764616	0.016262339	0.50247127	0.183668429	0.373836686	0.007562416	0.359119149	0.071932757	3.195441049
Potra2n10c20424	3	brown	-0.310754235	-0.101847829	-0.349325568	0.114641936	0.613212757	0.094294212	-2.210322196	0.040624214	0.589307722	0.712485228	0.618108512	0.001218724	3.05E-05	0.001286588	6.483806128	1.34E-10	-0.844661464	-0.890352298	-0.838730443	3.02E-08	5.03E-10	3.07E-07	-10.97651584	7.44E-28	0.825344719	0.906331393	0.865473658	1.17E-07	7.68E-11	4.77E-08	11.29669809	2.04E-29	-0.581332803	-0.673853829	-0.571105955	0.001472084	0.000116553	0.003558843	-6.036806504	2.36E-09	-0.052114989	-0.424916353	-0.331199324	0.796284283	0.02714967	0.113897038	-2.392260136
Potra2n10c20425	19	lightyellow	0.338867094	-0.293357527	-0.108170553	0.08379738	0.137517249	0.614882406	-0.148077226	1.323422734	-0.033917146	-0.088375114	-0.027310282	0.866624775	0.661139289	0.899198911	-0.427707206	1.003296454	0.028599098	-0.02220371	0.119238889	0.887394311	0.912466645	0.578928102	0.342917827	1.09749042	-0.102788528	-0.02427412	-0.102261097	0.60992078	0.904339747	0.634444222	-0.645759485	0.777652695	0.072277221	0.01999921	0.101663466	0.720147699	0.921129321	0.636436105	0.543011641	0.880682681	-0.160040075	0.127865139	-0.119956927	0.425217351	0.525046807	0.576627736	-0.42127217
Potra2n10c20426	1	turquoise	0.612131745	-0.264842566	-0.288976568	0.000690337	0.181866782	0.170829173	0.467602398	0.960103424	0.614514232	0.597668942	0.603955226	0.000648942	0.000994513	0.001776797	5.951627171	3.98E-09	-0.159812502	-0.472887141	-0.325363074	0.425884599	0.012736845	0.120801715	-2.862806211	0.006298609	0.260853852	0.465357562	0.210165935	0.188782673	0.014443283	0.3242795	2.803866558	0.00757407	-0.498088263	-0.523055547	-0.623695261	0.008193003	0.005118818	0.001127862	-5.233866349	2.49E-07	-0.816048367	-0.690807751	-0.67554868	2.12E-07	6.64E-05	0.000291735	-7.980209838
Potra2n10c20427	3	brown	0.536004461	0.156637478	-0.523442032	0.003954606	0.435253452	0.008666554	0.610198729	0.812595257	0.836942114	0.493198781	0.72750838	5.31E-08	0.008947945	5.62E-05	7.555764478	6.25E-14	-0.713122062	-0.490165771	-0.792998403	2.98E-05	0.009444885	3.81E-06	-7.050626919	2.67E-12	0.747824212	0.552257718	0.828421191	7.34E-06	0.002818921	5.77E-07	7.792653118	9.84E-15	-0.692517438	-0.388010172	-0.623901097	6.26E-05	0.045511981	0.00112235	-5.624302825	2.79E-08	-0.741942703	-0.43230143	-0.590752027	9.45E-06	0.024323063	0.002369758	-5.93025603
Potra2n10c20428	5	green	0.091873334	0.569754847	0.513038314	0.648559333	0.001920326	0.010354729	3.669177815	0.000364998	-0.012903543	-0.397021279	-0.303926428	0.949066901	0.040314254	0.148778426	-2.099880945	0.053608973	-0.218868867	0.452442414	0.200534651	0.272716864	0.017808844	0.347441972	1.316363939	0.28207788	0.150469829	-0.419015791	-0.071804577	0.453767785	0.029594303	0.738816385	-1.046018066	0.443329037	0.024306306	0.36506894	0.355670359	0.90421348	0.061150187	0.08806492	2.182168338	0.043645667	0.081530239	0.354848953	0.443340146	0.686013093	0.069335994	0.030016581	2.596853572
Potra2n10c20429	4	yellow	0.07720056	-0.076410002	0.411448129	0.701915348	0.704832455	0.045765663	1.186653797	0.35304631	-0.101722133	-0.313829081	-0.395620925	0.613653188	0.11091033	0.055673457	-2.365404108	0.02701561	-0.037916761	0.030620471	0.240653118	0.851060358	0.879490575	0.257313213	0.643641062	0.779712325	0.227085953	0.099756882	-0.036172934	0.254662261	0.620556235	0.866736871	0.858105807	0.586251062	0.27433184	0.401822774	0.535648505	0.166127577	0.03774423	0.006983646	3.661462481	0.000376169	0.194817059	0.3809357	0.455646515	0.33017015	0.04995257	0.025248099	3.059510539
Potra2n10c20430	7	black	0.206795286	0.442648095	-0.544650232	0.300699388	0.020769834	0.005925354	0.324506621	1.118331766	0.770626162	0.625010705	0.711351015	2.57E-06	0.000491242	9.73E-05	7.476301092	1.15E-13	-0.531658149	-0.28052125	-0.483059084	0.004317232	0.156394799	0.016797071	-3.969399388	0.000108081	0.48137621	0.160911132	0.297690353	0.011017106	0.422668689	0.157716354	2.814790248	0.007321362	-0.812052389	-0.66781199	-0.780155135	2.71E-07	0.000141225	6.93E-06	-8.431697492	5.11E-17	-0.695576462	-0.677825592	-0.798532969	5.63E-05	0.000102487	2.91E-06	-7.82465158
Potra2n10c20432	2	blue	0.676114354	0.003759218	0.012001058	0.000108352	0.98515288	0.95561574	2.416035549	0.023535794	0.162971613	-0.207990285	0.041808139	0.4166734	0.297852555	0.846201194	-0.021331865	1.474471387	0.282049406	0.412508513	0.285692448	0.154055617	0.032493046	0.175962643	2.898909342	0.005616947	-0.190975907	-0.398230986	-0.409037155	0.339979642	0.039654005	0.047178491	-2.951555663	0.004742663	-0.080160121	0.183606802	-0.137722302	0.69103161	0.359283212	0.521035384	-0.071132218	1.41493879	-0.606192844	-0.020761573	-0.290242512	0.000803681	0.918132539	0.168878492	-2.89822115
Potra2n10c20433	19	lightyellow	-0.047706432	-0.019034354	-0.339723049	0.813204275	0.924923586	0.104338277	-1.150814483	0.374712848	-0.395101083	0.184102891	0.053896471	0.04138021	0.357963783	0.802491534	-0.522489732	0.901994091	0.404248105	0.011431867	0.09461779	0.036496715	0.954869732	0.660100392	1.527595251	0.189919593	-0.461969756	-0.116093185	-0.105387401	0.015270499	0.564176586	0.624064696	-2.065938807	0.058251387	0.346728298	-0.29088814	-0.017392386	0.076422231	0.14101404	0.935710607	0.132405997	1.341994757	0.210442215	-0.135485517	-0.195631263	0.292064458	0.500433203	0.359600336	-0.313514515
Potra2n10c20436	25	orange	0.551816527	0.144509809	-0.276468183	0.00284558	0.472047303	0.190950351	1.444066704	0.223080319	0.045478061	-0.230947483	0.145989799	0.821788476	0.246453826	0.496072711	-0.149373503	1.321888378	0.23588779	0.410795976	0.110222309	0.23620869	0.033292648	0.608148817	2.253984141	0.036295749	-0.318997993	-0.422453499	-0.197481745	0.104841282	0.028149365	0.354983036	-2.797049767	0.007735738	-0.031661684	0.194232786	-0.147014405	0.875423692	0.331651058	0.493020968	0.07546404	1.409768262	-0.462350692	-0.067277962	-0.41267876	0.015175576	0.738815275	0.045057401	-2.827113845
Potra2n10c20438	3	brown	0.274831673	-0.410786771	-0.488700278	0.165326103	0.033296988	0.015384072	-1.89295994	0.087544796	0.800923891	0.663205549	0.708654528	5.22E-07	0.000163022	0.000106306	7.879129416	4.95E-15	-0.795576898	-0.816284981	-0.837487363	7.05E-07	2.09E-07	3.32E-07	-9.727309989	3.46E-22	0.836606874	0.864810193	0.913439256	5.43E-08	5.97E-09	4.70E-10	11.47177521	2.74E-30	-0.659943811	-0.589143085	-0.599664669	0.000180198	0.001223545	0.001953743	-6.116463224	1.44E-09	-0.534623665	-0.461037711	-0.514158401	0.004066888	0.015504818	0.01016085	-4.700786181
Potra2n10c20439	0	grey	0.045113274	0.421433659	0.090925496	0.823195659	0.028571943	0.672630949	1.674632878	0.141009427	0.314797618	-0.081774416	0.006484717	0.10975377	0.685120068	0.976009016	0.721652485	0.705762243	-0.453820591	0.000345755	-0.247014243	0.017421553	0.998634359	0.244562031	-2.095114144	0.05424127	0.405782605	0.078147133	0.387610079	0.03572459	0.698427974	0.061283062	2.576484345	0.014971609	-0.258913717	0.118820312	0.103073128	0.192211541	0.554995615	0.631741693	-0.140075746	1.332900216	-0.083151861	0.104689362	0.156152007	0.680090126	0.603291423	0.466224467	0.489079012
Potra2n10c20440	5	green	-0.275764146	0.091768362	0.753547366	0.163838205	0.648935476	2.13E-05	2.105311293	0.05289633	-0.90657102	-0.886390261	-0.98037362	7.45E-11	7.67E-10	5.24E-17	-14.65601173	1.85E-48	0.789200165	0.663066438	0.910393528	9.97E-07	0.000163724	6.78E-10	9.533989232	2.27E-21	-0.710467321	-0.546077022	-0.824003405	3.29E-05	0.003212558	7.47E-07	-7.498834527	9.66E-14	0.910686637	0.915242299	0.947235373	4.34E-11	2.31E-11	2.38E-12	13.80701186	3.47E-43	0.716471492	0.799110737	0.893477445	2.63E-05	5.79E-07	4.19E-09	9.659987606
Potra2n10c20442	4	yellow	-0.051676056	0.215077986	0.619185472	0.797965012	0.281316321	0.001254583	2.441159082	0.021960306	-0.672241971	-0.624713418	-0.653073664	0.000122731	0.000495198	0.000540586	-6.581289849	7.00E-11	0.538813043	0.554978102	0.555037082	0.003734345	0.002659214	0.004874373	5.239231139	2.42E-07	-0.487768556	-0.547643671	-0.371392422	0.0098538	0.003108588	0.07396138	-4.370613212	1.86E-05	0.721230324	0.65269829	0.687096001	2.19E-05	0.000224166	0.000208167	7.160478827	1.21E-12	0.493003447	0.572659204	0.644862595	0.008979276	0.00179809	0.000669031	5.515105081
Potra2n10c20444	1	turquoise	0.1941659	-0.186854473	-0.748789107	0.331820846	0.350697602	2.56E-05	-2.605393916	0.013765303	0.935677634	0.900417468	0.96265945	8.23E-13	1.60E-10	5.70E-14	14.53451909	1.10E-47	-0.700843145	-0.769414811	-0.834941762	4.67E-05	2.72E-06	3.89E-07	-8.710829817	4.52E-18	0.681881415	0.680172345	0.720046565	8.97E-05	9.49E-05	7.27E-05	7.256120638	5.98E-13	-0.947783097	-0.923774553	-0.964793202	6.49E-14	6.43E-12	3.02E-14	-15.32903864	7.34E-53	-0.749652356	-0.724027264	-0.904345892	6.77E-06	1.96E-05	1.35E-09	-9.500862132
Potra2n10c20445	3	brown	0.037804337	-0.338210404	-0.492406335	0.851497136	0.084437094	0.014509847	-2.367402884	0.026870131	0.638748145	0.689236852	0.811017588	0.000336016	7.01E-05	1.53E-06	7.686224259	2.27E-14	-0.835288285	-0.907455279	-0.917980028	5.96E-08	6.64E-11	2.65E-10	-12.11496295	1.32E-33	0.874333744	0.907148751	0.920000754	2.53E-09	6.91E-11	2.04E-10	12.56607586	4.87E-36	-0.532737502	-0.626965141	-0.746905566	0.00422464	0.00046591	2.76E-05	-6.456139234	1.61E-10	-0.219399796	-0.384586679	-0.559085117	0.271526102	0.04762019	0.004509604	-3.524312385
Potra2n10c20446	17	grey60	0.484346	0.418726092	0.153081327	0.010463171	0.029718753	0.475144481	3.231815784	0.001845095	0.398218467	-0.31848237	0.044583237	0.039660793	0.10543534	0.836122999	0.385159378	1.050179006	0.106792969	0.68798163	0.303839343	0.595990567	7.31E-05	0.14890071	3.595833053	0.000485033	-0.116659724	-0.677405269	-0.4032989	0.562263677	0.000103901	0.050678283	-3.875765157	0.000159435	-0.411641113	0.286049784	-0.136068598	0.032896093	0.148050521	0.526099626	-0.784524179	0.6490989	-0.711551341	0.022009755	-0.245961942	3.16E-05	0.913228423	0.2466424	-3.186592631
Potra2n10c20447	4	yellow	-0.29661004	0.001305276	0.809352234	0.133007819	0.994844537	1.67E-06	2.167919744	0.04524719	-0.97986728	-0.980972707	-0.990684125	5.17E-19	2.57E-19	1.51E-20	-20.59158353	4.90E-94	0.805213898	0.79209027	0.891395273	4.08E-07	8.53E-07	5.13E-09	10.19167997	3.24E-24	-0.785019735	-0.7216133	-0.793747674	1.24E-06	2.16E-05	3.68E-06	-8.613608099	1.06E-17	0.96417103	0.978815942	0.982011764	6.40E-16	9.71E-19	2.02E-17	18.69471892	8.20E-78	0.784582461	0.922401494	0.933264011	1.27E-06	7.98E-12	2.95E-11	12.24262406
Potra2n10c20448	13	salmon	0.300034972	-0.602146398	0.700227614	0.128376472	0.000889878	0.000139191	1.232842428	0.326451837	0.225780538	-0.296821289	-0.357019876	0.257477056	0.132718696	0.086780727	-1.231585389	0.327156002	-0.466744038	0.021626669	0.267521991	0.014115604	0.914733251	0.206298899	-0.655447306	0.768269703	0.428774399	0.039596779	-0.174599585	0.025641592	0.844538467	0.414503762	0.959923066	0.505640905	-0.174530034	0.317653517	0.419697044	0.383927563	0.106395522	0.041180825	1.652166303	0.147750981	-0.144021841	0.338066854	0.422197837	0.473560572	0.084577426	0.039864801	1.816796078
Potra2n10c20449	10	purple	0.03547786	-0.158879699	0.58403173	0.860545189	0.428625586	0.002731199	1.450362412	0.220436225	-0.618859765	-0.752419961	-0.845333973	0.000578986	5.99E-06	2.00E-07	-8.269063742	2.03E-16	0.746060065	0.802104019	0.923409079	7.92E-06	4.88E-07	1.28E-10	10.33569944	7.29E-25	-0.733324727	-0.801886828	-0.923034206	1.35E-05	4.94E-07	1.35E-10	-10.24587103	1.85E-24	0.514940641	0.662106397	0.768517199	0.00598718	0.000168641	1.15E-05	6.696483953	3.20E-11	0.218406293	0.542162315	0.630101825	0.273757051	0.003485427	0.000966805	4.401901457
Potra2n10c20450	9	magenta	-0.138667903	0.092613947	0.351290692	0.490327163	0.645907899	0.092330791	0.858837823	0.585644995	-0.712416386	-0.613245701	-0.702338954	3.06E-05	0.000670705	0.000130213	-6.99776401	3.90E-12	0.896769623	0.832620745	0.850728025	2.45E-10	7.18E-08	1.39E-07	11.06472912	2.79E-28	-0.942640768	-0.89920781	-0.918448785	2.04E-13	1.85E-10	2.50E-10	-13.59819528	6.16E-42	0.585482413	0.51086735	0.584065821	0.001335097	0.006467989	0.002729254	5.374785328	1.15E-07	0.315632218	0.348451079	0.463170284	0.108764342	0.074874471	0.022646659	3.350845106
Potra2n10c20451	0	grey	0.590540496	0.2788639	0.102712899	0.001183142	0.158960194	0.632940012	3.064689466	0.003268442	-0.00801542	0.124336181	0.054221945	0.968348987	0.53663873	0.80132197	0.48463345	0.941904572	0.194568651	0.076776385	-0.09334394	0.330799277	0.703480015	0.664413664	0.537481277	0.886402822	-0.031818669	-0.082619215	0.229791894	0.874810789	0.682033592	0.280059058	0.302663445	1.143219537	0.219744346	-0.080150514	0.062030727	0.270755137	0.691066845	0.773391244	0.581188047	0.841670584	-0.269860965	-0.191459112	-0.020266527	0.173418737	0.338736095	0.925113607	-1.413294328
Potra2n10c20452	8	pink	-0.206517141	0.010738801	-0.728857488	0.301364442	0.957603294	5.36E-05	-3.082254905	0.003081582	-0.148762294	0.141096647	0.691064539	0.458966164	0.482684329	0.000184725	2.279181603	0.033984408	-0.225236398	-0.32698669	-0.828243319	0.258656312	0.095952902	5.84E-07	-4.843721535	1.91E-06	0.106914817	0.349339043	0.835190016	0.595568837	0.074086156	3.84E-07	4.625896565	5.59E-06	0.127419636	-0.114339674	-0.625589689	0.526503532	0.570115846	0.001078002	-1.949732802	0.076811962	0.322009213	-0.021601906	-0.53798219	0.10142169	0.914830531	0.006695219	-0.726879285
Potra2n10c20453	11	greenyellow	-0.699742577	-0.280655646	0.210667354	4.86E-05	0.156188068	0.323099866	-2.755583516	0.008788132	-0.564727935	-0.073770673	-0.499464944	0.002148831	0.714600742	0.012957308	-3.54573537	0.000587279	0.123713617	-0.222945916	0.181985067	0.538696185	0.263658691	0.394720751	0.202756077	1.258988535	-0.183299781	0.200303445	-0.093927704	0.360101217	0.316460842	0.662435741	-0.204147891	1.257356896	0.508835456	0.075224393	0.541106274	0.006719755	0.709214912	0.006324732	3.477779809	0.000758378	0.860668689	0.404966725	0.652861988	8.51E-09	0.036133478	0.000543608	7.094055085
Potra2n10c20455	2	blue	-0.480082793	-0.134739288	0.618646598	0.011265882	0.502817848	0.001270511	0.056002823	1.433009337	-0.83571694	-0.725647466	-0.854974172	5.79E-08	1.84E-05	1.04E-07	-9.588992708	1.33E-21	0.741987438	0.675488562	0.728194358	9.43E-06	0.000110569	5.48E-05	7.630445531	3.51E-14	-0.735833821	-0.665410783	-0.648752258	1.22E-05	0.000152243	0.000605236	-7.127576248	1.53E-12	0.711187467	0.647168301	0.814064828	3.21E-05	0.000263812	1.30E-06	7.876316279	5.06E-15	0.697183931	0.530286169	0.801107504	5.32E-05	0.004437412	2.56E-06	7.175961416
Potra2n10c20456	1	turquoise	0.298781483	0.1282036	-0.469423468	0.130057642	0.523941389	0.020653197	-0.117491756	1.359705565	0.604994199	0.31322416	0.533526532	0.000828423	0.11163725	0.007254833	4.570655485	7.29E-06	-0.407986753	-0.315687206	-0.432383611	0.034638441	0.108699387	0.034843489	-3.447390914	0.000849043	0.416348436	0.285270619	0.390662533	0.030756179	0.149206781	0.059096471	3.243879343	0.001768705	-0.621797622	-0.348961193	-0.510773119	0.000535506	0.074420821	0.01075617	-4.679594147	4.31E-06	-0.610926812	-0.33498946	-0.519049489	0.000712134	0.087628592	0.009349064	-4.613807944
Potra2n10c20457	26	darkorange	0.025160044	-0.008316418	-0.759561676	0.900865086	0.967161034	1.67E-05	-2.646317171	0.012206022	0.022629764	-0.347925746	0.697536167	0.910793542	0.075343866	0.000151417	1.352832938	0.264163511	0.129861428	0.307234032	-0.445778857	0.518543134	0.119026903	0.029018612	-0.004758842	1.494304512	-0.134451631	-0.313667547	0.327379107	0.503738585	0.111104098	0.118383052	-0.407129275	1.025869564	-0.086463871	0.314786238	-0.72431178	0.668050729	0.109767307	6.28E-05	-1.791895824	0.109724482	-0.156414092	0.251116122	-0.81775526	0.435916792	0.206425031	1.06E-06	-2.828739192
Potra2n10c20458	5	green	-0.586420505	0.079790527	0.682795671	0.001305704	0.692387568	0.000236456	0.549756366	0.873729736	-0.808858236	-0.739656073	-0.848397854	3.29E-07	1.04E-05	1.63E-07	-9.371617724	1.07E-20	0.384935013	0.46317891	0.691802949	0.047402228	0.014970878	0.000180627	4.924451994	1.27E-06	-0.451308763	-0.390915751	-0.624153897	0.018132698	0.043781205	0.001115613	-4.577506477	7.06E-06	0.720881542	0.750615559	0.805470899	2.22E-05	6.49E-06	2.05E-06	8.454901121	4.19E-17	0.910152609	0.862803067	0.879914145	4.66E-11	7.10E-09	1.47E-08	11.90164466
Potra2n10c20459	7	black	-0.331962723	0.040177234	-0.621934494	0.090710084	0.842287421	0.001175965	-2.851828226	0.006520288	0.481783544	0.718088908	0.648975668	0.010939713	2.47E-05	0.000601737	6.219866816	7.46E-10	-0.302392722	-0.440381087	-0.45173138	0.12525731	0.021509588	0.026693888	-3.584139314	0.000507287	0.201247982	0.297986438	0.26910238	0.314136561	0.131132228	0.203528757	2.22324456	0.03929897	-0.676614668	-0.80340988	-0.73132939	0.000106607	4.53E-07	4.91E-05	-8.097047014	8.45E-16	-0.31322146	-0.715935322	-0.738572959	0.111640503	2.68E-05	3.77E-05	-6.096950611
Potra2n10c20460	15	midnightblue	0.425418478	0.039276827	-0.782536053	0.026949423	0.845779774	6.22E-06	-1.423642333	0.231825052	0.835230317	0.844438553	0.7857917	5.99E-08	3.08E-08	5.36E-06	9.919785713	5.12E-23	-0.472619501	-0.628713671	-0.563202788	0.012794491	0.000444223	0.0041624	-5.342692103	1.37E-07	0.508700858	0.524827681	0.426797142	0.006736721	0.004944113	0.037531199	4.537097012	8.56E-06	-0.799216906	-0.883359164	-0.809897665	5.75E-07	1.05E-09	1.63E-06	-10.23141197	2.15E-24	-0.843020028	-0.74848913	-0.85568949	3.42E-08	7.13E-06	9.84E-08	-9.812024025
Potra2n10c20461	1	turquoise	-0.433245072	-0.023935888	-0.748695704	0.023979805	0.905666774	2.57E-05	-4.034949535	8.19E-05	0.287794816	0.832372153	0.868047763	0.145484274	7.30E-08	3.90E-08	7.895347852	4.34E-15	-0.249431001	-0.70693283	-0.920711757	0.209588331	3.75E-05	1.85E-10	-7.594571336	4.63E-14	0.130680011	0.617433074	0.879906813	0.515887632	0.00060119	1.47E-08	6.184791855	9.33E-10	-0.479599975	-0.879702639	-0.842853194	0.011359939	1.51E-09	2.36E-07	-8.80933863	1.89E-18	-0.08491185	-0.69160333	-0.716675216	0.673682681	6.46E-05	8.15E-05	-5.141713054
Potra2n10c20462	7	black	0.005102149	-0.044619066	-0.820738232	0.979849861	0.825102938	9.00E-07	-3.252951166	0.001713197	0.807219845	0.812206842	0.842531497	3.63E-07	2.69E-07	2.41E-07	9.832750297	1.22E-22	-0.554449833	-0.598718375	-0.712580264	0.002689606	0.000969076	9.35E-05	-6.21541237	7.68E-10	0.512502515	0.461185652	0.579718622	0.006271203	0.015467428	0.002986983	4.867009367	1.70E-06	-0.909245551	-0.869790877	-0.885194404	5.26E-11	3.84E-09	9.17E-09	-12.03200109	3.62E-33	-0.647745581	-0.760316401	-0.854472549	0.000259404	4.19E-06	1.07E-07	-8.55077659
Potra2n10c20463	1	turquoise	-0.29835957	-0.057416061	-0.597141352	0.1306271	0.776057865	0.002064658	-2.919221444	0.005263603	0.717234728	0.861293313	0.784059555	2.55E-05	8.07E-09	5.81E-06	9.210781262	4.86E-20	-0.84588375	-0.702315746	-0.740940684	2.76E-08	4.43E-05	3.45E-05	-8.680291315	5.92E-18	0.797336928	0.600482992	0.636243273	6.39E-07	0.000927576	0.000831387	7.189297054	9.77E-13	-0.770387669	-0.896398949	-0.80911858	2.60E-06	2.56E-10	1.70E-06	-10.18939691	3.32E-24	-0.233840534	-0.751981646	-0.700064931	0.240419393	6.11E-06	0.000139905	-5.858568905
Potra2n10c20464	2	blue	0.205872903	0.170356408	0.836707545	0.302908363	0.395577129	3.49E-07	4.376487643	1.81E-05	-0.65633333	-0.715044763	-0.878206592	0.000201053	2.77E-05	1.70E-08	-8.564860458	1.62E-17	0.85127338	0.75617926	0.894973671	1.82E-08	5.06E-06	3.61E-09	10.40619149	3.48E-25	-0.776989164	-0.70162104	-0.81346068	1.88E-06	4.55E-05	1.34E-06	-8.588023589	1.33E-17	0.682065975	0.675603156	0.831627473	8.91E-05	0.00011016	4.77E-07	8.006252311	1.77E-15	0.20343342	0.500295013	0.784355556	0.308799233	0.007870215	5.73E-06	5.043677759
Potra2n10c20465	4	yellow	0.143352847	-0.152951018	0.670024454	0.475639297	0.446270016	0.000341107	2.167293354	0.045318739	-0.692065629	-0.853044454	-0.80150391	6.36E-05	1.59E-08	2.51E-06	-9.103828142	1.31E-19	0.671769871	0.63841704	0.64644307	0.000124594	0.000339178	0.000642442	6.613543129	5.63E-11	-0.525848298	-0.534693486	-0.505631589	0.00484581	0.004061146	0.011715214	-4.917434911	1.32E-06	0.80305411	0.884992887	0.876600741	4.62E-07	8.87E-10	1.95E-08	10.91807026	1.42E-27	0.409822636	0.792208813	0.813963836	0.033754102	8.48E-07	1.31E-06	7.45040229
Potra2n10c20466	1	turquoise	0.335415259	-0.043151673	-0.420099403	0.087201527	0.830771669	0.040966809	-0.330089813	1.111998151	0.620058868	0.282850163	0.384845315	0.000560881	0.152839893	0.063316831	4.031323029	8.32E-05	-0.447163531	-0.134285241	-0.323795518	0.019358325	0.504271549	0.122707023	-2.688533049	0.01076501	0.509959578	0.081820531	0.265622672	0.006579468	0.68495146	0.209661607	2.598008954	0.014064907	-0.51973001	-0.304137207	-0.362283932	0.005460806	0.122985398	0.081905484	-3.597054356	0.000482762	-0.564026675	-0.362065273	-0.376880119	0.002182494	0.063473804	0.069466393	-4.012159915
Potra2n10c20467	2	blue	0.060111893	0.547900467	0.592726169	0.765825362	0.003091823	0.002271648	3.796656671	0.000219991	-0.760823013	-0.411082663	-0.708975802	4.09E-06	0.033157701	0.0001052	-6.539638887	9.25E-11	0.837570223	0.676502636	0.85231493	5.07E-08	0.000106996	1.25E-07	9.300741496	2.09E-20	-0.762375155	-0.678803594	-0.777019228	3.81E-06	9.93E-05	7.97E-06	-8.089543998	8.98E-16	0.785683834	0.367699895	0.690455412	1.20E-06	0.059169686	0.000188166	6.472333015	1.45E-10	0.386534243	0.190157105	0.499162593	0.04641163	0.342093119	0.013020887	3.217189789
Potra2n10c20469	12	tan	-0.37859833	-0.366604922	-0.047151442	0.051492318	0.059987789	0.826818374	-2.387870033	0.0254195	0.053570472	0.190800944	0.055405261	0.790717441	0.340430593	0.797073328	0.862613466	0.582525036	-0.549137029	-0.642863281	-0.435458336	0.003012173	0.000298814	0.033430755	-5.247839683	2.31E-07	0.552830375	0.718558324	0.592609376	0.002784636	2.43E-05	0.002277355	6.254369401	5.99E-10	-0.022053651	-0.11933105	0.048082787	0.913056012	0.553283851	0.823449616	-0.27949274	1.169800063	0.411389503	0.165276246	0.247363765	0.033013755	0.410023854	0.243873577	2.427906216
Potra2n10c20470	6	red	0.808629376	-0.060074151	-0.508875468	3.33E-07	0.765968358	0.011102289	1.548589228	0.182220746	0.05107242	-0.039676597	0.313334004	0.800277843	0.844228855	0.135984591	0.9110061	0.543438239	0.355681661	0.262511988	-0.030589078	0.068639009	0.185885928	0.887168315	1.766789215	0.115895303	-0.317440378	-0.331097778	-0.097889616	0.10664348	0.09160552	0.649070256	-2.208313895	0.040833599	0.024904062	-0.020859565	-0.323960491	0.901868884	0.917747422	0.122505484	-0.898388592	0.553467624	-0.606305425	-0.301642109	-0.575219972	0.00080139	0.126244249	0.003275107	-4.70280471
Potra2n10c20471	2	blue	-0.061912511	-0.062547221	0.559194294	0.759011985	0.75661445	0.004500093	1.350794551	0.265141881	-0.627627998	-0.754877603	-0.654114158	0.000457582	5.37E-06	0.000525944	-7.08899538	2.03E-12	0.754982495	0.763303816	0.746334622	5.34E-06	3.64E-06	2.82E-05	8.352607729	1.00E-16	-0.775765072	-0.780685188	-0.750219078	1.99E-06	1.56E-06	2.42E-05	-8.645680313	8.02E-18	0.51847072	0.655278023	0.553025464	0.005595259	0.000207536	0.005064665	5.60870054	3.06E-08	0.257153642	0.557286354	0.510087814	0.195359139	0.002529846	0.010880122	4.099028737
Potra2n10c20472	1	turquoise	-0.010131913	0.217921509	-0.798333621	0.959997343	0.274849906	2.94E-06	-2.352479348	0.027973088	0.474398731	0.432386903	0.672558157	0.012415298	0.024291808	0.000317629	5.032972022	7.24E-07	-0.338074273	-0.239019504	-0.580017153	0.084570169	0.229862747	0.002968648	-3.513522791	0.00066331	0.276320463	0.155907269	0.46359683	0.162955042	0.437423819	0.022505923	2.631826015	0.012739101	-0.559780649	-0.437202706	-0.698543744	0.002396153	0.022582829	0.000146734	-5.520067949	5.08E-08	-0.40041749	-0.320553489	-0.710124869	0.03848249	0.103064273	0.000101326	-4.586754571
Potra2n10c20473	3	brown	0.187910967	-0.119348395	-0.67338424	0.347931182	0.553225759	0.000310284	-2.009404587	0.066741366	0.607725789	0.593953883	0.553924204	0.000772977	0.001089274	0.00497889	5.699739751	1.80E-08	-0.797045738	-0.785137911	-0.772138788	6.50E-07	1.24E-06	9.87E-06	-8.981224426	4.02E-19	0.79265585	0.778016211	0.774380746	8.28E-07	1.78E-06	8.96E-06	8.909071684	7.72E-19	-0.563551447	-0.580659509	-0.50097841	0.002205563	0.001495418	0.012642877	-5.248110527	2.31E-07	-0.335009418	-0.389951338	-0.360171684	0.087608539	0.044349799	0.083836269	-3.215663121
Potra2n10c20474	2	blue	0.426060968	0.135024339	0.370596611	0.026694946	0.501906275	0.074631156	2.759589564	0.008681103	-0.504660247	-0.636141789	-0.569038622	0.00726309	0.000361624	0.003709087	-5.523223334	4.99E-08	0.596258792	0.687065102	0.618434325	0.001029604	7.54E-05	0.001276833	6.37230184	2.79E-10	-0.569399386	-0.635460399	-0.658584892	0.001935766	0.000368594	0.000466863	-6.17341246	1.00E-09	0.577112489	0.630232023	0.488722928	0.001623692	0.000426113	0.015378602	5.488341451	6.09E-08	0.050742995	0.377000547	0.429804467	0.80154073	0.052566128	0.036064695	2.536131029
Potra2n10c20475	0	grey	0.530663297	0.422735158	0.332322421	0.004404097	0.028033552	0.112602194	3.943689315	0.000120356	0.524348864	0.174197356	-0.007107254	0.004990811	0.384848845	0.973706606	2.169808765	0.045032004	-0.297758357	0.022217571	0.031147272	0.131441692	0.912412207	0.885122516	-0.737878646	0.690882295	0.351355927	-0.058894953	-0.060902685	0.072319266	0.770439835	0.777410107	0.724066636	0.703537239	-0.436325301	-0.156522552	0.011802935	0.022886667	0.435594652	0.956347782	-1.7737073	0.114167367	-0.626020391	-0.365995313	0.039685294	0.000478009	0.060447053	0.853926543	-3.121698963
Potra2n10c20476	6	red	0.537015605	-0.216936027	-0.813116544	0.003874067	0.2770801	1.37E-06	-1.981170456	0.071358242	0.247729229	0.541142958	0.631824467	0.212816154	0.003559641	0.000927034	4.49500621	1.04E-05	0.167574905	-0.279070107	-0.388887671	0.403450938	0.158639391	0.060360421	-1.450810712	0.220248864	-0.207809352	0.148724094	0.223596372	0.298282502	0.459082816	0.293585121	0.439683888	0.990249111	-0.303690701	-0.602078793	-0.677374434	0.123564003	0.000891384	0.000276845	-5.147636232	3.96E-07	-0.664193509	-0.648237851	-0.811395574	0.000158112	0.000255696	1.50E-06	-7.602548763
Potra2n10c20478	3	brown	-0.554427051	0.045186274	-0.179700474	0.002690923	0.822914016	0.400782799	-2.164942604	0.045588121	0.407275541	0.774682325	0.618393096	0.034985978	2.11E-06	0.001278064	6.183258727	9.42E-10	-0.606998739	-0.747197155	-0.577544059	0.000787409	7.54E-06	0.003123454	-6.6069518	5.88E-11	0.588470131	0.70824095	0.483687014	0.001243425	3.58E-05	0.016634739	5.92960497	4.55E-09	-0.468734065	-0.778206455	-0.668478499	0.013656055	1.76E-06	0.000356161	-6.660349728	4.10E-11	0.125859786	-0.522255046	-0.500298323	0.531619206	0.005199434	0.012783384	-2.796028961
Potra2n10c20480	4	yellow	0.318326012	-0.479818187	0.640331406	0.105615978	0.011317349	0.000750589	1.497623421	0.201346677	-0.329210594	-0.572982465	-0.621524479	0.093582347	0.001784909	0.001187416	-4.839165749	1.96E-06	0.393671959	0.369261469	0.585957917	0.042187995	0.058018026	0.002623118	4.138497059	5.24E-05	-0.339808561	-0.27636572	-0.498745499	0.082886682	0.162883344	0.013109014	-3.323649864	0.001332715	0.432116651	0.605097554	0.647177085	0.024390743	0.000826264	0.000630407	5.445482726	7.75E-08	0.012056463	0.490849919	0.57325753	0.952406654	0.009330822	0.003407969	3.352112235
Potra2n10c20483	7	black	0.300776466	-0.133748162	-0.659050167	0.127389476	0.505993773	0.000461058	-1.634852233	0.153120042	0.860355565	0.777184012	0.853057385	8.73E-09	1.86E-06	1.18E-07	10.16638954	4.20E-24	-0.768482989	-0.61312425	-0.728364145	2.85E-06	0.000672821	5.45E-05	-7.50113916	9.49E-14	0.741361714	0.523728612	0.620272085	9.68E-06	0.005051858	0.001222986	6.39556811	2.40E-10	-0.830584713	-0.792607229	-0.857032136	8.25E-08	8.30E-07	8.94E-08	-10.02020651	1.86E-23	-0.696566654	-0.687395429	-0.81307883	5.44E-05	7.46E-05	1.37E-06	-7.99430372
Potra2n10c20485	2	blue	0.178658456	0.478493791	0.23210053	0.372600505	0.011577898	0.275121282	2.665615625	0.011527125	-0.432284652	-0.087407008	-0.606115145	0.024329202	0.66463681	0.001693022	-3.491752555	0.000719794	0.281616547	0.147287887	0.519328802	0.154715655	0.463479882	0.009304378	2.822076795	0.007157063	-0.289438951	-0.164905487	-0.512311752	0.143095795	0.411089588	0.010482119	-2.872900516	0.006100833	0.489858527	0.060734371	0.633187632	0.009496488	0.763468012	0.000896567	3.744601915	0.00027102	0.247543704	0.065273068	0.528595917	0.213170074	0.746343149	0.007919005	2.511288747
Potra2n10c20487	1	turquoise	0.269246743	-0.227262642	-0.740618037	0.174437671	0.254282826	3.49E-05	-2.448430334	0.021522026	0.764545449	0.375889229	0.712980911	3.44E-06	0.053323301	9.22E-05	6.467028726	1.50E-10	-0.698691607	-0.288061983	-0.549892433	5.04E-05	0.145094217	0.00537344	-5.026237277	7.50E-07	0.670194868	0.203610307	0.410541967	0.000130993	0.308369713	0.046292734	4.118943266	5.71E-05	-0.727741777	-0.423443943	-0.77386161	1.69E-05	0.027743817	9.16E-06	-6.760503484	2.06E-11	-0.601817619	-0.448225629	-0.806579013	0.000897222	0.019038006	1.94E-06	-6.427234044
Potra2n10c20488	3	brown	0.179941167	-0.215366958	-0.363708829	0.369121158	0.280654789	0.080622063	-1.138605218	0.382301777	0.69875252	0.627132185	0.573536528	5.03E-05	0.000463799	0.003388807	6.390958768	2.47E-10	-0.892901241	-0.817745223	-0.664377203	3.80E-10	1.91E-07	0.000398922	-9.633287144	8.68E-22	0.916761995	0.832457432	0.673806765	1.86E-11	7.26E-08	0.000306585	10.19452407	3.15E-24	-0.609472378	-0.557463174	-0.541597883	0.000739241	0.002520162	0.006268023	-5.502417087	5.62E-08	-0.365936872	-0.467805481	-0.418358926	0.060491223	0.013868922	0.04189891	-3.779004869
Potra2n10c20489	3	brown	0.19850529	-0.292392725	-0.688804467	0.320914859	0.138875916	0.000197775	-2.578793601	0.014871901	0.90092307	0.840336702	0.855485741	1.50E-10	4.16E-08	9.98E-08	11.24868023	3.53E-29	-0.944264461	-0.964037713	-0.961061053	1.44E-13	6.70E-16	8.98E-14	-16.20750168	6.70E-59	0.934763188	0.954398132	0.956632092	9.76E-13	1.24E-14	2.88E-13	15.47444221	7.74E-54	-0.839275358	-0.777504538	-0.788172023	4.49E-08	1.83E-06	4.80E-06	-9.405885377	7.74E-21	-0.567849335	-0.61430353	-0.660836596	0.002004352	0.000652514	0.000439347	-6.077373597
Potra2n10c20490	13	salmon	-0.153213645	0.000928893	-0.158598444	0.445480292	0.996331128	0.459180216	-0.876261604	0.57133175	-0.108386292	0.01753628	-0.113622071	0.590486024	0.93081786	0.597059182	-0.572514587	0.850460109	-0.255373154	-0.235446163	-0.161594878	0.198579144	0.23711284	0.450628451	-1.888021823	0.088534531	0.280231449	0.26560201	0.276938541	0.15684124	0.180570271	0.190165637	2.386811178	0.025492827	0.242489233	0.061835954	0.239731324	0.22296593	0.759301319	0.259195903	1.55504435	0.179903261	0.36949847	0.186907211	0.250042897	0.057844776	0.350559199	0.238638538	2.357361613
Potra2n10c20491	11	greenyellow	0.561280534	-0.021784292	-0.0635306	0.002318716	0.914114044	0.768056416	1.597053673	0.165380615	-0.319156247	-0.501035131	-0.37902355	0.104659456	0.007764376	0.067768495	-3.624644688	0.000434038	0.245150653	0.275543303	0.177480679	0.217770947	0.164189735	0.406722391	2.0246898	0.06434884	-0.196444001	-0.193631156	-0.090899535	0.326067685	0.333180164	0.67271936	-1.387504045	0.247932178	0.508250638	0.530893427	0.457379989	0.006793731	0.004383872	0.024628409	4.662574954	4.68E-06	0.012961402	0.465009658	0.331259757	0.948838811	0.014526487	0.113827086	2.423642949
Potra2n10c20492	20	royalblue	0.017497898	0.114898981	-0.474738728	0.930968926	0.568218401	0.019072725	-1.014122096	0.465786744	-0.124078701	0.097972873	0.432653314	0.537489201	0.626849959	0.034717705	1.177927422	0.358238313	0.417693517	0.018111839	-0.256007284	0.030165766	0.928552847	0.227250608	0.627549238	0.795448907	-0.330701733	-0.10073607	0.159252916	0.092017743	0.617112817	0.457305184	-0.848762255	0.594020396	0.078236041	-0.156633101	-0.464761919	0.698100722	0.435266443	0.022125106	-1.59273093	0.166830848	-0.084981493	-0.279251645	-0.613066349	0.673429588	0.158357348	0.001445906	-3.007068932
Potra2n10c20495	1	turquoise	-0.122128138	0.050442599	-0.507977816	0.543952595	0.802692758	0.011269188	-1.725071868	0.126771782	0.75064309	0.900066805	0.876949545	6.48E-06	1.67E-10	1.89E-08	10.75328266	8.58E-27	-0.616262537	-0.700873336	-0.724931161	0.000619959	4.67E-05	6.15E-05	-7.069927796	2.33E-12	0.622713651	0.645922076	0.640865453	0.000522545	0.000273554	0.000740552	6.38059017	2.65E-10	-0.784407763	-0.877341303	-0.871770795	1.28E-06	1.90E-09	2.90E-08	-10.61818174	3.68E-26	-0.439006355	-0.855031971	-0.825706442	0.021968564	1.35E-08	6.77E-07	-8.219565897
Potra2n10c20496	1	turquoise	-0.342043332	0.321569767	-0.301076144	0.080755091	0.101915468	0.152817896	-0.907804495	0.545972285	0.197000696	0.630761009	0.686084599	0.324671108	0.000419957	0.00021454	4.996294596	8.77E-07	-0.045812897	-0.406159662	-0.545973925	0.820497308	0.035536879	0.005781703	-3.035545958	0.003601509	0.102433383	0.385830471	0.518359907	0.611162747	0.046845528	0.009460149	3.025991407	0.00371729	-0.244253557	-0.633731923	-0.698048607	0.219512833	0.000386807	0.000149019	-5.216189794	2.74E-07	3.60E-05	-0.579799365	-0.593058477	0.999857747	0.001525691	0.002255478	-3.759257261
Potra2n10c20497	1	turquoise	0.324882914	0.467904654	-0.806553373	0.098236648	0.013846058	1.94E-06	-0.587280135	0.835523371	0.435078513	0.289020256	0.688516159	0.023324141	0.143701347	0.000199496	4.493061556	1.05E-05	-0.429257426	-0.210060655	-0.74349625	0.025457666	0.292960486	3.14E-05	-4.535493612	8.62E-06	0.482072336	0.159128797	0.737396458	0.010885118	0.427892686	3.94E-05	4.539203295	8.47E-06	-0.301648991	-0.278358569	-0.632048558	0.126235174	0.159748301	0.000921965	-3.741050187	0.000274879	-0.355589526	-0.274338479	-0.588366068	0.06871586	0.166116914	0.00249312	-3.714488802
Potra2n10c20498	2	blue	0.104372393	0.159754157	-0.233453749	0.60439477	0.42605576	0.272252835	0.123481783	1.352588398	-0.323827125	-0.15897513	-0.317420974	0.099397991	0.428344726	0.130680123	-2.322886415	0.030277883	0.532098055	0.362197081	0.34587222	0.004279289	0.063370423	0.097819697	3.784215801	0.000231291	-0.524598636	-0.415354783	-0.336810686	0.004966405	0.031198284	0.107535141	-3.907270295	0.000140017	0.301843075	0.102435757	0.336661666	0.125979455	0.611154442	0.107700634	2.144782062	0.047955414	0.01460447	0.035008558	0.155652437	0.942363303	0.862372504	0.467669749	0.568227997
Potra2n10c20499	1	turquoise	0.702357439	0.506780262	-0.68554194	4.43E-05	0.00698276	0.00021803	1.855629383	0.095259604	0.578303223	0.331049444	0.562190373	0.001579611	0.091655753	0.004245606	4.620433192	5.74E-06	-0.319738461	-0.111341878	-0.483324175	0.103992542	0.580333838	0.016728383	-2.707265529	0.010175996	0.445633705	0.083626783	0.417204517	0.019827457	0.678358956	0.042526292	2.82859501	0.007012923	-0.385492954	-0.261684525	-0.499667694	0.047054751	0.187327617	0.012914816	-3.433186369	0.000894798	-0.707786031	-0.398963823	-0.608411975	3.64E-05	0.039258234	0.001607662	-5.680571553
Potra2n10c20500	1	turquoise	0.323417219	0.370368406	-0.773510306	0.099851637	0.057212299	9.30E-06	-0.69566819	0.729954977	0.898223887	0.681627318	0.905480203	2.07E-10	9.05E-05	1.19E-09	10.69237502	1.66E-26	-0.581209321	-0.330229962	-0.721098668	0.00147634	0.09251061	7.02E-05	-5.372138517	1.17E-07	0.596828098	0.259444383	0.624124372	0.00101531	0.191269437	0.001116398	4.734689738	3.29E-06	-0.856060011	-0.71242149	-0.870971807	1.24E-08	3.06E-05	3.09E-08	-9.886528666	7.14E-23	-0.797184697	-0.720691857	-0.931672122	6.45E-07	2.24E-05	3.80E-11	-10.29813223
Potra2n10c20501	1	turquoise	0.217579283	0.160276709	-0.745939313	0.275623073	0.424524141	2.86E-05	-1.504809926	0.198559427	0.950188903	0.879142203	0.964227527	3.64E-14	1.60E-09	3.58E-14	14.67776894	1.34E-48	-0.776678005	-0.642693626	-0.892343216	1.91E-06	0.000300273	4.68E-09	-9.076690475	1.68E-19	0.803736733	0.556308258	0.821679202	4.44E-07	0.00258399	8.53E-07	8.159604702	5.04E-16	-0.904548893	-0.872721485	-0.927778498	9.62E-11	2.94E-09	6.86E-11	-12.64856594	1.71E-36	-0.691059859	-0.776174339	-0.885089707	6.58E-05	1.95E-06	9.26E-09	-9.231360978
Potra2n10c20507	19	lightyellow	0.732179665	0.13304903	-0.370591758	1.42E-05	0.508239987	0.074635255	2.027180098	0.063965997	0.183890908	0.153248752	0.111737235	0.358527237	0.44537478	0.603196749	1.286713983	0.297290996	-0.104631152	0.051159194	0.0709005	0.603493983	0.799945267	0.741995129	0.03698143	1.455749719	0.123157006	-0.185838259	-0.261514003	0.540538815	0.35337086	0.217061633	-0.91046221	0.543868204	-0.047099597	-0.214111164	-0.188476618	0.815539901	0.283536843	0.37777987	-1.280437858	0.30058678	-0.461082329	-0.200395432	-0.317442688	0.015493534	0.31623402	0.130652345	-2.916403509
Potra2n10c20508	19	lightyellow	0.530557719	-0.335610443	-0.359923377	0.004413402	0.087006291	0.084065475	-0.322404547	1.12071936	-0.110473442	0.126450201	-0.019962287	0.583308867	0.529680107	0.926234789	-0.007286878	1.491278946	0.079788366	-0.040823933	0.140944443	0.692395498	0.839780901	0.511235568	0.497143056	0.928632261	-0.060359512	-0.072792179	-0.26904147	0.764887372	0.718233472	0.203635052	-1.13191196	0.386507175	0.229508543	-0.16506044	0.007930076	0.249491979	0.410643994	0.970663774	0.215136286	1.244491596	-0.153790325	-0.169195223	-0.166915338	0.443748832	0.398853527	0.435652973	-1.396950225
Potra2n10c20509	5	green	-0.56951184	-0.313860421	0.504584126	0.00193087	0.110872765	0.011918985	-1.30070026	0.29004161	-0.875566093	-0.539058344	-0.795538974	2.25E-09	0.003715614	3.37E-06	-8.597760377	1.22E-17	0.582532135	0.244962934	0.708253067	0.001431298	0.218134665	0.000107702	5.038217892	7.05E-07	-0.592492147	-0.23740518	-0.719675604	0.00112865	0.233119565	7.37E-05	-5.122064046	4.53E-07	0.793247198	0.485909037	0.740945217	8.01E-07	0.01018109	3.45E-05	7.229615642	7.27E-13	0.895542861	0.711364604	0.740746223	2.83E-10	3.19E-05	3.48E-05	9.331021935
Potra2n10c20510	5	green	-0.539127192	0.271437721	0.307876414	0.003710372	0.170822181	0.143306574	-0.075093463	1.410210523	-0.533967784	-0.534479348	-0.591596168	0.004121165	0.004078778	0.002327375	-5.282989996	1.91E-07	0.223131953	0.436779636	0.491228072	0.26325007	0.022728921	0.01478326	3.462890458	0.000801609	-0.266625298	-0.397517908	-0.436479843	0.178833535	0.040042147	0.032971619	-3.270196949	0.001612089	0.468613024	0.561479353	0.621086387	0.013683648	0.002308614	0.001199756	5.268479947	2.06E-07	0.706919049	0.59316415	0.580734868	3.75E-05	0.001110397	0.002924959	6.310486379
Potra2n10c20511	1	turquoise	0.112004446	-0.257140996	-0.563749129	0.578068553	0.195381882	0.004118072	-2.163210029	0.045787544	0.778052394	0.867408454	0.855223999	1.78E-06	4.76E-09	1.02E-07	10.27469234	1.37E-24	-0.76925643	-0.861011627	-0.854669936	2.75E-06	8.27E-09	1.06E-07	-10.13289991	5.92E-24	0.787758914	0.823792146	0.851795117	1.08E-06	1.30E-07	1.29E-07	9.868301417	8.57E-23	-0.733121933	-0.848920069	-0.781985336	1.36E-05	2.19E-08	6.38E-06	-9.160058045	7.78E-20	-0.461710491	-0.687424795	-0.702779526	0.015335383	7.45E-05	0.000128404	-6.239055303
Potra2n10c20514	1	turquoise	-0.260178845	0.189964144	-0.211759584	0.1899708	0.342592333	0.320539311	-0.795877818	0.639154583	0.10209898	0.234588693	0.589378822	0.612333134	0.2388749	0.002440107	2.818363149	0.007240377	-0.09604818	0.019535444	-0.417348667	0.633668691	0.922952861	0.04244755	-1.425373274	0.231073994	0.188344013	-0.021256405	0.346626053	0.346801029	0.916187983	0.097041892	1.46812866	0.213103917	-0.058379408	-0.227424169	-0.604688031	0.772397025	0.253936274	0.001747986	-2.733894913	0.009388503	0.130172994	-0.339109948	-0.57183447	0.517531624	0.083561739	0.003507138	-2.402221604
Potra2n10c20515	3	brown	0.06842489	-0.550245609	-0.488962183	0.734519343	0.002942265	0.01532091	-3.036257326	0.003593023	0.526079511	0.664865229	0.744861165	0.004823772	0.000154849	2.98E-05	6.604835344	5.97E-11	-0.4597683	-0.82300505	-0.792406573	0.015828717	1.37E-07	3.92E-06	-7.71976777	1.75E-14	0.58063145	0.809622822	0.799944004	0.001496397	3.14E-07	2.71E-06	8.140037776	5.93E-16	-0.451806155	-0.635762979	-0.665112683	0.017990016	0.000365485	0.000390941	-5.745418833	1.38E-08	-0.315825636	-0.493445475	-0.610592362	0.108535992	0.008908508	0.001530058	-4.426892844
Potra2n10c20516	1	turquoise	0.074263395	-0.138789293	-0.475107156	0.712773766	0.489943726	0.018966923	-1.587561141	0.168578417	0.888728961	0.848146958	0.810949261	5.99E-10	2.32E-08	1.54E-06	10.75372633	8.54E-27	-0.86558252	-0.88560629	-0.874920267	5.58E-09	8.32E-10	2.24E-08	-11.50727638	1.82E-30	0.883771177	0.880058496	0.835285645	1.00E-09	1.46E-09	3.81E-07	11.25688857	3.21E-29	-0.852318163	-0.802322582	-0.798942406	1.68E-08	4.82E-07	2.85E-06	-9.807749907	1.56E-22	-0.521423334	-0.638705167	-0.613020754	0.00528433	0.000336425	0.00144742	-5.784558258
Potra2n10c20517	1	turquoise	0.24940405	-0.145573586	-0.655469443	0.20963919	0.468757044	0.000507387	-1.813088822	0.104727184	0.911669815	0.883873887	0.816537137	3.80E-11	9.95E-10	1.14E-06	11.56400698	9.41E-31	-0.718057814	-0.835933945	-0.869640045	2.47E-05	5.70E-08	3.44E-08	-9.700338751	4.51E-22	0.737991596	0.756974352	0.878024439	1.12E-05	4.88E-06	1.72E-08	9.28834633	2.35E-20	-0.875141954	-0.863033434	-0.725950485	2.34E-09	6.96E-09	5.93E-05	-10.16969322	4.06E-24	-0.706001603	-0.680661131	-0.680555303	3.88E-05	9.34E-05	0.000252478	-7.182985286
Potra2n10c20518	2	blue	-0.52466053	0.201495402	0.712968293	0.004960372	0.313529464	9.23E-05	1.326269276	0.27712578	-0.835245209	-0.770314836	-0.761762961	5.98E-08	2.61E-06	1.53E-05	-9.135989122	9.72E-20	0.788907567	0.810252613	0.690572752	1.01E-06	3.03E-07	0.000187499	8.639398729	8.48E-18	-0.809262385	-0.766880297	-0.584983726	3.21E-07	3.08E-06	0.002677319	-7.985096045	2.11E-15	0.713460228	0.732322833	0.767403863	2.95E-05	1.41E-05	1.21E-05	8.022610887	1.55E-15	0.718843327	0.688741464	0.77033974	2.40E-05	7.12E-05	1.07E-05	7.819460358
Potra2n10c20521	9	magenta	0.047100291	-0.075223948	0.652681578	0.815537229	0.709216556	0.000546194	2.030635115	0.063438034	-0.495940481	-0.399397235	-0.769365573	0.008517762	0.039025654	1.11E-05	-5.549870927	4.29E-08	0.782828551	0.568691012	0.881852548	1.39E-06	0.001966855	1.24E-08	8.65033692	7.70E-18	-0.76264959	-0.610619749	-0.852339873	3.76E-06	0.000717784	1.25E-07	-8.368027809	8.79E-17	0.384533448	0.267578319	0.70636377	0.047653568	0.177226575	0.000114491	4.344652186	2.09E-05	0.068183232	0.182402539	0.573311425	0.735423852	0.362498046	0.00340426	2.496464212
Potra2n10c20522	6	red	0.424491938	0.068726363	-0.786358089	0.027319863	0.733391432	5.22E-06	-1.36854714	0.256711316	0.40671536	0.57973024	0.681526551	0.035261674	0.001528147	0.00024542	5.410269521	9.44E-08	0.041747578	-0.250335418	-0.4492356	0.836203622	0.207886495	0.027649694	-1.927741287	0.080830971	-0.102242531	0.091837173	0.262570103	0.611830601	0.648688898	0.215143064	0.6977713	0.727980346	-0.501823055	-0.655213681	-0.749931765	0.007653019	0.000207937	2.45E-05	-6.491399023	1.28E-10	-0.729067039	-0.700633911	-0.845019239	1.61E-05	4.71E-05	2.05E-07	-8.536317759
Potra2n10c20523	2	blue	-0.13222884	0.088203128	0.812420209	0.510881383	0.661760127	1.42E-06	2.942500158	0.004883604	-0.849985885	-0.830137029	-0.893546445	2.02E-08	8.51E-08	4.16E-09	-10.95468503	9.46E-28	0.960660717	0.913013435	0.946273084	2.02E-15	3.16E-11	2.89E-12	14.96345469	1.91E-50	-0.947859278	-0.877705793	-0.911650484	6.37E-14	1.83E-09	5.84E-10	-13.33098793	2.29E-40	0.772515636	0.769216308	0.82351765	2.34E-06	2.75E-06	7.68E-07	9.065253638	1.86E-19	0.463863	0.576184671	0.759806721	0.014803528	0.001658771	1.66E-05	6.042137988
Potra2n10c20524	1	turquoise	-0.345551002	-0.167206144	-0.540456829	0.077493921	0.404501387	0.006400305	-3.165400847	0.002323042	0.656317295	0.850286393	0.827179537	0.00020115	1.97E-08	6.21E-07	9.092203182	1.46E-19	-0.764895447	-0.762573252	-0.730122724	3.38E-06	3.77E-06	5.12E-05	-8.318790868	1.33E-16	0.6983903	0.672465416	0.617625535	5.10E-05	0.000121857	0.001301167	6.800859313	1.56E-11	-0.702361331	-0.859330834	-0.860331685	4.43E-05	9.51E-09	7.02E-08	-9.749099964	2.79E-22	-0.162967445	-0.636480429	-0.749416904	0.416685478	0.000358203	2.50E-05	-5.277363494
Potra2n10c20527	4	yellow	-0.319575771	-0.23538212	0.732677134	0.10417858	0.237244146	4.67E-05	0.882100019	0.566584083	-0.660584965	-0.730871501	-0.841868192	0.000176701	1.49E-05	2.51E-07	-8.302278379	1.53E-16	0.521940348	0.499276359	0.7582579	0.005231419	0.008017863	1.76E-05	5.940993136	4.25E-09	-0.503137111	-0.417290708	-0.676267008	0.007470289	0.03034161	0.000285795	-5.107238394	4.90E-07	0.640594227	0.759172076	0.825215821	0.000318853	4.41E-06	6.97E-07	8.238107623	2.62E-16	0.590318909	0.729200274	0.791522402	0.001189471	1.60E-05	4.09E-06	7.546188222
Potra2n10c20528	1	turquoise	0.04121453	-0.330059464	-0.683288647	0.838267735	0.09268922	0.000233052	-3.132695528	0.002598135	0.816062274	0.762321101	0.837309992	2.12E-07	3.81E-06	3.36E-07	9.479235106	3.84E-21	-0.850965667	-0.907699269	-0.841588692	1.87E-08	6.44E-11	2.56E-07	-11.32931911	1.41E-29	0.85404486	0.873884769	0.811147478	1.46E-08	2.64E-09	1.52E-06	10.6249331	3.42E-26	-0.746264552	-0.726914719	-0.772087027	7.85E-06	1.75E-05	9.89E-06	-8.223215309	2.97E-16	-0.429168515	-0.470861902	-0.724677272	0.025491441	0.013178462	6.20E-05	-5.28470567
Potra2n10c20529	1	turquoise	0.088184335	0.429767057	-0.653097537	0.66182798	0.025264772	0.000540246	-0.532083049	0.892002715	0.671342593	0.326838731	0.779344592	0.000126302	0.096112203	7.19E-06	6.15323927	1.14E-09	-0.476757032	-0.241145897	-0.686145074	0.011927119	0.225619409	0.000214155	-4.484148307	1.10E-05	0.469003356	0.276963132	0.666437798	0.013594832	0.161938994	0.000376912	4.467792467	1.19E-05	-0.65257901	-0.296978275	-0.730471679	0.000224962	0.132504134	5.06E-05	-5.652696036	2.37E-08	-0.506000478	-0.263484373	-0.74013651	0.007084793	0.1842016	3.56E-05	-4.962614124
Potra2n10c20531	2	blue	-0.189813604	0.282873516	0.651138558	0.342982102	0.152804541	0.000568757	2.389668529	0.025295377	-0.735505633	-0.671244608	-0.780562128	1.24E-05	0.000126697	6.81E-06	-7.897039175	4.28E-15	0.883098262	0.864232248	0.924913129	1.08E-09	6.28E-09	1.04E-10	12.18516735	5.59E-34	-0.927813671	-0.879485036	-0.960558269	3.33E-12	1.54E-09	1.03E-13	-13.99522069	2.50E-44	0.618429225	0.612604133	0.669614663	0.00058561	0.000681952	0.000345043	6.337647867	3.50E-10	0.368665494	0.48138035	0.584832419	0.058455477	0.011016317	0.002685821	4.445489302
Potra2n10c20532	2	blue	0.023395378	-0.067259219	0.789392425	0.907787934	0.738885542	4.53E-06	2.770174025	0.008403952	-0.795674602	-0.927913903	-0.921660194	7.01E-07	3.28E-12	1.63E-10	-12.21314743	3.97E-34	0.923523726	0.848130016	0.906729638	6.69E-12	2.33E-08	1.03E-09	12.34755615	7.53E-35	-0.829003974	-0.787087544	-0.832275361	9.18E-08	1.12E-06	4.58E-07	-9.728778717	3.41E-22	0.834060379	0.920618673	0.929918004	6.50E-08	1.05E-11	4.98E-11	12.55604113	5.52E-36	0.407731377	0.778090669	0.804246189	0.034762912	1.78E-06	2.18E-06	7.260643702
Potra2n10c20533	2	blue	-0.560928998	0.044342448	0.793373788	0.00233667	0.826170903	3.75E-06	1.223277548	0.331837327	-0.502885219	-0.47805855	-0.75511544	0.00750503	0.011664605	2.00E-05	-5.76600861	1.22E-08	0.56217399	0.596978117	0.810626616	0.002273617	0.001011572	1.57E-06	6.880293522	8.96E-12	-0.581218631	-0.555429904	-0.766571293	0.001476018	0.002633456	1.25E-05	-6.465754412	1.51E-10	0.381507415	0.444007333	0.692048424	0.049581521	0.020336363	0.000179282	4.844443942	1.90E-06	0.51155134	0.386499144	0.69010946	0.006385049	0.046433194	0.000190145	5.104225361
Potra2n10c20534	1	turquoise	0.440674681	-0.126717662	-0.405921242	0.021412589	0.528802799	0.049054652	-0.168540447	1.299237189	0.678586455	0.533902202	0.825940149	1.00E-04	0.004126626	6.68E-07	7.287707729	4.73E-13	-0.472541098	-0.504220109	-0.728514786	0.012811419	0.007322461	5.42E-05	-5.590290526	3.40E-08	0.591209805	0.55198852	0.688426024	0.001164203	0.002835162	0.000200037	6.043128575	2.27E-09	-0.527682971	-0.477368326	-0.814601745	0.004673266	0.011803217	1.26E-06	-6.282831438	4.99E-10	-0.605306884	-0.50770076	-0.711944219	0.000821906	0.006863911	9.54E-05	-6.05365721
Potra2n10c20535	5	green	-0.358786916	0.011255649	0.773167708	0.066087415	0.955564717	9.44E-06	1.732798568	0.124697216	-0.927479981	-0.892650985	-0.855253061	3.52E-12	3.91E-10	1.01E-07	-12.33019123	9.34E-35	0.776329114	0.803446073	0.775294337	1.94E-06	4.52E-07	8.60E-06	8.988764332	3.75E-19	-0.788671701	-0.783510101	-0.703549953	1.03E-06	1.35E-06	0.000125295	-8.494170697	2.99E-17	0.88557604	0.842551802	0.836261136	8.35E-10	3.54E-08	3.59E-07	10.86780481	2.46E-27	0.769298489	0.81141322	0.844320086	2.74E-06	2.82E-07	2.14E-07	9.553010083
Potra2n10c20538	6	red	0.416533215	0.300417677	-0.315062514	0.030674525	0.127866362	0.133722627	1.291842495	0.294617543	0.241832564	0.122160059	0.434327106	0.224260411	0.543846532	0.033945122	2.326449003	0.029991915	0.122677859	0.284089265	-0.28563333	0.542127373	0.15097219	0.176056021	0.40359662	1.029764058	-0.171549839	-0.435291533	0.264991976	0.392225707	0.023248917	0.210786356	-1.11142416	0.399578727	-0.295462215	-0.241052074	-0.409543144	0.134586777	0.225805524	0.046879192	-2.767112016	0.008483298	-0.568812995	-0.350609127	-0.438527492	0.001961471	0.072969685	0.032066374	-4.194982576
Potra2n10c20545	6	red	0.612581459	0.407228666	-0.783928534	0.000682352	0.035008981	5.84E-06	0.448016599	0.981211826	0.373079342	0.292970966	0.669317468	0.055275903	0.138060458	0.000347921	4.195004882	4.09E-05	0.08966912	0.113623792	-0.414487202	0.656475208	0.5725486	0.044032209	-0.605304278	0.817465259	-0.118859699	-0.230201752	0.232600755	0.554863519	0.248025298	0.274058718	-0.379780728	1.056162284	-0.402907792	-0.349025262	-0.719605457	0.03718199	0.074363993	7.38E-05	-4.740412861	3.20E-06	-0.787581837	-0.541569184	-0.849886401	1.09E-06	0.003528448	1.48E-07	-8.2254989
Potra2n10c20546	3	brown	0.201039854	-0.371596928	-0.51866577	0.314647808	0.056328323	0.009410743	-2.094047633	0.054383606	0.649225284	0.525691155	0.563313303	0.000248399	0.004860837	0.004153401	5.647412541	2.44E-08	-0.820351016	-0.823111075	-0.784982274	1.62E-07	1.36E-07	5.56E-06	-9.575292543	1.52E-21	0.891519697	0.875820953	0.886169476	4.43E-10	2.20E-09	8.39E-09	11.8463612	3.37E-32	-0.504395934	-0.45287776	-0.430323979	0.007298695	0.017685747	0.035816022	-4.258805722	3.08E-05	-0.301445984	-0.289645295	-0.310581042	0.126503057	0.14279804	0.139643665	-2.628646252
Potra2n10c20547	4	yellow	-0.651536891	0.153097826	0.648766652	0.000232027	0.44582847	0.00060501	0.293410771	1.15381229	-0.610866612	-0.290167839	-0.709906606	0.000713239	0.142046001	0.000102052	-5.314878184	1.60E-07	0.361419967	0.401456137	0.718513025	0.063981822	0.037935743	7.66E-05	4.770236424	2.76E-06	-0.356997095	-0.359574472	-0.670476474	0.067549	0.065452088	0.000336811	-4.362439087	1.93E-05	0.589947726	0.312669264	0.69479107	0.001200138	0.112307153	0.000164843	5.211087225	2.82E-07	0.818232151	0.271371156	0.622286861	1.85E-07	0.170931243	0.0011662	6.100849231
Potra2n10c20548	3	brown	0.398126921	-0.332451684	-0.731950721	0.039710462	0.090206818	4.80E-05	-2.307421224	0.031547024	0.768612013	0.5756694	0.821293976	2.83E-06	0.001678533	8.72E-07	7.972620811	2.33E-15	-0.792725272	-0.814155268	-0.834334545	8.24E-07	2.39E-07	4.04E-07	-9.658348949	6.80E-22	0.817379489	0.835489821	0.820429762	1.95E-07	5.88E-08	9.16E-07	9.934293846	4.43E-23	-0.687359056	-0.529826622	-0.762199106	7.47E-05	0.004478296	1.50E-05	-6.848160068	1.12E-11	-0.58010101	-0.333029552	-0.678777673	0.001515015	0.089614764	0.000265854	-5.151393678
Potra2n10c20549	8	pink	0.119047644	-0.134978112	0.140198204	0.554233399	0.50205405	0.513497184	0.335433334	1.105947339	-0.020378195	0.132456863	-0.090167704	0.919639432	0.510146367	0.675213296	0.080954868	1.403216767	-0.249929594	-0.472220877	-0.141367665	0.208648965	0.012880752	0.509955071	-2.603189361	0.013854139	0.3910139	0.568242595	0.308679707	0.043723664	0.001986756	0.142211589	3.918039028	0.000133908	0.227577766	-0.013576529	0.24697922	0.253607021	0.946414134	0.244631086	1.312416157	0.284069637	0.20387121	0.068201352	0.22040609	0.30773686	0.735356019	0.300706307	1.400894589
Potra2n10c20552	7	black	0.178882153	0.144495722	-0.664764466	0.37199236	0.472090955	0.000394702	-1.227870544	0.329243353	0.821309819	0.705087716	0.763732591	1.52E-07	4.01E-05	1.41E-05	8.605562052	1.14E-17	-0.579038299	-0.382910615	-0.516534353	0.001552917	0.04868002	0.009759518	-4.620794641	5.73E-06	0.532743343	0.233182001	0.359353013	0.004224143	0.241784316	0.084593748	3.418990028	0.00094281	-0.881880313	-0.774893916	-0.820181992	1.22E-09	2.08E-06	9.29E-07	-10.11038061	7.45E-24	-0.709000173	-0.743198344	-0.862902499	3.48E-05	8.96E-06	5.80E-08	-8.852452845
Potra2n10c20554	1	turquoise	0.094846547	0.080263749	-0.160512059	0.63794069	0.690651591	0.453709073	0.0683644	1.418243341	0.588814189	0.498223793	0.478746535	0.001233227	0.008172863	0.017947191	4.941730692	1.16E-06	-0.709696904	-0.307315052	-0.517746226	3.39E-05	0.118924614	0.009559924	-5.028467143	7.42E-07	0.748992398	0.223173755	0.533118398	6.97E-06	0.263158309	0.007307986	5.067208031	6.06E-07	-0.514503625	-0.532176034	-0.447877392	0.006037274	0.004272592	0.028181253	-4.659814371	4.75E-06	-0.282658199	-0.437665429	-0.325126703	0.153130711	0.022423921	0.121087628	-3.107266033
Potra2n10c20555	2	blue	0.300387166	0.197543593	0.548801562	0.127906977	0.32331267	0.005484589	3.14252624	0.00251245	-0.482007772	-0.569808693	-0.810639121	0.010897304	0.001917996	1.56E-06	-6.442735003	1.76E-10	0.658043895	0.772205478	0.829285844	0.000190922	2.38E-06	5.49E-07	8.451094876	4.33E-17	-0.558295136	-0.759965613	-0.749637488	0.002475025	4.26E-06	2.48E-05	-7.327794529	3.51E-13	0.497245627	0.486789613	0.800390695	0.008319154	0.010024988	2.65E-06	6.088427874	1.71E-09	0.053069765	0.307705934	0.671985554	0.792631396	0.118432024	0.000322808	3.27664054
Potra2n10c20556	3	brown	-0.137053435	-0.078297896	-0.595777098	0.495441182	0.69787308	0.002126827	-2.483888226	0.019493489	0.373911326	0.096626513	0.618638799	0.054692019	0.63161669	0.001270743	3.371537989	0.001121246	-0.634471576	-0.265864439	-0.636173432	0.000378919	0.180123757	0.000832829	-4.983828519	9.35E-07	0.606700194	0.282560333	0.632268587	0.000793404	0.153279125	0.000917012	4.887824905	1.53E-06	-0.302481033	-0.065181647	-0.5505075	0.125141566	0.746686961	0.005311608	-2.766369083	0.008502651	0.007657862	0.131464661	-0.543893566	0.96976025	0.513348442	0.006008803	-1.247167721
Potra2n10c20563	7	black	0.307485032	-0.524853849	-0.647857062	0.11871022	0.004941572	0.000619432	-2.855205817	0.006451342	0.551398668	0.61215547	0.63415847	0.002871029	0.000689914	0.000875398	5.873836753	6.39E-09	-0.165431168	-0.520317042	-0.351703341	0.409578995	0.005399069	0.091922407	-3.141878945	0.002518011	0.116454785	0.399507242	0.191434706	0.562955312	0.038966796	0.370200667	2.083867672	0.055758309	-0.660726389	-0.657123597	-0.677772569	0.000175938	0.000196315	0.000273687	-6.800430077	1.56E-11	-0.719542272	-0.607248363	-0.814921059	2.34E-05	0.000782428	1.24E-06	-7.742483022
Potra2n10c20564	2	blue	-0.294103122	0.006097915	0.741593679	0.136473884	0.975918268	3.37E-05	1.726242485	0.126455697	-0.656651494	-0.77739639	-0.796128788	0.000199133	1.84E-06	3.28E-06	-8.216409491	3.15E-16	0.66910895	0.860879897	0.929632758	0.000135571	8.36E-09	5.20E-11	10.56269749	6.66E-26	-0.67206868	-0.823269913	-0.918243915	0.000123412	1.34E-07	2.57E-10	-9.992240156	2.47E-23	0.576437748	0.739872124	0.71860007	0.001649138	1.03E-05	7.64E-05	7.089957517	2.01E-12	0.481442744	0.566192529	0.61233978	0.011004433	0.002079963	0.001470199	5.298032886
Potra2n10c20565	7	black	-0.000827569	0.207794154	-0.444956607	0.996731329	0.298318634	0.029352083	-0.689172048	0.736072507	0.709798554	0.721503294	0.66754859	3.38E-05	2.17E-05	0.00036549	7.37257612	2.51E-13	-0.482311378	-0.443176778	-0.442661971	0.0108401	0.020600344	0.03029892	-4.180772383	4.36E-05	0.394814497	0.323526049	0.298414376	0.041541204	0.099731043	0.156659683	3.007396312	0.00395244	-0.791659684	-0.755569417	-0.727705591	8.74E-07	5.20E-06	5.58E-05	-8.453282665	4.25E-17	-0.566601579	-0.668984556	-0.721773457	0.002061071	0.000136105	6.86E-05	-6.657761287
Potra2n10c20567	23	darkturquoise	0.122290171	-0.305810849	0.087307937	0.543414303	0.120834272	0.684990453	-0.320143663	1.123289141	0.026511869	0.31161362	0.374099124	0.895566582	0.113589791	0.07171749	2.071780861	0.057428824	-0.007949165	-0.387360403	-0.443363295	0.968610484	0.045906332	0.030006981	-2.49285852	0.019007899	0.182921258	0.485450863	0.603133126	0.361111236	0.010263111	0.001809599	3.95464828	0.000114971	0.108142483	-0.224390731	-0.250702314	0.591326899	0.260495996	0.237361432	-1.039257002	0.44802784	0.023497635	-0.291863352	-0.191628784	0.907386594	0.139625505	0.369706493	-1.325347619
Potra2n10c20570	3	brown	0.00148314	-0.04732242	-0.246562399	0.994142037	0.814682104	0.245453906	-0.814169256	0.623321993	0.048094892	0.04872985	0.071923232	0.811709961	0.809268814	0.738399498	0.474833579	0.952358395	-0.343780669	-0.187556207	-0.293358628	0.079127023	0.348858661	0.164143224	-2.400912015	0.024531402	0.228162441	0.106899841	0.278479729	0.252356258	0.595620664	0.187609907	1.754806923	0.118938509	-0.058550158	-0.080874495	-0.045545666	0.771748648	0.688413369	0.832633546	-0.526612494	0.897694071	0.064602377	0.172721274	0.120452351	0.748866544	0.388951829	0.575042897	1.018181269
Potra2n10c20571	5	green	-0.560784421	-0.148734572	0.19489416	0.002344088	0.459050819	0.361449267	-1.728086949	0.125958955	-0.490943242	-0.379874824	-0.26723738	0.009315353	0.050646873	0.206800464	-3.447196505	0.000849655	0.045066429	0.079229559	0.12052447	0.823376404	0.694447404	0.574812351	0.68735626	0.73778738	-0.092174309	-0.091072996	-0.095028436	0.647481319	0.651429292	0.65871217	-0.788594407	0.645523651	0.429343781	0.357319785	0.220586058	0.025424897	0.067283661	0.300301767	3.011712262	0.003896681	0.748007772	0.659543057	0.402291815	7.28E-06	0.000182415	0.051312825	6.236541884
Potra2n10c20573	3	brown	-0.215627027	-0.235785861	-0.822993898	0.280060272	0.236417167	7.92E-07	-4.483706451	1.10E-05	0.122675474	0.404878464	0.803966836	0.542135284	0.036177935	2.21E-06	4.600862332	6.31E-06	-0.245601653	-0.382430645	-0.704972005	0.216898774	0.048986917	0.000119728	-4.262111829	3.04E-05	0.233824063	0.304952961	0.573703366	0.240453471	0.121933434	0.003377391	3.365359527	0.00114666	-0.151816903	-0.428188759	-0.818377069	0.449688892	0.025866035	1.03E-06	-4.882186004	1.57E-06	0.088991999	-0.270385237	-0.799096015	0.658914254	0.172552328	2.83E-06	-3.511127241
Potra2n10c20575	3	brown	0.129428686	0.306661519	-0.680882903	0.519949629	0.11975156	0.000250078	-0.959282758	0.506124478	0.829988231	-0.098163123	0.778007687	8.59E-08	0.62617756	7.63E-06	5.96261096	3.72E-09	-0.88426391	-0.068940743	-0.807107115	9.56E-10	0.732589694	1.88E-06	-7.25570314	5.99E-13	0.889419841	0.119566905	0.794256185	5.56E-10	0.552494189	3.59E-06	7.375920388	2.45E-13	-0.775097782	0.08772355	-0.694218991	2.06E-06	0.663492466	0.000167768	-5.046251296	6.76E-07	-0.485907946	0.215439933	-0.636156005	0.010181285	0.280487887	0.00083319	-2.935733517
Potra2n10c20576	6	red	0.710155135	0.464737932	-0.69206028	3.33E-05	0.014591747	0.000179218	1.708039349	0.131443562	0.320529257	0.199041654	0.60519895	0.103091782	0.319582287	0.001728136	3.440600295	0.000870638	0.148506991	0.184143186	-0.350485337	0.459746084	0.357856739	0.093131723	-0.021518499	1.474248071	-0.136879663	-0.273511608	0.250360289	0.495993212	0.167448739	0.238023278	-0.515113973	0.909710069	-0.292905188	-0.257274611	-0.615464718	0.138153046	0.19514168	0.001368138	-3.57427171	0.000526806	-0.766145008	-0.510191734	-0.803871223	3.19E-06	0.006550805	2.23E-06	-7.547933202
Potra2n10c20579	1	turquoise	0.452439635	-0.155256588	-0.430080216	0.017809632	0.439362723	0.035932534	-0.289461645	1.15834219	0.820736178	0.847252162	0.607739856	1.58E-07	2.49E-08	0.001632251	8.853838829	1.27E-18	-0.593659159	-0.708851101	-0.675539498	0.001097116	3.50E-05	0.000291811	-6.749821566	2.22E-11	0.665085497	0.654688294	0.679613027	0.000153792	0.000211239	0.000259494	6.819781001	1.37E-11	-0.700210716	-0.832790616	-0.564677104	4.78E-05	7.09E-08	0.004043691	-7.693061587	2.15E-14	-0.755083754	-0.806530487	-0.44584489	5.32E-06	3.78E-07	0.028991964	-7.365582152
Potra2n10c20580	2	blue	0.346093362	0.02021486	0.162796814	0.076998793	0.920281514	0.44722188	1.545290165	0.18341414	-0.327717106	-0.12533072	-0.486172643	0.095169401	0.533359683	0.016004666	-2.784034049	0.00805311	0.661957285	0.426080636	0.566122701	0.000169417	0.026687187	0.003930079	5.350442727	1.32E-07	-0.552952549	-0.438077909	-0.616754339	0.002777368	0.022283037	0.001327822	-5.102792675	5.02E-07	0.353667452	0.065458566	0.402991269	0.070334264	0.745645684	0.050871463	2.413165015	0.023721987	-0.101641679	-0.248651157	0.296688452	0.613935163	0.211063341	0.159186837	-0.199253273
Potra2n10c20581	0	grey	0.290427304	-0.356069886	-0.149396533	0.141673646	0.068315913	0.485962242	-0.619347456	0.803531232	0.238206852	-0.257505557	0.275546221	0.231498414	0.194726981	0.192494912	0.706617914	0.71970593	-0.141974589	0.168550374	-0.263085829	0.479936631	0.400679633	0.214210309	-0.650977076	0.772591928	0.168552818	-0.175746011	0.172830303	0.400672703	0.380570956	0.41932257	0.451372811	0.977581314	-0.136538612	0.224673635	-0.292042469	0.497077545	0.259879618	0.166131787	-0.551361396	0.872078938	-0.272141905	0.353434426	-0.215236895	0.169671424	0.070532451	0.312469763	-0.331775151
Potra2n10c20582	12	tan	-0.233223479	-0.251076293	-0.162067078	0.241698195	0.206499421	0.449288499	-1.869291917	0.092373318	0.050600478	0.220727917	0.170569989	0.802087238	0.268562058	0.425523068	1.260509148	0.311228625	-0.182949105	-0.433356976	-0.416113857	0.361036874	0.023939362	0.043125788	-3.073262785	0.003175979	0.27354017	0.533372082	0.54667464	0.16740261	0.004170995	0.005706848	4.189152269	4.20E-05	-0.008963966	-0.102722652	-0.081815844	0.964605587	0.610151074	0.703904286	-0.545516553	0.878097448	0.158654711	-0.108290713	0.070764745	0.429288139	0.590815604	0.742472804	0.340012262
Potra2n10c20583	14	cyan	0.054273905	0.336398017	0.002484388	0.788030563	0.086221866	0.990807611	1.173993268	0.360596583	0.268218302	-0.254520639	0.090363046	0.176153132	0.20013373	0.674547282	0.287815596	1.160231847	-0.090336787	0.378552942	0.024837856	0.654073578	0.051522581	0.908285178	0.955775912	0.508778191	0.117551366	-0.341750915	0.013426209	0.559259033	0.081031607	0.95035101	-0.65061784	0.772939817	-0.225947579	0.280836871	-0.120400642	0.25711575	0.155909613	0.575208223	-0.158254274	1.311384657	-0.266702396	0.101974062	-0.153973306	0.178703158	0.612770579	0.472544436	-0.913882827
Potra2n10c20585	13	salmon	-0.457141732	0.082435129	0.195765392	0.016516642	0.682705728	0.359264485	-0.649587174	0.773938381	-0.088523403	0.453378287	-0.327687102	0.660604171	0.017545085	0.118016679	0.233884935	1.222611464	-0.238845864	-0.400665817	0.064559942	0.230211591	0.038351202	0.764401083	-1.753253042	0.119337873	0.156066718	0.319924677	-0.001718051	0.436949396	0.103779905	0.993643036	1.406725995	0.239262981	-0.02178697	-0.472198559	0.318459826	0.914103524	0.012885595	0.129355925	-0.650046242	0.773493529	0.391115311	-0.408238588	0.432034718	0.043664274	0.034516046	0.03500674	1.193342414
Potra2n10c20586	5	green	-0.470580067	0.004892575	0.333378378	0.013240913	0.980677383	0.111394627	-0.521809559	0.9027044	-0.849196063	-0.761766834	-0.752869682	2.14E-08	3.91E-06	2.19E-05	-9.158422328	7.90E-20	0.48274319	0.459208556	0.511389261	0.010759172	0.015973302	0.010645725	4.481719309	1.11E-05	-0.53230645	-0.439678035	-0.471729281	0.004261413	0.021743325	0.019955026	-4.462231636	1.22E-05	0.787804283	0.740191171	0.740551355	1.07E-06	1.02E-05	3.50E-05	8.398403483	6.79E-17	0.859954125	0.880548074	0.782069235	9.03E-09	1.39E-09	6.36E-06	10.55682872
Potra2n10c20591	1	turquoise	0.352413059	-0.284220351	-0.555838248	0.07140619	0.150775562	0.004800277	-1.478168543	0.209044007	0.761941023	0.728840202	0.742104371	3.88E-06	1.62E-05	3.31E-05	8.149537724	5.48E-16	-0.460761606	-0.636920912	-0.530753473	0.015574798	0.000353795	0.007622407	-5.213017472	2.79E-07	0.421413629	0.579618216	0.379301869	0.028580293	0.001532134	0.067550375	4.289196532	2.69E-05	-0.803734137	-0.707938064	-0.801530865	4.44E-07	3.62E-05	2.51E-06	-8.737337817	3.58E-18	-0.802599392	-0.67645582	-0.794349428	4.74E-07	0.000107158	3.57E-06	-8.499960227
Potra2n10c20592	5	green	-0.66549319	-0.061156334	0.268156535	0.000151852	0.761871187	0.205183613	-1.749329262	0.120351181	-0.293848647	-0.229234822	-0.44571066	0.136829343	0.250072677	0.029046154	-2.845791197	0.006645185	0.024510615	0.115525834	0.29015153	0.903412025	0.56609518	0.169018165	1.214729515	0.336703907	-0.141587436	-0.176990461	-0.293642883	0.481147319	0.377153335	0.163715946	-1.747161929	0.12091388	0.093455115	0.170195311	0.355740158	0.642901585	0.396030767	0.087998152	1.774092529	0.11407177	0.527033489	0.291754264	0.445793558	0.004733741	0.139780335	0.029012678	3.85746301
Potra2n10c20595	1	turquoise	0.264905172	0.032642142	-0.673299063	0.181759658	0.87159693	0.000311034	-1.334119672	0.273246959	0.391579234	0.483475013	0.941081104	0.043393396	0.010623167	7.78E-12	7.448967228	1.41E-13	-0.186307384	-0.367611692	-0.882814662	0.352135278	0.059235263	1.14E-08	-5.417239111	9.08E-08	0.245378586	0.417551904	0.82033163	0.21732986	0.030227493	9.21E-07	5.142326074	4.07E-07	-0.324934015	-0.414707696	-0.886925146	0.098180697	0.031488931	7.82E-09	-6.058213858	2.06E-09	-0.415560476	-0.408741313	-0.830428616	0.031106348	0.034272752	5.12E-07	-5.75120991
Potra2n10c20596	14	cyan	0.332663181	0.547452752	-0.039207913	0.089989787	0.003121103	0.855665624	2.666657803	0.011491445	0.265284322	0.028385959	0.309298671	0.181111838	0.888228327	0.14137195	1.732479289	0.124782392	0.072988346	0.278832766	0.01031955	0.717504705	0.15900867	0.961829789	1.065832773	0.429748864	-0.090437823	-0.269927221	-0.063611857	0.65371044	0.173309076	0.767767684	-1.23329183	0.326200358	-0.284509195	-0.059169875	-0.306134047	0.150342946	0.769396695	0.145702269	-1.87209309	0.091790589	-0.500764113	-0.146894593	-0.458008664	0.007802993	0.46468781	0.024406717	-3.35568451
Potra2n10c20597	10	purple	0.067614118	-0.398470506	0.435878474	0.737555371	0.039524304	0.033241304	0.24276403	1.212282303	-0.31899522	-0.433130033	-0.586900399	0.104844471	0.024021439	0.002571572	-4.115151966	5.80E-05	0.482904959	0.462306863	0.656795911	0.010728984	0.015186472	0.000489776	5.096347265	5.19E-07	-0.498272618	-0.49328659	-0.67569627	0.008165618	0.008933891	0.000290506	-5.362743456	1.23E-07	0.187997375	0.341989683	0.493351992	0.347705501	0.080805769	0.014293418	3.041540408	0.003530565	0.005251044	0.215193664	0.408304706	0.979261944	0.281051386	0.047614388	1.820360666
Potra2n10c20604	10	purple	-0.00013884	0.041283586	0.088560536	0.999451618	0.838000272	0.680701833	0.359295432	1.079061137	0.128034264	0.329040326	-0.147277463	0.524494302	0.09376227	0.492238974	0.95644392	0.508272007	-0.165929831	-0.19640939	0.075710797	0.408148907	0.326154635	0.725130317	-0.852498789	0.590905966	0.16876699	0.14909745	-0.090257238	0.400065686	0.457943359	0.674908002	0.680449533	0.7443298	-0.154167472	-0.373790308	0.097815441	0.442618416	0.054776647	0.649319538	-1.316863838	0.281826405	-0.044736561	-0.311204961	0.174164824	0.824649407	0.114089219	0.415685042	-0.581916196
Potra2n10c20605	1	turquoise	0.165430647	-0.254112067	-0.681380368	0.409580491	0.200881723	0.000246471	-2.520219386	0.017592257	0.769965394	0.842456328	0.707421007	2.65E-06	3.56E-08	0.000110647	8.883141218	9.75E-19	-0.711949436	-0.857240474	-0.645791569	3.12E-05	1.13E-08	0.00065329	-8.355584488	9.77E-17	0.768091466	0.825337122	0.661341015	2.90E-06	1.17E-07	0.00043338	8.472456722	3.60E-17	-0.660129599	-0.807832752	-0.596284271	0.000179179	3.50E-07	0.002103532	-7.386054856	2.27E-13	-0.471340351	-0.641776859	-0.693207507	0.013073005	0.000308266	0.000173051	-5.987705394
Potra2n10c20606	0	grey	-0.697785186	-0.208773054	-0.593994517	5.21E-05	0.295996969	0.002210455	-4.954632902	1.09E-06	-0.0691509	0.076794504	0.313272956	0.731804015	0.703413157	0.136064978	0.900041074	0.552147589	-0.087605149	-0.271400901	-0.425034827	0.663920419	0.170882502	0.038412247	-2.286098242	0.033372768	-0.059262475	0.23798938	0.371867151	0.769045431	0.231937444	0.073564015	1.586887196	0.168807293	-0.138731375	-0.143784187	-0.361345549	0.490126655	0.474298483	0.082759069	-1.845848414	0.097371328	0.333292025	0.083116031	-0.299169894	0.08934682	0.680220797	0.155562379	0.405114289
Potra2n10c20607	3	brown	0.110067271	-0.040784939	-0.178353289	0.584702589	0.839931994	0.404381714	-0.28697619	1.161195828	0.447224971	0.463504194	0.238409543	0.019339676	0.014891109	0.26191098	3.495934104	0.000708608	-0.526730352	-0.681149612	-0.423875717	0.004762193	9.19E-05	0.03900058	-5.315260777	1.60E-07	0.524434433	0.744938432	0.579913047	0.004982438	8.31E-06	0.002975031	6.250520998	6.14E-10	-0.411060669	-0.37422626	-0.124520584	0.033168038	0.054472263	0.562101872	-2.735588318	0.009340331	-0.272355368	-0.222806012	-0.063234189	0.169323669	0.263966257	0.769109904	-1.632201227
Potra2n10c20608	2	blue	0.390749369	0.0564258	0.072117316	0.043878885	0.779825851	0.737717752	1.550011182	0.181708248	-0.53237295	-0.634711344	-0.128356606	0.004255722	0.000376393	0.550020819	-4.225611347	3.57E-05	0.71035343	0.528959389	0.227049414	3.31E-05	0.004556324	0.285997034	4.888323333	1.53E-06	-0.66673063	-0.467858332	-0.128036904	0.000146096	0.013856734	0.551023116	-4.136516082	5.29E-05	0.553895079	0.637457189	0.160841127	0.002721841	0.000348494	0.452771706	4.41691887	1.50E-05	0.020451085	0.422927422	0.046586272	0.919352912	0.027954718	0.828864094	1.487944704
Potra2n10c20610	1	turquoise	-0.138708927	-0.112318321	-0.527275257	0.490197562	0.576996798	0.008105247	-2.316505438	0.030796032	0.190986788	0.143121405	0.375031847	0.33995161	0.476359534	0.070956387	2.041874209	0.061746016	-0.085620878	-0.276696392	-0.358544033	0.671107615	0.16236016	0.085347303	-2.083986529	0.055742089	0.060482867	0.296026615	0.335938032	0.764420222	0.133808694	0.108506933	2.002199077	0.067894987	-0.284463911	-0.13990384	-0.364644343	0.150410711	0.486430273	0.07978773	-2.286091496	0.03337336	-0.143984084	-0.012294655	-0.361950185	0.473677768	0.951467461	0.082208307	-1.48073245
Potra2n10c20611	2	blue	-0.233666929	0.055797896	0.542367509	0.240778725	0.782217578	0.006180098	1.11913641	0.394622923	-0.687938968	-0.359317874	-0.681843867	7.32E-05	0.065658566	0.000243151	-5.776786918	1.14E-08	0.589128205	0.378236392	0.726942044	0.001223982	0.051734041	5.73E-05	5.598684203	3.24E-08	-0.583178372	-0.396176559	-0.625553918	0.001409729	0.040780459	0.001078926	-5.123976074	4.49E-07	0.63773095	0.352475213	0.725846234	0.000345814	0.071352784	5.95E-05	5.731766725	1.49E-08	0.538843432	0.302955987	0.568430047	0.00373202	0.124520418	0.003754322	4.389441518
Potra2n10c20612	2	blue	0.328279508	-0.204754521	-0.090956733	0.094569408	0.305600271	0.67252458	0.137545458	1.335899496	-0.145759258	-0.120181756	-0.313447947	0.468183982	0.550438067	0.135834643	-1.650792109	0.148171548	0.400109751	0.35717187	0.390820131	0.038645686	0.067405187	0.058985234	3.419733479	0.000940238	-0.451049336	-0.430640395	-0.399057567	0.018207485	0.024936976	0.053392528	-3.877095768	0.000158566	0.151395225	0.079413086	0.358770675	0.450963617	0.69377327	0.085135682	1.686944767	0.137420959	-0.218583601	-0.006883174	0.120628623	0.273358039	0.972818203	0.574479474	-0.332952257
Potra2n10c20613	0	grey	-0.122293259	-0.002234889	-0.037992728	0.543404048	0.991172943	0.860095421	-0.464192045	0.963765241	-0.290693035	0.189057206	0.0014959	0.141293028	0.34494454	0.994465004	-0.30761388	1.137564235	0.172007589	-0.05188105	-0.038898536	0.390944541	0.797179955	0.85679302	0.246235769	1.208249592	-0.149427205	0.015952328	0.041426011	0.456938212	0.937053901	0.847590822	-0.276312712	1.17346184	0.231835921	-0.270030599	0.020251697	0.244590193	0.173138069	0.925168253	-0.062837806	1.424843491	0.265851827	-0.233951617	0.010231171	0.180145198	0.24018966	0.96215646	0.125940391
Potra2n10c20614	15	midnightblue	0.655501208	0.163057058	-0.598919186	0.00020615	0.416425806	0.00198597	0.868227481	0.577904719	0.387414751	0.758563533	0.680533874	0.045873245	4.54E-06	0.000252636	6.293948952	4.64E-10	0.09532608	-0.464061186	-0.437298655	0.636234508	0.014755335	0.032607222	-2.444247699	0.021773185	0.005125503	0.389934196	0.292605001	0.979757645	0.044359959	0.165279816	2.019566223	0.065142603	-0.313306751	-0.742908368	-0.703968085	0.111537795	9.07E-06	0.000123635	-6.068198989	1.94E-09	-0.743316678	-0.866644079	-0.81062719	8.91E-06	5.09E-09	1.57E-06	-9.630921378
Potra2n10c20615	24	darkgrey	0.21303313	0.045899822	-0.267048696	0.286025884	0.820162186	0.20713343	0.015995655	1.480856787	-0.180436833	-0.431441042	0.32758273	0.367781763	0.024639507	0.118140741	-0.938313088	0.522125303	0.265948932	0.375341158	-0.30297782	0.17998016	0.053699851	0.1501143	1.078770847	0.421034841	-0.180286386	-0.318223934	0.330433554	0.368188005	0.10573403	0.114786138	-0.548166535	0.875366337	0.20517074	0.456626332	-0.359217422	0.304596711	0.016654479	0.084719699	1.005911551	0.471687179	-0.040213899	0.386971506	-0.274534609	0.842145273	0.046143646	0.194199461	0.299303895
Potra2n10c20616	7	black	0.432861419	0.523226055	-0.522052828	0.024118884	0.005101784	0.008877782	1.445934069	0.222293543	0.590438816	0.56676194	0.464584127	0.001186043	0.002053705	0.022182879	5.176139799	3.40E-07	-0.288092768	-0.20563367	-0.177150324	0.14504932	0.303482939	0.407610487	-1.942918432	0.078039022	0.248413891	0.094991857	-0.041703324	0.211513502	0.637423487	0.846582313	0.894479878	0.556597787	-0.595383182	-0.611768964	-0.571291893	0.001051929	0.000696838	0.003545585	-5.793522987	1.03E-08	-0.729382291	-0.62446951	-0.678205625	1.59E-05	0.000498465	0.000270288	-7.027387871
Potra2n10c20618	2	blue	-0.025823371	-0.116017161	0.110270134	0.898264632	0.564433506	0.607992227	-0.111157643	1.367237009	-0.189356609	-0.241029582	-0.281224363	0.344166951	0.225850155	0.183117087	-2.045705316	0.061178059	0.443026821	0.30723829	0.470797785	0.020648304	0.119021526	0.02023473	3.674640841	0.000357276	-0.554579127	-0.331746087	-0.561580152	0.00268214	0.090933734	0.004296431	-4.519416343	9.30E-06	-0.026679536	0.170564353	0.144669517	0.894909709	0.394992008	0.500018878	0.814736179	0.622835009	-0.141972664	0.009623333	0.079027371	0.479942647	0.962003847	0.713573742	-0.170391826
Potra2n10c20619	0	grey	-0.312212166	0.115485198	-0.124166337	0.112861218	0.56623271	0.563223509	-0.935522272	0.524278816	-0.401042047	-0.572306266	0.124574199	0.038152973	0.001812577	0.5619322	-2.766560373	0.008497664	0.156046386	0.476253802	-0.097052757	0.437009876	0.012029927	0.651884825	1.686234166	0.137626058	-0.14177009	-0.394882187	0.060811117	0.480575936	0.041503134	0.777736583	-1.4525734	0.219513354	0.458720465	0.585996418	-0.143608055	0.016100266	0.001318922	0.503202655	2.977921533	0.004353154	0.535874683	0.623072084	-0.07094101	0.003965046	0.000517548	0.74185261	3.642216568
Potra2n10c20620	1	turquoise	0.058474305	0.274407844	-0.524696059	0.772036659	0.166005529	0.008479479	-0.596251077	0.826511262	0.72454381	0.862290449	0.885714067	1.92E-05	7.42E-09	8.75E-09	10.20248384	2.90E-24	-0.602283068	-0.587752658	-0.654510601	0.000886841	0.001264927	0.000520456	-6.078363764	1.82E-09	0.578376957	0.530048046	0.547525223	0.001576916	0.004458557	0.005617075	5.274104831	2.00E-07	-0.752536706	-0.868433759	-0.905772024	5.96E-06	4.34E-09	1.15E-09	-10.72666086	1.14E-26	-0.472888217	-0.842145355	-0.891686321	0.012736613	3.64E-08	4.99E-09	-8.902276036
Potra2n10c20621	3	brown	0.011194266	-0.066890977	-0.215017218	0.955806812	0.740266502	0.312975835	-0.752570036	0.677562494	0.205021775	0.19867721	0.351815019	0.304955649	0.320487361	0.091812115	2.176848641	0.044237794	-0.441569714	-0.496935807	-0.510019418	0.021119087	0.008365945	0.010892557	-4.466727632	1.19E-05	0.424509856	0.517507879	0.569513594	0.02731266	0.00569994	0.003674103	4.713675847	3.65E-06	-0.202511661	-0.195102724	-0.286757026	0.311043473	0.329447563	0.174287009	-1.962264838	0.074597488	-0.020752117	0.068063098	-0.217249344	0.918169704	0.735873635	0.307857009	-0.4609702
Potra2n10c20622	3	brown	-0.314588331	-0.322700334	-0.236865292	0.110002926	0.100648739	0.26510609	-2.55993822	0.015703616	0.088224764	0.231411985	0.168650238	0.661682013	0.2454783	0.430828171	1.396811258	0.243705504	-0.170330353	-0.443362981	-0.308163288	0.395650479	0.02054092	0.142914842	-2.734356853	0.00937534	0.134681493	0.522179159	0.345554935	0.50300277	0.005207132	0.098148452	3.039486607	0.003554726	-0.187986644	-0.110881193	-0.149158291	0.347733524	0.58191119	0.486665907	-1.277568923	0.302102196	0.085776457	-0.138406324	-0.055251829	0.670543064	0.491153934	0.797623905	-0.30367555
Potra2n10c20623	2	blue	-0.039509743	0.625298021	0.762226355	0.844876103	0.000487444	1.50E-05	4.715867202	3.61E-06	-0.823932284	-0.599382548	-0.929090261	1.29E-07	0.000953271	5.64E-11	-9.845420576	1.08E-22	0.883793249	0.702863109	0.936082591	1.00E-09	4.35E-05	1.86E-11	11.15900786	9.71E-29	-0.79647098	-0.650092872	-0.853879369	6.71E-07	0.000242139	1.12E-07	-8.821893281	1.69E-18	0.841043794	0.59017967	0.912174788	3.95E-08	0.001193462	5.48E-10	9.663756016	6.45E-22	0.479600758	0.427913018	0.820007881	0.011359786	0.025972261	9.38E-07	5.961194282
Potra2n10c20625	2	blue	-0.172982747	0.000540975	0.776193441	0.388223211	0.997863294	8.27E-06	2.301882115	0.032012732	-0.894035044	-0.895494142	-0.865018106	3.35E-10	2.84E-10	4.94E-08	-11.90012276	1.77E-32	0.905580489	0.809564773	0.922291657	8.45E-11	3.15E-07	1.50E-10	11.93092302	1.22E-32	-0.880839867	-0.76269045	-0.846292475	1.35E-09	3.75E-06	1.88E-07	-10.24248505	1.92E-24	0.836432712	0.866904787	0.853855746	5.50E-08	4.97E-09	1.12E-07	10.74226799	9.67E-27	0.563123722	0.713776649	0.737709879	0.002226505	2.91E-05	3.89E-05	6.98343988
Potra2n10c20626	5	green	-0.639064612	-0.210763485	0.663330876	0.000333017	0.29131135	0.000410518	-0.63877506	0.784453912	-0.554177051	-0.306039285	-0.479458671	0.002705416	0.120542822	0.017752974	-4.129504791	5.45E-05	0.102395633	-0.117159003	0.204299358	0.611294821	0.560580311	0.338274325	0.518002266	0.906685032	-0.088602121	0.180624791	-0.00293004	0.660320174	0.367274606	0.989158758	0.262823629	1.189029783	0.542888464	0.366086691	0.581411706	0.003433369	0.060378037	0.002884258	4.663783274	4.66E-06	0.854697738	0.616980767	0.708094599	1.39E-08	0.000608383	0.000108257	8.146710901
Potra2n10c20627	7	black	0.343543543	0.332255208	-0.822408848	0.079347747	0.090408788	8.19E-07	-1.121978513	0.392807364	0.77793153	0.744424604	0.827176432	1.79E-06	8.50E-06	6.21E-07	8.967870365	4.53E-19	-0.586827359	-0.602855047	-0.786515037	0.001293131	0.000874227	5.18E-06	-6.832627063	1.25E-11	0.547547861	0.512590083	0.677461766	0.003114863	0.006260808	0.00027615	5.642074883	2.52E-08	-0.775071257	-0.750466124	-0.835218731	2.06E-06	6.53E-06	3.83E-07	-9.057062147	2.01E-19	-0.724787497	-0.669864542	-0.789108955	1.91E-05	0.000132371	4.59E-06	-7.883797802
Potra2n10c20628	1	turquoise	-0.073620985	0.63833761	-0.449738198	0.715156078	0.000339941	0.027455042	0.655949043	0.767785367	0.597940028	0.217825508	0.225126247	0.000987887	0.275066654	0.290207863	3.250985276	0.001725087	-0.499141498	-0.156519985	-0.177625014	0.008037584	0.435602276	0.406334709	-2.524154525	0.017396541	0.442343543	0.190717339	0.08121819	0.020867987	0.340646203	0.705973057	2.149416738	0.04740207	-0.684831958	-0.16511666	-0.234752799	8.13E-05	0.410482391	0.269517181	-3.548400652	0.000581367	-0.412950704	-0.166103268	-0.256752582	0.032289109	0.407652172	0.225853375	-2.462940373
Potra2n10c20629	1	turquoise	-0.027792147	-0.366855379	-0.567212941	0.890552537	0.05979989	0.003846187	-2.933373774	0.005029499	0.637200851	0.655067406	0.875908837	0.000351019	0.000208852	2.06E-08	8.115838971	7.24E-16	-0.561200011	-0.554110642	-0.725722528	0.002322818	0.002709277	5.98E-05	-6.124436132	1.37E-09	0.480438401	0.442835859	0.661368419	0.011197023	0.020709509	0.000433058	5.038276668	7.05E-07	-0.747477766	-0.706265936	-0.862220108	7.45E-06	3.84E-05	6.10E-08	-8.857218843	1.23E-18	-0.447235438	-0.566801567	-0.816118011	0.0193365	0.002051888	1.16E-06	-6.345709754
Potra2n10c20630	10	purple	0.078719664	-0.319160247	0.129735099	0.696321541	0.104654863	0.5457087	-0.373652067	1.062994787	-0.045206861	0.184099674	-0.428851125	0.822834592	0.357972331	0.036524585	-0.834602266	0.605912529	0.049657306	-0.11965855	0.527433254	0.805706269	0.552187495	0.008082776	1.384851801	0.249146681	-0.066054161	0.032520617	-0.56306754	0.743407598	0.872071095	0.004173435	-1.822900934	0.102477595	-0.018605649	-0.254443644	0.356972696	0.926609975	0.200274543	0.086825385	0.206476385	1.254628214	-0.043482326	-0.275896136	0.213336359	0.82949358	0.163628363	0.316864646	-0.356500325
Potra2n10c20634	19	lightyellow	0.283845084	0.149985119	-0.408490137	0.151338947	0.455240248	0.047503738	0.104056241	1.375687075	-0.312807509	-0.152286809	0.044686121	0.112139978	0.448270635	0.835749833	-1.256279207	0.313522137	0.06674036	0.322204803	0.021018424	0.740831564	0.101202494	0.922343318	1.214355339	0.336918093	-0.101513322	-0.415538864	-0.112022624	0.614385137	0.031115997	0.602265748	-1.875468315	0.091092487	0.377207001	0.054745636	-0.047033929	0.052426399	0.786230031	0.827243643	1.176193615	0.359276273	0.181179061	-0.079348268	-0.237197238	0.365781429	0.694011334	0.264417186	-0.355487437
Potra2n10c20635	2	blue	0.619258604	0.170392419	-0.040589682	0.000572908	0.395475765	0.850633704	2.476183134	0.019919316	0.15612304	-0.136486818	-0.276721596	0.436781884	0.497242321	0.190527299	-0.711496231	0.715165178	0.165406699	0.219730057	0.315379874	0.409649241	0.270787083	0.133310282	2.010924975	0.066500073	-0.137195498	-0.259545146	-0.234188315	0.494990111	0.191090912	0.270703758	-1.811519221	0.105090775	-0.113293938	0.108749409	0.320029535	0.573671084	0.589234623	0.127373476	0.884911052	0.56430691	-0.566326459	0.06231006	0.124492551	0.002073761	0.75751004	0.562190595	-1.334585245
Potra2n10c20637	4	yellow	-0.089689024	-0.262334127	0.446624482	0.656403567	0.186195164	0.028678829	0.266106682	1.185235573	-0.677942156	-0.720100882	-0.850716013	0.000102098	2.29E-05	1.39E-07	-8.411855416	6.05E-17	0.518681709	0.51705466	0.712842669	0.005572538	0.005749785	9.27E-05	5.728750916	1.52E-08	-0.572339009	-0.537803807	-0.671595689	0.001811229	0.003812259	0.000326377	-5.817730311	8.95E-09	0.634385241	0.679083378	0.843628513	0.000379833	9.84E-05	2.24E-07	7.890581843	4.51E-15	0.483069334	0.739035988	0.784685096	0.010698382	1.07E-05	5.64E-06	7.122498911
Potra2n10c20639	1	turquoise	-0.23556664	0.080771836	-0.404608988	0.236865959	0.688789409	0.049861988	-1.621497843	0.157366368	0.706139906	0.867799911	0.818989024	3.86E-05	4.59E-09	9.93E-07	9.485419686	3.62E-21	-0.509713384	-0.671918143	-0.66262718	0.006609979	0.000124006	0.00041848	-6.133421488	1.29E-09	0.486160357	0.59608348	0.56955083	0.010136333	0.001034041	0.003671372	5.267963943	2.07E-07	-0.783245459	-0.879616431	-0.863825105	1.36E-06	1.52E-09	5.41E-08	-10.5510887	7.53E-26	-0.39748187	-0.76002178	-0.732081761	0.040061844	4.24E-06	4.77E-05	-6.617413792
Potra2n10c20642	1	turquoise	-0.466788732	0.238738239	-0.677746219	0.014105145	0.230427989	0.000273895	-2.991763266	0.004160569	0.434751835	0.321870058	0.716510694	0.023439884	0.101577856	8.20E-05	4.746275439	3.11E-06	-0.595473712	-0.232078336	-0.617258451	0.001049602	0.244083306	0.001312342	-4.614294323	5.92E-06	0.469193187	0.172189154	0.486263824	0.01355181	0.390437036	0.015981929	3.409903088	0.00097479	-0.531481368	-0.364205764	-0.738982289	0.00433256	0.061811056	3.71E-05	-5.37933324	1.12E-07	0.011769494	-0.12162187	-0.719915953	0.953538257	0.545636074	7.31E-05	-2.776303258
Potra2n10c20644	3	brown	0.170688285	-0.206324923	-0.82085729	0.394643517	0.301824576	8.94E-07	-3.246456142	0.001752772	0.743168867	0.83793077	0.875076101	8.97E-06	4.95E-08	2.21E-08	9.936773748	4.32E-23	-0.867257871	-0.942431545	-0.956361162	4.82E-09	2.13E-13	3.08E-13	-14.04400159	1.26E-44	0.870059096	0.931751415	0.915899509	3.75E-09	1.69E-12	3.46E-10	12.90674255	6.19E-38	-0.659443973	-0.779188428	-0.828572532	0.000182967	1.68E-06	5.72E-07	-8.50267563	2.78E-17	-0.409409744	-0.611964823	-0.729619293	0.033951395	0.000693322	5.21E-05	-5.823783612
Potra2n10c20647	1	turquoise	-0.166648837	-0.066461944	-0.687073157	0.406091834	0.741876428	0.000208309	-2.958949526	0.004630345	0.82486245	0.883660261	0.899247626	1.21E-07	1.02E-09	2.33E-09	11.37794456	8.08E-30	-0.74051238	-0.749726402	-0.811839863	1.00E-05	6.75E-06	1.47E-06	-8.620504872	1.00E-17	0.69092639	0.632947347	0.694665513	6.61E-05	0.000395331	0.000165481	6.927924046	6.41E-12	-0.899401029	-0.904412298	-0.917210088	1.80E-10	9.79E-11	2.93E-10	-12.81399182	2.05E-37	-0.467477774	-0.718962818	-0.83510083	0.013944698	2.39E-05	3.86E-07	-7.339559184
Potra2n10c20650	1	turquoise	0.553369526	-0.563199044	-0.846433097	0.002752684	0.002222805	1.86E-07	-3.408469777	0.000979925	0.587248771	0.696448765	0.683519688	0.001280219	5.46E-05	0.000231471	6.690838138	3.33E-11	-0.54948136	-0.782377387	-0.684890225	0.002990309	1.43E-06	0.000222285	-7.088339862	2.04E-12	0.541575291	0.720526397	0.608698755	0.003528002	2.25E-05	0.001597266	6.287940391	4.83E-10	-0.515824188	-0.688827322	-0.617925518	0.005886973	7.10E-05	0.001292096	-6.042878521	2.27E-09	-0.601254288	-0.540545809	-0.667666868	0.000909927	0.003603739	0.000364292	-5.936950371
Potra2n10c20651	5	green	-0.577244191	-0.327515032	0.63113493	0.001618764	0.095385679	0.000942781	-0.869156384	0.5771424	-0.655965256	-0.488679071	-0.847981407	0.000203293	0.009696777	1.68E-07	-7.192674866	9.53E-13	0.19679226	0.039099816	0.613690461	0.325193582	0.846466673	0.001425313	2.624269943	0.01302524	-0.250513671	0.010987973	-0.537044625	0.207552191	0.956620467	0.006809877	-2.331963242	0.029553937	0.557627195	0.490856208	0.834421547	0.002511208	0.009329779	4.02E-07	6.624038128	5.24E-11	0.832067097	0.664876279	0.897814931	7.46E-08	0.000154796	2.71E-09	9.718846087
Potra2n10c20652	1	turquoise	0.707750138	-0.022880628	-0.579137837	3.64E-05	0.90980858	0.003022928	0.691520149	0.733858084	0.743767786	0.617035187	0.452780169	8.74E-06	0.000607514	0.026300232	6.169066987	1.03E-09	-0.45687825	-0.394935855	-0.515040718	0.016586989	0.041472968	0.010010251	-4.172204573	4.52E-05	0.489638189	0.340025367	0.500531509	0.00953364	0.082678033	0.012735063	4.057806495	7.43E-05	-0.63152278	-0.644051016	-0.395229875	0.000411228	0.000288772	0.055937708	-5.488041998	6.10E-08	-0.873120645	-0.685908767	-0.415726063	2.83E-09	7.84E-05	0.043340536	-7.509494912
Potra2n10c20653	11	greenyellow	-0.008093871	0.244251053	0.178901626	0.968039359	0.219517708	0.402914703	1.186010556	0.353427196	-0.272280414	-0.73809569	-0.264920926	0.16944572	1.11E-05	0.210913317	-4.272963136	2.89E-05	0.013368482	0.573620828	0.096507462	0.947234154	0.001759124	0.653721278	2.185521005	0.043276001	0.055924597	-0.506864796	0.079824304	0.781734811	0.006971774	0.710805809	-1.234019936	0.325793214	0.38507618	0.765701923	0.375400746	0.047314121	3.25E-06	0.070657069	5.156077224	3.78E-07	0.360865481	0.742904407	0.318959057	0.064420854	9.07E-06	0.128723026	4.748231947
Potra2n10c20654	0	grey	-0.319297584	-0.57481189	0.117312846	0.104497266	0.001711871	0.585118231	-2.52586762	0.017311944	0.259811877	-0.023197361	0.146067589	0.19061889	0.908565186	0.49584069	1.099031976	0.407631178	-0.312088358	0.016388192	0.133296598	0.113011637	0.935337523	0.534640601	-0.521566448	0.902958344	0.360851302	0.001683787	-0.212887457	0.064432111	0.993349554	0.317908183	0.510205007	0.914861767	-0.304061565	0.03248326	-0.205582081	0.123083279	0.872216863	0.335184011	-1.377370771	0.252596467	0.010013008	-0.103383972	-0.268831197	0.960466439	0.607840841	0.204002294	-1.016945862
Potra2n10c20655	6	red	0.547969402	0.199738169	-0.781130151	0.003087336	0.317856906	6.63E-06	-0.477536142	0.949470586	0.261492714	0.443465997	0.645717291	0.187662912	0.020508104	0.000654536	4.227988632	3.54E-05	0.091072074	-0.184414166	-0.444525216	0.651432601	0.357137364	0.029528259	-1.568927243	0.17499734	-0.16495847	0.0473889	0.263991553	0.410937197	0.814426219	0.212578765	0.388548037	1.046415769	-0.311916345	-0.508847409	-0.699419224	0.113220869	0.00671825	0.000142769	-4.897006256	1.46E-06	-0.651814495	-0.553327299	-0.775097235	0.000230126	0.002755176	8.68E-06	-6.843402587
Potra2n10c20656	1	turquoise	-0.04885696	-0.06233122	-0.259657809	0.808780337	0.757430123	0.220461355	-1.040949806	0.446848267	0.75270555	0.762764001	0.659654202	5.92E-06	3.74E-06	0.000453616	7.866715323	5.46E-15	-0.515343082	-0.526015331	-0.451393693	0.00594136	0.004829881	0.026821638	-4.650348335	4.97E-06	0.487522662	0.459122949	0.432389427	0.009896568	0.015995511	0.034840772	4.223835697	3.60E-05	-0.815257346	-0.789939563	-0.667239697	2.23E-07	9.58E-07	0.000368636	-8.572617584	1.52E-17	-0.513742034	-0.671874286	-0.607595173	0.00612542	0.00012418	0.001637586	-5.898773272
Potra2n10c20657	11	greenyellow	0.00427669	-0.272481619	0.26419055	0.983109378	0.169118229	0.21222142	-0.061813824	1.426066642	-0.746131604	-0.660422127	-0.644560326	7.89E-06	0.000177584	0.000674222	-7.148303617	1.32E-12	0.433565958	0.263963374	0.40608032	0.023863982	0.183375803	0.04895748	3.287639525	0.001515467	-0.384349729	-0.207522008	-0.290973095	0.047768907	0.298966106	0.167759841	-2.588869671	0.01444373	0.83548092	0.696434138	0.710563538	5.88E-08	5.46E-05	9.99E-05	8.370653243	8.59E-17	0.619010207	0.731774971	0.662549849	0.000576687	1.44E-05	0.000419364	6.93949811
Potra2n10c20659	8	pink	0.007824693	-0.138609358	-0.15741456	0.969101767	0.490512144	0.462582136	-0.809989731	0.626919117	0.102690625	0.091875165	0.027222528	0.61026305	0.648552771	0.899521209	0.637198952	0.78599289	-0.502889433	-0.423899739	-0.344356725	0.007504447	0.027558781	0.099397382	-3.875174623	0.000159822	0.513753925	0.486228121	0.472363731	0.006124035	0.010124293	0.01976632	4.561828522	7.61E-06	0.004859655	-0.018011252	0.075779334	0.980807373	0.928948653	0.724890899	0.167634674	1.300306036	0.161199115	0.109984992	0.172979686	0.421827919	0.584985093	0.418914531	1.261414431
Potra2n10c20660	0	grey	-0.253738098	-0.234036349	-0.508831353	0.201568039	0.240014518	0.011110443	-2.956802484	0.004662708	-0.126880117	0.011175538	0.129145316	0.528270261	0.955880676	0.547551712	0.01569748	1.481213606	-0.116422536	-0.024437581	-0.249427724	0.563064182	0.903698509	0.239834015	-1.098181464	0.408187888	-0.02831001	-0.05858845	0.204378156	0.888525545	0.771603265	0.338083997	0.310293813	1.134506303	0.023340143	-0.074155721	-0.102093386	0.908004734	0.713172883	0.63500295	-0.424510194	1.006790659	0.214386644	0.005111435	-0.140750559	0.282903009	0.979813193	0.511822704	0.259686829
Potra2n10c20661	13	salmon	-0.073109435	-0.336948172	-0.571234218	0.717054978	0.085677099	0.003549693	-2.98210941	0.004294045	-0.223726599	-0.297799078	0.152342446	0.261946706	0.131386402	0.477303772	-1.127701635	0.38916892	-0.075979409	-0.069281861	-0.390307987	0.706423033	0.731314546	0.059347312	-1.536221167	0.18672622	-0.015217618	0.073170256	0.375811034	0.939947715	0.716829121	0.070325301	1.237802537	0.323683931	0.175689726	0.286771448	-0.112281065	0.380725951	0.146985336	0.601423174	1.058864685	0.434492114	0.248927897	0.438495323	-0.082019567	0.210539105	0.022141204	0.703199565	1.869233763
Potra2n10c20662	13	salmon	0.356029753	-0.077271651	-0.297366276	0.068349258	0.701653228	0.15819095	0.020967842	1.474906962	-0.217065514	-0.015287818	0.238767577	0.276786408	0.939671183	0.261173744	-0.021568023	1.474188812	0.169334906	-0.135852412	-0.375060646	0.39845859	0.499262823	0.070932985	-0.968797156	0.498969609	-0.1228789	0.236894225	0.42937695	0.54146058	0.234156758	0.036270358	1.583910201	0.169821233	0.346704555	0.06785746	-0.146919414	0.076443732	0.736643744	0.493303502	0.839547413	0.601743292	0.033476067	0.044084232	-0.1415769	0.868344309	0.827168094	0.509322589	-0.161968925
Potra2n10c20663	7	black	0.261515579	0.054483802	-0.718594317	0.187622922	0.787229282	7.64E-05	-1.519706518	0.192877129	0.879050974	0.870422147	0.846999019	1.61E-09	3.63E-09	1.79E-07	11.18534825	7.22E-29	-0.667878879	-0.689488483	-0.731531768	0.000140928	6.95E-05	4.87E-05	-7.298259713	4.37E-13	0.654768574	0.591242548	0.632944799	0.000210731	0.001163284	0.00090193	6.244850274	6.36E-10	-0.877786904	-0.88133524	-0.830362267	1.82E-09	1.28E-09	5.14E-07	-11.15274151	1.04E-28	-0.74948731	-0.826898863	-0.824130121	6.82E-06	1.06E-07	7.42E-07	-9.373788509
Potra2n10c20664	1	turquoise	0.310116553	0.124754619	-0.686804639	0.115427288	0.535257958	0.000209986	-0.9920987	0.481724071	0.493826689	0.452273137	0.338508538	0.008847851	0.017856898	0.105662787	3.923816878	0.000130735	-0.350462307	-0.401404326	-0.287343954	0.073098083	0.037962869	0.173367944	-3.084939665	0.003053902	0.451725107	0.320135675	0.146475972	0.018013202	0.103539363	0.494623499	2.762811527	0.008595877	-0.406957793	-0.437240439	-0.381435868	0.035142146	0.022569836	0.065895749	-3.688223559	0.000338738	-0.451213025	-0.305021129	-0.37057208	0.018160267	0.121845828	0.074651875	-3.366714138
Potra2n10c20665	7	black	0.330768483	0.179556533	-0.426061125	0.091948168	0.37016248	0.037897198	0.283819019	1.164823618	0.852430097	0.616121376	0.645861174	1.66E-08	0.000622256	0.000652123	7.806663159	8.81E-15	-0.65301356	-0.51938586	-0.439534891	0.000222073	0.005497276	0.031628338	-5.191776141	3.12E-07	0.60724935	0.436856589	0.30765373	0.000782408	0.022702291	0.14361118	4.246864087	3.25E-05	-0.862108591	-0.611005601	-0.649713619	7.53E-09	0.000710691	0.000590304	-7.906388195	3.97E-15	-0.767438235	-0.562415655	-0.687237051	3.00E-06	0.002261548	0.000207291	-7.046411059
Potra2n10c20666	13	salmon	-0.194446062	-0.006086932	0.500091784	0.33111002	0.97596163	0.012826308	0.901731104	0.550799589	-0.396183308	0.274864863	-0.54040004	0.040776717	0.16527298	0.006406949	-2.033060584	0.063069604	0.111246335	-0.350814679	0.416599687	0.580660814	0.072790215	0.04285793	0.466043738	0.96177629	-0.136774221	0.296237453	-0.277821026	0.496328329	0.133518871	0.188699325	-0.288386452	1.159576406	0.42237162	-0.317469615	0.576770321	0.028183104	0.106609441	0.003173268	2.132260972	0.049478098	0.461385393	-0.206226074	0.579261378	0.015417065	0.302061376	0.003015251	2.627651009
Potra2n10c20668	10	purple	0.026764645	-0.405399905	0.821768245	0.894576301	0.035915921	8.49E-07	1.983065081	0.071040241	-0.35612811	-0.265573801	-0.857604097	0.068267558	0.180618313	8.57E-08	-5.338300311	1.41E-07	0.44657043	0.365500536	0.869555372	0.019539112	0.060821811	3.46E-08	6.098131219	1.61E-09	-0.471579994	-0.403391268	-0.82903216	0.013020447	0.036933624	5.57E-07	-5.922034143	4.77E-09	0.248963053	0.179597365	0.808568788	0.210472573	0.370051854	1.74E-06	4.299035694	2.57E-05	0.101234092	0.014862972	0.726988259	0.61536449	0.941344834	5.72E-05	2.833777599
Potra2n10c20669	4	yellow	-0.012679954	-0.143102939	0.643345309	0.949948358	0.476417024	0.000695444	1.615980791	0.1591477	-0.818651457	-0.652230234	-0.924915109	1.80E-07	0.000227305	1.04E-10	-9.969292988	3.12E-23	0.672414595	0.658972283	0.830853872	0.000122056	0.000185614	5.00E-07	7.861443037	5.70E-15	-0.677357987	-0.649959853	-0.754563327	0.000104061	0.00024309	2.04E-05	-7.280444665	4.99E-13	0.841287157	0.625635836	0.886348523	3.88E-08	0.000483012	8.25E-09	9.461139807	4.57E-21	0.530049625	0.514967322	0.830868025	0.004458417	0.005984133	4.99E-07	6.57277157
Potra2n10c20670	1	turquoise	-0.162539139	-0.446536683	-0.27060117	0.41792783	0.01954944	0.200925004	-2.611613134	0.013517425	0.064267311	0.384716009	0.092212708	0.750128136	0.047539173	0.668252717	1.607022287	0.162074219	-0.262361514	-0.600886752	-0.179744965	0.186147524	0.0009183	0.400664251	-3.272549332	0.001598734	0.257823979	0.549456501	0.118468033	0.1941562	0.002991883	0.581402129	2.866647036	0.006222681	-0.018125383	-0.359144699	-0.124450733	0.928499554	0.0657982	0.562322959	-1.476239834	0.209819279	0.153628555	-0.15667229	-0.144240965	0.444234175	0.435150126	0.501303091	-0.402352859
Potra2n10c20671	2	blue	-0.125232715	0.054741192	0.67513059	0.533682389	0.786246987	0.000295241	2.015631339	0.06575781	-0.883495392	-0.951677192	-0.945150674	1.03E-09	2.51E-14	3.61E-12	-14.18700981	1.65E-45	0.921409921	0.90249983	0.941009146	9.30E-12	1.24E-10	7.89E-12	13.63255088	3.85E-42	-0.88035512	-0.852729485	-0.915065242	1.42E-09	1.63E-08	3.84E-10	-11.84945895	3.25E-32	0.871248474	0.94421376	0.892439733	3.37E-09	1.45E-13	4.64E-09	12.87142135	9.78E-38	0.540386045	0.786864957	0.804974078	0.003615616	1.13E-06	2.10E-06	7.82755182
Potra2n10c20672	22	darkgreen	-0.101910078	0.555666111	-0.571246114	0.612994692	0.002620074	0.003548845	-0.245048574	1.209628232	0.527078624	0.03500229	0.58112907	0.004729517	0.862396913	0.002901195	3.591553663	0.000493069	-0.827116589	-0.051806294	-0.674616331	1.04E-07	0.797466222	0.000299603	-5.7713033	1.18E-08	0.817185075	0.092231061	0.697912267	1.98E-07	0.647278127	0.000149654	5.919426726	4.85E-09	-0.514514709	0.024783297	-0.480753547	0.006035999	0.902342503	0.017404215	-2.989473479	0.004191881	-0.099627262	-0.060759643	-0.452415307	0.621012645	0.763372349	0.026436648	-1.784957931
Potra2n10c20673	1	turquoise	-0.207504147	0.363715589	0.090720436	0.29900863	0.062188809	0.673329386	0.738827913	0.69001725	0.270515926	0.255988115	0.168897957	0.172336827	0.1974629	0.430141618	2.018428304	0.065320011	-0.238382783	-0.057023699	0.028937898	0.231143653	0.777550231	0.893223987	-0.78805612	0.64599582	0.14870599	0.000155345	-0.100856458	0.459138107	0.999386428	0.639129715	0.158880249	1.310644833	-0.364148538	-0.290341224	-0.274685831	0.061855066	0.141797101	0.193944001	-2.728177426	0.009552802	-0.133399569	-0.280320675	-0.213597386	0.507113141	0.15670369	0.316258813	-1.806341589
Potra2n10c20674	8	pink	0.033210731	-0.530850513	-0.073916262	0.869378994	0.004387638	0.731407907	-1.811644303	0.105061762	0.230232182	0.183386265	0.183968824	0.247961046	0.359870684	0.389499053	1.716129524	0.129207508	-0.497740391	-0.62872588	-0.464245165	0.008244887	0.000444075	0.022293362	-5.072562678	5.89E-07	0.636181811	0.674255793	0.629715919	0.000361218	0.000115056	0.000975913	6.539378753	9.27E-11	-0.073833307	-0.098663283	-0.025195119	0.714368415	0.624411235	0.906971506	-0.567516093	0.855545394	0.088746426	0.103929043	0.069916627	0.65979967	0.605939465	0.745459095	0.747613725
Potra2n10c20675	10	purple	0.116751799	-0.135141427	0.513544742	0.561953066	0.501532076	0.010266695	1.482941368	0.207134984	-0.169997809	-0.337846097	-0.584588204	0.396587317	0.084793578	0.002699593	-3.323461522	0.001333615	0.214631079	0.325574639	0.587168947	0.282341361	0.0974813	0.002557043	3.428117793	0.000911673	-0.281619633	-0.300500983	-0.592834752	0.154710943	0.12775552	0.002266354	-3.577572372	0.0005202	0.045381765	0.278794433	0.526745825	0.822159892	0.15906837	0.008180924	2.543682877	0.016453593	-0.084820766	0.221107142	0.466168232	0.674013741	0.267719562	0.021672397	1.771541882
Potra2n10c20676	3	brown	-0.206838941	-0.372607433	-0.532936273	0.300595091	0.055609246	0.007331809	-3.345046891	0.00123403	0.591199144	0.031688025	0.637646434	0.001164503	0.875320845	0.00080285	4.095451776	6.32E-05	-0.68711222	-0.279244318	-0.727447852	7.53E-05	0.158368725	5.63E-05	-5.760353794	1.26E-08	0.744204228	0.373617124	0.781132426	8.58E-06	0.054897935	6.63E-06	6.742934522	2.33E-11	-0.542788467	0.044512527	-0.588558446	0.003440498	0.825514227	0.002482975	-3.456000703	0.000822381	-0.154195109	0.122389257	-0.468965501	0.442535641	0.543085251	0.02079419	-1.471297954
Potra2n10c20679	21	darkred	0.337800047	0.856388319	-0.369149833	0.084838721	1.21E-08	0.075860588	3.659809497	0.000378604	0.635981599	-0.018301034	0.401892961	0.000363252	0.927808419	0.051565836	3.269614467	0.001615412	-0.573452168	0.179595099	-0.28780706	0.001765905	0.370057992	0.17264515	-2.161953395	0.045932653	0.544340923	-0.171988412	0.259732062	0.00333123	0.390998167	0.22032468	1.980170273	0.071526598	-0.598786861	0.001551677	-0.392536423	0.000967436	0.99387134	0.05778426	-3.11426858	0.002766023	-0.541182736	-0.049409491	-0.456531265	0.00355672	0.80665781	0.024930267	-3.226455031
Potra2n10c20680	3	brown	0.112980263	-0.410631641	-0.623210119	0.574739419	0.033370201	0.001140944	-2.909639701	0.005427684	0.685150934	0.72508426	0.83091907	8.04E-05	1.88E-05	4.98E-07	8.297651187	1.59E-16	-0.835173227	-0.943944744	-0.920038189	6.01E-08	1.54E-13	2.03E-10	-12.90072009	6.69E-38	0.924223554	0.965154303	0.967279544	5.99E-12	4.54E-16	1.36E-14	16.03540807	1.08E-57	-0.541484879	-0.669304384	-0.736085279	0.003534599	0.000134737	4.13E-05	-6.637503723	4.79E-11	-0.280675914	-0.431636597	-0.636389685	0.156156909	0.024567291	0.000828369	-4.202641737
Potra2n10c20683	0	grey	-0.518778238	-0.197445429	-0.298992238	0.005562169	0.323558038	0.155819915	-3.071665687	0.00319302	-0.354702347	-0.360496002	-0.015307312	0.069459267	0.064714693	0.94340504	-2.201520876	0.041548756	0.046960109	0.150752459	-0.006585428	0.816076991	0.452910374	0.975636528	0.55635553	0.86695175	-0.039482697	-0.083133981	0.004347584	0.844981027	0.680155332	0.983914352	-0.342804928	1.097617828	0.31478353	0.380280459	-0.029410508	0.109770529	0.05038051	0.891490094	2.016789215	0.065576272	0.578936845	0.489388237	-0.002711052	0.001556578	0.009575931	0.989968981	3.445552765
Potra2n10c20684	0	grey	-0.563069709	0.124398421	0.357307608	0.002229162	0.536433242	0.08650875	-0.466553063	0.961229513	0.107206253	0.352720546	0.011284962	0.594560665	0.071142277	0.9582618	1.405137688	0.239970508	-0.353270237	-0.332624529	-0.055959792	0.07067235	0.09002942	0.795084224	-2.215586392	0.040079763	0.342759589	0.347523374	0.074008899	0.080080819	0.075704915	0.731083433	2.278784163	0.034019848	-0.189863721	-0.3609448	-0.06702277	0.342852313	0.064357908	0.755675174	-1.827703089	0.101391187	0.331436734	-0.278012814	0.090740614	0.091253824	0.16028913	0.673260646	0.41647544
Potra2n10c20685	0	grey	0.241080481	-0.217462693	0.103131276	0.225749162	0.275886793	0.631548342	0.352243011	1.086984035	0.241456312	-0.083171812	-0.137913036	0.225004378	0.68001737	0.520452791	0.094546882	1.387012114	-0.139162075	0.107702049	0.175055383	0.48876716	0.592847227	0.413267304	0.386755069	1.048406314	0.244382939	-0.143214757	-0.092852372	0.219261036	0.476068959	0.666080896	0.051583878	1.438290398	-0.120265367	0.075188102	0.166089037	0.55015874	0.709349197	0.437961082	0.32257185	1.120529273	-0.201568071	0.034792494	0.108855064	0.313351296	0.863214021	0.612632543	-0.19352384
Potra2n10c20686	0	grey	0.042863692	0.093645555	-0.003842835	0.831885157	0.642221718	0.985781679	0.384532025	1.050876247	0.324210617	0.532452866	-0.051613238	0.098974976	0.004248892	0.810707578	2.544518226	0.01641429	-0.127233675	-0.371789456	-0.111872687	0.527112166	0.056190763	0.6027548	-1.800790108	0.107603953	0.034250928	0.356585208	0.089880783	0.865323933	0.067888855	0.676191974	1.419635912	0.233570557	-0.409909982	-0.486502084	0.075373662	0.033712484	0.010075738	0.726308378	-2.586902856	0.014526434	-0.351376653	-0.449645357	0.130112261	0.072301279	0.01861663	0.544531608	-2.103047874
Potra2n10c20687	2	blue	0.164515052	0.026600026	0.606425535	0.412213548	0.895221201	0.001681266	2.460480639	0.020812659	-0.72887344	-0.740828389	-0.727968323	1.62E-05	9.90E-06	5.53E-05	-7.926409762	3.38E-15	0.798510018	0.745940481	0.748290722	5.99E-07	7.96E-06	2.61E-05	8.565815582	1.61E-17	-0.790297363	-0.668952078	-0.715484472	9.40E-07	0.000136244	8.49E-05	-7.86286668	5.63E-15	0.696724427	0.759156889	0.704296356	5.41E-05	4.42E-06	0.000122345	7.726904699	1.65E-14	0.280475513	0.549916658	0.589583019	0.156465198	0.002962862	0.002429535	4.450121354
Potra2n10c20689	3	brown	0.06882463	-0.245077099	-0.709611622	0.733023898	0.217913415	0.000103041	-2.923565797	0.005190706	0.750305315	0.792709308	0.813038664	6.58E-06	8.25E-07	1.38E-06	9.00068755	3.36E-19	-0.919625955	-0.915493781	-0.906896676	1.22E-11	2.23E-11	1.02E-09	-13.17320353	1.88E-39	0.956597077	0.90376098	0.877052909	6.75E-15	1.06E-10	1.87E-08	13.49574175	2.49E-41	-0.648202668	-0.74328763	-0.756965439	0.00025596	8.92E-06	1.86E-05	-7.672431954	2.53E-14	-0.322340251	-0.578501091	-0.659490163	0.101050905	0.001572387	0.000455626	-5.015273342
Potra2n10c20690	1	turquoise	0.372025347	0.13858697	-0.720416798	0.056022578	0.490582893	7.18E-05	-0.929541168	0.528913051	0.677196416	0.38015337	0.715805693	0.00010461	0.050463845	8.40E-05	5.968311187	3.60E-09	-0.558345974	-0.314394654	-0.857676377	0.002472289	0.11023387	8.53E-08	-6.237689369	6.66E-10	0.562195805	0.220514718	0.856140981	0.002272525	0.269036456	9.53E-08	5.946049138	4.12E-09	-0.640690642	-0.413831939	-0.661673657	0.000317978	0.031885754	0.000429483	-5.617857638	2.90E-08	-0.627516086	-0.390761913	-0.534928987	0.000458979	0.043871515	0.007074636	-4.936535038
Potra2n10c20691	3	brown	0.28043518	-0.505087081	-0.91048445	0.156527296	0.007205901	6.70E-10	-4.917734541	1.31E-06	0.724657769	0.284929449	0.624475085	1.91E-05	0.149715098	0.001107103	5.477290012	6.48E-08	-0.777281505	-0.518311479	-0.654579253	1.85E-06	0.005612458	0.000519511	-6.77597286	1.85E-11	0.780777075	0.49035711	0.577183213	1.55E-06	0.009412868	0.003146603	6.354782829	3.13E-10	-0.63910594	-0.262458129	-0.592101562	0.000332627	0.185979531	0.002302309	-4.803971337	2.33E-06	-0.503927958	-0.108213521	-0.595152479	0.007362095	0.591081841	0.002155819	-3.771115006
Potra2n10c20693	14	cyan	-0.035449167	0.50296605	-0.350303229	0.860656892	0.007493867	0.093313547	0.504211175	0.921169483	0.429986745	-0.16967619	0.354927576	0.025181988	0.397494575	0.088777798	1.837827209	0.099131806	-0.301549982	0.279261277	-0.189980546	0.126365772	0.158342393	0.373915469	-0.591069245	0.831711038	0.312601626	-0.190849303	0.180487389	0.112389012	0.340305916	0.398688916	0.870053117	0.576407065	-0.43171769	0.178220151	-0.364657131	0.024537395	0.373793761	0.07977637	-1.848795095	0.096731109	-0.314877572	0.062568932	-0.462234016	0.109658696	0.75653248	0.022958067	-2.114490068
Potra2n10c20696	7	black	-0.081497978	-0.151808265	0.186371301	0.686131111	0.449714986	0.38322782	-0.166769695	1.301326897	0.297042245	-0.077132749	-0.002316058	0.132416776	0.702165406	0.991430421	0.65475434	0.768938899	-0.176399869	0.335691749	0.198622893	0.378773052	0.08692506	0.352153092	1.038651381	0.448450351	0.244731472	-0.375020714	-0.276971337	0.218583703	0.053920974	0.190111005	-1.18715226	0.352751352	-0.285445191	0.013168977	-0.073173412	0.148947161	0.948020552	0.734011448	-1.008042764	0.470150899	-0.16663829	-0.101307507	-0.128355001	0.406121968	0.615106936	0.550025848	-1.128542777
Potra2n10c20697	2	blue	0.084201307	0.246864269	0.79256004	0.676266852	0.214469604	3.90E-06	3.891304387	0.00014956	-0.706822444	-0.828740575	-0.861858923	3.77E-05	9.35E-08	6.27E-08	-9.48271786	3.72E-21	0.951676956	0.971027962	0.958000098	2.51E-14	4.66E-17	2.03E-13	16.63150028	6.18E-62	-0.870633477	-0.94149007	-0.900431322	3.56E-09	2.60E-13	2.06E-09	-12.90348084	6.45E-38	0.691453247	0.791205346	0.840857543	6.49E-05	8.95E-07	2.68E-07	8.872958222	1.07E-18	0.247676348	0.578697906	0.697112656	0.212916993	0.00156523	0.000153424	4.970259942
Potra2n10c20698	0	grey	-0.219647113	0.209361053	0.394590034	0.270972563	0.294607877	0.05637217	1.098724735	0.407832225	-0.3313652	0.159302221	-0.134157439	0.091327962	0.427382841	0.531981265	-0.89577201	0.555561813	0.443899985	-0.037794168	0.130943045	0.020370326	0.851536646	0.541942945	1.624692795	0.15634205	-0.440275966	0.101423203	-0.086162926	0.021544405	0.614701144	0.688918997	-1.304317542	0.288188005	0.257784263	-0.094780067	0.145079397	0.194227329	0.63817737	0.498792139	0.882571421	0.566201813	0.221104729	-0.22305461	0.15791352	0.267724917	0.2634199	0.461146769	0.425319722
Potra2n10c20700	0	grey	-0.007857413	-0.092410964	-0.071001309	0.968972622	0.646634169	0.741640483	-0.48281016	0.943845804	-0.225675808	-0.148356223	0.063665506	0.257703754	0.460206988	0.767577069	-0.921691562	0.535034225	0.243416333	0.191923174	-0.141499012	0.221146911	0.337544397	0.509557985	0.892297809	0.558349993	-0.233437139	-0.215086542	0.166788029	0.241254894	0.281296721	0.43600816	-0.861359315	0.583560265	0.223334709	0.10261687	-0.075958867	0.262805192	0.610520951	0.724263868	0.746944742	0.682645375	0.139885823	0.02992485	-0.002084205	0.486486967	0.882209278	0.992288266	0.487248251
Potra2n10c20703	1	turquoise	0.179792988	0.020785291	-0.402001784	0.369522123	0.918039323	0.051496708	-0.568974495	0.854060173	0.635038936	0.697279325	0.683699539	0.000372965	5.30E-05	0.000230247	6.916844273	6.93E-12	-0.487781753	-0.542898081	-0.60904376	0.009851509	0.003432684	0.001584837	-5.210588949	2.82E-07	0.549578607	0.524890563	0.579727674	0.002984158	0.004938008	0.002986426	5.259383742	2.17E-07	-0.597234718	-0.694416959	-0.665157624	0.001005206	5.86E-05	0.000390458	-6.632667974	4.95E-11	-0.482508378	-0.69701079	-0.600811826	0.010803117	5.35E-05	0.001905023	-5.886468414
Potra2n10c20704	2	blue	0.423716368	0.512362787	0.505427379	0.027633102	0.006287819	0.011754714	4.446317028	1.31E-05	-0.458778002	-0.629397488	-0.643490734	0.016085256	0.000435985	0.000692874	-5.637761065	2.58E-08	0.596487395	0.72430485	0.757215174	0.001023843	1.94E-05	1.84E-05	7.31126687	3.97E-13	-0.428657313	-0.677341227	-0.655696607	0.025686337	0.000104118	0.000504332	-5.828477076	8.39E-09	0.654693602	0.643117961	0.679614676	0.000211205	0.000296635	0.000259481	6.708949193	2.94E-11	0.10452045	0.439455427	0.494437589	0.603879287	0.021817764	0.014048231	3.131612368
Potra2n10c20705	6	red	0.575304546	0.215260037	-0.674023664	0.001692649	0.280899444	0.0003047	0.30792662	1.137207254	0.324014703	0.422105066	0.553350331	0.099190912	0.028293168	0.005033518	3.957701346	0.000113512	0.137611611	-0.094472387	-0.276069114	0.493670077	0.639273205	0.191617866	-0.641257044	0.782033539	-0.144889958	-0.001112416	0.131562285	0.470870133	0.995606271	0.540017158	-0.066087349	1.420962424	-0.33407411	-0.468975483	-0.610081314	0.08855202	0.013601158	0.001547954	-4.391649515	1.69E-05	-0.713266758	-0.638661055	-0.769830839	2.97E-05	0.000336845	1.09E-05	-7.524242965
Potra2n10c20706	27	white	0.722295469	0.411471992	0.148849209	2.10E-05	0.032975143	0.487579561	4.302667725	2.53E-05	0.344389181	-0.117378006	-0.157081863	0.078562746	0.559842648	0.463540495	0.267186672	1.183988156	0.062372562	0.392866431	0.405060671	0.757273984	0.04264879	0.04958294	2.542425413	0.016512914	0.065497989	-0.350921756	-0.449422731	0.74549748	0.07269686	0.027577091	-2.17924623	0.043970072	-0.22147906	0.141562141	0.134648769	0.266894958	0.481226474	0.530466232	0.128148334	1.347047379	-0.663870978	-0.167422195	-0.097768349	0.0001597	0.403885761	0.649477821	-3.062051014
Potra2n10c20707	9	magenta	-0.511239336	0.101583683	0.672208546	0.006422771	0.614138459	0.000320783	0.871345907	0.575347967	-0.626240328	-0.598568031	-0.805078639	0.000475168	0.000972685	2.09E-06	-7.130549371	1.50E-12	0.653869909	0.759072606	0.871454241	0.000216473	4.43E-06	2.98E-08	8.753303017	3.11E-18	-0.722457919	-0.778021019	-0.88800949	2.09E-05	1.78E-06	7.07E-09	-9.463010644	4.49E-21	0.400650116	0.48503375	0.68437223	0.038359492	0.01033826	0.000225719	5.021269099	7.70E-07	0.488495298	0.312520101	0.634615435	0.0097283	0.112487737	0.000865583	4.503741751
Potra2n10c20710	2	blue	0.32106316	0.050689302	-0.197642602	0.102486938	0.801746615	0.35458332	0.564900425	0.858212242	0.070354917	-0.221586804	-0.227801468	0.72730786	0.266656378	0.284360888	-1.074927013	0.423611111	0.150819503	0.452512924	0.405714527	0.452707108	0.017788859	0.049181148	3.01276352	0.003883208	-0.093957461	-0.522476544	-0.479109399	0.641108823	0.005177021	0.017848014	-3.358715978	0.001174583	-0.041002735	0.158343134	0.150035713	0.839088156	0.430206604	0.484076916	0.751934045	0.678136085	-0.287616946	0.064218311	-0.006185773	0.145744378	0.750312687	0.977114703	-0.685494856
Potra2n10c20712	2	blue	0.125091277	0.165453384	0.69175399	0.53414827	0.409515224	0.000180896	3.150425238	0.002445495	-0.600974354	-0.644426052	-0.603958054	0.000916299	0.000285664	0.001776685	-6.109609012	1.50E-09	0.856290744	0.808212424	0.748127895	1.22E-08	3.42E-07	2.63E-05	9.554673319	1.86E-21	-0.808831582	-0.765826425	-0.679954578	3.29E-07	3.23E-06	0.000256931	-8.404762628	6.43E-17	0.592161414	0.615648155	0.582559519	0.001137729	0.000630013	0.002816332	5.842860145	7.70E-09	0.174775629	0.405243339	0.498139563	0.383248251	0.035994433	0.013237914	3.231619984
Potra2n10c20715	1	turquoise	0.081298714	0.294477304	-0.391513569	0.686860228	0.135952431	0.058497704	-0.008770505	1.489503358	0.549562505	0.637000607	0.643052982	0.002985176	0.000353003	0.000700635	6.024538116	2.54E-09	-0.480756599	-0.615104449	-0.691194678	0.011135705	0.000639029	0.000183997	-5.885089623	5.97E-09	0.505791015	0.634292557	0.736313688	0.007112413	0.000380815	4.10E-05	6.320986357	3.90E-10	-0.478586043	-0.573332581	-0.597279805	0.011559589	0.001770727	0.002058436	-5.253525287	2.24E-07	-0.382865637	-0.469872212	-0.498409625	0.048708715	0.013398846	0.013180336	-4.118318188
Potra2n10c20716	3	brown	-0.386807243	0.339218731	-0.339752707	0.046244174	0.083456351	0.104306087	-1.116412409	0.396368467	0.411385953	0.694413746	0.710637549	0.033015417	5.86E-05	9.96E-05	6.140604374	1.23E-09	-0.552564563	-0.582553237	-0.724685637	0.002800505	0.001430589	6.20E-05	-6.203693622	8.27E-10	0.573166582	0.530479513	0.740646344	0.001777439	0.004420306	3.49E-05	6.166125596	1.05E-09	-0.379411543	-0.697244847	-0.639913108	0.050952442	5.31E-05	0.000758533	-5.693778103	1.86E-08	0.063408373	-0.570177658	-0.570378195	0.753365077	0.001902098	0.003611135	-3.441724795
Potra2n10c20718	2	blue	0.345208084	0.088206575	0.394569096	0.077808228	0.661747685	0.056386431	2.424288271	0.023007637	-0.143847967	-0.39501157	-0.335693442	0.474100391	0.041430442	0.108780465	-2.569742052	0.01526614	0.392758369	0.473463272	0.44766139	0.042710908	0.012613484	0.028266539	3.988116765	9.99E-05	-0.299935686	-0.444041865	-0.325838734	0.128509052	0.020325448	0.120227846	-3.186772969	0.002158045	0.19186092	0.404340442	0.355698389	0.337704118	0.036449879	0.088038103	2.8059736	0.00752472	-0.192682099	0.040044352	0.203451354	0.335600955	0.842802643	0.34032663	0.111138693
Potra2n10c20719	2	blue	0.041792014	0.323108709	0.798318478	0.836031601	0.100194087	2.94E-06	4.050559479	7.66E-05	-0.786800393	-0.755384382	-0.920039896	1.13E-06	5.25E-06	2.03E-10	-10.21689748	2.50E-24	0.935520716	0.85229513	0.949741147	8.47E-13	1.68E-08	1.41E-12	13.51361802	1.95E-41	-0.848615803	-0.770857882	-0.87093478	2.24E-08	2.54E-06	3.10E-08	-10.18383247	3.51E-24	0.815132779	0.760380825	0.892056654	2.25E-07	4.17E-06	4.81E-09	10.0531195	1.34E-23	0.380575913	0.4600768	0.773307547	0.050187193	0.015749492	9.38E-06	5.37791288
Potra2n10c20720	18	lightgreen	0.458118559	-0.698369836	0.587388563	0.016257981	5.10E-05	0.002545213	0.758564205	0.672169938	0.542239006	0.282393891	-0.737660572	0.003479898	0.153531771	3.90E-05	0.031197127	1.462668497	-0.462864831	-0.309891855	0.729349865	0.015048234	0.115704963	5.26E-05	0.140129422	1.332836602	0.5459419	0.263041299	-0.657154772	0.003221663	0.184967756	0.000485103	0.412640885	1.019804612	-0.404813366	-0.258805786	0.721470413	0.036210752	0.192403543	6.93E-05	0.462158885	0.965951078	-0.459411941	-0.225051088	0.622159218	0.015920641	0.259058714	0.001169729	-0.121599906
Potra2n10c20721	4	yellow	-0.228800998	0.208269588	0.801404348	0.250994847	0.29718962	2.52E-06	2.92340879	0.005193325	-0.799352554	-0.824145843	-0.912116019	5.71E-07	1.27E-07	5.52E-10	-10.71286773	1.33E-26	0.70309307	0.793544078	0.876105036	4.31E-05	7.88E-07	2.03E-08	9.321180527	1.73E-20	-0.673364769	-0.741129022	-0.809190687	0.000118398	9.78E-06	1.69E-06	-8.15477514	5.25E-16	0.791306714	0.840520191	0.86125073	8.90E-07	4.10E-08	6.56E-08	10.14880704	5.03E-24	0.609497284	0.634660837	0.862263538	0.00073877	0.000376924	6.08E-08	7.73298379
Potra2n10c20722	2	blue	0.482604126	-0.167973952	0.426749866	0.010785179	0.402315946	0.037554623	2.26459775	0.035306063	-0.271018084	-0.379779214	-0.605700343	0.171510542	0.050709817	0.001708844	-3.857837259	0.000171592	0.568553403	0.515684211	0.775795776	0.001972944	0.005902754	8.42E-06	6.311828976	4.14E-10	-0.500879132	-0.497874768	-0.818514671	0.007786585	0.008224812	1.02E-06	-6.287081643	4.85E-10	0.330915014	0.384793188	0.552947569	0.091795576	0.047490877	0.005072157	3.849759581	0.000177351	-0.18168253	0.024984157	0.365908081	0.364428194	0.901554789	0.078671049	0.580816572
Potra2n10c20723	0	grey	0.242605553	-0.343800481	-0.069063871	0.222737154	0.079108603	0.74846531	-0.507335815	0.91787882	-0.065699817	0.049866532	-0.383514016	0.744738882	0.804903112	0.06431444	-1.140366974	0.381200169	0.102452265	-0.077864367	0.344821676	0.611096687	0.699469121	0.098911358	1.045243115	0.443865932	-0.131453837	0.080365863	-0.279122806	0.513383427	0.690277193	0.186550503	-0.925655497	0.531937563	0.100851721	-0.058157663	0.437721439	0.616706637	0.773239265	0.032420329	1.395215372	0.244426354	-0.10756325	-0.091819453	0.221396137	0.593326691	0.648752394	0.298485021	0.032115083
Potra2n10c20726	2	blue	-0.607333673	0.059274243	-0.126721197	0.000780732	0.769000794	0.555156754	-2.207959505	0.040870644	-0.469124387	-0.166198888	-0.297124867	0.01356739	0.407378454	0.158545134	-2.783105789	0.008076187	0.318554146	0.286464698	0.334367828	0.105352496	0.147437429	0.110271763	2.74517003	0.009071933	-0.437387225	-0.417393915	-0.396440453	0.022519352	0.030296477	0.055122801	-3.772916912	0.000242025	0.282139568	0.064402571	0.212774231	0.153918389	0.749618779	0.318171724	1.608479489	0.161595307	0.509992859	0.094622522	0.175935461	0.006575352	0.638738391	0.410885647	2.379848964
Potra2n10c20727	16	lightcyan	0.013353387	-0.006275801	0.49282329	0.947293651	0.975215974	0.014414092	1.482171135	0.207442147	-0.645847581	-0.327999916	-0.377805523	0.000274146	0.094867332	0.068729405	-4.277047224	2.84E-05	0.331108568	-0.072997598	0.102383747	0.091594309	0.71747034	0.634035737	1.060382647	0.43345583	-0.244784608	0.215088791	0.104831104	0.218480565	0.281291569	0.625906643	0.194412438	1.268779427	0.794639354	0.431871865	0.510026948	7.42E-07	0.024480638	0.010891188	5.987159141	3.20E-09	0.586021694	0.468664811	0.539670349	0.001318131	0.013671837	0.006492832	5.041003912
Potra2n10c20728	4	yellow	-0.279630723	-0.059893821	0.519667551	0.157769548	0.766651693	0.009250421	0.557085992	0.866203016	-0.954848571	-0.930991795	-0.890721561	1.10E-14	1.93E-12	5.47E-09	-14.10742528	5.13E-45	0.763019975	0.749721913	0.79681494	3.69E-06	6.75E-06	3.17E-06	8.654687773	7.41E-18	-0.781863549	-0.681630727	-0.695451149	1.46E-06	9.04E-05	0.000161523	-7.75839087	1.29E-14	0.921699687	0.93179016	0.916706298	8.90E-12	1.68E-12	3.13E-10	13.69164112	1.71E-42	0.755806726	0.828039927	0.781465646	5.15E-06	9.80E-08	6.54E-06	9.100184118
Potra2n10c20729	4	yellow	-0.084608101	0.149085041	0.713790121	0.674786944	0.457981208	8.98E-05	2.612091013	0.013498544	-0.826172941	-0.746865147	-0.824941831	1.11E-07	7.65E-06	7.08E-07	-9.356846128	1.23E-20	0.807770516	0.739976934	0.737380903	3.51E-07	1.03E-05	3.94E-05	8.536785304	2.07E-17	-0.799207413	-0.672548559	-0.647844573	5.76E-07	0.000121534	0.000619632	-7.608317272	4.17E-14	0.845498858	0.792255343	0.803882336	2.84E-08	8.46E-07	2.22E-06	9.69488461	4.75E-22	0.53303791	0.577628205	0.769956703	0.004199172	0.001604471	1.08E-05	6.380666565
Potra2n10c20730	4	yellow	-0.017151361	0.347771663	0.725793119	0.932332938	0.075481969	5.97E-05	3.488879363	0.000727575	-0.825328531	-0.828730499	-0.91542276	1.17E-07	9.35E-08	3.68E-10	-11.02969007	4.12E-28	0.709853034	0.800966966	0.835719077	3.37E-05	5.21E-07	3.71E-07	9.007463268	3.16E-19	-0.677435266	-0.724372996	-0.750459142	0.0001038	1.94E-05	2.40E-05	-7.663868368	2.71E-14	0.907306783	0.85788787	0.938616146	6.77E-11	1.07E-08	1.21E-11	12.75011836	4.67E-37	0.573473541	0.683374857	0.831771464	0.001765045	8.54E-05	4.73E-07	7.528762161
Potra2n10c20733	9	magenta	-0.006083277	-0.012333847	0.406842372	0.97597606	0.951312933	0.048494064	1.116210256	0.396498218	-0.344955287	-0.588814632	-0.664427728	0.078040555	0.001233213	0.000398369	-5.157697453	3.75E-07	0.645541677	0.807504743	0.784050045	0.000276589	3.56E-07	5.81E-06	8.307661282	1.46E-16	-0.682767887	-0.840135335	-0.829101957	8.71E-05	4.22E-08	5.55E-07	-9.144603104	8.98E-20	0.187475875	0.491239049	0.560549919	0.349068886	0.009266461	0.004383401	3.81574845	0.000203656	-0.016033328	0.311920842	0.473313984	0.93673491	0.113215396	0.019486392	2.27800423
Potra2n10c20734	20	royalblue	0.245286889	0.60215293	-0.49951047	0.217507235	0.000889733	0.012947757	1.247731776	0.318193951	-0.162811727	0.35621993	0.347497936	0.417136922	0.068191356	0.096148027	1.583153867	0.170079598	0.566739499	0.01814526	-0.045133597	0.002054735	0.92842134	0.834127201	1.785414747	0.111291103	-0.609672059	-0.139606922	-0.139709739	0.000735467	0.487365013	0.514980185	-2.831458783	0.006950431	0.095750655	-0.40079552	-0.395965789	0.634725381	0.038282771	0.05544122	-2.082712291	0.055916185	-0.282440506	-0.488441937	-0.584616762	0.153460983	0.009737469	0.00269798	-4.192550904
Potra2n10c20735	0	grey	-0.522333552	0.464424885	0.409310312	0.005191481	0.014667232	0.04701673	0.956256482	0.508414005	-0.334676545	0.393383187	-0.242100142	0.087943445	0.042352728	0.25437562	-0.473424995	0.953865002	0.029681069	-0.057964717	0.129658992	0.883162359	0.773972327	0.545946365	0.271295435	1.179245726	-0.081839672	0.000414511	-0.155357155	0.684881478	0.998362791	0.468525098	-0.659727539	0.764143036	0.273547597	-0.454952259	0.180347015	0.167390616	0.017108738	0.399061985	-0.113108089	1.364917294	0.590318577	-0.432540584	0.307404998	0.00118948	0.024235693	0.143951964	1.481320933
Potra2n10c20736	16	lightcyan	-0.013066977	-0.748202085	0.265831779	0.94842263	7.22E-06	0.209289591	-2.096985559	0.053992281	-0.005899748	0.312238085	-0.107147421	0.97670065	0.112829747	0.618251545	0.624182095	0.798762007	0.067663143	-0.608160807	0.157161124	0.73737168	0.000764451	0.463312085	-1.413262326	0.23636791	0.012278607	0.633391191	-0.058113751	0.951530736	0.000390489	0.787369824	2.034470706	0.062856239	0.034887821	-0.281263815	0.138091954	0.862842728	0.155255002	0.519906577	-0.357314076	1.081285041	0.021471728	-0.085905927	0.146878604	0.915341964	0.670073387	0.493424907	0.214038264
Potra2n10c20738	4	yellow	-0.173708647	-0.330733683	0.236984112	0.386204523	0.091984436	0.264859365	-0.844436292	0.597638475	-0.700135801	-0.638676546	-0.648317562	4.79E-05	0.000336697	0.000612094	-6.778291533	1.82E-11	0.463294981	0.322383543	0.515982473	0.014942374	0.10100249	0.009851548	3.958623197	0.000113075	-0.464342164	-0.26694474	-0.430905119	0.014687232	0.178293771	0.035539463	-3.489700307	0.000725344	0.749445851	0.66129996	0.686486305	6.83E-06	0.000172872	0.000211989	7.378537621	2.40E-13	0.607729045	0.700599777	0.618657441	0.000772912	4.71E-05	0.001270189	6.50056579
Potra2n10c20741	4	yellow	0.573338063	0.273819086	0.107503658	0.001770506	0.166952614	0.617077616	2.986944174	0.004226718	-0.36348039	-0.593280958	-0.250408231	0.062370699	0.001107251	0.237930432	-3.763201667	0.000251628	0.543423138	0.616305363	0.281343251	0.003395464	0.000619263	0.182924165	4.616676393	5.85E-06	-0.518225826	-0.525399845	-0.140759272	0.005621728	0.004888798	0.511796312	-3.725662041	0.000292205	0.429472034	0.61739415	0.338146578	0.025376293	0.000601806	0.106059918	4.359675677	1.95E-05	-0.140931883	0.430228494	0.183390313	0.483200886	0.025091145	0.391017773	1.421161251
Potra2n10c20742	3	brown	-0.172859941	-0.437531642	-0.380668864	0.388565322	0.022469772	0.066486843	-2.943937695	0.004860978	0.462248076	0.814176294	0.63330737	0.015201098	2.38E-07	0.000893933	6.755381981	2.14E-11	-0.728167038	-0.814528859	-0.766427129	1.67E-05	2.33E-07	1.26E-05	-8.701042923	4.93E-18	0.767349328	0.769655282	0.785255103	3.01E-06	2.69E-06	5.50E-06	8.737323657	3.58E-18	-0.410969288	-0.786116634	-0.570353999	0.033211016	1.17E-06	0.003612885	-6.079161609	1.81E-09	-0.010140328	-0.637560542	-0.411536035	0.959964144	0.00034748	0.045714784	-3.390681075
Potra2n10c20743	2	blue	-0.069861113	0.338170417	0.397561122	0.729150815	0.084476167	0.054376644	1.953601962	0.076122463	-0.26640698	-0.311570071	-0.364240435	0.179203086	0.113642936	0.080147149	-2.752240872	0.008878345	0.602449948	0.613770508	0.561284966	0.000883144	0.000661626	0.0043212	5.79469328	1.03E-08	-0.609580844	-0.589670601	-0.610490963	0.000737189	0.001208155	0.001533595	-5.921235196	4.79E-09	0.216698451	0.303367536	0.302169078	0.277619472	0.123984018	0.151259906	2.384474916	0.025655271	0.026135742	0.113508448	0.206630695	0.897040389	0.572941	0.332670314	0.972286175
Potra2n10c20744	2	blue	0.435639164	-0.028539284	0.721390869	0.023126584	0.887628351	6.95E-05	3.730982035	0.000286102	-0.610001173	-0.855429231	-0.850596314	0.000729284	1.31E-08	1.41E-07	-9.137635061	9.57E-20	0.779397303	0.792191762	0.919310606	1.66E-06	8.49E-07	2.23E-10	10.41415493	3.21E-25	-0.671110006	-0.713701776	-0.837992922	0.00012724	2.92E-05	3.22E-07	-8.217575843	3.11E-16	0.725140202	0.868890276	0.855596771	1.88E-05	4.17E-09	9.90E-08	9.94359476	4.03E-23	0.119411445	0.637024872	0.67491729	0.553014624	0.000352762	0.000297043	4.740334085
Potra2n10c20745	3	brown	0.453365792	0.117997798	-0.537884687	0.017548586	0.557757407	0.006707067	0.125652469	1.350010541	0.694690214	0.265638541	0.761902126	5.81E-05	0.180508069	1.52E-05	5.969515788	3.57E-09	-0.819306551	-0.463214872	-0.853618034	1.73E-07	0.014962042	1.14E-07	-8.218134572	3.10E-16	0.87323115	0.55887239	0.869109089	2.80E-09	0.002444115	3.59E-08	9.309287712	1.93E-20	-0.511844193	-0.137586244	-0.664353404	0.006349813	0.493750496	0.000399182	-4.199322169	4.02E-05	-0.478685298	-0.163166328	-0.608988394	0.011539917	0.416109293	0.001586826	-3.89547644
Potra2n10c20746	0	grey	-0.195593444	0.161111816	-0.119947157	0.328208539	0.422082693	0.576659009	-0.429211931	1.001653502	-0.362368709	-0.437702563	0.433871696	0.063236007	0.022411208	0.034153963	-1.192542948	0.349572632	0.17197637	0.357579028	-0.36855533	0.391031844	0.067071077	0.076370209	0.534065821	0.889943994	-0.045392154	-0.274067865	0.313870961	0.822119818	0.16655196	0.135278998	-0.063390724	1.42418306	0.467141726	0.517490341	-0.429519954	0.014022759	0.005701862	0.036201461	1.871899668	0.091830728	0.467891086	0.351442317	-0.373656757	0.013849184	0.072244314	0.072080629	1.460988911
Potra2n10c20747	1	turquoise	-0.279412737	-0.205234638	-0.735430535	0.158107368	0.304442827	4.23E-05	-3.976384051	0.000104957	0.61515494	0.678403503	0.902517618	0.000638187	0.000100571	1.65E-09	8.478297134	3.43E-17	-0.825242008	-0.699776944	-0.862404816	1.18E-07	4.85E-05	6.02E-08	-9.416276621	7.01E-21	0.792142405	0.609391872	0.747988488	8.51E-07	0.000740768	2.64E-05	7.775536448	1.13E-14	-0.605123225	-0.699583707	-0.91520259	0.000825728	4.89E-05	3.78E-10	-8.746352799	3.31E-18	-0.101773376	-0.418611636	-0.792490119	0.613473621	0.029768037	3.91E-06	-4.501812226
Potra2n10c20748	9	magenta	-0.187882904	0.103024805	0.502375294	0.348004497	0.609095088	0.012358262	1.245692325	0.319316059	-0.586636821	-0.742929603	-0.734091887	0.001299006	9.06E-06	4.44E-05	-7.242868858	6.59E-13	0.706471792	0.79670187	0.760842393	3.81E-05	6.62E-07	1.59E-05	8.388980876	7.36E-17	-0.731186053	-0.811079178	-0.790937025	1.48E-05	2.88E-07	4.21E-06	-8.859097511	1.21E-18	0.405975963	0.638272205	0.610800921	0.035628231	0.00034057	0.001522806	5.347016974	1.34E-07	0.287289596	0.593067112	0.591542832	0.146223941	0.001113017	0.002330033	4.664770655
Potra2n10c20749	12	tan	-0.27733924	-0.238393009	0.211529552	0.16134646	0.231123043	0.321077556	-0.942215108	0.519123781	-0.009025566	-0.114464288	-0.056005502	0.964362507	0.569692849	0.794920318	-0.509762254	0.91532705	-0.388418252	-0.265585596	-0.249293927	0.045265686	0.180598225	0.240094542	-2.658514268	0.011772904	0.421859868	0.40621166	0.446130998	0.028394721	0.035511055	0.028876728	3.84274594	0.000182498	0.064965647	0.172640993	0.153851745	0.747499469	0.389175695	0.472898347	1.111184844	0.399733191	0.354955732	0.34226983	0.352670023	0.069246315	0.080541404	0.090970997	3.098748293
Potra2n10c20750	1	turquoise	0.247715054	-0.238571289	-0.570085062	0.212843181	0.230763936	0.003632381	-1.725786817	0.126578659	0.014216775	0.154510124	0.361458475	0.943890943	0.441592732	0.082655994	1.515828764	0.194343985	0.113518908	-0.156521767	-0.437924051	0.572905411	0.435596985	0.032331067	-1.398308606	0.243030622	-0.113138584	0.187095916	0.425320672	0.574200087	0.350064237	0.038268243	1.448427927	0.221246114	0.002242349	-0.17243705	-0.361103313	0.991143478	0.389744727	0.082980499	-1.520379559	0.192623413	-0.243480199	-0.079201242	-0.304302083	0.221021971	0.694551437	0.148251751	-1.797389813
Potra2n10c20751	1	turquoise	0.474398892	0.008455293	-0.457572827	0.012415264	0.966612958	0.024560236	0.174797435	1.291858206	0.478190764	0.600912954	0.647892396	0.011638209	0.000917701	0.000618866	5.597671005	3.26E-08	-0.207499429	-0.576032069	-0.516047785	0.299019864	0.001664602	0.009840619	-4.049096062	7.71E-05	0.236271608	0.541544005	0.460848115	0.235424754	0.003530284	0.02342536	3.795178186	0.000221306	-0.385730327	-0.566104425	-0.577218175	0.04690753	0.002084052	0.003144354	-4.809523356	2.27E-06	-0.614784997	-0.525119941	-0.669378551	0.000644378	0.004915792	0.000347328	-5.945114874
Potra2n10c20752	0	grey	-0.104959585	-0.092572036	0.294598554	0.602351466	0.646057828	0.162285146	0.250025573	1.203851358	-0.066581994	0.067789448	-0.276451361	0.741425839	0.736898501	0.190978458	-0.765129232	0.666291892	0.109364402	-0.232153305	0.181115942	0.587117812	0.243926688	0.397020826	0.130297446	1.344496651	-0.178611093	0.292826873	-0.1240139	0.372729341	0.138263338	0.56370647	0.012039288	1.485591406	-0.018386126	-9.85E-05	0.321408026	0.927473625	0.999610976	0.125650726	0.84898821	0.593831779	0.046876894	-0.05374823	0.340767591	0.816397443	0.790038244	0.103208969	0.941351887
Potra2n10c20754	2	blue	0.621211578	0.421092498	0.284544723	0.000543944	0.028714444	0.177781625	4.187224227	4.24E-05	-0.378176367	-0.439098901	-0.541935362	0.051774215	0.021937417	0.00622934	-4.152183995	4.94E-05	0.591009628	0.606655417	0.636296827	0.00116984	0.000794306	0.000830282	6.028107494	2.49E-09	-0.566263018	-0.568595326	-0.691393923	0.002076697	0.001971087	0.000182887	-6.020039619	2.62E-09	0.440437498	0.439975109	0.475719443	0.021490923	0.021644308	0.018792146	4.129129203	5.46E-05	-0.17862921	0.10087	0.354480465	0.372680056	0.61664245	0.089208986	0.774408287
Potra2n10c20755	7	black	0.249816818	0.051230556	0.302869699	0.208861188	0.799671785	0.150267099	1.731499641	0.125044033	0.205448895	0.241968068	0.030619857	0.303927188	0.223992883	0.887055489	1.39722077	0.243520789	0.081325045	-0.072827516	0.089298429	0.686763864	0.718102177	0.678179929	0.267144166	1.184037245	0.067683732	0.106050442	-0.078250341	0.737294542	0.598563294	0.716275928	0.290645019	1.156984238	-0.135114019	-0.155988337	-0.069566334	0.501619655	0.437182575	0.746693548	-1.035137817	0.45090683	-0.33646902	-0.274102941	-0.101247826	0.086151411	0.166495526	0.637822864	-2.097818235
Potra2n10c20757	20	royalblue	-0.374592364	-0.230283092	-0.354128531	0.054217669	0.247853573	0.089549488	-2.815969142	0.007294551	-0.117099341	-0.16715762	0.079025157	0.560781347	0.404639724	0.713581437	-0.612260029	0.810548596	0.101281998	0.237445864	0.127345664	0.615196424	0.233037113	0.553193071	1.33890133	0.270904195	-0.19778909	-0.318383679	-0.267141298	0.322699531	0.105549329	0.206969972	-2.272188324	0.034612707	-0.117856866	0.046037065	-0.186073684	0.558231249	0.819633143	0.384001558	-0.718649686	0.708535187	0.13241461	0.102266467	-0.324881956	0.510282526	0.611746825	0.121384192	-0.232099588
Potra2n10c20758	5	green	-0.384422048	-0.453065565	0.579337448	0.047723478	0.017632861	0.003010533	-0.788891721	0.645262942	-0.570674263	-0.635410649	-0.720230217	0.001880879	0.000369108	7.23E-05	-6.497661592	1.22E-10	0.139392732	0.219911075	0.432370301	0.488039879	0.270382573	0.034849705	2.303689843	0.031860091	-0.080018846	-0.158376272	-0.292933993	0.691549808	0.430108869	0.164782966	-1.509767734	0.196654051	0.613104804	0.65040226	0.777112141	0.000673161	0.000239941	7.94E-06	7.111923923	1.72E-12	0.759168877	0.788171478	0.825487771	4.41E-06	1.05E-06	6.86E-07	9.127797735
Potra2n10c20759	25	orange	0.000171068	0.312585375	-0.22851414	0.999324328	0.112408686	0.282815867	0.304151757	1.141518416	-0.41275211	-0.337656322	0.179602665	0.032380572	0.084979731	0.401043487	-1.789898796	0.110205274	0.598073597	0.585450867	0.021357851	0.000984637	0.001336095	0.921093016	3.986307373	0.000100664	-0.57861633	-0.590902769	-0.103672241	0.001568193	0.001172858	0.629750705	-4.148365682	5.02E-05	0.389356032	0.278271926	-0.242668586	0.044703685	0.159883706	0.253227585	1.341104134	0.269829968	0.13146472	0.169960509	-0.321021869	0.513348252	0.396692478	0.126131609	-0.024031843
Potra2n10c20760	3	brown	0.060030953	-0.176904354	-0.591756527	0.766132035	0.377389237	0.002319396	-2.185042097	0.04332864	0.588654952	0.726897507	0.725546422	0.001237938	1.75E-05	6.02E-05	7.101591495	1.85E-12	-0.849338167	-0.927576593	-0.877364525	2.12E-08	3.47E-12	1.82E-08	-12.05003343	2.91E-33	0.900436101	0.929445778	0.878003697	1.59E-10	2.53E-12	1.73E-08	12.73395153	5.74E-37	-0.437295469	-0.659877059	-0.639079566	0.022550899	0.000180566	0.000774578	-5.690499175	1.90E-08	-0.158087349	-0.415249407	-0.546874185	0.430961404	0.031245467	0.00568568	-3.398461649
Potra2n10c20763	2	blue	-0.08708301	0.032534714	0.597782236	0.665808872	0.87201609	0.002035991	1.709614341	0.131005818	-0.748980221	-0.878034301	-0.811555006	6.97E-06	1.78E-09	1.49E-06	-9.81279825	1.49E-22	0.922430554	0.903776381	0.895640068	7.95E-12	1.06E-10	3.38E-09	12.86774047	1.03E-37	-0.856572757	-0.879026811	-0.801986797	1.19E-08	1.61E-09	2.45E-06	-10.64515484	2.76E-26	0.716881432	0.832371185	0.801588931	2.59E-05	7.30E-08	2.50E-06	9.040587347	2.34E-19	0.387362726	0.694622138	0.63411634	0.045904918	5.82E-05	0.000876307	5.679586459
Potra2n10c20764	9	magenta	-0.420504647	-0.056222692	0.354760302	0.028961332	0.780599289	0.088938932	-0.452272076	0.976609484	-0.451358107	-0.586539633	-0.637147208	0.018118501	0.001302012	0.000812904	-5.385206281	1.09E-07	0.556379264	0.725357552	0.724032949	0.002580026	1.86E-05	6.34E-05	6.944898299	5.68E-12	-0.63052682	-0.768752515	-0.806667116	0.000422672	2.81E-06	1.93E-06	-8.105382587	7.89E-16	0.23066411	0.484404996	0.505699057	0.247050203	0.010452407	0.011702188	3.712550032	0.000307772	0.324339387	0.472074122	0.486380686	0.098833238	0.01291263	0.015952827	3.890291509
Potra2n10c20765	8	pink	0.06931713	-0.384786574	-0.240886781	0.731182745	0.047495014	0.256837378	-1.636034435	0.152748571	0.447625823	0.304014531	0.120033936	0.019218364	0.12314417	0.576381263	2.623513139	0.013054213	-0.728828851	-0.692582019	-0.476764358	1.62E-05	6.25E-05	0.0184969	-6.540779247	9.18E-11	0.775791077	0.727570349	0.594640626	1.99E-06	1.71E-05	0.002179826	7.507488109	9.04E-14	-0.351912325	-0.208716695	0.005438778	0.071837578	0.296130328	0.979877755	-1.658010966	0.145972879	-0.111685391	-0.03483646	0.094720748	0.579158899	0.863042772	0.659752232	-0.167087238
Potra2n10c20766	2	blue	-0.059561035	0.224579629	0.500270261	0.767913187	0.260084329	0.012789209	1.975909486	0.072247544	-0.575759589	-0.83735497	-0.692564154	0.001675059	5.15E-08	0.000176486	-7.703042579	1.99E-14	0.722793362	0.822176848	0.748353018	2.06E-05	1.44E-07	2.61E-05	8.620300218	1.00E-17	-0.760166307	-0.789084925	-0.729227207	4.22E-06	1.00E-06	5.29E-05	-8.473435809	3.57E-17	0.52224261	0.808787303	0.631175481	0.005200695	3.30E-07	0.000941849	6.928987894	6.36E-12	0.26993085	0.753573874	0.595519789	0.17330307	5.69E-06	0.002138729	5.489601867
Potra2n10c20768	1	turquoise	0.21931709	0.122345304	-0.372058198	0.271711373	0.543231203	0.073404561	-0.059791235	1.42848286	0.850561214	0.835737079	0.729172371	1.93E-08	5.78E-08	5.30E-05	9.626186179	9.30E-22	-0.857177713	-0.550638335	-0.6903813	1.14E-08	0.002917834	0.000188588	-7.788568065	1.02E-14	0.858904644	0.521585762	0.737763314	9.86E-09	0.005267658	3.88E-05	7.952066663	2.75E-15	-0.796506863	-0.804726595	-0.625895839	6.70E-07	4.20E-07	0.001070125	-8.342765752	1.09E-16	-0.550856273	-0.835448575	-0.588503792	0.002904352	5.90E-08	0.002485854	-7.098744674
Potra2n10c20770	2	blue	-0.266330616	-0.337301953	0.615938983	0.179332474	0.085328163	0.001353191	0.144328059	1.327862133	-0.812641685	-0.76393053	-0.840787517	2.62E-07	3.54E-06	2.70E-07	-9.492859553	3.37E-21	0.720937929	0.680694453	0.851926985	2.21E-05	9.33E-05	1.28E-07	8.443548195	4.62E-17	-0.638015598	-0.647514984	-0.794564276	0.000343047	0.000261157	3.54E-06	-7.339336711	3.22E-13	0.776497938	0.732275038	0.80212373	1.92E-06	1.41E-05	2.43E-06	8.678309575	6.03E-18	0.630954363	0.533890114	0.673575291	0.000417726	0.004127633	0.000308606	6.07726863
Potra2n10c20772	3	brown	0.532762381	-0.329640182	-0.584283801	0.004222526	0.093129556	0.002716844	-1.085284866	0.41669326	0.465971468	0.29675809	0.48110213	0.014297425	0.132805145	0.017311288	3.760917408	0.000253937	-0.647261608	-0.651716546	-0.71547264	0.000263095	0.000230796	8.49E-05	-6.903767383	7.60E-12	0.701458151	0.723615411	0.760692555	4.57E-05	1.99E-05	1.60E-05	7.856094472	5.94E-15	-0.276402779	-0.166035846	-0.35954832	0.16282465	0.407845234	0.084412574	-2.322201006	0.030333172	-0.362253979	-0.116376515	-0.323855667	0.063325837	0.563219562	0.122633514	-2.342690575
Potra2n10c20774	3	brown	0.268985869	-0.399742353	-0.820156934	0.174871702	0.03884124	9.30E-07	-3.559977861	0.000556329	0.418132247	0.64969653	0.724550216	0.029975177	0.000244982	6.23E-05	6.006089254	2.85E-09	-0.544541155	-0.777278485	-0.726137128	0.003317355	1.85E-06	5.89E-05	-7.253131891	6.11E-13	0.604724189	0.751129666	0.685731716	0.000834087	6.34E-06	0.000216804	7.112830486	1.71E-12	-0.313034642	-0.596730313	-0.640687346	0.111865713	0.001017753	0.000743886	-4.977576298	9.66E-07	-0.228546187	-0.483036804	-0.707322037	0.25153753	0.010704432	0.000111002	-4.580692472
Potra2n10c20776	6	red	0.515813056	0.048721355	-0.744302511	0.005888227	0.809301461	3.04E-05	-0.81185758	0.625310037	0.382691338	0.426788761	0.670667315	0.048820039	0.026409037	0.000335012	4.679002209	4.32E-06	-0.056689287	-0.216382923	-0.434491808	0.778822794	0.278336857	0.033869844	-2.058864394	0.059260846	-0.009394051	0.084873617	0.31098007	0.962908509	0.673821639	0.139108983	1.089459077	0.413927238	-0.41889601	-0.492632231	-0.677822492	0.029645707	0.00903907	0.000273293	-5.080310502	5.65E-07	-0.673078479	-0.511715952	-0.839466204	0.000119489	0.006365223	2.93E-07	-7.289814747
Potra2n10c20781	4	yellow	-0.298487471	0.258151268	0.197277444	0.130454281	0.193570728	0.355491089	0.415084367	1.017120215	-0.141346318	-0.167392112	-0.154718869	0.481902117	0.403971448	0.470376787	-1.320964877	0.279769613	-0.052157959	0.138958935	0.067572916	0.796119794	0.48940813	0.753729893	0.436315957	0.993911259	0.031022369	-0.124007819	0.034379078	0.87792044	0.537723441	0.873292233	-0.177113558	1.289128789	0.172638902	0.188826928	0.218917695	0.389181525	0.345543317	0.304064909	1.657708791	0.146064388	0.325966581	0.247519791	0.222758915	0.097055246	0.213215719	0.29544418	2.319813972
Potra2n10c20782	0	grey	-0.139734832	0.037993694	-0.039689253	0.486962223	0.850761489	0.853912123	-0.403840675	1.029494825	0.1401573	-0.198203555	-0.200491384	0.485633065	0.321666003	0.347548179	-0.722946862	0.704568797	-0.178765832	0.075242828	0.138191804	0.372308519	0.709146697	0.519601866	0.072596096	1.4131913	0.149278669	-0.062251447	-0.098715048	0.457390831	0.757731428	0.646298677	-0.013957309	1.483296061	-0.140136767	0.20894866	0.282698556	0.485697623	0.295581686	0.180734767	0.991961275	0.481824624	-0.010712115	0.202997275	0.153239795	0.957708557	0.309859876	0.474682028	0.981602726
Potra2n10c20783	0	grey	-0.118128136	0.002214143	-0.450110891	0.557319346	0.991254878	0.027311412	-1.649165571	0.148670579	0.077581134	0.042021966	0.633451737	0.700512522	0.835141525	0.000890765	2.369106341	0.026746689	-0.02498437	-0.298927732	-0.636805981	0.901553954	0.129860672	0.000819839	-3.000788976	0.004039217	-0.070763596	0.368174773	0.584724068	0.725783726	0.058817597	0.002691924	2.723877733	0.009678058	-0.172833416	-0.020315133	-0.572126638	0.38863924	0.919887325	0.003486581	-2.324684829	0.030133229	-0.075941667	0.184461536	-0.524072139	0.706562508	0.357011697	0.008572132	-1.256880978
Potra2n10c20785	3	brown	0.157698336	-0.12142371	-0.628151532	0.43211073	0.546295673	0.001013595	-1.892671653	0.087602323	0.690494456	0.574810539	0.625706754	6.71E-05	0.001711924	0.001074984	6.329028238	3.70E-10	-0.713303574	-0.737004932	-0.753346823	2.96E-05	1.16E-05	2.14E-05	-7.960791591	2.56E-15	0.723752716	0.714157518	0.765051672	1.98E-05	2.87E-05	1.33E-05	7.958641655	2.61E-15	-0.651709812	-0.519223431	-0.561717487	0.000230842	0.00551456	0.004284948	-5.627842395	2.74E-08	-0.453436476	-0.359592175	-0.441126124	0.017528793	0.065437861	0.030946167	-3.780887223
Potra2n10c20787	20	royalblue	-0.434322528	-0.254232267	-0.688291138	0.0235927	0.200661469	0.000200849	-4.38077304	1.77E-05	-0.387507217	0.785644647	0.719781443	0.045816994	1.20E-06	7.34E-05	4.336210126	2.17E-05	0.259471278	-0.676575923	-0.562057758	0.191221775	0.000106741	0.004256608	-3.330439139	0.001300637	-0.31271613	0.586145077	0.464705799	0.112250458	0.001314275	0.022143329	2.368158368	0.026815323	0.285164522	-0.821419195	-0.745748293	0.149364725	1.51E-07	2.88E-05	-5.113972989	4.73E-07	0.456264542	-0.664591021	-0.762741807	0.016751799	0.000156174	1.47E-05	-3.605727089
Potra2n10c20788	5	green	0.005184101	-0.292608947	0.573359717	0.97952627	0.138570585	0.00340094	0.91186439	0.542760164	-0.288542555	-0.401925486	-0.656747145	0.144394489	0.037690718	0.000490414	-4.218288534	3.69E-05	0.066393684	0.334706909	0.625497553	0.742132668	0.087912855	0.001080383	3.184521315	0.002174904	-0.079409726	-0.302114423	-0.540365891	0.69378561	0.125622568	0.006410947	-2.767398319	0.00847585	0.269050797	0.367754286	0.666707682	0.174763607	0.059129276	0.000374109	4.08944845	6.49E-05	0.262652856	0.247762291	0.583017205	0.185641263	0.212753126	0.002789628	3.313137997
Potra2n10c20790	3	brown	0.302466909	-0.36847491	-0.441805337	0.125160073	0.058595908	0.030658582	-1.49972083	0.200530099	0.579408971	0.660767667	0.690425704	0.001539605	0.000175716	0.000188335	6.500857855	1.20E-10	-0.520813506	-0.784131994	-0.704450731	0.00534732	1.30E-06	0.000121743	-7.08784811	2.04E-12	0.622543383	0.838062072	0.777977818	0.000524933	4.90E-08	7.64E-06	8.428141863	5.27E-17	-0.492805004	-0.573376947	-0.560246071	0.009011199	0.001768937	0.004409332	-5.156558235	3.77E-07	-0.424247631	-0.446186742	-0.570676818	0.027418223	0.019656802	0.0035896	-4.4489484
Potra2n10c20791	1	turquoise	0.08845275	0.018653346	-0.606251697	0.660859112	0.926422332	0.001687842	-1.593796885	0.166472303	0.724428602	0.694209123	0.717644903	1.93E-05	5.90E-05	7.89E-05	7.562746463	5.92E-14	-0.482202457	-0.515507174	-0.581153086	0.010860594	0.005922763	0.002899752	-4.962695734	1.04E-06	0.432174725	0.462276575	0.555138241	0.024369455	0.015194006	0.004864965	4.473894132	1.15E-05	-0.755985753	-0.726179312	-0.666560133	5.10E-06	1.80E-05	0.000375639	-7.684789289	2.30E-14	-0.585092821	-0.524963889	-0.661909358	0.001347471	0.004930897	0.00042674	-5.774210085
Potra2n10c20792	0	grey	-0.402445545	0.466279672	0.618091401	0.037420696	0.01422466	0.001287103	2.182252215	0.043636385	-0.229129394	-0.012944959	-0.791011106	0.250296579	0.948903632	4.20E-06	-3.619515014	0.000442734	-0.115374788	0.187329339	0.604235295	0.566606462	0.349452556	0.001765738	2.107731259	0.052581363	0.114424066	-0.197905327	-0.577440392	0.569829365	0.322409473	0.00313009	-2.030711147	0.063426457	0.276555963	0.053903493	0.753901224	0.162582199	0.789445117	2.10E-05	3.634532551	0.000417728	0.553425147	-0.046389216	0.801313665	0.002749406	0.818276018	2.53E-06	4.650283821
Potra2n10c20793	3	brown	-0.201654092	-0.194895608	-0.024689852	0.313140468	0.329971365	0.908829466	-1.226993688	0.329737445	0.698821005	0.8206152	0.507583401	5.02E-05	1.59E-07	0.011343172	7.356941462	2.82E-13	-0.71000034	-0.689341722	-0.547052248	3.35E-05	6.98E-05	0.005666847	-6.668461024	3.88E-11	0.75606995	0.671173474	0.579715854	5.09E-06	0.000126984	0.002987153	6.988522134	4.17E-12	-0.672744387	-0.782152918	-0.479382319	0.000120775	1.44E-06	0.017773715	-6.802577083	1.54E-11	-0.252008812	-0.759122439	-0.324683611	0.204762529	4.42E-06	0.121624917	-4.525598011
Potra2n10c20794	6	red	0.635728401	0.290601772	-0.640126746	0.000365839	0.141423664	0.000754467	0.977927033	0.492165621	0.351681236	0.382136243	0.483308519	0.072037337	0.049175913	0.016732433	3.650481018	0.000392624	0.118648456	0.001532896	-0.179387137	0.555572145	0.993945516	0.401618257	-0.142541818	1.329978075	-0.110083873	-0.084784161	0.029165263	0.584645592	0.674146805	0.892389779	-0.485415346	0.941072623	-0.295060777	-0.388164125	-0.52546309	0.135142194	0.045418939	0.008366716	-3.641474253	0.000406622	-0.727529651	-0.59359896	-0.728127627	1.71E-05	0.001098724	5.50E-05	-7.142221154
Potra2n10c20796	3	brown	0.628233292	-0.529318955	-0.65557782	0.000450092	0.004523834	0.000505928	-1.694866905	0.135151008	0.774234819	0.363464901	0.717701717	2.15E-06	0.062382692	7.88E-05	6.520224585	1.05E-10	-0.632916062	-0.586982371	-0.780549678	0.000395674	0.001288369	6.81E-06	-6.931893793	6.23E-12	0.716009575	0.658336136	0.809446464	2.67E-05	0.000189237	1.67E-06	7.924185786	3.44E-15	-0.603272053	-0.274830971	-0.618893423	0.000865129	0.165327227	0.001263194	-4.788509259	2.52E-06	-0.721141226	-0.19334676	-0.603121528	2.20E-05	0.33390447	0.001810065	-5.082555361
Potra2n10c20798	3	brown	-0.030069573	-0.232544383	0.45477001	0.881643548	0.243110756	0.025566174	0.55817926	0.865082972	0.603382279	0.528090661	0.012600331	0.000862738	0.004635641	0.953401701	3.746320074	0.000269171	-0.759688092	-0.51877815	-0.164772242	4.31E-06	0.005562179	0.441652765	-4.982924728	9.39E-07	0.768037673	0.559869399	0.259890476	2.91E-06	0.00239151	0.220033277	5.478158734	6.45E-08	-0.562933208	-0.496510852	0.004429387	0.002235888	0.008430483	0.983611727	-3.399514407	0.001012584	-0.204044936	-0.578619323	0.211004298	0.307315914	0.001568084	0.322308637	-1.923661779
Potra2n10c20799	23	darkturquoise	-0.024837435	-0.610067731	-0.042908699	0.90213018	0.000728039	0.842201453	-2.234774044	0.03814828	0.415026451	0.372571655	0.220534898	0.031345487	0.055634583	0.300416733	3.012064595	0.003892161	-0.656345307	-0.533051738	-0.435272977	0.00020098	0.004198003	0.03351461	-5.248896925	2.30E-07	0.676098056	0.544331421	0.518113552	0.000108409	0.003331889	0.009500098	5.688095701	1.93E-08	-0.398667989	-0.378500826	-0.171950901	0.03941762	0.051557349	0.421729051	-2.83853005	0.006798278	-0.088060729	-0.331567435	-0.025059257	0.662274326	0.091118483	0.907471048	-1.317485252
Potra2n10c20800	22	darkgreen	-0.025101088	0.184905013	-0.190985048	0.90109626	0.355836479	0.37134708	-0.056109361	1.43288203	0.405002607	-0.678479042	0.217629455	0.036115417	0.000100323	0.306990481	-0.546170939	0.877422661	-0.422110969	0.495571714	-0.196478397	0.028290727	0.008574593	0.357482241	-0.270142517	1.18057592	0.402583609	-0.452149022	0.192711784	0.037349271	0.017892199	0.366955892	0.353335556	1.085755338	-0.414703438	0.667002148	-0.210461832	0.031490851	0.000144859	0.32358306	0.472327591	0.955039469	-0.22288402	0.753507471	-0.152147345	0.263794736	5.71E-06	0.477874762	1.762327755
Potra2n10c20801	1	turquoise	0.161965069	0.142374268	-0.562162999	0.419596193	0.478688413	0.004247875	-0.83675176	0.604098177	0.530593366	0.292543414	0.470927758	0.004410259	0.138663073	0.020195513	3.960398339	0.000112237	-0.664241757	-0.284078584	-0.346317782	0.000157876	0.150988219	0.097359408	-4.131997243	5.39E-05	0.738006402	0.295456661	0.307959123	1.11E-05	0.13459445	0.143193554	4.472163783	1.16E-05	-0.394507501	-0.258241028	-0.422400339	0.041714216	0.193410374	0.039759705	-3.18714592	0.002155264	-0.23037111	-0.233116835	-0.538272819	0.247667836	0.241919662	0.006660006	-2.992199321
Potra2n10c20802	15	midnightblue	0.244054787	0.277400814	-0.198288651	0.219900049	0.161249601	0.352980603	0.997190406	0.478008145	0.152941809	0.055989801	0.112305587	0.446297719	0.781486393	0.601343256	0.912207726	0.542489066	0.117364395	0.046042219	0.083716784	0.559888479	0.819613276	0.697337807	0.700614868	0.725315096	-0.094978789	-0.027329581	-0.143016555	0.637469992	0.892363654	0.504981127	-0.743886512	0.685417704	-0.116819452	-0.058408596	-0.156781067	0.561724891	0.77228618	0.464407846	-0.93567466	0.524161082	-0.312464382	-0.183125166	-0.267092431	0.112555248	0.360566936	0.20705622	-2.209144935
Potra2n10c20803	20	royalblue	-0.215943387	0.035387135	-0.442323054	0.279338156	0.860898387	0.030440811	-1.817766604	0.10364972	-0.435360541	-0.073924333	0.264248233	0.023224591	0.714030815	0.212117911	-0.827459472	0.611965026	0.646215387	0.20577684	-0.189003452	0.000271233	0.303139001	0.376423554	2.303834832	0.031847876	-0.665031634	-0.307211382	0.092175072	0.00015405	0.119055511	0.668380581	-2.980659912	0.00431442	0.311911341	-0.056176171	-0.352264287	0.11322696	0.780776472	0.091369422	-0.227514874	1.230035106	0.164120138	0.064061108	-0.270995524	0.413352136	0.750904846	0.200243689	-0.089379517
Potra2n10c20804	4	yellow	-0.257503375	-0.097732299	0.512917493	0.194730896	0.627700635	0.010375824	0.491082142	0.935052528	-0.53229775	-0.812950569	-0.534881347	0.004262158	2.57E-07	0.007080696	-6.607805806	5.85E-11	0.552683029	0.764672003	0.431858953	0.002793423	3.42E-06	0.035089213	5.955855638	3.88E-09	-0.539332957	-0.731942889	-0.344814133	0.00369474	1.43E-05	0.098919229	-5.408034475	9.56E-08	0.48063919	0.763437147	0.534445121	0.011158297	3.62E-06	0.00713638	6.026501556	2.51E-09	0.432605761	0.719660611	0.622477877	0.024211926	2.33E-05	0.001160936	5.929211244
Potra2n10c20805	2	blue	0.473867911	0.025784019	0.44896105	0.012527437	0.898418878	0.027756491	2.870308691	0.006151069	-0.155070031	-0.317992252	-0.668700286	0.439919478	0.106002333	0.000353966	-3.591345977	0.000493462	0.278565056	0.317003431	0.595601212	0.159425932	0.107153151	0.002134957	3.63224477	0.00042145	-0.168818111	-0.303281198	-0.486665686	0.399920875	0.124096407	0.015882034	-2.835773951	0.006857218	0.270093475	0.318858362	0.734311459	0.173034117	0.105001906	4.41E-05	4.293412282	2.64E-05	-0.145178673	0.241471138	0.587898234	0.469977117	0.224975032	0.002517937	2.11544727
Potra2n10c20806	3	brown	-0.260287127	0.167759469	-0.371042534	0.189779858	0.402925768	0.07425529	-1.335303783	0.272665411	0.073502668	0.199336038	0.340310678	0.715595132	0.31885235	0.103701845	1.755647982	0.118722801	-0.38605531	-0.257478384	-0.458835849	0.046706561	0.194775741	0.024117474	-3.278475112	0.001565544	0.462083406	0.268798843	0.484324893	0.015242128	0.175183333	0.016471148	3.670257572	0.000363459	0.016223684	-0.131548498	-0.267485982	0.935985302	0.513077502	0.206362312	-1.077536303	0.421861112	0.307715226	-0.209051969	-0.242761579	0.118420333	0.295337547	0.253040096	-0.365259
Potra2n10c20808	1	turquoise	-0.311631123	-0.604762961	-0.30686965	0.113568436	0.000833272	0.144687388	-3.811743769	0.000206985	0.4246428	0.354824603	0.291975379	0.027259267	0.069356457	0.1662336	3.193900744	0.002105466	-0.287050979	-0.556289577	-0.377537337	0.146574226	0.002585033	0.06894237	-3.739455423	0.000276629	0.282656472	0.500902386	0.366374495	0.153133328	0.007783271	0.07826191	3.468477057	0.000785126	-0.48744611	-0.373493591	-0.296362929	0.009909915	0.054984578	0.159666674	-3.498142838	0.000702765	-0.157822601	-0.147440499	-0.210069219	0.431743413	0.463011603	0.324507333	-1.465650732
Potra2n10c20809	2	blue	0.229012602	-0.08905106	0.682026301	0.250544768	0.658701376	0.000241855	2.6707715	0.011351571	-0.434519295	-0.441552769	-0.499412549	0.023522559	0.021124612	0.012968307	-4.197835311	4.04E-05	0.644815649	0.394038639	0.584515296	0.000282466	0.041979553	0.002703717	5.227325876	2.58E-07	-0.514259352	-0.350543041	-0.483387479	0.006065429	0.073027457	0.016712014	-4.126053233	5.54E-05	0.474611455	0.393210599	0.504339428	0.012370593	0.042451426	0.011967006	4.192533941	4.14E-05	0.087139088	0.32420557	0.443588475	0.665605953	0.098980534	0.029913724	2.513998497
Potra2n10c20810	8	pink	0.194664612	-0.335102917	-0.211529716	0.330556155	0.087514643	0.321077171	-1.018615856	0.46257806	0.665501509	0.460886747	0.394217925	0.000151813	0.015543048	0.056626036	4.884497423	1.56E-06	-0.672484285	-0.686500497	-0.672556965	0.000121784	7.69E-05	0.00031764	-6.990215861	4.12E-12	0.720751445	0.656516381	0.79472739	2.23E-05	0.000199946	3.51E-06	7.831415599	7.24E-15	-0.631894406	-0.435409655	-0.318025656	0.000407028	0.023207291	0.129908167	-4.388343248	1.71E-05	-0.465528492	-0.290358899	-0.095341232	0.014402549	0.141771746	0.657655469	-2.577912362
Potra2n10c20811	14	cyan	0.372578775	0.242622333	-0.316200384	0.05562954	0.222704166	0.132248435	0.957898811	0.507170679	-0.082587739	0.076831166	0.443705129	0.682148499	0.703277879	0.029865503	1.274550638	0.303702508	0.456599045	0.282808838	-0.177473002	0.016661802	0.152902465	0.406743016	1.776715785	0.113422521	-0.490057955	-0.335362793	0.084519622	0.009462966	0.087254064	0.694570824	-2.325333171	0.030081228	0.066428826	-0.12995684	-0.492526383	0.742000746	0.518233273	0.014482224	-1.645916489	0.149671431	-0.313656747	-0.381547808	-0.579784266	0.111117062	0.049555387	0.002982943	-3.890203885
Potra2n10c20812	3	brown	0.53942956	-0.275103642	-0.328957025	0.003687421	0.164891154	0.11651478	0.001356222	1.498376838	0.708251992	0.519434836	0.587495852	3.57E-05	0.005492073	0.00253945	6.03719288	2.35E-09	-0.700057661	-0.766422858	-0.724760443	4.81E-05	3.14E-06	6.18E-05	-7.909118897	3.89E-15	0.793310018	0.814749798	0.807055286	7.99E-07	2.30E-07	1.89E-06	9.441312226	5.52E-21	-0.529915282	-0.414099582	-0.452049246	0.004470384	0.031764056	0.026574083	-4.294559409	2.63E-05	-0.582795908	-0.327885541	-0.415041338	0.00142246	0.094989408	0.043721765	-4.103465451
Potra2n10c20813	1	turquoise	0.131236208	0.200614602	-0.588014601	0.514087102	0.315693993	0.002511745	-0.858764901	0.585705354	0.915318008	0.854801047	0.881379504	2.29E-11	1.38E-08	1.29E-08	11.92064824	1.39E-32	-0.779439972	-0.726794893	-0.831720796	1.66E-06	1.76E-05	4.74E-07	-8.907433151	7.83E-19	0.809753742	0.706558926	0.841732937	3.12E-07	3.80E-05	2.54E-07	9.115505605	1.17E-19	-0.861869596	-0.834450024	-0.799560449	7.69E-09	6.32E-08	2.77E-06	-10.19781856	3.04E-24	-0.607405396	-0.697065738	-0.767440993	0.000779308	5.34E-05	1.21E-05	-7.267839604
Potra2n10c20814	2	blue	0.26655459	0.752516518	0.282961035	0.178953166	5.97E-06	0.180312853	4.401631056	1.61E-05	-0.616842148	-0.294221181	-0.301169311	0.000610602	0.136309203	0.152684645	-3.795020962	0.000221446	0.695709369	0.483610989	0.50900256	5.60E-05	0.010598056	0.011078825	5.523068644	5.00E-08	-0.653900635	-0.433930736	-0.445442352	0.000216275	0.023732869	0.029154716	-4.896374461	1.46E-06	0.656387512	0.296445992	0.316526345	0.000200725	0.133232657	0.131828295	4.040139151	8.01E-05	0.198613545	0.153679208	0.165759312	0.320645631	0.444082177	0.438883925	1.481305659
Potra2n10c20818	3	brown	0.142230084	-0.257185767	-0.192311617	0.479138515	0.195301374	0.367970849	-0.873445842	0.57363017	0.513571716	0.286002719	0.171983383	0.00614528	0.148120182	0.421640032	2.958142645	0.004642483	-0.549176934	-0.391305	-0.311130914	0.003009632	0.043553356	0.13890724	-3.846349345	0.000179836	0.542227794	0.439177182	0.387831163	0.003480706	0.0219111	0.06112263	4.221649353	3.64E-05	-0.411367557	-0.231213774	-0.08749225	0.033024033	0.245894262	0.684358809	-2.179534917	0.043937931	-0.288264043	-0.224015091	-0.028749781	0.144799715	0.261315892	0.893914276	-1.592125424
Potra2n10c20819	1	turquoise	0.448866748	-0.102887904	-0.5964038	0.018846764	0.609573445	0.002098073	-0.76484276	0.666547773	0.607957915	0.242966985	0.68695465	0.000768417	0.222027304	0.000209048	5.033403654	7.23E-07	-0.365734027	-0.037653859	-0.53123385	0.060644734	0.852081827	0.007557645	-2.818558832	0.007235965	0.367990726	0.005115331	0.433502685	0.058953861	0.979797811	0.03432393	2.386397925	0.025521495	-0.602146774	-0.296251389	-0.702580929	0.00088987	0.13349973	0.000129217	-5.254689509	2.22E-07	-0.698546818	-0.403986295	-0.757104858	5.07E-05	0.036629774	1.85E-05	-6.41146478
Potra2n10c20820	2	blue	0.116072376	0.639737354	0.581546735	0.564246905	0.000326721	0.002876195	4.324242346	2.30E-05	-0.784609633	-0.641216447	-0.734537496	1.27E-06	0.000313244	4.37E-05	-7.788137291	1.02E-14	0.915513547	0.762911096	0.8678492	2.22E-11	3.71E-06	3.96E-08	10.9870372	6.62E-28	-0.843614419	-0.750838757	-0.834600025	3.27E-08	6.43E-06	3.98E-07	-9.633289177	8.68E-22	0.824197005	0.611064309	0.735948148	1.26E-07	0.000709617	4.15E-05	7.978015708	2.23E-15	0.360131518	0.53476102	0.548995674	0.065005575	0.004055599	0.005464671	4.481882973
Potra2n10c20823	14	cyan	0.01510277	0.5173389	-0.342175049	0.940400138	0.005718481	0.101701615	0.7312891	0.69690388	0.080370957	0.00846415	0.333550391	0.690258516	0.966578007	0.11119882	1.196133994	0.347466411	0.388389098	0.466474335	0.00601215	0.045283246	0.014178859	0.977756894	2.658975512	0.011756799	-0.413904963	-0.56073176	-0.093861051	0.031852513	0.002346795	0.662661465	-3.35591674	0.001186536	-0.203506	-0.114141192	-0.346844886	0.308622949	0.570789877	0.096816964	-1.906630039	0.084852768	-0.332496878	-0.279438934	-0.523220547	0.090160407	0.158066742	0.008699949	-3.399182156
Potra2n10c20824	11	greenyellow	-0.217534293	-0.479285344	0.263446619	0.275724819	0.011421582	0.213559391	-1.414565188	0.235794032	-0.492360328	-0.620865266	-0.708903538	0.009083078	0.000548985	0.000105448	-6.04995069	2.17E-09	0.093390681	0.17168778	0.444126318	0.643131679	0.39183938	0.029691915	2.063656499	0.058575445	-0.038416509	-0.096536759	-0.347045302	0.849119298	0.631934974	0.096611306	-1.371020408	0.255552891	0.576253301	0.655487729	0.736915434	0.001656154	0.000206233	4.01E-05	6.717355817	2.78E-11	0.612175128	0.798555806	0.762532925	0.000689563	5.97E-07	1.48E-05	7.930454198
Potra2n10c20825	0	grey	-0.553488908	-0.110795012	0.129164637	0.002745652	0.582206476	0.547491292	-1.76900435	0.115339723	-0.359655071	-0.059327081	-0.16277067	0.065387336	0.768800381	0.447295833	-1.703036847	0.13284176	0.222195467	0.047754937	0.173792213	0.265311188	0.81301765	0.416698928	1.265722234	0.308418818	-0.327712646	-0.091399725	-0.201802903	0.09517417	0.650257076	0.344337312	-1.800932899	0.107570185	0.215334524	0.043221431	0.073127005	0.28072899	0.830501995	0.734174191	0.954731928	0.509569919	0.43858185	0.227976085	0.124128642	0.022111895	0.25275448	0.563342919	2.36590555
Potra2n10c20828	8	pink	-0.338840162	-0.391866278	0.223511388	0.083823543	0.043226464	0.293773443	-1.597852359	0.165113758	0.121565211	0.115229085	-0.180350854	0.545824634	0.567099856	0.399051779	0.19300105	1.270437218	-0.369918254	-0.301323731	-0.070065127	0.0575389	0.126664579	0.744935958	-2.208763344	0.040786659	0.385219249	0.330177891	0.137041159	0.047224959	0.09256513	0.52311846	2.536218525	0.016808518	-0.169786002	-0.148721278	0.207219351	0.397184675	0.459091417	0.331264186	-0.358054031	1.080454319	0.194890682	-0.101959738	0.33161616	0.329983828	0.612820747	0.113415192	1.207829707
Potra2n10c20829	6	red	0.414065872	0.123126722	-0.668238295	0.031779363	0.540639155	0.00035855	-0.557977018	0.865290116	0.157013662	0.204774912	0.589003662	0.434137616	0.305551056	0.002459632	2.887644766	0.005822069	0.026323141	-0.066372466	-0.417802775	0.89630605	0.742212323	0.042200244	-1.321016267	0.279743911	0.020614815	-0.023097192	0.33807452	0.918709348	0.908958394	0.106139108	0.945826244	0.516355826	-0.154957299	-0.263947106	-0.593854214	0.440256097	0.183403807	0.002217155	-3.082573916	0.003078281	-0.383783259	-0.356464269	-0.703875132	0.048125924	0.067988894	0.000124002	-4.613272883
Potra2n10c20831	1	turquoise	-0.530833433	0.192803461	0.508019526	0.004389137	0.335290803	0.011261387	0.373320919	1.063364413	0.063082622	0.174781611	-0.049712482	0.75459375	0.383231712	0.81756217	0.557397984	0.865883313	-0.217251222	-0.065065183	0.023975034	0.276365544	0.747125018	0.911458771	-0.76046181	0.670467883	0.221008823	0.12407929	0.003876019	0.267937828	0.537487254	0.985658914	1.019238389	0.462134709	-0.169267631	-0.130397273	0.000103244	0.398648774	0.516804089	0.999617981	-0.871682622	0.575072315	0.276478142	-0.205030145	0.172175544	0.162705339	0.304935474	0.421113601	0.690011024
Potra2n10c20832	4	yellow	-0.006196533	0.192939561	-0.099310531	0.975528921	0.334943191	0.64430203	0.276326639	1.173445796	-0.268844541	-0.294319125	-0.140339906	0.175107153	0.13617269	0.513067357	-2.053726008	0.060003327	0.299134448	0.249010266	0.069530702	0.129582636	0.210383243	0.746819152	1.813622	0.104603912	-0.307834469	-0.260830621	-0.077213562	0.118270373	0.188823477	0.719886557	-1.898697417	0.086406407	0.306382215	0.289918917	0.177263525	0.120106262	0.142403889	0.407306047	2.260582959	0.035677641	0.193251292	0.288372332	0.115678238	0.334147823	0.14464206	0.590394029	1.736398892
Potra2n10c20834	3	brown	0.423207248	-0.307030007	-0.712010679	0.027840302	0.119284776	9.52E-05	-2.025740739	0.064187039	0.776346186	0.489960435	0.755138064	1.94E-06	0.009479346	2.00E-05	7.205168735	8.70E-13	-0.863012372	-0.759434193	-0.899091235	6.97E-09	4.36E-06	2.37E-09	-10.61315087	3.88E-26	0.906418422	0.825484346	0.915426074	7.59E-11	1.16E-07	3.67E-10	11.96359063	8.27E-33	-0.621640815	-0.368926559	-0.657506435	0.000537752	0.058263538	0.000480562	-5.353328733	1.30E-07	-0.543193039	-0.296563708	-0.564498261	0.003411732	0.133071292	0.004057937	-4.371240908
Potra2n10c20836	24	darkgrey	0.636202259	0.480803153	0.034440897	0.000361011	0.011126757	0.873066186	3.776208944	0.00023885	0.464670481	-0.534740282	0.081563317	0.014607984	0.004057301	0.704778157	-0.048570358	1.44189254	-0.348248039	0.563360234	0.098543793	0.075055625	0.002214904	0.646873331	1.05954392	0.434028207	0.37392879	-0.484091853	-0.113189581	0.054679815	0.010509648	0.598465157	-0.698507922	0.727289408	-0.330914611	0.564422165	-0.092455455	0.091795996	0.002163454	0.667428225	0.601786219	0.820974675	-0.581953119	0.416467477	-0.120239091	0.001450865	0.030703554	0.575724872	-0.968051806
Potra2n10c20837	1	turquoise	0.004000914	0.483793726	0.063585073	0.984198408	0.010564386	0.767862854	1.707961129	0.131465333	0.114312539	0.381239093	0.054049348	0.570207973	0.049755393	0.80194213	1.637005407	0.15244401	-0.003045799	-0.026805	0.107630469	0.987970318	0.89441822	0.616659949	0.206407645	1.254708749	-0.100040903	-0.048852378	-0.22617421	0.619556638	0.808797944	0.287908532	-1.054158697	0.437715399	-0.256071887	-0.453369948	-0.193099584	0.197311176	0.017547421	0.36597385	-2.697036238	0.010493948	-0.217460381	-0.493696265	-0.134216581	0.275892026	0.008868565	0.531798791	-2.565154672
Potra2n10c20838	3	brown	0.053911348	-0.19940296	-0.420828786	0.789415115	0.318686558	0.040581081	-1.642745631	0.15065336	0.528449227	0.631614819	0.540612851	0.004602762	0.000410184	0.006382081	5.483815471	6.24E-08	-0.635230424	-0.787248784	-0.716926792	0.000370974	1.11E-06	8.09E-05	-7.678120087	2.42E-14	0.691140332	0.810192538	0.783935369	6.56E-05	3.04E-07	5.84E-06	8.567506572	1.59E-17	-0.427720299	-0.573108005	-0.461773296	0.026046714	0.001779813	0.023112569	-4.554928319	7.86E-06	-0.192848108	-0.339297271	-0.348879976	0.335176747	0.083380325	0.094743712	-2.569819491
Potra2n10c20843	3	brown	-0.190745459	-0.353581779	-0.346554895	0.340573675	0.070407078	0.097115116	-2.603216892	0.013853026	0.426400865	0.081862469	0.364419825	0.026561109	0.684798135	0.079987367	2.586119616	0.014559486	-0.521612427	-0.143191766	-0.463302713	0.005264926	0.476140513	0.022602889	-3.444447662	0.000858341	0.567339565	0.155252039	0.501004114	0.00202736	0.439376293	0.012637592	3.800870641	0.000216283	-0.399217251	-0.06725791	-0.337089186	0.039122104	0.738890452	0.107226355	-2.364714728	0.027065946	-0.078965746	-0.121834116	-0.240401121	0.695416838	0.544930003	0.257827018	-1.245894892
Potra2n10c20845	1	turquoise	0.274351039	-0.027676034	-0.218855573	0.166096742	0.891007112	0.304205592	0.130480366	1.34427958	0.8367331	0.790471625	0.398772981	5.39E-08	9.31E-07	0.053578608	7.733360801	1.57E-14	-0.755099943	-0.617253878	-0.351235117	5.31E-06	0.000604031	0.092385895	-5.916135888	4.94E-09	0.807749432	0.533743218	0.322246232	3.51E-07	0.00413989	0.124611476	5.858217903	7.02E-09	-0.74717421	-0.79345599	-0.348685682	7.55E-06	7.92E-07	0.094940209	-6.895388374	8.06E-12	-0.611090387	-0.754754951	-0.366392726	0.000709141	5.40E-06	0.078245951	-5.932365211
Potra2n10c20847	15	midnightblue	0.424926977	0.281588829	-0.680129923	0.02714542	0.15475799	0.000255624	-0.100771729	1.379597504	0.795908998	0.77077161	0.880123678	6.92E-07	2.55E-06	1.44E-08	9.816903685	1.43E-22	-0.456925611	-0.495387196	-0.634224216	0.016574325	0.008603149	0.00087398	-5.01920311	7.78E-07	0.522497297	0.459101709	0.526123431	0.005174925	0.016001025	0.008270639	4.689538287	4.11E-06	-0.723999932	-0.737583049	-0.893579031	1.96E-05	1.13E-05	4.15E-09	-9.270644367	2.78E-20	-0.762834298	-0.793076066	-0.917920105	3.72E-06	8.09E-07	2.68E-10	-10.27891394
Potra2n10c20848	1	turquoise	0.604991389	0.072000748	-0.446168634	0.000828482	0.7211761	0.028861597	0.932179684	0.526865509	0.571602789	0.516087759	0.496244107	0.001841752	0.005857357	0.013647871	4.998414011	8.67E-07	-0.361481487	-0.344857515	-0.318121402	0.063933255	0.078130553	0.129786238	-3.023395358	0.003749332	0.34934694	0.258581796	0.15312491	0.074079174	0.192802432	0.475017269	2.234548619	0.038170496	-0.464264237	-0.494620236	-0.501146808	0.014706093	0.008722697	0.012608283	-4.508015945	9.82E-06	-0.673861972	-0.494216516	-0.621258952	0.000116522	0.008786183	0.001194882	-5.893142091
Potra2n10c20849	5	green	-0.640184658	-0.259832506	0.7769156	0.000322592	0.190582418	8.01E-06	-0.147555169	1.324040756	-0.737773948	-0.736422701	-0.747777159	1.13E-05	1.19E-05	2.66E-05	-8.071816089	1.04E-15	0.321905115	0.358984811	0.543654878	0.101538497	0.065927325	0.00603533	3.698196078	0.000325706	-0.347263824	-0.292523829	-0.406154994	0.075938511	0.138690724	0.048911917	-3.082949346	0.003074401	0.715893983	0.778488255	0.802885797	2.69E-05	1.74E-06	2.34E-06	8.599201699	1.20E-17	0.937011872	0.905175161	0.836867186	6.38E-13	8.89E-11	3.46E-07	12.55388864
Potra2n10c20850	2	blue	0.155801884	0.354935511	0.410492441	0.437737532	0.069263291	0.046321678	2.705912619	0.010217545	0.029280708	-0.494338861	-0.620661913	0.884727948	0.008766903	0.001211817	-3.445688491	0.00085441	0.091757053	0.298611385	0.337023315	0.648976004	0.130287006	0.10729933	2.104512999	0.053000583	-0.104162242	-0.230693712	-0.232019038	0.605126762	0.246987859	0.275294634	-1.619910527	0.157877247	0.017787815	0.555216588	0.68347377	0.929827924	0.002645591	0.000231785	4.120974109	5.66E-05	-0.141459994	0.575505291	0.754041739	0.48154619	0.00168487	2.09E-05	4.14173923
Potra2n10c20852	10	purple	-0.504338425	-0.266794425	0.293001368	0.007306461	0.178547618	0.164681345	-1.574318637	0.173120705	-0.606365514	-0.275335929	-0.594528852	0.00080017	0.164520308	0.002185099	-4.699725736	3.91E-06	0.357485697	0.185556681	0.55147737	0.06714755	0.354113713	0.005215321	3.301906657	0.00144045	-0.436368704	-0.230786018	-0.625880999	0.022871559	0.246793522	0.001070506	-4.018030615	8.80E-05	0.417088661	0.162846551	0.46794938	0.030430122	0.41703594	0.021109807	3.130664881	0.002616166	0.619538112	0.216307373	0.476013374	0.000568682	0.278508803	0.01870871	4.127446616
Potra2n10c20853	9	magenta	-0.702889897	-0.254630246	0.498523043	4.34E-05	0.199933393	0.013156216	-1.789491956	0.110303433	-0.565810184	-0.487523018	-0.677844009	0.002097756	0.009896506	0.000273124	-5.623883439	2.80E-08	0.325379512	0.313809676	0.547669701	0.097693932	0.110933593	0.005601945	3.577788612	0.00051977	-0.409068921	-0.317575663	-0.554720021	0.034114947	0.106486045	0.004903961	-3.896842978	0.000146182	0.352880515	0.383660182	0.563698944	0.071005273	0.048203771	0.004122127	3.960032437	0.000112409	0.682530613	0.465145479	0.663784241	8.78E-05	0.014493957	0.000405458	6.02677718
Potra2n10c20854	2	blue	0.232034791	0.065790489	0.521726409	0.244174308	0.744398154	0.008928029	2.439598521	0.022055389	-0.341285228	-0.297244939	-0.552282414	0.081473459	0.132140249	0.005136514	-3.594610424	0.000487316	0.411244369	0.374605502	0.524850506	0.033081778	0.054208551	0.008456673	3.977338709	0.000104536	-0.50289568	-0.361447962	-0.491562371	0.007503584	0.063959718	0.014705261	-4.146889996	5.06E-05	0.266402692	0.224136031	0.486268853	0.179210349	0.261051737	0.015980676	2.884639797	0.005877926	-0.019990731	0.197676054	0.48375668	0.921162658	0.322981755	0.016616808	1.950035705
Potra2n10c20856	10	purple	-0.418588328	-0.282555903	0.560719538	0.029778081	0.153285846	0.004368981	-0.409349121	1.023425209	-0.586256729	-0.617561517	-0.842421875	0.001310795	0.000599161	2.43E-07	-7.350622191	2.96E-13	0.440695362	0.524782867	0.777842808	0.02140577	0.004948468	7.69E-06	5.864464653	6.76E-09	-0.516080116	-0.517598864	-0.778584763	0.005858214	0.005689977	7.44E-06	-6.12366607	1.37E-09	0.386318661	0.527892508	0.773249662	0.046544205	0.004653896	9.41E-06	5.656218498	2.32E-08	0.51207345	0.460555049	0.71480944	0.006322344	0.015627322	8.68E-05	5.4991608
Potra2n10c20858	1	turquoise	0.454728792	-0.352916546	-0.580825313	0.017170139	0.070974443	0.002919492	-1.445506776	0.222473387	0.930723649	0.841170206	0.736319032	2.02E-12	3.91E-08	4.10E-05	10.89164494	1.90E-27	-0.749502751	-0.930786504	-0.822675454	6.82E-06	2.00E-12	8.06E-07	-10.76460011	7.59E-27	0.788541231	0.890230522	0.836063205	1.03E-06	5.10E-10	3.63E-07	10.46088018	1.96E-25	-0.849956257	-0.797981824	-0.661051851	2.02E-08	6.17E-07	0.000436792	-8.933057681	6.22E-19	-0.819415158	-0.663408217	-0.558218309	1.72E-07	0.000162004	0.004585715	-7.347157629
Potra2n10c20861	16	lightcyan	-0.20978022	-0.528516436	0.533819829	0.293620144	0.004596621	0.007216835	-0.699815956	0.726063373	-0.263095351	0.16135137	-0.388989361	0.184874172	0.421383781	0.060287447	-1.419826239	0.233487411	0.090203201	-0.37939142	0.221887994	0.654553827	0.050965747	0.297385281	-0.280677337	1.168436839	-0.028830468	0.388254081	-0.134664875	0.886489086	0.045364643	0.530416605	0.732672548	0.695637257	0.296631146	-0.177600856	0.443922119	0.132978912	0.375483529	0.029775972	1.656653253	0.146384399	0.377485753	-0.06016715	0.472862377	0.052238199	0.765616019	0.019619023	2.363744952
Potra2n10c20862	0	grey	-0.838299315	-0.082134341	0.705077657	4.82E-08	0.683804476	0.000119323	-1.370452707	0.255818443	-0.444600769	0.080678865	-0.686654759	0.020149448	0.689130023	0.000210927	-3.425376521	0.000920922	0.269766279	0.037199944	0.648048355	0.173575539	0.853846006	0.000616375	2.996333073	0.004098717	-0.35792983	-0.060593831	-0.67234894	0.066784238	0.764000062	0.000319513	-3.463327918	0.000800307	0.286924404	-0.142635353	0.57137504	0.146760278	0.477873929	0.00353967	2.196644737	0.042068743	0.687144714	0.006664916	0.679955966	7.52E-05	0.97367981	0.000256921	4.696433115
Potra2n10c20865	0	grey	-0.233465229	0.148091932	0.32218934	0.241196652	0.461015524	0.124681816	0.648768824	0.774731717	0.031425544	0.067081546	0.040681628	0.876345766	0.739551745	0.850299068	0.394913814	1.039359742	-0.338439032	-0.01100033	-0.161770544	0.084213957	0.956571726	0.450129721	-1.490800809	0.204020699	0.378221974	0.021238436	0.282131599	0.051743688	0.916258586	0.181648433	1.995512053	0.068980591	0.057216853	-0.079671062	-0.022090121	0.776815463	0.692826058	0.918396279	-0.124957662	1.350835603	0.288369219	0.092121572	0.165705099	0.144646592	0.647670159	0.439035758	1.576345143
Potra2n10c20868	26	darkorange	-0.408009272	0.254455713	-0.111324893	0.034627482	0.200252467	0.604542965	-0.802274308	0.633591451	-0.062250586	-0.134927986	-0.009571704	0.757734679	0.502214315	0.964594185	-0.597749132	0.825011005	0.243388401	0.367887627	0.203183852	0.221201569	0.0590303	0.340975562	2.389202008	0.025327523	-0.350795935	-0.428704513	-0.363658909	0.072806566	0.025668292	0.080666769	-3.412599777	0.000965195	-0.151088919	0.078339785	-0.155183566	0.451890775	0.697718932	0.469028313	-0.636571439	0.786606051	0.031476828	0.04375294	-0.134045686	0.876145501	0.828447878	0.532326144	-0.147914971
Potra2n10c20871	8	pink	0.273322344	-0.154541189	-0.46544658	0.167754639	0.441499807	0.02190376	-1.005626636	0.471892809	0.038052656	-0.07065502	0.251654565	0.850532448	0.726188553	0.235525124	0.602040291	0.820720977	-0.400807811	-0.340380169	-0.571485796	0.038276291	0.08233744	0.003531804	-4.008632074	9.16E-05	0.414527959	0.431114992	0.647993074	0.031570048	0.024760297	0.000617257	4.69493657	4.00E-06	0.120853796	0.165366411	-0.150557983	0.548194753	0.409764913	0.482539169	0.421548181	1.010032255	0.068380956	0.270151851	-0.042846244	0.734683759	0.172937646	0.84242833	0.881317959
Potra2n10c20872	2	blue	0.297702256	0.516694494	0.764737998	0.131517891	0.005789658	1.35E-05	5.265325236	2.10E-07	-0.447460825	-0.610097174	-0.781323177	0.019268222	0.000727489	6.58E-06	-6.277008747	5.18E-10	0.776963905	0.779639099	0.806732338	1.88E-06	1.64E-06	1.92E-06	9.037017959	2.42E-19	-0.641785564	-0.754117976	-0.72033459	0.000308189	5.55E-06	7.20E-05	-7.493248041	1.01E-13	0.51799151	0.575209707	0.766472147	0.005647154	0.001696335	1.26E-05	6.287175746	4.85E-10	-0.000495059	0.326424999	0.673415575	0.99804465	0.096558704	0.000310008	3.189021243
Potra2n10c20875	2	blue	0.067354006	0.399492372	0.49125123	0.738530209	0.038974748	0.014777846	2.872074908	0.006116794	-0.687231835	-0.686615385	-0.78669868	7.50E-05	7.66E-05	5.14E-06	-7.739741089	1.49E-14	0.944225576	0.885333781	0.90050692	1.45E-13	8.56E-10	2.04E-09	13.16111011	2.20E-39	-0.919192203	-0.912167955	-0.874541403	1.30E-11	3.55E-11	2.31E-08	-12.67985926	1.15E-36	0.62839005	0.608509894	0.72848824	0.000448169	0.00075767	5.43E-05	6.678491563	3.62E-11	0.200209387	0.415339306	0.597814614	0.316692877	0.03120521	0.002034552	3.729769674
Potra2n10c20876	6	red	0.815844738	0.160448786	-0.291542411	2.15E-07	0.42402044	0.166891713	2.957333003	0.004654692	0.407892593	0.070154251	0.167147134	0.034684293	0.728056601	0.435006669	1.909971068	0.084205408	-0.00235348	0.284285625	0.142766919	0.990704567	0.150677721	0.505732633	1.22638821	0.330078931	0.01669397	-0.394340548	-0.250004279	0.934133573	0.041808544	0.238713469	-1.847049489	0.097109952	-0.318347376	-0.114967251	-0.17436778	0.105591282	0.567986988	0.415133365	-1.762491612	0.116979409	-0.813804539	-0.277360951	-0.459003596	2.44E-07	0.161312304	0.024059155	-5.451190267
Potra2n10c20878	2	blue	0.050595197	-0.44444237	0.43146214	0.80210749	0.020199201	0.035275973	0.017293595	1.479303593	-0.820181272	-0.76159165	-0.721678327	1.64E-07	3.95E-06	6.88E-05	-8.695151718	5.20E-18	0.957021605	0.70851736	0.877434695	5.98E-15	3.54E-05	1.81E-08	11.75907722	9.51E-32	-0.947075145	-0.688007572	-0.927013832	7.65E-14	7.30E-05	7.68E-11	-12.07284233	2.20E-33	0.78113581	0.736608319	0.640525134	1.52E-06	1.18E-05	0.000746935	7.803945336	9.00E-15	0.349570117	0.558695122	0.473214644	0.073882061	0.002453572	0.019515505	4.267353627
Potra2n10c20879	11	greenyellow	0.050789285	0.048217466	0.451550764	0.801363244	0.811238579	0.026762156	1.603887151	0.163108394	-0.702052041	-0.757690445	-0.815432738	4.48E-05	4.72E-06	1.21E-06	-8.470782395	3.66E-17	0.487866265	0.493228574	0.610976573	0.009836849	0.008943174	0.001516721	5.023125605	7.63E-07	-0.46828118	-0.426774154	-0.505676033	0.013759533	0.026414751	0.011706632	-4.290386934	2.68E-05	0.780973935	0.79407085	0.866744243	1.53E-06	7.66E-07	4.32E-08	9.723553418	3.59E-22	0.506417763	0.747059199	0.792697596	0.007030037	7.58E-06	3.87E-06	7.320886703
Potra2n10c20880	0	grey	-0.254494996	0.22803087	-0.031283926	0.20018062	0.252637369	0.884621784	-0.165868189	1.302391023	0.221213536	-0.178724087	-0.183123635	0.267483503	0.372422019	0.391718987	-0.373769785	1.062863402	-0.355563754	0.152781865	0.084045983	0.068737369	0.446779057	0.696202769	-0.400629974	1.033038861	0.349126769	-0.167999624	-0.033714554	0.074274027	0.402242992	0.875722707	0.471124876	0.956327342	-0.26548068	0.120377407	0.210604757	0.18077697	0.549784534	0.323246988	0.142993707	1.329442727	0.038774858	0.178818776	0.189502455	0.847727974	0.372164599	0.375141468	1.153258816
Potra2n10c20883	15	midnightblue	0.034460126	0.057691357	-0.203809568	0.8645088	0.775011225	0.339458793	-0.293514192	1.15369373	0.076893494	0.527701838	0.212194917	0.703047913	0.004671519	0.319522193	2.500295436	0.018613466	0.177799201	-0.296299533	0.028692245	0.374941856	0.133433622	0.894125418	-0.285285698	1.163137904	-0.161485425	0.193680229	-0.130686307	0.420992946	0.33305528	0.542742311	-0.259961458	1.192340255	-0.092791029	-0.557985644	-0.290533831	0.645274559	0.002491734	0.168431809	-2.897111574	0.005649237	-0.17029177	-0.522349577	-0.346803228	0.395759109	0.005189858	0.096859753	-3.149261397
Potra2n10c20884	5	green	-0.744027019	0.37424245	0.505692871	8.64E-06	0.054460984	0.011703382	-0.126006762	1.349589858	-0.646289811	-0.714269557	-0.592838577	0.000270647	2.86E-05	0.002266168	-6.652662496	4.32E-11	0.266602093	0.64891691	0.469600998	0.17887279	0.000250658	0.02059875	4.401244811	1.61E-05	-0.325619449	-0.615223492	-0.412484001	0.097432519	0.000637045	0.045168914	-4.233846084	3.45E-05	0.537718194	0.694118013	0.553140156	0.003818931	5.92E-05	0.00505365	5.892223432	5.72E-09	0.882518836	0.717941633	0.705123575	1.14E-09	2.48E-05	0.000119148	8.987956034
Potra2n10c20885	2	blue	-0.142349973	0.546588145	0.814837095	0.478764238	0.003178316	1.25E-06	4.447831233	1.30E-05	-0.74706925	-0.335321511	-0.736231235	7.58E-06	0.087295418	4.11E-05	-6.347859877	3.27E-10	0.825605394	0.545468533	0.86785675	1.15E-07	0.003253734	3.96E-08	8.74227425	3.43E-18	-0.77115078	-0.507849855	-0.81029362	2.50E-06	0.006844822	1.59E-06	-7.624017691	3.69E-14	0.705331394	0.298054822	0.705305235	3.98E-05	0.131039546	0.000118455	5.798459786	1.00E-08	0.464848157	0.122514664	0.589275702	0.014565245	0.542668925	0.002445461	3.640992877
Potra2n10c20886	0	grey	0.363899522	0.140530359	-0.522711129	0.062046852	0.484460889	0.008777161	-0.061508924	1.426430861	0.434054275	-0.059857907	0.63525921	0.023688599	0.766787806	0.000851917	3.200505272	0.002057803	-0.255797175	0.01242714	-0.542608991	0.197809022	0.950945099	0.006152723	-2.365370367	0.027018072	0.340478682	0.080472785	0.470948043	0.082243061	0.689885242	0.020189398	2.64112228	0.012394783	-0.32419751	0.10534102	-0.631667617	0.098989412	0.601025721	0.000930596	-2.680942245	0.011012278	-0.439347703	-0.000535884	-0.654397381	0.021853861	0.997883402	0.000522018	-3.482667598
Potra2n10c20891	8	pink	-0.004923087	0.160694743	0.148461103	0.980556901	0.423301046	0.488728031	0.858757856	0.585711185	0.537750679	0.426388602	-0.124469773	0.003816398	0.026565928	0.562262692	2.710915327	0.010064664	-0.790559039	-0.604788745	-0.147524376	9.27E-07	0.00083273	0.491505539	-5.522330828	5.02E-08	0.857838745	0.650487597	0.313522792	1.08E-08	0.000239337	0.135736213	6.828915601	1.28E-11	-0.444932105	-0.364540487	0.2555853	0.0200457	0.061554129	0.228044251	-1.776161147	0.11355954	-0.13168761	-0.228495163	0.28478924	0.512628076	0.251646291	0.177393014	-0.260691725
Potra2n10c20892	3	brown	0.534075047	0.281282143	0.104740595	0.004112247	0.155226944	0.626206532	2.839177889	0.00678449	0.590495613	0.640370152	0.1979031	0.001184422	0.000320894	0.353936563	4.692008649	4.06E-06	-0.456767738	-0.478834231	-0.211593921	0.016616567	0.011510451	0.320926886	-3.510944992	0.000669775	0.564651105	0.457712987	0.292169636	0.002152498	0.016364967	0.16593892	4.088659511	6.51E-05	-0.434436461	-0.60501419	-0.117643591	0.023552066	0.000828005	0.584053214	-3.687086499	0.000340254	-0.606013448	-0.557584862	-0.103563952	0.000807343	0.002513516	0.630110388	-4.12637856
Potra2n10c20894	9	magenta	-0.125571694	0.127353363	0.640784931	0.532566611	0.526720398	0.000742058	2.061974379	0.058815263	-0.77443451	-0.780705763	-0.789797595	2.13E-06	1.55E-06	4.44E-06	-8.900072972	8.37E-19	0.825346376	0.889840313	0.871471667	1.17E-07	5.32E-10	2.97E-08	11.116207	1.57E-28	-0.870710826	-0.894424032	-0.89992137	3.53E-09	3.21E-10	2.17E-09	-12.00977185	4.74E-33	0.630898213	0.688226748	0.677063321	0.000418373	7.25E-05	0.000279334	6.813190041	1.43E-11	0.398563341	0.500310144	0.611327034	0.039474124	0.007868039	0.001504642	4.730438254
Potra2n10c20895	1	turquoise	0.49376254	-0.057962635	-0.74817877	0.008858034	0.773980235	2.62E-05	-1.229247222	0.328468693	0.877779359	0.8198034	0.936486185	1.82E-09	1.68E-07	1.74E-11	11.90818483	1.61E-32	-0.671735082	-0.849748823	-0.938734257	0.000124732	2.05E-08	1.18E-11	-10.65062115	2.60E-26	0.65830913	0.833693875	0.878410376	0.000189392	6.66E-08	1.67E-08	9.451130307	5.03E-21	-0.811293222	-0.774952602	-0.894580978	2.84E-07	2.08E-06	3.75E-09	-10.15669373	4.64E-24	-0.82191447	-0.68880157	-0.804343474	1.46E-07	7.11E-05	2.17E-06	-8.805689017
Potra2n10c20897	1	turquoise	-0.359725911	0.447749665	-0.294156569	0.065330464	0.019181011	0.162945778	-0.516820251	0.907922463	0.364564602	0.655286098	0.530853528	0.061535651	0.000207486	0.00760888	4.969157575	1.01E-06	-0.231727085	-0.237885337	-0.342340753	0.244817993	0.232147681	0.101525228	-2.347501875	0.028349667	0.110360685	0.126162661	0.242230071	0.583695632	0.530624054	0.254112917	1.355301266	0.262982388	-0.576697673	-0.706064796	-0.606305686	0.001639295	3.87E-05	0.001685797	-6.34023213	3.44E-10	-0.198203473	-0.806612737	-0.585150562	0.321666208	3.76E-07	0.00266797	-5.620153087
Potra2n10c20899	7	black	0.257873551	-0.17033553	-0.575784501	0.194067446	0.395635904	0.003237709	-1.511765178	0.195890416	0.791536546	0.683494095	0.68678808	8.79E-07	8.50E-05	0.00021009	7.796829556	9.52E-15	-0.594025527	-0.537073854	-0.473046389	0.001087375	0.003869471	0.019564893	-5.098179327	5.14E-07	0.646777004	0.45400395	0.329535738	0.000266838	0.017370552	0.115835003	4.562749945	7.57E-06	-0.734848903	-0.677438024	-0.723454748	1.27E-05	0.00010379	6.47E-05	-7.568376532	5.67E-14	-0.643776903	-0.618335788	-0.772599825	0.000291063	0.000587057	9.68E-06	-7.07276103
Potra2n10c20902	1	turquoise	-0.092048771	0.036585626	-0.169628227	0.647930878	0.856234692	0.428121119	-0.624654337	0.798296923	0.488409561	0.087124906	0.401010478	0.009743036	0.66565727	0.052129082	2.944090363	0.004858581	-0.517624853	-0.138386571	-0.214186784	0.005687134	0.491216394	0.314893447	-2.64557802	0.012232722	0.44702869	0.155389161	0.101275346	0.019399306	0.438967305	0.637731008	2.115903579	0.051529513	-0.478480378	-0.072228023	-0.471076862	0.011580562	0.720330668	0.020150599	-3.097921373	0.002923247	-0.230256787	0.090394553	-0.423073328	0.247909098	0.653865949	0.039412	-1.637645445
Potra2n10c20903	13	salmon	-0.324582409	-0.474276877	0.143083076	0.098566156	0.012440966	0.504780965	-2.070330634	0.057632089	-0.424409911	-0.119271684	-0.330087172	0.027352856	0.553482695	0.115189969	-2.582470126	0.014714378	-0.108794138	-0.370914068	-0.045074902	0.589080552	0.056818345	0.834340003	-1.561795101	0.177504399	0.096508639	0.411860985	0.163052028	0.632034706	0.032793549	0.446500302	1.988954815	0.070059286	0.456070212	0.14793992	0.396199291	0.016804266	0.461480904	0.055284402	2.986496693	0.004232908	0.677986607	0.379154751	0.523281381	0.00010195	0.051122438	0.008690766	5.107627507
Potra2n10c20904	13	salmon	0.342757759	-0.338436358	0.42624172	0.080082536	0.084216565	0.037807133	1.247056475	0.318565186	0.175179562	-0.226561911	-0.500828842	0.382132481	0.2557898	0.012673669	-1.645128431	0.149914993	-0.369926042	-0.121863054	0.238842915	0.057533237	0.544833768	0.261018783	-0.815051502	0.622564246	0.505438976	0.216016875	-0.043244574	0.007159038	0.279170585	0.840981538	2.123109001	0.050617078	0.023541744	0.322749908	0.614749187	0.907213479	0.100593465	0.001390955	2.974552872	0.004401238	-0.062998	0.272062823	0.608278282	0.754913027	0.169800385	0.001612527	2.535918324
Potra2n10c20906	2	blue	0.133950914	-0.26495767	-0.05044159	0.505343276	0.181669864	0.814931264	-0.531250922	0.892867365	-0.34831245	-0.363155731	0.088130235	0.07499812	0.062622451	0.682174015	-1.908574629	0.084475481	0.350625864	0.314590003	0.069685053	0.072955059	0.110000933	0.746275107	2.186036113	0.043219445	-0.247149117	-0.293283235	-0.083035783	0.213924134	0.137621527	0.699687818	-1.826167931	0.101737455	0.439211768	0.331334804	-0.161678111	0.02189948	0.091359478	0.45039211	1.912676358	0.083684246	0.177558656	0.315174223	-0.159544298	0.375598833	0.109306477	0.456471677	1.024176829
Potra2n10c20907	2	blue	-0.053016286	0.203192839	0.560233631	0.79283589	0.309384014	0.004410396	2.156299681	0.046590408	-0.619939147	-0.349288407	-0.380666248	0.000562666	0.074130938	0.066488866	-4.230705009	3.49E-05	0.52286149	0.496488151	0.376336405	0.005138263	0.008433943	0.069902209	4.319109185	2.35E-05	-0.467334952	-0.449571074	-0.270790858	0.01397783	0.018638486	0.200597089	-3.61230572	0.00045523	0.647750829	0.386596074	0.440621444	0.000259364	0.046373662	0.031161243	4.684968038	4.20E-06	0.447666089	0.109496894	0.398484826	0.019206212	0.586662207	0.053767536	2.850500415
Potra2n10c20908	2	blue	0.211165012	0.446921327	0.249006836	0.290371833	0.019431986	0.240654189	2.695769375	0.01053394	-0.574295782	-0.406726406	-0.516957843	0.001732211	0.035256221	0.009689381	-4.683301802	4.23E-06	0.654143422	0.496345796	0.512697645	0.000214711	0.008455663	0.010414299	5.364354171	1.22E-07	-0.618874409	-0.486867139	-0.416962948	0.000578762	0.010011341	0.042658505	-4.825617893	2.09E-06	0.583810872	0.419054365	0.538647607	0.00138889	0.029577764	0.006614825	4.848957786	1.86E-06	0.194295489	0.328425854	0.410717189	0.331491936	0.094413747	0.046190447	2.734644571
Potra2n10c20910	1	turquoise	0.482127178	0.526722985	-0.309257608	0.010874776	0.004762887	0.141427543	2.342376403	0.028742069	0.760055477	0.373890739	0.66475064	4.24E-06	0.054706408	0.000394852	6.18039133	9.59E-10	-0.496344145	-0.13344221	-0.40429644	0.008455915	0.506976149	0.050055795	-3.12032488	0.002709775	0.531625073	0.096881769	0.347362292	0.004320096	0.630711853	0.096286688	2.972182186	0.004435367	-0.672308175	-0.352249533	-0.658716043	0.000122471	0.07154685	0.00046522	-5.555689019	4.15E-08	-0.780818524	-0.490825903	-0.735929163	1.55E-06	0.009334806	4.15E-05	-7.124083984
Potra2n10c20912	2	blue	-0.121284865	0.113785045	0.779010534	0.546758051	0.572000216	7.30E-06	2.802094365	0.007615803	-0.610186655	-0.864696291	-0.882498071	0.000725819	6.03E-09	1.17E-08	-9.589669485	1.33E-21	0.764482376	0.85525957	0.907608137	3.45E-06	1.33E-08	9.36E-10	10.6878706	1.74E-26	-0.632202975	-0.785585106	-0.796256955	0.000403569	1.21E-06	3.26E-06	-8.157346812	5.14E-16	0.616687703	0.847659407	0.891406427	0.000613083	2.41E-08	5.12E-09	9.548477722	1.97E-21	0.351827866	0.691912961	0.763109549	0.071910537	6.39E-05	1.45E-05	6.237178682
Potra2n10c20913	0	grey	0.360904682	0.235662649	0.297783655	0.064389739	0.236669339	0.157579905	2.615900254	0.013348883	0.257060139	0.201925969	-0.268528078	0.19552734	0.312474709	0.204532478	0.604673343	0.818094095	-0.040143637	-0.212201064	0.169239441	0.842417682	0.287956462	0.429196166	-0.275215061	1.174726525	0.114582347	0.138482492	-0.108225367	0.569292232	0.490913115	0.614702118	0.440351619	0.98952369	-0.135726308	-0.195882695	0.314416004	0.499664938	0.327479534	0.134565473	-0.085817861	1.397416812	-0.393057402	0.02482322	0.314960638	0.042539188	0.902185927	0.133855189	-0.244586789
Potra2n10c20914	8	pink	-0.460972727	-0.107108414	-0.038655444	0.015521265	0.594899039	0.857679063	-1.854295294	0.095545388	-0.071083649	-0.322707651	0.432055549	0.724590828	0.100640579	0.034996976	0.08059601	1.403644859	-0.199508906	0.102889121	-0.448495485	0.318424194	0.609569193	0.027938346	-1.593161901	0.166685814	0.149917952	-0.047679703	0.491470117	0.455444489	0.813307117	0.014726752	1.755220869	0.118832303	0.016890887	0.346273087	-0.374260074	0.933358322	0.076835256	0.071585714	0.026221757	1.468620694	0.407261918	0.503332393	-0.272319724	0.034992662	0.00744345	0.197967389	2.090046833
Potra2n10c20915	1	turquoise	0.345861784	-0.171700272	-0.812796253	0.077209907	0.391804408	1.39E-06	-2.53343528	0.016942589	0.381134077	0.836489033	0.824387224	0.049823574	5.48E-08	7.31E-07	7.819185379	7.97E-15	-0.156709558	-0.909287698	-0.931831364	0.435039527	5.23E-11	3.71E-11	-9.381927689	9.72E-21	0.195775482	0.863473731	0.908310569	0.327749631	6.70E-09	8.64E-10	8.455245729	4.18E-17	-0.353817202	-0.816028993	-0.784802902	0.070207129	2.13E-07	5.61E-06	-7.236730029	6.89E-13	-0.511240745	-0.634703074	-0.647876478	0.0064226	0.00037648	0.000619121	-5.881797808
Potra2n10c20916	1	turquoise	0.386597043	0.112766513	-0.629067451	0.046373067	0.575467928	0.000991384	-0.49946517	0.926177577	0.817305256	0.877527325	0.777771495	1.96E-07	1.87E-09	7.71E-06	10.07155154	1.11E-23	-0.7915718	-0.728015847	-0.859240411	8.78E-07	1.68E-05	7.61E-08	-9.268362483	2.84E-20	0.878824997	0.686225438	0.839451491	1.65E-09	7.76E-05	2.94E-07	9.685590039	5.21E-22	-0.684353193	-0.84399052	-0.701333455	8.26E-05	3.18E-08	0.000134423	-8.337512345	1.14E-16	-0.600520934	-0.760454913	-0.61921178	0.000926701	4.16E-06	0.00125381	-6.842089575
Potra2n10c20917	3	brown	-0.343763879	-0.089642714	-0.228304733	0.079142636	0.656570263	0.283269296	-1.923296146	0.081664302	0.352829472	0.007224911	0.328009567	0.071048966	0.971469206	0.117633979	2.007459836	0.067051085	-0.531280609	-0.322082491	-0.492954512	0.004350024	0.101339526	0.014384063	-4.135040479	5.32E-05	0.408701543	0.369586069	0.524362582	0.034291948	0.057780842	0.008528897	3.949873599	0.000117289	-0.490438364	0.024471658	-0.313798466	0.009399299	0.903564834	0.135374107	-2.357916837	0.027566714	-0.033044545	0.231438622	-0.08204742	0.87002715	0.245422437	0.703103233	0.362321015
Potra2n10c20918	4	yellow	0.483405817	0.587733358	0.323217501	0.010635965	0.00126551	0.12341506	4.376587595	1.81E-05	-0.448922513	-0.296473327	-0.546373508	0.018830204	0.133195174	0.005738917	-3.938187722	0.000123149	0.303101791	0.284830707	0.456932801	0.124330188	0.149862447	0.024787087	3.085185072	0.003051383	-0.252763495	-0.284241478	-0.453999711	0.203364191	0.150743889	0.025848361	-2.915785397	0.005321917	0.591499661	0.245549941	0.580352741	0.001156083	0.216998659	0.002948152	4.481927475	1.11E-05	0.13362634	0.309906462	0.475201878	0.506384818	0.115686897	0.018939798	2.712518057
Potra2n10c20920	9	magenta	-0.049733899	0.018899277	0.468105415	0.805412231	0.9254549	0.02106109	1.285575333	0.297886965	-0.668046548	-0.67041189	-0.657062539	0.000140187	0.000130094	0.0004863	-6.805681483	1.51E-11	0.744060085	0.766740446	0.644516074	8.63E-06	3.10E-06	0.000674985	7.766299548	1.21E-14	-0.783888418	-0.759937456	-0.672856151	1.32E-06	4.26E-06	0.000314962	-8.131598012	6.36E-16	0.546006755	0.574802941	0.542988838	0.00321729	0.001712222	0.006109869	5.306009606	1.68E-07	0.295073355	0.404586985	0.551552301	0.135124766	0.036325061	0.005207943	3.797288864
Potra2n10c20921	0	grey	0.161360592	-0.057400061	-0.105331387	0.421356889	0.776118705	0.624250065	0.017732299	1.47877862	-0.132111135	-0.051947895	0.273483553	0.511261001	0.796924001	0.195981352	0.226226407	1.231538	0.337436245	-0.014082832	-0.274242233	0.085195994	0.944418766	0.194694022	0.211003138	1.249327234	-0.367524909	-0.013749247	0.277342538	0.05929984	0.945733407	0.189493402	-0.381460176	1.054292725	0.090414127	0.017834153	-0.2060408	0.653795599	0.929645566	0.334082993	-0.252858173	1.200566718	-0.164889379	0.154166039	-0.232486883	0.411135926	0.442622708	0.274300373	-0.673067377
Potra2n10c20922	5	green	-0.229951224	-0.251606614	0.308352611	0.248554706	0.205510429	0.142656737	-0.555052176	0.868288459	0.12254173	-0.285044849	-0.205862159	0.54257909	0.149543022	0.334511509	-1.056317855	0.436234532	-0.398481047	0.098885648	0.159958751	0.039518603	0.623626599	0.455287489	-0.494436023	0.931497418	0.35554193	-0.080233116	-0.144537479	0.068755587	0.690763918	0.500414376	0.446935761	0.982382164	-0.165387489	0.311378847	0.196194321	0.409704393	0.113876511	0.358191702	0.986157618	0.48608366	0.163701775	0.392694007	0.273971019	0.414560236	0.04274794	0.195153555	2.436167967
Potra2n10c20924	8	pink	-0.277120134	-0.24817983	-0.219470371	0.161691461	0.211958222	0.302815089	-2.157321709	0.04647091	0.143350312	0.21239827	0.10802705	0.475647182	0.287498156	0.615354505	1.332990469	0.273802397	-0.578552732	-0.588341753	-0.433697084	0.001570506	0.001247249	0.034234306	-5.112711632	4.76E-07	0.620775466	0.617779815	0.570070007	0.000550299	0.000595727	0.003633475	5.932851073	4.47E-09	-0.08206401	-0.139003086	-0.031271407	0.684061475	0.489268783	0.884667652	-0.726025477	0.701734729	0.289976235	0.049765921	0.131172628	0.142321423	0.805289303	0.541228589	1.362868048
Potra2n10c20926	3	brown	0.046508989	-0.465636115	-0.610433939	0.81781455	0.01437695	0.001535587	-3.243602867	0.001770423	0.800638217	0.695448769	0.766708324	5.31E-07	5.65E-05	1.24E-05	8.395923928	6.93E-17	-0.901220178	-0.90695083	-0.905535325	1.45E-10	7.09E-11	1.18E-09	-12.69559549	9.38E-37	0.9232535	0.88036048	0.94772768	6.99E-12	1.42E-09	2.15E-12	13.52434472	1.69E-41	-0.731001431	-0.661332253	-0.695830946	1.49E-05	0.000172701	0.000159639	-7.309333691	4.03E-13	-0.406631524	-0.411580643	-0.545767745	0.035303083	0.03292434	0.005803885	-4.16702968
Potra2n10c20927	1	turquoise	0.137800933	0.037905882	-0.701426415	0.493070078	0.851102621	0.000134029	-1.846428471	0.097245025	0.891937569	0.948680316	0.929621856	4.23E-10	5.25E-14	5.21E-11	13.86457396	1.56E-43	-0.75332055	-0.751747712	-0.832171399	5.75E-06	6.17E-06	4.61E-07	-8.887461463	9.38E-19	0.80527486	0.700053963	0.768795224	4.06E-07	4.81E-05	1.14E-05	8.473274281	3.58E-17	-0.833436114	-0.928006207	-0.898696558	6.78E-08	3.23E-12	2.47E-09	-12.17569141	6.28E-34	-0.610732988	-0.860080163	-0.871045653	0.000715696	8.94E-09	3.08E-08	-9.40599394
Potra2n10c20928	2	blue	0.48508231	-0.522746525	0.197355029	0.010329488	0.005149812	0.355298101	0.395757585	1.038425804	-0.40456469	-0.491217777	-0.450548221	0.036336335	0.00926997	0.02714364	-4.105229888	6.06E-05	0.608526872	0.488420134	0.712659844	0.000757341	0.009741218	9.32E-05	5.998279818	2.99E-09	-0.599635559	-0.497505371	-0.799570589	0.000947309	0.008280095	2.76E-06	-6.547253691	8.79E-11	0.460821529	0.467965567	0.362879085	0.015559588	0.01383203	0.081367563	3.933120966	0.000125775	-0.083548654	0.321540047	0.157716769	0.678643641	0.101948928	0.46171249	1.15128478
Potra2n10c20929	7	black	0.052416092	0.087023178	-0.29887177	0.795131834	0.666025395	0.15599472	-0.431524516	0.999130546	0.678763301	0.571630527	0.453697637	9.94E-05	0.001840594	0.025959701	5.588191679	3.44E-08	-0.37948926	-0.328741297	-0.243856017	0.05090108	0.094078883	0.25084028	-2.81267688	0.007369649	0.320985596	0.206936976	0.073159097	0.102574643	0.300360955	0.734061647	1.765152714	0.116307155	-0.780866283	-0.595292745	-0.542662751	1.54E-06	0.001054259	0.006146643	-6.650186811	4.39E-11	-0.613140823	-0.542711579	-0.534522564	0.000672532	0.003445989	0.007126468	-5.431292619
Potra2n10c20930	11	greenyellow	0.491211124	-0.19882365	0.437206466	0.009271067	0.320123499	0.032648089	2.239815563	0.037654349	-0.390040025	-0.689446377	-0.69288669	0.044297269	6.96E-05	0.000174756	-5.944942982	4.15E-09	0.376797423	0.387465066	0.474174579	0.052703889	0.045842629	0.019235661	3.720050486	0.000298774	-0.252322516	-0.26807733	-0.289193474	0.204180479	0.176389193	0.170493837	-2.343860113	0.028627992	0.612721535	0.777546355	0.804064745	0.000679881	1.82E-06	2.20E-06	8.064662426	1.10E-15	0.095386126	0.686103496	0.736927368	0.636020991	7.79E-05	4.01E-05	5.258281793
Potra2n10c20931	2	blue	0.188668385	-0.096576939	0.717434249	0.34595593	0.631792481	7.95E-05	2.715119483	0.009937779	-0.753962783	-0.774413131	-0.904986046	5.59E-06	2.13E-06	1.26E-09	-9.871587685	8.29E-23	0.828772166	0.656010333	0.860929238	9.33E-08	0.000203018	6.72E-08	9.198929679	5.42E-20	-0.736001565	-0.599609367	-0.745439423	1.21E-05	0.000947925	2.91E-05	-7.324395079	3.60E-13	0.859094751	0.821080682	0.939323405	9.70E-09	1.55E-07	1.07E-11	11.76355637	9.02E-32	0.364805503	0.685475515	0.831564383	0.061351296	7.96E-05	4.79E-07	6.758162828
Potra2n10c20932	14	cyan	0.090003905	0.128222079	-0.462282474	0.655270554	0.523881067	0.022941865	-0.721857789	0.705572873	0.263649255	0.601480201	0.702217045	0.183917054	0.000904813	0.000130717	5.147597053	3.96E-07	0.126407415	-0.322311848	-0.499072067	0.529820517	0.101082679	0.013039972	-2.08213442	0.05599529	-0.150243976	0.232187324	0.429663029	0.454453574	0.24385564	0.036132634	1.48997864	0.204344779	-0.362376025	-0.673668114	-0.71535895	0.063230282	0.00011725	8.52E-05	-5.887575147	5.88E-09	-0.408038138	-0.56390852	-0.678668222	0.034613439	0.00218821	0.000266698	-5.332576926
Potra2n10c20934	0	grey	0.400301544	-0.34612875	-0.407464671	0.038543912	0.076966572	0.048118179	-0.989621821	0.4835385	0.064257981	-0.229012863	0.5157699	0.750163278	0.250544212	0.009887187	1.057795905	0.435222751	0.183093647	0.259297699	-0.383296857	0.360651041	0.19152953	0.064478305	0.206771909	1.254281993	-0.180385903	-0.258023697	0.387470577	0.367919256	0.193798789	0.061384461	-0.181472917	1.283994584	-0.018953038	0.221853952	-0.499790272	0.925243435	0.26606542	0.012889183	-0.890224076	0.560018369	-0.370982945	0.054896286	-0.535120879	0.056768768	0.785655248	0.007050274	-2.583416904
Potra2n10c20936	10	purple	-0.03559489	-0.2271424	0.513514851	0.860089621	0.254541002	0.010271874	0.766635152	0.664947704	-0.371489212	-0.345303104	-0.595024542	0.0564054	0.077721038	0.002161798	-4.021883623	8.66E-05	0.511941455	0.513948175	0.728806863	0.006338147	0.006101455	5.37E-05	5.780054067	1.12E-08	-0.609188532	-0.566247335	-0.79379972	0.000744635	0.002077423	3.67E-06	-6.825038865	1.32E-11	0.190378733	0.223053107	0.482502462	0.34152028	0.263423201	0.016942047	2.636339302	0.012570883	0.050187157	0.099147573	0.366371025	0.803672699	0.622702888	0.078264948	1.472643761
Potra2n10c20937	2	blue	0.277653294	-0.096171984	0.438511674	0.160852867	0.633229195	0.032073291	1.818448965	0.10349331	-0.316536071	-0.290279954	-0.437972503	0.107700299	0.141885021	0.03230975	-3.081031094	0.003094277	0.663465463	0.377319038	0.569575235	0.000161717	0.052350693	0.003669583	5.204088002	2.92E-07	-0.687770295	-0.29413636	-0.567490487	7.36E-05	0.136427505	0.003825073	-5.053983228	6.49E-07	0.291000934	0.331820147	0.409469242	0.140852934	0.09085723	0.046922813	3.03851616	0.003566195	-0.131740052	0.110253074	0.300153639	0.512458706	0.584064848	0.154141743	0.775688528
Potra2n10c20939	4	yellow	0.143770068	-0.012838394	0.469432744	0.474342341	0.949323732	0.020650349	1.760166662	0.117569329	-0.506728949	-0.546682038	-0.72495168	0.006989436	0.00317206	6.14E-05	-5.869110075	6.57E-09	0.528397924	0.38177703	0.541352382	0.004607454	0.049407292	0.006296289	4.499287852	1.02E-05	-0.512609241	-0.296065477	-0.425043624	0.006258536	0.133755238	0.038407809	-3.744682527	0.000270933	0.600974482	0.631615328	0.819148143	0.000916296	0.000410179	9.84E-07	7.279021804	5.04E-13	0.240942478	0.446399099	0.745092498	0.226023056	0.019591593	2.95E-05	4.700341637
Potra2n10c20940	21	darkred	0.142208121	0.719849566	-0.588145357	0.479207096	2.31E-05	0.002504802	1.205127725	0.342230998	0.165720137	-0.069030763	0.64900503	0.408749938	0.732253119	0.000601278	2.378112168	0.026102297	-0.050933877	0.252517056	-0.425703157	0.800808904	0.203820094	0.038076221	-0.63325458	0.789851113	-0.004926582	-0.23577124	0.280327897	0.980543104	0.236447082	0.184576321	0.072126041	1.413752404	-0.179932805	0.077890533	-0.692102262	0.36914378	0.699372756	0.000178989	-2.607003076	0.013700781	-0.234447823	-0.09811512	-0.768529495	0.239165206	0.626347188	1.15E-05	-3.727072521
Potra2n10c20941	8	pink	-0.440677489	-0.324159648	-0.014545129	0.021411663	0.099031121	0.946218947	-2.375810706	0.026265665	0.22826156	0.27219641	0.233736518	0.252144621	0.169582582	0.271655855	2.121712238	0.050792865	-0.642048278	-0.651567793	-0.550754457	0.00030588	0.000231815	0.00528695	-6.122157225	1.38E-09	0.650042764	0.753419307	0.68219897	0.000242497	5.73E-06	0.000240634	7.326041897	3.56E-13	-0.198766386	-0.173183864	-0.140329845	0.320265755	0.387663312	0.513097872	-1.469098127	0.212709264	0.304196605	0.008459571	0.098001463	0.122908577	0.966596076	0.648694437	1.197502404
Potra2n10c20943	10	purple	-0.310625427	-0.338394666	0.387105263	0.114800253	0.084257222	0.061650604	-0.838346253	0.602754398	0.013148707	0.277001781	-0.162638221	0.948100454	0.161878034	0.447670589	0.41467049	1.017574707	-0.116584536	-0.102133524	0.194325406	0.562517379	0.61221219	0.362879696	-0.100939724	1.379397464	0.074916867	0.03063553	-0.232463473	0.710353125	0.879431734	0.274350069	-0.336098861	1.105194476	-0.169007301	-0.367897466	0.047329263	0.399385206	0.059023002	0.826174949	-1.478599468	0.208871092	0.134615069	-0.459436595	0.127772297	0.503215347	0.015914268	0.551853315	-0.694667756
Potra2n10c20945	4	yellow	-0.08071394	-0.001878948	0.515841162	0.689001514	0.992578747	0.009875228	1.306411671	0.287118899	-0.687552624	-0.667595696	-0.784412092	7.42E-05	0.000142188	5.71E-06	-7.623911008	3.69E-14	0.510777397	0.556001946	0.650270232	0.006478965	0.002601149	0.000581805	5.538354129	4.58E-08	-0.521939823	-0.524162539	-0.572541688	0.005231473	0.005009083	0.003457553	-5.115421238	4.70E-07	0.6690253	0.657355787	0.762991475	0.00013593	0.000194942	1.45E-05	7.327532898	3.52E-13	0.505191498	0.530984754	0.733572027	0.007191969	0.004375868	4.53E-05	5.849151549
Potra2n10c20946	2	blue	-0.03983299	-0.144101094	0.536992939	0.843622279	0.473314626	0.006816245	1.090643608	0.4131446	-0.858318946	-0.876021109	-0.615393591	1.03E-08	2.16E-09	0.001370391	-9.579542761	1.46E-21	0.854590185	0.805131532	0.716259439	1.40E-08	4.10E-07	8.27E-05	9.324680984	1.67E-20	-0.808577444	-0.751642302	-0.630785241	3.34E-07	6.20E-06	0.000950855	-8.072390767	1.03E-15	0.899377329	0.87367575	0.591668278	1.81E-10	2.69E-09	0.002323784	9.975071163	2.94E-23	0.540889812	0.767245409	0.481238333	0.003578279	3.02E-06	0.017275089	6.09428496
Potra2n10c20947	3	brown	0.447080382	-0.31957097	-0.312070773	0.019383587	0.104184074	0.13765496	-0.441594292	0.988174222	0.517433173	0.349834859	0.615857756	0.005708131	0.073648759	0.001355741	4.653190954	4.90E-06	-0.57708828	-0.603468263	-0.696334624	0.001624599	0.000860877	0.000157171	-6.245664826	6.33E-10	0.670631912	0.701129052	0.794410808	0.000129189	4.63E-05	3.56E-06	7.787333406	1.03E-14	-0.305755505	-0.277758557	-0.480288402	0.120904962	0.160687667	0.017528848	-3.152512565	0.002428078	-0.374888342	-0.131020074	-0.444233943	0.054012525	0.514786411	0.029647689	-2.811132617
Potra2n10c20949	5	green	-0.251106888	0.143750484	0.042047249	0.206442275	0.474403178	0.845331883	-0.208924727	1.251760501	-0.070933603	-0.388870128	-0.176639717	0.725149999	0.044994188	0.408985271	-1.873444596	0.091510525	-0.124797513	0.42103807	0.094653471	0.535116509	0.028737231	0.659979726	1.190961059	0.350503309	0.195387576	-0.397267288	0.046974285	0.328727991	0.040179281	0.827459503	-0.514907403	0.909926592	0.162489604	0.354357375	0.315542515	0.418071643	0.069750002	0.133099317	2.4272448	0.022820979	0.356465249	0.391917649	0.231245416	0.067988083	0.043196642	0.276943739	2.909318665
Potra2n10c20951	3	brown	0.149661435	-0.097063435	-0.641340672	0.456224946	0.630068199	0.000731718	-1.905080377	0.085154436	0.786003738	0.842871892	0.826894902	1.18E-06	3.45E-08	6.32E-07	9.806821117	1.58E-22	-0.90419779	-0.927838429	-0.92909036	1.01E-10	3.32E-12	5.64E-11	-13.5296823	1.57E-41	0.925308904	0.895404777	0.902132885	5.03E-12	2.87E-10	1.72E-09	12.88931068	7.76E-38	-0.715656675	-0.793949347	-0.750362894	2.71E-05	7.71E-07	2.41E-05	-8.354841939	9.83E-17	-0.425855161	-0.60072358	-0.642585187	0.026776249	0.000922039	0.000709011	-5.382204646
Potra2n10c20952	0	grey	0.025270313	-0.380555977	-0.230291008	0.900432726	0.050200219	0.278986826	-1.718804593	0.128474938	0.357977229	0.026882414	0.336844525	0.066745554	0.894114978	0.107497587	2.108131118	0.052529474	-0.475355924	0.050029639	-0.381698508	0.012215191	0.804277124	0.065694272	-2.436558618	0.022241649	0.532470674	-0.039742857	0.316422319	0.004247371	0.843971854	0.131962273	2.486075152	0.019374103	-0.30874448	-0.047844913	-0.340225888	0.117130542	0.812671495	0.1037935	-2.019127635	0.065210933	-0.110512159	-0.151000216	-0.285891283	0.583176092	0.452159459	0.175648834	-1.555977452
Potra2n10c20953	1	turquoise	0.323615431	-0.222657905	-0.56933352	0.099632081	0.264292107	0.003687333	-1.435510415	0.226712554	0.353756936	0.461686635	0.4477842	0.070258272	0.015341365	0.028218024	3.814178927	0.000204955	-0.355956987	-0.453964199	-0.51403782	0.06840975	0.017381598	0.010181577	-4.026879196	8.48E-05	0.453353023	0.380006441	0.43396963	0.017552163	0.050560325	0.034108967	3.824886043	0.000196249	-0.261538512	-0.456941716	-0.459803153	0.187582818	0.016570021	0.023782745	-3.543439343	0.000592416	-0.292478424	-0.289774948	-0.357749717	0.138754841	0.142611179	0.086092097	-2.744498746
Potra2n10c20958	24	darkgrey	0.445277561	-0.351803102	-0.758759272	0.019937996	0.071931939	1.73E-05	-2.368547477	0.026787132	0.548457109	-0.235859263	0.607180388	0.003055749	0.236267025	0.001652964	2.992444657	0.004151293	-0.273128311	0.196748275	-0.567016114	0.168068655	0.325303902	0.00386122	-1.97508064	0.072388496	0.317983247	-0.220022725	0.458496992	0.106012772	0.270133267	0.024235626	1.646760127	0.14941104	-0.479374129	0.207078027	-0.597518508	0.011404159	0.300024285	0.002047746	-2.767400599	0.008475791	-0.631420788	0.165988864	-0.641648314	0.000412387	0.407979796	0.000726047	-3.724169435
Potra2n10c20960	3	brown	0.136806126	-0.277773914	-0.537877177	0.496226917	0.160663575	0.006707981	-2.054040618	0.059957641	0.802153563	0.705134041	0.7668253	4.87E-07	4.00E-05	1.24E-05	8.463789323	3.88E-17	-0.878541575	-0.829853471	-0.844708135	1.69E-09	8.67E-08	2.09E-07	-10.73229226	1.08E-26	0.869743568	0.810839095	0.858161525	3.86E-09	2.92E-07	8.23E-08	10.58912706	5.02E-26	-0.740957526	-0.6637246	-0.699517841	9.85E-06	0.000160426	0.000142328	-7.403809355	1.98E-13	-0.439758907	-0.448901873	-0.559742275	0.021716333	0.018836332	0.004452612	-4.470290451
Potra2n10c20961	17	grey60	0.343353662	0.683675334	0.098870466	0.079524833	8.45E-05	0.645777333	3.715031951	0.000304767	0.101832303	-0.176140168	0.142084702	0.613267155	0.379486562	0.507789174	0.168543781	1.299233256	0.262691965	0.523388282	0.144651158	0.185573376	0.005085622	0.500073862	2.848201889	0.006595053	-0.308704911	-0.558079359	-0.133544973	0.117179936	0.002486664	0.533872674	-3.103782463	0.002865956	-0.139632864	0.15355798	-0.158740397	0.487283309	0.444446006	0.458773187	-0.392455396	1.042082643	-0.403874327	0.001511889	-0.267678393	0.036686797	0.994028487	0.206023624	-1.974917966
Potra2n10c20963	2	blue	-0.080923725	0.134736913	0.319320074	0.688233067	0.502825447	0.128266743	1.053266811	0.438328088	-0.768171506	-0.765505841	-0.666608449	2.89E-06	3.28E-06	0.000375137	-8.025248464	1.52E-15	0.816741986	0.892101095	0.772364958	2.03E-07	4.16E-10	9.78E-06	10.2240163	2.32E-24	-0.781566202	-0.882327427	-0.765821786	1.49E-06	1.16E-09	1.29E-05	-9.766345422	2.36E-22	0.787649164	0.746228532	0.665732761	1.08E-06	7.86E-06	0.000384321	8.033587426	1.42E-15	0.476345806	0.533478746	0.479783765	0.012011076	0.004162035	0.017664884	4.629140591
Potra2n10c20965	0	grey	0.032615893	0.414879372	0.12316204	0.871699346	0.031411609	0.56640881	1.703887738	0.132603093	0.581007192	0.317370198	-0.164056495	0.001483329	0.106725219	0.443666315	2.417364924	0.023450003	-0.272119449	-0.129369	0.103555921	0.169708037	0.520143765	0.630137067	-0.89996157	0.552211054	0.274869473	0.073030621	-0.157967353	0.165265603	0.717347685	0.460992047	0.594228158	0.828539283	-0.593819401	-0.332730571	0.122703651	0.001092847	0.089920717	0.567865338	-2.637774179	0.01251782	-0.488241583	-0.29551017	0.234574051	0.009771961	0.134520539	0.26989256	-1.772803506
Potra2n10c20967	4	yellow	0.363145069	0.518373864	0.412520045	0.062630731	0.005605715	0.04514826	3.943597667	0.000120402	-0.149084966	-0.168223177	-0.476712426	0.457981435	0.401608	0.018511484	-2.328585317	0.029821567	0.123743926	0.304711201	0.523225334	0.538595935	0.122244507	0.008699226	2.84026721	0.006761364	-0.073697801	-0.306368131	-0.559460738	0.714871078	0.120124169	0.004476954	-2.83847774	0.006799392	0.253100298	0.158556801	0.403540259	0.202742246	0.429576642	0.05052712	2.367155557	0.026888095	-0.049901784	-0.034437781	0.414526435	0.804767811	0.86459586	0.044010173	0.950781944
Potra2n10c20968	1	turquoise	0.238591085	0.451600946	-0.417786905	0.230724084	0.01804877	0.042208868	0.902210006	0.55041798	0.492678802	0.568045762	0.647332081	0.00903155	0.001995547	0.000627891	5.505607513	5.52E-08	-0.283471612	-0.316896121	-0.456845121	0.15190113	0.107278598	0.024818295	-3.124672522	0.002670047	0.281717719	0.27090688	0.36147909	0.154561205	0.171693284	0.082637188	2.663127885	0.011612698	-0.527620887	-0.583223163	-0.700162808	0.004679018	0.001408244	0.000139475	-5.970019961	3.56E-09	-0.533199057	-0.668046578	-0.695366157	0.004185564	0.000140187	0.000161947	-6.370891571
Potra2n10c20969	13	salmon	-0.043881568	-0.213163656	-0.176030643	0.827950936	0.285723783	0.410628523	-1.233400532	0.32613955	-0.154743756	0.169563062	0.049999573	0.440894122	0.397813979	0.816526003	0.179448264	1.286378606	0.014852012	-0.398167999	-0.318733392	0.941388015	0.039688169	0.129008835	-2.068086558	0.057947827	-0.049275882	0.496219599	0.413385098	0.807170943	0.008474957	0.044654781	2.619511885	0.013208356	0.121054822	-0.103930765	0.029284244	0.547524542	0.605933462	0.891953278	0.129392557	1.345570556	0.157349581	-0.046082098	0.113798744	0.433142529	0.819459563	0.59648524	0.634421866
Potra2n10c20970	0	grey	-0.046969375	-0.189203392	0.097922941	0.816041308	0.344564745	0.648958271	-0.422503897	1.008985886	0.065900787	-0.121576425	-0.027240579	0.743983741	0.545787311	0.899454909	-0.235976361	1.22017652	0.054958315	-0.018234852	0.077545279	0.785418617	0.92806882	0.718730702	0.316581739	1.127341491	-0.048064676	0.0495107	-0.092442768	0.811826171	0.806269163	0.667471308	-0.2468687	1.20751476	-0.075071596	0.108152022	0.009559109	0.709780367	0.591293989	0.964640746	0.122199349	1.354111713	-0.064799583	0.21678146	-0.028674076	0.748124317	0.277430939	0.894192094	0.370889286
Potra2n10c20971	24	darkgrey	0.471489638	0.55571385	-0.709565085	0.013040243	0.002617377	0.000103197	0.886707549	0.56285456	0.220241392	-0.444554091	0.664797454	0.269645432	0.020164099	0.000394345	1.43691372	0.226113766	-0.162719243	0.523842072	-0.535863561	0.417405167	0.005040644	0.00695664	-0.41524802	1.016940523	0.10975863	-0.485473192	0.472196219	0.585762617	0.010259101	0.019816002	0.176722253	1.289589841	-0.16420502	0.446202369	-0.614906858	0.413107263	0.019651997	0.001385899	-1.033889978	0.451781401	-0.381801648	0.334996009	-0.70688672	0.049391407	0.087622011	0.000112575	-2.540660897
Potra2n10c20972	3	brown	-0.28525369	-0.054000862	-0.656556754	0.149231974	0.789073214	0.000492911	-3.133482909	0.002591175	0.59898586	0.71732349	0.822898762	0.000962684	2.54E-05	7.96E-07	7.757353564	1.30E-14	-0.869233371	-0.869537266	-0.907569227	4.04E-09	3.93E-09	9.41E-10	-11.78072117	7.36E-32	0.848749847	0.8809941	0.940671749	2.22E-08	1.33E-09	8.38E-12	12.31988782	1.06E-34	-0.610908622	-0.675717501	-0.74687946	0.000712468	0.000109754	2.76E-05	-7.036796392	2.95E-12	-0.082003799	-0.446849917	-0.650548699	0.684281526	0.019453748	0.000577592	-3.727177567
Potra2n10c20973	4	yellow	-0.248796328	-0.531591704	0.556441897	0.210788229	0.004322988	0.004745075	-0.743884389	0.68541963	-0.438310172	-0.419158545	-0.497338585	0.022204025	0.029533133	0.013409901	-4.124532231	5.57E-05	0.469548042	0.345930475	0.461703235	0.013471692	0.077147241	0.023136137	3.86493269	0.00016668	-0.415014036	-0.29170217	-0.360874431	0.031351065	0.139854316	0.083190132	-3.165531434	0.002321999	0.42462589	0.426072032	0.507873436	0.027266054	0.026690581	0.011288729	4.138460386	5.24E-05	0.389207115	0.310994097	0.473439869	0.044792559	0.114347551	0.019449552	3.507834938
Potra2n10c20974	4	yellow	-0.30999918	0.111827708	0.888356928	0.115572272	0.578672431	6.85E-09	3.228182951	0.001868689	-0.591485112	-0.66819472	-0.836754531	0.00115649	0.000139535	3.48E-07	-7.571189909	5.55E-14	0.436250662	0.696614214	0.809033502	0.022912667	5.43E-05	1.70E-06	6.878838805	9.05E-12	-0.396865069	-0.667952723	-0.696973825	0.040400146	0.000140601	0.000154087	-5.874586756	6.36E-09	0.596010001	0.625845552	0.825205528	0.001035905	0.000480278	6.97E-07	7.279775988	5.02E-13	0.581663269	0.433958596	0.792743896	0.001460747	0.02372288	3.86E-06	6.182600618
Potra2n10c20975	11	greenyellow	0.63562089	-0.020019915	0.317035462	0.000366942	0.921047915	0.131174004	2.998718192	0.004066769	0.070218418	-0.391011217	-0.428406255	0.727817149	0.043725236	0.036740772	-2.229287063	0.038692216	-0.067047632	0.336030943	0.395874676	0.739678927	0.086586802	0.055502504	1.949374141	0.076876141	0.193874617	-0.247820135	-0.311609889	0.332560869	0.212642883	0.138268033	-1.03662929	0.449862986	0.168354469	0.481294933	0.522184368	0.401235337	0.011032602	0.0088576	3.574111219	0.000527129	-0.229874896	0.18605269	0.30210592	0.248716147	0.352805772	0.15134963	0.712205881
Potra2n10c20976	2	blue	0.207429038	-0.135132459	0.659247191	0.299187495	0.501560731	0.000458619	2.358458902	0.027526487	-0.793175634	-0.843465706	-0.870186414	8.04E-07	3.31E-08	3.29E-08	-10.28913189	1.18E-24	0.843344188	0.75321394	0.828801344	3.34E-08	5.78E-06	5.65E-07	9.595424912	1.25E-21	-0.776558438	-0.70029595	-0.73361	1.92E-06	4.77E-05	4.52E-05	-8.033937372	1.42E-15	0.856596002	0.825175917	0.900202562	1.19E-08	1.18E-07	2.11E-09	11.07158101	2.58E-28	0.35476629	0.630231996	0.773867043	0.06940548	0.000426113	9.16E-06	6.001024293
Potra2n10c20977	4	yellow	-0.219145586	-0.111945117	0.166157305	0.272095824	0.578271236	0.437770141	-0.513399101	0.911508261	-0.517113791	-0.515415769	-0.57570754	0.00574326	0.005933116	0.003242786	-5.074529727	5.83E-07	0.286817016	0.270772765	0.347079015	0.146918263	0.171913858	0.096576743	2.634130682	0.012652952	-0.245571127	-0.198238624	-0.260970815	0.216957733	0.321578645	0.21805286	-2.02708109	0.063981181	0.613618883	0.554370892	0.611716569	0.000664238	0.002694173	0.001491314	5.793625769	1.03E-08	0.562002403	0.5320933	0.594740359	0.002282219	0.004279697	0.002175131	5.402191102
Potra2n10c20978	1	turquoise	0.37618133	-0.056569836	-0.753536497	0.053123462	0.779277483	2.13E-05	-1.678265934	0.139942793	0.941516018	0.916458281	0.974289819	2.59E-13	1.94E-11	9.93E-16	15.45516245	1.04E-53	-0.732358559	-0.812615512	-0.881530687	1.41E-05	2.62E-07	1.27E-08	-9.715260226	3.89E-22	0.764203342	0.738264282	0.789441739	3.49E-06	1.10E-05	4.52E-06	8.53495848	2.10E-17	-0.878594761	-0.903417781	-0.959583211	1.68E-09	1.11E-10	1.34E-13	-13.5115617	2.00E-41	-0.79412944	-0.746338207	-0.895972157	7.64E-07	7.82E-06	3.27E-09	-9.840064342
Potra2n10c20981	7	black	-0.115944944	0.533146713	-0.870624305	0.564677607	0.00418998	3.18E-08	-2.236919086	0.037937443	0.236708516	0.277949524	0.823302972	0.234534488	0.160388268	7.78E-07	4.680783944	4.29E-06	-0.072195812	-0.092552817	-0.708816197	0.720450471	0.646126586	0.000105748	-2.872770055	0.006103352	0.107357401	-0.029036572	0.592307456	0.59403808	0.885682835	0.002292163	2.072001872	0.0573979	-0.305954427	-0.318788304	-0.816805401	0.120651027	0.105082567	1.12E-06	-4.97239794	9.92E-07	-0.187352636	-0.265056272	-0.843102695	0.34939154	0.181501294	2.32E-07	-4.666920086
Potra2n10c20983	3	brown	0.031993872	-0.047346384	-0.38755009	0.874126839	0.814589863	0.06132665	-1.151733677	0.374145794	0.745558781	-0.127566293	0.606801816	8.09E-06	0.526023772	0.001667106	4.315343484	2.39E-05	-0.695107227	-0.084804681	-0.584072729	5.72E-05	0.674072211	0.00272886	-4.532206814	8.76E-06	0.644721999	0.137754058	0.611249619	0.000283231	0.493218599	0.001507303	4.53723666	8.55E-06	-0.786440984	0.162161525	-0.58352484	1.15E-06	0.419024838	0.002760261	-4.401924197	1.61E-05	-0.49717305	0.370943837	-0.48456458	0.008330095	0.056796913	0.016410018	-1.882766439
Potra2n10c20986	0	grey	-0.180833691	0.019041796	-0.282383766	0.366711422	0.924894314	0.181241667	-1.258907069	0.31209585	-0.212974423	0.120295031	0.451851299	0.28616183	0.550059651	0.026648639	1.043457945	0.445104373	0.064642309	-0.098538617	-0.383640498	0.748716235	0.624851307	0.064219146	-1.193423444	0.349055367	-0.1897083	0.080728539	0.272436768	0.343254905	0.688948026	0.197767041	0.436068957	0.994180048	0.178056913	-0.112289776	-0.521941856	0.374238733	0.577094231	0.008894838	-1.373934564	0.254192997	0.279313708	-0.070191606	-0.431636948	0.158261006	0.7279172	0.035193602	-0.625491357
Potra2n10c20987	3	brown	0.09964769	-0.057079496	-0.3067044	0.620940708	0.777337958	0.144914937	-0.734516499	0.693951013	0.170343125	0.436091645	0.651458135	0.395614521	0.022968139	0.000564019	3.952198033	0.000116155	-0.256826354	-0.415600647	-0.533916595	0.195948326	0.031088419	0.007204335	-3.648274464	0.000396011	0.300817237	0.44131332	0.545299898	0.127335367	0.021202826	0.005854482	3.920420709	0.000132592	-0.091736235	-0.399275048	-0.62596046	0.649050613	0.039091111	0.001068469	-3.475747137	0.000764149	-0.094496006	-0.311816532	-0.561036469	0.639189057	0.11334241	0.004342144	-2.922555658
Potra2n10c20988	3	brown	-0.025068582	0.149335564	0.09013344	0.901223725	0.457217431	0.675330144	0.606707646	0.816067421	0.293778767	0.456211603	0.038919354	0.136927071	0.016766079	0.856717148	2.401031442	0.024523398	-0.50347397	-0.265573287	-0.29247872	0.007424042	0.18061919	0.165470804	-3.200439505	0.002058273	0.581645469	0.277384366	0.407633794	0.001461355	0.16127547	0.048016418	3.913760741	0.000136305	-0.147715978	-0.443748642	0.089188766	0.462166946	0.020418286	0.678554513	-1.564054133	0.176707284	0.034656757	-0.454850344	0.16711748	0.863742761	0.017136718	0.435089324	-0.859887751
Potra2n10c20990	2	blue	-0.154350627	0.164719826	0.705704388	0.442070006	0.411623843	0.000116946	2.409905928	0.023934951	-0.677519747	-0.851411845	-0.798626605	0.000103514	1.80E-08	2.90E-06	-8.985877652	3.85E-19	0.757279632	0.809208616	0.787612204	4.81E-06	3.22E-07	4.93E-06	8.988480505	3.76E-19	-0.654128951	-0.738329778	-0.684258633	0.000214804	1.10E-05	0.000226478	-7.258819451	5.86E-13	0.732031841	0.848174957	0.830623694	1.43E-05	2.32E-08	5.06E-07	9.523849534	2.50E-21	0.473151202	0.777165345	0.74292957	0.012680181	1.86E-06	3.20E-05	7.072621178
Potra2n10c20991	1	turquoise	0.384844243	0.142185561	-0.755745337	0.04745895	0.479277547	1.95E-05	-1.086186004	0.416095062	0.897588683	0.627274991	0.953739409	2.23E-10	0.000462001	5.77E-13	11.40931528	5.64E-30	-0.673894449	-0.589865642	-0.86797918	0.000116401	0.001202508	3.92E-08	-7.904216394	4.04E-15	0.677641789	0.643652843	0.804023808	0.000103103	0.000292105	2.21E-06	7.59301024	4.69E-14	-0.857326324	-0.554786137	-0.939481264	1.12E-08	0.002670224	1.04E-11	-10.20382175	2.86E-24	-0.803673932	-0.519934107	-0.869151581	4.46E-07	0.005439274	3.58E-08	-8.46518758
Potra2n10c20992	6	red	0.226772053	-0.177411351	-0.708059045	0.255337264	0.376001482	0.000108382	-2.243339186	0.037312425	0.582205021	0.616388671	0.730212576	0.001442324	0.000617912	5.10E-05	6.514250104	1.10E-10	-0.208582581	-0.413355245	-0.494654177	0.296447822	0.032103438	0.013999729	-3.348551281	0.001218529	0.142134839	0.275567637	0.386477148	0.479435963	0.164150973	0.06211028	2.333633206	0.029422404	-0.684726649	-0.677540295	-0.744526133	8.16E-05	0.000103445	3.02E-05	-7.40046537	2.04E-13	-0.702671695	-0.658876103	-0.85662085	4.38E-05	0.000186157	9.20E-08	-8.269412901
Potra2n10c20993	15	midnightblue	0.489198009	0.383845374	-0.818212249	0.009608223	0.048086674	1.04E-06	-0.405667314	1.027480593	0.868927615	0.807114784	0.885489731	4.15E-09	3.65E-07	8.93E-09	10.85792906	2.74E-27	-0.598194209	-0.569885079	-0.805878655	0.000981709	0.001914695	2.01E-06	-6.881424596	8.89E-12	0.61343521	0.503753672	0.676150272	0.000667414	0.007385825	0.000286753	5.888473639	5.85E-09	-0.785494586	-0.78808209	-0.852014375	1.21E-06	1.06E-06	1.27E-07	-9.558425037	1.79E-21	-0.830785148	-0.745580271	-0.87044471	8.14E-08	8.09E-06	3.23E-08	-9.831848692
Potra2n10c20995	2	blue	0.776587335	0.223718651	0.581235314	1.91E-06	0.261964099	0.002894818	5.448671134	7.61E-08	-0.144921291	-0.580399581	-0.621305145	0.470773177	0.001504511	0.00119358	-4.304493851	2.51E-05	0.361197734	0.664641347	0.716022211	0.064157503	0.00015593	8.33E-05	5.840154415	7.82E-09	-0.312941371	-0.627108648	-0.661809956	0.111978278	0.000464096	0.000427895	-5.216876407	2.73E-07	0.273666826	0.588615361	0.59386888	0.167198161	0.001239111	0.002216454	4.612052951	5.98E-06	-0.345862625	0.405714554	0.501823688	0.07720914	0.035758553	0.012470015	1.695425895
Potra2n10c20996	1	turquoise	0.416486245	0.076234635	-0.748596843	0.030695264	0.705480103	2.58E-05	-1.125530516	0.39054644	0.750825743	0.785362035	0.907633808	6.43E-06	1.22E-06	9.34E-10	9.971555879	3.05E-23	-0.558421964	-0.557273176	-0.914582889	0.002468205	0.002530569	4.08E-10	-7.846158711	6.43E-15	0.632239346	0.478060158	0.874899707	0.000403163	0.011664284	2.24E-08	7.319044895	3.75E-13	-0.634337744	-0.816087917	-0.879194422	0.000380336	2.12E-07	1.56E-08	-9.182402979	6.32E-20	-0.668977982	-0.798117442	-0.788768015	0.000136133	6.12E-07	4.67E-06	-8.384052727
Potra2n10c21000	3	brown	-0.489315505	0.167543876	-0.354532631	0.009588267	0.403539267	0.089158597	-2.060252646	0.059061592	0.312258291	0.717471221	0.475735527	0.112805217	2.53E-05	0.018787573	4.938879575	1.18E-06	-0.540419746	-0.628318513	-0.586279259	0.003613108	0.000449046	0.002605446	-5.697731714	1.82E-08	0.499779744	0.61901111	0.546588343	0.007944612	0.000576673	0.005716023	5.334513742	1.44E-07	-0.334585802	-0.703947996	-0.43887531	0.088034909	4.18E-05	0.031914593	-4.805723704	2.31E-06	0.194961281	-0.525991992	-0.349177369	0.329805222	0.004832104	0.094443535	-2.104545713
Potra2n10c21002	12	tan	-0.473198666	-0.256039322	0.279996559	0.012670018	0.197370147	0.185117682	-1.461224231	0.215930873	-0.103981294	-0.241165574	-0.417003896	0.605757332	0.22558039	0.042636071	-2.213949933	0.040248335	-0.381285372	-0.247957359	0.067181654	0.04972537	0.212381507	0.755113221	-1.708035757	0.131444562	0.391987555	0.35022421	0.067880356	0.043156087	0.073306674	0.75264344	2.435324214	0.022317678	0.131852138	0.292374756	0.451430377	0.512096793	0.138901312	0.026807737	2.569665882	0.015269496	0.539625737	0.548669858	0.623154261	0.003672595	0.003042056	0.001142459	5.499379017
Potra2n10c21004	3	brown	0.483293959	0.084087442	-0.705046073	0.010656681	0.676681301	0.000119444	-0.610221748	0.812572388	0.761228375	0.551026348	0.753368924	4.01E-06	0.002893867	2.14E-05	7.329352182	3.47E-13	-0.758016027	-0.659567841	-0.834132254	4.65E-06	0.000182277	4.09E-07	-8.402622652	6.55E-17	0.840236843	0.71717733	0.825178725	4.19E-08	2.56E-05	6.98E-07	9.306896079	1.97E-20	-0.595618257	-0.437496778	-0.68293871	0.001045895	0.022481733	0.000235464	-5.595633861	3.30E-08	-0.600745827	-0.45490156	-0.601928334	0.000921529	0.017122652	0.001858603	-5.306536582
Potra2n10c21005	4	yellow	-0.135901595	0.02025444	0.694701629	0.499106036	0.920125914	0.000165297	1.984450658	0.070808435	-0.764521005	-0.830456787	-0.834691151	3.44E-06	8.32E-08	3.95E-07	-9.599919404	1.20E-21	0.476842189	0.647900049	0.798703469	0.011909794	0.000258236	2.89E-06	6.690857448	3.33E-11	-0.43560754	-0.554585099	-0.698264296	0.023137691	0.002681796	0.00014802	-5.491151355	5.99E-08	0.870579731	0.863597279	0.885362053	3.58E-09	6.63E-09	9.03E-09	11.4204416	4.96E-30	0.708279713	0.773238706	0.731350647	3.57E-05	2.26E-06	4.90E-05	8.042482414
Potra2n10c21006	3	brown	0.547887266	-0.318968458	-0.683272897	0.003092683	0.104875242	0.00023316	-1.439489319	0.225017901	0.731092443	0.609051133	0.705278294	1.48E-05	0.000747258	0.000118558	7.106782631	1.78E-12	-0.799296136	-0.847944778	-0.848741886	5.73E-07	2.36E-08	1.60E-07	-10.16018702	4.48E-24	0.820785223	0.875062858	0.87763996	1.58E-07	2.36E-09	1.78E-08	10.95341028	9.60E-28	-0.593713091	-0.530536138	-0.585773925	0.001095678	0.004415306	0.002633283	-5.496146647	5.82E-08	-0.605815182	-0.4070382	-0.556594325	0.000811406	0.035102575	0.004731221	-4.974877589
Potra2n10c21007	1	turquoise	0.35131975	-0.266476291	-0.719217208	0.07235067	0.179085704	7.48E-05	-2.182504874	0.043608438	0.810019144	0.436506545	0.697036634	3.07E-07	0.022823632	0.000153786	6.937333546	5.99E-12	-0.677420363	-0.414416227	-0.516466541	0.00010385	0.031620558	0.009770787	-5.200151952	2.99E-07	0.675998056	0.303772337	0.426397465	0.000108761	0.123458066	0.037729598	4.511012578	9.68E-06	-0.774349244	-0.452019855	-0.652009774	2.14E-06	0.017928997	0.000555921	-6.492023454	1.27E-10	-0.672354205	-0.391453863	-0.773746827	0.000122291	0.043466467	9.21E-06	-6.334661404
Potra2n10c21009	1	turquoise	0.238437744	-0.102991356	-0.802565607	0.2310329	0.609211951	2.38E-06	-2.591016277	0.014353945	0.6539108	0.45180284	0.722581178	0.000216209	0.017990963	6.67E-05	6.135956352	1.27E-09	-0.766313817	-0.442643582	-0.732546251	3.16E-06	0.020771286	4.70E-05	-6.821990763	1.35E-11	0.747380884	0.370801153	0.677386985	7.48E-06	0.056899692	0.000276745	6.147568463	1.18E-09	-0.54366816	-0.468303447	-0.638472918	0.003378212	0.01375443	0.000786439	-5.271354858	2.03E-07	-0.390526456	-0.278810563	-0.662351032	0.044010025	0.159043247	0.000421642	-4.175560323
Potra2n10c21010	0	grey	0.298748715	-0.15907313	0.229260646	0.130101804	0.42805641	0.281203179	1.058475076	0.434758362	-0.014773677	0.029709759	0.03628962	0.941696637	0.883050185	0.866310751	0.141454828	1.331265965	0.081232187	-0.287791733	-0.041197035	0.687103712	0.145488781	0.848423715	-0.731541662	0.69667255	-0.080840091	0.34128337	0.122347284	0.688539382	0.081475226	0.568998842	1.125478743	0.39057933	0.03502216	-0.000722828	0.000869242	0.862319532	0.997145026	0.996783692	0.101408928	1.378838775	-0.191755858	0.110561052	0.084630889	0.337973768	0.583008438	0.69418764	-0.010286572
Potra2n10c21011	2	blue	0.03309497	-0.193269662	0.035955311	0.869830473	0.334100989	0.867531692	-0.372046846	1.064786956	-0.116315943	-0.055612531	-0.479972046	0.563424099	0.782924016	0.017614028	-1.914157013	0.083400145	0.207271052	0.125380853	0.568632443	0.299563944	0.533194643	0.003739226	2.719015243	0.009821489	-0.293889438	-0.191226775	-0.623825129	0.13677232	0.339333682	0.001124382	-3.413280082	0.000962789	0.084738077	0.007489916	0.436793298	0.67431434	0.970423154	0.032831741	1.534884947	0.187218138	-0.015912597	-0.015075841	0.262559273	0.93721037	0.940506222	0.21516268	0.638600226
Potra2n10c21013	2	blue	0.311996093	0.629466081	0.294333058	0.11312383	0.000435166	0.162681756	3.890794355	0.000149875	-0.127961449	-0.290224313	-0.249090436	0.524732142	0.141964897	0.240491133	-1.923057181	0.081709304	0.276379698	0.424718729	0.268295606	0.162861204	0.027228811	0.204939725	2.872868806	0.006101445	-0.213305235	-0.406013162	-0.209902075	0.285396327	0.035609717	0.3249013	-2.446048572	0.021664731	0.242120318	0.266873933	0.248073816	0.223692547	0.178413317	0.242478889	2.188712658	0.042926597	-0.099790006	0.16523019	0.283312587	0.620439622	0.410156158	0.179748825	0.981150997
Potra2n10c21014	1	turquoise	-0.103236532	-0.135281029	-0.347683281	0.608355586	0.501086105	0.095958802	-1.674498695	0.141048946	0.492268549	0.563654773	0.468074391	0.009097974	0.00220053	0.021070769	4.772943949	2.72E-06	-0.299983025	-0.298332522	-0.380052337	0.128445826	0.130663669	0.066964907	-2.86520396	0.006251111	0.298175908	0.232355063	0.329815591	0.130875556	0.243505523	0.115507319	2.498775137	0.018693504	-0.564571176	-0.610508655	-0.558531542	0.002156317	0.000719838	0.004558088	-5.602882272	3.16E-08	-0.347420251	-0.676211329	-0.473690368	0.07579766	0.000108012	0.01937641	-4.813798743
Potra2n10c21016	0	grey	-0.337362156	-0.283023292	0.64011256	0.085268893	0.152577949	0.000754736	0.200139618	1.262057084	-0.30882602	0.284075272	-0.673780152	0.117028807	0.150993189	0.000306816	-2.29250335	0.032814922	0.029339158	-0.216386848	0.456121819	0.884499354	0.278327924	0.025076951	0.783465714	0.65003052	0.0381779	0.205650773	-0.382128643	0.850045969	0.30344184	0.065365327	-0.377595842	1.058596281	0.40013828	-0.251011545	0.689565292	0.038630533	0.206620391	0.000193295	2.777044836	0.008228342	0.559801637	-0.311409604	0.725852811	0.002395054	0.113838918	5.95E-05	3.387275539
Potra2n10c21017	5	green	-0.276243782	-0.181906465	0.105751741	0.163076573	0.363827241	0.622859518	-1.062290981	0.432155411	-0.103129483	-0.046540945	-0.267519682	0.608729431	0.817691438	0.206302965	-1.17573178	0.359553112	0.023518693	-0.168298135	0.227933314	0.907303947	0.401395212	0.284074656	0.205685554	1.255554815	0.026767621	0.315828155	-0.207039211	0.894564643	0.10853302	0.33169411	0.452387112	0.976485194	0.088706664	0.180800448	0.259122256	0.659943076	0.366801008	0.221448813	1.502552461	0.199431735	0.240842597	0.139422176	0.18912648	0.22622143	0.487947079	0.376107226	1.632697288
Potra2n10c21018	1	turquoise	0.201500602	0.072261781	-0.815938113	0.313516715	0.720205121	1.18E-06	-2.300718061	0.032111359	0.724839447	0.797820559	0.93024679	1.90E-05	6.22E-07	4.74E-11	10.29929057	1.06E-24	-0.602845851	-0.765464124	-0.913347645	0.000874429	3.29E-06	4.75E-10	-9.117606243	1.15E-19	0.642033197	0.717864105	0.854620421	0.000306013	2.49E-05	1.06E-07	8.253424071	2.31E-16	-0.717427629	-0.785062336	-0.885377052	2.53E-05	1.24E-06	9.02E-09	-9.451746556	5.00E-21	-0.569660159	-0.614229403	-0.801829683	0.001924428	0.000653775	2.47E-06	-6.922665244
Potra2n10c21019	1	turquoise	-0.331874218	-0.109321457	-0.738289893	0.090801404	0.587265522	3.81E-05	-3.876288243	0.000159093	0.647228623	0.877809628	0.906963328	0.000263349	1.82E-09	1.01E-09	10.25746207	1.64E-24	-0.63962014	-0.773476367	-0.840110748	0.00032781	2.23E-06	2.82E-07	-8.465022334	3.84E-17	0.538559839	0.675348523	0.737921965	0.003753764	0.000111071	3.86E-05	6.668312745	3.88E-11	-0.737337169	-0.918424859	-0.918045229	1.15E-05	1.46E-11	2.63E-10	-11.55371689	1.06E-30	-0.255474707	-0.69509574	-0.812481965	0.198394512	5.72E-05	1.42E-06	-6.30197034
Potra2n10c21023	2	blue	-0.330225261	0.094161864	0.697446988	0.092515531	0.640379917	0.000151838	1.617391926	0.158690561	-0.528541453	-0.280022446	-0.796589477	0.004594337	0.157163772	3.20E-06	-5.477883881	6.46E-08	0.703199644	0.550920849	0.886245441	4.30E-05	0.002900367	8.33E-09	8.113255812	7.39E-16	-0.685044587	-0.584725047	-0.893320088	8.07E-05	0.001359243	4.25E-09	-8.248180859	2.41E-16	0.463180702	0.221429667	0.687933932	0.014970438	0.267004377	0.000203012	4.382884568	1.76E-05	0.369006233	0.058332891	0.643730659	0.058205058	0.772573686	0.000688652	3.356867965
Potra2n10c21024	5	green	-0.441225632	0.063045845	0.533383893	0.021231528	0.754732505	0.007273373	0.425531811	1.005673555	-0.697099262	-0.622242529	-0.8196045	5.34E-05	0.000529176	9.59E-07	-7.720186535	1.74E-14	0.394220784	0.423495297	0.603654779	0.041876315	0.027722919	0.001788725	4.400380201	1.62E-05	-0.414541334	-0.379102461	-0.462437709	0.031564006	0.051157108	0.022890025	-3.780251606	0.000235005	0.673424494	0.636478781	0.848161599	0.000118171	0.00035822	1.66E-07	7.913772358	3.75E-15	0.736376759	0.731646949	0.84865759	1.19E-05	1.45E-05	1.60E-07	8.800654641
Potra2n10c21025	2	blue	-0.385105835	0.046771692	0.148193519	0.047295629	0.816802605	0.489520647	-0.632735054	0.790360012	-0.661523755	-0.320892554	-0.285233673	0.000171689	0.102679924	0.176688181	-4.051167442	7.64E-05	0.747244545	0.460981153	0.501366885	7.52E-06	0.015519132	0.01256319	5.722259902	1.58E-08	-0.809076191	-0.523845832	-0.591972529	3.25E-07	0.005040273	0.002308687	-6.768059821	1.96E-11	0.503487045	0.223025904	0.145466737	0.007422252	0.263482952	0.497634231	2.650728778	0.012047747	0.433413865	0.146117779	0.100301323	0.023918823	0.467078472	0.640985208	2.037100077
Potra2n10c21026	12	tan	0.075113575	-0.375135334	-0.300501745	0.709624999	0.053841799	0.153641243	-1.760927817	0.117375932	-0.045657127	-0.447929442	0.173134418	0.821097919	0.019126893	0.41849211	-1.049994478	0.440580977	-0.014448241	0.289365686	-0.401665514	0.942978871	0.143201623	0.051710549	-0.334443981	1.107066835	0.054726452	-0.212725912	0.404704019	0.786303233	0.286737741	0.049803177	0.696975834	0.728726876	0.061288213	0.469443891	-0.189670361	0.761372314	0.013495167	0.374710633	1.127606781	0.389229033	0.027652297	0.389861832	-0.030773306	0.891100042	0.044402865	0.886493034	1.184778764
Potra2n10c21027	4	yellow	-0.223026953	-0.005569449	0.599687779	0.263480647	0.97800475	0.001952751	1.204824421	0.342406636	-0.865594585	-0.761968475	-0.903204364	5.58E-09	3.88E-06	1.53E-09	-10.71925725	1.24E-26	0.732655795	0.580367755	0.795728265	1.39E-05	0.001505628	3.34E-06	7.554675943	6.30E-14	-0.756161903	-0.529304288	-0.744869513	5.06E-06	0.004525155	2.98E-05	-7.153878978	1.27E-12	0.821587655	0.773142363	0.869664732	1.50E-07	2.27E-06	3.43E-08	9.92760564	4.74E-23	0.639841613	0.732140368	0.841403617	0.000325754	1.42E-05	2.59E-07	8.20207863
Potra2n10c21029	1	turquoise	0.529100089	0.243584532	-0.74216568	0.004543587	0.220817968	3.30E-05	-0.169335698	1.298298898	0.747770593	0.420326305	0.697676578	7.35E-06	0.029036571	0.000150757	6.423907525	1.99E-10	-0.492274662	-0.173434602	-0.523059954	0.009096981	0.38696592	0.008724229	-3.634019572	0.00041856	0.504570274	0.138841916	0.375276975	0.007275194	0.489777551	0.070757386	3.075212155	0.003155293	-0.682265703	-0.41565333	-0.748580809	8.86E-05	0.031064917	2.58E-05	-6.308832762	4.22E-10	-0.804242599	-0.567338305	-0.8024416	4.32E-07	0.002027417	2.39E-06	-8.057170655
Potra2n10c21030	7	black	-0.181412042	-0.022433035	-0.60848299	0.36515485	0.911566046	0.001605082	-2.507557205	0.018235335	0.663522411	0.611143042	0.793593288	0.000161433	0.000708179	3.71E-06	7.286022197	4.79E-13	-0.521224884	-0.356569544	-0.587783515	0.005304759	0.067901806	0.002524055	-4.571154206	7.28E-06	0.400877535	0.20184293	0.413819443	0.038239551	0.312677959	0.044408603	3.008865895	0.003933373	-0.809959125	-0.688082662	-0.87944611	3.08E-07	7.29E-05	1.53E-08	-9.409370768	7.49E-21	-0.447873806	-0.553110281	-0.817025763	0.019143628	0.002768009	1.11E-06	-6.297811308
Potra2n10c21031	3	brown	0.164534538	0.092647313	-0.358449746	0.412157411	0.645788546	0.085435458	-0.268245432	1.182765609	0.80738403	0.735910659	0.584899449	3.59E-07	1.22E-05	0.002682052	7.763541569	1.24E-14	-0.870164991	-0.784945703	-0.732508938	3.71E-09	1.25E-06	4.70E-05	-9.434386075	5.90E-21	0.926138487	0.785156101	0.83330618	4.40E-12	1.23E-06	4.31E-07	11.00961998	5.15E-28	-0.709784681	-0.69263743	-0.484234169	3.38E-05	6.23E-05	0.016494335	-6.453433535	1.64E-10	-0.454817234	-0.470763364	-0.377612934	0.017145817	0.013200269	0.068882288	-3.967789553
Potra2n10c21032	3	brown	0.254895963	-0.207272759	-0.720933669	0.199448292	0.299559874	7.06E-05	-2.317904279	0.030681786	0.918094145	0.805707515	0.833121241	1.53E-11	3.96E-07	4.35E-07	11.01437605	4.89E-28	-0.937381466	-0.958951569	-0.957715086	5.94E-13	3.40E-15	2.19E-13	-15.72570609	1.51E-55	0.948090153	0.971431665	0.956619186	6.04E-14	3.92E-17	2.89E-13	16.50129157	5.39E-61	-0.84278859	-0.734550333	-0.759456188	3.48E-08	1.29E-05	1.68E-05	-8.956397356	5.03E-19	-0.612657587	-0.55685834	-0.641316955	0.000681008	0.002553418	0.000732156	-5.931575999
Potra2n10c21033	7	black	0.485316952	-0.056497847	-0.869991438	0.010287188	0.779551546	3.35E-08	-2.243434431	0.037303221	0.854818205	0.784911385	0.910839953	1.38E-08	1.25E-06	6.43E-10	10.88121596	2.12E-27	-0.547766451	-0.578494318	-0.789594605	0.003100563	0.001572634	4.49E-06	-6.580241785	7.05E-11	0.568259833	0.484721401	0.691102706	0.001985988	0.010394835	0.000184511	5.69127846	1.89E-08	-0.812225479	-0.806547711	-0.912281383	2.69E-07	3.77E-07	5.41E-10	-10.66987539	2.11E-26	-0.865638997	-0.79759683	-0.900773316	5.56E-09	6.30E-07	1.99E-09	-10.94737791
Potra2n10c21037	1	turquoise	0.323108215	0.480717769	-0.526730879	0.100194636	0.011143172	0.008183069	0.893970057	0.557006868	0.692042048	0.594537233	0.707543795	6.36E-05	0.001073896	0.000110208	6.824687485	1.32E-11	-0.421957303	-0.258492071	-0.556307766	0.028354331	0.192962376	0.004757295	-3.76196222	0.000252878	0.453474913	0.176969112	0.442375422	0.017518037	0.377211815	0.030418852	3.214908202	0.001957294	-0.67484327	-0.597249196	-0.758458045	0.000112898	0.001004848	1.75E-05	-7.042407341	2.83E-12	-0.67367576	-0.630709154	-0.706888613	0.000117222	0.000420557	0.000112568	-6.889025418
Potra2n10c21038	15	midnightblue	0.262386966	0.388749976	-0.090443468	0.186103259	0.045066252	0.674273156	1.714501633	0.129654956	0.024454173	0.413244345	0.152455028	0.903633422	0.032154252	0.476974442	1.755478761	0.118766176	0.15478927	-0.263594661	-0.038582642	0.440758091	0.184011235	0.857944446	-0.433404396	0.997081512	-0.104623768	0.253389721	-0.04701656	0.603519682	0.202208833	0.827306503	0.317212922	1.126623068	0.045336714	-0.361203147	-0.196453922	0.822333668	0.064153219	0.357543333	-1.500009357	0.200417968	-0.212155576	-0.431318711	-0.230581037	0.288062241	0.02468477	0.278364961	-2.590016059
Potra2n10c21040	2	blue	-0.217541011	0.172489907	0.440236937	0.275709625	0.389597204	0.031325904	1.144382436	0.378697604	-0.304818397	0.189912366	-0.592685486	0.122106507	0.342726362	0.002273635	-2.200159861	0.041693332	0.36260628	0.066434378	0.548147111	0.063050309	0.741979903	0.005552191	2.956092829	0.00467345	-0.404766625	-0.149020642	-0.523892044	0.03623433	0.458177652	0.008599031	-3.248022265	0.001743153	0.252538154	-0.212501395	0.581813879	0.203781037	0.28725868	0.002860301	1.923574522	0.081611906	0.218527522	-0.246321029	0.50999406	0.273484199	0.215512487	0.010897171	1.439035864
Potra2n10c21041	5	green	-0.394332777	-0.392710267	0.5894734	0.041812939	0.042738582	0.002435206	-0.568606498	0.854434821	-0.643210637	-0.593305792	-0.820933992	0.000295846	0.001106583	8.90E-07	-7.315763859	3.84E-13	0.278166209	0.251206841	0.677128763	0.160049031	0.206255662	0.000278809	3.79659691	0.000220044	-0.354871635	-0.210142831	-0.635009792	0.069316936	0.292767365	0.000857189	-3.717185102	0.000302182	0.544384319	0.559284244	0.769475041	0.003328218	0.002422266	1.11E-05	6.34536906	3.33E-10	0.679669165	0.638961176	0.773735364	9.65E-05	0.000333995	9.21E-06	7.363341434
Potra2n10c21042	1	turquoise	0.131094879	-0.00947481	-0.763815398	0.514544323	0.962589857	1.40E-05	-2.369116887	0.026745926	0.501928768	0.620459809	0.793759415	0.007638181	0.000554938	3.68E-06	6.616960708	5.50E-11	-0.172137689	-0.383931792	-0.666953487	0.39058085	0.048032109	0.000371571	-3.850665487	0.000176696	0.160161632	0.304992957	0.547928975	0.424861178	0.121882028	0.005574878	3.042290396	0.003521779	-0.600952891	-0.664492292	-0.856384884	0.000916789	0.000156653	9.36E-08	-7.782239962	1.07E-14	-0.545555891	-0.692981732	-0.80210514	0.003247795	6.16E-05	2.43E-06	-7.222082414
Potra2n10c21043	7	black	0.239143783	0.076655058	-0.523138136	0.229613285	0.703927777	0.008712401	-0.646710385	0.776729101	0.717607529	0.676899973	0.643336005	2.52E-05	0.000105624	0.000695609	7.05122168	2.66E-12	-0.433525607	-0.401659033	-0.389193865	0.023878521	0.037829665	0.060140895	-3.681378146	0.000347965	0.370235153	0.301459322	0.171621354	0.057308828	0.126485443	0.422632793	2.489603317	0.019182861	-0.766045295	-0.682132474	-0.726659896	3.20E-06	8.90E-05	5.79E-05	-7.818266421	8.03E-15	-0.71864038	-0.700363458	-0.759613151	2.42E-05	4.75E-05	1.67E-05	-7.813036305
Potra2n10c21044	20	royalblue	0.072101566	0.192562722	-0.350503422	0.720801032	0.335906205	0.093113681	-0.219770674	1.239074641	-0.009850962	0.154151127	0.135886058	0.96110575	0.442667373	0.526660057	0.79040519	0.643936758	0.267513239	0.127299048	0.133930298	0.177335988	0.526898168	0.532682351	1.525861837	0.190566415	-0.368091361	-0.236953847	-0.271267189	0.058879322	0.234035571	0.199775255	-2.565634215	0.015448105	-0.076466065	-0.268251911	-0.195824324	0.70462545	0.176096885	0.35911698	-1.552200508	0.180921382	-0.230246196	-0.220614102	-0.390996615	0.247931457	0.268815245	0.058860859	-2.442644176
Potra2n10c21045	3	brown	0.118886213	-0.136124825	-0.458622743	0.554774606	0.498394722	0.024191725	-1.392585849	0.245617597	0.312750435	-0.038777503	0.367828448	0.112208973	0.847717704	0.076996829	1.867177716	0.092815162	-0.422083491	-0.182470757	-0.387377719	0.028302092	0.362315484	0.061452027	-2.939194341	0.004936	0.444604555	0.150668373	0.388693251	0.02014826	0.453165376	0.060500131	2.929005684	0.005100723	-0.226612879	0.006157124	-0.341364447	0.255679994	0.975684506	0.102567748	-1.611024179	0.160761679	-0.161646343	0.253107473	-0.385601161	0.420524059	0.202729011	0.062755752	-0.825011296
Potra2n10c21047	3	brown	0.360823083	-0.164128436	-0.3284852	0.06445452	0.413328193	0.117071154	-0.311198348	1.133474758	0.304916525	0.241399229	0.374454032	0.12198028	0.225117394	0.071427155	2.685874008	0.010851054	-0.496616997	-0.529001108	-0.625925943	0.008414324	0.004552544	0.001069353	-5.261862119	2.14E-07	0.592170673	0.607460536	0.689959011	0.001137474	0.000778215	0.000191011	6.296781019	4.56E-10	-0.146293221	-0.135351935	-0.292067225	0.466537988	0.500859662	0.166094228	-1.63314157	0.153658838	-0.181371153	-0.109734243	-0.134243514	0.365264772	0.585846409	0.531715704	-1.213227628
Potra2n10c21049	1	turquoise	0.576398735	-0.342059288	-0.593665568	0.00165062	0.080740023	0.00222619	-0.982562102	0.488734507	0.382199697	0.67405733	0.486449629	0.049135129	0.000115793	0.015935678	4.963108986	1.04E-06	-0.182800947	-0.737074103	-0.479093203	0.361432612	1.16E-05	0.017852431	-4.671974926	4.47E-06	0.222972937	0.685959793	0.404585603	0.263599317	7.83E-05	0.049876469	4.242419637	3.32E-05	-0.282741333	-0.653931594	-0.46128919	0.153004717	0.000216075	0.023275815	-4.448052469	1.30E-05	-0.543109771	-0.440571839	-0.520364854	0.003417636	0.021446526	0.009140168	-4.684100219
Potra2n10c21050	6	red	0.719319319	-0.118573349	-0.352820565	2.36E-05	0.555824192	0.090823498	1.273819233	0.304091231	0.01048945	-0.03990613	0.433305668	0.95858689	0.843338632	0.034414952	1.17142905	0.362139542	0.374283515	0.0403449	-0.127593153	0.054432385	0.841637425	0.552415702	0.90474564	0.548400234	-0.291783295	-0.090753607	0.009249697	0.139739119	0.652575958	0.965784603	-1.105167281	0.403630667	0.039841089	0.004403739	-0.493915173	0.84359087	0.98260768	0.014165787	-1.337861164	0.271412549	-0.522705636	-0.120924682	-0.64366416	0.005153925	0.547958378	0.00068982	-4.095289561
Potra2n10c21052	20	royalblue	-0.18301029	-0.320679241	-0.173060491	0.360873521	0.1029216	0.418693905	-1.967307152	0.073721716	-0.191707904	0.28822542	0.020420347	0.338096891	0.144855974	0.9245468	0.351256541	1.088093843	0.492065691	-0.029690798	0.239771128	0.009130969	0.883124321	0.259114424	2.131789297	0.049536258	-0.54547632	-0.070945371	-0.33681426	0.003253204	0.725106137	0.107531174	-2.920747792	0.005237886	0.031647034	-0.371781577	-0.159649765	0.875480892	0.056196387	0.456170179	-1.47192049	0.211563525	-0.044423883	-0.469269446	-0.244111485	0.825856469	0.01353456	0.250328584	-2.272744067
Potra2n10c21053	0	grey	0.613590892	0.06778714	-0.006205503	0.000664721	0.736907144	0.97704173	2.242227062	0.037420051	-0.025768604	-0.391814423	0.123728654	0.898479296	0.043256582	0.564610708	-0.932566427	0.526565812	0.07583492	0.263166151	-0.16899787	0.706957035	0.184751641	0.429864876	0.535256245	0.888709017	-0.06231527	-0.220762715	0.171739661	0.757490365	0.268484679	0.422308231	-0.358347587	1.080124815	0.153704293	0.446322791	-0.087254824	0.44400691	0.019615004	0.685172509	1.596287128	0.165637054	-0.254529354	0.422707071	-0.106102247	0.200117796	0.028045083	0.621700989	0.262188255
Potra2n10c21055	8	pink	-0.270834087	-0.335632415	-0.478445309	0.171812981	0.086984333	0.018029861	-3.220562379	0.00191909	-0.214047945	0.074539997	0.259971864	0.283682426	0.711748821	0.219883667	0.308513414	1.136537542	-0.314120254	-0.522776158	-0.525575788	0.110561687	0.005146833	0.008350254	-4.194781636	4.10E-05	0.280283987	0.546279749	0.594746781	0.156760236	0.003198939	0.002174829	4.456049253	1.25E-05	0.268372162	-0.014060848	-0.16018396	0.175895742	0.944505398	0.454644691	0.316029383	1.127970309	0.537017883	0.21939632	-0.105769797	0.003873887	0.271533885	0.622799818	2.088229498
Potra2n10c21056	1	turquoise	0.286347152	-0.010201796	-0.530509674	0.147610934	0.95972165	0.007655451	-0.779105101	0.653876708	0.801416775	0.833760379	0.619809075	5.08E-07	6.63E-08	0.001236365	8.610403499	1.09E-17	-0.525840703	-0.829935009	-0.480505847	0.004846535	8.62E-08	0.017470495	-6.534236148	9.59E-11	0.512551645	0.763786766	0.459063982	0.006265369	3.56E-06	0.02403819	5.879828738	6.16E-09	-0.808798949	-0.833375002	-0.546319276	3.30E-07	6.81E-08	0.005744708	-8.365192041	9.00E-17	-0.733670962	-0.571414276	-0.638965666	1.33E-05	0.001849639	0.000776793	-6.627520943
Potra2n10c21058	13	salmon	-0.598276669	-0.144404264	0.062715381	0.000979713	0.472374405	0.770954779	-2.242919195	0.037353039	-0.100929475	0.177923629	-0.229605865	0.616433617	0.374602278	0.280459365	-0.406268484	1.026818009	-0.329334109	-0.42689367	-0.064808654	0.093451991	0.02636803	0.763518601	-2.479876234	0.019714199	0.269258704	0.43856086	0.164947748	0.174417789	0.022119002	0.441159774	2.605793536	0.013749254	0.066090183	-0.153618292	0.261409272	0.743272301	0.444264975	0.217252515	0.468787655	0.958832137	0.533746521	0.074144132	0.380460795	0.004139614	0.713215842	0.066647889	3.017938704
Potra2n10c21059	1	turquoise	0.191514315	0.028326588	-0.654845906	0.338594202	0.888460667	0.000515853	-1.480807594	0.207986779	0.958630561	0.9409866	0.911144003	3.75E-15	2.89E-13	6.20E-10	14.7644307	3.73E-49	-0.778654601	-0.775062469	-0.928344825	1.73E-06	2.07E-06	6.31E-11	-10.44764936	2.25E-25	0.797211074	0.746581936	0.884276145	6.44E-07	7.74E-06	9.97E-09	9.713253768	3.97E-22	-0.916042491	-0.905612226	-0.890376333	2.06E-11	8.42E-11	5.66E-09	-12.70751469	8.06E-37	-0.700268313	-0.838899701	-0.744154805	4.77E-05	4.61E-08	3.06E-05	-8.618620628
Potra2n10c21060	8	pink	-0.118271248	-0.300876909	-0.598045345	0.556838534	0.127256205	0.002024321	-3.108109704	0.002824322	0.41646299	0.646660173	0.646808058	0.030705536	0.000267747	0.000636433	5.58606715	3.48E-08	-0.669030865	-0.825772388	-0.854689966	0.000135906	1.14E-07	1.06E-07	-9.174521134	6.80E-20	0.742107538	0.824390761	0.913502963	9.38E-06	1.25E-07	4.66E-10	10.32864976	7.84E-25	-0.329291283	-0.621721545	-0.557824036	0.093497174	0.000536595	0.004620691	-4.793511813	2.46E-06	-0.002169375	-0.392618195	-0.397963999	0.991431691	0.042791593	0.054110324	-2.344640777
Potra2n10c21061	0	grey	0.298687196	-0.81990315	-0.003734232	0.130184745	1.67E-07	0.986183469	-2.459360162	0.020877736	0.054845414	-0.242656328	0.173490205	0.78584933	0.222637341	0.417521692	-0.081645949	1.402392392	0.049536832	0.008276271	-0.206431281	0.806168822	0.96731948	0.333147468	-0.400158881	1.033559247	-0.084869915	9.33E-05	0.224217713	0.673835092	0.999631571	0.292210542	0.372358088	1.064439382	-0.072351778	0.252560851	-0.091266462	0.71987045	0.203739024	0.671470199	0.288136455	1.159863432	-0.237270407	0.369729892	-0.196680258	0.233392844	0.057675993	0.356978608	-0.117513224
Potra2n10c21062	1	turquoise	0.166275196	-0.002487178	-0.416120696	0.407160093	0.990176532	0.043122008	-0.722311918	0.70515409	0.564036967	0.781764122	0.743093743	0.002181997	1.47E-06	3.19E-05	7.467165314	1.23E-13	-0.348857934	-0.712600651	-0.661417287	0.07451248	3.04E-05	0.000432484	-5.78122575	1.11E-08	0.320667734	0.67862261	0.641047749	0.10293465	9.99E-05	0.000737152	5.403548905	9.80E-08	-0.558945077	-0.748764584	-0.719506747	0.002440247	7.04E-06	7.41E-05	-7.078086925	2.19E-12	-0.504727706	-0.709479623	-0.631116051	0.007254026	3.42E-05	0.000943216	-6.17479872
Potra2n10c21063	1	turquoise	0.063703891	0.113923686	-0.563003649	0.752250945	0.571528919	0.004178657	-1.211149719	0.338757044	0.589675736	0.904298298	0.913403058	0.001208006	9.93E-11	4.72E-10	10.46258096	1.92E-25	-0.218456022	-0.846920594	-0.816046582	0.273645103	2.55E-08	1.17E-06	-7.335737554	3.31E-13	0.179097844	0.809824059	0.780405357	0.371406526	3.10E-07	6.86E-06	6.60830625	5.83E-11	-0.685357253	-0.867682918	-0.888609724	7.99E-05	4.64E-09	6.69E-09	-10.07598149	1.06E-23	-0.58049635	-0.729271938	-0.822478593	0.00150112	1.59E-05	8.15E-07	-7.74432918
Potra2n10c21065	9	magenta	-0.451879155	-0.198716056	0.365269123	0.017969153	0.320390815	0.079234166	-0.950355834	0.512897216	-0.667781062	-0.538021959	-0.689805372	0.000141362	0.003795301	0.0001919	-6.360089672	3.02E-10	0.626337972	0.404702709	0.727577447	0.000473912	0.036266591	5.60E-05	5.863002881	6.82E-09	-0.707084756	-0.461966689	-0.804281856	3.73E-05	0.015271265	2.18E-06	-6.994578992	3.99E-12	0.487889565	0.462369979	0.542975521	0.00983281	0.015170783	0.006111367	4.631231967	5.45E-06	0.504949705	0.575178067	0.518472847	0.007224266	0.001697566	0.009441881	5.051375085
Potra2n10c21066	2	blue	0.177396198	0.010388305	0.754024151	0.376042915	0.958985885	2.09E-05	3.207420833	0.002008964	-0.698447257	-0.88923529	-0.900095268	5.09E-05	5.68E-10	2.13E-09	-10.57722111	5.70E-26	0.817315754	0.86751508	0.872446016	1.96E-07	4.71E-09	2.75E-08	10.77245502	6.97E-27	-0.701728558	-0.792646532	-0.756382426	4.53E-05	8.28E-07	1.90E-05	-8.301603831	1.54E-16	0.778302213	0.892089151	0.936243313	1.76E-06	4.16E-10	1.81E-11	11.76107631	9.29E-32	0.313185259	0.692048895	0.796506655	0.111684118	6.36E-05	3.22E-06	6.343656296
Potra2n10c21067	1	turquoise	-0.22155997	0.057208545	-0.55076772	0.266715785	0.776847067	0.005285629	-2.162613168	0.045856417	0.59633477	0.678611212	0.695559388	0.001027686	9.99E-05	0.000160984	6.695693838	3.22E-11	-0.651644099	-0.504198195	-0.592530543	0.000231292	0.007325428	0.002281214	-5.693907364	1.86E-08	0.672050232	0.438549937	0.447844255	0.000123485	0.022122701	0.028194324	5.014469543	7.98E-07	-0.573605594	-0.683053082	-0.721373337	0.001759736	8.63E-05	6.95E-05	-6.760258602	2.07E-11	-0.157620822	-0.563523045	-0.663345912	0.432339942	0.002206949	0.000410349	-4.463595546
Potra2n10c21068	1	turquoise	0.314821249	0.132107016	-0.521614166	0.109725663	0.511274289	0.008945361	-0.242373404	1.21273626	0.810575113	0.760860376	0.778458592	2.97E-07	4.08E-06	7.48E-06	8.960251186	4.86E-19	-0.590731356	-0.558843004	-0.630180129	0.001177715	0.002445681	0.000964966	-5.790038281	1.06E-08	0.633330788	0.518259568	0.536528531	0.000391145	0.005618075	0.006873688	5.4359802	8.17E-08	-0.783204416	-0.751868495	-0.757849855	1.37E-06	6.14E-06	1.79E-05	-8.546578573	1.90E-17	-0.706316111	-0.718048181	-0.753352048	3.84E-05	2.47E-05	2.14E-05	-7.803869978
Potra2n10c21069	4	yellow	-0.469597772	-0.044796901	0.456590283	0.013460496	0.824416514	0.02490918	-0.265323615	1.186140261	-0.887311478	-0.872668375	-0.703533933	6.96E-10	2.95E-09	0.000125359	-10.31561807	8.98E-25	0.779686547	0.785609604	0.751492382	1.64E-06	1.21E-06	2.31E-05	8.718998843	4.21E-18	-0.800014396	-0.735469605	-0.712150171	5.50E-07	1.24E-05	9.48E-05	-8.300920219	1.55E-16	0.798294301	0.858338634	0.668226513	6.06E-07	1.03E-08	0.000358668	9.059848435	1.96E-19	0.764783355	0.821609178	0.609252391	3.40E-06	1.49E-07	0.001577361	8.179028463
Potra2n10c21070	3	brown	0.179287701	-0.18325068	-0.234179727	0.370891306	0.36023214	0.270721836	-0.657980085	0.765826392	0.454518963	0.40748556	0.41923459	0.017227958	0.034883062	0.041427891	3.874235502	0.00016044	-0.523200813	-0.685337607	-0.629977629	0.005104303	7.99E-05	0.000969729	-6.106410172	1.53E-09	0.587897309	0.69307271	0.720389581	0.001260566	6.14E-05	7.19E-05	6.87190344	9.50E-12	-0.347852477	-0.357525549	-0.310411207	0.075409512	0.067114888	0.139871684	-2.996937202	0.004090603	-0.26107581	-0.15594131	-0.179273068	0.188393115	0.437322511	0.401922644	-1.716164775
Potra2n10c21072	1	turquoise	0.005640164	0.14564801	-0.462446023	0.977725548	0.468527295	0.022887251	-0.915396036	0.539975638	0.822071121	0.58239898	0.800499351	1.45E-07	0.001435777	2.64E-06	8.259429614	2.20E-16	-0.701149598	-0.375908254	-0.609354482	4.62E-05	0.053310268	0.001573713	-5.568276519	3.86E-08	0.634749389	0.332026123	0.535473161	0.000375993	0.090644709	0.00700573	4.778175057	2.65E-06	-0.850497129	-0.564683126	-0.80350302	1.94E-08	0.002150969	2.27E-06	-8.479597992	3.39E-17	-0.541086165	-0.530782582	-0.761052039	0.003563815	0.004393604	1.57E-05	-6.15974321
Potra2n10c21073	3	brown	0.056186916	-0.411734741	-0.650893102	0.780735547	0.032852396	0.000572419	-3.204868426	0.002026864	0.306328049	0.257159533	0.322892658	0.12017514	0.195348546	0.123814273	2.579864782	0.014825851	-0.445499393	-0.482601249	-0.431028909	0.019869085	0.010785718	0.035480771	-4.151284197	4.96E-05	0.32035157	0.484498095	0.404842419	0.103293669	0.01043544	0.049717623	3.648053121	0.000396353	-0.373653176	-0.257543537	-0.320017148	0.054872669	0.194658839	0.127389033	-2.792263695	0.007851102	-0.174053051	-0.174066073	-0.317854342	0.385248864	0.385212755	0.130126537	-1.906906868
Potra2n10c21077	1	turquoise	0.009736718	-0.188923388	-0.256579855	0.961556487	0.345292423	0.226176685	-1.234598689	0.325469846	0.073018362	0.270670661	0.546785869	0.717393217	0.172081918	0.005695041	2.674624609	0.011221945	0.045454074	-0.295918428	-0.435296373	0.82188099	0.133957586	0.033504016	-2.012322406	0.066278943	-0.119838275	0.291326057	0.354666185	0.551586265	0.140389295	0.08902969	1.52250749	0.191822955	-0.183595178	-0.254472107	-0.580311797	0.359314161	0.200222481	0.002950646	-3.082402464	0.003080055	-0.181420259	-0.346725336	-0.567312835	0.365132764	0.076424912	0.003838576	-3.316509093
Potra2n10c21079	5	green	-0.203772151	0.342824288	0.021283865	0.307977045	0.080020124	0.921365534	0.492461086	0.933590138	-0.246129887	-0.465011041	-0.239354211	0.215880244	0.014526155	0.259968677	-2.840420847	0.006758108	-0.027720318	0.606294483	0.319686408	0.890833739	0.000801613	0.127804937	2.846621056	0.006627889	-0.045139551	-0.552902605	-0.393680257	0.823094277	0.002780337	0.056994413	-3.054482764	0.003381735	0.229931867	0.451223111	0.178939676	0.248595642	0.018157361	0.402813017	2.569323207	0.015284606	0.369731539	0.300822268	0.138118262	0.057674793	0.127328692	0.519826283	2.392930403
Potra2n10c21080	4	yellow	0.613126063	-0.055917717	0.49169234	0.00067279	0.781761024	0.014675028	3.357002213	0.001181887	-0.079122907	-0.673876717	-0.552875134	0.694839263	0.000116467	0.005079132	-4.275476307	2.86E-05	0.068419158	0.455450643	0.354610885	0.734540792	0.016972448	0.089083049	2.620700643	0.013162392	0.014467495	-0.372521347	-0.176188016	0.942903006	0.055670224	0.410203588	-1.570106449	0.174585523	0.285217754	0.736699661	0.688404294	0.149285464	1.18E-05	0.000200168	5.857731603	7.04E-09	-0.159707092	0.565890799	0.616660625	0.426193861	0.002093994	0.001330717	3.335393664
Potra2n10c21081	2	blue	0.041522608	-0.189051634	0.669877616	0.83707464	0.344959023	0.000342513	1.762446001	0.116990958	-0.715748993	-0.789838327	-0.892323677	2.70E-05	9.64E-07	4.69E-09	-9.567706499	1.64E-21	0.748742948	0.741994588	0.85564907	7.05E-06	9.43E-06	9.87E-08	9.014753219	2.96E-19	-0.682313461	-0.731114221	-0.775075775	8.84E-05	1.48E-05	8.69E-06	-7.890961825	4.50E-15	0.705203615	0.752351427	0.918905615	3.99E-05	6.01E-06	2.35E-10	9.641541839	8.01E-22	0.380534213	0.635815336	0.781466036	0.050214441	0.000364949	6.53E-06	6.166010432
Potra2n10c21086	1	turquoise	0.556141247	0.969125762	-0.089108966	0.002593333	1.02E-16	0.678827139	7.566540517	5.75E-14	0.365592865	0.046484949	0.250680211	0.060751742	0.817907168	0.237404167	1.934481944	0.07958085	-0.084334696	0.195847403	-0.283832941	0.675781455	0.327568428	0.178916214	-0.461593326	0.966559473	0.154586942	-0.200063086	0.259179738	0.441362965	0.317053995	0.221342685	0.582675662	0.840167491	-0.298280894	-0.045019425	-0.235692766	0.13073349	0.823557771	0.267548693	-1.668591515	0.142797543	-0.602695618	-0.134825815	-0.222892659	0.000877727	0.502541054	0.295146793	-3.018627074
Potra2n10c21087	1	turquoise	0.266354843	0.652302831	-0.796914093	0.179291417	0.000226816	3.15E-06	0.085533942	1.397755368	0.78140334	0.586065625	0.932786006	1.50E-06	0.001316757	3.19E-11	9.514877507	2.73E-21	-0.526763156	-0.301309932	-0.795500777	0.004759107	0.126682819	3.38E-06	-5.52984772	4.81E-08	0.596894429	0.247443457	0.713397917	0.001013655	0.213361475	9.10E-05	5.137574421	4.17E-07	-0.759586356	-0.572104545	-0.898848712	4.33E-06	0.001820902	2.43E-09	-8.721722087	4.11E-18	-0.677947905	-0.608524229	-0.916447853	0.000102079	0.000757392	3.23E-10	-8.663933994
Potra2n10c21091	1	turquoise	0.272637094	0.64341719	-0.728685443	0.168865474	0.000294093	5.39E-05	0.505484217	0.919828172	0.719983561	0.536679632	0.926688215	2.30E-05	0.003900672	8.05E-11	8.776622835	2.53E-18	-0.307427556	-0.133797146	-0.731859804	0.118782682	0.505836577	4.81E-05	-3.831514837	0.000191035	0.364340256	0.064535632	0.630909663	0.061707723	0.749117803	0.000947976	3.300807129	0.001446107	-0.722677248	-0.544007579	-0.92607474	2.07E-05	0.003354439	8.80E-11	-8.810997008	1.86E-18	-0.732108811	-0.647037189	-0.928308622	1.42E-05	0.000264823	6.34E-11	-9.374841444
Potra2n10c21092	15	midnightblue	0.450879379	0.179986096	-0.609012271	0.018256617	0.368999633	0.001585968	0.012178877	1.485424353	0.127046152	0.36072711	0.604133393	0.527726256	0.064530776	0.001769755	3.353740537	0.001195906	0.242858579	-0.074552241	-0.355164882	0.222240053	0.711703464	0.088549578	-0.50584762	0.919445439	-0.062324553	0.015650186	0.260044235	0.757455303	0.93824386	0.219750686	0.585786349	0.837028648	-0.022574239	-0.380752117	-0.586895991	0.911011569	0.050072179	0.002571811	-3.044858738	0.003491844	-0.402363778	-0.592249464	-0.772277805	0.037463048	0.001135306	9.81E-06	-5.97561479
Potra2n10c21093	2	blue	0.129229991	-0.189404525	0.694834359	0.520596046	0.344042606	0.000164623	2.143130655	0.048153913	-0.529993822	-0.734949292	-0.85510013	0.004463384	1.27E-05	1.03E-07	-7.867653287	5.42E-15	0.704901494	0.723760987	0.768328591	4.04E-05	1.98E-05	1.16E-05	7.926408112	3.38E-15	-0.598229474	-0.665013574	-0.641787973	0.000980855	0.000154136	0.000723485	-6.368782649	2.86E-10	0.555709613	0.720037255	0.883817737	0.002617616	2.29E-05	1.04E-08	8.201339999	3.57E-16	0.197583437	0.621404798	0.807753196	0.323213109	0.000541149	1.82E-06	5.711891394
Potra2n10c21094	1	turquoise	0.337528791	-0.22914847	-0.771132303	0.085105	0.250256058	1.03E-05	-2.42994219	0.022651847	0.913144465	0.872171473	0.909282851	3.10E-11	3.09E-09	7.72E-10	12.46284749	1.79E-35	-0.726776931	-0.785222832	-0.902100249	1.76E-05	1.23E-06	1.72E-09	-9.734843907	3.21E-22	0.725631794	0.709370446	0.811665745	1.84E-05	3.43E-05	1.48E-06	8.276786342	1.90E-16	-0.841486856	-0.860366939	-0.883719548	3.82E-08	8.73E-09	1.05E-08	-11.04840917	3.35E-28	-0.751019217	-0.763759969	-0.787822119	6.38E-06	3.57E-06	4.88E-06	-8.602945844
Potra2n10c21095	5	green	-0.71882385	-0.10900135	0.902196829	2.40E-05	0.588367039	1.71E-09	1.089407913	0.413961065	-0.449468316	-0.586982399	-0.700806541	0.018668754	0.001288368	0.000136677	-5.693160629	1.87E-08	0.083148886	0.455776986	0.626243445	0.680100974	0.016883691	0.001061241	3.65173743	0.000390708	-0.121747866	-0.338715633	-0.532458486	0.545216877	0.083944598	0.007394615	-2.978590538	0.004343662	0.39031272	0.603591702	0.666650596	0.044136057	0.000858211	0.0003747	5.386139051	1.08E-07	0.775167491	0.53567141	0.753241037	2.06E-06	0.003981445	2.15E-05	7.363853086
Potra2n10c21096	2	blue	0.194595082	0.237090577	0.527828005	0.330732302	0.233757818	0.008026859	2.856654586	0.006421972	-0.378293851	-0.773920204	-0.828564563	0.051695607	2.19E-06	5.73E-07	-7.32760112	3.51E-13	0.603860195	0.868809943	0.803077915	0.000852438	4.20E-09	2.32E-06	8.850985262	1.30E-18	-0.584884424	-0.862486314	-0.804110597	0.001354131	7.29E-09	2.20E-06	-8.701324463	4.92E-18	0.385242792	0.706811073	0.802146915	0.047210299	3.77E-05	2.43E-06	6.70648639	2.99E-11	-0.014439434	0.519630366	0.699450867	0.943013572	0.005471344	0.000142627	3.966348818
Potra2n10c21097	1	turquoise	0.352946589	-0.215042715	-0.365823309	0.070948744	0.281397133	0.078745584	-0.604741633	0.818026021	0.245613176	0.430478257	0.529978453	0.216876521	0.02499757	0.007727865	3.651162137	0.000391585	-0.166549252	-0.338452148	-0.494169643	0.406376401	0.08420117	0.014108425	-2.968992574	0.004481667	0.218226818	0.314220183	0.537458481	0.274161317	0.110442221	0.006759065	3.205459398	0.002022706	-0.165371255	-0.409663869	-0.447337007	0.409751004	0.033829857	0.028395005	-3.04169096	0.003528799	-0.29250338	-0.443223196	-0.481279762	0.138719598	0.020585518	0.01726409	-3.665309593
Potra2n10c21098	1	turquoise	0.299097947	0.36515446	-0.697195026	0.129631699	0.06108501	0.000153032	-0.338070742	1.102964818	0.882592572	0.813007032	0.78261135	1.13E-09	2.56E-07	6.20E-06	10.13291823	5.92E-24	-0.797403512	-0.658775903	-0.800146914	6.37E-07	0.000186725	2.69E-06	-8.409284463	6.19E-17	0.810349246	0.611085178	0.788553446	3.01E-07	0.000709236	4.71E-06	8.198921799	3.64E-16	-0.787608671	-0.783503255	-0.70183706	1.09E-06	1.35E-06	0.0001323	-8.476856059	3.47E-17	-0.659352977	-0.711534975	-0.708509187	0.000183475	3.16E-05	0.000106809	-7.249764881
Potra2n10c21099	1	turquoise	0.203592726	0.266070286	-0.325822239	0.308412388	0.179774055	0.120247714	0.467358074	0.96036557	0.697958344	0.556118762	0.617530108	5.18E-05	0.002594594	0.001304064	6.255202088	5.96E-10	-0.765820037	-0.465245173	-0.596194646	3.24E-06	0.014470119	0.002107632	-6.231909487	6.91E-10	0.746408711	0.451140681	0.658129173	7.80E-06	0.018181123	0.00047261	6.326461026	3.76E-10	-0.609800029	-0.529070157	-0.496050487	0.000733058	0.004546294	0.013690327	-5.218737588	2.70E-07	-0.399762004	-0.444684374	-0.53693134	0.038830761	0.020123228	0.006823841	-4.226534302
Potra2n10c21100	4	yellow	-0.300917796	0.216637628	0.396942642	0.127201983	0.277757667	0.054787462	0.876433569	0.571191564	-0.787874345	-0.751348399	-0.684049357	1.07E-06	6.28E-06	0.000227883	-8.160056668	5.02E-16	0.719727912	0.780254613	0.686865708	2.32E-05	1.59E-06	0.000209603	7.918258292	3.61E-15	-0.74444007	-0.754923262	-0.677267183	8.49E-06	5.36E-06	0.000277701	-7.845313093	6.48E-15	0.749491935	0.728954269	0.63920421	6.82E-06	1.61E-05	0.00077216	7.529379908	7.65E-14	0.613373836	0.68667941	0.599770305	0.000668478	7.64E-05	0.001949213	6.367741703
Potra2n10c21101	0	grey	-0.003225099	-0.236355604	-0.300044138	0.987262214	0.235253424	0.15429942	-1.543073305	0.184219486	-0.383075784	-0.260199816	0.455199803	0.04857476	0.18993381	0.025409806	-0.603788625	0.818976274	0.400995381	-0.029788115	-0.359791211	0.038177516	0.882743835	0.084187667	0.120412841	1.35623418	-0.255945819	0.156243586	0.432105053	0.197539536	0.436423472	0.034973781	0.951517891	0.512012311	0.503267762	0.354081344	-0.370979873	0.007452324	0.069983309	0.074308019	1.611778819	0.160515118	0.297380203	0.338120415	-0.403780725	0.131955947	0.084525045	0.050376865	0.741791826
Potra2n10c21104	1	turquoise	0.542205365	0.369303533	0.030326498	0.003482322	0.057987247	0.888130923	2.954151001	0.004702958	0.247880193	0.203198733	0.206525105	0.212528462	0.309369679	0.332922919	1.89308727	0.087519397	0.005651001	-0.074331534	-0.208366572	0.97768276	0.712521232	0.328534099	-0.771304932	0.660789315	0.125547039	0.121562249	0.242363349	0.532647729	0.545834492	0.253843626	1.386656194	0.248319937	-0.103997579	-0.161176639	-0.1115876	0.605700568	0.421893506	0.603685135	-1.074118729	0.424154207	-0.450973574	-0.372204143	-0.149949951	0.018229373	0.055895363	0.484329666	-2.940546737
Potra2n10c21105	11	greenyellow	-0.240395822	0.008701292	0.456652568	0.227110192	0.965642148	0.024886943	0.652554349	0.771065437	-0.541006605	-0.679306333	-0.752554545	0.00356967	9.76E-05	2.21E-05	-6.788533144	1.70E-11	0.207191215	0.379494045	0.514533111	0.299754293	0.050897919	0.010096665	3.300584279	0.001447256	-0.141780787	-0.268714975	-0.377637318	0.480542485	0.175323203	0.068862917	-2.283195644	0.03362827	0.642254206	0.737008559	0.807056848	0.000304081	1.16E-05	1.89E-06	7.953502455	2.72E-15	0.654010669	0.742710986	0.790674309	0.000215565	9.14E-06	4.26E-06	7.925722976
Potra2n10c21108	2	blue	0.132295908	-0.27484024	0.281895755	0.510665141	0.165312389	0.182029439	0.354447861	1.084504907	-0.592986964	-0.716270712	-0.222230026	0.001115185	2.65E-05	0.29662202	-5.179444474	3.34E-07	0.618180003	0.694349538	0.201883339	0.000589475	5.87E-05	0.344140964	5.110650026	4.82E-07	-0.594615958	-0.635392214	-0.168440153	0.001071835	0.000369298	0.431410885	-4.603547788	6.23E-06	0.589183803	0.719725031	0.21338716	0.001222351	2.32E-05	0.316746683	5.158013238	3.74E-07	0.245233315	0.51281385	0.162288572	0.217610913	0.006234313	0.448660693	2.801514813
Potra2n10c21109	0	grey	-0.261195711	0.151467708	0.021149746	0.188182908	0.450744363	0.921859563	-0.273969417	1.176162187	0.171653624	-0.081157415	0.04629883	0.39193502	0.68737741	0.829904952	0.391145903	1.043534088	-0.107191906	0.159605924	0.020558067	0.594610277	0.426490789	0.924039354	0.209765433	1.25077613	0.141952485	-0.173684063	-0.0813499	0.480005711	0.386272791	0.70551697	-0.314734305	1.129445093	-0.231244978	0.054481829	-0.129545314	0.245828747	0.787236812	0.546301448	-0.875204005	0.572194372	0.02042143	0.115315605	-0.023863841	0.919469481	0.56680685	0.911867853	0.328698837
Potra2n10c21110	3	brown	-0.145260702	-0.129022467	-0.063482858	0.469723553	0.521271601	0.768226072	-0.969006126	0.498813199	0.303356383	0.182431628	0.524611977	0.123998532	0.362420193	0.008491917	3.014672021	0.003858859	-0.391084419	-0.397467979	-0.522250222	0.043682359	0.040069438	0.008847511	-3.975837049	0.000105198	0.430451233	0.464587202	0.539188754	0.025007682	0.014628052	0.006550041	4.414623162	1.52E-05	-0.288153459	-0.146879973	-0.531119748	0.144960838	0.464732743	0.007572986	-2.885506091	0.005861773	-0.025353558	0.000889482	-0.355219771	0.900106345	0.996486788	0.088496853	-1.076406052
Potra2n10c21111	0	grey	-0.375367072	0.073404049	-0.219441521	0.053682001	0.715961154	0.302880252	-1.531066877	0.188629297	-0.355803724	-0.315534014	0.052688745	0.068537296	0.10888042	0.806834974	-1.874311046	0.091331349	0.005110507	0.348973876	-0.023453614	0.979816856	0.074409569	0.913377273	1.002799497	0.473936417	-0.090660321	-0.408726031	-0.035395014	0.65291102	0.034280127	0.869578633	-1.611407898	0.160636271	0.257463766	0.267037085	-0.11737866	0.194801978	0.178137947	0.58490624	1.231026305	0.327469539	0.48371303	0.304407867	-0.124854869	0.010579244	0.122635631	0.561044363	2.091312864
Potra2n10c21112	2	blue	-0.018744592	0.391837567	0.615141826	0.926063384	0.043243138	0.001378394	3.082964115	0.003074248	-0.697176507	-0.706756974	-0.83374724	5.32E-05	3.78E-05	4.19E-07	-8.280486448	1.84E-16	0.796309859	0.839600744	0.930042614	6.77E-07	4.39E-08	4.89E-11	11.1551795	1.01E-28	-0.718254053	-0.790978771	-0.875499846	2.46E-05	9.06E-07	2.13E-08	-9.382699564	9.65E-21	0.690520418	0.706977363	0.821955413	6.70E-05	3.74E-05	8.40E-07	8.14318635	5.78E-16	0.379664792	0.486927608	0.62632975	0.050785226	0.010000708	0.001059045	4.680913421
Potra2n10c21113	2	blue	-0.091443562	-0.193838572	0.698186838	0.650099861	0.332652511	0.000148378	1.507608536	0.19748212	-0.735058092	-0.895759207	-0.883646826	1.26E-05	2.76E-10	1.05E-08	-10.6692804	2.13E-26	0.751985604	0.776703678	0.953428631	6.11E-06	1.90E-06	6.21E-13	10.87445829	2.29E-27	-0.711643598	-0.724306828	-0.925331629	3.15E-05	1.94E-05	9.79E-11	-9.617044285	1.02E-21	0.688920865	0.85638289	0.826764243	7.08E-05	1.21E-08	6.37E-07	9.325398927	1.66E-20	0.432835714	0.755765739	0.683201255	0.024128225	5.16E-06	0.000233652	6.446213458
Potra2n10c21114	4	yellow	0.169698317	-0.460445542	0.206354108	0.397432121	0.015655227	0.333332237	-0.375633264	1.060784337	-0.637432841	-0.761508455	-0.448325159	0.000348733	3.96E-06	0.028005115	-6.369196899	2.85E-10	0.595649145	0.551698169	0.406495141	0.001045104	0.002852769	0.048704794	4.941800302	1.16E-06	-0.478174114	-0.465674487	-0.280323245	0.011641531	0.014367832	0.184583915	-3.739341858	0.000276754	0.723508053	0.781954049	0.494089903	2.00E-05	1.46E-06	0.014126379	7.139741952	1.40E-12	0.370526749	0.664591084	0.416050106	0.05709776	0.000156174	0.043161033	4.634702727
Potra2n10c21115	3	brown	-0.001083795	-0.133772447	-0.029309565	0.995719314	0.505915837	0.891860386	-0.471018409	0.956441384	0.152709952	0.104136032	0.353951457	0.446995563	0.60521808	0.089721178	1.747859952	0.120732421	-0.282622488	-0.194171251	-0.409431764	0.153184855	0.331807259	0.046944947	-2.584211503	0.014640288	0.261097961	0.247413261	0.430608646	0.188354268	0.213419152	0.03568034	2.748371695	0.008983811	-0.179746022	-0.065203799	-0.357786851	0.369649263	0.746603646	0.086057169	-1.726808192	0.126303175	-0.030477154	-0.032140073	-0.183252563	0.880050594	0.873556178	0.391379889	-0.682739498
Potra2n10c21118	11	greenyellow	-0.01377943	-0.496590555	0.290367019	0.945614451	0.008418347	0.168687483	-0.802790726	0.633143555	-0.09411414	-0.018351455	-0.302977712	0.640550073	0.927610037	0.150114453	-1.172525571	0.361479168	-0.038652202	-0.283442703	0.037640794	0.848204148	0.151944708	0.861379125	-0.850916597	0.592223526	0.132362228	0.323089021	0.156942058	0.510451353	0.100215971	0.463943521	1.780223239	0.11255915	0.129375577	0.077818755	0.429807313	0.520122373	0.699637115	0.03606333	1.845444559	0.097459344	0.165013462	0.174332037	0.48327772	0.41077906	0.384475723	0.016740404	2.417000207
Potra2n10c21119	0	grey	0.367266626	0.103365515	-0.359853273	0.059492356	0.607905268	0.084130272	0.391454191	1.043192315	0.168388444	0.030939791	0.459279079	0.40113893	0.878243019	0.023963629	1.924363849	0.081463489	0.007159323	0.121440765	-0.316307323	0.971728107	0.546238887	0.132110493	-0.51400296	0.910874882	0.060976558	-0.103407116	0.268803988	0.762551393	0.607760057	0.204049846	0.622919805	0.800005834	-0.080891465	0.00579079	-0.433977838	0.688351215	0.977130835	0.034105198	-1.475957722	0.209932863	-0.303183257	-0.233795887	-0.526695412	0.124223993	0.240511771	0.00818816	-3.176948463
Potra2n10c21122	4	yellow	-0.028989377	0.20791306	0.538069044	0.885867443	0.298036016	0.00668468	2.154054997	0.046853789	-0.694679342	-0.796903209	-0.822227311	5.81E-05	6.55E-07	8.27E-07	-8.771730406	2.64E-18	0.641346889	0.746366245	0.771983006	0.000312079	7.82E-06	9.94E-06	7.756406281	1.31E-14	-0.621795993	-0.69479918	-0.680506541	0.000535529	5.78E-05	0.000252837	-6.823601766	1.33E-11	0.742440954	0.820495525	0.867596806	9.25E-06	1.60E-07	4.04E-08	9.686705901	5.15E-22	0.46510513	0.710368204	0.709255117	0.014503615	3.31E-05	0.000104246	6.416028405
Potra2n10c21126	4	yellow	0.406716581	0.153614952	0.56241579	0.035261071	0.444275002	0.00422696	3.416382543	0.000951885	-0.518013728	-0.605138673	-0.650621768	0.005644739	0.000825406	0.000576491	-5.782572684	1.10E-08	0.524926333	0.744180401	0.664821541	0.004934538	8.59E-06	0.000394084	6.62418241	5.24E-11	-0.545799198	-0.758629253	-0.524360311	0.003231303	4.53E-06	0.008529234	-6.211234696	7.89E-10	0.588622494	0.575490073	0.674353519	0.0012389	0.001685458	0.000301854	6.059993672	2.04E-09	0.112119867	0.416160008	0.566616988	0.577674336	0.030839626	0.003891855	3.343939664
Potra2n10c21128	11	greenyellow	0.05008533	-0.221950658	0.445487535	0.804063418	0.265851707	0.029136412	0.790435916	0.643909851	-0.703011918	-0.747218437	-0.680250715	4.32E-05	7.53E-06	0.000254727	-7.557727697	6.15E-14	0.389743466	0.412370699	0.475243463	0.044473118	0.032556816	0.0189279	3.853188895	0.000174884	-0.353027043	-0.320168938	-0.322991221	0.070879959	0.103501481	0.123693045	-2.929980257	0.005084753	0.815051852	0.791524943	0.766101404	2.26E-07	8.80E-07	1.28E-05	9.13839429	9.51E-20	0.574911307	0.69433261	0.677161171	0.001707977	5.88E-05	0.000278549	6.593177004
Potra2n10c21132	2	blue	0.05642667	0.111503955	0.344742131	0.779822541	0.579779346	0.098994383	1.459725274	0.216548389	-0.727970319	-0.680326076	-0.607545942	1.68E-05	9.44E-05	0.001639405	-6.972907878	4.66E-12	0.944485499	0.903684169	0.818885715	1.37E-13	1.07E-10	9.99E-07	12.5631999	5.05E-36	-0.941742357	-0.933076553	-0.878390617	2.47E-13	1.33E-12	1.67E-08	-13.62207787	4.44E-42	0.67568869	0.614680984	0.528328538	0.000109856	0.000646128	0.007956421	6.03035371	2.45E-09	0.259664802	0.39662218	0.361941018	0.190879062	0.040533987	0.082216637	3.005186222
Potra2n10c21135	6	red	0.526921765	0.1118695	-0.643176776	0.004744211	0.578529609	0.000698433	-0.052195963	1.437558824	0.424807852	0.310568079	0.729770794	0.027193097	0.114870792	5.19E-05	4.750095621	3.05E-06	-0.023382876	-0.048451004	-0.500361998	0.907837004	0.810340648	0.012770174	-1.696323901	0.134736835	-0.019852876	-0.035553621	0.31312715	0.921704669	0.860250265	0.136257112	0.717424275	0.709668519	-0.452083735	-0.367681289	-0.769650205	0.017910791	0.059183515	1.10E-05	-5.281029376	1.93E-07	-0.718055376	-0.441814199	-0.861663592	2.47E-05	0.021039488	6.36E-08	-7.49802685
Potra2n10c21136	16	lightcyan	0.040209481	0.246058566	0.451806701	0.842162402	0.216017576	0.02666546	2.160042585	0.04615406	0.286689498	-0.163432848	-0.454218018	0.147106018	0.415337845	0.025768135	-0.951527515	0.512004987	-0.546114271	-0.05629577	0.278851479	0.003210052	0.780320985	0.186996984	-1.156090914	0.371465958	0.664578972	0.192553518	-0.078867851	0.000156232	0.335929747	0.714128215	2.661063873	0.011684127	-0.095715729	0.291575586	0.565847893	0.63484947	0.140034204	0.003951467	2.326601913	0.029979694	0.057198478	0.318747896	0.577728854	0.776885357	0.105129111	0.003111655	2.903363622
Potra2n10c21137	3	brown	-0.319984058	-0.016746208	-0.387805374	0.103712167	0.933927908	0.061141328	-2.113835774	0.051793944	0.472601763	0.671082725	0.579921637	0.01279832	0.000127351	0.002974504	5.62183209	2.83E-08	-0.772618886	-0.831821897	-0.806795712	2.33E-06	7.58E-08	1.91E-06	-9.437904041	5.70E-21	0.796136659	0.853575408	0.876761408	6.84E-07	1.52E-08	1.92E-08	10.49171664	1.41E-25	-0.404349947	-0.624121825	-0.493626258	0.036445061	0.000503155	0.014231145	-4.814879553	2.21E-06	0.089805909	-0.35306389	-0.30843578	0.655982902	0.070848474	0.142543457	-1.668446671
Potra2n10c21140	1	turquoise	0.482667176	0.261785871	-0.780308403	0.010773382	0.187150627	6.89E-06	-0.539543334	0.884268007	0.857867516	0.770201506	0.918823358	1.07E-08	2.62E-06	2.38E-10	10.93945635	1.12E-27	-0.788912967	-0.721155875	-0.865602262	1.01E-06	2.20E-05	4.72E-08	-9.27347576	2.70E-20	0.804776207	0.73131425	0.797867185	4.18E-07	1.47E-05	3.01E-06	8.858364944	1.22E-18	-0.754047241	-0.683566404	-0.868114253	5.57E-06	8.48E-05	3.88E-08	-8.837386068	1.47E-18	-0.731294604	-0.672752383	-0.857967411	1.47E-05	0.000120744	8.35E-08	-8.525298506
Potra2n10c21144	7	black	0.167347427	-0.129734308	-0.588952508	0.404098747	0.518956106	0.002462305	-1.719737072	0.128220369	0.864499267	0.801114506	0.784148523	6.14E-09	5.17E-07	5.78E-06	9.824384843	1.33E-22	-0.655348601	-0.584814686	-0.578983206	0.000207097	0.001356366	0.003032559	-5.98820375	3.18E-09	0.630323725	0.477785639	0.425122068	0.00042504	0.011719249	0.038368251	4.872506592	1.65E-06	-0.893919199	-0.837315343	-0.844150912	3.40E-10	5.17E-08	2.17E-07	-11.00479578	5.44E-28	-0.690963105	-0.783991303	-0.823789618	6.60E-05	1.31E-06	7.57E-07	-8.664839007
Potra2n10c21145	13	salmon	0.290638249	-0.451012204	0.210717057	0.141371439	0.01821821	0.322983075	0.040325854	1.451750013	-0.087585322	-0.106358842	-0.366591193	0.663992091	0.597494166	0.078072371	-1.602858747	0.163448765	-0.229588934	-0.325104973	0.137873645	0.249321598	0.097993688	0.520573085	-1.272868074	0.30459729	0.292507767	0.382159316	-0.04010222	0.138713403	0.04916108	0.852408233	1.923306458	0.081662361	0.270402895	0.190539133	0.4961548	0.172523201	0.341106057	0.01366744	2.831015702	0.006960066	0.157721468	0.299329027	0.418265876	0.43204234	0.129321319	0.041949209	2.557172445
Potra2n10c21146	3	brown	-0.107567475	0.128836257	-0.29085479	0.593312096	0.521878131	0.167940634	-0.748779095	0.680985542	0.564871853	0.332858639	0.489779056	0.002141978	0.089789566	0.015125269	4.297204864	2.59E-05	-0.793042003	-0.425484634	-0.626447996	8.10E-07	0.02692313	0.001056043	-6.419996732	2.04E-10	0.85636959	0.487937903	0.765343575	1.21E-08	0.009824436	1.32E-05	7.965797709	2.46E-15	-0.477813856	-0.303026177	-0.368292133	0.011713589	0.124428815	0.076596654	-3.451152231	0.000837298	-0.104770198	-0.205608224	-0.319749705	0.603010173	0.303544096	0.127725265	-1.803031545
Potra2n10c21148	1	turquoise	0.234668318	0.227242126	-0.66240718	0.238710911	0.254326864	0.000420997	-0.800593483	0.635050537	0.731754402	0.471885846	0.565689866	1.44E-05	0.012953624	0.003963811	5.907592491	5.21E-09	-0.796801288	-0.446054751	-0.670329909	6.59E-07	0.019697421	0.000338199	-6.72803569	2.58E-11	0.753284764	0.412615535	0.719894886	5.76E-06	0.032443593	7.31E-05	6.554388742	8.38E-11	-0.712559586	-0.463309781	-0.511119565	3.05E-05	0.014938743	0.010693953	-5.551770684	4.24E-08	-0.504991493	-0.422914088	-0.442114046	0.007218675	0.02796018	0.030528578	-4.193506303
Potra2n10c21149	4	yellow	0.600215151	0.452474029	0.681624113	0.000933774	0.017799881	0.00024472	5.663540621	2.22E-08	-0.26583998	-0.325509171	-0.596884641	0.180165341	0.097552602	0.002076236	-3.625342916	0.000432867	0.344923623	0.425846151	0.587829495	0.078069693	0.026779813	0.002521601	4.177336677	4.42E-05	-0.308087064	-0.364817808	-0.492988523	0.117953171	0.061341891	0.014376289	-3.485545119	0.000736703	0.392453824	0.362134088	0.629860481	0.042886359	0.063419814	0.000972493	4.299326093	2.57E-05	-0.120261666	0.099869958	0.524810438	0.5501711	0.620158191	0.008462585	1.519061878
Potra2n10c21150	5	green	-0.605154723	0.132315035	0.148798026	0.000825072	0.510603479	0.487730944	-1.234133293	0.325729859	-0.154288566	-0.231294656	-0.269935057	0.44225579	0.24572447	0.202079395	-1.878533449	0.090462338	0.034537405	0.199745219	0.165149177	0.864207721	0.317839471	0.440594325	1.135572814	0.384203088	-0.096782303	-0.100413383	-0.193802209	0.631064382	0.618246712	0.364198456	-1.102653973	0.405266193	-0.009589707	0.294580347	0.27749137	0.962136521	0.135809085	0.189246163	1.620341148	0.157738522	0.362070864	0.175964866	0.309180803	0.063469416	0.379968626	0.141531567	2.47374674
Potra2n10c21152	2	blue	0.804410443	-0.010116115	0.082242909	4.27E-07	0.960059666	0.702427252	3.401153974	0.00100653	0.00081867	-0.175230045	-0.241189048	0.996766477	0.381993167	0.256222684	-1.175026456	0.359976197	0.394316082	0.210347174	0.368371539	0.041822382	0.292287483	0.076528282	2.866658261	0.00622246	-0.347774155	-0.195961761	-0.368038944	0.075479733	0.327280436	0.076814968	-2.666441748	0.011498834	0.101873569	0.171436862	0.294018519	0.613122582	0.392542277	0.163152506	1.61535666	0.15935022	-0.564511421	-0.122207672	0.014311948	0.002159177	0.543688344	0.947079955	-2.161671556
Potra2n10c21153	13	salmon	0.819764319	-0.395581269	0.316062154	1.68E-07	0.041111569	0.132426894	3.015794321	0.003844606	0.241859194	-0.048958106	-0.572898564	0.224207819	0.808391688	0.003432758	-1.194298881	0.348541613	-0.135910489	-0.139558932	0.520390394	0.499077688	0.487516178	0.009136151	0.761883728	0.669194103	0.264009412	0.232310248	-0.489073285	0.18329657	0.243599031	0.01529418	0.015350684	1.481628611	0.002956362	0.15111587	0.61237333	0.988323537	0.451809158	0.00146907	2.378162651	0.026098724	-0.485789744	-0.059308924	0.431962363	0.010202393	0.768869248	0.035040672	-0.451000726
Potra2n10c21156	24	darkgrey	0.549475653	0.366791055	-0.552025767	0.00299067	0.059848104	0.005161528	1.211044658	0.338817434	0.394376153	-0.174188413	0.432981501	0.041788413	0.38487363	0.034565132	1.951001788	0.07658525	0.067119652	0.412942912	-0.186304	0.739408848	0.032292693	0.38340271	0.951302408	0.512176327	-0.023014934	-0.397179399	0.094230335	0.90928131	0.04022746	0.661411217	-1.023802638	0.458892756	-0.326737987	0.199942136	-0.469592325	0.096220783	0.317352732	0.020601407	-1.773901086	0.11411927	-0.690247247	0.043741454	-0.592031383	6.77E-05	0.828492259	0.002305776	-4.166431283
Potra2n10c21157	2	blue	-0.023137224	0.006406537	0.330923788	0.908801246	0.974699839	0.114216367	0.88288261	0.565949551	-0.604557636	-0.625376858	-0.482910506	0.000837597	0.000486406	0.01683567	-5.56635884	3.90E-08	0.917448334	0.875761679	0.790438245	1.68E-11	2.21E-09	4.31E-06	11.36264016	9.63E-30	-0.877782221	-0.89504897	-0.84630516	1.82E-09	2.99E-10	1.88E-07	-11.48580236	2.33E-30	0.515900336	0.545708039	0.371471075	0.005878404	0.003237473	0.073895432	4.471458628	1.17E-05	0.167004827	0.325427014	0.191679099	0.405075504	0.097642137	0.369578439	1.987100856
Potra2n10c21158	5	green	-0.761846209	0.335986221	-0.10819103	3.90E-06	0.086631344	0.614815052	-2.173522714	0.044611497	-0.347299351	-0.09803204	-0.041960069	0.075906504	0.626640814	0.845648817	-1.443671433	0.223247131	0.077986737	-0.009140598	-0.064583012	0.699018488	0.963908594	0.764319216	0.02406364	1.471202769	-0.129392244	0.012496759	0.136595304	0.520068157	0.950670612	0.524484124	0.032676445	1.460898912	0.257400818	0.096969281	0.090868837	0.19491498	0.63040176	0.672823905	1.287710638	0.296770064	0.68016832	0.323702185	0.178793804	9.49E-05	0.099536099	0.403202935	3.853091576
Potra2n10c21160	0	grey	-0.319387889	-0.062690911	-0.021168263	0.104393734	0.756071986	0.921791352	-1.193957778	0.348741727	-0.348333	0.119062182	-0.096888225	0.074979781	0.554184671	0.652438734	-0.967324129	0.500073038	0.1057041	-0.172369387	0.166651136	0.599764922	0.389933623	0.43639026	0.259222626	1.193195212	-0.110179667	0.213479718	-0.113283042	0.584316771	0.284993096	0.598161206	-0.001562937	1.498129436	0.298518463	-0.134143368	0.116917073	0.130412429	0.504726204	0.586393742	0.817289482	0.620644524	0.430120594	-0.132254857	0.033669409	0.025131658	0.510797493	0.875887865	1.03520962
Potra2n10c21161	3	brown	0.08315912	-0.085284566	0.049613019	0.680063652	0.672328593	0.817921217	0.128283621	1.34688679	0.321609542	0.779112453	0.394186107	0.101870702	1.69E-06	0.056647785	5.102310988	5.03E-07	-0.298779473	-0.72232586	-0.407794142	0.130060351	2.10E-05	0.047920093	-4.69623941	3.97E-06	0.43028151	0.726943175	0.443739401	0.025071259	1.75E-05	0.029851348	5.282197675	1.91E-07	-0.276861044	-0.746268361	-0.341856913	0.162100092	7.85E-06	0.102040897	-4.56943357	7.34E-06	-0.193483762	-0.768893337	-0.290282719	0.333555431	2.79E-06	0.168816792	-4.312628986
Potra2n10c21163	4	yellow	0.234279146	0.169236477	0.261882438	0.239513127	0.398736864	0.216391018	1.908487894	0.08449228	-0.473816406	-0.566924845	-0.496905883	0.012538363	0.002046246	0.013503572	-4.819120733	2.16E-06	0.477306441	0.550059459	0.402240992	0.011815711	0.002953906	0.05134501	4.439477207	1.35E-05	-0.398284574	-0.512469151	-0.42860746	0.039624958	0.006275167	0.03664287	-4.091972595	6.42E-05	0.568138515	0.585278262	0.450576369	0.0019914	0.001341569	0.02713287	5.11125566	4.80E-07	0.185267958	0.475385702	0.522926967	0.354876377	0.012209009	0.008744377	3.605159807
Potra2n10c21164	5	green	-0.584661137	-0.155807117	0.601743058	0.001361298	0.437721952	0.001866239	-0.501756028	0.923758722	-0.870217272	-0.784456406	-0.903163447	3.70E-09	1.28E-06	1.54E-09	-10.93429033	1.19E-27	0.50213675	0.40979341	0.739510701	0.007609059	0.033768037	3.64E-05	5.421714624	8.85E-08	-0.513671829	-0.324369095	-0.653542077	0.006133599	0.09880056	0.000533951	-4.726474324	3.43E-06	0.823588789	0.796793753	0.886706691	1.31E-07	6.59E-07	7.98E-09	10.3255369	8.10E-25	0.940107762	0.948140382	0.913707248	3.45E-13	5.96E-14	4.55E-10	14.44993765
Potra2n10c21165	1	turquoise	0.137586714	0.184878105	-0.537165238	0.493749006	0.35590772	0.006795035	-0.685628702	0.739420916	0.887311375	0.90933156	0.835848963	6.96E-10	5.20E-11	3.68E-07	11.73544941	1.26E-31	-0.741133329	-0.740183442	-0.816426669	9.78E-06	1.02E-05	1.14E-06	-8.599410627	1.20E-17	0.811816818	0.702267087	0.802546488	2.75E-07	4.44E-05	2.38E-06	8.779643213	2.46E-18	-0.816335098	-0.896703548	-0.781692119	2.09E-07	2.47E-10	6.47E-06	-10.3506725	6.23E-25	-0.600856852	-0.807520249	-0.66872357	0.000918985	3.56E-07	0.000353736	-7.426809492
[truncated: 20,919 more rows]
[truncated: 177 more columns]
