# Supplementary material for: Salicylic acid metabolism and signalling coordinate senescence initiation in aspen in nature
Source: Nat Commun. 2023 Jul 18;14:4288. doi: 10.1038/s41467-023-39564-5 (PMC10354028; doi:10.1038/s41467-023-39564-5)
Supplement: Supplementary file 5 — Supplementary Data 1-16 [file 41467_2023_39564_MOESM5_ESM.zip › Supplementary_Data_1-16/Supplementary_Data_4.xlsx]

## Sheet: SDS4a_WGCNA2018_TF
Supplemental Data Set 4 Table a. The number and relative abundance (%) of genes belonging in to transcription factor families in each gene module detected in WGCNA in autumn 2018. The abundances are presented relative to the module size and to the size of the transcription factor family annotated in the Populus tremula genome (popgenie.org). Grey module contains unassigned genes.
				Number of genes in the transcription factor family																											Abundance relative to the module size
Module	Module number	Module color	Number of genes in the module	AP2-EREBP	ARF	AUX-IAA	B3-Domain	bHLH	bZIP	C2C2-(YABBY/CO-like/Dof/GATA/LSD)	C2H2	C3H	CCHC(Zn)	CG1-CAMTA	GRAS	Hap2/NF-YA	Hap3/NF-YB	Homeodomain (HD)	HSF-type-DNA-binding	MADS	MYB and MYB-like	NAM	PLATZ	SAP	SBP	TCP	TIFY	WD40-like	WRKY	Total	AP2-EREBP	ARF	AUX-IAA	B3-Domain	bHLH	bZIP	C2C2-(YABBY/CO-like/Dof/GATA/LSD)	C2H2	C3H	CCHC(Zn)	CG1-CAMTA	GRAS	Hap2/NF-YA	Hap3/NF-YB	Homeodomain (HD)	HSF-type-DNA-binding	MADS	MYB and MYB-like	NAM
I	1	turquoise	4237	21	7	6	6	31	15	19	75	25	8		8	3	13	7	2	7	45	6		2	6	8	4	45	11	380	0.495634	0.165211	0.14161	0.14161	0.73165	0.354024	0.44843	1.77012	0.59004	0.188813		0.188813	0.0708048	0.306821	0.165211	0.0472032	0.165211	1.06207	0.14161
II	2	blue	3578	29	2	2	2	17	15	15	83	7	1		9		7	8	6	1	59	24	2	1	2	1	5	32	23	353	0.810509	0.0558971	0.0558971	0.0558971	0.475126	0.419229	0.419229	2.31973	0.19564	0.0279486		0.251537		0.19564	0.223589	0.167691	0.0279486	1.64897	0.670766
III	3	brown	2636	7	4	3	3	16	6	14	51	7	5		5	4	2	15	4	3	29	4		1	3	2	1	19	4	212	0.265554	0.151745	0.113809	0.113809	0.60698	0.227618	0.531108	1.93475	0.265554	0.189681		0.189681	0.151745	0.0758725	0.569044	0.151745	0.113809	1.10015	0.151745
IV	4	yellow	1815	11	6	5	3	18	11	7	69	6	12	2	1		6	11	1	2	19	8	1			1		28	2	230	0.606061	0.330579	0.275482	0.165289	0.991736	0.606061	0.385675	3.80165	0.330579	0.661157	0.110193	0.0550964		0.330579	0.606061	0.0550964	0.110193	1.04683	0.440771
V	5	green	1278	2	2	2	1	5	5	7	32	10	7	1	5		3	2	3	1	25	2		2	4	2	1	39	4	167	0.156495	0.156495	0.156495	0.0782473	0.391236	0.391236	0.547731	2.50391	0.782473	0.547731	0.0782473	0.391236		0.234742	0.156495	0.234742	0.0782473	1.95618	0.156495
VI	6	red	707	2	1		1	1	1	1	7		3			1	4	2	1	1	4	1						8	3	42	0.282885	0.141443		0.141443	0.141443	0.141443	0.141443	0.990099		0.424328			0.141443	0.565771	0.282885	0.141443	0.141443	0.565771	0.141443
VII	7	black	646	2	1		1			1	7	1	1				2	1			3	2			1	1		34		58	0.309598	0.154799		0.154799			0.154799	1.08359	0.154799	0.154799				0.309598	0.154799			0.464396	0.309598
VIII	8	pink	602		1			4	2	2	11	1	2		1		1	5	1	1	4	2			1			9	1	49		0.166113			0.664452	0.332226	0.332226	1.82724	0.166113	0.332226		0.166113		0.166113	0.830565	0.166113	0.166113	0.664452	0.332226
IX	9	magenta	559	8			1	2	1	3	23	2		1	5						2	4					1	6	14	73	1.43113			0.178891	0.357782	0.178891	0.536673	4.11449	0.357782		0.178891	0.894454						0.357782	0.715564
X	10	purple	508	3			6	4	7		8	2									4	6						3	10	53	0.590551			1.1811	0.787402	1.37795		1.5748	0.393701									0.787402	1.1811
XI	11	greenyellow	360			2		2	5	5	12	3	5		1		1	4	1	1	8							6	5	61			0.555556		0.555556	1.38889	1.38889	3.33333	0.833333	1.38889		0.277778		0.277778	1.11111	0.277778	0.277778	2.22222
XII	12	tan	359					2		1	1		1		1		2	1			1							5		15					0.557103		0.278552	0.278552		0.278552		0.278552		0.557103	0.278552			0.278552
XIII	13	salmon	323	2				4	3	5	5	2	3		1			3	1	1	6	2	1		1		1	3		44	0.619195				1.23839	0.928793	1.54799	1.54799	0.619195	0.928793		0.309598			0.928793	0.309598	0.309598	1.85759	0.619195
XIV	14	cyan	309		1				2	4	6		2			1		2			1	1				1		4	3	28		0.323625				0.647249	1.2945	1.94175		0.647249			0.323625		0.647249			0.323625	0.323625
XV	15	midnightblue	227	1		1	1		1	1	3	2					1	1			4							1		17	0.440529		0.440529	0.440529		0.440529	0.440529	1.32159	0.881057					0.440529	0.440529			1.76211
XVI	16	lightcyan	199					1		3	5	1			1		1	2		2	3		1					2		22					0.502513		1.50754	2.51256	0.502513			0.502513		0.502513	1.00503		1.00503	1.50754
XVII	17	grey60	161					1			3	1						1		1	4							1	3	15					0.621118			1.86335	0.621118						0.621118		0.621118	2.48447
XVIII	18	lightgreen	125					1	2	1	2	1				1								1	1			4		14					0.8	1.6	0.8	1.6	0.8				0.8
XIX	19	lightyellow	123			2				1		2	1				20	1			1							1		29			1.62602				0.813008		1.62602	0.813008				16.2602	0.813008			0.813008
XX	20	royalblue	116	1			1		1		3			1	1			1				1	1					3	2	16	0.862069			0.862069		0.862069		2.58621			0.862069	0.862069			0.862069				0.862069
XXI	21	darkred	106			1	1				2	3	1					1		1	2									12			0.943396	0.943396				1.88679	2.83019	0.943396					0.943396		0.943396	1.88679
XXII	22	darkturquoise	97					2	7						2							1							1	13					2.06186	7.21649						2.06186							1.03093
XXIII	23	darkgreen	97				1	1	1		2							1										2		8				1.03093	1.03093	1.03093		2.06186							1.03093
XXIV	24	darkgrey	93						2				1									1						1		5						2.15054				1.07527									1.07527
XXV	25	orange	88						1	1								1			1									4						1.13636	1.13636								1.13636			1.13636
XXVI	26	darkorange	69	2	1									1				3		1						1				9	2.89855	1.44928									1.44928				4.34783		1.44928
XXVII	27	white	64			1					3							1	1			1						1		8			1.5625					4.6875							1.5625	1.5625			1.5625
	0	grey (unassigned)	2120	3	4	1	4	14	1	13	40	3	7		7	1	7	7	2	3	23	9	1	1			1	14	4	170	0.141509	0.188679	0.0471698	0.188679	0.660377	0.0471698	0.613208	1.88679	0.141509	0.330189		0.330189	0.0471698	0.330189	0.330189	0.0943396	0.141509	1.08491	0.424528
			Family size in the Potra genome	187	32	36	120	204	118	134	635	114	192	6	85	11	94	147	28	85	395	158	19	12	27	26	15	327	103	3310
[truncated: 35 more columns]

## Sheet: SDS4b_WGCNA2018_Chromatin
Supplemental Data set 4 Table b. The number and relative abundance (%) of genes belonging to chromatin remodeller families in each gene module detected in WGCNA in 2018. The abundances are presented relative to the module size and to the size of the family annotated in the Populus tremula genome (popgenie.org). Grey module contains unassigned genes.
				Number of genes in the chromatin remodeller family											Abundance relative to the module size											Abundance relative to the chromatin remodeller family size
Module	Module number	Module color	Number of genes in the module	Bromodomain	BTB-POZ	CHROMO-DOMAIN	CW-Zn	HMG	HSA	JUMONJI	PHD	SET	SNF2	Total	Bromodomain	BTB-POZ	CHROMO-DOMAIN	CW-Zn	HMG	HSA	JUMONJI	PHD	SET	SNF2	Total	Bromodomain	BTB-POZ	CHROMO-DOMAIN	CW-Zn	HMG	HSA	JUMONJI	PHD	SET	SNF2	Total
I	1	turquoise	4237	5	5	2	1	4		8	26	9	10	70	0.118008	0.118008	0.0472032	0.0236016	0.0944064		0.188813	0.613642	0.212414	0.236016	1.65211	14.2857	11.3636	8.69565	7.69231	21.0526		29.6296	12.9353	22.5	23.8095	15.6951
II	2	blue	3578	2	7	1	2			1	20	1	1	35	0.0558971	0.19564	0.0279486	0.0558971			0.0279486	0.558971	0.0279486	0.0279486	0.9782	5.71429	15.9091	4.34783	15.3846			3.7037	9.95025	2.5	2.38095	7.84753
III	3	brown	2636	3	3		1	2		5	12	5	5	36	0.113809	0.113809		0.0379363	0.0758725		0.189681	0.455235	0.189681	0.189681	1.36571	8.57143	6.81818		7.69231	10.5263		18.5185	5.97015	12.5	11.9048	8.07175
IV	4	yellow	1815	4	1		1	1		3	14	3	2	29	0.220386	0.0550964		0.0550964	0.0550964		0.165289	0.77135	0.165289	0.110193	1.5978	11.4286	2.27273		7.69231	5.26316		11.1111	6.96517	7.5	4.7619	6.50224
V	5	green	1278	10	4	2	2		2	3	29	6	11	69	0.782473	0.312989	0.156495	0.156495		0.156495	0.234742	2.26917	0.469484	0.86072	5.39906	28.5714	9.09091	8.69565	15.3846		100	11.1111	14.4279	15	26.1905	15.4709
VI	6	red	707			1						2		3			0.141443						0.282885		0.424328			4.34783						5		0.672646
VII	7	black	646				1				2			3				0.154799				0.309598			0.464396				7.69231				0.995025			0.672646
VIII	8	pink	602							1	4	1		6							0.166113	0.664452	0.166113		0.996678							3.7037	1.99005	2.5		1.34529
IX	9	magenta	559	1						4	2		1	8	0.178891						0.715564	0.357782		0.178891	1.43113	2.85714						14.8148	0.995025		2.38095	1.79372
X	10	purple	508		2						3			5		0.393701						0.590551			0.984252		4.54545						1.49254			1.12108
XI	11	greenyellow	360		2						1	2		5		0.555556						0.277778	0.555556		1.38889		4.54545						0.497512	5		1.12108
XII	12	tan	359								1			1								0.278552			0.278552								0.497512			0.224215
XIII	13	salmon	323		2		1				1			4		0.619195		0.309598				0.309598			1.23839		4.54545		7.69231				0.497512			0.896861
XIV	14	cyan	309		1						1		1	3		0.323625						0.323625		0.323625	0.970874		2.27273						0.497512		2.38095	0.672646
XV	15	midnightblue	227	1		1						1		3	0.440529		0.440529						0.440529		1.32159	2.85714		4.34783						2.5		0.672646
XVI	16	lightcyan	199		2						1	1	1	5		1.00503						0.502513	0.502513	0.502513	2.51256		4.54545						0.497512	2.5	2.38095	1.12108
XVII	17	grey60	161				1	1						2				0.621118	0.621118						1.24224				7.69231	5.26316						0.44843
XVIII	18	lightgreen	125				1				1			2				0.8				0.8			1.6				7.69231				0.497512			0.44843
XIX	19	lightyellow	123					1			1			2					0.813008			0.813008			1.62602					5.26316			0.497512			0.44843
XX	20	royalblue	116	1							3			4	0.862069							2.58621			3.44828	2.85714							1.49254			0.896861
XXI	21	darkred	106									1		1									0.943396		0.943396									2.5		0.224215
XXII	22	darkturquoise	97		1							1		2		1.03093							1.03093		2.06186		2.27273							2.5		0.44843
XXIII	23	darkgreen	97							1				1							1.03093				1.03093							3.7037				0.224215
XXIV	24	darkgrey	93		1	1					1			3		1.07527	1.07527					1.07527			3.22581		2.27273	4.34783					0.497512			0.672646
XXV	25	orange	88
XXVI	26	darkorange	69
XXVII	27	white	64		1			1						2		1.5625			1.5625						3.125		2.27273			5.26316						0.44843
	0	grey (unassigned)	2120		6	1	1	1			18	7	4	38		0.283019	0.0471698	0.0471698	0.0471698			0.849057	0.330189	0.188679	1.79245		13.6364	4.34783	7.69231	5.26316			8.95522	17.5	9.52381	8.52018
			Family size in Potra genome	35	44	23	13	19	2	27	201	40	42	446

## Sheet: SDS4c_2018_Hub_genes
Supplemental Data Set 4 Table c. The top 20 hub genes in eigengene modules detected in WGCNA in autumn 2018. Hub genes were selected based on their high intramodular connectivity in the consensus network. The genes identified as hub genes also in WGCNA network of I201 in autumn 2011 are in bold. The best DIAMOND hits for Populus trichocarpa (Potri) and Arabidopsis gene IDs (ATG) were obtained fro…
Module	Rank	Potra-ID	Potra-Description	Potri-ID	ATG-Description	ATG-ID	ATG-Gene name	Biological process/localization etc.
II-Blue	1	Potra2n1c568	None available	Potri.001G070700	AT1G28190-hypothetical protein hypothetical protein	AT1G28190
II-Blue	2	Potra2n17c30667	sp|P40495|LYS12_YEAST Homoisocitrate dehydrogenase, mitochondrial OS=Saccharomyces cerevisiae (strain ATCC 204508 / S288c) OX=559292 GN=LYS12 PE=1 SV=1	Potri.T059000	AT1G65930-cytosolic NADP+-dependent isocitrate dehydrogenase cytosolic NADP+-dependent isocitrate dehydrogenase	AT1G65930	cICDH
II-Blue	3	Potra2n7c15589	sp|Q84V83|LAR_DESUN Leucoanthocyanidin reductase OS=Desmodium uncinatum OX=225101 GN=LAR PE=1 SV=1	Potri.007G123700	AT1G75280-NmrA-like negative transcriptional regulator family protein NmrA-like negative transcriptional regulator family protein	AT1G75280
II-Blue	4	Potra2n1c2519	sp|B7FDI0|CRVP_VIPBN Cysteine-rich venom protein (Fragment) OS=Vipera berus nikolskii OX=1808362 PE=2 SV=1	Potri.001G288600	AT2G14610-pathogenesis-related protein 1 pathogenesis-related protein 1	AT2G14610	PR1	defense response, systemic acquired resistance
II-Blue	5	Potra2n4c9974	sp|Q556H5|COF3_DICDI Cofilin-3 OS=Dictyostelium discoideum OX=44689 GN=cofD-1 PE=3 SV=1	Potri.004G173800	AT2G16700-actin depolymerizing factor 5 actin depolymerizing factor 5	AT2G16700	ADF5
II-Blue	6	Potra2n5c11635	sp|C0LA90|PYRHY_SPHWJ Pyrethroid hydrolase OS=Sphingobium wenxiniae (strain DSM 21828 / JZ-1) OX=595605 GN=pytH PE=1 SV=1	Potri.005G133700	AT2G23620-methyl esterase 1 methyl esterase 1	AT2G23620	MES1
II-Blue	7	Potra2n6c13388	sp|Q8T130|GPA11_DICDI Guanine nucleotide-binding protein-like alpha-11 subunit OS=Dictyostelium discoideum OX=44689 GN=gpaK PE=3 SV=1	Potri.006G219500	AT2G26300-G protein alpha subunit 1 G protein alpha subunit 1	AT2G26300	GPA1
II-Blue	8	Potra2n4c8868	sp|B7ZSK1|NMDE1_XENLA Glutamate receptor ionotropic, NMDA 2A OS=Xenopus laevis OX=8355 GN=grin2a PE=1 SV=1	Potri.004G052600	AT2G29100-glutamate receptor 2.9 glutamate receptor 2.9	AT2G29100	GLR2.9
II-Blue	9	Potra2n10c22187	sp|Q3AGN4|SYA_SYNSC Alanine--tRNA ligase OS=Synechococcus sp. (strain CC9605) OX=110662 GN=alaS PE=3 SV=1	Potri.010G024900	AT3G16565-threonyl and alanyl tRNA synthetase second additional domain-containing protein threonyl and alanyl tRNA synthetase second additional domain-containing protein	AT3G16565
II-Blue	10	Potra2n15c28290	sp|Q9M8M6|WRK66_ARATH Probable WRKY transcription factor 66 OS=Arabidopsis thaliana OX=3702 GN=WRKY66 PE=2 SV=1	Potri.015G099200	AT5G13080-WRKY DNA-binding protein 75 WRKY DNA-binding protein 75	AT5G13080	WRKY75	stress responses, response to nutrient levels, leaf senescence
II-Blue	11	Potra2n10c20274	sp|D4GXZ3|PMD_HALVD Phosphomevalonate decarboxylase OS=Haloferax volcanii (strain ATCC 29605 / DSM 3757 / JCM 8879 / NBRC 14742 / NCIMB 2012 / VKM B-1768 / DS2) OX=309800 GN=mvaD PE=1 SV=1	Potri.010G237900	AT3G54250-GHMP kinase family protein GHMP kinase family protein	AT3G54250	MDD2
II-Blue	12	Potra2n14c27481	sp|Q05469|LIPS_HUMAN Hormone-sensitive lipase OS=Homo sapiens OX=9606 GN=LIPE PE=1 SV=4	Potri.014G135900	AT3G63010-alpha/beta-Hydrolases superfamily protein alpha/beta-Hydrolases superfamily protein	AT3G63010	GID1B
II-Blue	13	Potra2n6c13693	sp|Q8R242|DIAC_MOUSE Di-N-acetylchitobiase OS=Mus musculus OX=10090 GN=Ctbs PE=1 SV=2	Potri.006G188300	AT4G19810-Glycosyl hydrolase family protein with chitinase insertion domain-containing protein Glycosyl hydrolase family protein with chitinase insertion domain-containing protein	AT4G19810	ChiC
II-Blue	14	Potra2n1c879	sp|A0R5N1|EGTA_MYCS2 Glutamate--cysteine ligase EgtA OS=Mycolicibacterium smegmatis (strain ATCC 700084 / mc(2)155) OX=246196 GN=egtA PE=3 SV=1	Potri.001G104500	AT4G23100-glutamate-cysteine ligase glutamate-cysteine ligase	AT4G23100	GSH1
II-Blue	15	Potra2n1c957	sp|Q0J8Q3|SGRL_ORYSJ Protein STAY-GREEN LIKE, chloroplastic OS=Oryza sativa subsp. japonica OX=39947 GN=Os04g0692600 PE=2 SV=1	Potri.001G112600	AT4G22920-non-yellowing 1 non-yellowing 1	AT4G22920	NYE1
II-Blue	16	Potra2n5c10601	sp|B2HS63|LOGH_MYCMM Cytokinin riboside 5'-monophosphate phosphoribohydrolase OS=Mycobacterium marinum (strain ATCC BAA-535 / M) OX=216594 GN=MMAR_4233 PE=1 SV=1	Potri.005G248900	AT4G35190-Putative lysine decarboxylase family protein Putative lysine decarboxylase family protein	AT4G35190	LOG5
II-Blue	17	Potra2n1c2673	sp|Q58PK7|OTCC_STRRM Anhydrotetracycline monooxygenase OS=Streptomyces rimosus OX=1927 GN=otcC PE=1 SV=1	Potri.001G307500	AT4G38540-FAD/NAD(P)-binding oxidoreductase family protein FAD/NAD(P)-binding oxidoreductase family protein	AT4G38540
II-Blue	18	Potra2n10c20287	sp|O23469|GDL63_ARATH GDSL esterase/lipase At4g16220 OS=Arabidopsis thaliana OX=3702 GN=At4g16220 PE=3 SV=2	Potri.010G236800	AT5G03610-GDSL-like Lipase/Acylhydrolase superfamily protein GDSL-like Lipase/Acylhydrolase superfamily protein	AT5G03610
II-Blue	19	Potra2n5c11250	sp|O49459|NAC73_ARATH NAC domain-containing protein 73 OS=Arabidopsis thaliana OX=3702 GN=NAC073 PE=2 SV=1	Potri.005G180200	AT1G01720-NAC (No Apical Meristem) domain transcriptional regulator superfamily protein NAC (No Apical Meristem) domain transcriptional regulator superfamily protein	AT1G01720	ATAF1	ABA signalling, leaf senescence
II-Blue	20	Potra2n14c27534	sp|P43635|CISY3_YEAST Citrate synthase 3, mitochondrial OS=Saccharomyces cerevisiae (strain ATCC 204508 / S288c) OX=559292 GN=CIT3 PE=1 SV=1	Potri.014G141900	AT3G58750-citrate synthase 2 citrate synthase 2	AT3G58750	CSY2
III-Brown	1	Potra2n11c23622	sp|O46504|PDPR_BOVIN Pyruvate dehydrogenase phosphatase regulatory subunit, mitochondrial OS=Bos taurus OX=9913 GN=PDPR PE=1 SV=1	Potri.011G006800	AT1G11860-Glycine cleavage T-protein family Glycine cleavage T-protein family	AT1G11860	GDCST
III-Brown	2	Potra2n3c7399	sp|Q19468|MBOA7_CAEEL Lysophospholipid acyltransferase 7 OS=Caenorhabditis elegans OX=6239 GN=mboa-7 PE=1 SV=2	Potri.003G121700	AT1G12640-MBOAT (membrane bound O-acyl transferase) family protein MBOAT (membrane bound O-acyl transferase) family protein	AT1G12640	LPLAT1
III-Brown	3	Potra2n10c21032	sp|A1VUV0|BPHD_POLNA 2-hydroxy-6-oxo-6-phenylhexa-2,4-dienoate hydrolase OS=Polaromonas naphthalenivorans (strain CJ2) OX=365044 GN=bphD PE=3 SV=1	Potri.010G158800	AT1G13820-alpha/beta-Hydrolases superfamily protein alpha/beta-Hydrolases superfamily protein	AT1G13820
III-Brown	4	Potra2n6c14862	sp|Q9SH25|GSXLY_ARATH Putative flavin-containing monooxygenase FMO GS-OX-like 11 OS=Arabidopsis thaliana OX=3702 GN=At1g63390 PE=5 SV=1	Potri.006G060200	AT1G19250-flavin-dependent monooxygenase 1 flavin-dependent monooxygenase 1	AT1G19250	FMO1
III-Brown	5	Potra2n13c25534	sp|Q50LE0|C85A3_SOLLC Cytochrome P450 85A3 OS=Solanum lycopersicum OX=4081 GN=CYP85A3 PE=2 SV=1	Potri.013G088100	AT1G31800-cytochrome P450, family 97, subfamily A, polypeptide 3 cytochrome P450, family 97, subfamily A, polypeptide 3	AT1G31800	CYP97A3
III-Brown	6	Potra2n9c19401	sp|A9IIS3|MDH_BORPD Malate dehydrogenase OS=Bordetella petrii (strain ATCC BAA-461 / DSM 12804 / CCUG 43448) OX=340100 GN=mdh PE=3 SV=1	Potri.009G081600	AT2G22780-peroxisomal NAD-malate dehydrogenase 1 peroxisomal NAD-malate dehydrogenase 1	AT2G22780	PMDH1
III-Brown	7	Potra2n14c27166	sp|Q3KRB8|RHGBB_HUMAN Rho GTPase-activating protein 11B OS=Homo sapiens OX=9606 GN=ARHGAP11B PE=2 SV=1	Potri.002G176800	AT2G46710-Rho GTPase activating protein with PAK-box/P21-Rho-binding domain-containing protein Rho GTPase activating protein with PAK-box/P21-Rho-binding domain-containing protein	AT2G46710	ROPGAP3
III-Brown	8	Potra2n2c4558	sp|Q293P8|CRY1_DROPS Cryptochrome-1 OS=Drosophila pseudoobscura pseudoobscura OX=46245 GN=cry PE=3 SV=2	Potri.002G204000	AT2G47590-photolyase/blue-light receptor 2 photolyase/blue-light receptor 2	AT2G47590	PHR2
III-Brown	9	Potra2n6c15125	sp|Q9SCY3|PNSL4_ARATH Photosynthetic NDH subunit of lumenal location 4, chloroplastic OS=Arabidopsis thaliana OX=3702 GN=PNSL4 PE=1 SV=1	Potri.006G033400	AT3G25230-rotamase FKBP 1 rotamase FKBP 1	AT3G25230	ROF1
III-Brown	10	Potra2n8c17119	sp|Q8TUT9|TPIS_METKA Triosephosphate isomerase OS=Methanopyrus kandleri (strain AV19 / DSM 6324 / JCM 9639 / NBRC 100938) OX=190192 GN=tpiA PE=3 SV=1	Potri.008G056300	AT3G55440-triosephosphate isomerase triosephosphate isomerase	AT3G55440	TPI
III-Brown	11	Potra2n10c22255	sp|Q552Z6|GTPA_DICDI GTP-binding protein A OS=Dictyostelium discoideum OX=44689 GN=gtpA PE=3 SV=1	Potri.010G014300	AT4G02510-translocon at the outer envelope membrane of chloroplasts 159 translocon at the outer envelope membrane of chloroplasts 159	AT4G02510	TOC159
III-Brown	12	Potra2n5c11182	sp|P52588|PDI_MAIZE Protein disulfide-isomerase OS=Zea mays OX=4577 GN=PDI PE=2 SV=1	Potri.005G186800	AT4G03520-Thioredoxin superfamily protein Thioredoxin superfamily protein	AT4G03520	ATHM2
III-Brown	13	Potra2n1c979	sp|Q55720|YC49L_SYNY3 Ycf49-like protein OS=Synechocystis sp. (strain PCC 6803 / Kazusa) OX=1111708 GN=sll0608 PE=3 SV=1	Potri.001G114800	AT4G22830-YCF49-like protein YCF49-like protein	AT4G22830
III-Brown	14	Potra2n234s35058	sp|B2SX38|UBIB_PARPJ Probable protein kinase UbiB OS=Paraburkholderia phytofirmans (strain DSM 17436 / LMG 22146 / PsJN) OX=398527 GN=ubiB PE=3 SV=1	Potri.012G093600	AT4G24810-Protein kinase superfamily protein Protein kinase superfamily protein	AT4G24810
III-Brown	15	Potra2n10c20105	sp|Q97CQ5|GLYA_THEVO Serine hydroxymethyltransferase OS=Thermoplasma volcanium (strain ATCC 51530 / DSM 4299 / JCM 9571 / NBRC 15438 / GSS1) OX=273116 GN=glyA PE=3 SV=1	Potri.010G254700	AT4G37930-serine transhydroxymethyltransferase 1 serine transhydroxymethyltransferase 1	AT4G37930	SHM1
III-Brown	16	Potra2n16c29902	sp|P72314|AHPC_RHORU Alkyl hydroperoxide reductase C (Fragment) OS=Rhodospirillum rubrum OX=1085 GN=ahpC PE=3 SV=1	Potri.016G072100	AT5G06290-2-cysteine peroxiredoxin B 2-cysteine peroxiredoxin B	AT5G06290	2-Cys Prx B
III-Brown	17	Potra2n1c3042	sp|Q98PN3|DEF_MYCPU Peptide deformylase OS=Mycoplasma pulmonis (strain UAB CTIP) OX=272635 GN=def PE=3 SV=1	Potri.001G346700	AT5G14660-peptide deformylase 1B peptide deformylase 1B	AT5G14660	PDF1B
III-Brown	18	Potra2n13c25657	None available	Potri.013G070700	AT5G17670-alpha/beta-Hydrolases superfamily protein alpha/beta-Hydrolases superfamily protein	AT5G17670
III-Brown	19	Potra2n1c1221	sp|Q4PDL5|S2538_USTMA Mitochondrial glycine transporter OS=Ustilago maydis (strain 521 / FGSC 9021) OX=237631 GN=UMAG_10880 PE=3 SV=2	Potri.001G142600	AT5G46800-Mitochondrial substrate carrier family protein Mitochondrial substrate carrier family protein	AT5G46800	BOU
III-Brown	20	Potra2n12c23781	sp|Q19272|MSH5_CAEEL MutS protein homolog 5 OS=Caenorhabditis elegans OX=6239 GN=msh-5 PE=2 SV=2	Potri.012G005000	AT5G54090-DNA mismatch repair protein MutS, type 2 DNA mismatch repair protein MutS, type 2	AT5G54090
I-Turquoise	1	Potra2n13c25102	sp|A0A1B4XBH5|SDNK_SORAA Short-chain dehydrogenase sdnK OS=Sordaria araneosa OX=573841 GN=sdnK PE=3 SV=1	Potri.013G135500	AT1G03630-protochlorophyllide oxidoreductase C protochlorophyllide oxidoreductase C	AT1G03630	PORC
I-Turquoise	2	Potra2n3c7044	sp|Q1JPY5|CYP51_DANRE Lanosterol 14-alpha demethylase OS=Danio rerio OX=7955 GN=cyp51 PE=1 SV=1	Potri.003G161700	AT1G11680-CYTOCHROME P450 51G1 CYTOCHROME P450 51G1	AT1G11680	CYP51G1
I-Turquoise	3	Potra2n11c22578	sp|F4JPP0|MORC3_ARATH Protein MICRORCHIDIA 3 OS=Arabidopsis thaliana OX=3702 GN=MORC3 PE=3 SV=2	Potri.011G144500	AT1G19100-Histidine kinase-, DNA gyrase B-, and HSP90-like ATPase family protein Histidine kinase-, DNA gyrase B-, and HSP90-like ATPase family protein	AT1G19100	DMS11
I-Turquoise	4	Potra2n5c11178	sp|O01704|EXT1_CAEEL Exostosin-1 homolog OS=Caenorhabditis elegans OX=6239 GN=rib-1 PE=1 SV=2	Potri.005G187400	AT1G21480-Exostosin family protein Exostosin family protein	AT1G21480
I-Turquoise	5	Potra2n16c30497	sp|Q329N8|TDH_SHIDS L-threonine 3-dehydrogenase OS=Shigella dysenteriae serotype 1 (strain Sd197) OX=300267 GN=tdh PE=3 SV=1	Potri.016G136100	AT1G23740-Oxidoreductase, zinc-binding dehydrogenase family protein Oxidoreductase, zinc-binding dehydrogenase family protein	AT1G23740	AOR
I-Turquoise	6	Potra2n4c8815	sp|Q8RWZ1|SUB_ARATH Protein STRUBBELIG OS=Arabidopsis thaliana OX=3702 GN=SUB PE=1 SV=1	Potri.004G047300	AT1G28340-receptor like protein 4 receptor like protein 4	AT1G28340	RLP4
I-Turquoise	7	Potra2n19c34101	sp|Q94AQ8|PNSB2_ARATH Photosynthetic NDH subunit of subcomplex B 2, chloroplastic OS=Arabidopsis thaliana OX=3702 GN=PNSB2 PE=2 SV=1	Potri.019G034000	AT1G55370-NDH-dependent cyclic electron flow 5 NDH-dependent cyclic electron flow 5	AT1G55370	NDF5
I-Turquoise	8	Potra2n5c11712	sp|P91143|ABH51_CAEEL Abhydrolase domain-containing protein abhd-5.1 OS=Caenorhabditis elegans OX=6239 GN=abhd-5.1 PE=3 SV=2	Potri.005G122600	AT2G18360-alpha/beta-Hydrolases superfamily protein alpha/beta-Hydrolases superfamily protein	AT2G18360
I-Turquoise	9	Potra2n10c20978	sp|Q09766|YA7D_SCHPO Uncharacterized membrane protein C24H6.13 OS=Schizosaccharomyces pombe (strain 972 / ATCC 24843) OX=284812 GN=SPAC24H6.13 PE=1 SV=1	Potri.010G164100	AT3G01100-hypothetical protein 1 hypothetical protein 1	AT3G01100	HYP1
I-Turquoise	10	Potra2n17c31358	sp|P37707|B2_DAUCA B2 protein OS=Daucus carota OX=4039 PE=2 SV=1	Potri.017G069100	AT3G27090-DCD (Development and Cell Death) domain protein DCD (Development and Cell Death) domain protein	AT3G27090
I-Turquoise	11	Potra2n1c2119	sp|Q10A77|TIC62_ORYSJ Protein TIC 62, chloroplastic OS=Oryza sativa subsp. japonica OX=39947 GN=TIC62 PE=1 SV=1	Potri.001G244800	AT3G46780-plastid transcriptionally active 16 plastid transcriptionally active 16	AT3G46780	PTAC16
I-Turquoise	12	Potra2n9c19805	sp|Q10A77|TIC62_ORYSJ Protein TIC 62, chloroplastic OS=Oryza sativa subsp. japonica OX=39947 GN=TIC62 PE=1 SV=1	Potri.009G037000	AT3G46780-plastid transcriptionally active 16 plastid transcriptionally active 16	AT3G46780	PTAC16
I-Turquoise	13	Potra2n15c28670	sp|P08975|LH15_EUGGR Light-harvesting complex I LH35 proteins (Fragment) OS=Euglena gracilis OX=3039 PE=2 SV=1	Potri.015G062200	AT3G47470-light-harvesting chlorophyll-protein complex I subunit A4 light-harvesting chlorophyll-protein complex I subunit A4	AT3G47470	LHCA4
I-Turquoise	14	Potra2n7c16335	sp|P84718|PSBO_PINST Putative oxygen-evolving enhancer protein 1 (Fragments) OS=Pinus strobus OX=3348 GN=PSBO PE=1 SV=2	Potri.007G033700	AT3G50820-photosystem II subunit O-2 photosystem II subunit O-2	AT3G50820	PSBO2
I-Turquoise	15	Potra2n6c15156	sp|A9BAI8|ACSF_PROM4 Magnesium-protoporphyrin IX monomethyl ester [oxidative] cyclase OS=Prochlorococcus marinus (strain MIT 9211) OX=93059 GN=acsF PE=3 SV=1	Potri.006G027300	AT3G56940-dicarboxylate diiron protein, putative (Crd1) dicarboxylate diiron protein, putative (Crd1)	AT3G56940	CRD1
I-Turquoise	16	Potra2n2c5033	sp|Q8LG03|FB345_ARATH F-box protein At4g00755 OS=Arabidopsis thaliana OX=3702 GN=At4g00755 PE=2 SV=1	Potri.002G153900	AT4G00755-F-box family protein F-box family protein	AT4G00755
I-Turquoise	17	Potra2n8c18017	sp|P84563|PSAD_POPEU Photosystem I reaction center subunit II (Fragment) OS=Populus euphratica OX=75702 GN=psaD PE=1 SV=1	Potri.008G151600	AT4G02770-photosystem I subunit D-1 photosystem I subunit D-1	AT4G02770	PSAD-1
I-Turquoise	18	Potra2n11c23581	sp|Q94AU9|RBCX1_ARATH Chaperonin-like RBCX protein 1, chloroplastic OS=Arabidopsis thaliana OX=3702 GN=RBCX1 PE=1 SV=1	Potri.011G010300	AT4G04330-Chaperonin-like RbcX protein Chaperonin-like RbcX protein	AT4G04330	RbcX1
I-Turquoise	19	Potra2n3c7101	sp|Q84JF5|PTA14_ARATH Protein PLASTID TRANSCRIPTIONALLY ACTIVE 14 OS=Arabidopsis thaliana OX=3702 GN=PTAC14 PE=1 SV=1	Potri.003G155100	AT4G20130-plastid transcriptionally active 14 plastid transcriptionally active 14	AT4G20130	PTAC14
I-Turquoise	20	Potra2n1c3555	sp|Q40301|FCPE_MACPY Fucoxanthin-chlorophyll a-c binding protein E, chloroplastic OS=Macrocystis pyrifera OX=35122 GN=FCPE PE=2 SV=1	Potri.001G407100	AT5G54270-light-harvesting chlorophyll B-binding protein 3 light-harvesting chlorophyll B-binding protein 3	AT5G54270	LHCB3
IV-Yellow	1	Potra2n14c27699	None available	Potri.014G160800	AT1G04960-golgin family A protein (DUF1664) golgin family A protein (DUF1664)	AT1G04960
IV-Yellow	2	Potra2n10c22083	None available	Potri.010G040100	AT1G10410-CW14 protein (DUF1336) CW14 protein (DUF1336)	AT1G10410
IV-Yellow	3	Potra2n4c8983	sp|D2H5P6|ZFY26_AILME Zinc finger FYVE domain-containing protein 26 OS=Ailuropoda melanoleuca OX=9646 GN=ZFYVE26 PE=3 SV=1	Potri.004G062500	AT1G29800-RING/FYVE/PHD-type zinc finger family protein RING/FYVE/PHD-type zinc finger family protein	AT1G29800
IV-Yellow	4	Potra2n197s34880	sp|P30907|AL3A1_BOVIN Aldehyde dehydrogenase, dimeric NADP-preferring (Fragment) OS=Bos taurus OX=9913 GN=ALDH3A1 PE=1 SV=2	Potri.003G067700	AT1G54100-aldehyde dehydrogenase 7B4 aldehyde dehydrogenase 7B4	AT1G54100	ALDH7B4
IV-Yellow	5	Potra2n13c26007	sp|Q9LW26|Y3684_ARATH Acyltransferase-like protein At3g26840, chloroplastic OS=Arabidopsis thaliana OX=3702 GN=At3g26840 PE=1 SV=1	Potri.013G033000	AT1G54570-Esterase/lipase/thioesterase family protein Esterase/lipase/thioesterase family protein	AT1G54570	PES1
IV-Yellow	6	Potra2n9c18939	sp|P83510|TNIK_MOUSE Traf2 and NCK-interacting protein kinase OS=Mus musculus OX=10090 GN=Tnik PE=1 SV=2	Potri.009G134700	AT2G16750-kinase with adenine nucleotide alpha hydrolases-like domain-containing protein kinase with adenine nucleotide alpha hydrolases-like domain-containing protein	AT2G16750
IV-Yellow	7	Potra2n4c10314	sp|Q42430|ZFP1_WHEAT Zinc finger protein 1 OS=Triticum aestivum OX=4565 PE=2 SV=1	Potri.004G216900	AT2G28200-C2H2-type zinc finger family protein C2H2-type zinc finger family protein	AT2G28200	ZAT5
IV-Yellow	8	Potra2n10c20447	sp|Q7X843|ATL48_ARATH RING-H2 finger protein ATL48 OS=Arabidopsis thaliana OX=3702 GN=ATL48 PE=1 SV=2	Potri.010G220700	AT2G37150-RING/U-box superfamily protein RING/U-box superfamily protein	AT2G37150	CTL10
IV-Yellow	9	Potra2n10c20369	sp|Q01367|SP3AA_BACSU Stage III sporulation protein AA OS=Bacillus subtilis (strain 168) OX=224308 GN=spoIIIAA PE=4 SV=1	Potri.010G228600	AT3G10420-P-loop containing nucleoside triphosphate hydrolases superfamily protein P-loop containing nucleoside triphosphate hydrolases superfamily protein	AT3G10420	SPD1
IV-Yellow	10	Potra2n11c22564	sp|Q91ZV4|MOGT1_MOUSE 2-acylglycerol O-acyltransferase 1 OS=Mus musculus OX=10090 GN=Mogat1 PE=1 SV=2	Potri.011G145900	AT3G51520-diacylglycerol acyltransferase family diacylglycerol acyltransferase family	AT3G51520	DGAT2
IV-Yellow	11	Potra2n14c27003	sp|O82775|ATI1_ARATH ATG8-interacting protein 1 OS=Arabidopsis thaliana OX=3702 GN=ATI1 PE=1 SV=2	Potri.014G086000	AT4G00355-mesoderm induction early response protein mesoderm induction early response protein	AT4G00355	ATI2
IV-Yellow	12	Potra2n4c9364	sp|Q9Y2P4|S27A6_HUMAN Long-chain fatty acid transport protein 6 OS=Homo sapiens OX=9606 GN=SLC27A6 PE=2 SV=1	Potri.004G102000	AT4G05160-AMP-dependent synthetase and ligase family protein AMP-dependent synthetase and ligase family protein	AT4G05160
IV-Yellow	13	Potra2n6c13051	sp|Q63651|GRK1_RAT Rhodopsin kinase GRK1 OS=Rattus norvegicus OX=10116 GN=Grk1 PE=1 SV=1	Potri.006G255700	AT4G32250-Protein kinase superfamily protein Protein kinase superfamily protein	AT4G32250	KOC1
IV-Yellow	14	Potra2n6c14128	sp|Q75BV4|LYS1_ASHGO Saccharopine dehydrogenase [NAD(+), L-lysine-forming] OS=Ashbya gossypii (strain ATCC 10895 / CBS 109.51 / FGSC 9923 / NRRL Y-1056) OX=284811 GN=LYS1 PE=3 SV=1	Potri.006G134200	AT4G33150-lysine-ketoglutarate reductase/saccharopine dehydrogenase bifunctional enzyme lysine-ketoglutarate reductase/saccharopine dehydrogenase bifunctional enzyme	AT4G33150	LKR
IV-Yellow	15	Potra2n9c19070	None available	Potri.009G120000	AT4G39140-RING/U-box superfamily protein RING/U-box superfamily protein	AT4G39140
IV-Yellow	16	Potra2n5c11004	sp|P90916|LIN53_CAEEL Probable histone-binding protein lin-53 OS=Caenorhabditis elegans OX=6239 GN=lin-53 PE=1 SV=2	Potri.005G206600	AT5G08560-transducin family protein / WD-40 repeat family protein transducin family protein / WD-40 repeat family protein	AT5G08560	WDR26
IV-Yellow	17	Potra2n5c12424	sp|P0DA21|TADA_STRPQ tRNA-specific adenosine deaminase OS=Streptococcus pyogenes serotype M3 (strain SSI-1) OX=193567 GN=tadA PE=3 SV=1	Potri.005G049300	AT5G28050-Cytidine/deoxycytidylate deaminase family protein Cytidine/deoxycytidylate deaminase family protein	AT5G28050	GSDA
IV-Yellow	18	Potra2n746s36671	sp|Q1ZXH8|GXCDD_DICDI Guanine exchange factor for Rac 30 OS=Dictyostelium discoideum OX=44689 GN=gxcDD PE=4 SV=3	Potri.011G044100	AT5G54310-ARF-GAP domain 5 ARF-GAP domain 5	AT5G54310	AGD5
IV-Yellow	19	Potra2n13c24989	sp|Q6BNF3|STE20_DEBHA Serine/threonine-protein kinase STE20 OS=Debaryomyces hansenii (strain ATCC 36239 / CBS 767 / JCM 1990 / NBRC 0083 / IGC 2968) OX=284592 GN=STE20 PE=3 SV=2	Potri.013G155100	AT5G58350-with no lysine (K) kinase 4 with no lysine (K) kinase 4	AT5G58350	WNK4
IV-Yellow	20	Potra2n17c31507	None available	Potri.017G053200	AT5G64230-1,8-cineole synthase 1,8-cineole synthase	AT5G64230
IX-Magenta	1	Potra2n7c15570	None available	Potri.007G126700	AT1G05870-hypothetical protein (DUF1685) hypothetical protein (DUF1685)	AT1G05870
IX-Magenta	2	Potra2n179s34805	sp|Q54XI9|Y0124_DICDI Probable inactive serine/threonine-protein kinase DDB_G0278909 OS=Dictyostelium discoideum OX=44689 GN=DDB_G0278909 PE=4 SV=1	Potri.T080900	AT1G16130-wall associated kinase-like 2 wall associated kinase-like 2	AT1G16130	WAKL2	serine/threonine kinase activity
IX-Magenta	3	Potra2n13c25171	sp|P35969|VGFR1_MOUSE Vascular endothelial growth factor receptor 1 OS=Mus musculus OX=10090 GN=Flt1 PE=1 SV=1	Potri.013G130000	AT1G53050-Protein kinase superfamily protein Protein kinase superfamily protein	AT1G53050		serine/threonine kinase activity
IX-Magenta	4	Potra2n10c20894	sp|A0ZT23|CC50C_PANTR Cell cycle control protein 50C OS=Pan troglodytes OX=9598 GN=TMEM30C PE=2 SV=2	Potri.010G173900	AT1G54320-LEM3 (ligand-effect modulator 3) family protein / CDC50 family protein LEM3 (ligand-effect modulator 3) family protein / CDC50 family protein	AT1G54320	ALIS3
IX-Magenta	5	Potra2n4c8742	sp|P71369|Y1104_HAEIN Putative metabolite transport protein HI_1104 OS=Haemophilus influenzae (strain ATCC 51907 / DSM 11121 / KW20 / Rd) OX=71421 GN=HI_1104 PE=3 SV=1	Potri.004G039100	AT2G20780-Major facilitator superfamily protein Major facilitator superfamily protein	AT2G20780	PLT4	Carbohydrate transport
IX-Magenta	6	Potra2n9c18732	sp|Q9SJ54|NHL12_ARATH NDR1/HIN1-like protein 12 OS=Arabidopsis thaliana OX=3702 GN=NHL12 PE=2 SV=1	Potri.009G158900	AT2G27080-Late embryogenesis abundant (LEA) hydroxyproline-rich glycoprotein family Late embryogenesis abundant (LEA) hydroxyproline-rich glycoprotein family	AT2G27080	NHL13	defense response
IX-Magenta	7	Potra2n6c13526	sp|Q682H0|HA22F_ARATH HVA22-like protein f OS=Arabidopsis thaliana OX=3702 GN=HVA22F PE=2 SV=1	Potri.006G205300	AT2G36020-HVA22-like protein J HVA22-like protein J	AT2G36020	HVA22J
IX-Magenta	8	Potra2n10c20748	None available	Potri.010G189600	AT2G40095-Alpha/beta hydrolase related protein Alpha/beta hydrolase related protein	AT2G40095		hydrolase activity
IX-Magenta	9	Potra2n5c12524	sp|Q9Y6U7|RN215_HUMAN RING finger protein 215 OS=Homo sapiens OX=9606 GN=RNF215 PE=4 SV=2	Potri.005G036800	AT3G05200-RING/U-box superfamily protein RING/U-box superfamily protein	AT3G05200	ATL6	defense response, ubiquitination, protein degradation
IX-Magenta	10	Potra2n10c20707	sp|Q9SZ96|URGT5_ARATH UDP-rhamnose/UDP-galactose transporter 5 OS=Arabidopsis thaliana OX=3702 GN=URGT5 PE=1 SV=1	Potri.010G194100	AT3G11320-Nucleotide-sugar transporter family protein Nucleotide-sugar transporter family protein	AT3G11320		Carbohydrate transport
IX-Magenta	11	Potra2n16c29866	sp|O70439|STX7_MOUSE Syntaxin-7 OS=Mus musculus OX=10090 GN=Stx7 PE=1 SV=3	Potri.016G068600	AT3G11820-syntaxin of plants 121 syntaxin of plants 121	AT3G11820	SYP121	Vesicle trafficking
IX-Magenta	12	Potra2n5c11027	sp|P69477|NEP2_NEPDI Aspartic proteinase nepenthesin-2 (Fragments) OS=Nepenthes distillatoria OX=122309 PE=1 SV=1	Potri.005G204600	AT3G59080-Eukaryotic aspartyl protease family protein Eukaryotic aspartyl protease family protein	AT3G59080		aspartic type endopeptidase activity
IX-Magenta	13	Potra2n16c29897	sp|Q9ZVD2|NHL13_ARATH NDR1/HIN1-like protein 13 OS=Arabidopsis thaliana OX=3702 GN=NHL13 PE=2 SV=1	Potri.016G071600	AT5G06320-NDR1/HIN1-like 3 NDR1/HIN1-like 3	AT5G06320	NHL3	defense response
IX-Magenta	14	Potra2n4c10249	sp|Q6DHU8|TOPK_DANRE Lymphokine-activated killer T-cell-originated protein kinase homolog OS=Danio rerio OX=7955 GN=pbk PE=2 SV=1	Potri.004G209300	AT5G06740-Concanavalin A-like lectin protein kinase family protein Concanavalin A-like lectin protein kinase family protein	AT5G06740	LECRKS5	Receptor-like kinase
IX-Magenta	15	Potra2n10c22000	sp|Q1ZXB3|CPNF_DICDI Copine-F OS=Dictyostelium discoideum OX=44689 GN=cpnF PE=2 SV=1	Potri.010G049600	AT5G14420-RING domain ligase2 RING domain ligase2	AT5G14420	RGLG2	Ubiquitination, proteosomal degradation, drought stress
IX-Magenta	16	Potra2n8c17800	None available	Potri.008G127200	AT5G17350-hypothetical protein hypothetical protein	AT5G17350		Carbohydrate transport
IX-Magenta	17	Potra2n6c13232	sp|C0LGD6|Y1570_ARATH Probable LRR receptor-like serine/threonine-protein kinase At1g05700 OS=Arabidopsis thaliana OX=3702 GN=At1g05700 PE=1 SV=1	Potri.006G235800	AT5G25930-kinase family with leucine-rich repeat domain-containing protein kinase family with leucine-rich repeat domain-containing protein	AT5G25930		protein kinase activity
IX-Magenta	18	Potra2n6c13234	sp|F4I2N7|RLK7_ARATH Receptor-like protein kinase 7 OS=Arabidopsis thaliana OX=3702 GN=RLK7 PE=1 SV=1	Potri.006G235800	AT5G25930-kinase family with leucine-rich repeat domain-containing protein kinase family with leucine-rich repeat domain-containing protein	AT5G25930		protein kinase activity
IX-Magenta	19	Potra2n2c4494	sp|A2VE04|FRRS1_BOVIN Ferric-chelate reductase 1 OS=Bos taurus OX=9913 GN=FRRS1 PE=2 SV=1	Potri.002G222700	AT5G35735-Auxin-responsive family protein Auxin-responsive family protein	AT5G35735		cellular response to hypoxia
IX-Magenta	20	Potra2n4c9549	sp|P05936|TNNC1_COTJA Troponin C, slow skeletal and cardiac muscles OS=Coturnix japonica OX=93934 GN=TNNC1 PE=2 SV=1	Potri.004G122900	AT5G39670-Calcium-binding EF-hand family protein Calcium-binding EF-hand family protein	AT5G39670	CML46	Potential calcium sensor
V-Green	1	Potra2n5c10924	sp|A8X8C6|TG125_CAEBR WD repeat-containing protein tag-125 OS=Caenorhabditis briggsae OX=6238 GN=tag-125 PE=4 SV=1	Potri.005G215400	AT1G03060-BEACH-DOMAIN HOMOLOG A1 BEACH-DOMAIN HOMOLOG A1	AT1G03060	SPI	Intracellular mRNA localization
V-Green	2	Potra2n2c5444	sp|Q8MSU4|SYMPK_DROME Symplekin OS=Drosophila melanogaster OX=7227 GN=Sym PE=1 SV=1	Potri.002G107400	AT1G27595-symplekin symplekin	AT1G27595
V-Green	3	Potra2n7c15697	sp|P0CG88|UBIQJ_DICDI Polyubiquitin-J OS=Dictyostelium discoideum OX=44689 GN=ubqJ PE=1 SV=1	Potri.007G113300	AT1G32750-HAC13 protein (HAC13) HAC13 protein (HAC13)	AT1G32750	HAF01	Histone acetyltransferase activity, Component of complex mediating regulation of RNA polymerase transcription
V-Green	4	Potra2n1c3224	sp|C6KTB7|ALTH1_PLAF7 Putative E3 ubiquitin-protein ligase protein PFF1365c OS=Plasmodium falciparum (isolate 3D7) OX=36329 GN=PFF1365c PE=1 SV=1	Potri.001G368600	AT1G55860-LOW protein: E3 ubiquitin ligase-like protein LOW protein: E3 ubiquitin ligase-like protein	AT1G55860	UPL1	Protein ubiquitination for proteosome-mediated degradation
V-Green	5	Potra2n197s34891	sp|Q3ZLR7|SP201_HUMAN Transcription factor SPT20 homolog-like 1 OS=Homo sapiens OX=9606 GN=SUPT20HL1 PE=2 SV=2	Potri.003G069200	AT1G72390-nuclear receptor coactivator nuclear receptor coactivator	AT1G72390	PHL	Photoperiodism, response to light, developmental transition
V-Green	6	Potra2n14c26312	sp|P34545|CBP1_CAEEL Protein cbp-1 OS=Caenorhabditis elegans OX=6239 GN=cbp-1 PE=1 SV=6	Potri.014G000500	AT1G79000-histone acetyltransferase of the CBP family 1 histone acetyltransferase of the CBP family 1	AT1G79000	HAC1	Histone acetyltransferase
V-Green	7	Potra2n9c19708	sp|Q08562|ULS1_YEAST ATP-dependent helicase ULS1 OS=Saccharomyces cerevisiae (strain ATCC 204508 / S288c) OX=559292 GN=ULS1 PE=1 SV=1	Potri.009G047800	AT2G13370-chromatin remodeling 5 chromatin remodeling 5	AT2G13370	CHR5	Chromatin remodeling
V-Green	8	Potra2n9c19968	sp|Q86L99|GACHH_DICDI Rho GTPase-activating protein gacHH OS=Dictyostelium discoideum OX=44689 GN=gacHH PE=3 SV=1	Potri.009G016900	AT2G27210-BRI1 suppressor 1 (BSU1)-like 3 BRI1 suppressor 1 (BSU1)-like 3	AT2G27210	BSL3	Brassinosteroid signalling
V-Green	9	Potra2n3c6874	sp|Q9NYS7|WSB2_HUMAN WD repeat and SOCS box-containing protein 2 OS=Homo sapiens OX=9606 GN=WSB2 PE=2 SV=1	Potri.003G178600	AT2G32700-LEUNIG-like protein LEUNIG-like protein	AT2G32700	LUH	LEUNIG HOMOLOG (LUH) Subunit of transcriptional repressor complex that suppress genes responsive to abiotic stress, LEUNIG(LUG)/SEUSS complex targets MADS box transcription factors
V-Green	10	Potra2n3c7016	sp|Q8SV03|FCP1_ENCCU RNA polymerase II subunit A C-terminal domain phosphatase OS=Encephalitozoon cuniculi (strain GB-M1) OX=284813 GN=FCP1 PE=1 SV=1	Potri.003G164300	AT2G33540-C-terminal domain phosphatase-like 3 C-terminal domain phosphatase-like 3	AT2G33540	CPL3	Negative regulator of ABA-mediated signaling and cold resistance
V-Green	11	Potra2n2c4958	sp|Q7TPQ3|SHPRH_MOUSE E3 ubiquitin-protein ligase SHPRH OS=Mus musculus OX=10090 GN=Shprh PE=1 SV=1	Potri.002G160900	AT2G46020-transcription regulatory protein SNF2 transcription regulatory protein SNF2	AT2G46020	BRM	Chromatin remodeling, developmental transition, suppresses FLC expression
V-Green	12	Potra2n19c34213	sp|Q6ZTN6|AN13D_HUMAN Ankyrin repeat domain-containing protein 13D OS=Homo sapiens OX=9606 GN=ANKRD13D PE=1 SV=2	Potri.019G019700	AT3G04470-Ankyrin repeat family protein Ankyrin repeat family protein	AT3G04470
V-Green	13	Potra2n8c18000	sp|Q3Z5V2|RAPA_SHISS RNA polymerase-associated protein RapA OS=Shigella sonnei (strain Ss046) OX=300269 GN=rapA PE=3 SV=1	Potri.008G149900	AT3G06010-SNF2/Brahma-type chromatin-remodeling protein CHR12 SNF2/Brahma-type chromatin-remodeling protein CHR12	AT3G06010	CHR12	Chromatin remodeling, growth arrest upon stress perception
V-Green	14	Potra2n10c21653	sp|F4K128|CHR23_ARATH Probable ATP-dependent DNA helicase CHR23 OS=Arabidopsis thaliana OX=3702 GN=CHR23 PE=2 SV=1	Potri.010G091200	AT3G06010-SNF2/Brahma-type chromatin-remodeling protein CHR12 SNF2/Brahma-type chromatin-remodeling protein CHR12	AT3G06010	CHR12	Chromatin remodeling, growth arrest upon stress perception
V-Green	15	Potra2n14c27441	None available	Potri.014G132900	AT3G62900-CW-type Zinc Finger CW-type Zinc Finger	AT3G62900
V-Green	16	Potra2n2c4968	sp|Q0V6H6|SRB8_PHANO Mediator of RNA polymerase II transcription subunit 12 OS=Phaeosphaeria nodorum (strain SN15 / ATCC MYA-4574 / FGSC 10173) OX=321614 GN=SRB8 PE=3 SV=1	Potri.014G084500	AT4G00450-RNA polymerase II transcription mediator RNA polymerase II transcription mediator	AT4G00450	MED12	Component of mediator complex, supresses FLOWERING LOCUS C (FLC) expression
V-Green	17	Potra2n14c27037	None available	Potri.014G089200	AT4G01290-chorismate synthase chorismate synthase	AT4G01290		Chorismate synthase
V-Green	18	Potra2n15c28498	sp|Q6MG48|PRC2A_RAT Protein PRRC2A OS=Rattus norvegicus OX=10116 GN=Prrc2a PE=1 SV=1	Potri.015G079800	AT4G24680-modifier of snc1 modifier of snc1	AT4G24680	MOS1	Chromatin remodeling, DNA methylation, regulates SNC1 (SUPPRESSOR OF npr1-1) at chromatin level
V-Green	19	Potra2n6c15082	sp|Q6ZPY2|SMG5_MOUSE Protein SMG5 OS=Mus musculus OX=10090 GN=Smg5 PE=1 SV=2	Potri.006G038500	AT5G19400-Telomerase activating protein Est1 Telomerase activating protein Est1	AT5G19400	SMG7	Nonsense-mediated mRNA decay (NMD), programmed cell death, regulation of defense response
V-Green	20	Potra2n3c7841	sp|Q6CEV2|SEC16_YARLI COPII coat assembly protein SEC16 OS=Yarrowia lipolytica (strain CLIB 122 / E 150) OX=284591 GN=SEC16 PE=3 SV=1	Potri.003G077100	AT5G47490-RGPR-like protein RGPR-like protein	AT5G47490	SEC16B	Protein trafficking from ER to Golgi
VII-Black	1	Potra2n5c10883	sp|Q73PM8|RS19_TREDE 30S ribosomal protein S19 OS=Treponema denticola (strain ATCC 35405 / CIP 103919 / DSM 14222) OX=243275 GN=rpsS PE=3 SV=1	Potri.002G043200	AT1G04270-cytosolic ribosomal protein S15 cytosolic ribosomal protein S15	AT1G04270	RPS15
VII-Black	2	Potra2n10c20273	sp|Q8IZL8|PELP1_HUMAN Proline-, glutamic acid- and leucine-rich protein 1 OS=Homo sapiens OX=9606 GN=PELP1 PE=1 SV=2	Potri.010G238000	AT1G30240-proline-, glutamic acid/leucine-rich protein proline-, glutamic acid/leucine-rich protein	AT1G30240
VII-Black	3	Potra2n5c11117	sp|Q2S3R4|RL3_SALRD 50S ribosomal protein L3 OS=Salinibacter ruber (strain DSM 13855 / M31) OX=309807 GN=rplC PE=3 SV=1	Potri.005G194500	AT1G43170-ribosomal protein 1 ribosomal protein 1	AT1G43170	RP1
VII-Black	4	Potra2n7c16022	sp|P42696|RBM34_HUMAN RNA-binding protein 34 OS=Homo sapiens OX=9606 GN=RBM34 PE=1 SV=2	Potri.007G071100	AT1G48920-nucleolin like 1 nucleolin like 1	AT1G48920	NUC-L1
VII-Black	5	Potra2n1c2251	sp|Q5SHE9|OBG_THET8 GTPase Obg OS=Thermus thermophilus (strain HB8 / ATCC 27634 / DSM 579) OX=300852 GN=obg PE=1 SV=1	Potri.009G054000	AT1G50920-Nucleolar GTP-binding protein Nucleolar GTP-binding protein	AT1G50920	NOG1-1
VII-Black	6	Potra2n6c14093	sp|Q9VYA7|RRP12_DROME RRP12-like protein OS=Drosophila melanogaster OX=7227 GN=CG2691 PE=1 SV=2	Potri.006G137900	AT2G34357-ARM repeat superfamily protein ARM repeat superfamily protein	AT2G34357
VII-Black	7	Potra2n1c2179	sp|Q6FJJ8|MRH4_CANGA ATP-dependent RNA helicase MRH4, mitochondrial OS=Candida glabrata (strain ATCC 2001 / CBS 138 / JCM 3761 / NBRC 0622 / NRRL Y-65) OX=284593 GN=MRH4 PE=3 SV=1	Potri.001G250700	AT3G18600-P-loop containing nucleoside triphosphate hydrolases superfamily protein P-loop containing nucleoside triphosphate hydrolases superfamily protein	AT3G18600
VII-Black	8	Potra2n15c28399	sp|Q9N3F0|RPF2_CAEEL Ribosome production factor 2 homolog OS=Caenorhabditis elegans OX=6239 GN=Y54E10A.10 PE=3 SV=1	Potri.015G088700	AT3G23620-Ribosomal RNA processing Brix domain protein Ribosomal RNA processing Brix domain protein	AT3G23620	ARPF2
VII-Black	9	Potra2n1c1781	sp|Q9CZB3|THUM2_MOUSE THUMP domain-containing protein 2 OS=Mus musculus OX=10090 GN=Thumpd2 PE=2 SV=3	Potri.001G207000	AT3G26410-tRNA modification 11 protein tRNA modification 11 protein	AT3G26410	TRM11
VII-Black	10	Potra2n12c23845	sp|Q9LXF2|PP385_ARATH Pentatricopeptide repeat-containing protein At5g15300 OS=Arabidopsis thaliana OX=3702 GN=PCMP-E40 PE=2 SV=2	Potri.012G015400	AT3G49240-Pentatricopeptide repeat (PPR) superfamily protein Pentatricopeptide repeat (PPR) superfamily protein	AT3G49240	NUWA
VII-Black	11	Potra2n5c10740	sp|Q7KN79|LTV1_DROME Protein LTV1 homolog OS=Drosophila melanogaster OX=7227 GN=LTV1 PE=1 SV=1	Potri.005G234800	AT3G49990-Low temperature viability protein Low temperature viability protein	AT3G49990
VII-Black	12	Potra2n2c4608	sp|P40178|PUR5_STRFR Putative phosphoribosylformylglycinamidine cyclo-ligase (Fragment) OS=Streptomyces fradiae OX=1906 GN=purM PE=3 SV=1	Potri.002G198600	AT3G55010-phosphoribosylformylglycinamidine cyclo-ligase, chloroplast / phosphoribosyl-aminoimidazole synthetase / AIR synthase (PUR5) phosphoribosylformylglycinamidine cyclo-ligase, chloroplast / phosphoribosyl-aminoimidazole synthetase / AIR synthase (PUR5)	AT3G55010	PUR5
VII-Black	13	Potra2n6c15028	sp|Q98Q19|TRUB_MYCPU tRNA pseudouridine synthase B OS=Mycoplasma pulmonis (strain UAB CTIP) OX=272635 GN=truB PE=3 SV=1	Potri.006G044100	AT3G57150-homologue of NAP57 homologue of NAP57	AT3G57150	NAP57
VII-Black	14	Potra2n12c24926	sp|Q9SW75|RL10A_CHLRE 60S ribosomal protein L10a OS=Chlamydomonas reinhardtii OX=3055 GN=RPL10A PE=2 SV=1	Potri.012G145000	AT3G58660-Ribosomal protein L1p/L10e family Ribosomal protein L1p/L10e family	AT3G58660
VII-Black	15	Potra2n1c794	sp|A1CLD7|GUF1_ASPCL Translation factor guf1, mitochondrial OS=Aspergillus clavatus (strain ATCC 1007 / CBS 513.65 / DSM 816 / NCTC 3887 / NRRL 1) OX=344612 GN=guf1 PE=3 SV=1	Potri.001G095500	AT4G11160-Translation initiation factor 2, small GTP-binding protein Translation initiation factor 2, small GTP-binding protein	AT4G11160
VII-Black	16	Potra2n9c19079	sp|Q8BWQ4|CMTR2_MOUSE Cap-specific mRNA (nucleoside-2'-O-)-methyltransferase 2 OS=Mus musculus OX=10090 GN=Cmtr2 PE=2 SV=1	Potri.009G118400	AT4G25730-FtsJ-like methyltransferase family protein FtsJ-like methyltransferase family protein	AT4G25730	TRM7B
VII-Black	17	Potra2n203s34961	sp|Q54WN5|UTP6_DICDI U3 small nucleolar RNA-associated protein 6 homolog OS=Dictyostelium discoideum OX=44689 GN=utp6 PE=1 SV=1	Potri.007G040000	AT4G28200-U3 small nucleolar RNA-associated-like protein U3 small nucleolar RNA-associated-like protein	AT4G28200
VII-Black	18	Potra2n1c2675	sp|E1BZ85|MARF1_CHICK Meiosis regulator and mRNA stability factor 1 OS=Gallus gallus OX=9031 GN=MARF1 PE=3 SV=1	Potri.001G307700	AT5G09840-Putative endonuclease or glycosyl hydrolase Putative endonuclease or glycosyl hydrolase	AT5G09840	MNU2
VII-Black	19	Potra2n4c9542	sp|Q8IIS5|PESC_PLAF7 Pescadillo homolog OS=Plasmodium falciparum (isolate 3D7) OX=36329 GN=PF11_0090 PE=3 SV=1	Potri.004G121400	AT5G14520-pescadillo-like protein pescadillo-like protein	AT5G14520	PES
VII-Black	20	Potra2n3c7371	sp|O29862|NOB1_ARCFU Endoribonuclease Nob1 OS=Archaeoglobus fulgidus (strain ATCC 49558 / VC-16 / DSM 4304 / JCM 9628 / NBRC 100126) OX=224325 GN=nob1 PE=3 SV=1	Potri.003G124700	AT5G41190-RNA-binding NOB1-like protein RNA-binding NOB1-like protein	AT5G41190	NOB1
VIII-Pink	1	Potra2n9c19604	sp|Q5UQJ8|YR398_MIMIV Uncharacterized protein R398 OS=Acanthamoeba polyphaga mimivirus OX=212035 GN=MIMI_R398 PE=1 SV=1	Potri.009G077900	AT1G07010-Calcineurin-like metallo-phosphoesterase superfamily protein Calcineurin-like metallo-phosphoesterase superfamily protein	AT1G07010	SLP1
VIII-Pink	2	Potra2n5c12447	sp|Q9LW26|Y3684_ARATH Acyltransferase-like protein At3g26840, chloroplastic OS=Arabidopsis thaliana OX=3702 GN=At3g26840 PE=1 SV=1	Potri.005G046700	AT1G54570-Esterase/lipase/thioesterase family protein Esterase/lipase/thioesterase family protein	AT1G54570	PES1
VIII-Pink	3	Potra2n2c4025	sp|M2XHZ0|VERB_DOTSN Versicolorin B desaturase OS=Dothistroma septosporum (strain NZE10 / CBS 128990) OX=675120 GN=verB PE=2 SV=1	Potri.002G263800	AT1G75130-cytochrome P450, family 721, subfamily A, polypeptide 1 cytochrome P450, family 721, subfamily A, polypeptide 1	AT1G75130	CYP721A1
VIII-Pink	4	Potra2n6c13863	sp|Q9SUU7|PP346_ARATH Pentatricopeptide repeat-containing protein At4g32450, mitochondrial OS=Arabidopsis thaliana OX=3702 GN=PCMP-H63 PE=2 SV=1	Potri.006G166200	AT2G18940-Tetratricopeptide repeat (TPR)-like superfamily protein Tetratricopeptide repeat (TPR)-like superfamily protein	AT2G18940
VIII-Pink	5	Potra2n7c15947	sp|Q7V0Z8|LIPA2_PROMP Lipoyl synthase 2 OS=Prochlorococcus marinus subsp. pastoris (strain CCMP1986 / NIES-2087 / MED4) OX=59919 GN=lipA2 PE=3 SV=1	Potri.007G078400	AT2G20860-lipoic acid synthase 1 lipoic acid synthase 1	AT2G20860	LIP1
VIII-Pink	6	Potra2n16c29529	sp|Q6NKN8|FB132_ARATH F-box protein At2g41170 OS=Arabidopsis thaliana OX=3702 GN=At2g41170 PE=2 SV=1	Potri.016G035900	AT2G26850-F-box family protein F-box family protein	AT2G26850
VIII-Pink	7	Potra2n14c27282	sp|O43061|MU136_SCHPO Meiotically up-regulated gene 136 protein OS=Schizosaccharomyces pombe (strain 972 / ATCC 24843) OX=284812 GN=mug136 PE=1 SV=1	Potri.014G116800	AT2G47180-galactinol synthase 1 galactinol synthase 1	AT2G47180	GolS1	response to cold, oxidative stress and salt stress. Overexpressor plants have increased tolerance to salt, chilling and high light stress.
VIII-Pink	8	Potra2n6c15321	sp|Q2V6K1|UGT_FRAAN Putative UDP-glucose glucosyltransferase OS=Fragaria ananassa OX=3747 GN=GT5 PE=2 SV=1	Potri.006G007400	AT3G21790-UDP-Glycosyltransferase superfamily protein UDP-Glycosyltransferase superfamily protein	AT3G21790
VIII-Pink	9	Potra2n1c412	sp|A1TEL7|MPRA_MYCVP Response regulator MprA OS=Mycolicibacterium vanbaalenii (strain DSM 7251 / JCM 13017 / NRRL B-24157 / PYR-1) OX=350058 GN=mprA PE=3 SV=1	Potri.001G050700	AT3G24190-Protein kinase superfamily protein Protein kinase superfamily protein	AT3G24190
VIII-Pink	10	Potra2n5c11896	sp|Q5T6X5|GPC6A_HUMAN G-protein coupled receptor family C group 6 member A OS=Homo sapiens OX=9606 GN=GPRC6A PE=1 SV=1	Potri.005G102700	AT3G51480-glutamate receptor 3.6 glutamate receptor 3.6	AT3G51480	GLR3.6
VIII-Pink	11	Potra2n13c25991	sp|P46493|ILVA_HAEIN L-threonine dehydratase biosynthetic IlvA OS=Haemophilus influenzae (strain ATCC 51907 / DSM 11121 / KW20 / Rd) OX=71421 GN=ilvA PE=3 SV=1	Potri.013G035200	AT4G14880-O-acetylserine (thiol) lyase (OAS-TL) isoform A1 O-acetylserine (thiol) lyase (OAS-TL) isoform A1	AT4G14880	OASA1
VIII-Pink	12	Potra2n3c7551	None available	Potri.003G107400	AT4G25170-Uncharacterized conserved protein (UCP012943) Uncharacterized conserved protein (UCP012943)	AT4G25170
VIII-Pink	13	Potra2n15c28114	sp|Q7NMD1|CRYD_GLOVI Cryptochrome DASH OS=Gloeobacter violaceus (strain ATCC 29082 / PCC 7421) OX=251221 GN=cry PE=3 SV=1	Potri.015G129500	AT4G25290-DNA photolyase DNA photolyase	AT4G25290
VIII-Pink	14	Potra2n7c16553	sp|Q9UTL2|KLP8_SCHPO Kinesin-like protein 8 OS=Schizosaccharomyces pombe (strain 972 / ATCC 24843) OX=284812 GN=klp8 PE=1 SV=1	Potri.007G010700	AT5G10470-kinesin like protein for actin based chloroplast movement 1 kinesin like protein for actin based chloroplast movement 1	AT5G10470	KAC1
VIII-Pink	15	Potra2n18c32678	sp|P55743|PMEB_PECPM Pectinesterase B OS=Pectobacterium parmentieri OX=1905730 GN=pemB PE=3 SV=2	Potri.018G068400	AT5G19730-Pectin lyase-like superfamily protein Pectin lyase-like superfamily protein	AT5G19730
VIII-Pink	16	Potra2n5c12389	sp|Q7CRQ0|URODH_AGRFC Uronate dehydrogenase OS=Agrobacterium fabrum (strain C58 / ATCC 33970) OX=176299 GN=udh PE=1 SV=2	Potri.005G053000	AT5G28840-GDP-D-mannose 3',5'-epimerase GDP-D-mannose 3',5'-epimerase	AT5G28840	GME
VIII-Pink	17	Potra2n8c18110	sp|Q5H8A5|POLLU_LOTJA Ion channel POLLUX OS=Lotus japonicus OX=34305 GN=POLLUX PE=1 SV=1	Potri.008G160700	AT5G43745-ion channel POLLUX-like protein, putative (DUF1012) ion channel POLLUX-like protein, putative (DUF1012)	AT5G43745
VIII-Pink	18	Potra2n1c637	sp|C7GPP6|AIM14_YEAS2 Probable metalloreductase AIM14 OS=Saccharomyces cerevisiae (strain JAY291) OX=574961 GN=AIM14 PE=3 SV=1	Potri.001G079000	AT5G49730-ferric reduction oxidase 6 ferric reduction oxidase 6	AT5G49730	FRO6
VIII-Pink	19	Potra2n3c8373	None available	Potri.003G006200	AT5G49920-Octicosapeptide/Phox/Bem1p family protein Octicosapeptide/Phox/Bem1p family protein	AT5G49920
VIII-Pink	20	Potra2n4c10253	sp|Q9R117|TYK2_MOUSE Non-receptor tyrosine-protein kinase TYK2 OS=Mus musculus OX=10090 GN=Tyk2 PE=1 SV=3	Potri.004G209700	AT5G58140-phototropin 2 phototropin 2	AT5G58140	PHOT2	Blue light photoreceptor
VI-Red	1	Potra2n15c28342	sp|Q9ZI45|RL22_AQUPY 50S ribosomal protein L22 OS=Aquifex pyrophilus OX=2714 GN=rplV PE=3 SV=1	Potri.015G094400	AT1G67430-Ribosomal protein L22p/L17e family protein Ribosomal protein L22p/L17e family protein	AT1G67430
VI-Red	2	Potra2n4c9517	sp|Q8SQS8|RS19_ENCCU 40S ribosomal protein S19 OS=Encephalitozoon cuniculi (strain GB-M1) OX=284813 GN=RPS19 PE=1 SV=1	Potri.004G118800	AT5G61170-Ribosomal protein S19e family protein Ribosomal protein S19e family protein	AT5G61170
VI-Red	3	Potra2n3c8080	sp|Q9GS21|RL28_DICDI 60S ribosomal protein L28 OS=Dictyostelium discoideum OX=44689 GN=rpl28 PE=2 SV=1	Potri.003G045500	AT2G19730-Ribosomal L28e protein family Ribosomal L28e protein family	AT2G19730
VI-Red	4	Potra2n15c28111	sp|A1WHC4|RS10_VEREI 30S ribosomal protein S10 OS=Verminephrobacter eiseniae (strain EF01-2) OX=391735 GN=rpsJ PE=3 SV=1	Potri.015G129800	AT3G45030-Ribosomal protein S10p/S20e family protein Ribosomal protein S10p/S20e family protein	AT3G45030
VI-Red	5	Potra2n10c21910	sp|B2V7K8|RL22_SULSY 50S ribosomal protein L22 OS=Sulfurihydrogenibium sp. (strain YO3AOP1) OX=436114 GN=rplV PE=3 SV=1	Potri.010G060400	AT1G67430-Ribosomal protein L22p/L17e family protein Ribosomal protein L22p/L17e family protein	AT1G67430
VI-Red	6	Potra2n12c24518	sp|B2V7K8|RL22_SULSY 50S ribosomal protein L22 OS=Sulfurihydrogenibium sp. (strain YO3AOP1) OX=436114 GN=rplV PE=3 SV=1	Potri.012G096600	AT1G27400-Ribosomal protein L22p/L17e family protein Ribosomal protein L22p/L17e family protein	AT1G27400
VI-Red	7	Potra2n8c16741	sp|A2BK95|RS28_HYPBU 30S ribosomal protein S28e OS=Hyperthermus butylicus (strain DSM 5456 / JCM 9403 / PLM1-5) OX=415426 GN=rps28e PE=3 SV=1	Potri.008G013200	AT5G64140-ribosomal protein S28 ribosomal protein S28	AT5G64140	RPS28
VI-Red	8	Potra2n8c17061	sp|B2V7L1|RL23_SULSY 50S ribosomal protein L23 OS=Sulfurihydrogenibium sp. (strain YO3AOP1) OX=436114 GN=rplW PE=3 SV=1	Potri.008G050200	AT3G55280-ribosomal protein L23AB ribosomal protein L23AB	AT3G55280	RPL23AB
VI-Red	9	Potra2n9c18734	sp|P38664|RL30_KLULA 60S ribosomal protein L30 OS=Kluyveromyces lactis (strain ATCC 8585 / CBS 2359 / DSM 70799 / NBRC 1267 / NRRL Y-1140 / WM37) OX=284590 GN=RPL30 PE=1 SV=2	Potri.004G196500	AT1G36240-Ribosomal protein L7Ae/L30e/S12e/Gadd45 family protein Ribosomal protein L7Ae/L30e/S12e/Gadd45 family protein	AT1G36240
VI-Red	10	Potra2n1c555	sp|A1RRN0|RS27_PYRIL 30S ribosomal protein S27e OS=Pyrobaculum islandicum (strain DSM 4184 / JCM 9189 / GEO3) OX=384616 GN=rps27e PE=3 SV=1	Potri.001G069100	AT3G61110-ribosomal protein S27 ribosomal protein S27	AT3G61110	RSP27A
VI-Red	11	Potra2n3c7048	sp|A1RRN0|RS27_PYRIL 30S ribosomal protein S27e OS=Pyrobaculum islandicum (strain DSM 4184 / JCM 9189 / GEO3) OX=384616 GN=rps27e PE=3 SV=1	Potri.001G069100	AT3G61110-ribosomal protein S27 ribosomal protein S27	AT3G61110	RSP27A
VI-Red	12	Potra2n14c26742	sp|Q8ZWL3|RS17_PYRAE 30S ribosomal protein S17 OS=Pyrobaculum aerophilum (strain ATCC 51768 / IM2 / DSM 7523 / JCM 9630 / NBRC 100827) OX=178306 GN=rps17 PE=3 SV=2	Potri.014G053300	AT4G30800-Nucleic acid-binding, OB-fold-like protein Nucleic acid-binding, OB-fold-like protein	AT4G30800
VI-Red	13	Potra2n12c24767	sp|Q9XD37|RS10_LEPIN 30S ribosomal protein S10 OS=Leptospira interrogans serogroup Icterohaemorrhagiae serovar Lai (strain 56601) OX=189518 GN=rpsJ PE=3 SV=1	Potri.012G128300	AT3G45030-Ribosomal protein S10p/S20e family protein Ribosomal protein S10p/S20e family protein	AT3G45030
VI-Red	14	Potra2n16c29956	sp|Q05474|UBIM_RAT Ubiquitin-like protein FUBI OS=Rattus norvegicus OX=10116 GN=Fau PE=3 SV=1	Potri.012G024300	AT2G36170-60S ribosomal protein L40-1 60S ribosomal protein L40-1	AT2G36170
VI-Red	15	Potra2n10c20522	sp|P0DJ51|RL35_TETTS 60S ribosomal protein L35 OS=Tetrahymena thermophila (strain SB210) OX=312017 GN=RPL35 PE=1 SV=1	Potri.010G212300	AT2G39390-Ribosomal L29 family protein Ribosomal L29 family protein	AT2G39390
VI-Red	16	Potra2n13c26180	sp|Q58827|Y1432_METJA Uncharacterized protein MJ1432 OS=Methanocaldococcus jannaschii (strain ATCC 43067 / DSM 2661 / JAL-1 / JCM 10045 / NBRC 100440) OX=243232 GN=MJ1432 PE=4 SV=1	Potri.013G013700	AT3G05590-ribosomal protein L18 ribosomal protein L18	AT3G05590	RPL18
VI-Red	17	Potra2n4c9474	sp|Q4J8P1|RL7A_SULAC 50S ribosomal protein L7Ae OS=Sulfolobus acidocaldarius (strain ATCC 33909 / DSM 639 / JCM 8929 / NBRC 15157 / NCIMB 11770) OX=330779 GN=rpl7ae PE=3 SV=1	Potri.004G113800	AT3G62870-Ribosomal protein L7Ae/L30e/S12e/Gadd45 family protein Ribosomal protein L7Ae/L30e/S12e/Gadd45 family protein	AT3G62870
VI-Red	18	Potra2n2c4161	sp|Q6L1B0|RL32_PICTO 50S ribosomal protein L32e OS=Picrophilus torridus (strain ATCC 700027 / DSM 9790 / JCM 10055 / NBRC 100828) OX=263820 GN=rpl32e PE=3 SV=1	Potri.002G249000	AT4G18100-Ribosomal protein L32e Ribosomal protein L32e	AT4G18100
VI-Red	19	Potra2n10c20545	sp|Q97BX5|RL23_THEVO 50S ribosomal protein L23 OS=Thermoplasma volcanium (strain ATCC 51530 / DSM 4299 / JCM 9571 / NBRC 15438 / GSS1) OX=273116 GN=rpl23 PE=3 SV=1	Potri.010G210300	AT3G55280-ribosomal protein L23AB ribosomal protein L23AB	AT3G55280	RPL23AB
VI-Red	20	Potra2n1c2583	None available	Potri.001G295901
XI-Green yellow	1	Potra2n1c261	sp|A8MQN2|LNK1_ARATH Protein LNK1 OS=Arabidopsis thaliana OX=3702 GN=LNK1 PE=1 SV=1	Potri.001G031800	AT5G06980-hypothetical protein hypothetical protein	AT5G06980	LNK4
XI-Green yellow	2	Potra2n12c24034	sp|Q54Z40|MYBH_DICDI Myb-like protein H OS=Dictyostelium discoideum OX=44689 GN=mybH PE=3 SV=1	Potri.012G038300	AT5G17300-Homeodomain-like superfamily protein Homeodomain-like superfamily protein	AT5G17300	RVE1
XI-Green yellow	3	Potra2n9c18794	sp|Q4PBS8|PMIP_USTMA Mitochondrial intermediate peptidase OS=Ustilago maydis (strain 521 / FGSC 9021) OX=237631 GN=OCT1 PE=3 SV=3	Potri.014G010100	AT5G65620-Zincin-like metalloproteases family protein Zincin-like metalloproteases family protein	AT5G65620
XI-Green yellow	4	Potra2n11c22495	None available	Potri.011G153600	AT1G79160-filamentous hemagglutinin transporter filamentous hemagglutinin transporter	AT1G79160
XI-Green yellow	5	Potra2n9c18937	sp|Q8GTS1|BZP24_ARATH Basic leucine zipper 24 OS=Arabidopsis thaliana OX=3702 GN=BZIP24 PE=1 SV=1	Potri.009G134900	AT2G16770-Basic-leucine zipper (bZIP) transcription factor family protein Basic-leucine zipper (bZIP) transcription factor family protein	AT2G16770	bZIP23
XI-Green yellow	6	Potra2n16c30480	sp|Q1MX30|XA21_ORYSI Receptor kinase-like protein Xa21 OS=Oryza sativa subsp. indica OX=39946 GN=XA21 PE=1 SV=1	Potri.016G133900	AT5G01820-serine/threonine protein kinase 1 serine/threonine protein kinase 1	AT5G01820	SR1
XI-Green yellow	7	Potra2n10c20657	sp|Q8K430|KLH17_RAT Kelch-like protein 17 OS=Rattus norvegicus OX=10116 GN=Klhl17 PE=1 SV=1	Potri.010G199200	AT2G39760-BTB/POZ/MATH-domains containing protein BTB/POZ/MATH-domains containing protein	AT2G39760	BPM3
XI-Green yellow	8	Potra2n9c19846	sp|Q8H112|PGL1A_ARATH PGR5-like protein 1A, chloroplastic OS=Arabidopsis thaliana OX=3702 GN=PGRL1A PE=1 SV=1	Potri.001G241400	AT5G59400-PGR5-like A protein PGR5-like A protein	AT5G59400
XI-Green yellow	9	Potra2n1c3297	sp|Q7S6X4|SIP5_NEUCR Protein sip-5 OS=Neurospora crassa (strain ATCC 24698 / 74-OR23-1A / CBS 708.71 / DSM 1257 / FGSC 987) OX=367110 GN=sip-5 PE=3 SV=1	Potri.001G378000	AT1G78420-RING/U-box superfamily protein RING/U-box superfamily protein	AT1G78420
XI-Green yellow	10	Potra2n10c20879	sp|Q9QY02|YTDC1_RAT YTH domain-containing protein 1 OS=Rattus norvegicus OX=10116 GN=Ythdc1 PE=1 SV=2	Potri.010G175500	AT1G79270-evolutionarily conserved C-terminal region 8 evolutionarily conserved C-terminal region 8	AT1G79270	ETC8
XI-Green yellow	11	Potra2n1c3059	sp|B1A0U4|ECT1_ELSFA Elsinochrome transporter 1 OS=Elsinoe fawcettii OX=40997 GN=ECT1 PE=2 SV=1	Potri.001G348300	AT5G14570-high affinity nitrate transporter 2.7 high affinity nitrate transporter 2.7	AT5G14570	NRT2.7
XI-Green yellow	12	Potra2n14c27196	sp|Q54Z40|MYBH_DICDI Myb-like protein H OS=Dictyostelium discoideum OX=44689 GN=mybH PE=3 SV=1	Potri.014G106800	AT1G01060-Homeodomain-like superfamily protein Homeodomain-like superfamily protein	AT1G01060	LHY
XI-Green yellow	13	Potra2n10c20131	sp|Q9LJ44|COL12_ARATH Zinc finger protein CONSTANS-LIKE 12 OS=Arabidopsis thaliana OX=3702 GN=COL12 PE=1 SV=2	Potri.010G251800	AT3G21150-B-box 32 B-box 32	AT3G21150	BBX32
XI-Green yellow	14	Potra2n4c9019	sp|Q9C9S2|FB91_ARATH F-box protein At1g78100 OS=Arabidopsis thaliana OX=3702 GN=At1g78100 PE=1 SV=1	Potri.004G065900	AT5G46170-F-box family protein F-box family protein	AT5G46170
XI-Green yellow	15	Potra2n6c13300	sp|F4K956|A70_ARATH Pathogen-associated molecular patterns-induced protein A70 OS=Arabidopsis thaliana OX=3702 GN=A70 PE=1 SV=1	Potri.006G228800	AT2G26110-bromodomain protein (DUF761) bromodomain protein (DUF761)	AT2G26110
XI-Green yellow	16	Potra2n6c14141	sp|Q5RGA4|MYSM1_DANRE Histone H2A deubiquitinase MYSM1 OS=Danio rerio OX=7955 GN=mysm1 PE=2 SV=2	Potri.006G133000	AT3G09600-Homeodomain-like superfamily protein Homeodomain-like superfamily protein	AT3G09600	RVE8
XI-Green yellow	17	Potra2n13c24944	sp|Q4P0H7|BBP_USTMA Branchpoint-bridging protein OS=Ustilago maydis (strain 521 / FGSC 9021) OX=237631 GN=BBP PE=3 SV=1	Potri.013G159800	AT3G08620-RNA-binding KH domain-containing protein RNA-binding KH domain-containing protein	AT3G08620
XI-Green yellow	18	Potra2n9c19654	sp|Q58119|Y709_METJA Uncharacterized transporter MJ0709 OS=Methanocaldococcus jannaschii (strain ATCC 43067 / DSM 2661 / JAL-1 / JCM 10045 / NBRC 100440) OX=243232 GN=MJ0709 PE=3 SV=1	Potri.009G053700	AT1G51340-MATE efflux family protein MATE efflux family protein	AT1G51340
XI-Green yellow	19	Potra2n2c5738	sp|Q6PB97|FXL19_MOUSE F-box/LRR-repeat protein 19 OS=Mus musculus OX=10090 GN=Fbxl19 PE=2 SV=1	Potri.002G074700	AT1G21410-F-box/RNI-like superfamily protein F-box/RNI-like superfamily protein	AT1G21410	SKP2A
XI-Green yellow	20	Potra2n2c4175	sp|G5ECN5|STRD1_CAEEL STE20-related kinase adapter protein strd-1 OS=Caenorhabditis elegans OX=6239 GN=strd-1 PE=1 SV=1	Potri.002G247500	AT4G13020-Protein kinase superfamily protein Protein kinase superfamily protein	AT4G13020	MHK
XIII-Salmon	1	Potra2n15c28849	None available	Potri.015G039900	AT1G18180-3-oxo-5-alpha-steroid 4-dehydrogenase (DUF1295) 3-oxo-5-alpha-steroid 4-dehydrogenase (DUF1295)	AT1G18180
XIII-Salmon	2	Potra2n14c26415	sp|Q93V61|LCAT3_ARATH Phospholipase A(1) LCAT3 OS=Arabidopsis thaliana OX=3702 GN=LCAT3 PE=1 SV=1	Potri.014G014400	AT1G27480-alpha/beta-Hydrolases superfamily protein alpha/beta-Hydrolases superfamily protein	AT1G27480
XIII-Salmon	3	Potra2n2c6406	sp|F4K5K6|PMIR1_ARATH Protein PLASTID MOVEMENT IMPAIRED 1-RELATED 1 OS=Arabidopsis thaliana OX=3702 GN=PMIR1 PE=2 SV=1	Potri.002G006100	AT1G42550-plastid movement impaired1 plastid movement impaired1	AT1G42550	PMI1
XIII-Salmon	4	Potra2n2c5665	sp|P71875|KSHA_MYCTU 3-ketosteroid-9-alpha-monooxygenase, oxygenase component OS=Mycobacterium tuberculosis (strain ATCC 25618 / H37Rv) OX=83332 GN=kshA PE=1 SV=2	Potri.002G083200	AT1G44446-Pheophorbide a oxygenase family protein with Rieske 2Fe-2S domain-containing protein Pheophorbide a oxygenase family protein with Rieske 2Fe-2S domain-containing protein	AT1G44446	CH1
XIII-Salmon	5	Potra2n7c16581	sp|Q3S8R0|OXYE_STRRM 6-methylpretetramide 4-monooxygenase OS=Streptomyces rimosus OX=1927 GN=oxyE PE=1 SV=1	Potri.007G007600	AT2G22830-squalene epoxidase 2 squalene epoxidase 2	AT2G22830	SQE2
XIII-Salmon	6	Potra2n18c33125	sp|P42436|NASE_BACSU Assimilatory nitrite reductase [NAD(P)H] small subunit OS=Bacillus subtilis (strain 168) OX=224308 GN=nasE PE=2 SV=1	Potri.018G015700	AT2G24820-translocon at the inner envelope membrane of chloroplasts 55-II translocon at the inner envelope membrane of chloroplasts 55-II	AT2G24820	TIC55-II
XIII-Salmon	7	Potra2n3c7936	sp|Q7SI68|CRYD_NEUCR Putative cryptochrome DASH, mitochondrial OS=Neurospora crassa (strain ATCC 24698 / 74-OR23-1A / CBS 708.71 / DSM 1257 / FGSC 987) OX=367110 GN=cry PE=3 SV=1	Potri.003G060000	AT3G15620-DNA photolyase family protein DNA photolyase family protein	AT3G15620	UVR3	response to UV
XIII-Salmon	8	Potra2n10c22334	sp|C0LGS3|Y4372_ARATH Probable LRR receptor-like serine/threonine-protein kinase At4g37250 OS=Arabidopsis thaliana OX=3702 GN=At4g37250 PE=1 SV=1	Potri.010G002500	AT3G17510-CBL-interacting protein kinase 1 CBL-interacting protein kinase 1	AT3G17510	CIPK1
XIII-Salmon	9	Potra2n8c17285	sp|Q9C9Z2|RER3_ARATH Protein RETICULATA-RELATED 3, chloroplastic OS=Arabidopsis thaliana OX=3702 GN=RER3 PE=1 SV=1	Potri.008G074300	AT3G56140-DUF399 family protein, putative (DUF399 and DUF3411) DUF399 family protein, putative (DUF399 and DUF3411)	AT3G56140	RER6
XIII-Salmon	10	Potra2n19c33909	None available	Potri.019G056400	AT3G56290-potassium transporter potassium transporter	AT3G56290
XIII-Salmon	11	Potra2n14c27078	sp|Q80TF4|KLH13_MOUSE Kelch-like protein 13 OS=Mus musculus OX=10090 GN=Klhl13 PE=2 SV=3	Potri.014G093700	AT3G61600-POZ/BTB containin G-protein 1 POZ/BTB containin G-protein 1	AT3G61600	POB1
XIII-Salmon	12	Potra2n1c3678	sp|Q5UR78|TM189_MIMIV Probable fatty acid desaturase MIMI_L630 OS=Acanthamoeba polyphaga mimivirus OX=212035 GN=MIMI_L630 PE=3 SV=1	Potri.001G424700	AT4G27030-fatty acid desaturase A fatty acid desaturase A	AT4G27030	FADA
XIII-Salmon	13	Potra2n2c5911	sp|Q7Z859|LCPS_PHARH Bifunctional lycopene cyclase/phytoene synthase OS=Phaffia rhodozyma OX=5421 GN=crtYB PE=2 SV=1	Potri.002G056800	AT5G17230-PHYTOENE SYNTHASE PHYTOENE SYNTHASE	AT5G17230	PSY	carotenoid biosynthesis
XIII-Salmon	14	Potra2n12c23965	sp|P62181|RP28_BACTK RNA polymerase sigma-28 factor OS=Bacillus thuringiensis subsp. kurstaki OX=29339 GN=sigK PE=1 SV=1	Potri.012G031100	AT5G24120-sigma factor E sigma factor E	AT5G24120	SIGE	light responses
XIII-Salmon	15	Potra2n15c29011	sp|P44404|RPOH_HAEIN RNA polymerase sigma factor RpoH OS=Haemophilus influenzae (strain ATCC 51907 / DSM 11121 / KW20 / Rd) OX=71421 GN=rpoH PE=3 SV=1	Potri.015G022100	AT5G24120-sigma factor E sigma factor E	AT5G24120	SIGE	light responses
XIII-Salmon	16	Potra2n6c12862	sp|B0WRR9|CRY1_CULQU Cryptochrome-1 OS=Culex quinquefasciatus OX=7176 GN=cry PE=3 SV=1	Potri.006G277500	AT5G24850-cryptochrome 3 cryptochrome 3	AT5G24850	CRY3	photoreactive repair, likely to act as a photoreceptor
XIII-Salmon	17	Potra2n17c31139	sp|Q8LEA8|EID1_ARATH Phytochrome A-associated F-box protein OS=Arabidopsis thaliana OX=3702 GN=EID1 PE=1 SV=2	Potri.017G090300	AT5G39360-EID1-like 2 EID1-like 2	AT5G39360	EDL2
XIII-Salmon	18	Potra2n11c22740	sp|Q96JP2|MY15B_HUMAN Unconventional myosin-XVB OS=Homo sapiens OX=9606 GN=MYO15B PE=1 SV=3	Potri.011G126800	AT5G54280-myosin 2 myosin 2	AT5G54280	ATM2
XIII-Salmon	19	Potra2n6c14697	sp|Q9LU68|CIA2_ARATH Protein CHLOROPLAST IMPORT APPARATUS 2 OS=Arabidopsis thaliana OX=3702 GN=CIA2 PE=1 SV=1	Potri.006G075200	AT5G57180-chloroplast import apparatus 2 chloroplast import apparatus 2	AT5G57180	CIA2	protein targeting to chloroplast
XIII-Salmon	20	Potra2n4c9688	sp|P0DKL2|OP10_MAIZE Protein OPAQUE10 OS=Zea mays OX=4577 GN=O10 PE=1 SV=1	Potri.004G140000
XII-Tan	1	Potra2n8c17743	sp|Q940A6|PP325_ARATH Pentatricopeptide repeat-containing protein At4g19440, chloroplastic OS=Arabidopsis thaliana OX=3702 GN=At4g19440 PE=2 SV=2	Potri.008G121400	AT1G13410-Tetratricopeptide repeat (TPR)-like superfamily protein Tetratricopeptide repeat (TPR)-like superfamily protein	AT1G13410
XII-Tan	2	Potra2n19c33707	sp|Q9LSQ2|PP239_ARATH Putative pentatricopeptide repeat-containing protein At3g16890, mitochondrial OS=Arabidopsis thaliana OX=3702 GN=PPR40 PE=3 SV=1	Potri.019G075400	AT1G71460-Pentatricopeptide repeat (PPR-like) superfamily protein Pentatricopeptide repeat (PPR-like) superfamily protein	AT1G71460
XII-Tan	3	Potra2n1c3851	sp|Q0WNP3|PP319_ARATH Pentatricopeptide repeat-containing protein At4g18520, chloroplastic OS=Arabidopsis thaliana OX=3702 GN=PCMP-A2 PE=1 SV=1	Potri.001G457300	AT1G79080-Pentatricopeptide repeat (PPR) superfamily protein Pentatricopeptide repeat (PPR) superfamily protein	AT1G79080
XII-Tan	4	Potra2n3c6862	sp|P49687|NU145_YEAST Nucleoporin NUP145 OS=Saccharomyces cerevisiae (strain ATCC 204508 / S288c) OX=559292 GN=NUP145 PE=1 SV=1	Potri.003G180100	AT1G80680-SUPPRESSOR OF AUXIN RESISTANCE 3 SUPPRESSOR OF AUXIN RESISTANCE 3	AT1G80680	SAR3
XII-Tan	5	Potra2n10c21002	sp|Q9SAH2|PP137_ARATH Pentatricopeptide repeat-containing protein At1g80880, mitochondrial OS=Arabidopsis thaliana OX=3702 GN=At1g80880 PE=2 SV=1	Potri.010G161800	AT2G03380-Pentatricopeptide repeat (PPR) superfamily protein Pentatricopeptide repeat (PPR) superfamily protein	AT2G03380	PPR96
XII-Tan	6	Potra2n7c15963	sp|Q6SW87|RIR1_HCMVM Ribonucleoside-diphosphate reductase large subunit-like protein OS=Human cytomegalovirus (strain Merlin) OX=295027 GN=RIR1 PE=3 SV=1	Potri.007G076700	AT2G21790-ribonucleotide reductase 1 ribonucleotide reductase 1	AT2G21790	RNR1
XII-Tan	7	Potra2n4c8864	sp|Q66JD1|ATPF1_XENTR ATP synthase mitochondrial F1 complex assembly factor 1 OS=Xenopus tropicalis OX=8364 GN=atpaf1 PE=2 SV=1	Potri.004G052200	AT2G34050-ATP synthase F1 complex assembly factor ATP synthase F1 complex assembly factor	AT2G34050
XII-Tan	8	Potra2n10c20469	sp|Q9FY68|PUMP6_ARATH Mitochondrial uncoupling protein 6 OS=Arabidopsis thaliana OX=3702 GN=PUMP6 PE=2 SV=1	Potri.010G217900	AT2G35800-mitochondrial substrate carrier family protein mitochondrial substrate carrier family protein	AT2G35800	SAMTL
XII-Tan	9	Potra2n16c29937	sp|Q3E9F0|PP392_ARATH Pentatricopeptide repeat-containing protein At5g18475 OS=Arabidopsis thaliana OX=3702 GN=At5g18475 PE=2 SV=1	Potri.016G075000	AT2G41080-pentatricopeptide (PPR) repeat protein pentatricopeptide (PPR) repeat protein	AT2G41080
XII-Tan	10	Potra2n14c26847	sp|Q56XR6|PP421_ARATH Pentatricopeptide repeat-containing protein At5g46680 OS=Arabidopsis thaliana OX=3702 GN=At5g46680 PE=2 SV=2	Potri.014G068800	AT2G45350-Pentatricopeptide repeat (PPR) superfamily protein Pentatricopeptide repeat (PPR) superfamily protein	AT2G45350	CRR4
XII-Tan	11	Potra2n10c20749	sp|Q9C778|ELP4_ARATH Elongator complex protein 4 OS=Arabidopsis thaliana OX=3702 GN=ELP4 PE=1 SV=1	Potri.010G189500	AT3G11220-Paxneb protein-like protein Paxneb protein-like protein	AT3G11220	ELO1
XII-Tan	12	Potra2n17c30747	sp|Q8GWE0|PP314_ARATH Pentatricopeptide repeat-containing protein At4g16390, chloroplastic OS=Arabidopsis thaliana OX=3702 GN=P67 PE=1 SV=3	Potri.017G137200	AT3G14330-Tetratricopeptide repeat (TPR)-like superfamily protein Tetratricopeptide repeat (TPR)-like superfamily protein	AT3G14330	CREF3
XII-Tan	13	Potra2n6c15319	sp|Q9GLD9|UDB33_MACMU UDP-glucuronosyltransferase 2B33 OS=Macaca mulatta OX=9544 GN=UGT2B33 PE=1 SV=1	Potri.006G007800	AT3G22150-Tetratricopeptide repeat (TPR)-like superfamily protein Tetratricopeptide repeat (TPR)-like superfamily protein	AT3G22150	AEF1
XII-Tan	14	Potra2n15c29053	sp|Q940Q2|PPR19_ARATH Pentatricopeptide repeat-containing protein At1g07590, mitochondrial OS=Arabidopsis thaliana OX=3702 GN=At1g07590 PE=2 SV=1	Potri.015G018700	AT3G49170-Tetratricopeptide repeat (TPR)-like superfamily protein Tetratricopeptide repeat (TPR)-like superfamily protein	AT3G49170
XII-Tan	15	Potra2n5c11338	sp|A3KPF8|PP131_ARATH Pentatricopeptide repeat-containing protein At1g79080, chloroplastic OS=Arabidopsis thaliana OX=3702 GN=At1g79080 PE=2 SV=1	Potri.005G170300	AT4G18520-Pentatricopeptide repeat (PPR) superfamily protein Pentatricopeptide repeat (PPR) superfamily protein	AT4G18520	SEL1
XII-Tan	16	Potra2n11c23360	sp|Q5YDB5|CPL2_ARATH RNA polymerase II C-terminal domain phosphatase-like 2 OS=Arabidopsis thaliana OX=3702 GN=CPL2 PE=1 SV=3	Potri.011G049400	AT4G21670-C-terminal domain phosphatase-like 1 C-terminal domain phosphatase-like 1	AT4G21670	CPL1
XII-Tan	17	Potra2n13c25096	sp|Q7V0Z8|LIPA2_PROMP Lipoyl synthase 2 OS=Prochlorococcus marinus subsp. pastoris (strain CCMP1986 / NIES-2087 / MED4) OX=59919 GN=lipA2 PE=3 SV=1	Potri.013G136000	AT5G08415-Radical SAM superfamily protein Radical SAM superfamily protein	AT5G08415	LIP1
XII-Tan	18	Potra2n17c31263	sp|Q8VYR5|PP351_ARATH Pentatricopeptide repeat-containing protein At4g35850, mitochondrial OS=Arabidopsis thaliana OX=3702 GN=At4g35850 PE=1 SV=1	Potri.017G075700	AT5G39980-Tetratricopeptide repeat (TPR)-like superfamily protein Tetratricopeptide repeat (TPR)-like superfamily protein	AT5G39980
XII-Tan	19	Potra2n10c20154	None available
XII-Tan	20	Potra2n9c19801	sp|Q8VZE4|PP299_ARATH Pentatricopeptide repeat-containing protein At4g01570 OS=Arabidopsis thaliana OX=3702 GN=At4g01570 PE=2 SV=1	Potri.009G037600	AT3G46790-Tetratricopeptide repeat (TPR)-like superfamily protein Tetratricopeptide repeat (TPR)-like superfamily protein	AT3G46790	CRR2
XIV-Cyan	1	Potra2n8c16681	sp|Q8H4D4|TYW23_ORYSJ tRNA wybutosine-synthesizing protein 2/3/4 OS=Oryza sativa subsp. japonica OX=39947 GN=Os07g0515000 PE=2 SV=1	Potri.008G006300	AT1G51550-Kelch repeat-containing F-box family protein Kelch repeat-containing F-box family protein	AT1G51550
XIV-Cyan	2	Potra2n2c6154	sp|Q9LVP0|Y5639_ARATH Probable leucine-rich repeat receptor-like protein kinase At5g63930 OS=Arabidopsis thaliana OX=3702 GN=At5g63930 PE=1 SV=1	Potri.002G032100	AT1G59580-mitogen-activated protein kinase homolog 2 mitogen-activated protein kinase homolog 2	AT1G59580	MPK2
XIV-Cyan	3	Potra2n4c8654	None available	Potri.004G029600	AT1G61667-serine protease, putative (Protein of unknown function, DUF538) serine protease, putative (Protein of unknown function, DUF538)	AT1G61667
XIV-Cyan	4	Potra2n3c7304	sp|Q9CAK4|ROH1_ARATH Protein ROH1 OS=Arabidopsis thaliana OX=3702 GN=ROH1 PE=1 SV=1	Potri.003G132100	AT1G63930-from the Czech 'roh' meaning 'corner' from the Czech 'roh' meaning 'corner'	AT1G63930	ROH1
XIV-Cyan	5	Potra2n6c13350	sp|Q8LB08|ADT4_ARATH ADP,ATP carrier protein ER-ANT1 OS=Arabidopsis thaliana OX=3702 GN=ER-ANT1 PE=2 SV=2	Potri.018G050300	AT1G72820-Mitochondrial substrate carrier family protein Mitochondrial substrate carrier family protein	AT1G72820
XIV-Cyan	6	Potra2n1c1295	sp|Q9P2S6|ANKY1_HUMAN Ankyrin repeat and MYND domain-containing protein 1 OS=Homo sapiens OX=9606 GN=ANKMY1 PE=2 SV=2	Potri.001G149400	AT2G35170-Histone H3 K4-specific methyltransferase SET7/9 family protein Histone H3 K4-specific methyltransferase SET7/9 family protein	AT2G35170
XIV-Cyan	7	Potra2n8c17202	sp|Q551X6|MCFV_DICDI Mitochondrial substrate carrier family protein V OS=Dictyostelium discoideum OX=44689 GN=mcfV PE=3 SV=1	Potri.010G192600	AT2G39970-Mitochondrial substrate carrier family protein Mitochondrial substrate carrier family protein	AT2G39970	PXN
XIV-Cyan	8	Potra2n14c27067	None available	Potri.014G092200	AT2G46220-DUF2358 family protein (DUF2358) DUF2358 family protein (DUF2358)	AT2G46220
XIV-Cyan	9	Potra2n2c4174	sp|Q9LVJ0|UVB31_ARATH UV-B-induced protein At3g17800, chloroplastic OS=Arabidopsis thaliana OX=3702 GN=At3g17800 PE=2 SV=1	Potri.002G247700	AT3G07310-phosphoserine aminotransferase, putative (DUF760) phosphoserine aminotransferase, putative (DUF760)	AT3G07310
XIV-Cyan	10	Potra2n1c531	sp|Q03200|LIRP1_ORYSJ Light-regulated protein, chloroplastic OS=Oryza sativa subsp. japonica OX=39947 GN=LIR1 PE=1 SV=1	Potri.001G066400	AT3G26740-CCR-like protein CCR-like protein	AT3G26740	CCL
XIV-Cyan	11	Potra2n2c4629	sp|Q8VYN9|PHO32_ARATH Universal stress protein PHOS32 OS=Arabidopsis thaliana OX=3702 GN=PHOS32 PE=1 SV=1	Potri.002G196700	AT3G62550-Adenine nucleotide alpha hydrolases-like superfamily protein Adenine nucleotide alpha hydrolases-like superfamily protein	AT3G62550
XIV-Cyan	12	Potra2n8c17288	sp|Q39096|ERD15_ARATH Protein EARLY RESPONSIVE TO DEHYDRATION 15 OS=Arabidopsis thaliana OX=3702 GN=ERD15 PE=1 SV=1	Potri.008G074600	AT4G14270-polyadenylate-binding protein interacting protein polyadenylate-binding protein interacting protein	AT4G14270	CID2
XIV-Cyan	13	Potra2n11c23355	sp|P24805|TSJT1_TOBAC Stem-specific protein TSJT1 OS=Nicotiana tabacum OX=4097 GN=TSJT1 PE=2 SV=1	Potri.011G049900	AT4G27450-aluminum induced protein with YGL and LRDR motifs aluminum induced protein with YGL and LRDR motifs	AT4G27450
XIV-Cyan	14	Potra2n19c33378	None available	Potri.019G116300	AT4G28240-Wound-responsive family protein Wound-responsive family protein	AT4G28240	WIP1
XIV-Cyan	15	Potra2n5c11874	sp|Q8NE28|STKL1_HUMAN Serine/threonine kinase-like domain-containing protein STKLD1 OS=Homo sapiens OX=9606 GN=STKLD1 PE=2 SV=5	Potri.005G106200	AT4G35780-ACT-like protein tyrosine kinase family protein ACT-like protein tyrosine kinase family protein	AT4G35780	STY17
XIV-Cyan	16	Potra2n1c1918	sp|P34164|SIP2_YEAST SNF1 protein kinase subunit beta-2 OS=Saccharomyces cerevisiae (strain ATCC 204508 / S288c) OX=559292 GN=SIP2 PE=1 SV=3	Potri.001G220800	AT5G21170-5'-AMP-activated protein kinase beta-2 subunit protein 5'-AMP-activated protein kinase beta-2 subunit protein	AT5G21170	AKINBETA1
XIV-Cyan	17	Potra2n18c32838	None available	Potri.018G048100	AT5G21940-hybrid signal transduction histidine kinase M-like protein hybrid signal transduction histidine kinase M-like protein	AT5G21940
XIV-Cyan	18	Potra2n1c1672	None available	Potri.001G190700	AT5G56550-oxidative stress 3 oxidative stress 3	AT5G56550	OXS3
XIV-Cyan	19	Potra2n9c19732	sp|Q9M022|AIRP2_ARATH E3 ubiquitin-protein ligase AIRP2 OS=Arabidopsis thaliana OX=3702 GN=AIRP2 PE=1 SV=1	Potri.009G045400	AT5G58787-RING/U-box superfamily protein RING/U-box superfamily protein	AT5G58787	ATAIRP4
XIV-Cyan	20	Potra2n16c30361	sp|P76230|YDJK_ECOLI Putative metabolite transport protein YdjK OS=Escherichia coli (strain K12) OX=83333 GN=ydjK PE=3 SV=1	Potri.016G120700	AT5G61520-Major facilitator superfamily protein Major facilitator superfamily protein	AT5G61520
XIV-Light yellow	1	Potra2n10c20508	sp|P80738|H4Y_BLEJA Histone H4 (Fragment) OS=Blepharisma japonicum OX=5961 PE=1 SV=2	Potri.005G115300	AT1G07660-Histone superfamily protein Histone superfamily protein	AT1G07660
XIV-Light yellow	2	Potra2n18c32457	sp|P80738|H4Y_BLEJA Histone H4 (Fragment) OS=Blepharisma japonicum OX=5961 PE=1 SV=2	Potri.005G115300	AT1G07660-Histone superfamily protein Histone superfamily protein	AT1G07660
XIV-Light yellow	3	Potra2n5c11784	sp|P80738|H4Y_BLEJA Histone H4 (Fragment) OS=Blepharisma japonicum OX=5961 PE=1 SV=2	Potri.005G115300	AT1G07660-Histone superfamily protein Histone superfamily protein	AT1G07660
XIV-Light yellow	4	Potra2n8c16880	sp|Q54BC2|H2BV1_DICDI Histone H2B.v1 OS=Dictyostelium discoideum OX=44689 GN=H2Bv1 PE=3 SV=1	Potri.008G029900	AT1G07790-Histone superfamily protein Histone superfamily protein	AT1G07790	HTB1
XIV-Light yellow	5	Potra2n8c16884	sp|Q54BC2|H2BV1_DICDI Histone H2B.v1 OS=Dictyostelium discoideum OX=44689 GN=H2Bv1 PE=3 SV=1	Potri.008G029900	AT1G07790-Histone superfamily protein Histone superfamily protein	AT1G07790	HTB1
XIV-Light yellow	6	Potra2n11c22684	sp|Q5M8Q2|H2AL1_MOUSE Histone H2A-like 1 OS=Mus musculus OX=10090 GN=H2al1a PE=2 SV=1	Potri.011G131400	AT1G51060-histone H2A 10 histone H2A 10	AT1G51060	HTA10
XIV-Light yellow	7	Potra2n9c19095	sp|Q09511|RSP4_CAEEL Probable splicing factor, arginine/serine-rich 4 OS=Caenorhabditis elegans OX=6239 GN=rsp-4 PE=3 SV=1	Potri.009G116400	AT2G21660-cold, circadian rhythm, and rna binding 2 cold, circadian rhythm, and rna binding 2	AT2G21660	GRP7
XIV-Light yellow	8	Potra2n4c9818	sp|Q921F2|TADBP_MOUSE TAR DNA-binding protein 43 OS=Mus musculus OX=10090 GN=Tardbp PE=1 SV=1	Potri.004G155300	AT2G21660-cold, circadian rhythm, and rna binding 2 cold, circadian rhythm, and rna binding 2	AT2G21660	GRP7
XIV-Light yellow	9	Potra2n17c30845	sp|Q54BC2|H2BV1_DICDI Histone H2B.v1 OS=Dictyostelium discoideum OX=44689 GN=H2Bv1 PE=3 SV=1	Potri.004G091200	AT2G28720-Histone superfamily protein Histone superfamily protein	AT2G28720
XIV-Light yellow	10	Potra2n2c4922	sp|O03983|LEA14_ARATH Probable desiccation-related protein LEA14 OS=Arabidopsis thaliana OX=3702 GN=LEA14 PE=1 SV=1	Potri.002G165000	AT2G46140-Late embryogenesis abundant protein Late embryogenesis abundant protein	AT2G46140	LEA27
XIV-Light yellow	11	Potra2n7c15856	sp|Q9V6Q2|CID_DROME Histone H3-like centromeric protein cid OS=Drosophila melanogaster OX=7227 GN=cid PE=1 SV=2	Potri.002G026800	AT4G40030-Histone superfamily protein Histone superfamily protein	AT4G40030
XIV-Light yellow	12	Potra2n2c6202	sp|Q9V6Q2|CID_DROME Histone H3-like centromeric protein cid OS=Drosophila melanogaster OX=7227 GN=cid PE=1 SV=2	Potri.002G026800	AT4G40040-Histone superfamily protein Histone superfamily protein	AT4G40040
XIV-Light yellow	13	Potra2n5c12218	sp|Q9V6Q2|CID_DROME Histone H3-like centromeric protein cid OS=Drosophila melanogaster OX=7227 GN=cid PE=1 SV=2	Potri.002G026800	AT4G40040-Histone superfamily protein Histone superfamily protein	AT4G40040
XIV-Light yellow	14	Potra2n2c5505	sp|Q9V6Q2|CID_DROME Histone H3-like centromeric protein cid OS=Drosophila melanogaster OX=7227 GN=cid PE=1 SV=2	Potri.002G026800	AT4G40040-Histone superfamily protein Histone superfamily protein	AT4G40040
XIV-Light yellow	15	Potra2n5c10732	sp|Q9V6Q2|CID_DROME Histone H3-like centromeric protein cid OS=Drosophila melanogaster OX=7227 GN=cid PE=1 SV=2	Potri.002G026800	AT4G40040-Histone superfamily protein Histone superfamily protein	AT4G40040
XIV-Light yellow	16	Potra2n6c14627	sp|Q54HV9|H2AV2_DICDI Histone H2A.v2 OS=Dictyostelium discoideum OX=44689 GN=H2Av2 PE=3 SV=1	Potri.006G082300	AT5G02560-histone H2A 12 histone H2A 12	AT5G02560	HTA12
XIV-Light yellow	17	Potra2n1c112	sp|P15984|PERX_WHEAT Peroxidase (Fragment) OS=Triticum aestivum OX=4565 PE=2 SV=1	Potri.001G011500	AT5G06720-peroxidase 2 peroxidase 2	AT5G06720	PA2
XIV-Light yellow	18	Potra2n15c28563	sp|Q53782|SPLC_STAAU Serine protease SplC OS=Staphylococcus aureus OX=1280 GN=splC PE=1 SV=1	Potri.015G073100	AT5G40200-DegP protease 9 DegP protease 9	AT5G40200	DEG9
XIV-Light yellow	19	Potra2n1c3610	sp|Q5M8Q2|H2AL1_MOUSE Histone H2A-like 1 OS=Mus musculus OX=10090 GN=H2al1a PE=2 SV=1	Potri.001G415700	AT5G54640-Histone superfamily protein Histone superfamily protein	AT5G54640	RAT5
XIV-Light yellow	20	Potra2n10c21773	None available
X-Purple	1	Potra2n5c11216	sp|P35622|TNNC_MIZYE Troponin C OS=Mizuhopecten yessoensis OX=6573 PE=1 SV=1	Potri.005G183300	AT1G21550-Calcium-binding EF-hand family protein Calcium-binding EF-hand family protein	AT1G21550	CML44	Potential calcium sensor
X-Purple	2	Potra2n15c28797	sp|F4K2R6|CB60G_ARATH Calmodulin-binding protein 60 G OS=Arabidopsis thaliana OX=3702 GN=CBP60G PE=1 SV=1	Potri.015G045300	AT1G73805-Calmodulin binding protein-like protein Calmodulin binding protein-like protein	AT1G73805	SARD1
X-Purple	3	Potra2n12c24169	sp|F4K2R6|CB60G_ARATH Calmodulin-binding protein 60 G OS=Arabidopsis thaliana OX=3702 GN=CBP60G PE=1 SV=1	Potri.012G054900	AT1G73805-Calmodulin binding protein-like protein Calmodulin binding protein-like protein	AT1G73805	SARD1
X-Purple	4	Potra2n5c10570	sp|Q54QI2|Y9877_DICDI Serine/threonine-protein kinase DDB_G0283821 OS=Dictyostelium discoideum OX=44689 GN=DDB_G0283821 PE=3 SV=1	Potri.005G251900	AT1G76360-Protein kinase superfamily protein Protein kinase superfamily protein	AT1G76360		serine/threonine kinase activity
X-Purple	5	Potra2n456s35727	sp|Q91755|GRIK2_XENLA Glutamate receptor ionotropic, kainate 2 (Fragment) OS=Xenopus laevis OX=8355 GN=grik2 PE=2 SV=1	Potri.001G375200	AT2G29110-glutamate receptor 2.8 glutamate receptor 2.8	AT2G29110	GLR2.8	non-selective cation channel, light-signal transduction, calcium signaling
X-Purple	6	Potra2n8c17225	None available	Potri.008G067700	AT2G40095-Alpha/beta hydrolase related protein Alpha/beta hydrolase related protein	AT2G40095		hydrolase activity
X-Purple	7	Potra2n15c28598	sp|Q4F883|SG101_ARATH Senescence-associated carboxylesterase 101 OS=Arabidopsis thaliana OX=3702 GN=SAG101 PE=1 SV=1	Potri.015G069600	AT3G48090-alpha/beta-Hydrolases superfamily protein alpha/beta-Hydrolases superfamily protein	AT3G48090	EDS1	Defense response, SA-mediated signaling, systemic acquired resistance (SAR)
X-Purple	8	Potra2n584s36054	sp|Q8IZP2|ST134_HUMAN Putative protein FAM10A4 OS=Homo sapiens OX=9606 GN=ST13P4 PE=5 SV=1	Potri.004G071100	AT4G11260-phosphatase-like protein phosphatase-like protein	AT4G11260	SGT1B	defense response, may be involved in heat shock response, JA-mediated signaling
X-Purple	9	Potra2n5c11188	None available	Potri.005G186200	AT4G19950-polyadenylate-binding protein 1-B-binding protein polyadenylate-binding protein 1-B-binding protein	AT4G19950
X-Purple	10	Potra2n7c16389	sp|Q9FVV8|FB87_ARATH Putative F-box protein At1g71320 OS=Arabidopsis thaliana OX=3702 GN=At1g71320 PE=4 SV=1	Potri.007G027200	AT5G07610-F-box family protein F-box family protein	AT5G07610
X-Purple	11	Potra2n10c20112	sp|Q9C629|FB35_ARATH Putative F-box protein At1g46840 OS=Arabidopsis thaliana OX=3702 GN=At1g46840 PE=4 SV=1	Potri.010G254000	AT5G07610-F-box family protein F-box family protein	AT5G07610
X-Purple	12	Potra2n10c20141	None available	Potri.010G251000	AT5G10695-methionyl-tRNA synthetase methionyl-tRNA synthetase	AT5G10695		Methionyl-tRNA synthetase
X-Purple	13	Potra2n6c13344	sp|Q9SUP6|WRK53_ARATH Probable WRKY transcription factor 53 OS=Arabidopsis thaliana OX=3702 GN=WRKY53 PE=1 SV=1	Potri.006G224100	AT5G26170-WRKY DNA-binding protein 50 WRKY DNA-binding protein 50	AT5G26170	WRKY50	Defense response, JA-mediated signaling
X-Purple	14	Potra2n4c9319	sp|O73792|TIE1_DANRE Tyrosine-protein kinase receptor Tie-1 (Fragment) OS=Danio rerio OX=7955 GN=tie1 PE=2 SV=1	Potri.004G097100	AT5G38210-Protein kinase family protein Protein kinase family protein	AT5G38210	LRK10L-1.3	Receptor-like kinase
X-Purple	15	Potra2n17c31183	sp|O18757|SCMC1_RABIT Calcium-binding mitochondrial carrier protein SCaMC-1 OS=Oryctolagus cuniculus OX=9986 GN=SLC25A24 PE=1 SV=1	Potri.017G084800	AT5G39670-Calcium-binding EF-hand family protein Calcium-binding EF-hand family protein	AT5G39670	CML46	Potential calcium sensor
X-Purple	16	Potra2n14c27769	sp|P46351|YTH1_PANTH Uncharacterized 45.4 kDa protein in thiaminase I 5'region OS=Paenibacillus thiaminolyticus OX=49283 PE=4 SV=1	Potri.014G168400	AT5G47650-nudix hydrolase homolog 2 nudix hydrolase homolog 2	AT5G47650	NUDT2	defense response
X-Purple	17	Potra2n2c4867	sp|Q8GXE6|AKT6_ARATH Potassium channel AKT6 OS=Arabidopsis thaliana OX=3702 GN=AKT6 PE=1 SV=2	Potri.002G170000	AT5G53130-cyclic nucleotide gated channel 1 cyclic nucleotide gated channel 1	AT5G53130	CNGC1	ion channel activity, calcium signaling
X-Purple	18	Potra2n5c12665	sp|Q9C9T2|SARD1_ARATH Protein SAR DEFICIENT 1 OS=Arabidopsis thaliana OX=3702 GN=SARD1 PE=1 SV=1	Potri.005G020200	AT5G57580-Calmodulin-binding protein Calmodulin-binding protein	AT5G57580	CBP60B	Salicylic acid biosynthesis
X-Purple	19	Potra2n5c12086	sp|Q9CAR4|WRK36_ARATH Probable WRKY transcription factor 36 OS=Arabidopsis thaliana OX=3702 GN=WRKY36 PE=2 SV=1	Potri.005G085200	AT5G64810-WRKY DNA-binding protein 51 WRKY DNA-binding protein 51	AT5G64810	WRKY51	Positive regulation of SA-mediated signaling and negative regulation of JA-mediated signaling
X-Purple	20	Potra2n203s34950	sp|F4JT82|RPP2C_ARATH Probable disease resistance protein At4g19520 OS=Arabidopsis thaliana OX=3702 GN=At4g19520 PE=3 SV=1	Potri.007G039100	AT5G66900-Disease resistance protein (CC-NBS-LRR class) family Disease resistance protein (CC-NBS-LRR class) family	AT5G66900		defense response
XVII-Grey60	1	Potra2n5c11741	sp|Q8MYQ1|Y31E_CAEEL Putative serine/threonine-protein kinase F31E3.2 OS=Caenorhabditis elegans OX=6239 GN=F31E3.2 PE=3 SV=1	Potri.005G119500	AT2G18170-MAP kinase 7 MAP kinase 7	AT2G18170	MPK7
XVII-Grey60	2	Potra2n11c22780	sp|Q9LV77|ASNS2_ARATH Asparagine synthetase [glutamine-hydrolyzing] 2 OS=Arabidopsis thaliana OX=3702 GN=ASN2 PE=2 SV=1	Potri.011G122100	AT4G27450-aluminum induced protein with YGL and LRDR motifs aluminum induced protein with YGL and LRDR motifs	AT4G27450	HUP54
XVII-Grey60	3	Potra2n1c2206	sp|Q9WTN6|S22AL_MOUSE Solute carrier family 22 member 21 OS=Mus musculus OX=10090 GN=Slc22a21 PE=2 SV=1	Potri.001G253800	AT1G77210-sugar transporter 14 sugar transporter 14	AT1G77210	STP14
XVII-Grey60	4	Potra2n14c26436	sp|B2JQW2|MHPC_PARP8 2-hydroxy-6-oxononadienedioate/2-hydroxy-6-oxononatrienedioate hydrolase OS=Paraburkholderia phymatum (strain DSM 17167 / CIP 108236 / LMG 21445 / STM815) OX=391038 GN=mhpC PE=3 SV=1	Potri.014G016500	AT3G03990-alpha/beta-Hydrolases superfamily protein alpha/beta-Hydrolases superfamily protein	AT3G03990	D14
XVII-Grey60	5	Potra2n8c16917	None available	Potri.008G034600	AT3G54880-zinc finger protein zinc finger protein	AT3G54880
XVII-Grey60	6	Potra2n17c30803	sp|P09609|GAL10_KLULA Bifunctional protein GAL10 OS=Kluyveromyces lactis (strain ATCC 8585 / CBS 2359 / DSM 70799 / NBRC 1267 / NRRL Y-1140 / WM37) OX=284590 GN=GAL10 PE=2 SV=2	Potri.017G129300	AT3G17940-Galactose mutarotase-like superfamily protein Galactose mutarotase-like superfamily protein	AT3G17940
XVII-Grey60	7	Potra2n14c26416	None available	Potri.014G014500	AT1G58420-Uncharacterized conserved protein UCP031279 Uncharacterized conserved protein UCP031279	AT1G58420
XVII-Grey60	8	Potra2n14c27334	None available	Potri.014G121900	AT1G02610-RING/FYVE/PHD zinc finger superfamily protein RING/FYVE/PHD zinc finger superfamily protein	AT1G02610
XVII-Grey60	9	Potra2n5c11806	sp|P25294|SIS1_YEAST Protein SIS1 OS=Saccharomyces cerevisiae (strain ATCC 204508 / S288c) OX=559292 GN=SIS1 PE=1 SV=1	Potri.005G113100	AT2G17880-Chaperone DnaJ-domain superfamily protein Chaperone DnaJ-domain superfamily protein	AT2G17880	DJC24
XVII-Grey60	10	Potra2n1c2768	sp|D3ZD82|DNJ5B_RAT DnaJ homolog subfamily C member 5B OS=Rattus norvegicus OX=10116 GN=Dnajc5b PE=1 SV=1	Potri.001G319100	AT4G13830-DNAJ-like 20 DNAJ-like 20	AT4G13830	J20
XVII-Grey60	11	Potra2n6c12908	None available	Potri.006G273100	AT5G24890-stress response NST1-like protein stress response NST1-like protein	AT5G24890
XVII-Grey60	12	Potra2n18c32283	sp|D4AYS6|A1345_ARTBC Probable extracellular serine carboxypeptidase OS=Arthroderma benhamiae (strain ATCC MYA-4681 / CBS 112371) OX=663331 GN=ARB_01345 PE=1 SV=1	Potri.018G111000	AT2G24280-alpha/beta-Hydrolases superfamily protein alpha/beta-Hydrolases superfamily protein	AT2G24280
XVII-Grey60	13	Potra2n9c19792	None available	Potri.009G038300	AT5G59080-hypothetical protein hypothetical protein	AT5G59080
XVII-Grey60	14	Potra2n3c6513	sp|Q91XA8|KLD8A_MOUSE Kelch domain-containing protein 8A OS=Mus musculus OX=10090 GN=Klhdc8a PE=2 SV=1	Potri.003G218400	AT2G44130-Galactose oxidase/kelch repeat superfamily protein Galactose oxidase/kelch repeat superfamily protein	AT2G44130	KMD3
XVII-Grey60	15	Potra2n8c17801	sp|Q6ZRP7|QSOX2_HUMAN Sulfhydryl oxidase 2 OS=Homo sapiens OX=9606 GN=QSOX2 PE=1 SV=3	Potri.008G127300	AT2G01270-quiescin-sulfhydryl oxidase 2 quiescin-sulfhydryl oxidase 2	AT2G01270	QSOX2
XVII-Grey60	16	Potra2n11c22928	sp|Q7L0X0|TRIL_HUMAN TLR4 interactor with leucine rich repeats OS=Homo sapiens OX=9606 GN=TRIL PE=1 SV=2	Potri.011G106400	AT1G53440-Leucine-rich repeat transmembrane protein kinase Leucine-rich repeat transmembrane protein kinase	AT1G53440
XVII-Grey60	17	Potra2n4c8574	sp|Q9Y7Y0|YGR8_SCHPO Uncharacterized derlin-like protein C365.08c OS=Schizosaccharomyces pombe (strain 972 / ATCC 24843) OX=284812 GN=SPBC365.08c PE=3 SV=1	Potri.004G018200	AT4G04860-DERLIN-2.2 DERLIN-2.2	AT4G04860	DER2.2
XVII-Grey60	18	Potra2n3c6722	None available	Potri.003G194700
XVII-Grey60	19	Potra2n1c339	None available	Potri.001G041800	AT2G24100-ATP-dependent DNA helicase ATP-dependent DNA helicase	AT2G24100	ASG1
XVII-Grey60	20	Potra2n1c2514	sp|Q0WPN7|CGR3_ARATH Probable pectin methylesterase CGR3 OS=Arabidopsis thaliana OX=3702 GN=CGR3 PE=2 SV=1	Potri.001G288200	AT3G49720-transmembrane protein transmembrane protein	AT3G49720	CGR2
XVIII-Light green	1	Potra2n13c25110	sp|Q7ZT11|ANKR1_CHICK Ankyrin repeat domain-containing protein 1 OS=Gallus gallus OX=9031 GN=ANKRD1 PE=2 SV=1	Potri.013G133800	AT1G03670-ankyrin repeat family protein ankyrin repeat family protein	AT1G03670
XVIII-Light green	2	Potra2n13c25475	sp|Q9N0Y2|MX2_CANLF Interferon-induced GTP-binding protein Mx2 OS=Canis lupus familiaris OX=9615 GN=MX2 PE=2 SV=1	Potri.019G068700	AT1G10290-dynamin-like protein 6 dynamin-like protein 6	AT1G10290	DRP2A	Vesicle trafficking
XVIII-Light green	3	Potra2n10c21345	None available	Potri.010G123600	AT1G25400-transmembrane protein transmembrane protein	AT1G25400
XVIII-Light green	4	Potra2n14c26431	sp|Q9ULT0|TTC7A_HUMAN Tetratricopeptide repeat protein 7A OS=Homo sapiens OX=9606 GN=TTC7A PE=1 SV=3	Potri.014G016000	AT1G27460-no pollen germination related 1 no pollen germination related 1	AT1G27460	NPGR1
XVIII-Light green	5	Potra2n13c26215	sp|P27825|CALX_YEAST Calnexin homolog OS=Saccharomyces cerevisiae (strain ATCC 204508 / S288c) OX=559292 GN=CNE1 PE=1 SV=1	Potri.013G009500	AT1G56340-calreticulin 1a calreticulin 1a	AT1G56340	CRT1	ER stress, unfolded protein response
XVIII-Light green	6	Potra2n10c21392	sp|Q54UZ1|Y1639_DICDI Probable serine/threonine-protein kinase DDB_G0280717 OS=Dictyostelium discoideum OX=44689 GN=DDB_G0280717 PE=3 SV=1	Potri.010G118300	AT1G66920-Protein kinase superfamily protein Protein kinase superfamily protein	AT1G66920		Protein kinase
XVIII-Light green	7	Potra2n11c23304	sp|Q6YYC0|C3H55_ORYSJ Zinc finger CCCH domain-containing protein 55 OS=Oryza sativa subsp. japonica OX=39947 GN=Os08g0135800 PE=2 SV=1	Potri.011G056600	AT2G33835-Zinc finger C-x8-C-x5-C-x3-H type family protein Zinc finger C-x8-C-x5-C-x3-H type family protein	AT2G33835	FES1	vernalization pathway
XVIII-Light green	8	Potra2n13c26140	sp|Q99JN2|KLH22_MOUSE Kelch-like protein 22 OS=Mus musculus OX=10090 GN=Klhl22 PE=1 SV=1	Potri.013G018800	AT3G05420-acyl-CoA binding protein 4 acyl-CoA binding protein 4	AT3G05420	ACBP4	lipid metabolism
XVIII-Light green	9	Potra2n10c20324	sp|C6A429|PYRH_THESM Uridylate kinase OS=Thermococcus sibiricus (strain DSM 12597 / MM 739) OX=604354 GN=pyrH PE=3 SV=1	Potri.010G233500	AT3G10030-aspartate/glutamate/uridylate kinase family protein aspartate/glutamate/uridylate kinase family protein	AT3G10030		Uridine monophophate kinase
XVIII-Light green	10	Potra2n10c21669	sp|D3ZKX9|LOXE3_RAT Hydroperoxide isomerase ALOXE3 OS=Rattus norvegicus OX=10116 GN=Aloxe3 PE=1 SV=1	Potri.010G089500	AT3G22400-PLAT/LH2 domain-containing lipoxygenase family protein PLAT/LH2 domain-containing lipoxygenase family protein	AT3G22400	LOX5	lipoxygenase, oxylipin metabolism, lipid oxidation
XVIII-Light green	11	Potra2n11c23115	sp|Q58040|Y623_METJA Putative metallophosphoesterase MJ0623 OS=Methanocaldococcus jannaschii (strain ATCC 43067 / DSM 2661 / JAL-1 / JCM 10045 / NBRC 100440) OX=243232 GN=MJ0623 PE=3 SV=1	Potri.011G077900	AT3G47810-Calcineurin-like metallo-phosphoesterase superfamily protein Calcineurin-like metallo-phosphoesterase superfamily protein	AT3G47810	VSP29	protein trafficking
XVIII-Light green	12	Potra2n11c23680	sp|Q9Y7Y0|YGR8_SCHPO Uncharacterized derlin-like protein C365.08c OS=Schizosaccharomyces pombe (strain 972 / ATCC 24843) OX=284812 GN=SPBC365.08c PE=3 SV=1	Potri.011G000900	AT4G04860-DERLIN-2.2 DERLIN-2.2	AT4G04860	DER2.2	ER stress, unfolded protein response
XVIII-Light green	13	Potra2n10c21646	sp|Q9ZT42|RHF2A_ARATH E3 ubiquitin-protein ligase RHF2A OS=Arabidopsis thaliana OX=3702 GN=RHF2A PE=2 SV=1	Potri.010G092300	AT4G14220-RING-H2 group F1A RING-H2 group F1A	AT4G14220	RHF1A	RING-type E3 ubiquitin ligase, can interact with cell cycle inhibitors
XVIII-Light green	14	Potra2n12c23824	sp|P32590|HSP79_YEAST Heat shock protein homolog SSE2 OS=Saccharomyces cerevisiae (strain ATCC 204508 / S288c) OX=559292 GN=SSE2 PE=1 SV=3	Potri.012G017600	AT5G42020-Heat shock protein 70 (Hsp 70) family protein Heat shock protein 70 (Hsp 70) family protein	AT5G42020	BIP2	ER stress, unfolded protein response
XVIII-Light green	15	Potra2n12c23858	sp|O50055|COL1_ARATH Zinc finger protein CONSTANS-LIKE 1 OS=Arabidopsis thaliana OX=3702 GN=COL1 PE=1 SV=1	Potri.012G014000	AT5G53420-CCT motif family protein CCT motif family protein	AT5G53420	CCT101	Response to nitrate starvation
XVIII-Light green	16	Potra2n1498s37109	sp|Q3BYE8|HGD_XANC5 Homogentisate 1,2-dioxygenase OS=Xanthomonas campestris pv. vesicatoria (strain 85-10) OX=316273 GN=hmgA PE=3 SV=1	Potri.001G374100	AT5G54080-homogentisate 1,2-dioxygenase homogentisate 1,2-dioxygenase	AT5G54080	HGO	Phenylalanine degradation
XVIII-Light green	17	Potra2n12c24651	sp|Q96L12|CALR3_HUMAN Calreticulin-3 OS=Homo sapiens OX=9606 GN=CALR3 PE=1 SV=2	Potri.012G111100	AT5G61790-calnexin 1 calnexin 1	AT5G61790	CNX1	ER stress, unfolded protein response
XVIII-Light green	18	Potra2n10c20720	None available	Potri.008G064900
XVIII-Light green	19	Potra2n13c25275	None available
XVIII-Light green	20	Potra2n13c25799	None available
XVI-Light cyan	1	Potra2n19c34312	sp|Q0WNW4|MYOB3_ARATH Myosin-binding protein 3 OS=Arabidopsis thaliana OX=3702 GN=MYOB3 PE=1 SV=1	Potri.019G012200	AT1G08800-myosin-binding protein (Protein of unknown function, DUF593) myosin-binding protein (Protein of unknown function, DUF593)	AT1G08800	MYOB1
XVI-Light cyan	2	Potra2n10c21958	sp|Q28654|2A5E_RABIT Serine/threonine-protein phosphatase 2A 56 kDa regulatory subunit epsilon isoform (Fragment) OS=Oryctolagus cuniculus OX=9986 GN=PPP2R5E PE=2 SV=1	Potri.010G054300	AT1G13460-Protein phosphatase 2A regulatory B subunit family protein Protein phosphatase 2A regulatory B subunit family protein	AT1G13460
XVI-Light cyan	3	Potra2n4c10323	sp|Q8WWU5|TCP11_HUMAN T-complex protein 11 homolog OS=Homo sapiens OX=9606 GN=TCP11 PE=1 SV=1	Potri.004G217800	AT1G22930-T-complex protein 11 T-complex protein 11	AT1G22930
XVI-Light cyan	4	Potra2n10c21979	sp|Q8DL96|YIDC_THEEB Membrane protein insertase YidC OS=Thermosynechococcus elongatus (strain BP-1) OX=197221 GN=yidC PE=3 SV=1	Potri.010G051900	AT1G24490-OxaA/YidC-like membrane insertion protein OxaA/YidC-like membrane insertion protein	AT1G24490	ALB4
XVI-Light cyan	5	Potra2n8c17778	sp|Q9LJB7|BBX32_ARATH B-box zinc finger protein 32 OS=Arabidopsis thaliana OX=3702 GN=BBX32 PE=1 SV=1	Potri.008G125200	AT1G68190-B-box zinc finger family protein B-box zinc finger family protein	AT1G68190	BBX27
XVI-Light cyan	6	Potra2n12c24068	sp|P28321|MGLL_YEAST Monoglyceride lipase OS=Saccharomyces cerevisiae (strain ATCC 204508 / S288c) OX=559292 GN=YJU3 PE=1 SV=2	Potri.012G041800	AT1G73480-alpha/beta-Hydrolases superfamily protein alpha/beta-Hydrolases superfamily protein	AT1G73480	MAGL4
XVI-Light cyan	7	Potra2n10c21582	sp|A9MQF6|RAPA_SALAR RNA polymerase-associated protein RapA OS=Salmonella arizonae (strain ATCC BAA-731 / CDC346-86 / RSK2980) OX=41514 GN=rapA PE=3 SV=1	Potri.010G099000	AT2G02090-SNF2 domain-containing protein / helicase domain-containing protein SNF2 domain-containing protein / helicase domain-containing protein	AT2G02090	ETL1
XVI-Light cyan	8	Potra2n9c19143	sp|Q9JK66|PRKN_RAT E3 ubiquitin-protein ligase parkin OS=Rattus norvegicus OX=10116 GN=Prkn PE=1 SV=1	Potri.009G111200	AT2G16090-RING/U-box superfamily protein RING/U-box superfamily protein	AT2G16090	ARI2
XVI-Light cyan	9	Potra2n7c15398	sp|W0TGM7|ATG4_KLUMD Cysteine protease ATG4 OS=Kluyveromyces marxianus (strain DMKU3-1042 / BCC 29191 / NBRC 104275) OX=1003335 GN=ATG4 PE=3 SV=1	Potri.007G147100	AT2G44140-Peptidase family C54 protein Peptidase family C54 protein	AT2G44140	ATG4A
XVI-Light cyan	10	Potra2n19c34093	sp|Q9KIG4|PK1_STRTO Serine/threonine-protein kinase PK-1 OS=Streptomyces toyocaensis OX=55952 GN=spk1 PE=1 SV=1	Potri.019G034500	AT3G03940-Protein kinase family protein Protein kinase family protein	AT3G03940	PPK3
XVI-Light cyan	11	Potra2n2c4639	sp|O65312|MEDEA_ARATH Histone-lysine N-methyltransferase MEDEA OS=Arabidopsis thaliana OX=3702 GN=MEA PE=1 SV=1	Potri.002G195700	AT4G02020-SET domain-containing protein SET domain-containing protein	AT4G02020	SWN	EZA1, Chromatin remodelling
XVI-Light cyan	12	Potra2n3c7394	sp|Q9M0N1|PUX10_ARATH Plant UBX domain-containing protein 10 OS=Arabidopsis thaliana OX=3702 GN=PUX10 PE=2 SV=1	Potri.003G122300	AT4G11740-Ubiquitin-like superfamily protein Ubiquitin-like superfamily protein	AT4G11740	SAY1
XVI-Light cyan	13	Potra2n16c29837	sp|Q1MEG2|ZNUC_RHIL3 Zinc import ATP-binding protein ZnuC OS=Rhizobium leguminosarum bv. viciae (strain 3841) OX=216596 GN=znuC PE=3 SV=1	Potri.016G065900	AT5G06530-ABC-2 type transporter family protein ABC-2 type transporter family protein	AT5G06530	ABCG22
XVI-Light cyan	14	Potra2n5c12147	sp|Q6FQI1|INO1_CANGA Inositol-3-phosphate synthase OS=Candida glabrata (strain ATCC 2001 / CBS 138 / JCM 3761 / NBRC 0622 / NRRL Y-65) OX=284593 GN=INO1 PE=3 SV=1	Potri.005G078700	AT5G10170-myo-inositol-1-phosphate synthase 3 myo-inositol-1-phosphate synthase 3	AT5G10170	MIPS3
XVI-Light cyan	15	Potra2n6c13219	sp|Q5ALW7|PPME1_CANAL Protein phosphatase methylesterase 1 OS=Candida albicans (strain SC5314 / ATCC MYA-2876) OX=237561 GN=PPE1 PE=3 SV=1	Potri.006G237200	AT5G11650-alpha/beta-Hydrolases superfamily protein alpha/beta-Hydrolases superfamily protein	AT5G11650	MAGL13
XVI-Light cyan	16	Potra2n14c27556	None available	Potri.014G144100	AT5G13950-nuclear factor kappa-B-binding protein nuclear factor kappa-B-binding protein	AT5G13950
XVI-Light cyan	17	Potra2n18c32570	sp|B3H4P1|PP450_ARATH Pentatricopeptide repeat-containing protein At5g66631 OS=Arabidopsis thaliana OX=3702 GN=At5g66631 PE=2 SV=1	Potri.018G081700	AT5G21222-protein kinase family protein protein kinase family protein	AT5G21222
XVI-Light cyan	18	Potra2n5c10555	sp|Q9M310|FBK77_ARATH F-box/kelch-repeat protein At3g61590 OS=Arabidopsis thaliana OX=3702 GN=At3g61590 PE=1 SV=1	Potri.005G253500	AT5G42360-Galactose oxidase/kelch repeat superfamily protein Galactose oxidase/kelch repeat superfamily protein	AT5G42360	CFK2
XVI-Light cyan	19	Potra2n18c32241	sp|Q3T0W3|RN181_BOVIN E3 ubiquitin-protein ligase RNF181 OS=Bos taurus OX=9913 GN=RNF181 PE=2 SV=1	Potri.018G114700	AT5G45290-RING/U-box superfamily protein RING/U-box superfamily protein	AT5G45290
XVI-Light cyan	20	Potra2n3c7067	sp|Q3UDW8|HGNAT_MOUSE Heparan-alpha-glucosaminide N-acetyltransferase OS=Mus musculus OX=10090 GN=Hgsnat PE=1 SV=2	Potri.003G159200	AT5G47900-heparan-alpha-glucosaminide N-acetyltransferase-like protein (DUF1624) heparan-alpha-glucosaminide N-acetyltransferase-like protein (DUF1624)	AT5G47900
XVI-Midnight blue	1	Potra2n15c29154	sp|Q9SR92|STR10_ARATH Rhodanese-like domain-containing protein 10 OS=Arabidopsis thaliana OX=3702 GN=STR10 PE=2 SV=1	Potri.015G008000	AT4G27700-Rhodanese/Cell cycle control phosphatase superfamily protein Rhodanese/Cell cycle control phosphatase superfamily protein	AT4G27700
XVI-Midnight blue	2	Potra2n14c26426	sp|P63255|CRIP1_RAT Cysteine-rich protein 1 OS=Rattus norvegicus OX=10116 GN=Crip1 PE=1 SV=2	Potri.014G015600	AT1G10200-GATA type zinc finger transcription factor family protein GATA type zinc finger transcription factor family protein	AT1G10200	WLIM1
XVI-Midnight blue	3	Potra2n1c3516	sp|Q6ZV70|LANC3_HUMAN LanC-like protein 3 OS=Homo sapiens OX=9606 GN=LANCL3 PE=2 SV=2	Potri.001G403200	AT1G52920-G protein coupled receptor G protein coupled receptor	AT1G52920	GPCR
XVI-Midnight blue	4	Potra2n1c3939	sp|Q922P9|GLYR1_MOUSE Putative oxidoreductase GLYR1 OS=Mus musculus OX=10090 GN=Glyr1 PE=1 SV=1	Potri.001G465600	AT4G20930-6-phosphogluconate dehydrogenase family protein 6-phosphogluconate dehydrogenase family protein	AT4G20930	HDH1
XVI-Midnight blue	5	Potra2n2c6363	sp|Q503R4|KLH36_DANRE Kelch-like protein 36 OS=Danio rerio OX=7955 GN=klhl36 PE=2 SV=1	Potri.002G010100	AT2G30600-BTB/POZ domain-containing protein BTB/POZ domain-containing protein	AT2G30600
XVI-Midnight blue	6	Potra2n5c11003	sp|O49344|PSBP2_ARATH Putative oxygen-evolving enhancer protein 2-2 OS=Arabidopsis thaliana OX=3702 GN=PSBP2 PE=5 SV=3	Potri.005G206700	AT1G06680-photosystem II subunit P-1 photosystem II subunit P-1	AT1G06680	PSBP-1
XVI-Midnight blue	7	Potra2n7c15968	sp|Q61712|DNJC1_MOUSE DnaJ homolog subfamily C member 1 OS=Mus musculus OX=10090 GN=Dnajc1 PE=1 SV=1	Potri.007G076200	AT5G08520-Duplicated homeodomain-like superfamily protein Duplicated homeodomain-like superfamily protein	AT5G08520	MYBS2
XVI-Midnight blue	8	Potra2n15c28544	sp|Q7XD99|EXEC1_ORYSJ Protein EXECUTER 1, chloroplastic OS=Oryza sativa subsp. japonica OX=39947 GN=EX1 PE=2 SV=1	Potri.015G075000	AT1G27510-UvrB/UvrC domain protein (DUF3506) UvrB/UvrC domain protein (DUF3506)	AT1G27510	EX2	EXECUTER, singlet oxygen mediated cell death
XVI-Midnight blue	9	Potra2n15c28722	sp|Q82JP0|AGUA_STRAW Putative agmatine deiminase OS=Streptomyces avermitilis (strain ATCC 31267 / DSM 46492 / JCM 5070 / NBRC 14893 / NCIMB 12804 / NRRL 8165 / MA-4680) OX=227882 GN=aguA PE=3 SV=1	Potri.015G055300	AT5G08170-porphyromonas-type peptidyl-arginine deiminase family protein porphyromonas-type peptidyl-arginine deiminase family protein	AT5G08170
XVI-Midnight blue	10	Potra2n12c24602	sp|A0A179GC70|LCSQ_PURLI Nucleotidyltransferase lcsQ OS=Purpureocillium lilacinum OX=33203 GN=lcsQ PE=2 SV=1	Potri.012G105000	AT5G23690-Polynucleotide adenylyltransferase family protein Polynucleotide adenylyltransferase family protein	AT5G23690
XVI-Midnight blue	11	Potra2n5c12237	sp|Q9SLN1|FPP7_ARATH Filament-like plant protein 7 OS=Arabidopsis thaliana OX=3702 GN=FPP7 PE=3 SV=2	Potri.005G070400	AT3G05270-filament-like protein (DUF869) filament-like protein (DUF869)	AT3G05270	VETH1
XVI-Midnight blue	12	Potra2n9c19778	sp|A6NNW6|ENO4_HUMAN Enolase 4 OS=Homo sapiens OX=9606 GN=ENO4 PE=2 SV=4	Potri.009G040700	AT2G29560-cytosolic enolase cytosolic enolase	AT2G29560	ENOC
XVI-Midnight blue	13	Potra2n9c19628	sp|Q6DBY2|NAA50_DANRE N-alpha-acetyltransferase 50 OS=Danio rerio OX=7955 GN=naa50 PE=1 SV=1	Potri.009G056600	AT5G13780-Acyl-CoA N-acyltransferases (NAT) superfamily protein Acyl-CoA N-acyltransferases (NAT) superfamily protein	AT5G13780	NAA10
XVI-Midnight blue	14	Potra2n11c22658	sp|P51971|EIF1_CHICK Eukaryotic translation initiation factor 1 (Fragment) OS=Gallus gallus OX=9031 GN=EIF1 PE=3 SV=1	Potri.011G134700	AT1G54290-Translation initiation factor SUI1 family protein Translation initiation factor SUI1 family protein	AT1G54290
XVI-Midnight blue	15	Potra2n6c14872	sp|Q0WWT7|STR11_ARATH Rhodanese-like domain-containing protein 11, chloroplastic OS=Arabidopsis thaliana OX=3702 GN=STR11 PE=2 SV=1	Potri.006G059200	AT2G42220-Rhodanese/Cell cycle control phosphatase superfamily protein Rhodanese/Cell cycle control phosphatase superfamily protein	AT2G42220
XVI-Midnight blue	16	Potra2n10c21887	sp|Q641K5|NUAK1_MOUSE NUAK family SNF1-like kinase 1 OS=Mus musculus OX=10090 GN=Nuak1 PE=1 SV=1	Potri.010G063700	AT2G33255-Haloacid dehalogenase-like hydrolase (HAD) superfamily protein Haloacid dehalogenase-like hydrolase (HAD) superfamily protein	AT2G33255
XVI-Midnight blue	17	Potra2n6c13067	sp|P42051|PSAK_CUCSA Photosystem I reaction center subunit psaK, chloroplastic (Fragment) OS=Cucumis sativus OX=3659 GN=PSAK PE=1 SV=1	Potri.006G254200	AT1G30380-photosystem I subunit K photosystem I subunit K	AT1G30380	PSAK
XVI-Midnight blue	18	Potra2n4c9844	sp|Q9FGX2|BZIP1_ARATH Basic leucine zipper 1 OS=Arabidopsis thaliana OX=3702 GN=BZIP1 PE=1 SV=1	Potri.004G158200	AT1G75390-basic leucine-zipper 44 basic leucine-zipper 44	AT1G75390	bZIP44
XVI-Midnight blue	19	Potra2n9c19690	sp|P53072|TAN1_YEAST tRNA acetyltransferase TAN1 OS=Saccharomyces cerevisiae (strain ATCC 204508 / S288c) OX=559292 GN=TAN1 PE=1 SV=1	Potri.009G049700	AT5G12410-THUMP domain-containing protein THUMP domain-containing protein	AT5G12410
XVI-Midnight blue	20	Potra2n6c12874	sp|Q941D3|PAP8_ARATH Probable plastid-lipid-associated protein 8, chloroplastic OS=Arabidopsis thaliana OX=3702 GN=PAP8 PE=1 SV=1	Potri.006G276400	AT5G19940-Plastid-lipid associated protein PAP / fibrillin family protein Plastid-lipid associated protein PAP / fibrillin family protein	AT5G19940	FBN6
XXI-Dark red	1	Potra2n17c31627	sp|K0E690|HTYF_ASPRU Cytochrome P450 monooxygenase htyF OS=Aspergillus rugulosus OX=41736 GN=htyF PE=1 SV=1	Potri.017G028100	AT5G10610-cytochrome P450, family 81, subfamily K, polypeptide 1 cytochrome P450, family 81, subfamily K, polypeptide 1	AT5G10610	CYP81K1
XXI-Dark red	2	Potra2n12c24090	None available	Potri.012G044400	AT2G23530-Zinc-finger domain of monoamine-oxidase A repressor R1 Zinc-finger domain of monoamine-oxidase A repressor R1	AT2G23530
XXI-Dark red	3	Potra2n2c6187	sp|O42954|MBX1_SCHPO MADS-box transcription factor 1 OS=Schizosaccharomyces pombe (strain 972 / ATCC 24843) OX=284812 GN=mbx1 PE=1 SV=2	Potri.002G028400	AT3G54340-K-box region and MADS-box transcription factor family protein K-box region and MADS-box transcription factor family protein	AT3G54340	AP3
XXI-Dark red	4	Potra2n16c29750	sp|Q8Z0H0|CYSA_NOSS1 Sulfate/thiosulfate import ATP-binding protein CysA OS=Nostoc sp. (strain PCC 7120 / SAG 25.82 / UTEX 2576) OX=103690 GN=cysA PE=3 SV=1	Potri.016G056600	AT3G21090-ABC-2 type transporter family protein ABC-2 type transporter family protein	AT3G21090	ABCG15
XXI-Dark red	5	Potra2n13c25145	sp|Q54JC7|Y1197_DICDI Probable serine/threonine-protein kinase DDB_G0288147 OS=Dictyostelium discoideum OX=44689 GN=DDB_G0288147 PE=3 SV=1	Potri.013G133000	AT3G47570-Leucine-rich repeat protein kinase family protein Leucine-rich repeat protein kinase family protein	AT3G47570
XXI-Dark red	6	Potra2n5c11495	None available	Potri.005G148700	AT2G22720-SPT2 chromatin protein SPT2 chromatin protein	AT2G22720
XXI-Dark red	7	Potra2n18c31935	sp|Q06833|YP091_YEAST Uncharacterized PH domain-containing protein YPR091C OS=Saccharomyces cerevisiae (strain ATCC 204508 / S288c) OX=559292 GN=YPR091C PE=1 SV=1	Potri.018G152400	AT1G73200-testis-expressed sequence 2-like protein (DUF2404) testis-expressed sequence 2-like protein (DUF2404)	AT1G73200
XXI-Dark red	8	Potra2n4c8550	sp|Q5AEN1|CCPR_CANAL Cytochrome c peroxidase, mitochondrial OS=Candida albicans (strain SC5314 / ATCC MYA-2876) OX=237561 GN=CCP1 PE=3 SV=2	Potri.004G015300	AT4G21960-Peroxidase superfamily protein Peroxidase superfamily protein	AT4G21960	PRXR1
XXI-Dark red	9	Potra2n9c19505	sp|P02553|TBA_LYTPI Tubulin alpha chain (Fragment) OS=Lytechinus pictus OX=7653 PE=3 SV=1	Potri.009G067200	AT5G12250-beta-6 tubulin beta-6 tubulin	AT5G12250	TUB6
XXI-Dark red	10	Potra2n2c4794	sp|Q9UHA2|S18L2_HUMAN SS18-like protein 2 OS=Homo sapiens OX=9606 GN=SS18L2 PE=1 SV=1	Potri.002G177600	AT1G01160-GRF1-interacting factor 2 GRF1-interacting factor 2	AT1G01160	GIF2
XXI-Dark red	11	Potra2n372s35460	sp|P52397|E13J_TOBAC Glucan endo-1,3-beta-glucosidase, acidic isoform PR-O (Fragment) OS=Nicotiana tabacum OX=4097 GN=PR0 PE=1 SV=1	Potri.014G183800	AT4G34480-O-Glycosyl hydrolases family 17 protein O-Glycosyl hydrolases family 17 protein	AT4G34480
XXI-Dark red	12	Potra2n13c25588	sp|Q9J5H2|V029_FOWPN Putative peptidyl-tRNA hydrolase OS=Fowlpox virus (strain NVSL) OX=928301 GN=FPV029 PE=3 SV=1	Potri.019G050100	AT5G16870-Peptidyl-tRNA hydrolase II (PTH2) family protein Peptidyl-tRNA hydrolase II (PTH2) family protein	AT5G16870
XXI-Dark red	13	Potra2n16c29310	None available	Potri.006G016300	AT4G16450-NADH-ubiquinone oxidoreductase NADH-ubiquinone oxidoreductase	AT4G16450
XXI-Dark red	14	Potra2n6c14045	sp|Q5E9Z7|RPC4_BOVIN DNA-directed RNA polymerase III subunit RPC4 OS=Bos taurus OX=9913 GN=POLR3D PE=2 SV=1	Potri.006G143500	AT5G09380-RNA polymerase III RPC4 RNA polymerase III RPC4	AT5G09380
XXI-Dark red	15	Potra2n8c17100	None available	Potri.008G054400	AT5G59350-transmembrane protein transmembrane protein	AT5G59350
XXI-Dark red	16	Potra2n2c4098	sp|Q0DWQ7|CCB12_ORYSJ Cyclin-B1-2 OS=Oryza sativa subsp. japonica OX=39947 GN=CYCB1-2 PE=3 SV=1	Potri.004G190200	AT1G08390-recQ-mediated instability-like protein recQ-mediated instability-like protein	AT1G08390	RMI2
XXI-Dark red	17	Potra2n2c4962	sp|Q1PEL7|ASK15_ARATH SKP1-like protein 15 OS=Arabidopsis thaliana OX=3702 GN=ASK15 PE=2 SV=2	Potri.002G160600	AT3G61415-SKP1-like 21 SKP1-like 21	AT3G61415	SK21
XXI-Dark red	18	Potra2n13c25004	sp|Q9CZV8|FXL20_MOUSE F-box/LRR-repeat protein 20 OS=Mus musculus OX=10090 GN=Fbxl20 PE=1 SV=3	Potri.019G123400	AT5G01720-RNI-like superfamily protein RNI-like superfamily protein	AT5G01720	RAE1
XXI-Dark red	19	Potra2n14c27295	None available	Potri.014G118100	AT3G62330-Zinc knuckle (CCHC-type) family protein Zinc knuckle (CCHC-type) family protein	AT3G62330
XXI-Dark red	20	Potra2n1c1402	sp|O58466|RIBL_PYRHO FAD synthase OS=Pyrococcus horikoshii (strain ATCC 700860 / DSM 12428 / JCM 9974 / NBRC 100139 / OT-3) OX=70601 GN=ribL PE=3 SV=1	Potri.001G159400	AT2G32260-phosphorylcholine cytidylyltransferase phosphorylcholine cytidylyltransferase	AT2G32260	CCT1
XXII-Dark green	1	Potra2n7c16061	sp|Q9GKW0|MARC2_MACFA Mitochondrial amidoxime reducing component 2 OS=Macaca fascicularis OX=9541 GN=MTARC2 PE=2 SV=1	Potri.007G066400	AT1G16540-molybdenum cofactor sulfurase (LOS5) (ABA3) molybdenum cofactor sulfurase (LOS5) (ABA3)	AT1G16540	ABA3
XXII-Dark green	2	Potra2n14c27557	None available	Potri.014G144300	AT3G19340-aminopeptidase (DUF3754) aminopeptidase (DUF3754)	AT3G19340
XXII-Dark green	3	Potra2n14c26855	sp|Q9HGM8|KU80_SCHPO ATP-dependent DNA helicase II subunit 2 OS=Schizosaccharomyces pombe (strain 972 / ATCC 24843) OX=284812 GN=pku80 PE=1 SV=1	Potri.014G069700	AT1G48050-Ku80 family protein Ku80 family protein	AT1G48050	KU80
XXII-Dark green	4	Potra2n16c30407	None available	Potri.016G126500	AT5G01650-Tautomerase/MIF superfamily protein Tautomerase/MIF superfamily protein	AT5G01650	MDL2
XXII-Dark green	5	Potra2n8c17361	sp|Q5T5M9|CCNJ_HUMAN Cyclin-J OS=Homo sapiens OX=9606 GN=CCNJ PE=2 SV=2	Potri.008G083200	AT1G16330-cyclin b3;1 cyclin b3;1	AT1G16330	CYCB3;1
XXII-Dark green	6	Potra2n5c11648	None available	Potri.005G130800	AT4G37210-Tetratricopeptide repeat (TPR)-like superfamily protein Tetratricopeptide repeat (TPR)-like superfamily protein	AT4G37210	NASP
XXII-Dark green	7	Potra2n8c18544	None available
XXII-Dark green	8	Potra2n19c33698	sp|Q9FH92|IX15L_ARATH Protein IRX15-LIKE OS=Arabidopsis thaliana OX=3702 GN=IRX15-L PE=2 SV=1	Potri.019G076300	AT1G33800-glucuronoxylan 4-O-methyltransferase-like protein (DUF579) glucuronoxylan 4-O-methyltransferase-like protein (DUF579)	AT1G33800	GXM3
XXII-Dark green	9	Potra2n4c9393	sp|W4VSJ0|ACES_TRILK Acetylcholinesterase-1 OS=Trittame loki OX=1295018 PE=1 SV=1	Potri.004G104800	AT5G15860-prenylcysteine methylesterase prenylcysteine methylesterase	AT5G15860	ICME
XXII-Dark green	10	Potra2n10c20672	sp|O42611|HIRA_TAKRU Protein HIRA OS=Takifugu rubripes OX=31033 GN=hira PE=2 SV=1	Potri.010G197700	AT5G05970-Transducin/WD40 repeat-like superfamily protein Transducin/WD40 repeat-like superfamily protein	AT5G05970	NEDD1
XXII-Dark green	11	Potra2n15c28376	sp|Q6GPP1|TELO2_XENLA Telomere length regulation protein TEL2 homolog OS=Xenopus laevis OX=8355 GN=telo2 PE=2 SV=2	Potri.015G090700	AT3G48470-embryo defective 2423 embryo defective 2423	AT3G48470
XXII-Dark green	12	Potra2n154s34741	sp|P0C897|Y3264_ARATH Putative UPF0481 protein At3g02645 OS=Arabidopsis thaliana OX=3702 GN=At3g02645 PE=3 SV=1	Potri.T087300	AT5G11290-transmembrane protein, putative (DUF247) transmembrane protein, putative (DUF247)	AT5G11290
XXII-Dark green	13	Potra2n14c26698	None available	Potri.014G048700
XXII-Dark green	14	Potra2n5c10925	sp|Q54CS7|JMJCE_DICDI JmjC domain-containing protein E OS=Dictyostelium discoideum OX=44689 GN=jcdE PE=4 SV=2	Potri.005G215200	AT5G19840-2-oxoglutarate (2OG) and Fe(II)-dependent oxygenase superfamily protein 2-oxoglutarate (2OG) and Fe(II)-dependent oxygenase superfamily protein	AT5G19840
XXII-Dark green	15	Potra2n7c16323	None available	Potri.007G034900	AT3G50380-vacuolar protein sorting-associated protein, putative (DUF1162) vacuolar protein sorting-associated protein, putative (DUF1162)	AT3G50380
XXII-Dark green	16	Potra2n3c6625	sp|C6V5K2|BAMA_NEORI Outer membrane protein assembly factor BamA OS=Neorickettsia risticii (strain Illinois) OX=434131 GN=bamA PE=3 SV=1	Potri.003G204900	AT5G19620-outer envelope protein of 80 kDa outer envelope protein of 80 kDa	AT5G19620	OEP80
XXII-Dark green	17	Potra2n4c8847	None available	Potri.004G050600
XXII-Dark green	18	Potra2n18c31992	sp|Q55CI8|HELCL_DICDI Activating signal cointegrator 1 complex subunit 3-like OS=Dictyostelium discoideum OX=44689 GN=ascc3l PE=3 SV=1	Potri.006G078000	AT2G06990-RNA helicase, ATP-dependent, SK12/DOB1 protein RNA helicase, ATP-dependent, SK12/DOB1 protein	AT2G06990	HE2
XXII-Dark green	19	Potra2n8c18366	sp|A8XWW4|SHOC2_CAEBR Leucine-rich repeat protein soc-2 OS=Caenorhabditis briggsae OX=6238 GN=soc-2 PE=3 SV=1	Potri.008G188800	AT1G60800-NSP-interacting kinase 3 NSP-interacting kinase 3	AT1G60800	NIK3
XXII-Dark green	20	Potra2n5c12482	sp|Q42484|RPS2_ARATH Disease resistance protein RPS2 OS=Arabidopsis thaliana OX=3702 GN=RPS2 PE=1 SV=1	Potri.005G042900	AT4G26090-NB-ARC domain-containing disease resistance protein NB-ARC domain-containing disease resistance protein	AT4G26090	RPS28
XXIII-Dark turquoise	1	Potra2n3c7316	sp|Q8RX01|Y3567_ARATH BTB/POZ domain-containing protein At3g05675 OS=Arabidopsis thaliana OX=3702 GN=At3g05675 PE=2 SV=1	Potri.003G131000	AT1G63850-BTB/POZ domain-containing protein BTB/POZ domain-containing protein	AT1G63850
XXIII-Dark turquoise	2	Potra2n7c16101	sp|Q9M000|SCL22_ARATH Scarecrow-like protein 22 OS=Arabidopsis thaliana OX=3702 GN=SCL22 PE=2 SV=1	Potri.007G063300	AT4G37650-GRAS family transcription factor GRAS family transcription factor	AT4G37650	SHR
XXIII-Dark turquoise	3	Potra2n14c27605	sp|Q9FF77|PME47_ARATH Probable pectinesterase/pectinesterase inhibitor 47 OS=Arabidopsis thaliana OX=3702 GN=PME47 PE=2 SV=1	Potri.014G149700	AT3G59010-pectin methylesterase 61 pectin methylesterase 61	AT3G59010	PME35
XXIII-Dark turquoise	4	Potra2n1c1010	sp|P79701|VGFR3_COTCO Vascular endothelial growth factor receptor 3 OS=Coturnix coturnix OX=9091 GN=FLT4 PE=2 SV=1	Potri.001G117800	AT4G22730-Leucine-rich repeat protein kinase family protein Leucine-rich repeat protein kinase family protein	AT4G22730
XXIII-Dark turquoise	5	Potra2n2c4234	sp|Q8VZ10|SOQ1_ARATH Protein SUPPRESSOR OF QUENCHING 1, chloroplastic OS=Arabidopsis thaliana OX=3702 GN=SOQ1 PE=1 SV=1	Potri.002G241366	AT3G07060-NHL domain-containing protein NHL domain-containing protein	AT3G07060
XXIII-Dark turquoise	6	Potra2n1c3185	sp|Q9C907|GDPD5_ARATH Glycerophosphodiester phosphodiesterase GDPD5 OS=Arabidopsis thaliana OX=3702 GN=GDPD5 PE=2 SV=1	Potri.001G360700	AT5G55480-SHV3-like 1 SHV3-like 1	AT5G55480	GDPDL4
XXIII-Dark turquoise	7	Potra2n12c24474	sp|A0A482NAF7|ICCC_TALVA Cytochrome P450 monooxygenase iccC OS=Talaromyces variabilis OX=28576 GN=iccC PE=1 SV=1	Potri.012G090000	AT1G13080-cytochrome P450, family 71, subfamily B, polypeptide 2 cytochrome P450, family 71, subfamily B, polypeptide 2	AT1G13080	CYP71B2
XXIII-Dark turquoise	8	Potra2n19c33499	None available	Potri.019G091700	AT3G58110-hypothetical protein hypothetical protein	AT3G58110	ECAP
XXIII-Dark turquoise	9	Potra2n515s35863	sp|Q4FCZ5|SSN3_GIBMO Serine/threonine-protein kinase SSN3 OS=Gibberella moniliformis OX=117187 GN=SSN3 PE=1 SV=1	Potri.016G011200	AT1G53440-Leucine-rich repeat transmembrane protein kinase Leucine-rich repeat transmembrane protein kinase	AT1G53440
XXIII-Dark turquoise	10	Potra2n15c28690	sp|Q9LJU0|CBL10_ARATH COBRA-like protein 10 OS=Arabidopsis thaliana OX=3702 GN=COBL10 PE=2 SV=1	Potri.015G060000	AT5G60920-COBRA-like extracellular glycosyl-phosphatidyl inositol-anchored protein family COBRA-like extracellular glycosyl-phosphatidyl inositol-anchored protein family	AT5G60920	COB
XXIII-Dark turquoise	11	Potra2n8c18074	None available	Potri.008G156800	AT4G14746-neurogenic locus notch-like protein neurogenic locus notch-like protein	AT4G14746
XXIII-Dark turquoise	12	Potra2n16c29740	sp|Q9SCN0|STL2_ARATH Probable glycosyltransferase STELLO2 OS=Arabidopsis thaliana OX=3702 GN=STL2 PE=1 SV=1	Potri.016G055700	AT2G41770-transmembrane protein, putative (DUF288) transmembrane protein, putative (DUF288)	AT2G41770	STL1
XXIII-Dark turquoise	13	Potra2n7c16035	sp|Q07538|PRP4_SCHPO Serine/threonine-protein kinase prp4 OS=Schizosaccharomyces pombe (strain 972 / ATCC 24843) OX=284812 GN=prp4 PE=1 SV=2	Potri.007G069500	AT1G79570-kinase superfamily with octicosapeptide/Phox/Bem1p domain-containing protein kinase superfamily with octicosapeptide/Phox/Bem1p domain-containing protein	AT1G79570
XXIII-Dark turquoise	14	Potra2n16c30076	None available	Potri.016G088900	AT3G53400-peptide upstream protein peptide upstream protein	AT3G53400
XXIII-Dark turquoise	15	Potra2n5c11747	sp|Q0WVV0|PPR31_ARATH Pentatricopeptide repeat-containing protein At1g10910, chloroplastic OS=Arabidopsis thaliana OX=3702 GN=At1g10910 PE=2 SV=1	Potri.005G119000	AT5G44230-Pentatricopeptide repeat (PPR) superfamily protein Pentatricopeptide repeat (PPR) superfamily protein	AT5G44230	PCMP-H17
XXIII-Dark turquoise	16	Potra2n13c25598	sp|F4I8B9|Y1501_ARATH Putative WEB family protein At1g65010, chloroplastic OS=Arabidopsis thaliana OX=3702 GN=At1g65010 PE=1 SV=1	Potri.013G079000	AT4G27595-WEB family protein (DUF827) WEB family protein (DUF827)	AT4G27595
XXIII-Dark turquoise	17	Potra2n19c33846	sp|P45833|RF1_MYCLE Peptide chain release factor 1 OS=Mycobacterium leprae (strain TN) OX=272631 GN=prfA PE=3 SV=2	Potri.019G063800	AT1G33330-Class I peptide chain release factor Class I peptide chain release factor	AT1G33330
XXIII-Dark turquoise	18	Potra2n14c27606	sp|Q7XR02|IBH1_ORYSJ Transcription factor IBH1 OS=Oryza sativa subsp. japonica OX=39947 GN=IBH1 PE=1 SV=2	Potri.014G149800	AT2G43060-ILI1 binding bHLH 1 ILI1 binding bHLH 1	AT2G43060	IBH1
XXIII-Dark turquoise	19	Potra2n11c23411	None available
XXIII-Dark turquoise	20	Potra2n4c10488	sp|O81908|PPR2_ARATH Pentatricopeptide repeat-containing protein At1g02060, chloroplastic OS=Arabidopsis thaliana OX=3702 GN=At1g02060 PE=2 SV=2	Potri.004G237000	AT5G66520-Tetratricopeptide repeat (TPR)-like superfamily protein Tetratricopeptide repeat (TPR)-like superfamily protein	AT5G66520	CREF7
XXIV-Dark grey	1	Potra2n10c20971	None available	Potri.010G165000
XXIV-Dark grey	2	Potra2n10c21156	sp|Q88M11|MUPP_PSEPK N-acetylmuramic acid 6-phosphate phosphatase OS=Pseudomonas putida (strain ATCC 47054 / DSM 6125 / NCIMB 11950 / KT2440) OX=160488 GN=mupP PE=1 SV=1	Potri.010G143000	AT1G79790-Haloacid dehalogenase-like hydrolase (HAD) superfamily protein Haloacid dehalogenase-like hydrolase (HAD) superfamily protein	AT1G79790	FHY1
XXIV-Dark grey	3	Potra2n12c24109	sp|Q91WC1|POTE1_MOUSE Protection of telomeres protein 1 OS=Mus musculus OX=10090 GN=Pot1 PE=1 SV=1	Potri.012G046400	AT5G06310-Nucleic acid-binding, OB-fold-like protein Nucleic acid-binding, OB-fold-like protein	AT5G06310	AtPOT1b
XXIV-Dark grey	4	Potra2n13c25210	None available	Potri.013G125600	AT2G30695-bacterial trigger factor bacterial trigger factor	AT2G30695
XXIV-Dark grey	5	Potra2n14c26966	sp|Q9M2D8|Y3126_ARATH Uncharacterized protein At3g61260 OS=Arabidopsis thaliana OX=3702 GN=At3g61260 PE=1 SV=1	Potri.014G081300	AT2G45820-Remorin family protein Remorin family protein	AT2G45820	Rem1.3
XXIV-Dark grey	6	Potra2n16c30260	sp|Q08CI8|S238A_DANRE Mitochondrial glycine transporter A OS=Danio rerio OX=7955 GN=slc25a38a PE=2 SV=2	Potri.016G110100	AT3G54110-plant uncoupling mitochondrial protein 1 plant uncoupling mitochondrial protein 1	AT3G54110	PUMP1
XXIV-Dark grey	7	Potra2n18c32744	sp|Q9P7A1|PITH1_SCHPO PITH domain-containing protein P35G2.02 OS=Schizosaccharomyces pombe (strain 972 / ATCC 24843) OX=284812 GN=SPBP35G2.02 PE=3 SV=1	Potri.018G056100	AT2G25950-PITH domain protein (DUF1000) PITH domain protein (DUF1000)	AT2G25950
XXIV-Dark grey	8	Potra2n18c32851	sp|A5PMU4|ANS1B_DANRE Ankyrin repeat and sterile alpha motif domain-containing protein 1B OS=Danio rerio OX=7955 GN=anks1b PE=3 SV=1	Potri.018G047000	AT2G26210-Ankyrin repeat family protein Ankyrin repeat family protein	AT2G26210
XXIV-Dark grey	9	Potra2n19c33315	sp|Q8GYP3|RDM4_ARATH RNA-directed DNA methylation 4 OS=Arabidopsis thaliana OX=3702 GN=RDM4 PE=1 SV=1	Potri.019G126500	AT2G30280-RNA-directed DNA methylation 4 RNA-directed DNA methylation 4	AT2G30280	RDM4
XXIV-Dark grey	10	Potra2n3c6724	None available	Potri.T110600	AT2G28270-Cysteine/Histidine-rich C1 domain family protein Cysteine/Histidine-rich C1 domain family protein	AT2G28270
XXIV-Dark grey	11	Potra2n3c7227	None available	Potri.003G140500	AT4G23895-Pleckstrin homology (PH) domain-containing protein Pleckstrin homology (PH) domain-containing protein	AT4G23895
XXIV-Dark grey	12	Potra2n3c7930	sp|Q9VJ33|NEDD8_DROME NEDD8 OS=Drosophila melanogaster OX=7227 GN=Nedd8 PE=1 SV=1	Potri.003G060900	AT1G15420-WD repeat protein WD repeat protein	AT1G15420	PCP1
XXIV-Dark grey	13	Potra2n3c7932	sp|Q19297|YZ73_CAEEL Uncharacterized monothiol glutaredoxin F10D7.3 OS=Caenorhabditis elegans OX=6239 GN=F10D7.3 PE=3 SV=2	Potri.003G060600	AT3G15660-glutaredoxin 4 glutaredoxin 4	AT3G15660	GRX4
XXIV-Dark grey	14	Potra2n405s35547	sp|Q9FFJ8|LIMYB_ARATH L10-interacting MYB domain-containing protein OS=Arabidopsis thaliana OX=3702 GN=LIMYB PE=1 SV=1	Potri.007G061700	AT4G02210-Myb/SANT-like DNA-binding domain protein Myb/SANT-like DNA-binding domain protein	AT4G02210
XXIV-Dark grey	15	Potra2n4c9401	None available	Potri.004G105400	AT5G15880-golgin family A protein golgin family A protein	AT5G15880
XXIV-Dark grey	16	Potra2n5c10557	sp|Q6NPG7|Y5382_ARATH Uncharacterized protein At5g43822 OS=Arabidopsis thaliana OX=3702 GN=At5g43822 PE=2 SV=1	Potri.005G253200	AT5G43822-Pentatricopeptide repeat (PPR) superfamily protein Pentatricopeptide repeat (PPR) superfamily protein	AT5G43822	OPNR
XXIV-Dark grey	17	Potra2n5c11722	sp|Q80TT8|CUL9_MOUSE Cullin-9 OS=Mus musculus OX=10090 GN=Cul9 PE=1 SV=2	Potri.005G121700	AT2G18290-anaphase promoting complex 10 anaphase promoting complex 10	AT2G18290	APC10
XXIV-Dark grey	18	Potra2n689s36491	sp|Q1LUS8|RBP10_DANRE Ran-binding protein 10 OS=Danio rerio OX=7955 GN=ranbp10 PE=3 SV=1	Potri.011G046200	AT1G61150-LisH and RanBPM domains containing protein LisH and RanBPM domains containing protein	AT1G61150
XXIV-Dark grey	19	Potra2n6c15201	None available	Potri.006G021100
XXIV-Dark grey	20	Potra2n7c15820	None available	Potri.007G099900	AT4G33480-BTB/POZ domain protein TNFAIP protein BTB/POZ domain protein TNFAIP protein	AT4G33480
XX-Royal blue	1	Potra2n17c30709	sp|Q10SY9|LSI2_ORYSJ Silicon efflux transporter LSI2 OS=Oryza sativa subsp. japonica OX=39947 GN=LSI2 PE=1 SV=1	Potri.017G141600	AT1G02260-Divalent ion symporter Divalent ion symporter	AT1G02260		Clathrin coat assembly, endocytosis
XX-Royal blue	2	Potra2n15c28047	sp|C0LGH3|Y5614_ARATH Probable LRR receptor-like serine/threonine-protein kinase At1g56140 OS=Arabidopsis thaliana OX=3702 GN=At1g56140 PE=2 SV=2	Potri.015G136900	AT1G12580-phosphoenolpyruvate carboxylase-related kinase 1 phosphoenolpyruvate carboxylase-related kinase 1	AT1G12580	PEPKR1	serine/threonine kinase activity, protein autophosphorylation
XX-Royal blue	3	Potra2n8c17472	sp|Q9SSW2|AZF2_ARATH Zinc finger protein AZF2 OS=Arabidopsis thaliana OX=3702 GN=AZF2 PE=2 SV=1	Potri.008G094500	AT1G26610-C2H2-like zinc finger protein C2H2-like zinc finger protein	AT1G26610		C2H2-like zinc finger transcription factor
XX-Royal blue	4	Potra2n3c8090	sp|P37474|MFD_BACSU Transcription-repair-coupling factor OS=Bacillus subtilis (strain 168) OX=224308 GN=mfd PE=3 SV=1	Potri.003G043700	AT1G54270-eif4a-2 eif4a-2	AT1G54270	TIF4A-2	Cytoplasmic translation initiation
XX-Royal blue	5	Potra2n5c12111	sp|A8H4E9|HOA_SHEPA 4-hydroxy-2-oxovalerate aldolase OS=Shewanella pealeana (strain ATCC 700345 / ANG-SQ1) OX=398579 GN=Spea_2116 PE=3 SV=1	Potri.005G083100	AT1G74040-2-isopropylmalate synthase 1 2-isopropylmalate synthase 1	AT1G74040	IPMS2	Leucine biosynthesis, chloroplastic
XX-Royal blue	6	Potra2n2c6258	sp|O94625|SPJ1_SCHPO DnaJ-related protein spj1 OS=Schizosaccharomyces pombe (strain 972 / ATCC 24843) OX=284812 GN=spj1 PE=2 SV=2	Potri.002G020700	AT2G17880-Chaperone DnaJ-domain superfamily protein Chaperone DnaJ-domain superfamily protein	AT2G17880
XX-Royal blue	7	Potra2n310s35284	sp|P97570|PLPL9_RAT 85/88 kDa calcium-independent phospholipase A2 OS=Rattus norvegicus OX=10116 GN=Pla2g6 PE=1 SV=2	Potri.007G040300	AT2G26560-phospholipase A 2A phospholipase A 2A	AT2G26560	PLP2	Cell death, cellular response to hypoxia, lipid metabolism
XX-Royal blue	8	Potra2n310s35286	sp|F4HX15|LPAI_ARATH Phospholipase A I OS=Arabidopsis thaliana OX=3702 GN=PLA1 PE=3 SV=1	Potri.007G040300	AT2G26560-phospholipase A 2A phospholipase A 2A	AT2G26560	PLP2	Cell death, cellular response to hypoxia, lipid metabolism
XX-Royal blue	9	Potra2n14c27502	sp|Q9LUG9|MD33A_ARATH Mediator of RNA polymerase II transcription subunit 33A OS=Arabidopsis thaliana OX=3702 GN=MED33A PE=1 SV=1	Potri.014G138400	AT2G48110-reduced epidermal fluorescence 4 reduced epidermal fluorescence 4	AT2G48110	MED33B	Mediator complex, regulation of phenylpropanoid metabolism
XX-Royal blue	10	Potra2n8c17211	sp|G0S616|MRT4_CHATD Ribosome assembly factor mrt4 OS=Chaetomium thermophilum (strain DSM 1495 / CBS 144.50 / IMI 039719) OX=759272 GN=CTHT_0025680 PE=1 SV=2	Potri.008G066200	AT3G09200-Ribosomal protein L10 family protein Ribosomal protein L10 family protein	AT3G09200	RPP0B	Ribosomal protein, response to cold
XX-Royal blue	11	Potra2n10c22195	sp|O04023|SRC2_ARATH Protein SRC2 homolog OS=Arabidopsis thaliana OX=3702 GN=SRC2 PE=1 SV=1	Potri.010G024200	AT3G16510-Calcium-dependent lipid-binding (CaLB domain) family protein Calcium-dependent lipid-binding (CaLB domain) family protein	AT3G16510		Lipid catabolism
XX-Royal blue	12	Potra2n4c9722	sp|Q03251|RBG8_ARATH Glycine-rich RNA-binding protein 8 OS=Arabidopsis thaliana OX=3702 GN=RBG8 PE=1 SV=1	Potri.004G143400	AT3G19130-RNA-binding protein 47B RNA-binding protein 47B	AT3G19130	RBP47B	mRNA processing, response to heat
XX-Royal blue	13	Potra2n2c4184	sp|Q10100|NTF2_SCHPO Nuclear transport factor 2 OS=Schizosaccharomyces pombe (strain 972 / ATCC 24843) OX=284812 GN=ntf2 PE=3 SV=2	Potri.002G246600	AT3G25150-Nuclear transport factor 2 (NTF2) family protein with RNA binding (RRM-RBD-RNP motifs) domain-containing protein Nuclear transport factor 2 (NTF2) family protein with RNA binding (RRM-RBD-RNP motifs) domain-containing protein	AT3G25150
XX-Royal blue	14	Potra2n16c30433	sp|Q9ZUH5|SDR2B_ARATH Short-chain dehydrogenase/reductase 2b OS=Arabidopsis thaliana OX=3702 GN=SDR2b PE=1 SV=1	Potri.016G129100	AT3G51680-NAD(P)-binding Rossmann-fold superfamily protein NAD(P)-binding Rossmann-fold superfamily protein	AT3G51680	SDR2a	oxidoreductase activity
XX-Royal blue	15	Potra2n1c1208	None available	Potri.003G092800	AT4G17900-PLATZ transcription factor family protein PLATZ transcription factor family protein	AT4G17900	PLATZ11
XX-Royal blue	16	Potra2n7c16466	sp|Q5XI13|GRWD1_RAT Glutamate-rich WD repeat-containing protein 1 OS=Rattus norvegicus OX=10116 GN=Grwd1 PE=2 SV=1	Potri.007G019500	AT4G18905-Transducin/WD40 repeat-like superfamily protein Transducin/WD40 repeat-like superfamily protein	AT4G18905
XX-Royal blue	17	Potra2n10c20410	sp|Q54UQ4|RBSK_DICDI Ribokinase OS=Dictyostelium discoideum OX=44689 GN=rbsk PE=3 SV=2	Potri.010G224300	AT5G03300-adenosine kinase 2 adenosine kinase 2	AT5G03300	ADK2	AMP biosynthesis via salvage pathway, methyl recycling
XX-Royal blue	18	Potra2n8c16648	sp|P19680|KPYK_SPICI Pyruvate kinase (Fragment) OS=Spiroplasma citri OX=2133 GN=pyk PE=3 SV=1	Potri.008G002500	AT5G08570-Pyruvate kinase family protein Pyruvate kinase family protein	AT5G08570		Pyruvate kinase, glycolysis
XX-Royal blue	19	Potra2n1c2794	sp|Q9VMK1|UCP4C_DROME Mitochondrial uncoupling protein 4C OS=Drosophila melanogaster OX=7227 GN=Ucp4C PE=2 SV=1	Potri.001G322300	AT5G14040-phosphate transporter 3;1 phosphate transporter 3;1	AT5G14040	MPT3	Mitochondrial phosphate carrier
XX-Royal blue	20	Potra2n18c33112	sp|Q9STL9|MRF4_ARATH MA3 DOMAIN-CONTAINING TRANSLATION REGULATORY FACTOR 4 OS=Arabidopsis thaliana OX=3702 GN=MRF4 PE=1 SV=1	Potri.018G017600	AT5G57870-MIF4G domain-containing protein / MA3 domain-containing protein MIF4G domain-containing protein / MA3 domain-containing protein	AT5G57870	EIF(ISO)4G1
XXVI-Darkorange	1	Potra2n10c21288	sp|Q9AWS7|Y1407_ORYSJ Putative AP2/ERF and B3 domain-containing protein Os01g0140700 OS=Oryza sativa subsp. japonica OX=39947 GN=Os01g0140700 PE=3 SV=1	Potri.008G117100	AT1G13260-related to ABI3/VP1 1 related to ABI3/VP1 1	AT1G13260	RAV1	induced by low temperature, circadian regulation
XXVI-Darkorange	2	Potra2n8c17701	sp|O49515|ERF91_ARATH Ethylene-responsive transcription factor ERF091 OS=Arabidopsis thaliana OX=3702 GN=ERF091 PE=1 SV=1	Potri.008G117100	AT1G25560-AP2/B3 transcription factor family protein AP2/B3 transcription factor family protein	AT1G25560	TEM1	photoperiodism, ethylene signalling,flowering
XXVI-Darkorange	3	Potra2n4c8821	sp|Q9C7N2|CAD1_ARATH MACPF domain-containing protein CAD1 OS=Arabidopsis thaliana OX=3702 GN=CAD1 PE=2 SV=1	Potri.004G047700	AT1G28380-MAC/Perforin domain-containing protein MAC/Perforin domain-containing protein	AT1G28380	NSL1	negative regulation of salicylic acid-mediated defense responses and cell death
XXVI-Darkorange	4	Potra2n4c10036	sp|Q42400|AAP1_ARATH Amino acid permease 1 OS=Arabidopsis thaliana OX=3702 GN=AAP1 PE=1 SV=1	Potri.004G181200	AT1G47670-Transmembrane amino acid transporter family protein Transmembrane amino acid transporter family protein	AT1G47670
XXVI-Darkorange	5	Potra2n10c20402	sp|Q7N0N3|Y3849_PHOLL Putative ABC transporter ATP-binding protein plu3849 OS=Photorhabdus laumondii subsp. laumondii (strain DSM 15139 / CIP 105565 / TT01) OX=243265 GN=plu3849 PE=3 SV=1	Potri.010G225200	AT1G53390-P-loop containing nucleoside triphosphate hydrolases superfamily protein P-loop containing nucleoside triphosphate hydrolases superfamily protein	AT1G53390	ABCG24
XXVI-Darkorange	6	Potra2n1c476	sp|Q80Y50|CMTA2_MOUSE Calmodulin-binding transcription activator 2 OS=Mus musculus OX=10090 GN=Camta2 PE=2 SV=1	Potri.001G057800	AT1G67310-Calmodulin-binding transcription activator protein with CG-1 and Ankyrin domain Calmodulin-binding transcription activator protein with CG-1 and Ankyrin domain	AT1G67310	CAMTA4
XXVI-Darkorange	7	Potra2n3c7157	sp|Q8D1U8|KUP_WIGBR Low affinity potassium transport system protein kup OS=Wigglesworthia glossinidia brevipalpis OX=36870 GN=kup PE=3 SV=1	Potri.003G148200	AT1G70300-K+ uptake permease 6 K+ uptake permease 6	AT1G70300	KUP6
XXVI-Darkorange	8	Potra2n1c481	sp|Q9FJK3|AGL80_ARATH Agamous-like MADS-box protein AGL80 OS=Arabidopsis thaliana OX=3702 GN=AGL80 PE=1 SV=1	Potri.001G058200	AT2G03710-K-box region and MADS-box transcription factor family protein K-box region and MADS-box transcription factor family protein	AT2G03710	AGL3
XXVI-Darkorange	9	Potra2n5c11647	sp|Q9LMN6|WAK4_ARATH Wall-associated receptor kinase 4 OS=Arabidopsis thaliana OX=3702 GN=WAK4 PE=2 SV=1	Potri.005G130900	AT2G23450-Protein kinase superfamily protein Protein kinase superfamily protein	AT2G23450
XXVI-Darkorange	10	Potra2n18c32835	sp|Q8T130|GPA11_DICDI Guanine nucleotide-binding protein-like alpha-11 subunit OS=Dictyostelium discoideum OX=44689 GN=gpaK PE=3 SV=1	Potri.018G048600	AT2G26300-G protein alpha subunit 1 G protein alpha subunit 1	AT2G26300	GPA1
XXVI-Darkorange	11	Potra2n17c31454	sp|P22031|LEG_HELCR D-galactoside-specific lectin OS=Heliocidaris crassispina OX=1043166 PE=1 SV=1	Potri.017G057900	AT2G32810-beta galactosidase 9 beta galactosidase 9	AT2G32810	BGAL9
XXVI-Darkorange	12	Potra2n14c26963	sp|P9WQH9|ACCD_MYCTU Putative acetyl-coenzyme A carboxylase carboxyl transferase subunit beta OS=Mycobacterium tuberculosis (strain ATCC 25618 / H37Rv) OX=83332 GN=accD3 PE=1 SV=1	Potri.014G081000	AT2G38040-acetyl Co-enzyme a carboxylase carboxyltransferase alpha subunit acetyl Co-enzyme a carboxylase carboxyltransferase alpha subunit	AT2G38040	CAC3
XXVI-Darkorange	13	Potra2n16c29468	sp|P15977|MALQ_ECOLI 4-alpha-glucanotransferase OS=Escherichia coli (strain K12) OX=83333 GN=malQ PE=1 SV=2	Potri.016G028900	AT2G40840-disproportionating enzyme 2 disproportionating enzyme 2	AT2G40840	DPE2
XXVI-Darkorange	14	Potra2n15c28925	sp|O04059|DHBK_SOLLC Putative 3,4-dihydroxy-2-butanone kinase OS=Solanum lycopersicum OX=4081 GN=DHBK PE=2 SV=1	Potri.015G032500	AT3G17770-Dihydroxyacetone kinase Dihydroxyacetone kinase	AT3G17770
XXVI-Darkorange	15	Potra2n4c8857	sp|Q9FJ90|ERF25_ARATH Ethylene-responsive transcription factor ERF025 OS=Arabidopsis thaliana OX=3702 GN=ERF025 PE=2 SV=1	Potri.004G051700	AT4G17500-ethylene responsive element binding factor 1 ethylene responsive element binding factor 1	AT4G17500	ERF-1
XXVI-Darkorange	16	Potra2n10c20209	sp|Q06805|TIE1_BOVIN Tyrosine-protein kinase receptor Tie-1 OS=Bos taurus OX=9913 GN=TIE1 PE=2 SV=1	Potri.010G244800	AT5G04870-calcium dependent protein kinase 1 calcium dependent protein kinase 1	AT5G04870	CPK1	regulation of cell death and senescence
XXVI-Darkorange	17	Potra2n17c31034	sp|Q54VU4|Y8013_DICDI Probable serine/threonine-protein kinase DDB_G0280133 OS=Dictyostelium discoideum OX=44689 GN=DDB_G0280133 PE=3 SV=1	Potri.017G101400	AT5G15730-Protein kinase superfamily protein Protein kinase superfamily protein	AT5G15730	CRLK2
XXVI-Darkorange	18	Potra2n10c21356	sp|P77986|SYC_STAXY Cysteine--tRNA ligase (Fragment) OS=Staphylococcus xylosus OX=1288 GN=cysS PE=3 SV=1	Potri.010G122500	AT5G38830-Cysteinyl-tRNA synthetase, class Ia family protein Cysteinyl-tRNA synthetase, class Ia family protein	AT5G38830
XXVI-Darkorange	19	Potra2n11c22855	sp|Q54PU1|HBX10_DICDI Homeobox protein 10 OS=Dictyostelium discoideum OX=44689 GN=hbx10 PE=3 SV=1	Potri.011G114500	AT5G53980-homeobox protein 52 homeobox protein 52	AT5G53980	HB52
XXVI-Darkorange	20	Potra2n18c32698	None available
XXVII-White	1	Potra2n14c27804	None available	Potri.014G172600	AT5G48335-hypothetical protein hypothetical protein	AT5G48335
XXVII-White	2	Potra2n15c28511	sp|Q48833|GLRXA_LEGPH Probable monothiol glutaredoxin GrlA OS=Legionella pneumophila subsp. pneumophila (strain Philadelphia 1 / ATCC 33152 / DSM 7513) OX=272624 GN=grlA PE=3 SV=1	Potri.015G078900	AT5G63030-Thioredoxin superfamily protein Thioredoxin superfamily protein	AT5G63030	GRXC1
XXVII-White	3	Potra2n4c8854	None available	Potri.004G051300	AT1G28540-transmembrane protein transmembrane protein	AT1G28540
XXVII-White	4	Potra2n11c23365	sp|O06734|YISY_BACSU AB hydrolase superfamily protein YisY OS=Bacillus subtilis (strain 168) OX=224308 GN=yisY PE=3 SV=1	Potri.011G048000	AT3G51000-alpha/beta-Hydrolases superfamily protein alpha/beta-Hydrolases superfamily protein	AT3G51000
XXVII-White	5	Potra2n4c8671	sp|Q7XMJ2|KN10B_ORYSJ Kinesin-like protein KIN-10B OS=Oryza sativa subsp. japonica OX=39947 GN=KIN10B PE=2 SV=2	Potri.004G031600	AT4G21270-kinesin 1 kinesin 1	AT4G21270	ATK1
XXVII-White	6	Potra2n19c33861	sp|B8E5A2|GLO2_SHEB2 Hydroxyacylglutathione hydrolase OS=Shewanella baltica (strain OS223) OX=407976 GN=gloB PE=3 SV=1	Potri.019G062600	AT3G10850-Metallo-hydrolase/oxidoreductase superfamily protein Metallo-hydrolase/oxidoreductase superfamily protein	AT3G10850	GLY2
XXVII-White	7	Potra2n18c32643	sp|P73555|Y875_SYNY3 Uncharacterized membrane protein sll0875 OS=Synechocystis sp. (strain PCC 6803 / Kazusa) OX=1111708 GN=sll0875 PE=3 SV=1	Potri.018G073000	AT5G19930-integral membrane protein (Protein of unknown function DUF92, transmembrane) integral membrane protein (Protein of unknown function DUF92, transmembrane)	AT5G19930	PGR
XXVII-White	8	Potra2n6c12957	sp|Q9WTR8|PHLP1_RAT PH domain leucine-rich repeat protein phosphatase 1 OS=Rattus norvegicus OX=10116 GN=Phlpp1 PE=1 SV=1	Potri.006G265100	AT4G31860-Protein phosphatase 2C family protein Protein phosphatase 2C family protein	AT4G31860
XXVII-White	9	Potra2n4c10179	sp|Q6H849|NRL4_ORYSJ Bifunctional nitrilase/nitrile hydratase NIT4 OS=Oryza sativa subsp. japonica OX=39947 GN=NIT4 PE=2 SV=1	Potri.004G201400	AT2G27450-nitrilase-like protein 1 nitrilase-like protein 1	AT2G27450	NLP1
XXVII-White	10	Potra2n18c32631	None available	Potri.018G076700	AT4G13400-2-oxoglutarate (2OG) and Fe(II)-dependent oxygenase superfamily protein 2-oxoglutarate (2OG) and Fe(II)-dependent oxygenase superfamily protein	AT4G13400
XXVII-White	11	Potra2n15c28502	sp|Q9UT84|YIP6_SCHPO Phospholipid scramblase family protein C343.06c OS=Schizosaccharomyces pombe (strain 972 / ATCC 24843) OX=284812 GN=SPAC343.06c PE=3 SV=1	Potri.015G079500	AT2G04940-scramblase-like protein scramblase-like protein	AT2G04940
XXVII-White	12	Potra2n3c7360	sp|P30710|GPX5_RAT Epididymal secretory glutathione peroxidase OS=Rattus norvegicus OX=10116 GN=Gpx5 PE=2 SV=1	Potri.003G126100	AT4G11600-glutathione peroxidase 6 glutathione peroxidase 6	AT4G11600	GPX6
XXVII-White	13	Potra2n11c22987	sp|O23469|GDL63_ARATH GDSL esterase/lipase At4g16220 OS=Arabidopsis thaliana OX=3702 GN=At4g16220 PE=3 SV=2	Potri.011G089700	AT5G55050-GDSL-like Lipase/Acylhydrolase superfamily protein GDSL-like Lipase/Acylhydrolase superfamily protein	AT5G55050
XXVII-White	14	Potra2n15c28432	sp|Q6SA08|TSSK4_HUMAN Testis-specific serine/threonine-protein kinase 4 OS=Homo sapiens OX=9606 GN=TSSK4 PE=1 SV=1	Potri.015G085700	AT4G24740-LAMMER-type protein kinase AFC2 LAMMER-type protein kinase AFC2	AT4G24740	FC2
XXVII-White	15	Potra2n1c1920	sp|Q12024|YTM1_YEAST Ribosome biogenesis protein YTM1 OS=Saccharomyces cerevisiae (strain ATCC 204508 / S288c) OX=559292 GN=YTM1 PE=1 SV=1	Potri.001G221000	AT2G26060-Transducin/WD40 repeat-like superfamily protein Transducin/WD40 repeat-like superfamily protein	AT2G26060
XXVII-White	16	Potra2n3c8078	sp|P44692|ZNUC_HAEIN Zinc import ATP-binding protein ZnuC OS=Haemophilus influenzae (strain ATCC 51907 / DSM 11121 / KW20 / Rd) OX=71421 GN=znuC PE=3 SV=1	Potri.003G045700	AT4G19210-RNAse l inhibitor protein 2 RNAse l inhibitor protein 2	AT4G19210	ABCE2
XXVII-White	17	Potra2n13c25767	sp|A0A075TRB3|PATN_PENEN Isoepoxydon dehydrogenase patN OS=Penicillium expansum OX=27334 GN=patN PE=1 SV=1	Potri.013G059100	AT3G03980-NAD(P)-binding Rossmann-fold superfamily protein NAD(P)-binding Rossmann-fold superfamily protein	AT3G03980
XXVII-White	18	Potra2n4c9822	sp|G5EBI4|CEEH1_CAEEL Epoxide hydrolase 1 OS=Caenorhabditis elegans OX=6239 GN=ceeh-1 PE=1 SV=1	Potri.004G155700	AT2G18360-alpha/beta-Hydrolases superfamily protein alpha/beta-Hydrolases superfamily protein	AT2G18360
XXVII-White	19	Potra2n7c15703	sp|Q9P7U1|YI7F_SCHPO Uncharacterized AIM2 family protein C977.15 OS=Schizosaccharomyces pombe (strain 972 / ATCC 24843) OX=284812 GN=SPAC977.15 PE=3 SV=1	Potri.007G112700	AT3G23600-alpha/beta-Hydrolases superfamily protein alpha/beta-Hydrolases superfamily protein	AT3G23600
XXVII-White	20	Potra2n18c32058	sp|O35017|YOGA_BACSU Uncharacterized zinc-type alcohol dehydrogenase-like protein YogA OS=Bacillus subtilis (strain 168) OX=224308 GN=yogA PE=3 SV=1	Potri.018G142700	AT1G22430-GroES-like zinc-binding dehydrogenase family protein GroES-like zinc-binding dehydrogenase family protein	AT1G22430
XXV-Orange	1	Potra2n14c26710	sp|Q8N427|TXND3_HUMAN Thioredoxin domain-containing protein 3 OS=Homo sapiens OX=9606 GN=NME8 PE=2 SV=2	Potri.014G049900	AT4G09320-nucleoside diphosphate kinase nucleoside diphosphate kinase	AT4G09320	NDPK1
XXV-Orange	2	Potra2n14c27460	None available	Potri.014G134700	AT4G03180-rRNA-processing protein rRNA-processing protein	AT4G03180
XXV-Orange	3	Potra2n1c40	sp|Q2HFL6|TPC1_CHAGB Mitochondrial thiamine pyrophosphate carrier 1 OS=Chaetomium globosum (strain ATCC 6205 / CBS 148.51 / DSM 1962 / NBRC 6347 / NRRL 1970) OX=306901 GN=TPC1 PE=3 SV=2	Potri.001G004500	AT5G19760-Mitochondrial substrate carrier family protein Mitochondrial substrate carrier family protein	AT5G19760
XXV-Orange	4	Potra2n8c17142	sp|O22160|TL15A_ARATH Thylakoid lumenal 15 kDa protein 1, chloroplastic OS=Arabidopsis thaliana OX=3702 GN=At2g44920 PE=1 SV=2	Potri.008G058800	AT2G44920-Tetratricopeptide repeat (TPR)-like superfamily protein Tetratricopeptide repeat (TPR)-like superfamily protein	AT2G44920
XXV-Orange	5	Potra2n1c575	sp|Q07842|NDUA2_NEUCR NADH-ubiquinone oxidoreductase 10.5 kDa subunit OS=Neurospora crassa (strain ATCC 24698 / 74-OR23-1A / CBS 708.71 / DSM 1257 / FGSC 987) OX=367110 GN=nuo-10.5 PE=3 SV=1	Potri.001G071900	AT5G47890-NADH-ubiquinone oxidoreductase B8 subunit NADH-ubiquinone oxidoreductase B8 subunit	AT5G47890
XXV-Orange	6	Potra2n1c3006	None available	Potri.001G342400	AT5G14440-Surfeit locus protein 2 (SURF2) Surfeit locus protein 2 (SURF2)	AT5G14440
XXV-Orange	7	Potra2n745s36667	None available	Potri.003G153650
XXV-Orange	8	Potra2n14c27644	None available	Potri.014G154800	AT5G42570-B-cell receptor-associated 31-like protein B-cell receptor-associated 31-like protein	AT5G42570
XXV-Orange	9	Potra2n6c14354	sp|P53152|MMS2_YEAST Ubiquitin-conjugating enzyme variant MMS2 OS=Saccharomyces cerevisiae (strain ATCC 204508 / S288c) OX=559292 GN=MMS2 PE=1 SV=1	Potri.006G110200	AT5G53300-ubiquitin-conjugating enzyme 10 ubiquitin-conjugating enzyme 10	AT5G53300	UBC10	Ubiquitin conjugation
XXV-Orange	10	Potra2n5c12083	sp|Q9SJ12|ATP7_ARATH Probable ATP synthase 24 kDa subunit, mitochondrial OS=Arabidopsis thaliana OX=3702 GN=At2g21870 PE=1 SV=1	Potri.005G085500	AT2G21870-MALE GAMETOPHYTE DEFECTIVE 1 MALE GAMETOPHYTE DEFECTIVE 1	AT2G21870	MGP1
XXV-Orange	11	Potra2n12c24077	None available	Potri.012G042700	AT3G17780-B-cell receptor-associated-like protein B-cell receptor-associated-like protein	AT3G17780
XXV-Orange	12	Potra2n1c930	sp|C9S8J9|RRP36_VERA1 rRNA biogenesis protein RRP36 OS=Verticillium alfalfae (strain VaMs.102 / ATCC MYA-4576 / FGSC 10136) OX=526221 GN=RRP36 PE=3 SV=1	Potri.001G110000	AT1G12650-rRNA biogenesis RRP36-like protein rRNA biogenesis RRP36-like protein	AT1G12650
XXV-Orange	13	Potra2n19c33957	sp|Q6CG53|N7BM_YARLI NADH dehydrogenase [ubiquinone] 1 alpha subcomplex subunit N7BM OS=Yarrowia lipolytica (strain CLIB 122 / E 150) OX=284591 GN=N7BM PE=1 SV=1	Potri.019G051400	AT3G03100-NADH:ubiquinone oxidoreductase, 17.2kDa subunit NADH:ubiquinone oxidoreductase, 17.2kDa subunit	AT3G03100
XXV-Orange	14	Potra2n1c615	None available	Potri.001G076400
XXV-Orange	15	Potra2n4c10399	sp|P53879|RHO5_YEAST GTP-binding protein RHO5 OS=Saccharomyces cerevisiae (strain ATCC 204508 / S288c) OX=559292 GN=RHO5 PE=1 SV=2	Potri.004G226400	AT1G09630-RAB GTPase 11C RAB GTPase 11C	AT1G09630	RAB11c
XXV-Orange	16	Potra2n5c10509	sp|A6Q0K5|CP12_CHLRE Calvin cycle protein CP12, chloroplastic OS=Chlamydomonas reinhardtii OX=3055 GN=CP12 PE=1 SV=2	Potri.005G258400	AT1G76560-CP12 domain-containing protein 3 CP12 domain-containing protein 3	AT1G76560	C12-3
XXV-Orange	17	Potra2n2c5797	sp|P57743|LSM3_YEAST U6 snRNA-associated Sm-like protein LSm3 OS=Saccharomyces cerevisiae (strain ATCC 204508 / S288c) OX=559292 GN=LSM3 PE=1 SV=1	Potri.002G068800	AT1G76860-Small nuclear ribonucleoprotein family protein Small nuclear ribonucleoprotein family protein	AT1G76860	LSM3B
XXV-Orange	18	Potra2n6c14950	sp|Q21775|NTAQ1_CAEEL Protein N-terminal glutamine amidohydrolase OS=Caenorhabditis elegans OX=6239 GN=R06C7.6 PE=3 SV=1	Potri.006G051500	AT2G41760-amino-terminal glutamine amidohydrolase amino-terminal glutamine amidohydrolase	AT2G41760	NTAQ1
XXV-Orange	19	Potra2n8c16762	None available	Potri.008G016801	AT5G04750-F1F0-ATPase inhibitor protein F1F0-ATPase inhibitor protein	AT5G04750
XXV-Orange	20	Potra2n197s34894	sp|O26154|IDI2_METTH Isopentenyl-diphosphate delta-isomerase OS=Methanothermobacter thermautotrophicus (strain ATCC 29096 / DSM 1053 / JCM 10044 / NBRC 100330 / Delta H) OX=187420 GN=fni PE=3 SV=1	Potri.003G069600	AT3G14130-Aldolase-type TIM barrel family protein Aldolase-type TIM barrel family protein	AT3G14130	HAOX1

## Sheet: SDS4d_2018_GO_Potra
Supplemental Data Set 4 Table d. Enriched Gene Ontology (GO) terms for biological processes (BP), cellular component (CC) and molecular function (MF) in gene modules detected in WGCNA in autumn 2018. GO term enrichment analyses were performed with PlantGenIE (https://plantgenie.org/) using aspen database. Terms with FDR adjusted P-value <0.05 are in bold.
Module	ID	Description	Statistics (mt/mpat | nt/npat)	P-value	FDR	GO term
XXI-Dark red	GO:0043170	macromolecule metabolic process	11646/14950 | 55/59	0.001509	0.9668	BP
XXI-Dark red	GO:0006725	cellular aromatic compound metabolic process	6800/14577 | 37/56	0.002612	0.9668	BP
XXI-Dark red	GO:0046483	heterocycle metabolic process	6803/14577 | 37/56	0.002637	0.9668	BP
XXI-Dark red	GO:0006807	nitrogen compound metabolic process	12845/16825 | 58/64	0.002961	0.9668	BP
X-Purple	GO:0043412	macromolecule modification	4780/11646 | 102/177	5.464e-06	0.002231	BP
X-Purple	GO:0006793	phosphorus metabolic process	4579/14577 | 97/212	7.454e-06	0.002738	BP
X-Purple	GO:0002376	immune system process	228/21478 | 12/315	0.0001472	0.02704	BP
X-Purple	GO:0042537	benzene-containing compound metabolic process	174/6738 | 9/78	0.0001637	0.02864	BP
X-Purple	GO:0009607	response to biotic stimulus	444/4571 | 20/87	0.0001799	0.03005	BP
X-Purple	GO:0046497	nicotinate nucleotide metabolic process	76/389 | 6/7	0.0002788	0.04268	BP
X-Purple	GO:0010230	alternative respiration	3/242 | 2/3	0.0003078	0.04523	BP
X-Purple	GO:0072511	divalent inorganic cation transport	195/1041 | 9/15	0.0004233	0.05982	BP
X-Purple	GO:0006952	defense response	578/2052 | 23/44	0.000557	0.07579	BP
X-Purple	GO:0018958	phenol-containing compound metabolic process	54/232 | 6/7	0.0007288	0.08727	BP
X-Purple	GO:0044281	small molecule metabolic process	4631/16825 | 87/234	0.0007601	0.08727	BP
X-Purple	GO:0044260	cellular macromolecule metabolic process	9958/11072 | 162/168	0.001389	0.1546	BP
X-Purple	GO:0023052	signaling	1794/21478 | 42/315	0.00173	0.1816	BP
X-Purple	GO:0051704	multi-organism process	814/21478 | 23/315	0.00217	0.2155	BP
X-Purple	GO:0007154	cell communication	2056/17146 | 46/257	0.00344	0.323	BP
X-Purple	GO:0050896	response to stimulus	4571/21478 | 87/315	0.004289	0.3844	BP
X-Purple	GO:1901698	response to nitrogen compound	252/2071 | 9/29	0.005592	0.4466	BP
X-Purple	GO:0070085	glycosylation	289/16825 | 10/234	0.007377	0.5531	BP
X-Purple	GO:0009605	response to external stimulus	644/4571 | 21/87	0.007917	0.5818	BP
X-Purple	GO:0006807	nitrogen compound metabolic process	12845/16825 | 194/234	0.008952	0.6398	BP
X-Purple	GO:0009820	alkaloid metabolic process	139/8770 | 7/148	0.009055	0.6398	BP
X-Purple	GO:1901564	organonitrogen compound metabolic process	8770/12820 | 148/194	0.009426	0.6413	BP
X-Purple	GO:0031647	regulation of protein stability	36/1381 | 3/18	0.01015	0.6658	BP
X-Purple	GO:0006817	phosphate ion transport	65/196 | 4/4	0.01135	0.7249	BP
X-Purple	GO:0044248	cellular catabolic process	1950/2322 | 25/25	0.0124	0.7249	BP
X-Purple	GO:0009100	glycoprotein metabolic process	281/548 | 9/10	0.01256	0.7249	BP
X-Purple	GO:0009069	serine family amino acid metabolic process	1598/2310 | 42/50	0.01272	0.7249	BP
X-Purple	GO:0044093	positive regulation of molecular function	367/859 | 10/13	0.01283	0.7249	BP
X-Purple	GO:0009147	pyrimidine nucleoside triphosphate metabolic process	71/572 | 3/5	0.01527	0.7903	BP
X-Purple	GO:0019932	second-messenger-mediated signaling	66/677 | 4/11	0.0161	0.7903	BP
X-Purple	GO:0051131	chaperone-mediated protein complex assembly	18/327 | 2/4	0.01611	0.7903	BP
X-Purple	GO:0009225	nucleotide-sugar metabolic process	144/942 | 5/11	0.01658	0.7915	BP
X-Purple	GO:0006515	protein quality control for misfolded or incompletely synthesized proteins	57/693 | 4/13	0.0168	0.7915	BP
X-Purple	GO:0022406	membrane docking	101/17146 | 5/257	0.018	0.8249	BP
X-Purple	GO:0032350	regulation of hormone metabolic process	30/72 | 6/7	0.01831	0.8249	BP
X-Purple	GO:0006811	ion transport	1494/3602 | 29/51	0.01841	0.8249	BP
X-Purple	GO:0010565	regulation of cellular ketone metabolic process	61/105 | 7/7	0.01917	0.8485	BP
X-Purple	GO:0016050	vesicle organization	138/2013 | 4/16	0.02014	0.8704	BP
X-Purple	GO:0034587	piRNA metabolic process	2/659 | 1/7	0.02115	0.8904	BP
X-Purple	GO:0018212	peptidyl-tyrosine modification	171/832 | 5/9	0.02133	0.8904	BP
XVIII-Light green	GO:0034976	response to endoplasmic reticulum stress	112/873 | 15/18	1.036e-11	1.439e-08	BP
XVIII-Light green	GO:0006457	protein folding	367/17146 | 11/71	3.019e-07	0.0001398	BP
XVIII-Light green	GO:0035966	response to topologically incorrect protein	89/502 | 10/12	9.564e-07	0.0002657	BP
XVIII-Light green	GO:0046465	dolichyl diphosphate metabolic process	2/393 | 2/4	7.789e-05	0.01325	BP
XVIII-Light green	GO:0042221	response to chemical	2071/4571 | 26/33	8.583e-05	0.01325	BP
XVIII-Light green	GO:0050896	response to stimulus	4571/21478 | 33/85	0.0001715	0.02383	BP
XVIII-Light green	GO:0023052	signaling	1794/21478 | 18/85	0.0001924	0.02405	BP
XVIII-Light green	GO:0034975	protein folding in endoplasmic reticulum	6/367 | 3/11	0.0003842	0.03558	BP
XVIII-Light green	GO:0006629	lipid metabolic process	1550/14127 | 14/50	0.0007156	0.05232	BP
XVIII-Light green	GO:0071702	organic substance transport	1712/3602 | 18/22	0.001004	0.06976	BP
XVIII-Light green	GO:0006950	response to stress	2052/4571 | 24/33	0.001083	0.07166	BP
XVIII-Light green	GO:0006508	proteolysis	1531/6715 | 12/22	0.001203	0.07595	BP
XVIII-Light green	GO:0033036	macromolecule localization	1340/3794 | 15/22	0.001684	0.1017	BP
XVIII-Light green	GO:0071705	nitrogen compound transport	1445/3602 | 16/22	0.001937	0.1121	BP
XVIII-Light green	GO:0048229	gametophyte development	152/1293 | 5/10	0.003245	0.1554	BP
XVIII-Light green	GO:0051604	protein maturation	180/1819 | 3/4	0.003539	0.1638	BP
XVIII-Light green	GO:0007154	cell communication	2056/17146 | 17/71	0.0037	0.1658	BP
XVIII-Light green	GO:0019740	nitrogen utilization	24/21478 | 2/85	0.004037	0.1752	BP
XVIII-Light green	GO:0006820	anion transport	471/1494 | 6/7	0.004923	0.2011	BP
XVIII-Light green	GO:0010498	proteasomal protein catabolic process	330/693 | 7/7	0.005368	0.2071	BP
XVIII-Light green	GO:0006986	response to unfolded protein	55/89 | 10/10	0.005752	0.2159	BP
XVIII-Light green	GO:0016482	cytosolic transport	59/875 | 4/12	0.006147	0.2228	BP
XVIII-Light green	GO:0033554	cellular response to stress	873/1282 | 18/19	0.006394	0.2228	BP
XVIII-Light green	GO:0043112	receptor metabolic process	2/9958 | 1/32	0.006417	0.2228	BP
XVIII-Light green	GO:0065007	biological regulation	7228/21478 | 40/85	0.00702	0.2378	BP
XVIII-Light green	GO:0032787	monocarboxylic acid metabolic process	987/3275 | 8/12	0.009659	0.293	BP
XVIII-Light green	GO:0070482	response to oxygen levels	17/1024 | 2/11	0.01307	0.3616	BP
XVIII-Light green	GO:0016197	endosomal transport	115/875 | 5/12	0.01328	0.3616	BP
XVIII-Light green	GO:0009553	embryo sac development	38/152 | 4/5	0.01409	0.3687	BP
XVIII-Light green	GO:0033319	UDP-D-xylose metabolic process	2/137 | 1/1	0.0146	0.3687	BP
XVIII-Light green	GO:0051641	cellular localization	1149/3794 | 12/22	0.01492	0.3687	BP
XVIII-Light green	GO:0070589	cellular component macromolecule biosynthetic process	140/1134 | 2/2	0.01515	0.3687	BP
XVIII-Light green	GO:0051704	multi-organism process	814/21478 | 8/85	0.01521	0.3687	BP
XVIII-Light green	GO:1902221	erythrose 4-phosphate/phosphoenolpyruvate family amino acid metabolic process	192/2310 | 3/7	0.0154	0.3687	BP
XVIII-Light green	GO:0009056	catabolic process	2515/16825 | 16/62	0.01781	0.4147	BP
XVIII-Light green	GO:0042537	benzene-containing compound metabolic process	174/6738 | 3/22	0.01817	0.4147	BP
XVIII-Light green	GO:0009273	peptidoglycan-based cell wall biogenesis	45/301 | 2/2	0.02193	0.4834	BP
XVIII-Light green	GO:0042430	indole-containing compound metabolic process	287/2452 | 4/11	0.03109	0.617	BP
XVIII-Light green	GO:0016192	vesicle-mediated transport	651/3602 | 8/22	0.03242	0.6255	BP
XVIII-Light green	GO:0032409	regulation of transporter activity	6/859 | 1/5	0.03452	0.6479	BP
XVIII-Light green	GO:0001561	fatty acid alpha-oxidation	2/57 | 1/1	0.03509	0.6498	BP
XVIII-Light green	GO:0051179	localization	3794/21478 | 22/85	0.03684	0.6646	BP
XVIII-Light green	GO:0015786	UDP-glucose transmembrane transport	9/42 | 2/2	0.04181	0.6914	BP
XVIII-Light green	GO:0070647	protein modification by small protein conjugation or removal	821/4283 | 5/11	0.04256	0.6955	BP
XVIII-Light green	GO:0016576	histone dephosphorylation	2/46 | 1/1	0.04348	0.6971	BP
XVIII-Light green	GO:0009072	aromatic amino acid family metabolic process	340/742 | 4/4	0.04366	0.6971	BP
XVIII-Light green	GO:0009187	cyclic nucleotide metabolic process	9/973 | 1/5	0.04549	0.7134	BP
XVIII-Light green	GO:0006915	apoptotic process	19/87 | 2/2	0.04571	0.7134	BP
XVIII-Light green	GO:0009138	pyrimidine nucleoside diphosphate metabolic process	7/278 | 1/2	0.04981	0.7604	BP
XVIII-Light green	GO:0010118	stomatal movement	87/17146 | 2/71	0.05048	0.7621	BP
XVIII-Light green	GO:0032502	developmental process	1811/21478 | 12/85	0.05267	0.7648	BP
XVIII-Light green	GO:0006836	neurotransmitter transport	10/3602 | 1/22	0.0595	0.8127	BP
XVIII-Light green	GO:0010038	response to metal ion	286/575 | 6/7	0.05968	0.8127	BP
XVIII-Light green	GO:0044248	cellular catabolic process	1950/2322 | 15/15	0.07225	0.9362	BP
XVIII-Light green	GO:0019637	organophosphate metabolic process	1377/4271 | 8/15	0.07368	0.9362	BP
XVIII-Light green	GO:0010243	response to organonitrogen compound	123/205 | 5/5	0.07522	0.9413	BP
XVIII-Light green	GO:0072334	UDP-galactose transmembrane transport	12/42 | 2/2	0.07666	0.9456	BP
XVIII-Light green	GO:0070972	protein localization to endoplasmic reticulum	123/421 | 3/4	0.07692	0.9456	BP
XVIII-Light green	GO:0090487	secondary metabolite catabolic process	10/126 | 1/1	0.07937	0.9473	BP
XVIII-Light green	GO:0008219	cell death	113/17146 | 2/71	0.07979	0.9473	BP
XVIII-Light green	GO:0015800	acidic amino acid transport	11/135 | 1/1	0.08148	0.9511	BP
XVIII-Light green	GO:1900673	olefin metabolic process	131/14950 | 2/55	0.0838	0.9541	BP
XXIV-Dark grey	GO:0007041	lysosomal transport	6/127 | 2/3	0.005504	0.9189	BP
XXIV-Dark grey	GO:0045055	regulated exocytosis	1/136 | 1/1	0.007353	0.9189	BP
XXIV-Dark grey	GO:0007034	vacuolar transport	127/3602 | 3/13	0.009447	0.9189	BP
XXIV-Dark grey	GO:0032418	lysosome localization	2/197 | 1/1	0.01015	0.9189	BP
XXIV-Dark grey	GO:0043335	protein unfolding	4/17146 | 1/46	0.01069	0.9189	BP
XXIV-Dark grey	GO:0040029	regulation of gene expression, epigenetic	159/3126 | 3/10	0.01189	0.9189	BP
XXIV-Dark grey	GO:0033036	macromolecule localization	1340/3794 | 10/15	0.01319	0.9189	BP
XXIV-Dark grey	GO:0099003	vesicle-mediated transport in synapse	3/651 | 1/3	0.01378	0.9189	BP
XXIV-Dark grey	GO:0051641	cellular localization	1149/3794 | 9/15	0.01608	0.9189	BP
XXIV-Dark grey	GO:0006996	organelle organization	2013/3174 | 9/9	0.01649	0.9189	BP
XXIV-Dark grey	GO:0006457	protein folding	367/17146 | 4/46	0.01662	0.9189	BP
XXIV-Dark grey	GO:0000209	protein polyubiquitination	52/666 | 2/3	0.01706	0.9189	BP
XXIV-Dark grey	GO:0006839	mitochondrial transport	159/3602 | 3/13	0.01741	0.9189	BP
XXIV-Dark grey	GO:0006913	nucleocytoplasmic transport	167/3602 | 3/13	0.01986	0.9675	BP
XXIV-Dark grey	GO:0099504	synaptic vesicle cycle	3/887 | 1/6	0.02018	0.9675	BP
XXIV-Dark grey	GO:0032409	regulation of transporter activity	6/859 | 1/3	0.02083	0.9675	BP
XI-Green yellow	GO:0032505	reproduction of a single-celled organism	2/1107 | 2/15	0.0001715	0.1381	BP
XI-Green yellow	GO:0007530	sex determination	2/743 | 2/11	0.0001995	0.1381	BP
XI-Green yellow	GO:0016311	dephosphorylation	621/4482 | 14/42	0.001035	0.3835	BP
VI-Red	GO:0071840	cellular component organization or biogenesis	4029/21478 | 281/526	6.761e-73	6.389e-70	BP
VI-Red	GO:0043603	cellular amide metabolic process	1654/7616 | 220/349	1.683e-65	9.541e-63	BP
VI-Red	GO:0010467	gene expression	4850/11646 | 301/372	5.532e-56	2.241e-53	BP
VI-Red	GO:0044085	cellular component biogenesis	2114/4029 | 248/281	4.228e-40	1.498e-37	BP
VI-Red	GO:0009058	biosynthetic process	7042/16825 | 321/452	5.262e-37	1.657e-34	BP
VI-Red	GO:0022613	ribonucleoprotein complex biogenesis	1161/2114 | 220/248	5.285e-34	1.362e-31	BP
VI-Red	GO:0034641	cellular nitrogen compound metabolic process	7616/12334 | 349/406	6.507e-28	1.537e-25	BP
VI-Red	GO:0006807	nitrogen compound metabolic process	12845/16825 | 412/452	1.036e-16	1.632e-14	BP
VI-Red	GO:0043933	macromolecular complex subunit organization	948/3174 | 76/122	3.992e-14	5.389e-12	BP
VI-Red	GO:0006518	peptide metabolic process	1439/1654 | 218/220	3.499e-12	4.509e-10	BP
VI-Red	GO:1901566	organonitrogen compound biosynthetic process	2863/3572 | 249/265	4.652e-11	5.734e-09	BP
VI-Red	GO:0009987	cellular process	17146/21478 | 473/526	2.209e-10	2.609e-08	BP
VI-Red	GO:0034660	ncRNA metabolic process	659/4259 | 49/133	7.211e-10	8.178e-08	BP
VI-Red	GO:0044238	primary metabolic process	14127/16825 | 422/452	8.745e-10	9.535e-08	BP
VI-Red	GO:0071826	ribonucleoprotein complex subunit organization	312/948 | 50/76	9.238e-10	9.7e-08	BP
VI-Red	GO:1901564	organonitrogen compound metabolic process	8770/12820 | 333/411	3.713e-09	3.63e-07	BP
VI-Red	GO:0071704	organic substance metabolic process	14950/16825 | 432/452	2.358e-07	2.089e-05	BP
VI-Red	GO:0010608	posttranscriptional regulation of gene expression	538/3126 | 31/76	7.763e-07	6.473e-05	BP
VI-Red	GO:0006396	RNA processing	1081/3798 | 61/127	1.586e-06	0.0001249	BP
VI-Red	GO:0008152	metabolic process	16825/21478 | 452/526	4.809e-06	0.0003588	BP
VI-Red	GO:0044271	cellular nitrogen compound biosynthetic process	4621/5089 | 284/292	6.714e-06	0.0004759	BP
VI-Red	GO:0043170	macromolecule metabolic process	11646/14950 | 372/432	7.864e-06	0.0005438	BP
VI-Red	GO:0042254	ribosome biogenesis	1031/1161 | 212/220	1.147e-05	0.0007565	BP
VI-Red	GO:0070925	organelle assembly	269/595 | 40/57	5.728e-05	0.003455	BP
VI-Red	GO:0017062	respiratory chain complex III assembly	5/114 | 3/5	0.0004047	0.02124	BP
VI-Red	GO:0006450	regulation of translational fidelity	62/1381 | 6/24	0.0004584	0.02363	BP
VI-Red	GO:0097033	mitochondrial respiratory chain complex III biogenesis	5/437 | 3/18	0.0005605	0.02836	BP
VI-Red	GO:0006383	transcription by RNA polymerase III	80/2669 | 8/65	0.000578	0.02836	BP
VI-Red	GO:1990116	ribosome-associated ubiquitin-dependent protein catabolic process	9/305 | 3/7	0.0005912	0.02841	BP
VI-Red	GO:0009059	macromolecule biosynthetic process	4959/5257 | 285/290	0.0006183	0.02922	BP
VI-Red	GO:0009141	nucleoside triphosphate metabolic process	572/982 | 25/29	0.001066	0.04594	BP
VI-Red	GO:0016072	rRNA metabolic process	331/659 | 35/49	0.001475	0.06242	BP
VI-Red	GO:0018193	peptidyl-amino acid modification	832/4283 | 30/93	0.00206	0.08589	BP
VI-Red	GO:0044249	cellular biosynthetic process	6563/6841 | 316/320	0.002767	0.1112	BP
VI-Red	GO:0006996	organelle organization	2013/3174 | 92/122	0.002767	0.1112	BP
VI-Red	GO:0000469	cleavage involved in rRNA processing	36/78 | 7/7	0.00316	0.1211	BP
VI-Red	GO:0019637	organophosphate metabolic process	1377/4271 | 39/83	0.0033	0.1247	BP
VI-Red	GO:0044267	cellular protein metabolic process	5765/6138 | 267/274	0.00483	0.1733	BP
VI-Red	GO:0006605	protein targeting	327/745 | 16/22	0.005341	0.1877	BP
VI-Red	GO:0006818	hydrogen transport	450/3602 | 19/84	0.006355	0.2197	BP
VI-Red	GO:0044237	cellular metabolic process	14577/14866 | 433/435	0.008454	0.283	BP
VI-Red	GO:0006360	transcription by RNA polymerase I	34/2669 | 4/65	0.008584	0.283	BP
VI-Red	GO:0006563	L-serine metabolic process	168/1598 | 4/9	0.009729	0.3099	BP
VI-Red	GO:0033365	protein localization to organelle	421/928 | 18/26	0.01118	0.3485	BP
VI-Red	GO:0006323	DNA packaging	124/230 | 7/7	0.01222	0.3698	BP
VI-Red	GO:0019222	regulation of metabolic process	4065/5171 | 101/116	0.01303	0.3769	BP
VI-Red	GO:1902626	assembly of large subunit precursor of preribosome	10/303 | 5/50	0.01327	0.3799	BP
VI-Red	GO:0016070	RNA metabolic process	4259/5118 | 133/148	0.01456	0.4127	BP
VI-Red	GO:0019693	ribose phosphate metabolic process	727/913 | 26/27	0.01574	0.4374	BP
VI-Red	GO:0032844	regulation of homeostatic process	18/324 | 2/4	0.0164	0.4453	BP
VI-Red	GO:0034622	cellular macromolecular complex assembly	733/829 | 72/75	0.01665	0.4453	BP
VI-Red	GO:0044260	cellular macromolecule metabolic process	9958/11072 | 341/366	0.01878	0.4876	BP
VI-Red	GO:0043604	amide biosynthetic process	1407/1431 | 216/216	0.01903	0.4876	BP
VI-Red	GO:0009743	response to carbohydrate	82/676 | 5/14	0.01922	0.4876	BP
VI-Red	GO:0008213	protein alkylation	187/4283 | 9/93	0.01926	0.4876	BP
VI-Red	GO:0006119	oxidative phosphorylation	265/473 | 14/17	0.02071	0.5195	BP
VI-Red	GO:0031647	regulation of protein stability	36/1381 | 3/24	0.02261	0.5574	BP
VI-Red	GO:0000027	ribosomal large subunit assembly	69/83 | 18/18	0.02306	0.5636	BP
VI-Red	GO:0018208	peptidyl-proline modification	168/832 | 11/30	0.02505	0.5766	BP
VI-Red	GO:0015980	energy derivation by oxidation of organic compounds	338/659 | 18/25	0.02687	0.5951	BP
VI-Red	GO:0017038	protein import	218/1029 | 11/29	0.02759	0.6064	BP
VI-Red	GO:0008618	7-methylguanosine metabolic process	1/70 | 1/2	0.02857	0.6166	BP
VI-Red	GO:0006839	mitochondrial transport	159/3602 | 8/84	0.03047	0.6477	BP
VI-Red	GO:0050789	regulation of biological process	6075/7228 | 130/145	0.03508	0.7105	BP
VI-Red	GO:0015741	fumarate transport	2/57 | 1/1	0.03509	0.7105	BP
VI-Red	GO:0051234	establishment of localization	3651/3794 | 86/86	0.03535	0.7108	BP
VI-Red	GO:0009066	aspartate family amino acid metabolic process	393/2310 | 9/28	0.03652	0.7247	BP
VI-Red	GO:0000338	protein deneddylation	31/160 | 2/2	0.03656	0.7247	BP
VI-Red	GO:0019877	diaminopimelate biosynthetic process	1/27 | 1/1	0.03704	0.7292	BP
VI-Red	GO:0042273	ribosomal large subunit biogenesis	156/1031 | 41/212	0.03737	0.7306	BP
VI-Red	GO:0042255	ribosome assembly	148/159 | 39/39	0.04019	0.7596	BP
VI-Red	GO:0006950	response to stress	2052/4571 | 49/90	0.04188	0.7862	BP
VI-Red	GO:0090304	nucleic acid metabolic process	5118/5395 | 148/151	0.04385	0.804	BP
VI-Red	GO:0042939	tripeptide transport	4/91 | 1/1	0.04396	0.804	BP
VI-Red	GO:0006105	succinate metabolic process	7/158 | 1/1	0.0443	0.8051	BP
VI-Red	GO:0046160	heme a metabolic process	3/64 | 1/1	0.04688	0.8334	BP
VI-Red	GO:0040030	regulation of molecular function, epigenetic	2/859 | 1/21	0.04832	0.8334	BP
VI-Red	GO:0015672	monovalent inorganic cation transport	551/1041 | 19/27	0.04854	0.8334	BP
VI-Red	GO:0006457	protein folding	367/17146 | 16/473	0.0488	0.8334	BP
VI-Red	GO:0006325	chromatin organization	523/776 | 21/25	0.05112	0.8525	BP
VI-Red	GO:0098781	ncRNA transcription	8/98 | 2/5	0.05183	0.8569	BP
VI-Red	GO:0070585	protein localization to mitochondrion	129/421 | 9/18	0.06311	0.9644	BP
VI-Red	GO:0043648	dicarboxylic acid metabolic process	275/3275 | 7/43	0.06416	0.9727	BP
VI-Red	GO:0006139	nucleobase-containing compound metabolic process	6088/6345 | 175/178	0.06486	0.9781	BP
VI-Red	GO:0061615	glycolytic process through fructose-6-phosphate	39/247 | 2/3	0.0658	0.981	BP
VI-Red	GO:1903332	regulation of protein folding	3/88 | 1/2	0.0674	0.981	BP
VI-Red	GO:0051336	regulation of hydrolase activity	365/835 | 12/19	0.06803	0.981	BP
VI-Red	GO:0000478	endonucleolytic cleavage involved in rRNA processing	8/18 | 3/3	0.06863	0.981	BP
VI-Red	GO:1990069	stomatal opening	6/87 | 1/1	0.06897	0.981	BP
VI-Red	GO:0070647	protein modification by small protein conjugation or removal	821/4283 | 24/93	0.06903	0.981	BP
VI-Red	GO:0045903	positive regulation of translational fidelity	13/30 | 3/3	0.07044	0.9838	BP
VI-Red	GO:0006814	sodium ion transport	136/261 | 4/4	0.07216	0.9889	BP
II-Blue	GO:0044281	small molecule metabolic process	4631/16825 | 687/1900	1.525e-18	8.234e-15	BP
II-Blue	GO:1901564	organonitrogen compound metabolic process	8770/12820 | 1088/1408	4.536e-15	6.122e-12	BP
II-Blue	GO:0044260	cellular macromolecule metabolic process	9958/11072 | 1082/1138	2.851e-11	2.565e-08	BP
II-Blue	GO:0043412	macromolecule modification	4780/11646 | 581/1179	1.034e-09	6.98e-07	BP
II-Blue	GO:0016192	vesicle-mediated transport	651/3602 | 141/506	2.645e-09	1.587e-06	BP
II-Blue	GO:0018126	protein hydroxylation	13/4283 | 10/561	2.727e-07	0.0001052	BP
II-Blue	GO:0016043	cellular component organization	3174/3995 | 311/349	4.64e-07	0.000167	BP
II-Blue	GO:0006793	phosphorus metabolic process	4579/14577 | 606/1650	6.02e-07	0.0001881	BP
II-Blue	GO:0051179	localization	3794/21478 | 527/2481	6.477e-07	0.0001881	BP
II-Blue	GO:0006082	organic acid metabolic process	3339/4501 | 545/668	6.958e-07	0.0001881	BP
II-Blue	GO:0016050	vesicle organization	138/2013 | 30/174	6.969e-07	0.0001881	BP
II-Blue	GO:0006790	sulfur compound metabolic process	542/14577 | 97/1650	2.588e-06	0.0005822	BP
II-Blue	GO:0055081	anion homeostasis	19/347 | 10/41	7.664e-06	0.001591	BP
II-Blue	GO:0019471	4-hydroxyproline metabolic process	13/126 | 10/27	8.131e-06	0.001626	BP
II-Blue	GO:1900673	olefin metabolic process	131/14950 | 32/1678	1.52e-05	0.002736	BP
II-Blue	GO:0007154	cell communication	2056/17146 | 292/1954	1.884e-05	0.003282	BP
II-Blue	GO:0006575	cellular modified amino acid metabolic process	302/8277 | 63/1051	3.439e-05	0.00546	BP
II-Blue	GO:0032482	Rab protein signal transduction	70/124 | 25/28	3.556e-05	0.005485	BP
II-Blue	GO:0048284	organelle fusion	89/2013 | 20/174	3.705e-05	0.005556	BP
II-Blue	GO:0009804	coumarin metabolic process	54/123 | 17/20	5.377e-05	0.007381	BP
II-Blue	GO:0070271	protein complex biogenesis	437/2114 | 51/150	5.469e-05	0.007381	BP
II-Blue	GO:0051704	multi-organism process	814/21478 | 130/2481	7.284e-05	0.009363	BP
II-Blue	GO:0009593	detection of chemical stimulus	21/42 | 11/11	8.24e-05	0.01035	BP
II-Blue	GO:1901615	organic hydroxy compound metabolic process	493/14950 | 83/1678	9.511e-05	0.01167	BP
II-Blue	GO:0042447	hormone catabolic process	13/70 | 5/5	0.0001063	0.01276	BP
II-Blue	GO:0021700	developmental maturation	88/1811 | 20/174	0.0001396	0.0157	BP
II-Blue	GO:0010256	endomembrane system organization	151/3174 | 29/311	0.0002264	0.02317	BP
II-Blue	GO:0071822	protein complex subunit organization	524/948 | 64/88	0.0003263	0.0309	BP
II-Blue	GO:0010243	response to organonitrogen compound	123/205 | 22/24	0.000352	0.03245	BP
II-Blue	GO:0006413	translational initiation	280/1270 | 28/70	0.0003724	0.03351	BP
II-Blue	GO:0018209	peptidyl-serine modification	132/832 | 30/107	0.0004118	0.03645	BP
II-Blue	GO:0009413	response to flooding	4/186 | 4/29	0.000492	0.04086	BP
II-Blue	GO:0015684	ferrous iron transport	11/32 | 6/6	0.0005098	0.04171	BP
II-Blue	GO:0060627	regulation of vesicle-mediated transport	34/69 | 12/13	0.0005206	0.04195	BP
II-Blue	GO:0051336	regulation of hydrolase activity	365/835 | 68/117	0.0005284	0.04195	BP
II-Blue	GO:0051649	establishment of localization in cell	926/1047 | 164/172	0.0006424	0.04955	BP
II-Blue	GO:0010325	raffinose family oligosaccharide biosynthetic process	4/86 | 3/6	0.0007605	0.05574	BP
II-Blue	GO:0009313	oligosaccharide catabolic process	18/242 | 6/18	0.000764	0.05574	BP
II-Blue	GO:0048468	cell development	189/329 | 29/35	0.0007878	0.05671	BP
II-Blue	GO:0050896	response to stimulus	4571/21478 | 589/2481	0.0008972	0.0635	BP
II-Blue	GO:0061024	membrane organization	308/3174 | 47/311	0.0009056	0.0635	BP
II-Blue	GO:0072524	pyridine-containing compound metabolic process	415/2572 | 63/274	0.001105	0.07504	BP
II-Blue	GO:0009607	response to biotic stimulus	444/4571 | 79/589	0.001112	0.07504	BP
II-Blue	GO:0006952	defense response	578/2052 | 102/284	0.001337	0.08698	BP
II-Blue	GO:0009726	detection of endogenous stimulus	10/32 | 6/7	0.001408	0.09051	BP
II-Blue	GO:0052541	plant-type cell wall cellulose metabolic process	20/46 | 7/7	0.001448	0.09095	BP
II-Blue	GO:0071702	organic substance transport	1712/3602 | 272/506	0.001464	0.09095	BP
II-Blue	GO:0033993	response to lipid	450/1179 | 77/156	0.001489	0.09095	BP
II-Blue	GO:0023052	signaling	1794/21478 | 247/2481	0.001499	0.09095	BP
II-Blue	GO:0006629	lipid metabolic process	1550/14127 | 207/1561	0.001537	0.09118	BP
II-Blue	GO:0046777	protein autophosphorylation	224/2351 | 44/302	0.00161	0.09447	BP
II-Blue	GO:0006097	glyoxylate cycle	23/46 | 8/8	0.001879	0.1077	BP
II-Blue	GO:0042967	acyl-carrier-protein biosynthetic process	500/1991 | 59/169	0.001895	0.1077	BP
II-Blue	GO:0055114	oxidation-reduction process	3141/16825 | 402/1900	0.00193	0.1085	BP
II-Blue	GO:0055073	cadmium ion homeostasis	12/38 | 6/7	0.001966	0.1094	BP
II-Blue	GO:0006567	threonine catabolic process	4/37 | 3/4	0.002014	0.1109	BP
II-Blue	GO:0071705	nitrogen compound transport	1445/3602 | 233/506	0.002034	0.1109	BP
II-Blue	GO:0090066	regulation of anatomical structure size	84/1381 | 21/184	0.002093	0.113	BP
II-Blue	GO:0042873	aldonate transport	8/31 | 4/4	0.002225	0.1178	BP
II-Blue	GO:1901135	carbohydrate derivative metabolic process	1481/14950 | 200/1678	0.002362	0.1214	BP
II-Blue	GO:0006612	protein targeting to membrane	118/156 | 20/20	0.002434	0.1228	BP
II-Blue	GO:0051186	cofactor metabolic process	1260/14577 | 174/1650	0.002498	0.1249	BP
II-Blue	GO:0000122	negative regulation of transcription by RNA polymerase II	39/101 | 6/6	0.002574	0.1275	BP
II-Blue	GO:0009605	response to external stimulus	644/4571 | 106/589	0.002669	0.1298	BP
II-Blue	GO:0010232	vascular transport	7/286 | 4/30	0.002793	0.1346	BP
II-Blue	GO:0017144	drug metabolic process	1517/14577 | 205/1650	0.002962	0.1404	BP
II-Blue	GO:0051641	cellular localization	1149/3794 | 187/527	0.003267	0.1495	BP
II-Blue	GO:0090627	plant epidermal cell differentiation	66/508 | 13/47	0.003676	0.164	BP
II-Blue	GO:0033036	macromolecule localization	1340/3794 | 214/527	0.003804	0.1684	BP
II-Blue	GO:0055069	zinc ion homeostasis	19/38 | 7/7	0.003993	0.1724	BP
II-Blue	GO:0044036	cell wall macromolecule metabolic process	266/560 | 37/57	0.00408	0.1748	BP
II-Blue	GO:0070589	cellular component macromolecule biosynthetic process	140/1134 | 15/60	0.004232	0.1785	BP
II-Blue	GO:0055088	lipid homeostasis	59/444 | 16/64	0.004432	0.184	BP
II-Blue	GO:0018345	protein palmitoylation	38/71 | 8/8	0.004597	0.1894	BP
II-Blue	GO:0006102	isocitrate metabolic process	26/183 | 10/32	0.004976	0.2005	BP
II-Blue	GO:1902903	regulation of supramolecular fiber organization	64/90 | 14/14	0.005295	0.2102	BP
II-Blue	GO:0048878	chemical homeostasis	444/699 | 64/84	0.006087	0.2312	BP
II-Blue	GO:0055075	potassium ion homeostasis	34/67 | 7/7	0.006186	0.2312	BP
II-Blue	GO:0010107	potassium ion import	7/134 | 4/18	0.006361	0.2347	BP
II-Blue	GO:0006620	posttranslational protein targeting to endoplasmic reticulum membrane	14/70 | 5/8	0.006389	0.2347	BP
II-Blue	GO:0007568	aging	79/1811 | 15/174	0.00651	0.2347	BP
II-Blue	GO:0034440	lipid oxidation	61/96 | 14/15	0.006563	0.2347	BP
II-Blue	GO:0042430	indole-containing compound metabolic process	287/2452 | 43/256	0.006608	0.2347	BP
II-Blue	GO:0009821	alkaloid biosynthetic process	87/109 | 20/20	0.006608	0.2347	BP
II-Blue	GO:1901700	response to oxygen-containing compound	892/2071 | 147/295	0.006939	0.2417	BP
II-Blue	GO:0042221	response to chemical	2071/4571 | 295/589	0.007195	0.249	BP
II-Blue	GO:0010647	positive regulation of cell communication	127/172 | 21/22	0.00771	0.2614	BP
II-Blue	GO:0006081	cellular aldehyde metabolic process	308/13794 | 49/1555	0.007972	0.2657	BP
II-Blue	GO:0008300	isoprenoid catabolic process	49/86 | 8/8	0.008499	0.28	BP
II-Blue	GO:0030162	regulation of proteolysis	137/207 | 28/33	0.008996	0.2909	BP
II-Blue	GO:0005975	carbohydrate metabolic process	1842/14127 | 234/1561	0.009275	0.2963	BP
II-Blue	GO:0097035	regulation of membrane lipid distribution	21/64 | 4/4	0.00942	0.2974	BP
II-Blue	GO:0046939	nucleotide phosphorylation	259/607 | 40/71	0.009673	0.3036	BP
II-Blue	GO:0001676	long-chain fatty acid metabolic process	17/344 | 6/42	0.01027	0.318	BP
II-Blue	GO:0009595	detection of biotic stimulus	3/24 | 2/2	0.01087	0.3303	BP
II-Blue	GO:0007032	endosome organization	16/40 | 6/7	0.01092	0.3303	BP
II-Blue	GO:0070972	protein localization to endoplasmic reticulum	123/421 | 19/41	0.01099	0.3303	BP
II-Blue	GO:0008154	actin polymerization or depolymerization	83/143 | 18/22	0.01104	0.3303	BP
II-Blue	GO:0045927	positive regulation of growth	17/52 | 5/6	0.01125	0.3313	BP
II-Blue	GO:0042537	benzene-containing compound metabolic process	174/6738 | 26/633	0.01128	0.3313	BP
II-Blue	GO:0046686	response to cadmium ion	202/286 | 43/51	0.0114	0.3313	BP
II-Blue	GO:1901701	cellular response to oxygen-containing compound	406/446 | 64/65	0.01147	0.3313	BP
II-Blue	GO:0009611	response to wounding	92/2052 | 21/284	0.01147	0.3313	BP
II-Blue	GO:0015691	cadmium ion transport	26/100 | 7/12	0.01201	0.3359	BP
II-Blue	GO:0006616	SRP-dependent cotranslational protein targeting to membrane, translocation	14/39 | 4/4	0.01217	0.3387	BP
II-Blue	GO:0046348	amino sugar catabolic process	55/71 | 15/15	0.01301	0.3547	BP
II-Blue	GO:0015717	triose phosphate transport	7/56 | 4/10	0.01491	0.391	BP
II-Blue	GO:0051604	protein maturation	180/1819 | 20/123	0.01492	0.391	BP
II-Blue	GO:0046466	membrane lipid catabolic process	26/64 | 6/7	0.01514	0.3949	BP
II-Blue	GO:0015700	arsenite transport	8/196 | 4/28	0.01578	0.3979	BP
II-Blue	GO:1900674	olefin biosynthetic process	71/111 | 23/28	0.01598	0.3979	BP
II-Blue	GO:0009699	phenylpropanoid biosynthetic process	98/115 | 23/23	0.01616	0.3979	BP
II-Blue	GO:0016042	lipid catabolic process	336/452 | 50/58	0.01619	0.3979	BP
II-Blue	GO:0009617	response to bacterium	199/413 | 45/75	0.01625	0.3979	BP
II-Blue	GO:1901658	glycosyl compound catabolic process	24/52 | 5/5	0.01635	0.3979	BP
II-Blue	GO:0006560	proline metabolic process	159/220 | 26/29	0.01636	0.3979	BP
II-Blue	GO:0072665	protein localization to vacuole	59/421 | 11/41	0.01703	0.405	BP
II-Blue	GO:0048856	anatomical structure development	1533/1811 | 157/174	0.01714	0.405	BP
II-Blue	GO:0035556	intracellular signal transduction	677/1782 | 109/246	0.01717	0.405	BP
II-Blue	GO:0051172	negative regulation of nitrogen compound metabolic process	479/551 | 52/54	0.0172	0.405	BP
II-Blue	GO:0002790	peptide secretion	22/112 | 8/20	0.01725	0.405	BP
II-Blue	GO:0019249	lactate biosynthetic process	5/16 | 3/3	0.01786	0.412	BP
II-Blue	GO:0009072	aromatic amino acid family metabolic process	340/742 | 65/118	0.01793	0.412	BP
II-Blue	GO:0009753	response to jasmonic acid	78/495 | 19/77	0.01832	0.4156	BP
II-Blue	GO:0065008	regulation of biological quality	1381/7228 | 184/842	0.01847	0.4158	BP
II-Blue	GO:0044087	regulation of cellular component biogenesis	146/599 | 21/57	0.01877	0.4158	BP
II-Blue	GO:0006040	amino sugar metabolic process	105/1481 | 22/200	0.01888	0.4158	BP
II-Blue	GO:0022406	membrane docking	101/17146 | 19/1954	0.01889	0.4158	BP
II-Blue	GO:0065009	regulation of molecular function	859/7228 | 119/842	0.01996	0.4271	BP
II-Blue	GO:0030148	sphingolipid biosynthetic process	46/78 | 7/7	0.02026	0.4306	BP
II-Blue	GO:0042542	response to hydrogen peroxide	32/50 | 11/12	0.02099	0.4444	BP
II-Blue	GO:0033477	S-methylmethionine metabolic process	4/187 | 3/35	0.02123	0.4477	BP
II-Blue	GO:0006022	aminoglycan metabolic process	169/745 | 31/99	0.0214	0.4496	BP
II-Blue	GO:0030004	cellular monovalent inorganic cation homeostasis	38/79 | 5/5	0.02227	0.4593	BP
II-Blue	GO:0048200	Golgi transport vesicle coating	2/23 | 2/4	0.02372	0.4778	BP
II-Blue	GO:0035964	COPI-coated vesicle budding	2/23 | 2/4	0.02372	0.4778	BP
II-Blue	GO:0009100	glycoprotein metabolic process	281/548 | 39/61	0.02437	0.4889	BP
II-Blue	GO:0009060	aerobic respiration	242/301 | 37/40	0.02445	0.4889	BP
II-Blue	GO:0009694	jasmonic acid metabolic process	68/126 | 14/18	0.02455	0.4892	BP
II-Blue	GO:0006810	transport	3602/3651 | 506/508	0.025	0.4962	BP
II-Blue	GO:0002684	positive regulation of immune system process	30/55 | 8/9	0.02526	0.4996	BP
II-Blue	GO:0030307	positive regulation of cell growth	7/15 | 4/4	0.02564	0.5052	BP
II-Blue	GO:0051046	regulation of secretion	10/48 | 4/7	0.02658	0.5199	BP
II-Blue	GO:0009809	lignin biosynthetic process	63/75 | 18/18	0.02707	0.5258	BP
II-Blue	GO:0015802	basic amino acid transport	9/135 | 4/20	0.02754	0.5311	BP
II-Blue	GO:0016482	cytosolic transport	59/875 | 17/160	0.02754	0.5311	BP
II-Blue	GO:0042939	tripeptide transport	4/91 | 2/7	0.0285	0.5413	BP
II-Blue	GO:1901503	ether biosynthetic process	1/35 | 1/1	0.02857	0.5413	BP
II-Blue	GO:0051354	negative regulation of oxidoreductase activity	3/15 | 2/2	0.02857	0.5413	BP
II-Blue	GO:0010035	response to inorganic substance	575/2071 | 96/295	0.02932	0.5514	BP
II-Blue	GO:0022417	protein maturation by protein folding	1/34 | 1/1	0.02941	0.5514	BP
II-Blue	GO:0046519	sphingoid metabolic process	8/44 | 2/2	0.0296	0.5529	BP
II-Blue	GO:0045338	farnesyl diphosphate metabolic process	17/54 | 4/5	0.0298	0.5548	BP
II-Blue	GO:0006516	glycoprotein catabolic process	1/33 | 1/1	0.0303	0.5622	BP
II-Blue	GO:0090174	organelle membrane fusion	73/85 | 20/20	0.03061	0.566	BP
II-Blue	GO:0033540	fatty acid beta-oxidation using acyl-CoA oxidase	6/55 | 4/14	0.03125	0.5758	BP
II-Blue	GO:1901502	ether catabolic process	1/31 | 1/1	0.03226	0.59	BP
II-Blue	GO:0009608	response to symbiont	2/413 | 2/75	0.03262	0.5929	BP
II-Blue	GO:0051050	positive regulation of transport	19/57 | 3/3	0.03312	0.594	BP
II-Blue	GO:0034975	protein folding in endoplasmic reticulum	6/367 | 2/19	0.03368	0.6021	BP
II-Blue	GO:0046075	dTTP metabolic process	1/29 | 1/1	0.03448	0.6122	BP
II-Blue	GO:0006820	anion transport	471/1494 | 70/186	0.0347	0.6122	BP
II-Blue	GO:0044089	positive regulation of cellular component biogenesis	67/89 | 11/11	0.03519	0.6188	BP
II-Blue	GO:0035672	oligopeptide transmembrane transport	57/90 | 7/7	0.03539	0.6202	BP
II-Blue	GO:0046822	regulation of nucleocytoplasmic transport	8/40 | 2/2	0.0359	0.6237	BP
II-Blue	GO:0051592	response to calcium ion	8/286 | 4/51	0.03628	0.6245	BP
II-Blue	GO:0002128	tRNA nucleoside ribose methylation	8/90 | 2/4	0.03822	0.6509	BP
II-Blue	GO:0044042	glucan metabolic process	772/905 | 80/87	0.03958	0.6639	BP
II-Blue	GO:0009812	flavonoid metabolic process	155/14950 | 25/1678	0.03958	0.6639	BP
II-Blue	GO:0023056	positive regulation of signaling	124/175 | 21/24	0.03959	0.6639	BP
II-Blue	GO:0034063	stress granule assembly	7/176 | 1/1	0.03977	0.6648	BP
II-Blue	GO:0071462	cellular response to water stimulus	10/27 | 3/3	0.04103	0.6815	BP
II-Blue	GO:0010042	response to manganese ion	5/286 | 3/51	0.04116	0.6817	BP
II-Blue	GO:0015804	neutral amino acid transport	6/135 | 3/20	0.04194	0.6885	BP
II-Blue	GO:0002764	immune response-regulating signaling pathway	6/51 | 3/8	0.04202	0.6885	BP
II-Blue	GO:0043649	dicarboxylic acid catabolic process	9/80 | 3/8	0.04221	0.6885	BP
II-Blue	GO:0009642	response to light intensity	78/388 | 9/25	0.04255	0.692	BP
II-Blue	GO:0000101	sulfur amino acid transport	1/23 | 1/1	0.04348	0.7024	BP
II-Blue	GO:0006950	response to stress	2052/4571 | 284/589	0.04528	0.7167	BP
II-Blue	GO:0010154	fruit development	407/641 | 54/74	0.0453	0.7167	BP
II-Blue	GO:0046167	glycerol-3-phosphate biosynthetic process	1/22 | 1/1	0.04545	0.7167	BP
II-Blue	GO:0009810	stilbene metabolic process	54/115 | 17/27	0.0459	0.7167	BP
II-Blue	GO:0006862	nucleotide transport	42/60 | 8/8	0.04613	0.7167	BP
II-Blue	GO:0048466	androecium development	31/86 | 7/11	0.04645	0.7167	BP
II-Blue	GO:0009051	pentose-phosphate shunt, oxidative branch	16/146 | 5/20	0.04654	0.7167	BP
II-Blue	GO:1902222	erythrose 4-phosphate/phosphoenolpyruvate family amino acid catabolic process	22/51 | 5/6	0.04655	0.7167	BP
II-Blue	GO:0003006	developmental process involved in reproduction	743/769 | 84/84	0.04686	0.7167	BP
II-Blue	GO:0018210	peptidyl-threonine modification	27/832 | 7/107	0.04726	0.7208	BP
II-Blue	GO:1901522	positive regulation of transcription from RNA polymerase II promoter involved in cellular response to chemical stimulus	2/42 | 1/1	0.04762	0.7242	BP
II-Blue	GO:0015807	L-amino acid transport	15/135 | 5/20	0.04812	0.7288	BP
II-Blue	GO:0019748	secondary metabolic process	264/16825 | 39/1900	0.04819	0.7288	BP
II-Blue	GO:0035268	protein mannosylation	3/27 | 2/4	0.04855	0.7321	BP
II-Blue	GO:0044283	small molecule biosynthetic process	1274/2091 | 183/279	0.04886	0.7348	BP
II-Blue	GO:0009074	aromatic amino acid family catabolic process	35/56 | 6/6	0.04999	0.7457	BP
II-Blue	GO:0009202	deoxyribonucleoside triphosphate biosynthetic process	1/20 | 1/1	0.05	0.7457	BP
II-Blue	GO:0010648	negative regulation of cell communication	45/92 | 9/12	0.0505	0.7511	BP
II-Blue	GO:0098781	ncRNA transcription	8/98 | 2/5	0.05183	0.7667	BP
II-Blue	GO:1903409	reactive oxygen species biosynthetic process	20/84 | 4/7	0.05203	0.7676	BP
II-Blue	GO:0009827	plant-type cell wall modification	8/33 | 2/2	0.05303	0.7801	BP
II-Blue	GO:0042770	signal transduction in response to DNA damage	3/56 | 1/1	0.05357	0.786	BP
II-Blue	GO:0043692	monoterpene metabolic process	28/66 | 6/8	0.05449	0.7908	BP
II-Blue	GO:0006565	L-serine catabolic process	10/41 | 2/2	0.05488	0.7922	BP
II-Blue	GO:0051094	positive regulation of developmental process	65/114 | 5/5	0.05627	0.8015	BP
II-Blue	GO:0009132	nucleoside diphosphate metabolic process	278/982 | 40/114	0.05686	0.8034	BP
II-Blue	GO:0009820	alkaloid metabolic process	139/8770 | 24/1088	0.05704	0.8034	BP
II-Blue	GO:1901421	positive regulation of response to alcohol	21/30 | 7/7	0.05712	0.8034	BP
II-Blue	GO:0072395	signal transduction involved in cell cycle checkpoint	2/35 | 1/1	0.05714	0.8034	BP
II-Blue	GO:0007264	small GTPase mediated signal transduction	150/677 | 31/109	0.05732	0.8038	BP
II-Blue	GO:0009448	gamma-aminobutyric acid metabolic process	4/101 | 2/11	0.05767	0.8049	BP
II-Blue	GO:0033517	myo-inositol hexakisphosphate metabolic process	12/48 | 2/2	0.05851	0.8113	BP
II-Blue	GO:0046836	glycolipid transport	2/34 | 1/1	0.05882	0.8113	BP
II-Blue	GO:1901879	regulation of protein depolymerization	20/39 | 4/4	0.05891	0.8113	BP
II-Blue	GO:0022622	root system development	157/936 | 24/106	0.06062	0.8224	BP
II-Blue	GO:0046498	S-adenosylhomocysteine metabolic process	11/43 | 2/2	0.06091	0.8224	BP
II-Blue	GO:0009895	negative regulation of catabolic process	11/43 | 2/2	0.06091	0.8224	BP
II-Blue	GO:0098739	import across plasma membrane	17/32 | 6/7	0.06093	0.8224	BP
II-Blue	GO:0031146	SCF-dependent proteasomal ubiquitin-dependent protein catabolic process	83/305 | 11/26	0.06108	0.8224	BP
II-Blue	GO:0042732	D-xylose metabolic process	22/50 | 6/8	0.06202	0.828	BP
II-Blue	GO:0006617	SRP-dependent cotranslational protein targeting to membrane, signal sequence recognition	2/32 | 1/1	0.0625	0.83	BP
II-Blue	GO:0099402	plant organ development	416/936 | 55/106	0.06288	0.8312	BP
II-Blue	GO:0097435	supramolecular fiber organization	187/3174 | 25/311	0.06301	0.8312	BP
II-Blue	GO:0043966	histone H3 acetylation	19/151 | 3/8	0.06326	0.8312	BP
II-Blue	GO:0070734	histone H3-K27 methylation	9/121 | 2/6	0.06337	0.8312	BP
II-Blue	GO:1900457	regulation of brassinosteroid mediated signaling pathway	11/26 | 3/3	0.06346	0.8312	BP
II-Blue	GO:0018231	peptidyl-S-diacylglycerol-L-cysteine biosynthetic process from peptidyl-cysteine	38/52 | 8/8	0.06498	0.8394	BP
II-Blue	GO:0051648	vesicle localization	36/197 | 9/30	0.06557	0.8429	BP
II-Blue	GO:0019859	thymine metabolic process	7/248 | 2/16	0.06786	0.8621	BP
II-Blue	GO:0051130	positive regulation of cellular component organization	109/174 | 16/20	0.06864	0.8658	BP
II-Blue	GO:0009790	embryo development	223/1293 | 31/140	0.06898	0.8661	BP
II-Blue	GO:0106035	protein maturation by [4Fe-4S] cluster transfer	12/44 | 2/2	0.06977	0.8719	BP
II-Blue	GO:0055090	acylglycerol homeostasis	2/59 | 2/16	0.07013	0.873	BP
II-Blue	GO:0019483	beta-alanine biosynthetic process	1/14 | 1/1	0.07143	0.8787	BP
II-Blue	GO:0090158	endoplasmic reticulum membrane organization	15/66 | 4/8	0.07145	0.8787	BP
II-Blue	GO:0070413	trehalose metabolism in response to stress	13/47 | 2/2	0.07216	0.8854	BP
II-Blue	GO:0032775	DNA methylation on adenine	1/55 | 1/4	0.07273	0.8904	BP
II-Blue	GO:0051552	flavone metabolic process	32/60 | 4/4	0.07374	0.8947	BP
II-Blue	GO:0043408	regulation of MAPK cascade	80/100 | 11/11	0.07398	0.8947	BP
II-Blue	GO:0046085	adenosine metabolic process	1/54 | 1/4	0.07407	0.8947	BP
II-Blue	GO:1901071	glucosamine-containing compound metabolic process	60/105 | 16/22	0.0764	0.9108	BP
II-Blue	GO:0019374	galactolipid metabolic process	4/209 | 2/26	0.07642	0.9108	BP
II-Blue	GO:0019695	choline metabolic process	3/39 | 1/1	0.07692	0.9108	BP
II-Blue	GO:0042938	dipeptide transport	1/91 | 1/7	0.07692	0.9108	BP
II-Blue	GO:0043620	regulation of DNA-templated transcription in response to stress	30/143 | 5/12	0.07718	0.9118	BP
II-Blue	GO:0009187	cyclic nucleotide metabolic process	9/973 | 3/114	0.07765	0.9133	BP
II-Blue	GO:0030029	actin filament-based process	164/17146 | 25/1954	0.07966	0.9284	BP
II-Blue	GO:0090085	regulation of protein deubiquitination	2/25 | 1/1	0.08	0.9284	BP
II-Blue	GO:0046398	UDP-glucuronate metabolic process	5/37 | 2/4	0.08002	0.9284	BP
II-Blue	GO:0016197	endosomal transport	115/875 | 27/160	0.0809	0.9313	BP
II-Blue	GO:0051445	regulation of meiotic cell cycle	15/51 | 2/2	0.08235	0.944	BP
II-Blue	GO:0006829	zinc II ion transport	71/100 | 11/12	0.08288	0.9451	BP
II-Blue	GO:0009891	positive regulation of biosynthetic process	606/640 | 44/44	0.083	0.9451	BP
II-Blue	GO:0006611	protein export from nucleus	11/83 | 2/4	0.08315	0.9451	BP
II-Blue	GO:0009566	fertilization	20/97 | 4/9	0.08381	0.9506	BP
II-Blue	GO:0090305	nucleic acid phosphodiester bond hydrolysis	459/5118 | 43/390	0.08534	0.9619	BP
II-Blue	GO:0006465	signal peptide processing	51/68 | 8/8	0.08614	0.9624	BP
II-Blue	GO:0044282	small molecule catabolic process	421/852 | 76/138	0.08694	0.9624	BP
II-Blue	GO:1990264	peptidyl-tyrosine dephosphorylation involved in inactivation of protein kinase activity	1/23 | 1/2	0.08696	0.9624	BP
II-Blue	GO:0016925	protein sumoylation	29/64 | 3/3	0.0877	0.9652	BP
II-Blue	GO:0043200	response to amino acid	8/27 | 4/7	0.08777	0.9652	BP
II-Blue	GO:0001101	response to acid chemical	663/2071 | 105/295	0.0883	0.9689	BP
II-Blue	GO:0006813	potassium ion transport	161/261 | 19/25	0.0891	0.9738	BP
II-Blue	GO:0090696	post-embryonic plant organ development	52/236 | 10/30	0.08988	0.9801	BP
II-Blue	GO:0046963	3-phosphoadenosine 5-phosphosulfate transport	1/11 | 1/1	0.09091	0.9816	BP
II-Blue	GO:0072526	pyridine-containing compound catabolic process	4/44 | 1/1	0.09091	0.9816	BP
II-Blue	GO:0023057	negative regulation of signaling	45/110 | 9/15	0.09172	0.983	BP
II-Blue	GO:0000910	cytokinesis	96/156 | 10/12	0.0921	0.983	BP
II-Blue	GO:0030388	fructose 1,6-bisphosphate metabolic process	16/913 | 4/102	0.09303	0.9897	BP
II-Blue	GO:0007031	peroxisome organization	73/2013 | 10/174	0.09323	0.9897	BP
II-Blue	GO:0040007	growth	383/21478 | 53/2481	0.09366	0.99	BP
II-Blue	GO:0009953	dorsal/ventral pattern formation	2/63 | 1/3	0.0937	0.99	BP
II-Blue	GO:0010216	maintenance of DNA methylation	9/1048 | 2/62	0.09479	0.9965	BP
II-Blue	GO:0060771	phyllotactic patterning	2/21 | 1/1	0.09524	0.9965	BP
II-Blue	GO:0015720	allantoin transport	2/21 | 1/1	0.09524	0.9965	BP
IX-Magenta	GO:0043412	macromolecule modification	4780/11646 | 140/217	1.709e-12	2.887e-09	BP
IX-Magenta	GO:0006793	phosphorus metabolic process	4579/14577 | 136/262	3.042e-12	3.425e-09	BP
IX-Magenta	GO:0044260	cellular macromolecule metabolic process	9958/11072 | 210/213	3.303e-07	0.0002232	BP
IX-Magenta	GO:0044281	small molecule metabolic process	4631/16825 | 117/299	7.63e-06	0.002577	BP
IX-Magenta	GO:0042493	response to drug	298/2071 | 17/40	1.203e-05	0.003695	BP
IX-Magenta	GO:0015709	thiosulfate transport	5/73 | 4/6	6.731e-05	0.01337	BP
IX-Magenta	GO:0009225	nucleotide-sugar metabolic process	144/942 | 11/23	0.0001919	0.03241	BP
IX-Magenta	GO:0009069	serine family amino acid metabolic process	1598/2310 | 65/75	0.000313	0.04405	BP
IX-Magenta	GO:0006952	defense response	578/2052 | 20/36	0.0004538	0.05896	BP
IX-Magenta	GO:0015729	oxaloacetate transport	8/57 | 4/5	0.0008326	0.1042	BP
IX-Magenta	GO:0061024	membrane organization	308/3174 | 10/35	0.00129	0.1556	BP
IX-Magenta	GO:0018212	peptidyl-tyrosine modification	171/832 | 11/22	0.001734	0.1953	BP
IX-Magenta	GO:0023052	signaling	1794/21478 | 49/386	0.002163	0.2284	BP
IX-Magenta	GO:0072348	sulfur compound transport	82/3602 | 6/61	0.002366	0.2422	BP
IX-Magenta	GO:1901564	organonitrogen compound metabolic process	8770/12820 | 187/245	0.003686	0.3458	BP
IX-Magenta	GO:0007154	cell communication	2056/17146 | 53/307	0.003918	0.3481	BP
IX-Magenta	GO:0010214	seed coat development	15/394 | 2/3	0.003979	0.3481	BP
IX-Magenta	GO:0051338	regulation of transferase activity	311/835 | 10/13	0.004019	0.3481	BP
IX-Magenta	GO:0046903	secretion	158/3602 | 8/61	0.004654	0.3834	BP
IX-Magenta	GO:1901698	response to nitrogen compound	252/2071 | 11/40	0.006306	0.4954	BP
IX-Magenta	GO:0009607	response to biotic stimulus	444/4571 | 17/94	0.008128	0.5969	BP
IX-Magenta	GO:0002376	immune system process	228/21478 | 10/386	0.008488	0.6101	BP
IX-Magenta	GO:0031123	RNA 3-end processing	111/1081 | 3/5	0.00904	0.6232	BP
IX-Magenta	GO:0006801	superoxide metabolic process	53/239 | 3/3	0.01043	0.6906	BP
IX-Magenta	GO:0006807	nitrogen compound metabolic process	12845/16825 | 245/299	0.01127	0.7318	BP
IX-Magenta	GO:0030258	lipid modification	176/1222 | 7/19	0.0125	0.7818	BP
IX-Magenta	GO:0044093	positive regulation of molecular function	367/859 | 11/15	0.01572	0.8725	BP
IX-Magenta	GO:0022616	DNA strand elongation	27/1048 | 2/8	0.01627	0.8725	BP
IX-Magenta	GO:0006811	ion transport	1494/3602 | 34/61	0.01644	0.8725	BP
IX-Magenta	GO:0052646	alditol phosphate metabolic process	34/913 | 3/16	0.01897	0.9285	BP
IX-Magenta	GO:0009611	response to wounding	92/2052 | 5/36	0.02034	0.9545	BP
V-Green	GO:0065007	biological regulation	7228/21478 | 383/832	3.103e-14	5.599e-11	BP
V-Green	GO:0043170	macromolecule metabolic process	11646/14950 | 520/588	1.3e-11	1.173e-08	BP
V-Green	GO:0006807	nitrogen compound metabolic process	12845/16825 | 545/631	1.138e-10	8.15e-08	BP
V-Green	GO:0009987	cellular process	17146/21478 | 728/832	2.053e-09	1.059e-06	BP
V-Green	GO:0016043	cellular component organization	3174/3995 | 175/187	3.805e-08	1.526e-05	BP
V-Green	GO:0006996	organelle organization	2013/3174 | 140/175	8.049e-07	0.0002421	BP
V-Green	GO:0044238	primary metabolic process	14127/16825 | 569/631	3.027e-06	0.0007309	BP
V-Green	GO:0033962	cytoplasmic mRNA processing body assembly	17/176 | 5/6	2.63e-05	0.00593	BP
V-Green	GO:0042762	regulation of sulfur metabolic process	12/78 | 5/5	3.752e-05	0.007126	BP
V-Green	GO:0016192	vesicle-mediated transport	651/3602 | 47/152	5.951e-05	0.01021	BP
V-Green	GO:0044248	cellular catabolic process	1950/2322 | 110/115	7.025e-05	0.01056	BP
V-Green	GO:0018205	peptidyl-lysine modification	294/832 | 27/42	8.427e-05	0.01217	BP
V-Green	GO:0071704	organic substance metabolic process	14950/16825 | 588/631	0.0001233	0.0159	BP
V-Green	GO:0070647	protein modification by small protein conjugation or removal	821/4283 | 67/231	0.000133	0.01656	BP
V-Green	GO:0044265	cellular macromolecule catabolic process	901/1070 | 73/75	0.0001979	0.02381	BP
V-Green	GO:0006366	transcription by RNA polymerase II	566/2669 | 49/145	0.0002063	0.02402	BP
V-Green	GO:0090304	nucleic acid metabolic process	5118/5395 | 261/264	0.0004326	0.04337	BP
V-Green	GO:0023052	signaling	1794/21478 | 97/832	0.0004857	0.04737	BP
V-Green	GO:0010033	response to organic substance	1179/2071 | 58/77	0.000503	0.04777	BP
V-Green	GO:0007049	cell cycle	708/17146 | 49/728	0.0005366	0.04965	BP
V-Green	GO:0050789	regulation of biological process	6075/7228 | 344/383	0.0005799	0.05232	BP
V-Green	GO:0098657	import into cell	99/3602 | 12/152	0.0007924	0.065	BP
V-Green	GO:0009615	response to virus	34/413 | 6/16	0.0008806	0.07063	BP
V-Green	GO:0051276	chromosome organization	776/2013 | 72/140	0.0009082	0.07108	BP
V-Green	GO:0006413	translational initiation	280/1270 | 16/34	0.0009257	0.07108	BP
V-Green	GO:0044093	positive regulation of molecular function	367/859 | 28/42	0.001167	0.08424	BP
V-Green	GO:0034067	protein localization to Golgi apparatus	6/421 | 3/18	0.001218	0.08515	BP
V-Green	GO:0044267	cellular protein metabolic process	5765/6138 | 274/280	0.001339	0.08787	BP
V-Green	GO:0090058	metaxylem development	2/38 | 2/2	0.001422	0.09167	BP
V-Green	GO:0060249	anatomical structure homeostasis	82/699 | 9/26	0.0016	0.1013	BP
V-Green	GO:0006725	cellular aromatic compound metabolic process	6800/14577 | 306/581	0.00174	0.1047	BP
V-Green	GO:0032844	regulation of homeostatic process	18/324 | 4/12	0.002525	0.1424	BP
V-Green	GO:0071840	cellular component organization or biogenesis	4029/21478 | 188/832	0.002632	0.1461	BP
V-Green	GO:0019538	protein metabolic process	6715/7054 | 296/301	0.002959	0.1594	BP
V-Green	GO:0097327	response to antineoplastic agent	5/298 | 2/7	0.004587	0.2268	BP
V-Green	GO:0060151	peroxisome localization	2/197 | 2/14	0.004714	0.2299	BP
V-Green	GO:0009056	catabolic process	2515/16825 | 118/631	0.005053	0.2431	BP
V-Green	GO:0043412	macromolecule modification	4780/11646 | 242/520	0.005406	0.2522	BP
V-Green	GO:0006900	vesicle budding from membrane	73/127 | 9/9	0.005478	0.2522	BP
V-Green	GO:0016584	nucleosome positioning	21/104 | 4/5	0.005623	0.2522	BP
V-Green	GO:0090436	leaf pavement cell development	2/19 | 2/2	0.005848	0.2522	BP
V-Green	GO:0007154	cell communication	2056/17146 | 110/728	0.005868	0.2522	BP
V-Green	GO:0098781	ncRNA transcription	8/98 | 2/2	0.005891	0.2522	BP
V-Green	GO:0045472	response to ether	3/676 | 2/31	0.005939	0.2522	BP
V-Green	GO:1901654	response to ketone	3/676 | 2/31	0.005939	0.2522	BP
V-Green	GO:0072319	vesicle uncoating	12/39 | 4/4	0.006018	0.2526	BP
V-Green	GO:0022411	cellular component disassembly	161/3174 | 17/175	0.006466	0.2624	BP
V-Green	GO:0061919	process utilizing autophagic mechanism	124/17146 | 12/728	0.00649	0.2624	BP
V-Green	GO:0006520	cellular amino acid metabolic process	2392/2834 | 94/101	0.006544	0.2624	BP
V-Green	GO:0032988	ribonucleoprotein complex disassembly	9/43 | 3/3	0.006807	0.2676	BP
V-Green	GO:0072665	protein localization to vacuole	59/421 | 7/18	0.006821	0.2676	BP
V-Green	GO:0051716	cellular response to stimulus	2974/3952 | 158/191	0.007384	0.2747	BP
V-Green	GO:0033554	cellular response to stress	873/1282 | 57/70	0.007894	0.2878	BP
V-Green	GO:0006082	organic acid metabolic process	3339/4501 | 109/131	0.008784	0.3108	BP
V-Green	GO:0090213	regulation of radial pattern formation	2/14 | 2/2	0.01099	0.3741	BP
V-Green	GO:0018130	heterocycle biosynthetic process	3564/4324 | 176/199	0.01148	0.3851	BP
V-Green	GO:0016310	phosphorylation	3383/4482 | 152/184	0.01158	0.3851	BP
V-Green	GO:1901360	organic cyclic compound metabolic process	7133/14950 | 308/588	0.01163	0.3851	BP
V-Green	GO:0048545	response to steroid hormone	73/124 | 8/8	0.01221	0.388	BP
V-Green	GO:0061077	chaperone-mediated protein folding	87/367 | 4/5	0.01223	0.388	BP
V-Green	GO:0016236	macroautophagy	73/124 | 11/12	0.01255	0.393	BP
V-Green	GO:0046483	heterocycle metabolic process	6803/14577 | 298/581	0.01274	0.393	BP
V-Green	GO:0007019	microtubule depolymerization	3/22 | 2/2	0.01299	0.3972	BP
V-Green	GO:0006898	receptor-mediated endocytosis	47/82 | 10/11	0.01419	0.4302	BP
V-Green	GO:0019438	aromatic compound biosynthetic process	3534/4291 | 178/202	0.01456	0.4357	BP
V-Green	GO:1901362	organic cyclic compound biosynthetic process	3796/4679 | 180/207	0.01497	0.4428	BP
V-Green	GO:1903338	regulation of cell wall organization or biogenesis	10/127 | 2/3	0.01615	0.4701	BP
V-Green	GO:0007034	vacuolar transport	127/3602 | 11/152	0.01709	0.4896	BP
V-Green	GO:0048609	multicellular organismal reproductive process	109/210 | 6/6	0.01827	0.5012	BP
V-Green	GO:0031407	oxylipin metabolic process	47/344 | 2/2	0.01832	0.5012	BP
V-Green	GO:0050896	response to stimulus	4571/21478 | 202/832	0.01848	0.5012	BP
V-Green	GO:0051365	cellular response to potassium ion starvation	4/96 | 2/6	0.01863	0.5012	BP
V-Green	GO:0034063	stress granule assembly	7/176 | 2/6	0.01893	0.5012	BP
V-Green	GO:0002683	negative regulation of immune system process	14/35 | 4/4	0.01912	0.5012	BP
V-Green	GO:0072334	UDP-galactose transmembrane transport	12/42 | 3/3	0.01916	0.5012	BP
V-Green	GO:0043555	regulation of translation in response to stress	1/51 | 1/1	0.01961	0.5076	BP
V-Green	GO:1901698	response to nitrogen compound	252/2071 | 16/77	0.01969	0.5076	BP
V-Green	GO:0098876	vesicle-mediated transport to the plasma membrane	32/651 | 6/47	0.02195	0.5447	BP
V-Green	GO:0035459	cargo loading into vesicle	9/86 | 3/7	0.02294	0.5594	BP
V-Green	GO:2000278	regulation of DNA biosynthetic process	7/42 | 2/2	0.02439	0.5868	BP
V-Green	GO:0000003	reproduction	1107/21478 | 56/832	0.02507	0.5991	BP
V-Green	GO:0060968	regulation of gene silencing	51/165 | 6/9	0.02575	0.6074	BP
V-Green	GO:0043288	apocarotenoid metabolic process	24/336 | 2/4	0.0269	0.615	BP
V-Green	GO:0090069	regulation of ribosome biogenesis	7/40 | 2/2	0.02692	0.615	BP
V-Green	GO:0010288	response to lead ion	1/286 | 1/8	0.02797	0.6309	BP
V-Green	GO:0042886	amide transport	1111/1445 | 50/57	0.02869	0.643	BP
V-Green	GO:0010833	telomere maintenance via telomere lengthening	19/81 | 5/9	0.02918	0.6461	BP
V-Green	GO:0032527	protein exit from endoplasmic reticulum	28/745 | 4/33	0.03076	0.669	BP
V-Green	GO:0045927	positive regulation of growth	17/52 | 3/3	0.03077	0.669	BP
V-Green	GO:0010228	vegetative to reproductive phase transition of meristem	104/629 | 8/24	0.03115	0.6732	BP
V-Green	GO:0090332	stomatal closure	34/87 | 5/6	0.03187	0.6823	BP
V-Green	GO:0007059	chromosome segregation	190/17146 | 14/728	0.03217	0.6823	BP
V-Green	GO:1901565	organonitrogen compound catabolic process	1192/1636 | 65/79	0.03218	0.6823	BP
V-Green	GO:0070973	protein localization to endoplasmic reticulum exit site	10/123 | 2/4	0.03288	0.6823	BP
V-Green	GO:0046903	secretion	158/3602 | 12/152	0.03297	0.6823	BP
V-Green	GO:0051050	positive regulation of transport	19/57 | 3/3	0.03312	0.6823	BP
V-Green	GO:0033238	regulation of cellular amine metabolic process	11/58 | 2/2	0.03327	0.6823	BP
V-Green	GO:0009846	pollen germination	34/330 | 4/13	0.03444	0.6967	BP
V-Green	GO:0043449	cellular alkene metabolic process	15/130 | 2/3	0.03502	0.7022	BP
V-Green	GO:0046700	heterocycle catabolic process	332/642 | 29/44	0.03543	0.7064	BP
V-Green	GO:0000122	negative regulation of transcription by RNA polymerase II	39/101 | 7/10	0.03705	0.7148	BP
V-Green	GO:0007062	sister chromatid cohesion	89/132 | 8/8	0.03835	0.7148	BP
V-Green	GO:1902932	positive regulation of alcohol biosynthetic process	3/13 | 2/2	0.03846	0.7148	BP
V-Green	GO:1901361	organic cyclic compound catabolic process	432/898 | 29/47	0.03848	0.7148	BP
V-Green	GO:0006791	sulfur utilization	1/21478 | 1/832	0.03874	0.7148	BP
V-Green	GO:0030242	autophagy of peroxisome	15/124 | 4/12	0.03887	0.7148	BP
V-Green	GO:0048856	anatomical structure development	1533/1811 | 70/76	0.03896	0.7148	BP
V-Green	GO:1990074	polyuridylation-dependent mRNA catabolic process	2/51 | 1/1	0.03922	0.7148	BP
V-Green	GO:1902115	regulation of organelle assembly	9/43 | 2/2	0.03987	0.7163	BP
V-Green	GO:0051046	regulation of secretion	10/48 | 2/2	0.03989	0.7163	BP
V-Green	GO:0051645	Golgi localization	5/197 | 2/14	0.04158	0.7296	BP
V-Green	GO:0034661	ncRNA catabolic process	26/73 | 3/3	0.0418	0.7296	BP
V-Green	GO:0040034	regulation of development, heterochronic	15/346 | 3/19	0.04204	0.7296	BP
V-Green	GO:0018210	peptidyl-threonine modification	27/832 | 4/42	0.04222	0.7296	BP
V-Green	GO:0006714	sesquiterpenoid metabolic process	31/241 | 2/3	0.04433	0.758	BP
V-Green	GO:0072507	divalent inorganic cation homeostasis	81/327 | 5/9	0.0448	0.7591	BP
V-Green	GO:0009895	negative regulation of catabolic process	11/43 | 3/4	0.04546	0.7647	BP
V-Green	GO:0051641	cellular localization	1149/3794 | 58/158	0.04561	0.7647	BP
V-Green	GO:0009889	regulation of biosynthetic process	2988/3129 | 166/169	0.04669	0.7702	BP
V-Green	GO:0034248	regulation of cellular amide metabolic process	495/544 | 31/31	0.04908	0.7944	BP
V-Green	GO:0036257	multivesicular body organization	4/16 | 2/2	0.05	0.8006	BP
V-Green	GO:0010286	heat acclimation	20/198 | 3/9	0.05013	0.8006	BP
V-Green	GO:0044249	cellular biosynthetic process	6563/6841 | 248/253	0.05055	0.8036	BP
V-Green	GO:0009299	mRNA transcription	5/92 | 1/1	0.05435	0.8372	BP
V-Green	GO:0006565	L-serine catabolic process	10/41 | 2/2	0.05488	0.8372	BP
V-Green	GO:0071139	resolution of recombination intermediates	1/254 | 1/14	0.05512	0.8372	BP
V-Green	GO:0098795	mRNA cleavage involved in gene silencing	1/18 | 1/1	0.05556	0.8372	BP
V-Green	GO:0060321	acceptance of pollen	12/205 | 2/7	0.0561	0.84	BP
V-Green	GO:0019374	galactolipid metabolic process	4/209 | 1/3	0.05659	0.84	BP
V-Green	GO:0044804	autophagy of nucleus	10/124 | 3/12	0.05679	0.84	BP
V-Green	GO:0032239	regulation of nucleobase-containing compound transport	2/35 | 1/1	0.05714	0.8417	BP
V-Green	GO:0023056	positive regulation of signaling	124/175 | 8/8	0.05936	0.8638	BP
V-Green	GO:0032880	regulation of protein localization	35/88 | 3/3	0.05964	0.8645	BP
V-Green	GO:0006473	protein acetylation	168/207 | 13/13	0.06048	0.8696	BP
V-Green	GO:0010565	regulation of cellular ketone metabolic process	61/105 | 5/5	0.06161	0.8789	BP
V-Green	GO:0045003	double-strand break repair via synthesis-dependent strand annealing	8/108 | 2/6	0.06229	0.8811	BP
V-Green	GO:0048519	negative regulation of biological process	926/6075 | 63/344	0.06248	0.8811	BP
V-Green	GO:0010438	cellular response to sulfur starvation	1/96 | 1/6	0.0625	0.8811	BP
V-Green	GO:0060341	regulation of cellular localization	38/93 | 3/3	0.06501	0.9026	BP
V-Green	GO:0048317	seed morphogenesis	1/15 | 1/1	0.06667	0.9181	BP
V-Green	GO:0006458	de novo protein folding	78/367 | 3/5	0.06667	0.9181	BP
V-Green	GO:0090087	regulation of peptide transport	19/72 | 2/2	0.0669	0.9181	BP
V-Green	GO:0002926	tRNA wobble base 5-methoxycarbonylmethyl-2-thiouridinylation	2/59 | 1/2	0.06721	0.9188	BP
V-Green	GO:0014070	response to organic cyclic compound	225/1179 | 16/58	0.06871	0.9332	BP
V-Green	GO:0070271	protein complex biogenesis	437/2114 | 20/70	0.06928	0.9332	BP
V-Green	GO:0048583	regulation of response to stimulus	501/2549 | 34/136	0.06947	0.9332	BP
V-Green	GO:1900908	regulation of olefin metabolic process	7/25 | 2/2	0.07	0.9332	BP
V-Green	GO:0010212	response to ionizing radiation	27/412 | 2/7	0.07085	0.9332	BP
V-Green	GO:0016071	mRNA metabolic process	608/4259 | 38/211	0.07125	0.9351	BP
V-Green	GO:0051668	localization within membrane	9/1149 | 2/58	0.07176	0.9383	BP
V-Green	GO:0097298	regulation of nucleus size	1/82 | 1/6	0.07317	0.9465	BP
V-Green	GO:0009059	macromolecule biosynthetic process	4959/5257 | 207/214	0.07368	0.9497	BP
V-Green	GO:0032986	protein-DNA complex disassembly	3/40 | 1/1	0.075	0.9564	BP
V-Green	GO:1900376	regulation of secondary metabolite biosynthetic process	2/26 | 1/1	0.07692	0.9621	BP
V-Green	GO:0030307	positive regulation of cell growth	7/15 | 3/3	0.07692	0.9621	BP
V-Green	GO:1903601	thermospermine metabolic process	4/52 | 1/1	0.07692	0.9621	BP
V-Green	GO:0006508	proteolysis	1531/6715 | 78/296	0.07956	0.9833	BP
V-Green	GO:0090085	regulation of protein deubiquitination	2/25 | 1/1	0.08	0.9854	BP
V-Green	GO:0007017	microtubule-based process	396/17146 | 23/728	0.08041	0.9871	BP
I-Turquoise	GO:0015979	photosynthesis	344/14577 | 89/2016	1.553e-09	1.315e-06	BP
I-Turquoise	GO:0009987	cellular process	17146/21478 | 2353/2816	3.883e-08	2.557e-05	BP
I-Turquoise	GO:0008152	metabolic process	16825/21478 | 2309/2816	1.494e-07	8.851e-05	BP
I-Turquoise	GO:0009768	photosynthesis, light harvesting in photosystem I	22/70 | 15/19	5.435e-07	0.0002928	BP
I-Turquoise	GO:0017038	protein import	218/1029 | 43/111	5.501e-06	0.002328	BP
I-Turquoise	GO:0071840	cellular component organization or biogenesis	4029/21478 | 607/2816	3.23e-05	0.01063	BP
I-Turquoise	GO:0032259	methylation	714/16825 | 135/2309	4.905e-05	0.01453	BP
I-Turquoise	GO:0010396	rhamnogalacturonan II metabolic process	4/197 | 4/20	7.961e-05	0.02051	BP
I-Turquoise	GO:0009058	biosynthetic process	7042/16825 | 1049/2309	0.0001005	0.02482	BP
I-Turquoise	GO:0006457	protein folding	367/17146 | 76/2353	0.0001295	0.03069	BP
I-Turquoise	GO:0010467	gene expression	4850/11646 | 708/1544	0.0001829	0.04169	BP
I-Turquoise	GO:0006839	mitochondrial transport	159/3602 | 32/384	0.0002233	0.0469	BP
I-Turquoise	GO:0034660	ncRNA metabolic process	659/4259 | 120/583	0.0002295	0.0469	BP
I-Turquoise	GO:0034641	cellular nitrogen compound metabolic process	7616/12334 | 1109/1692	0.0002805	0.05425	BP
I-Turquoise	GO:0018193	peptidyl-amino acid modification	832/4283 | 134/534	0.0003452	0.06392	BP
I-Turquoise	GO:0019637	organophosphate metabolic process	1377/4271 | 215/557	0.000396	0.06903	BP
I-Turquoise	GO:0006605	protein targeting	327/745 | 51/84	0.0007602	0.1155	BP
I-Turquoise	GO:0006396	RNA processing	1081/3798 | 184/538	0.0009982	0.1344	BP
I-Turquoise	GO:0000002	mitochondrial genome maintenance	9/251 | 6/43	0.001033	0.136	BP
I-Turquoise	GO:0009657	plastid organization	215/2013 | 49/305	0.001083	0.1365	BP
I-Turquoise	GO:0051096	positive regulation of helicase activity	7/15 | 6/6	0.001399	0.167	BP
I-Turquoise	GO:1905267	endonucleolytic cleavage involved in tRNA processing	3/45 | 3/6	0.001409	0.167	BP
I-Turquoise	GO:0033365	protein localization to organelle	421/928 | 64/108	0.001454	0.1689	BP
I-Turquoise	GO:0030186	melatonin metabolic process	2/34 | 2/2	0.001783	0.1921	BP
I-Turquoise	GO:0016458	gene silencing	205/478 | 37/61	0.002185	0.2298	BP
I-Turquoise	GO:0009628	response to abiotic stimulus	1024/4571 | 161/594	0.00221	0.2298	BP
I-Turquoise	GO:0009064	glutamine family amino acid metabolic process	274/2310 | 53/311	0.002317	0.2308	BP
I-Turquoise	GO:0006999	nuclear pore organization	7/26 | 4/4	0.002341	0.2308	BP
I-Turquoise	GO:0043572	plastid fission	38/283 | 13/46	0.002691	0.2508	BP
I-Turquoise	GO:1901135	carbohydrate derivative metabolic process	1481/14950 | 239/2056	0.003256	0.2829	BP
I-Turquoise	GO:0033120	positive regulation of RNA splicing	7/24 | 4/4	0.003294	0.2829	BP
I-Turquoise	GO:0070988	demethylation	43/16825 | 13/2309	0.003921	0.3186	BP
I-Turquoise	GO:0005980	glycogen catabolic process	6/27 | 4/5	0.003976	0.3186	BP
I-Turquoise	GO:0006790	sulfur compound metabolic process	542/14577 | 97/2016	0.004012	0.3186	BP
I-Turquoise	GO:0051984	positive regulation of chromosome segregation	6/32 | 3/3	0.004032	0.3186	BP
I-Turquoise	GO:0044281	small molecule metabolic process	4631/16825 | 689/2309	0.004134	0.3224	BP
I-Turquoise	GO:0009769	photosynthesis, light harvesting in photosystem II	4/70 | 4/19	0.004227	0.3253	BP
I-Turquoise	GO:0052546	cell wall pectin metabolic process	21/47 | 6/6	0.005054	0.3652	BP
I-Turquoise	GO:0051095	regulation of helicase activity	17/365 | 6/39	0.005183	0.3701	BP
I-Turquoise	GO:0005983	starch catabolic process	15/77 | 6/11	0.005422	0.378	BP
I-Turquoise	GO:0006140	regulation of nucleotide metabolic process	5/47 | 3/5	0.005751	0.3963	BP
I-Turquoise	GO:0044275	cellular carbohydrate catabolic process	139/223 | 23/27	0.006009	0.4093	BP
I-Turquoise	GO:0045491	xylan metabolic process	99/166 | 18/21	0.006722	0.4426	BP
I-Turquoise	GO:0008213	protein alkylation	187/4283 | 35/534	0.00781	0.4922	BP
I-Turquoise	GO:0051775	response to redox state	4/4571 | 3/594	0.007891	0.4922	BP
I-Turquoise	GO:0043967	histone H4 acetylation	34/151 | 10/22	0.008496	0.5232	BP
I-Turquoise	GO:0010959	regulation of metal ion transport	3/46 | 2/3	0.008564	0.5232	BP
I-Turquoise	GO:0007283	spermatogenesis	2/59 | 2/6	0.008767	0.5268	BP
I-Turquoise	GO:1901983	regulation of protein acetylation	20/53 | 6/7	0.008801	0.5268	BP
I-Turquoise	GO:0018345	protein palmitoylation	38/71 | 7/7	0.00949	0.5586	BP
I-Turquoise	GO:0034599	cellular response to oxidative stress	89/115 | 23/24	0.009672	0.5586	BP
I-Turquoise	GO:0032544	plastid translation	15/46 | 6/8	0.009708	0.5586	BP
I-Turquoise	GO:0006081	cellular aldehyde metabolic process	308/13794 | 57/1888	0.01003	0.5661	BP
I-Turquoise	GO:0090391	granum assembly	3/42 | 3/10	0.01045	0.5736	BP
I-Turquoise	GO:0010207	photosystem II assembly	36/79 | 9/11	0.01068	0.5808	BP
I-Turquoise	GO:0009251	glucan catabolic process	86/210 | 17/27	0.01175	0.6058	BP
I-Turquoise	GO:0072657	protein localization to membrane	199/928 | 33/108	0.0118	0.6058	BP
I-Turquoise	GO:0043448	alkane catabolic process	2/23 | 2/3	0.01186	0.6058	BP
I-Turquoise	GO:1903313	positive regulation of mRNA metabolic process	7/25 | 4/5	0.01225	0.6144	BP
I-Turquoise	GO:1901564	organonitrogen compound metabolic process	8770/12820 | 1245/1760	0.01234	0.6144	BP
I-Turquoise	GO:0033683	nucleotide-excision repair, DNA incision	11/44 | 3/3	0.01246	0.6152	BP
I-Turquoise	GO:0080005	photosystem stoichiometry adjustment	4/47 | 3/8	0.01264	0.6189	BP
I-Turquoise	GO:1901699	cellular response to nitrogen compound	129/182 | 25/28	0.01321	0.6323	BP
I-Turquoise	GO:0010685	tetracyclic triterpenoid metabolic process	3/37 | 2/3	0.01326	0.6323	BP
I-Turquoise	GO:0033313	meiotic cell cycle checkpoint	6/44 | 3/5	0.01348	0.6323	BP
I-Turquoise	GO:0042793	plastid transcription	12/2669 | 5/351	0.01374	0.6336	BP
I-Turquoise	GO:0005975	carbohydrate metabolic process	1842/14127 | 284/1940	0.01414	0.6395	BP
I-Turquoise	GO:0097052	L-kynurenine metabolic process	3/21 | 2/2	0.01429	0.6413	BP
I-Turquoise	GO:0033554	cellular response to stress	873/1282 | 129/171	0.01551	0.6883	BP
I-Turquoise	GO:0018023	peptidyl-lysine trimethylation	5/137 | 3/18	0.01633	0.6964	BP
I-Turquoise	GO:0008214	protein dealkylation	33/4283 | 9/534	0.0166	0.7025	BP
I-Turquoise	GO:2001289	lipid X metabolic process	3/46 | 2/4	0.01686	0.7038	BP
I-Turquoise	GO:0099003	vesicle-mediated transport in synapse	3/651 | 2/51	0.01717	0.7115	BP
I-Turquoise	GO:1990066	energy quenching	4/388 | 3/68	0.01812	0.7247	BP
I-Turquoise	GO:0040029	regulation of gene expression, epigenetic	159/3126 | 31/421	0.01844	0.7247	BP
I-Turquoise	GO:0034724	DNA replication-independent nucleosome organization	12/109 | 4/11	0.01877	0.7247	BP
I-Turquoise	GO:0006056	mannoprotein metabolic process	2/281 | 2/39	0.01884	0.7247	BP
I-Turquoise	GO:0008209	androgen metabolic process	51/77 | 9/9	0.01886	0.7247	BP
I-Turquoise	GO:0008210	estrogen metabolic process	51/77 | 9/9	0.01886	0.7247	BP
I-Turquoise	GO:0017144	drug metabolic process	1517/14577 | 237/2016	0.01904	0.7247	BP
I-Turquoise	GO:0009553	embryo sac development	38/152 | 7/13	0.0192	0.7247	BP
I-Turquoise	GO:0006091	generation of precursor metabolites and energy	941/14577 | 152/2016	0.02	0.7406	BP
I-Turquoise	GO:0050808	synapse organization	2/3174 | 2/468	0.0217	0.7862	BP
I-Turquoise	GO:0008652	cellular amino acid biosynthetic process	411/446 | 83/85	0.02176	0.7862	BP
I-Turquoise	GO:0043331	response to dsRNA	49/78 | 16/19	0.02268	0.7947	BP
I-Turquoise	GO:0000717	nucleotide-excision repair, DNA duplex unwinding	1/44 | 1/1	0.02273	0.7947	BP
I-Turquoise	GO:0010190	cytochrome b6f complex assembly	4/114 | 2/8	0.02425	0.8212	BP
I-Turquoise	GO:0031506	cell wall glycoprotein biosynthetic process	2/46 | 2/8	0.02705	0.8898	BP
I-Turquoise	GO:0010114	response to red light	25/110 | 6/12	0.02719	0.8898	BP
I-Turquoise	GO:0010608	posttranscriptional regulation of gene expression	538/3126 | 87/421	0.02735	0.8898	BP
I-Turquoise	GO:0007000	nucleolus organization	2/51 | 2/9	0.02824	0.9044	BP
I-Turquoise	GO:0009645	response to low light intensity stimulus	7/78 | 4/16	0.02937	0.9259	BP
I-Turquoise	GO:0045493	xylan catabolic process	18/41 | 4/4	0.03022	0.9474	BP
I-Turquoise	GO:0070979	protein K11-linked ubiquitination	5/52 | 3/9	0.03132	0.9768	BP
I-Turquoise	GO:0048250	mitochondrial iron ion transport	3/24 | 2/3	0.03162	0.9811	BP
I-Turquoise	GO:0009066	aspartate family amino acid metabolic process	393/2310 | 65/311	0.03211	0.991	BP
I-Turquoise	GO:0010413	glucuronoxylan metabolic process	24/99 | 8/18	0.03231	0.9922	BP
I-Turquoise	GO:0009409	response to cold	154/342 | 33/58	0.03249	0.9923	BP
I-Turquoise	GO:0051418	microtubule nucleation by microtubule organizing center	8/34 | 3/4	0.0329	0.9949	BP
III-Brown	GO:0009657	plastid organization	215/2013 | 57/174	5.023e-17	9.55e-14	BP
III-Brown	GO:0015979	photosynthesis	344/14577 | 62/1275	2.841e-08	3.241e-05	BP
III-Brown	GO:1901259	chloroplast rRNA processing	14/320 | 8/22	3.008e-07	0.000286	BP
III-Brown	GO:0015976	carbon utilization	173/21478 | 35/1804	8.575e-07	0.0006987	BP
III-Brown	GO:0006081	cellular aldehyde metabolic process	308/13794 | 51/1185	3.727e-06	0.002362	BP
III-Brown	GO:0055085	transmembrane transport	1957/3602 | 181/274	2.774e-05	0.01438	BP
III-Brown	GO:0009628	response to abiotic stimulus	1024/4571 | 121/397	5.754e-05	0.02688	BP
III-Brown	GO:0051186	cofactor metabolic process	1260/14577 | 149/1275	6.125e-05	0.02688	BP
III-Brown	GO:0009451	RNA modification	538/975 | 69/94	0.0001063	0.04042	BP
III-Brown	GO:0043572	plastid fission	38/283 | 11/27	0.0001721	0.06135	BP
III-Brown	GO:0019637	organophosphate metabolic process	1377/4271 | 139/338	0.0002148	0.06675	BP
III-Brown	GO:0008152	metabolic process	16825/21478 | 1471/1804	0.0002533	0.0688	BP
III-Brown	GO:0009438	methylglyoxal metabolic process	24/66 | 9/10	0.0002696	0.0699	BP
III-Brown	GO:0006091	generation of precursor metabolites and energy	941/14577 | 112/1275	0.0004107	0.09884	BP
III-Brown	GO:0000373	Group II intron splicing	23/286 | 8/27	0.0004159	0.09884	BP
III-Brown	GO:0051180	vitamin transport	6/3602 | 4/274	0.0004349	0.09923	BP
III-Brown	GO:0032787	monocarboxylic acid metabolic process	987/3275 | 118/308	0.0007787	0.1586	BP
III-Brown	GO:0005975	carbohydrate metabolic process	1842/14127 | 194/1209	0.0008843	0.1739	BP
III-Brown	GO:0016458	gene silencing	205/478 | 28/42	0.001012	0.1863	BP
III-Brown	GO:0042182	ketone catabolic process	24/66 | 9/11	0.001127	0.1948	BP
III-Brown	GO:0030091	protein repair	31/5765 | 8/420	0.001315	0.2205	BP
III-Brown	GO:0008214	protein dealkylation	33/4283 | 8/298	0.001494	0.2286	BP
III-Brown	GO:0044380	protein localization to cytoskeleton	4/421 | 3/32	0.001523	0.2286	BP
III-Brown	GO:0006563	L-serine metabolic process	168/1598 | 23/120	0.002225	0.3022	BP
III-Brown	GO:0009834	plant-type secondary cell wall biogenesis	102/185 | 15/17	0.002951	0.3826	BP
III-Brown	GO:0006089	lactate metabolic process	29/216 | 10/32	0.003528	0.4375	BP
III-Brown	GO:0065008	regulation of biological quality	1381/7228 | 128/546	0.005055	0.5553	BP
III-Brown	GO:0046939	nucleotide phosphorylation	259/607 | 36/61	0.005062	0.5553	BP
III-Brown	GO:0019852	L-ascorbic acid metabolic process	71/107 | 12/12	0.005165	0.5559	BP
III-Brown	GO:0072524	pyridine-containing compound metabolic process	415/2572 | 55/248	0.005429	0.5614	BP
III-Brown	GO:0009080	pyruvate family amino acid catabolic process	2/47 | 2/4	0.00555	0.5614	BP
III-Brown	GO:0033260	nuclear DNA replication	31/93 | 7/9	0.005699	0.5614	BP
III-Brown	GO:0052386	cell wall thickening	4/140 | 2/5	0.005989	0.579	BP
III-Brown	GO:0010275	NAD(P)H dehydrogenase complex assembly	2/327 | 2/27	0.006585	0.5962	BP
III-Brown	GO:0051291	protein heterooligomerization	6/94 | 3/8	0.007359	0.6274	BP
III-Brown	GO:1900865	chloroplast RNA modification	4/538 | 3/69	0.007369	0.6274	BP
III-Brown	GO:0050000	chromosome localization	22/197 | 5/13	0.007778	0.6316	BP
III-Brown	GO:0055114	oxidation-reduction process	3141/16825 | 310/1471	0.007861	0.6316	BP
III-Brown	GO:0016108	tetraterpenoid metabolic process	51/241 | 11/26	0.008182	0.6358	BP
III-Brown	GO:0042440	pigment metabolic process	236/16825 | 32/1471	0.008472	0.6358	BP
III-Brown	GO:0072598	protein localization to chloroplast	51/421 | 9/32	0.008655	0.6402	BP
III-Brown	GO:0009987	cellular process	17146/21478 | 1479/1804	0.008754	0.6402	BP
III-Brown	GO:0009132	nucleoside diphosphate metabolic process	278/982 | 40/103	0.00964	0.6961	BP
III-Brown	GO:0051238	sequestering of metal ion	14/106 | 4/8	0.01015	0.7148	BP
III-Brown	GO:0070988	demethylation	43/16825 | 9/1471	0.01078	0.7247	BP
III-Brown	GO:0006458	de novo protein folding	78/367 | 14/37	0.01134	0.7521	BP
III-Brown	GO:0051098	regulation of binding	8/859 | 3/57	0.01223	0.7927	BP
III-Brown	GO:0061077	chaperone-mediated protein folding	87/367 | 15/37	0.01244	0.7972	BP
III-Brown	GO:0006112	energy reserve metabolic process	64/338 | 11/30	0.01315	0.824	BP
III-Brown	GO:0010190	cytochrome b6f complex assembly	4/114 | 2/6	0.01331	0.8252	BP
III-Brown	GO:0040029	regulation of gene expression, epigenetic	159/3126 | 20/234	0.01345	0.8252	BP
III-Brown	GO:1901699	cellular response to nitrogen compound	129/182 | 12/12	0.01374	0.8301	BP
III-Brown	GO:0042851	L-alanine metabolic process	2/114 | 2/14	0.01413	0.8308	BP
III-Brown	GO:0001505	regulation of neurotransmitter levels	231/1381 | 31/128	0.01448	0.8404	BP
III-Brown	GO:0009066	aspartate family amino acid metabolic process	393/2310 | 42/180	0.01459	0.8404	BP
III-Brown	GO:0016122	xanthophyll metabolic process	9/51 | 5/11	0.01547	0.8649	BP
III-Brown	GO:0045454	cell redox homeostasis	230/262 | 29/29	0.0181	0.9564	BP
III-Brown	GO:0030329	prenylcysteine metabolic process	8/55 | 2/2	0.01886	0.9793	BP
III-Brown	GO:0033238	regulation of cellular amine metabolic process	11/58 | 3/4	0.01906	0.9793	BP
IV-Yellow	GO:0051179	localization	3794/21478 | 289/1231	6.296e-08	8.645e-05	BP
IV-Yellow	GO:0009056	catabolic process	2515/16825 | 201/948	6.746e-08	8.645e-05	BP
IV-Yellow	GO:0007033	vacuole organization	98/2013 | 21/129	3.483e-07	0.0002975	BP
IV-Yellow	GO:0006793	phosphorus metabolic process	4579/14577 | 326/831	5.415e-07	0.0003965	BP
IV-Yellow	GO:0016043	cellular component organization	3174/3995 | 183/199	7.369e-07	0.0004722	BP
IV-Yellow	GO:0016192	vesicle-mediated transport	651/3602 | 78/273	6.159e-06	0.003157	BP
IV-Yellow	GO:0043412	macromolecule modification	4780/11646 | 334/685	1.563e-05	0.007283	BP
IV-Yellow	GO:0044260	cellular macromolecule metabolic process	9958/11072 | 617/654	2.472e-05	0.01056	BP
IV-Yellow	GO:0007154	cell communication	2056/17146 | 158/972	3.15e-05	0.01242	BP
IV-Yellow	GO:0065007	biological regulation	7228/21478 | 479/1231	3.901e-05	0.01428	BP
IV-Yellow	GO:0061919	process utilizing autophagic mechanism	124/17146 | 19/972	6.939e-05	0.02371	BP
IV-Yellow	GO:0023052	signaling	1794/21478 | 140/1231	9.503e-05	0.02941	BP
IV-Yellow	GO:0072665	protein localization to vacuole	59/421 | 12/30	0.0002267	0.06455	BP
IV-Yellow	GO:0006807	nitrogen compound metabolic process	12845/16825 | 765/948	0.0005393	0.1316	BP
IV-Yellow	GO:0033036	macromolecule localization	1340/3794 | 127/289	0.001002	0.1976	BP
IV-Yellow	GO:0007034	vacuolar transport	127/3602 | 20/273	0.001161	0.2204	BP
IV-Yellow	GO:1901564	organonitrogen compound metabolic process	8770/12820 | 561/765	0.001266	0.2318	BP
IV-Yellow	GO:0044248	cellular catabolic process	1950/2322 | 174/191	0.002157	0.3119	BP
IV-Yellow	GO:0044238	primary metabolic process	14127/16825 | 827/948	0.002192	0.3119	BP
IV-Yellow	GO:0044093	positive regulation of molecular function	367/859 | 36/59	0.002623	0.3538	BP
IV-Yellow	GO:0033962	cytoplasmic mRNA processing body assembly	17/176 | 3/4	0.00286	0.3576	BP
IV-Yellow	GO:0070647	protein modification by small protein conjugation or removal	821/4283 | 81/322	0.003571	0.426	BP
IV-Yellow	GO:0048468	cell development	189/329 | 16/18	0.00374	0.426	BP
IV-Yellow	GO:0009850	auxin metabolic process	26/281 | 6/19	0.004139	0.447	BP
IV-Yellow	GO:0061024	membrane organization	308/3174 | 29/183	0.004606	0.4658	BP
IV-Yellow	GO:0050896	response to stimulus	4571/21478 | 299/1231	0.004859	0.479	BP
IV-Yellow	GO:0019538	protein metabolic process	6715/7054 | 449/460	0.005011	0.4846	BP
IV-Yellow	GO:0044265	cellular macromolecule catabolic process	901/1070 | 100/108	0.005507	0.5228	BP
IV-Yellow	GO:0006796	phosphate-containing compound metabolic process	4482/4579 | 325/326	0.006155	0.5736	BP
IV-Yellow	GO:0030030	cell projection organization	14/3174 | 4/183	0.006779	0.5991	BP
IV-Yellow	GO:0051816	acquisition of nutrients from other organism during symbiotic interaction	4/41 | 2/2	0.007317	0.615	BP
IV-Yellow	GO:0034389	lipid particle organization	7/2013 | 3/129	0.007439	0.615	BP
IV-Yellow	GO:0090087	regulation of peptide transport	19/72 | 6/9	0.008332	0.6673	BP
IV-Yellow	GO:0009051	pentose-phosphate shunt, oxidative branch	16/146 | 3/5	0.00957	0.7322	BP
IV-Yellow	GO:0022411	cellular component disassembly	161/3174 | 17/183	0.01004	0.7455	BP
IV-Yellow	GO:0032527	protein exit from endoplasmic reticulum	28/745 | 7/69	0.0105	0.7582	BP
IV-Yellow	GO:0042886	amide transport	1111/1445 | 104/122	0.01209	0.8392	BP
IV-Yellow	GO:0051641	cellular localization	1149/3794 | 105/289	0.01273	0.8449	BP
IV-Yellow	GO:0000075	cell cycle checkpoint	87/132 | 10/10	0.01282	0.8449	BP
IV-Yellow	GO:0001672	regulation of chromatin assembly or disassembly	9/34 | 3/3	0.01404	0.9108	BP
IV-Yellow	GO:0044087	regulation of cellular component biogenesis	146/599 | 14/33	0.01459	0.9346	BP
IV-Yellow	GO:0009820	alkaloid metabolic process	139/8770 | 16/561	0.01576	0.9663	BP
IV-Yellow	GO:1901565	organonitrogen compound catabolic process	1192/1636 | 110/136	0.01583	0.9663	BP
IV-Yellow	GO:0046497	nicotinate nucleotide metabolic process	76/389 | 10/26	0.01634	0.9853	BP
IV-Yellow	GO:0019566	arabinose metabolic process	19/50 | 4/4	0.01683	0.9916	BP
XII-Tan	GO:0009451	RNA modification	538/975 | 90/98	8.799e-17	9.979e-14	BP
XII-Tan	GO:1901360	organic cyclic compound metabolic process	7133/14950 | 158/214	4.467e-15	3.377e-12	BP
XII-Tan	GO:0046483	heterocycle metabolic process	6803/14577 | 154/213	1.936e-14	1.098e-11	BP
XII-Tan	GO:0006725	cellular aromatic compound metabolic process	6800/14577 | 153/213	5.571e-14	2.527e-11	BP
XII-Tan	GO:0034641	cellular nitrogen compound metabolic process	7616/12334 | 157/190	2.448e-10	7.93e-08	BP
XII-Tan	GO:0043412	macromolecule modification	4780/11646 | 121/191	3.13e-10	8.875e-08	BP
XII-Tan	GO:0009987	cellular process	17146/21478 | 238/265	8.709e-06	0.001796	BP
XII-Tan	GO:0043170	macromolecule metabolic process	11646/14950 | 191/214	1.087e-05	0.002054	BP
XII-Tan	GO:0044238	primary metabolic process	14127/16825 | 211/226	1.572e-05	0.002742	BP
XII-Tan	GO:0016070	RNA metabolic process	4259/5118 | 130/138	8.411e-05	0.01282	BP
XII-Tan	GO:0006807	nitrogen compound metabolic process	12845/16825 | 195/226	0.0001309	0.01855	BP
XII-Tan	GO:0010304	PSII associated light-harvesting complex II catabolic process	6/699 | 2/5	0.0006078	0.08109	BP
XII-Tan	GO:0006396	RNA processing	1081/3798 | 24/48	0.001225	0.1462	BP
XII-Tan	GO:0071704	organic substance metabolic process	14950/16825 | 214/226	0.00172	0.1773	BP
XII-Tan	GO:0098727	maintenance of cell number	24/1811 | 3/20	0.002012	0.1949	BP
XII-Tan	GO:0071822	protein complex subunit organization	524/948 | 10/10	0.002561	0.2297	BP
XII-Tan	GO:0008152	metabolic process	16825/21478 | 226/265	0.002633	0.2297	BP
XII-Tan	GO:0072348	sulfur compound transport	82/3602 | 4/30	0.004357	0.366	BP
XII-Tan	GO:0000959	mitochondrial RNA metabolic process	52/4259 | 6/130	0.004634	0.3754	BP
XII-Tan	GO:0005976	polysaccharide metabolic process	905/1150 | 19/19	0.01012	0.6561	BP
XII-Tan	GO:0051013	microtubule severing	82/263 | 5/6	0.01219	0.747	BP
XII-Tan	GO:0016073	snRNA metabolic process	48/659 | 4/14	0.01444	0.8361	BP
XII-Tan	GO:0035264	multicellular organism growth	2/250 | 1/2	0.01597	0.8623	BP
XII-Tan	GO:0031426	polycistronic mRNA processing	1/480 | 1/8	0.01667	0.8756	BP
XII-Tan	GO:0000374	Group III intron splicing	1/286 | 1/5	0.01748	0.8756	BP
XII-Tan	GO:0006974	cellular response to DNA damage stimulus	495/873 | 10/11	0.01776	0.8756	BP
XIII-Salmon	GO:0009628	response to abiotic stimulus	1024/4571 | 28/64	0.0001062	0.387	BP
XIII-Salmon	GO:0030705	cytoskeleton-dependent intracellular transport	5/875 | 2/7	0.0005429	0.596	BP
XIII-Salmon	GO:0048511	rhythmic process	108/21478 | 6/207	0.0006308	0.596	BP
XIII-Salmon	GO:0050896	response to stimulus	4571/21478 | 64/207	0.0007188	0.596	BP
XIII-Salmon	GO:0015846	polyamine transport	7/1403 | 2/11	0.001149	0.596	BP
XIII-Salmon	GO:0010114	response to red light	25/110 | 6/8	0.001646	0.596	BP
XIII-Salmon	GO:0009657	plastid organization	215/2013 | 8/23	0.001759	0.596	BP
XIII-Salmon	GO:0022622	root system development	157/936 | 5/7	0.001974	0.596	BP
XIII-Salmon	GO:0010033	response to organic substance	1179/2071 | 20/23	0.002096	0.596	BP
XIII-Salmon	GO:0051647	nucleus localization	4/197 | 2/5	0.003044	0.6932	BP
VIII-Pink	GO:0080065	4-alpha-methyl-delta7-sterol oxidation	2/61 | 2/2	0.0005464	0.8194	BP
VIII-Pink	GO:0009451	RNA modification	538/975 | 20/23	0.001172	0.8665	BP
VIII-Pink	GO:0009657	plastid organization	215/2013 | 10/34	0.002039	0.8738	BP
VIII-Pink	GO:0009650	UV protection	2/64 | 2/4	0.002976	0.9917	BP
XIX-Light yellow	GO:0051276	chromosome organization	776/2013 | 15/15	5.673e-07	8.595e-05	BP
XIX-Light yellow	GO:0018208	peptidyl-proline modification	168/832 | 9/10	3.872e-06	0.0005151	BP
XIX-Light yellow	GO:0006352	DNA-templated transcription, initiation	157/2669 | 8/19	5.214e-06	0.0005745	BP
XIX-Light yellow	GO:0071824	protein-DNA complex subunit organization	202/948 | 11/14	6.467e-06	0.0006532	BP
XIX-Light yellow	GO:0006457	protein folding	367/17146 | 8/71	0.000134	0.01015	BP
XIX-Light yellow	GO:0018193	peptidyl-amino acid modification	832/4283 | 10/16	0.000186	0.01253	BP
XIX-Light yellow	GO:0043933	macromolecular complex subunit organization	948/3174 | 14/20	0.0002368	0.01511	BP
XIX-Light yellow	GO:0044764	multi-organism cellular process	24/716 | 3/5	0.0003177	0.01834	BP
XIX-Light yellow	GO:0006333	chromatin assembly or disassembly	120/523 | 9/14	0.0009456	0.04245	BP
XIX-Light yellow	GO:0006323	DNA packaging	124/230 | 9/9	0.00335	0.1269	BP
XIX-Light yellow	GO:0010467	gene expression	4850/11646 | 30/49	0.004397	0.1523	BP
XIX-Light yellow	GO:0008380	RNA splicing	335/1081 | 7/9	0.005089	0.1667	BP
XIX-Light yellow	GO:0007568	aging	79/1811 | 2/3	0.00548	0.1748	BP
XIX-Light yellow	GO:0006807	nitrogen compound metabolic process	12845/16825 | 56/63	0.009737	0.3002	BP
XIX-Light yellow	GO:0043248	proteasome assembly	33/327 | 2/2	0.009906	0.3002	BP
XIX-Light yellow	GO:0071103	DNA conformation change	230/776 | 9/15	0.01323	0.3728	BP
XIX-Light yellow	GO:1901360	organic cyclic compound metabolic process	7133/14950 | 37/59	0.01445	0.3876	BP
XIX-Light yellow	GO:0010035	response to inorganic substance	575/2071 | 9/16	0.01503	0.3876	BP
XIX-Light yellow	GO:0006725	cellular aromatic compound metabolic process	6800/14577 | 36/59	0.01849	0.4573	BP
XIX-Light yellow	GO:0044238	primary metabolic process	14127/16825 | 59/63	0.01889	0.4579	BP
XIX-Light yellow	GO:0006325	chromatin organization	523/776 | 14/15	0.02128	0.4959	BP
XIX-Light yellow	GO:0071840	cellular component organization or biogenesis	4029/21478 | 23/81	0.0225	0.5088	BP
XIX-Light yellow	GO:0042221	response to chemical	2071/4571 | 16/24	0.02856	0.6182	BP
XIX-Light yellow	GO:0030497	fatty acid elongation	8/263 | 1/1	0.03042	0.6468	BP
XIX-Light yellow	GO:0046483	heterocycle metabolic process	6803/14577 | 35/59	0.03434	0.7055	BP
XIX-Light yellow	GO:0034641	cellular nitrogen compound metabolic process	7616/12334 | 40/54	0.03949	0.7948	BP
XIX-Light yellow	GO:0052314	phytoalexin metabolic process	4/88 | 1/1	0.04545	0.8625	BP
XIX-Light yellow	GO:0009987	cellular process	17146/21478 | 71/81	0.04692	0.8749	BP
XIX-Light yellow	GO:0050896	response to stimulus	4571/21478 | 24/81	0.04819	0.885	BP
XIX-Light yellow	GO:0080136	priming of cellular response to stress	4/75 | 1/1	0.05333	0.9506	BP
XVI-Light cyan	GO:0007163	establishment or maintenance of cell polarity	27/17146 | 3/106	0.000603	0.2657	BP
XVI-Light cyan	GO:0007266	Rho protein signal transduction	20/124 | 3/3	0.003676	0.8518	BP
VII-Black	GO:0071840	cellular component organization or biogenesis	4029/21478 | 225/466	1.937e-48	2.408e-45	BP
VII-Black	GO:0010467	gene expression	4850/11646 | 263/341	9.849e-42	4.081e-39	BP
VII-Black	GO:0034660	ncRNA metabolic process	659/4259 | 97/173	1.473e-36	5.23e-34	BP
VII-Black	GO:0022613	ribonucleoprotein complex biogenesis	1161/2114 | 176/187	1.804e-35	5.605e-33	BP
VII-Black	GO:0006396	RNA processing	1081/3798 | 114/162	1.3e-29	3.231e-27	BP
VII-Black	GO:0034641	cellular nitrogen compound metabolic process	7616/12334 | 305/354	7.094e-25	1.26e-22	BP
VII-Black	GO:0044085	cellular component biogenesis	2114/4029 | 187/225	3.961e-23	5.793e-21	BP
VII-Black	GO:0006807	nitrogen compound metabolic process	12845/16825 | 360/389	1.514e-17	1.792e-15	BP
VII-Black	GO:0043603	cellular amide metabolic process	1654/7616 | 119/305	2.068e-12	2.235e-10	BP
VII-Black	GO:0043170	macromolecule metabolic process	11646/14950 | 341/376	2.918e-11	3.023e-09	BP
VII-Black	GO:0044238	primary metabolic process	14127/16825 | 366/389	6.601e-10	6.312e-08	BP
VII-Black	GO:0071826	ribonucleoprotein complex subunit organization	312/948 | 35/47	2.574e-09	2.37e-07	BP
VII-Black	GO:0016072	rRNA metabolic process	331/659 | 75/97	3.366e-09	2.989e-07	BP
VII-Black	GO:0006360	transcription by RNA polymerase I	34/2669 | 9/52	7.153e-09	5.928e-07	BP
VII-Black	GO:0071704	organic substance metabolic process	14950/16825 | 376/389	1.307e-08	1.048e-06	BP
VII-Black	GO:0009987	cellular process	17146/21478 | 414/466	1.208e-07	9.098e-06	BP
VII-Black	GO:0006839	mitochondrial transport	159/3602 | 14/63	3.437e-07	2.513e-05	BP
VII-Black	GO:0009058	biosynthetic process	7042/16825 | 211/389	4.331e-07	3.077e-05	BP
VII-Black	GO:0140053	mitochondrial gene expression	72/4850 | 16/263	9.373e-07	6.458e-05	BP
VII-Black	GO:0000959	mitochondrial RNA metabolic process	52/4259 | 11/173	5.117e-06	0.0003028	BP
VII-Black	GO:0043933	macromolecular complex subunit organization	948/3174 | 47/90	5.673e-06	0.000328	BP
VII-Black	GO:0006996	organelle organization	2013/3174 | 76/90	7.249e-06	0.0004005	BP
VII-Black	GO:0051641	cellular localization	1149/3794 | 37/67	1.602e-05	0.0008428	BP
VII-Black	GO:0010608	posttranscriptional regulation of gene expression	538/3126 | 30/82	1.627e-05	0.0008428	BP
VII-Black	GO:0033036	macromolecule localization	1340/3794 | 40/67	3.494e-05	0.001737	BP
VII-Black	GO:0071705	nitrogen compound transport	1445/3602 | 41/63	4.748e-05	0.00227	BP
VII-Black	GO:0046483	heterocycle metabolic process	6803/14577 | 210/371	6.445e-05	0.002913	BP
VII-Black	GO:0019222	regulation of metabolic process	4065/5171 | 99/107	7.823e-05	0.003473	BP
VII-Black	GO:0016070	RNA metabolic process	4259/5118 | 173/187	0.0001273	0.005363	BP
VII-Black	GO:0000491	small nucleolar ribonucleoprotein complex assembly	13/303 | 7/35	0.0001581	0.006441	BP
VII-Black	GO:1901360	organic cyclic compound metabolic process	7133/14950 | 214/376	0.0001812	0.00715	BP
VII-Black	GO:0070585	protein localization to mitochondrion	129/421 | 15/22	0.0002174	0.008316	BP
VII-Black	GO:0007005	mitochondrion organization	251/2013 | 21/76	0.0002217	0.00835	BP
VII-Black	GO:0006725	cellular aromatic compound metabolic process	6800/14577 | 205/371	0.0004673	0.01613	BP
VII-Black	GO:0017038	protein import	218/1029 | 16/34	0.000551	0.01826	BP
VII-Black	GO:0045948	positive regulation of translational initiation	10/37 | 5/5	0.0005781	0.01855	BP
VII-Black	GO:1901566	organonitrogen compound biosynthetic process	2863/3572 | 148/165	0.0005821	0.01855	BP
VII-Black	GO:0032259	methylation	714/16825 | 31/389	0.0005966	0.01877	BP
VII-Black	GO:0042254	ribosome biogenesis	1031/1161 | 168/176	0.0007976	0.02448	BP
VII-Black	GO:0070925	organelle assembly	269/595 | 27/38	0.0008091	0.02453	BP
VII-Black	GO:0031118	rRNA pseudouridine synthesis	10/32 | 5/5	0.001251	0.0366	BP
VII-Black	GO:0043543	protein acylation	207/4283 | 10/69	0.001556	0.04396	BP
VII-Black	GO:0051131	chaperone-mediated protein complex assembly	18/327 | 3/6	0.002542	0.06652	BP
VII-Black	GO:0006518	peptide metabolic process	1439/1654 | 113/119	0.002801	0.07253	BP
VII-Black	GO:0034622	cellular macromolecular complex assembly	733/829 | 46/46	0.002933	0.07441	BP
VII-Black	GO:0016556	mRNA modification	36/79 | 9/10	0.002986	0.07499	BP
VII-Black	GO:0008152	metabolic process	16825/21478 | 389/466	0.00309	0.07682	BP
VII-Black	GO:0071702	organic substance transport	1712/3602 | 41/63	0.00351	0.08472	BP
VII-Black	GO:0033750	ribosome localization	33/126 | 4/4	0.004088	0.09679	BP
VII-Black	GO:0018193	peptidyl-amino acid modification	832/4283 | 23/69	0.004183	0.09811	BP
VII-Black	GO:0018364	peptidyl-glutamine methylation	4/187 | 2/6	0.005027	0.1126	BP
VII-Black	GO:0006403	RNA localization	115/1340 | 9/40	0.005172	0.1145	BP
VII-Black	GO:0009451	RNA modification	538/975 | 43/60	0.005271	0.1149	BP
VII-Black	GO:0033365	protein localization to organelle	421/928 | 22/32	0.005727	0.1221	BP
VII-Black	GO:0042273	ribosomal large subunit biogenesis	156/1031 | 37/168	0.005868	0.1236	BP
VII-Black	GO:0070407	oxidation-dependent protein catabolic process	9/568 | 2/8	0.005956	0.1244	BP
VII-Black	GO:0071433	cell wall repair	1/479 | 1/3	0.006263	0.1297	BP
VII-Black	GO:0006984	ER-nucleus signaling pathway	1/1782 | 1/17	0.00954	0.1944	BP
VII-Black	GO:0040031	snRNA modification	6/24 | 3/3	0.009881	0.1997	BP
VII-Black	GO:1990481	mRNA pseudouridine synthesis	5/12 | 4/4	0.0101	0.2009	BP
VII-Black	GO:0061458	reproductive system development	642/936 | 21/23	0.01035	0.2042	BP
VII-Black	GO:0070129	regulation of mitochondrial translation	9/42 | 5/9	0.01263	0.2435	BP
VII-Black	GO:0044843	cell cycle G1/S phase transition	15/123 | 2/2	0.01399	0.267	BP
VII-Black	GO:0050789	regulation of biological process	6075/7228 | 114/125	0.01407	0.267	BP
VII-Black	GO:0006414	translational elongation	147/1270 | 21/113	0.01468	0.2745	BP
VII-Black	GO:0006356	regulation of transcription by RNA polymerase I	6/14 | 4/4	0.01499	0.278	BP
VII-Black	GO:0001522	pseudouridine synthesis	70/538 | 11/43	0.0151	0.278	BP
VII-Black	GO:0009112	nucleobase metabolic process	433/1105 | 14/22	0.01674	0.2978	BP
VII-Black	GO:0010646	regulation of cell communication	311/1809 | 7/17	0.01685	0.2978	BP
VII-Black	GO:0006457	protein folding	367/17146 | 16/414	0.01706	0.2986	BP
VII-Black	GO:0006991	response to sterol depletion	1/2052 | 1/36	0.01754	0.305	BP
VII-Black	GO:0023051	regulation of signaling	310/1785 | 7/17	0.01778	0.3069	BP
VII-Black	GO:1990882	rRNA acetylation	2/10 | 2/2	0.02222	0.3708	BP
VII-Black	GO:0015931	nucleobase-containing compound transport	211/1403 | 11/39	0.02369	0.3927	BP
VII-Black	GO:0006820	anion transport	471/1494 | 8/13	0.02424	0.399	BP
VII-Black	GO:0044249	cellular biosynthetic process	6563/6841 | 208/211	0.02476	0.4049	BP
VII-Black	GO:0044271	cellular nitrogen compound biosynthetic process	4621/5089 | 182/192	0.02763	0.4303	BP
VII-Black	GO:0006139	nucleobase-containing compound metabolic process	6088/6345 | 201/204	0.03092	0.4576	BP
VII-Black	GO:0006458	de novo protein folding	78/367 | 7/16	0.03303	0.4784	BP
VII-Black	GO:0010038	response to metal ion	286/575 | 7/8	0.0331	0.4784	BP
VII-Black	GO:0019523	L-idonate metabolic process	1/30 | 1/1	0.03333	0.479	BP
VII-Black	GO:0009790	embryo development	223/1293 | 11/36	0.03365	0.4808	BP
VII-Black	GO:0035265	organ growth	28/250 | 2/3	0.03389	0.4814	BP
VII-Black	GO:0009553	embryo sac development	38/152 | 4/6	0.03454	0.4879	BP
VII-Black	GO:0015741	fumarate transport	2/57 | 1/1	0.03509	0.49	BP
VII-Black	GO:0051865	protein autoubiquitination	3/666 | 1/8	0.03566	0.4925	BP
VII-Black	GO:0009960	endosperm development	35/153 | 3/4	0.03757	0.5161	BP
VII-Black	GO:0002940	tRNA N2-guanine methylation	3/90 | 2/11	0.03839	0.5215	BP
VII-Black	GO:0080178	5-carbamoylmethyl uridine residue modification	3/90 | 2/11	0.03839	0.5215	BP
VII-Black	GO:0072321	chaperone-mediated protein transport	10/1029 | 2/34	0.0404	0.5429	BP
VII-Black	GO:0015959	diadenosine polyphosphate metabolic process	3/973 | 1/14	0.04259	0.5602	BP
VII-Black	GO:0000053	argininosuccinate metabolic process	2/46 | 1/1	0.04348	0.5689	BP
VII-Black	GO:0071166	ribonucleoprotein complex localization	83/1149 | 6/37	0.04492	0.5816	BP
VII-Black	GO:0009120	deoxyribonucleoside metabolic process	2/174 | 1/4	0.04558	0.5871	BP
VII-Black	GO:0031119	tRNA pseudouridine synthesis	20/41 | 4/4	0.04784	0.6068	BP
VII-Black	GO:0031590	wybutosine metabolic process	2/207 | 1/5	0.04784	0.6068	BP
VII-Black	GO:0051169	nuclear transport	83/875 | 6/29	0.04854	0.6114	BP
VII-Black	GO:0051418	microtubule nucleation by microtubule organizing center	8/34 | 2/2	0.04991	0.6221	BP
VII-Black	GO:0009799	specification of symmetry	8/78 | 2/4	0.0502	0.6221	BP
VII-Black	GO:0006605	protein targeting	327/745 | 16/26	0.05053	0.6221	BP
VII-Black	GO:0055122	response to very low light intensity stimulus	2/78 | 1/2	0.05095	0.6221	BP
VII-Black	GO:0090407	organophosphate biosynthetic process	522/890 | 13/16	0.05105	0.6221	BP
VII-Black	GO:0043633	polyadenylation-dependent RNA catabolic process	13/55 | 2/2	0.05253	0.6332	BP
VII-Black	GO:0080179	1-methylguanosine metabolic process	2/70 | 1/2	0.05673	0.6716	BP
VII-Black	GO:0071806	protein transmembrane transport	170/214 | 12/12	0.05811	0.6847	BP
VII-Black	GO:0016074	snoRNA metabolic process	20/659 | 6/97	0.05941	0.6934	BP
VII-Black	GO:0033993	response to lipid	450/1179 | 11/19	0.06288	0.7237	BP
VII-Black	GO:0090304	nucleic acid metabolic process	5118/5395 | 187/192	0.06417	0.7318	BP
VII-Black	GO:0044237	cellular metabolic process	14577/14866 | 371/374	0.06449	0.732	BP
VII-Black	GO:1901965	endoplasmic reticulum to chloroplast transport	2/875 | 1/29	0.06522	0.737	BP
VII-Black	GO:0060401	cytosolic calcium ion transport	7/106 | 1/1	0.06604	0.7395	BP
VII-Black	GO:0070125	mitochondrial translational elongation	16/30 | 4/4	0.06641	0.7404	BP
VII-Black	GO:0044267	cellular protein metabolic process	5765/6138 | 176/182	0.06711	0.7415	BP
VII-Black	GO:1901576	organic substance biosynthetic process	6887/6974 | 211/211	0.0679	0.7469	BP
VII-Black	GO:0042274	ribosomal small subunit biogenesis	132/1031 | 28/168	0.06825	0.7471	BP
VII-Black	GO:0016071	mRNA metabolic process	608/4259 | 32/173	0.06903	0.7471	BP
VII-Black	GO:0000469	cleavage involved in rRNA processing	36/78 | 5/6	0.06923	0.7471	BP
VII-Black	GO:0030490	maturation of SSU-rRNA	75/93 | 18/19	0.06985	0.7484	BP
VII-Black	GO:0043628	ncRNA 3-end processing	44/67 | 6/6	0.07074	0.7515	BP
VII-Black	GO:0097305	response to alcohol	339/676 | 9/12	0.07263	0.7643	BP
VII-Black	GO:0048518	positive regulation of biological process	1097/6075 | 27/114	0.07633	0.7874	BP
VII-Black	GO:0006520	cellular amino acid metabolic process	2392/2834 | 40/43	0.07861	0.8018	BP
VII-Black	GO:0033979	box H/ACA snoRNA metabolic process	2/20 | 2/6	0.07895	0.8018	BP
VII-Black	GO:0008213	protein alkylation	187/4283 | 6/69	0.07902	0.8018	BP
VII-Black	GO:0010685	tetracyclic triterpenoid metabolic process	3/37 | 1/1	0.08108	0.8161	BP
VII-Black	GO:1901657	glycosyl compound metabolic process	227/1481 | 5/16	0.08413	0.8319	BP
VII-Black	GO:0072344	rescue of stalled ribosome	4/136 | 2/18	0.08475	0.8319	BP
VII-Black	GO:0046686	response to cadmium ion	202/286 | 7/7	0.08499	0.8319	BP
VII-Black	GO:0000492	box C/D snoRNP assembly	8/13 | 6/7	0.08625	0.8343	BP
VII-Black	GO:0090698	post-embryonic plant morphogenesis	64/473 | 2/4	0.09027	0.8613	BP
VII-Black	GO:0046503	glycerolipid catabolic process	7/148 | 1/2	0.09266	0.8694	BP
VII-Black	GO:0008283	cell proliferation	79/21478 | 4/466	0.09279	0.8694	BP
VII-Black	GO:0033559	unsaturated fatty acid metabolic process	32/344 | 1/1	0.09302	0.8694	BP
VII-Black	GO:0030001	metal ion transport	650/1041 | 5/5	0.09436	0.8753	BP
VII-Black	GO:0009162	deoxyribonucleoside monophosphate metabolic process	33/616 | 2/10	0.09568	0.8778	BP
VII-Black	GO:0010252	auxin homeostasis	22/444 | 1/2	0.09675	0.8789	BP
VII-Black	GO:0022611	dormancy process	22/1811 | 2/44	0.09807	0.8853	BP
VII-Black	GO:0023014	signal transduction by protein phosphorylation	236/710 | 4/6	0.09828	0.8853	BP
VII-Black	GO:0009643	photosynthetic acclimation	4/78 | 1/2	0.1006	0.8993	BP
VII-Black	GO:0046486	glycerolipid metabolic process	493/1222 | 7/11	0.1026	0.9082	BP
VII-Black	GO:0009642	response to light intensity	78/388 | 2/3	0.1042	0.9184	BP
VII-Black	GO:0043038	amino acid activation	152/2392 | 5/40	0.1061	0.9253	BP
VII-Black	GO:0018026	peptidyl-lysine monomethylation	15/137 | 1/1	0.1095	0.9427	BP
VII-Black	GO:0009051	pentose-phosphate shunt, oxidative branch	16/146 | 1/1	0.1096	0.9427	BP
VII-Black	GO:0070828	heterochromatin organization	4/523 | 1/15	0.1102	0.944	BP
VII-Black	GO:0048530	fruit morphogenesis	7/20 | 2/2	0.1105	0.944	BP
VII-Black	GO:0051235	maintenance of location	106/506 | 2/3	0.1127	0.9562	BP
VII-Black	GO:0001708	cell fate specification	24/70 | 2/2	0.1143	0.9611	BP
VII-Black	GO:0010229	inflorescence development	13/221 | 1/2	0.1144	0.9611	BP
VII-Black	GO:0043087	regulation of GTPase activity	178/365 | 3/3	0.115	0.9624	BP
VII-Black	GO:0051480	regulation of cytosolic calcium ion concentration	7/60 | 1/1	0.1167	0.9686	BP
VII-Black	GO:0048522	positive regulation of cellular process	970/1049 | 27/27	0.1174	0.9686	BP
VII-Black	GO:0006473	protein acetylation	168/207 | 10/10	0.1177	0.9686	BP
VII-Black	GO:1990569	UDP-N-acetylglucosamine transmembrane transport	5/42 | 1/1	0.119	0.9703	BP
VII-Black	GO:0015789	UDP-N-acetylgalactosamine transmembrane transport	5/42 | 1/1	0.119	0.9703	BP
VII-Black	GO:0009187	cyclic nucleotide metabolic process	9/973 | 1/14	0.1228	0.9941	BP
VII-Black	GO:0043604	amide biosynthetic process	1407/1431 | 118/118	0.1246	0.9941	BP
XXVI-Dark orange	GO:1902767	isoprenoid biosynthetic process via mevalonate	4/275 | 2/2	0.0001593	0.1656	BP
XXVI-Dark orange	GO:0110051	metabolite repair	1/14577 | 1/41	0.002813	0.6758	BP
XXVI-Dark orange	GO:0046777	protein autophosphorylation	224/2351 | 3/4	0.003177	0.6758	BP
XXVI-Dark orange	GO:0046490	isopentenyl diphosphate metabolic process	28/393 | 2/2	0.004907	0.6758	BP
XXVI-Dark orange	GO:0009987	cellular process	17146/21478 | 47/50	0.005198	0.6758	BP
XXVI-Dark orange	GO:0019236	response to pheromone	2/1179 | 1/4	0.006777	0.7459	BP
XXVI-Dark orange	GO:1901360	organic cyclic compound metabolic process	7133/14950 | 27/40	0.009089	0.7877	BP
XXVI-Dark orange	GO:0045117	azole transport	4/1403 | 1/4	0.01137	0.7948	BP
XXVI-Dark orange	GO:0050898	nitrile metabolic process	6/8770 | 1/19	0.01293	0.7948	BP
XXVI-Dark orange	GO:0051180	vitamin transport	6/3602 | 1/10	0.01655	0.8063	BP
XXVI-Dark orange	GO:0010467	gene expression	4850/11646 | 18/29	0.02114	0.8569	BP
XXVI-Dark orange	GO:0018209	peptidyl-serine modification	132/832 | 2/2	0.02501	0.929	BP
XXVI-Dark orange	GO:0035383	thioester metabolic process	104/519 | 3/4	0.02683	0.9379	BP
XXVI-Dark orange	GO:0016070	RNA metabolic process	4259/5118 | 19/19	0.03027	0.9379	BP
XXVI-Dark orange	GO:0072531	pyrimidine-containing compound transmembrane transport	6/546 | 1/3	0.03267	0.9379	BP
XXVI-Dark orange	GO:0015695	organic cation transport	9/268 | 1/1	0.03358	0.9379	BP
XXVI-Dark orange	GO:0006083	acetate metabolic process	7/987 | 1/5	0.03503	0.9379	BP
XXVI-Dark orange	GO:0009308	amine metabolic process	345/8770 | 3/19	0.03664	0.9379	BP
XXVI-Dark orange	GO:0070084	protein initiator methionine removal	23/4283 | 1/7	0.03702	0.9379	BP
XXVI-Dark orange	GO:0044281	small molecule metabolic process	4631/16825 | 17/41	0.0376	0.9379	BP
XXVI-Dark orange	GO:0008219	cell death	113/17146 | 2/47	0.03839	0.9379	BP
XXVI-Dark orange	GO:0104004	cellular response to environmental stimulus	130/2974 | 2/8	0.04466	0.9795	BP
XXVI-Dark orange	GO:0044092	negative regulation of molecular function	308/859 | 3/3	0.04581	0.9795	BP
XXVI-Dark orange	GO:0071704	organic substance metabolic process	14950/16825 | 40/41	0.04817	0.9823	BP
XXVI-Dark orange	GO:0034260	negative regulation of GTPase activity	2/39 | 1/1	0.05128	0.9985	BP
XXVI-Dark orange	GO:0045229	external encapsulating structure organization	497/3174 | 3/6	0.0528	0.9985	BP
XXVI-Dark orange	GO:0008152	metabolic process	16825/21478 | 62/67	0.001654	0.8081	BP
XVII-Grey60	GO:1902347	response to strigolactone	2/124 | 2/2	0.0001311	0.1397	BP
XVII-Grey60	GO:1901334	lactone metabolic process	5/6768 | 2/30	0.0001884	0.1397	BP
XV-Midnight blue	GO:0007039	protein catabolic process in the vacuole	1/699 | 1/3	0.004292	0.9478	BP
XV-Midnight blue	GO:0021700	developmental maturation	88/1811 | 4/15	0.004708	0.9478	BP
XV-Midnight blue	GO:1901269	lipooligosaccharide metabolic process	14/161 | 2/2	0.007065	0.9478	BP
XV-Midnight blue	GO:0042221	response to chemical	2071/4571 | 19/27	0.007398	0.9478	BP
XV-Midnight blue	GO:0032787	monocarboxylic acid metabolic process	987/3275 | 15/28	0.007874	0.9478	BP
XV-Midnight blue	GO:0033036	macromolecule localization	1340/3794 | 17/29	0.008534	0.9478	BP
XV-Midnight blue	GO:0015976	carbon utilization	173/21478 | 5/156	0.008705	0.9478	BP
XV-Midnight blue	GO:0034394	protein localization to cell surface	11/928 | 2/13	0.009286	0.9579	BP
XX-Royal blue	GO:0002181	cytoplasmic translation	165/1270 | 9/13	3.877e-06	0.00471	BP
XX-Royal blue	GO:0006413	translational initiation	280/1270 | 10/13	3.572e-05	0.0217	BP
XX-Royal blue	GO:0010608	posttranscriptional regulation of gene expression	538/3126 | 10/20	0.0007456	0.2265	BP
X-Purple	GO:0016528	sarcoplasm	59/8639 | 8/88	1.219e-07	8.955e-05	CC
X-Purple	GO:0071944	cell periphery	3239/15486 | 70/199	2.066e-06	0.001084	CC
X-Purple	GO:0016020	membrane	13501/21607 | 245/331	4.986e-06	0.002231	CC
X-Purple	GO:0005667	transcription factor complex	1391/3620 | 24/38	0.001664	0.1798	CC
X-Purple	GO:0048471	perinuclear region of cytoplasm	9/7267 | 2/74	0.003516	0.323	CC
X-Purple	GO:0031984	organelle subcompartment	1295/4647 | 17/35	0.00717	0.5488	CC
X-Purple	GO:0031225	anchored component of membrane	226/10846 | 10/201	0.009417	0.6413	CC
X-Purple	GO:1903293	phosphatase complex	226/1792 | 5/13	0.0167	0.7915	CC
X-Purple	GO:0005968	Rab-protein geranylgeranyltransferase complex	23/359 | 2/4	0.02181	0.9003	CC
X-Purple	GO:0044431	Golgi apparatus part	621/825 | 13/13	0.02413	0.9815	CC
X-Purple	GO:1901265	nucleoside phosphate binding	5059/10650 | 132/194	4.491e-09	1.103e-05	MF
X-Purple	GO:0036094	small molecule binding	5348/16986 | 136/285	6.006e-09	1.103e-05	MF
X-Purple	GO:0097367	carbohydrate derivative binding	4601/16986 | 119/285	4.989e-08	6.11e-05	MF
X-Purple	GO:0140096	catalytic activity, acting on a protein	4541/14879 | 101/211	7.935e-08	7.289e-05	MF
X-Purple	GO:0005509	calcium ion binding	473/4352 | 20/56	6.645e-07	0.0004069	MF
X-Purple	GO:0003677	DNA binding	3022/5652 | 53/67	1.071e-05	0.003576	MF
X-Purple	GO:0005516	calmodulin binding	169/5971 | 12/97	1.577e-05	0.004828	MF
X-Purple	GO:0008144	drug binding	3953/16986 | 97/285	2.097e-05	0.005926	MF
X-Purple	GO:0005488	binding	16986/24168 | 285/359	5.529e-05	0.01451	MF
X-Purple	GO:0016773	phosphotransferase activity, alcohol group as acceptor	2539/3436 | 68/74	7.761e-05	0.01824	MF
X-Purple	GO:0001871	pattern binding	217/16986 | 13/285	7.944e-05	0.01824	MF
X-Purple	GO:0016301	kinase activity	3033/3436 | 74/74	8.802e-05	0.01902	MF
X-Purple	GO:0043168	anion binding	5149/8670 | 126/173	0.0001372	0.02676	MF
X-Purple	GO:0047631	ADP-ribose diphosphatase activity	8/1529 | 3/22	0.0001384	0.02676	MF
X-Purple	GO:0016740	transferase activity	7002/14879 | 125/211	0.0002314	0.03696	MF
X-Purple	GO:0043167	ion binding	8670/16986 | 173/285	0.0005919	0.07766	MF
X-Purple	GO:0043531	ADP binding	463/4161 | 25/115	0.0006443	0.08162	MF
X-Purple	GO:0015085	calcium ion transmembrane transporter activity	90/324 | 8/10	0.0007481	0.08727	MF
X-Purple	GO:0030246	carbohydrate binding	502/16986 | 18/285	0.002122	0.2155	MF
X-Purple	GO:0070012	oligopeptidase activity	6/1059 | 2/15	0.00272	0.263	MF
X-Purple	GO:0031683	G-protein beta/gamma-subunit complex binding	32/184 | 3/3	0.004856	0.4248	MF
X-Purple	GO:0046873	metal ion transmembrane transporter activity	324/650 | 10/11	0.005376	0.4451	MF
X-Purple	GO:0004551	nucleotide diphosphatase activity	26/1529 | 3/22	0.005429	0.4451	MF
X-Purple	GO:0015662	ATPase activity, coupled to transmembrane movement of ions, phosphorylative mechanism	98/229 | 8/9	0.005451	0.4451	MF
X-Purple	GO:0004364	glutathione transferase activity	84/230 | 5/5	0.006013	0.4701	MF
X-Purple	GO:0008428	ribonuclease inhibitor activity	13/303 | 2/4	0.009737	0.6504	MF
X-Purple	GO:0052684	L-serine hydro-lyase (adding indole, L-tryptophan-forming) activity	1/174 | 1/2	0.01149	0.7249	MF
X-Purple	GO:0102707	S-adenosyl-L-methionine:beta-alanine N-methyltransferase activity	1/328 | 1/4	0.0122	0.7249	MF
X-Purple	GO:0030748	amine N-methyltransferase activity	1/328 | 1/4	0.0122	0.7249	MF
X-Purple	GO:0005315	inorganic phosphate transmembrane transporter activity	50/324 | 3/4	0.01243	0.7249	MF
X-Purple	GO:0016833	oxo-acid-lyase activity	54/226 | 3/3	0.01307	0.7273	MF
X-Purple	GO:0030554	adenyl nucleotide binding	4170/4527 | 115/118	0.01327	0.7275	MF
X-Purple	GO:0016772	transferase activity, transferring phosphorus-containing groups	3436/7002 | 74/125	0.01395	0.7536	MF
X-Purple	GO:0016846	carbon-sulfur lyase activity	116/728 | 4/7	0.01456	0.775	MF
X-Purple	GO:0003827	alpha-1,3-mannosylglycoprotein 2-beta-N-acetylglucosaminyltransferase activity	3/35 | 2/3	0.01482	0.7779	MF
X-Purple	GO:0102721	ubiquinol:oxygen oxidoreductase activity	21/123 | 3/4	0.0156	0.7903	MF
X-Purple	GO:0005199	structural constituent of cell wall	37/873 | 2/5	0.01613	0.7903	MF
X-Purple	GO:0003979	UDP-glucose 6-dehydrogenase activity	23/401 | 2/4	0.01762	0.8196	MF
X-Purple	GO:0050577	GDP-L-fucose synthase activity	2/401 | 1/4	0.01988	0.8693	MF
X-Purple	GO:0009916	alternative oxidase activity	23/123 | 3/4	0.02048	0.875	MF
X-Purple	GO:0008375	acetylglucosaminyltransferase activity	124/505 | 5/8	0.02431	0.9815	MF
IX-Magenta	GO:0071944	cell periphery	3239/15486 | 83/253	5.975e-06	0.002243	CC
IX-Magenta	GO:0005667	transcription factor complex	1391/3620 | 33/53	0.0003426	0.0463	CC
IX-Magenta	GO:0099023	tethering complex	147/5925 | 7/87	0.005591	0.4497	CC
IX-Magenta	GO:0031984	organelle subcompartment	1295/4647 | 26/61	0.008993	0.6232	CC
IX-Magenta	GO:1903293	phosphatase complex	226/1792 | 8/26	0.01157	0.7374	CC
IX-Magenta	GO:0099568	cytoplasmic region	147/7267 | 6/100	0.01555	0.8725	CC
IX-Magenta	GO:1990423	RZZ complex	1/60 | 1/1	0.01667	0.8725	CC
IX-Magenta	GO:0016020	membrane	13501/21607 | 255/376	0.01707	0.8725	CC
IX-Magenta	GO:0044429	mitochondrial part	618/808 | 15/15	0.01722	0.8725	CC
IX-Magenta	GO:0005794	Golgi apparatus	1174/1972 | 32/42	0.0173	0.8725	CC
IX-Magenta	GO:0034708	methyltransferase complex	67/851 | 4/14	0.01924	0.9285	CC
IX-Magenta	GO:0140096	catalytic activity, acting on a protein	4541/14879 | 139/263	2.478e-14	8.371e-11	MF
IX-Magenta	GO:0016740	transferase activity	7002/14879 | 165/263	1.821e-7	0.0001538	MF
IX-Magenta	GO:0001871	pattern binding	217/16986 | 17/324	9.527e-7	0.0005364	MF
IX-Magenta	GO:0030246	carbohydrate binding	502/16986 | 27/324	1.355e-06	0.0006537	MF
IX-Magenta	GO:0016773	phosphotransferase activity, alcohol group as acceptor	2539/3436 | 98/107	2.702e-06	0.001141	MF
IX-Magenta	GO:0005516	calmodulin binding	169/5971 | 13/117	2.256e-05	0.00635	MF
IX-Magenta	GO:0016772	transferase activity, transferring phosphorus-containing groups	3436/7002 | 107/165	2.597e-05	0.006747	MF
IX-Magenta	GO:0097367	carbohydrate derivative binding	4601/16986 | 121/324	3.038e-05	0.00733	MF
IX-Magenta	GO:0015117	thiosulfate transmembrane transporter activity	5/81 | 4/6	4.414e-05	0.009941	MF
IX-Magenta	GO:0005509	calcium ion binding	473/4352 | 22/84	5.659e-05	0.01195	MF
IX-Magenta	GO:0008144	drug binding	3953/16986 | 105/324	9.541e-05	0.0179	MF
IX-Magenta	GO:0016301	kinase activity	3033/3436 | 105/107	0.0001567	0.02785	MF
IX-Magenta	GO:1901265	nucleoside phosphate binding	5059/10650 | 129/217	0.0002384	0.03682	MF
IX-Magenta	GO:0036094	small molecule binding	5348/16986 | 132/324	0.0002398	0.03682	MF
IX-Magenta	GO:0005488	binding	16986/24168 | 324/416	0.0002759	0.04053	MF
IX-Magenta	GO:0005310	dicarboxylic acid transmembrane transporter activity	18/124 | 4/5	0.001479	0.1722	MF
IX-Magenta	GO:1901682	sulfur compound transmembrane transporter activity	81/1784 | 6/31	0.002152	0.2284	MF
IX-Magenta	GO:0003677	DNA binding	3022/5652 | 57/83	0.003258	0.3212	MF
IX-Magenta	GO:0043167	ion binding	8670/16986 | 190/324	0.003328	0.3212	MF
IX-Magenta	GO:0010857	calcium-dependent protein kinase activity	52/2300 | 7/93	0.004249	0.3588	MF
IX-Magenta	GO:0015238	drug transmembrane transporter activity	74/1784 | 5/31	0.007825	0.5969	MF
IX-Magenta	GO:0043565	sequence-specific DNA binding	1048/3022 | 29/57	0.008092	0.5969	MF
IX-Magenta	GO:0016854	racemase and epimerase activity	106/535 | 5/8	0.009444	0.6381	MF
IX-Magenta	GO:0043168	anion binding	5149/8670 | 128/190	0.01351	0.8298	MF
IX-Magenta	GO:0032451	demethylase activity	30/14879 | 3/263	0.01559	0.8725	MF
IX-Magenta	GO:0015318	inorganic molecular entity transmembrane transporter activity	961/1784 | 23/31	0.01595	0.8725	MF
IX-Magenta	GO:0000030	mannosyltransferase activity	65/731 | 4/12	0.01636	0.8725	MF
IX-Magenta	GO:0022804	active transmembrane transporter activity	846/1784 | 21/31	0.01731	0.8725	MF
IX-Magenta	GO:0042578	phosphoric ester hydrolase activity	652/1567 | 15/23	0.01845	0.9165	MF
IX-Magenta	GO:0140110	transcription regulator activity	1362/24168 | 34/416	0.01951	0.9285	MF
XVIII-Light green	GO:0012505	endomembrane system	2211/15486 | 32/70	2.416e-10	1.678e-07	CC
XVIII-Light green	GO:0034663	endoplasmic reticulum chaperone complex	8/197 | 5/7	4.876e-07	0.0001693	CC
XVIII-Light green	GO:0005783	endoplasmic reticulum	1007/1972 | 25/30	0.000227	0.02426	CC
XVIII-Light green	GO:0005788	endoplasmic reticulum lumen	27/96 | 6/6	0.0003193	0.03168	CC
XVIII-Light green	GO:0005622	intracellular	13461/15486 | 69/70	0.0006213	0.04795	CC
XVIII-Light green	GO:0044422	organelle part	5098/11541 | 37/60	0.004698	0.1977	CC
XVIII-Light green	GO:0030904	retromer complex	26/319 | 3/6	0.008201	0.2649	CC
XVIII-Light green	GO:0005737	cytoplasm	8639/13440 | 54/69	0.008784	0.2773	CC
XVIII-Light green	GO:0030312	external encapsulating structure	393/3239 | 4/8	0.01002	0.293	CC
XVIII-Light green	GO:0031984	organelle subcompartment	1295/4647 | 17/36	0.01013	0.293	CC
XVIII-Light green	GO:0005770	late endosome	85/410 | 4/6	0.01851	0.4147	CC
XVIII-Light green	GO:0000151	ubiquitin ligase complex	208/851 | 5/8	0.02423	0.5099	CC
XVIII-Light green	GO:0043227	membrane-bounded organelle	10531/11541 | 59/60	0.02747	0.5694	CC
XVIII-Light green	GO:0016020	membrane	13501/21607 | 70/97	0.02899	0.5836	CC
XVIII-Light green	GO:0005829	cytosol	1752/7267 | 18/49	0.03235	0.6255	CC
XVIII-Light green	GO:0042175	nuclear outer membrane-endoplasmic reticulum membrane network	521/1981 | 12/28	0.04138	0.6914	CC
XVIII-Light green	GO:0005771	multivesicular body	22/85 | 3/4	0.05153	0.7648	CC
XVIII-Light green	GO:0002178	palmitoyltransferase complex	6/883 | 1/8	0.05329	0.7648	CC
XVIII-Light green	GO:0032045	guanyl-nucleotide exchange factor complex	10/3620 | 1/20	0.05396	0.7648	CC
XVIII-Light green	GO:0043226	organelle	11541/21607 | 60/97	0.05774	0.8101	CC
XVIII-Light green	GO:0031982	vesicle	626/10531 | 7/59	0.05941	0.8127	CC
XVIII-Light green	GO:0016592	mediator complex	91/331 | 3/4	0.06481	0.874	CC
XVIII-Light green	GO:0051082	unfolded protein binding	296/5971 | 9/31	1.228e-05	0.00256	MF
XVIII-Light green	GO:0051787	misfolded protein binding	29/5971 | 4/31	1.29e-05	0.00256	MF
XVIII-Light green	GO:0016853	isomerase activity	535/14879 | 9/58	0.0002077	0.02405	MF
XVIII-Light green	GO:0044183	protein binding involved in protein folding	29/5971 | 3/31	0.0004226	0.03669	MF
XVIII-Light green	GO:0051992	UDP-N-acetylmuramoyl-L-alanyl-D-glutamyl-meso-2,6-diaminopimelyl-D-alanyl-D-alanine:undecaprenyl-phosphate transferase activity	2/63 | 2/2	0.000512	0.04184	MF
XVIII-Light green	GO:0103066	4alpha-carboxy-4beta-methyl-5alpha-cholesta-8-en-3beta-ol:NAD(P)+ 3-oxidoreductase (decarboxylating) activity	1/401 | 1/1	0.002494	0.1283	MF
XVIII-Light green	GO:0047012	sterol-4-alpha-carboxylate 3-dehydrogenase (decarboxylating) activity	1/401 | 1/1	0.002494	0.1283	MF
XVIII-Light green	GO:0103067	4alpha-carboxy-5alpha-cholesta-8-en-3beta-ol:NAD(P)+ 3-dehydrogenase (decarboxylating) activity	1/401 | 1/1	0.002494	0.1283	MF
XVIII-Light green	GO:0005515	protein binding	5971/16986 | 31/58	0.003218	0.1554	MF
XVIII-Light green	GO:0005509	calcium ion binding	473/4352 | 7/21	0.005113	0.2029	MF
XVIII-Light green	GO:0010307	acetylglutamate kinase regulator activity	1/132 | 1/1	0.007576	0.2505	MF
XVIII-Light green	GO:0031072	heat shock protein binding	87/5971 | 3/31	0.01001	0.293	MF
XVIII-Light green	GO:0016780	phosphotransferase activity, for other substituted phosphate groups	63/3436 | 2/9	0.01096	0.3108	MF
XVIII-Light green	GO:0008949	oxalyl-CoA decarboxylase activity	1/142 | 1/2	0.01408	0.3687	MF
XVIII-Light green	GO:0003975	UDP-N-acetylglucosamine-dolichyl-phosphate N-acetylglucosaminephosphotransferase activity	9/63 | 2/2	0.01843	0.4147	MF
XVIII-Light green	GO:0016829	lyase activity	728/14879 | 7/58	0.02245	0.4872	MF
XVIII-Light green	GO:0003992	N2-acetyl-L-ornithine:2-oxoglutarate 5-aminotransferase activity	4/169 | 1/1	0.02367	0.5058	MF
XVIII-Light green	GO:1901681	sulfur compound binding	77/16986 | 2/58	0.02847	0.5815	MF
XVIII-Light green	GO:0015928	fucosidase activity	23/696 | 1/1	0.03305	0.6288	MF
XVIII-Light green	GO:0034020	neoxanthin synthase activity	1/138 | 1/5	0.03623	0.6622	MF
XVIII-Light green	GO:0005326	neurotransmitter transporter activity	9/1821 | 1/8	0.03894	0.6914	MF
XVIII-Light green	GO:0005459	UDP-galactose transmembrane transporter activity	12/58 | 2/2	0.03993	0.6914	MF
XVIII-Light green	GO:0008963	phospho-N-acetylmuramoyl-pentapeptide-transferase activity	13/63 | 2/2	0.03994	0.6914	MF
XVIII-Light green	GO:0102568	phospholipase A2 activity consuming 1,2-dioleoylphosphatidylethanolamine)	5/356 | 1/3	0.04166	0.6914	MF
XVIII-Light green	GO:0102567	phospholipase A2 activity (consuming 1,2-dipalmitoylphosphatidylcholine)	5/356 | 1/3	0.04166	0.6914	MF
XVIII-Light green	GO:0003960	NADPH:quinone reductase activity	8/161 | 1/1	0.04969	0.7604	MF
XVIII-Light green	GO:0001047	core promoter binding	13/486 | 1/2	0.05284	0.7648	MF
XVIII-Light green	GO:0016860	intramolecular oxidoreductase activity	138/535 | 5/9	0.05384	0.7648	MF
XVIII-Light green	GO:0016701	oxidoreductase activity, acting on single donors with incorporation of molecular oxygen	125/3136 | 2/11	0.06851	0.9151	MF
XVIII-Light green	GO:0052728	capsorubin synthase activity	2/138 | 1/5	0.07141	0.9357	MF
XVIII-Light green	GO:0052727	capsanthin synthase activity	2/138 | 1/5	0.07141	0.9357	MF
XVIII-Light green	GO:0008509	anion transmembrane transporter activity	324/1063 | 4/6	0.07377	0.9362	MF
XVIII-Light green	GO:0050529	polyneuridine-aldehyde esterase activity	9/356 | 1/3	0.07414	0.9362	MF
XVIII-Light green	GO:0016788	hydrolase activity, acting on ester bonds	1567/5416 | 11/25	0.07784	0.9473	MF
XVIII-Light green	GO:1901567	fatty acid derivative binding	24/16986 | 1/58	0.07886	0.9473	MF
XVIII-Light green	GO:0002020	protease binding	12/576 | 1/4	0.08097	0.9511	MF
XVIII-Light green	GO:0004411	homogentisate 1,2-dioxygenase activity	4/95 | 1/2	0.08287	0.9541	MF
XVIII-Light green	GO:0051750	delta3,5-delta2,4-dienoyl-CoA isomerase activity	2/24 | 1/1	0.08333	0.9541	MF
XVIII-Light green	GO:0047196	long-chain-alcohol O-fatty-acyltransferase activity	18/211 | 1/1	0.08531	0.9634	MF
XVIII-Light green	GO:0010857	calcium-dependent protein kinase activity	52/2300 | 1/4	0.08747	0.9798	MF
XI-Green yellow	GO:0005634	nucleus	5669/10363 | 93/130	5.568e-05	0.1156	CC
XI-Green yellow	GO:0003826	alpha-ketoacid dehydrogenase activity	4/3136 | 2/28	0.0004563	0.2368	MF
XI-Green yellow	GO:0003676	nucleic acid binding	5652/10650 | 71/104	0.001108	0.3835	MF
XXIII-Dark turquoise	GO:0140096	catalytic activity, acting on a protein	4541/14879 | 27/54	0.002096	0.8081	MF
XXIII-Dark turquoise	GO:0005515	protein binding	5971/16986 | 33/62	0.002632	0.8081	MF
XXVI-Dark orange	GO:0046930	pore complex	4/507 | 1/1	0.00789	0.7459	CC
XXVI-Dark orange	GO:0005623	cell	15486/21607 | 42/50	0.03253	0.9379	CC
XXVI-Dark orange	GO:1905360	GTPase complex	17/1792 | 1/5	0.04659	0.9795	CC
XXVI-Dark orange	GO:0043168	anion binding	5149/8670 | 22/25	0.001944	0.6758	MF
XXVI-Dark orange	GO:0010857	calcium-dependent protein kinase activity	52/2300 | 2/5	0.004801	0.6758	MF
XXVI-Dark orange	GO:0008144	drug binding	3953/16986 | 19/46	0.004921	0.6758	MF
XXVI-Dark orange	GO:0004631	phosphomevalonate kinase activity	8/85 | 2/2	0.007843	0.7459	MF
XXVI-Dark orange	GO:0097367	carbohydrate derivative binding	4601/16986 | 20/46	0.01205	0.7948	MF
XXVI-Dark orange	GO:0110050	deaminated glutathione amidase activity	1/150 | 1/2	0.01333	0.7948	MF
XXVI-Dark orange	GO:0016874	ligase activity	679/14879 | 5/32	0.01412	0.7948	MF
XXVI-Dark orange	GO:0036094	small molecule binding	5348/16986 | 22/46	0.01485	0.7948	MF
XXVI-Dark orange	GO:0045330	aspartyl esterase activity	115/1567 | 2/3	0.01526	0.7948	MF
XXVI-Dark orange	GO:0015292	uniporter activity	7/458 | 1/1	0.01528	0.7948	MF
XXVI-Dark orange	GO:0005488	binding	16986/24168 | 46/55	0.01766	0.8063	MF
XXVI-Dark orange	GO:1901474	azole transmembrane transporter activity	4/1784 | 1/8	0.01783	0.8063	MF
XXVI-Dark orange	GO:0016776	phosphotransferase activity, phosphate group as acceptor	85/3436 | 2/9	0.01945	0.8428	MF
XXVI-Dark orange	GO:0102500	beta-maltose 4-alpha-glucanotransferase activity	8/731 | 1/2	0.02178	0.8569	MF
XXVI-Dark orange	GO:0090482	vitamin transmembrane transporter activity	5/1784 | 1/8	0.02225	0.8569	MF
XXVI-Dark orange	GO:0004683	calmodulin-dependent protein kinase activity	82/1405 | 2/5	0.02999	0.9379	MF
XXVI-Dark orange	GO:0035671	enone reductase activity	12/396 | 1/1	0.0303	0.9379	MF
XXVI-Dark orange	GO:0004371	glycerone kinase activity	13/2534 | 1/6	0.03042	0.9379	MF
XXVI-Dark orange	GO:0016247	channel regulator activity	8/673 | 1/3	0.03529	0.9379	MF
XXVI-Dark orange	GO:0016229	steroid dehydrogenase activity	62/3136 | 1/2	0.03916	0.9379	MF
XXVI-Dark orange	GO:0016815	hydrolase activity, acting on carbon-nitrogen (but not peptide) bonds, in nitriles	5/250 | 1/2	0.03968	0.9379	MF
XXVI-Dark orange	GO:0004133	glycogen debranching enzyme activity	20/14879 | 1/32	0.04217	0.9747	MF
XXVI-Dark orange	GO:0016208	AMP binding	8/672 | 1/4	0.04688	0.9795	MF
XXVI-Dark orange	GO:0005509	calcium ion binding	473/4352 | 3/8	0.04709	0.9795	MF
XXVI-Dark orange	GO:0050897	cobalt ion binding	52/2056 | 1/2	0.04996	0.9985	MF
XXVI-Dark orange	GO:0005215	transporter activity	1821/24168 | 8/55	0.05265	0.9985	MF
XXIV-Dark grey	GO:0031974	membrane-enclosed lumen	1479/21607 | 15/60	8.944e-06	0.01038	CC
XXIV-Dark grey	GO:0032991	macromolecular complex	5925/21607 | 28/60	0.001107	0.6425	CC
XXIV-Dark grey	GO:0043226	organelle	11541/21607 | 42/60	0.006514	0.9189	CC
XXIV-Dark grey	GO:0045202	synapse	3/21607 | 1/60	0.008308	0.9189	CC
XXIV-Dark grey	GO:0005622	intracellular	13461/15486 | 48/49	0.008649	0.9189	CC
XXIV-Dark grey	GO:0097458	neuron part	4/15486 | 1/49	0.0126	0.9189	CC
XXIV-Dark grey	GO:0099078	BORC complex	2/149 | 1/1	0.01342	0.9189	CC
XXIV-Dark grey	GO:0017077	oxidative phosphorylation uncoupler activity	4/1784 | 1/2	0.004481	0.9189	MF
XXIV-Dark grey	GO:0010521	telomerase inhibitor activity	1/303 | 1/2	0.006601	0.9189	MF
XXV-Orange	GO:0031974	membrane-enclosed lumen	1479/21607 | 11/59	0.001976	0.9965	CC
XXV-Orange	GO:0070469	respiratory chain	198/11206 | 4/33	0.002591	0.9965	CC
XXV-Orange	GO:0030964	NADH dehydrogenase complex	72/751 | 3/4	0.003158	0.9965	CC
XXV-Orange	GO:0031975	envelope	972/15486 | 9/50	0.00355	0.9965	CC
XXV-Orange	GO:0043226	organelle	11541/21607 | 42/59	0.004015	0.9965	CC
XVI-Midnight blue	GO:0043226	organelle	11541/21607 | 113/172	0.0006966	0.9478	CC
XVI-Midnight blue	GO:0005622	intracellular	13461/15486 | 130/138	0.004325	0.9478	CC
XVI-Midnight blue	GO:0005623	cell	15486/21607 | 138/172	0.006429	0.9478	CC
XVI-Midnight blue	GO:0005737	cytoplasm	8639/13440 | 97/130	0.007541	0.9478	CC
XVI-Midnight blue	GO:0044877	macromolecular complex binding	343/16986 | 8/117	0.002581	0.9478	MF
XVI-Midnight blue	GO:0004583	dolichyl-phosphate-glucose-glycolipid alpha-glucosyltransferase activity	17/311 | 2/2	0.002821	0.9478	MF
XVI-Midnight blue	GO:0050897	cobalt ion binding	52/2056 | 3/15	0.005603	0.9478	MF
XVI-Midnight blue	GO:0019166	trans-2-enoyl-CoA reductase (NADPH) activity	1/396 | 1/3	0.007576	0.9478	MF
XVI-Midnight blue	GO:0016691	chloride peroxidase activity	1/239 | 1/2	0.008368	0.9478	MF
XVI-Midnight blue	GO:0016794	diphosphoric monoester hydrolase activity	14/652 | 2/7	0.008464	0.9478	MF
XVI-Midnight blue	GO:0042826	histone deacetylase binding	1/576 | 1/5	0.008681	0.9478	MF
XX-Royal blue	GO:0008135	translation factor activity, RNA binding	353/1877 | 10/18	0.0005093	0.2063	MF
XX-Royal blue	GO:0005852	eukaryotic translation initiation factor 3 complex	70/1515 | 4/13	0.00218	0.5151	CC
XX-Royal blue	GO:0070180	large ribosomal subunit rRNA binding	14/268 | 2/2	0.002543	0.5151	MF
VI-Red	GO:0032991	macromolecular complex	5925/21607 | 363/567	8.024e-76	1.137e-72	CC
VI-Red	GO:0043228	non-membrane-bounded organelle	2707/11541 | 270/442	8.506e-67	6.029e-64	CC
VI-Red	GO:1990904	ribonucleoprotein complex	1607/5925 | 244/363	3.901e-61	1.843e-58	CC
VI-Red	GO:0043226	organelle	11541/21607 | 442/567	1.041e-34	2.95e-32	CC
VI-Red	GO:0005623	cell	15486/21607 | 502/567	7.82e-23	1.478e-20	CC
VI-Red	GO:0031974	membrane-enclosed lumen	1479/21607 | 98/567	1.112e-17	1.909e-15	CC
VI-Red	GO:0005737	cytoplasm	8639/13440 | 398/488	1.145e-17	1.909e-15	CC
VI-Red	GO:0005622	intracellular	13461/15486 | 488/502	2.965e-16	4.203e-14	CC
VI-Red	GO:0044444	cytoplasmic part	7267/8639 | 373/398	2.374e-09	2.403e-07	CC
VI-Red	GO:0005730	nucleolus	544/855 | 76/85	1.815e-08	1.715e-06	CC
VI-Red	GO:0070469	respiratory chain	198/11206 | 21/307	1.086e-07	9.936e-06	CC
VI-Red	GO:0005844	polysome	68/1496 | 28/238	2.7e-07	2.32e-05	CC
VI-Red	GO:0019866	organelle inner membrane	423/629 | 40/41	1.015e-06	8.224e-05	CC
VI-Red	GO:0005840	ribosome	1119/1210 | 218/221	9.817e-06	0.0006627	CC
VI-Red	GO:0030529	intracellular ribonucleoprotein complex	1496/1598 | 238/241	4.416e-05	0.002782	CC
VI-Red	GO:0030964	NADH dehydrogenase complex	72/751 | 13/45	0.0001215	0.007029	CC
VI-Red	GO:0044422	organelle part	5098/11541 | 233/442	0.0001443	0.008184	CC
VI-Red	GO:0005746	mitochondrial respiratory chain	106/167 | 18/18	0.0001565	0.008702	CC
VI-Red	GO:0044429	mitochondrial part	618/808 | 47/49	0.0001816	0.009899	CC
VI-Red	GO:0005739	mitochondrion	1247/5641 | 69/219	0.0006461	0.03003	CC
VI-Red	GO:0022626	cytosolic ribosome	10/43 | 6/8	0.0007923	0.03604	CC
VI-Red	GO:0005851	eukaryotic translation initiation factor 2B complex	9/1515 | 4/86	0.0009809	0.04345	CC
VI-Red	GO:1990112	RQC complex	9/3642 | 3/124	0.002784	0.1112	CC
VI-Red	GO:0005850	eukaryotic translation initiation factor 2 complex	6/1515 | 3/86	0.00312	0.1211	CC
VI-Red	GO:0031975	envelope	972/15486 | 47/502	0.003907	0.1458	CC
VI-Red	GO:0098805	whole membrane	753/13501 | 32/351	0.004269	0.1552	CC
VI-Red	GO:0044613	nuclear pore central transport channel	7/89 | 2/2	0.005363	0.1877	CC
VI-Red	GO:0016272	prefoldin complex	36/3642 | 5/124	0.00682	0.233	CC
VI-Red	GO:0005854	nascent polypeptide-associated complex	24/1515 | 5/86	0.009462	0.3048	CC
VI-Red	GO:0009547	plastid ribosome	6/24 | 3/3	0.009881	0.3113	CC
VI-Red	GO:1990204	oxidoreductase complex	258/1770 | 19/77	0.01151	0.3546	CC
VI-Red	GO:0044425	membrane part	11206/13501 | 307/351	0.01226	0.3698	CC
VI-Red	GO:0030880	RNA polymerase complex	221/430 | 13/16	0.01276	0.3739	CC
VI-Red	GO:0044455	mitochondrial membrane part	330/415 | 32/34	0.01595	0.4391	CC
VI-Red	GO:0055044	symplast	541/21607 | 23/567	0.01661	0.4453	CC
VI-Red	GO:0030054	cell junction	543/21607 | 23/567	0.01726	0.4574	CC
VI-Red	GO:0009324	D-amino-acid dehydrogenase complex	1/42 | 1/1	0.02381	0.5668	CC
VI-Red	GO:0005665	DNA-directed RNA polymerase II, core complex	35/139 | 5/8	0.02434	0.5668	CC
VI-Red	GO:0044428	nuclear part	1612/2028 | 103/119	0.028	0.6106	CC
VI-Red	GO:0034245	mitochondrial DNA-directed RNA polymerase complex	9/49 | 2/2	0.03061	0.6477	CC
VI-Red	GO:0005666	DNA-directed RNA polymerase III complex	54/162 | 7/11	0.03346	0.6976	CC
VI-Red	GO:0098796	membrane protein complex	762/1320 | 50/73	0.03506	0.7105	CC
VI-Red	GO:0031462	Cul2-RING ubiquitin ligase complex	3/156 | 1/2	0.03821	0.737	CC
VI-Red	GO:0031467	Cul7-RING ubiquitin ligase complex	3/156 | 1/2	0.03821	0.737	CC
VI-Red	GO:0034719	SMN-Sm protein complex	5/51 | 2/4	0.04328	0.8019	CC
VI-Red	GO:0070765	gamma-secretase complex	3/67 | 1/1	0.04478	0.8085	CC
VI-Red	GO:0005689	U12-type spliceosomal complex	33/176 | 3/5	0.04627	0.8302	CC
VI-Red	GO:0005773	vacuole	663/5641 | 34/219	0.05229	0.8569	CC
VI-Red	GO:0043231	intracellular membrane-bounded organelle	10363/10514 | 310/311	0.05892	0.9331	CC
VI-Red	GO:0031463	Cul3-RING ubiquitin ligase complex	5/156 | 1/2	0.06328	0.9644	CC
VI-Red	GO:0000220	vacuolar proton-transporting V-type ATPase, V0 domain	16/38 | 3/3	0.06638	0.981	CC
VI-Red	GO:0005634	nucleus	5669/10363 | 183/310	0.06694	0.981	CC
VI-Red	GO:0005686	U2 snRNP	44/115 | 4/5	0.06988	0.9838	CC
VI-Red	GO:0001405	presequence translocase-associated import motor	6/34 | 2/3	0.07353	0.9926	CC
VI-Red	GO:0005198	structural molecule activity	873/24168 | 199/557	3.105e-146	8.802e-143	MF
VI-Red	GO:0003723	RNA binding	1877/5652 | 154/229	6.172e-27	1.346e-24	MF
VI-Red	GO:0003676	nucleic acid binding	5652/10650 | 229/275	1.399e-26	2.834e-24	MF
VI-Red	GO:0003735	structural constituent of ribosome	732/873 | 198/199	1.695e-16	2.53e-14	MF
VI-Red	GO:1901363	heterocyclic compound binding	10650/16986 | 275/374	4.796e-06	0.0003588	MF
VI-Red	GO:0097159	organic cyclic compound binding	10664/16986 | 275/374	5.573e-06	0.0004051	MF
VI-Red	GO:0140098	catalytic activity, acting on RNA	749/14879 | 31/277	2.613e-05	0.001684	MF
VI-Red	GO:0016779	nucleotidyltransferase activity	417/3436 | 20/65	4.654e-05	0.002868	MF
VI-Red	GO:0031386	protein tag	34/24168 | 6/557	0.0001133	0.006691	MF
VI-Red	GO:0043169	cation binding	4374/8670 | 103/161	0.0003298	0.01764	MF
VI-Red	GO:0016859	cis-trans isomerase activity	161/535 | 11/15	0.0005803	0.02836	MF
VI-Red	GO:0003729	mRNA binding	355/1877 | 45/154	0.000801	0.03604	MF
VI-Red	GO:0019843	rRNA binding	268/1877 | 36/154	0.001069	0.04594	MF
VI-Red	GO:0051082	unfolded protein binding	296/5971 | 13/110	0.002908	0.1145	MF
VI-Red	GO:0044877	macromolecular complex binding	343/16986 | 16/374	0.004029	0.1483	MF
VI-Red	GO:0022884	macromolecule transmembrane transporter activity	63/1784 | 5/37	0.008519	0.283	MF
VI-Red	GO:0035639	purine ribonucleoside triphosphate binding	4105/4774 | 75/79	0.009458	0.3048	MF
VI-Red	GO:0000035	acyl binding	8/16986 | 2/374	0.0124	0.37	MF
VI-Red	GO:0032356	oxidized DNA binding	7/98 | 2/3	0.01279	0.3739	MF
VI-Red	GO:0008270	zinc ion binding	1182/2056 | 32/43	0.01553	0.4359	MF
VI-Red	GO:0030371	translation repressor activity	2/11 | 2/2	0.01818	0.4773	MF
VI-Red	GO:0016713	oxidoreductase activity, acting on paired donors, with incorporation or reduction of molecular oxygen, reduced iron-sulfur protein as one donor, and incorporation of one atom of oxygen	5/457 | 1/2	0.02179	0.5418	MF
VI-Red	GO:0015197	peptide transporter activity	137/1821 | 7/39	0.02343	0.565	MF
VI-Red	GO:0044389	ubiquitin-like protein ligase binding	114/576 | 7/16	0.02352	0.565	MF
VI-Red	GO:0008718	D-amino-acid dehydrogenase activity	1/83 | 1/2	0.0241	0.5668	MF
VI-Red	GO:0051192	prosthetic group binding	15/1749 | 2/29	0.02439	0.5668	MF
VI-Red	GO:0045182	translation regulator activity	11/24168 | 2/557	0.02541	0.5766	MF
VI-Red	GO:0103053	1-ethyladenine demethylase activity	3/118 | 1/1	0.02542	0.5766	MF
VI-Red	GO:0051087	chaperone binding	91/5971 | 5/110	0.02575	0.5794	MF
VI-Red	GO:0016410	N-acyltransferase activity	209/688 | 6/9	0.0261	0.5826	MF
VI-Red	GO:0000702	oxidized base lesion DNA N-glycosylase activity	20/63 | 3/3	0.02871	0.6166	MF
VI-Red	GO:0070037	rRNA (pseudouridine) methyltransferase activity	2/64 | 1/1	0.03125	0.6563	MF
VI-Red	GO:0008170	N-methyltransferase activity	176/670 | 8/16	0.03425	0.7088	MF
VI-Red	GO:0004519	endonuclease activity	319/456 | 9/9	0.03877	0.7389	MF
VI-Red	GO:0009055	electron transfer activity	376/3136 | 12/58	0.03883	0.7389	MF
VI-Red	GO:0003743	translation initiation factor activity	252/353 | 18/20	0.0423	0.789	MF
VI-Red	GO:0030572	phosphatidyltransferase activity	1/63 | 1/3	0.04762	0.8334	MF
VI-Red	GO:0004417	hydroxyethylthiazole kinase activity	4/2534 | 1/31	0.04807	0.8334	MF
VI-Red	GO:0102953	hypoglycin A gamma-glutamyl transpeptidase activity	2/41 | 1/1	0.04878	0.8334	MF
VI-Red	GO:0103068	leukotriene C4 gamma-glutamyl transferase activity	2/41 | 1/1	0.04878	0.8334	MF
VI-Red	GO:0016790	thiolester hydrolase activity	92/1567 | 5/35	0.05011	0.8506	MF
VI-Red	GO:0019784	NEDD8-specific protease activity	7/138 | 1/1	0.05072	0.851	MF
VI-Red	GO:0042887	amide transmembrane transporter activity	132/1784 | 6/37	0.05073	0.851	MF
VI-Red	GO:0004869	cysteine-type endopeptidase inhibitor activity	38/100 | 3/3	0.05217	0.8569	MF
VI-Red	GO:0043530	adenosine 5-monophosphoramidase activity	2/150 | 1/4	0.0528	0.8602	MF
VI-Red	GO:0035035	histone acetyltransferase binding	2/576 | 1/16	0.05483	0.8883	MF
VI-Red	GO:0004398	histidine decarboxylase activity	2/142 | 1/4	0.05574	0.8978	MF
VI-Red	GO:0008276	protein methyltransferase activity	145/198 | 9/9	0.05655	0.9058	MF
VI-Red	GO:0061659	ubiquitin-like protein ligase activity	222/552 | 8/12	0.05714	0.9101	MF
VI-Red	GO:0003906	DNA-(apurinic or apyrimidinic site) lyase activity	29/57 | 4/4	0.06013	0.947	MF
VI-Red	GO:0097602	cullin family protein binding	22/5971 | 2/110	0.06116	0.9576	MF
VI-Red	GO:0019899	enzyme binding	576/5971 | 16/110	0.06147	0.9576	MF
VI-Red	GO:0033218	amide binding	159/16986 | 7/374	0.06231	0.9644	MF
VI-Red	GO:0047372	acylglycerol lipase activity	32/126 | 2/2	0.06298	0.9644	MF
VI-Red	GO:0043492	ATPase activity, coupled to movement of substances	402/631 | 6/6	0.06596	0.981	MF
VI-Red	GO:0016723	oxidoreductase activity, oxidizing metal ions, NAD or NADP as acceptor	6/87 | 1/1	0.06897	0.981	MF
VI-Red	GO:0070181	small ribosomal subunit rRNA binding	23/268 | 6/36	0.06916	0.981	MF
VI-Red	GO:0031490	chromatin DNA binding	63/152 | 3/3	0.06921	0.981	MF
VI-Red	GO:0061605	molybdopterin-synthase adenylyltransferase activity	5/71 | 1/1	0.07042	0.9838	MF
VI-Red	GO:0030983	mismatched DNA binding	50/440 | 3/9	0.07089	0.9852	MF
VI-Red	GO:0043495	protein membrane anchor	4/5971 | 1/110	0.0717	0.9889	MF
VI-Red	GO:0016615	malate dehydrogenase activity	66/440 | 3/7	0.07221	0.9889	MF
VI-Red	GO:0000048	peptidyltransferase activity	3/41 | 1/1	0.07317	0.9926	MF
VI-Red	GO:0008824	cyanate hydratase activity	5/68 | 1/1	0.07353	0.9926	MF
II-Blue	GO:0012505	endomembrane system	2211/15486 | 373/1803	1.666e-15	2.999e-12	CC
II-Blue	GO:0031982	vesicle	626/10531 | 128/1180	2.945e-12	3.18e-09	CC
II-Blue	GO:0098588	bounding membrane of organelle	988/1412 | 182/208	1.564e-10	1.206e-07	CC
II-Blue	GO:0016020	membrane	13501/21607 | 1671/2489	1.593e-07	7.165e-05	CC
II-Blue	GO:0098805	whole membrane	753/13501 | 141/1671	1.738e-07	7.219e-05	CC
II-Blue	GO:0071944	cell periphery	3239/15486 | 458/1803	6.017e-07	0.0001881	CC
II-Blue	GO:0031984	organelle subcompartment	1295/4647 | 174/464	1.271e-06	0.0003269	CC
II-Blue	GO:0005737	cytoplasm	8639/13440 | 1063/1527	1.738e-06	0.0004079	CC
II-Blue	GO:0031201	SNARE complex	55/706 | 20/98	9.757e-06	0.001881	CC
II-Blue	GO:0043234	protein complex	3642/5925 | 393/567	2.654e-05	0.004343	CC
II-Blue	GO:0031090	organelle membrane	1412/2935 | 208/359	4.338e-05	0.00633	CC
II-Blue	GO:0005829	cytosol	1752/7267 | 261/884	4.759e-05	0.006761	CC
II-Blue	GO:0005856	cytoskeleton	581/2707 | 59/174	5.909e-05	0.007781	CC
II-Blue	GO:0043230	extracellular organelle	13/92 | 4/4	0.0002559	0.02558	CC
II-Blue	GO:0042579	microbody	216/5641 | 43/669	0.0003546	0.03245	CC
II-Blue	GO:0005773	vacuole	663/5641 | 104/669	0.00103	0.07127	CC
II-Blue	GO:0043227	membrane-bounded organelle	10531/11541 | 1180/1262	0.001148	0.07644	CC
II-Blue	GO:0009532	plastid stroma	475/997 | 43/65	0.001466	0.09095	CC
II-Blue	GO:0019005	SCF ubiquitin ligase complex	64/156 | 9/10	0.001532	0.09118	CC
II-Blue	GO:0005886	plasma membrane	2898/3039 | 425/434	0.002283	0.1185	CC
II-Blue	GO:0099023	tethering complex	147/5925 | 25/567	0.002991	0.1404	CC
II-Blue	GO:0030897	HOPS complex	14/52 | 5/6	0.003884	0.1691	CC
II-Blue	GO:0031901	early endosome membrane	12/33 | 6/7	0.004727	0.1934	CC
II-Blue	GO:0048475	coated membrane	144/13501 | 29/1671	0.005233	0.2093	CC
II-Blue	GO:1903293	phosphatase complex	226/1792 | 34/177	0.005416	0.2119	CC
II-Blue	GO:0015629	actin cytoskeleton	149/581 | 24/59	0.005514	0.2142	CC
II-Blue	GO:0005887	integral component of plasma membrane	277/401 | 39/46	0.008662	0.2817	CC
II-Blue	GO:0031226	intrinsic component of plasma membrane	461/495 | 55/55	0.01571	0.3979	CC
II-Blue	GO:0042641	actomyosin	2/124 | 2/16	0.01574	0.3979	CC
II-Blue	GO:0005813	centrosome	49/95 | 6/6	0.01609	0.3979	CC
II-Blue	GO:0005793	endoplasmic reticulum-Golgi intermediate compartment	29/5641 | 8/669	0.01661	0.4003	CC
II-Blue	GO:0005963	magnesium-dependent protein serine/threonine phosphatase complex	104/213 | 21/31	0.01807	0.4134	CC
II-Blue	GO:0031205	endoplasmic reticulum Sec complex	5/30 | 3/5	0.02194	0.4573	CC
II-Blue	GO:0044451	nucleoplasm part	531/586 | 37/37	0.02306	0.4698	CC
II-Blue	GO:0031902	late endosome membrane	40/65 | 12/14	0.03279	0.5935	CC
II-Blue	GO:0009504	cell plate	21/7267 | 6/884	0.0346	0.6122	CC
II-Blue	GO:0005885	Arp2/3 protein complex	37/115 | 8/14	0.03683	0.6299	CC
II-Blue	GO:0005884	actin filament	9/42 | 2/2	0.04181	0.6885	CC
II-Blue	GO:0033185	dolichol-phosphate-mannose synthase complex	4/51 | 2/5	0.04328	0.7017	CC
II-Blue	GO:0098796	membrane protein complex	762/1320 | 107/167	0.04462	0.7167	CC
II-Blue	GO:0070939	Dsl1/NZR complex	2/43 | 1/1	0.04651	0.7167	CC
II-Blue	GO:0070993	translation preinitiation complex	80/1267 | 8/67	0.05469	0.7915	CC
II-Blue	GO:0044425	membrane part	11206/13501 | 1409/1671	0.06593	0.8455	CC
II-Blue	GO:0005801	cis-Golgi network	40/10363 | 8/1143	0.06728	0.8567	CC
II-Blue	GO:0005964	phosphorylase kinase complex	1/29 | 1/2	0.06897	0.8661	CC
II-Blue	GO:0030121	AP-1 adaptor complex	6/21 | 2/2	0.07143	0.8787	CC
II-Blue	GO:0071007	U2-type catalytic step 2 spliceosome	8/28 | 2/2	0.07407	0.8947	CC
II-Blue	GO:0072546	ER membrane protein complex	28/59 | 5/6	0.07598	0.9102	CC
II-Blue	GO:0031312	extrinsic component of organelle membrane	37/69 | 6/7	0.0785	0.9213	CC
II-Blue	GO:0071014	post-mRNA release spliceosomal complex	13/176 | 2/7	0.08581	0.9624	CC
II-Blue	GO:0000418	DNA-directed RNA polymerase IV complex	8/162 | 2/11	0.09391	0.9903	CC
II-Blue	GO:0003824	catalytic activity	14879/24168 | 1850/2683	1.778e-17	4.8e-14	MF
II-Blue	GO:0043167	ion binding	8670/16986 | 1008/1769	7.065e-08	3.814e-05	MF
II-Blue	GO:0048037	cofactor binding	1749/16986 | 248/1769	1.046e-07	5.133e-05	MF
II-Blue	GO:0036094	small molecule binding	5348/16986 | 645/1769	1.412e-06	0.0003465	MF
II-Blue	GO:0004674	protein serine/threonine kinase activity	1405/2300 | 220/304	6.896e-06	0.001489	MF
II-Blue	GO:0050662	coenzyme binding	824/1749 | 148/248	1.265e-05	0.002356	MF
II-Blue	GO:1901265	nucleoside phosphate binding	5059/10650 | 593/1112	2.293e-05	0.003868	MF
II-Blue	GO:0048040	UDP-glucuronate decarboxylase activity	8/142 | 6/21	0.0001217	0.01405	MF
II-Blue	GO:0016629	12-oxophytodienoate reductase activity	4/396 | 4/43	0.0001223	0.01405	MF
II-Blue	GO:0003677	DNA binding	3022/5652 | 292/476	0.000179	0.01972	MF
II-Blue	GO:0000149	SNARE binding	77/5971 | 18/557	0.0001878	0.02028	MF
II-Blue	GO:0080043	quercetin 3-O-glucosyltransferase activity	82/258 | 23/40	0.0002275	0.02317	MF
II-Blue	GO:0080044	quercetin 7-O-glucosyltransferase activity	82/258 | 23/40	0.0002275	0.02317	MF
II-Blue	GO:0004568	chitinase activity	55/696 | 15/75	0.0002814	0.02762	MF
II-Blue	GO:0001016	RNA polymerase III regulatory region DNA binding	5/486 | 4/45	0.0003024	0.02915	MF
II-Blue	GO:0008135	translation factor activity, RNA binding	353/1877 | 34/105	0.0004331	0.03772	MF
II-Blue	GO:0031543	peptidyl-proline dioxygenase activity	13/22 | 10/10	0.0004423	0.0379	MF
II-Blue	GO:0003779	actin binding	173/415 | 27/40	0.0004901	0.04086	MF
II-Blue	GO:0008144	drug binding	3953/16986 | 467/1769	0.0006387	0.04955	MF
II-Blue	GO:0061134	peptidase regulator activity	105/593 | 25/78	0.0006653	0.05059	MF
II-Blue	GO:0016706	oxidoreductase activity, acting on paired donors, with incorporation or reduction of molecular oxygen, 2-oxoglutarate as one donor, and incorporation of one atom each of oxygen into both donors	118/160 | 22/22	0.0006931	0.05197	MF
II-Blue	GO:0009815	1-aminocyclopropane-1-carboxylate oxidase activity	9/59 | 5/8	0.001161	0.07644	MF
II-Blue	GO:0005215	transporter activity	1821/24168 | 241/2683	0.001791	0.104	MF
II-Blue	GO:0070403	NAD+ binding	20/126 | 6/11	0.002135	0.1141	MF
II-Blue	GO:0043225	ATPase-coupled anion transmembrane transporter activity	13/54 | 4/4	0.002261	0.1185	MF
II-Blue	GO:0019842	vitamin binding	253/5348 | 46/645	0.002401	0.1223	MF
II-Blue	GO:0017137	Rab GTPase binding	74/173 | 12/15	0.002623	0.1287	MF
II-Blue	GO:0047274	galactinol-sucrose galactosyltransferase activity	6/102 | 4/14	0.002979	0.1404	MF
II-Blue	GO:0042084	5-methyltetrahydrofolate-dependent methyltransferase activity	4/670 | 3/64	0.003111	0.1448	MF
II-Blue	GO:0020037	heme binding	728/777 | 83/83	0.003264	0.1495	MF
II-Blue	GO:0046583	cation efflux transmembrane transporter activity	11/24 | 6/6	0.003432	0.1557	MF
II-Blue	GO:0016829	lyase activity	728/14879 | 115/1850	0.003621	0.1629	MF
II-Blue	GO:0005483	soluble NSF attachment protein activity	8/5971 | 4/557	0.003863	0.1691	MF
II-Blue	GO:0008898	S-adenosylmethionine-homocysteine S-methyltransferase activity	4/19 | 3/3	0.004128	0.1755	MF
II-Blue	GO:0016657	oxidoreductase activity, acting on NAD(P)H, nitrogenous group as acceptor	2/268 | 2/18	0.004276	0.179	MF
II-Blue	GO:0005484	SNAP receptor activity	78/5971 | 15/557	0.004974	0.2005	MF
II-Blue	GO:0005090	Sar guanyl-nucleotide exchange factor activity	3/34 | 2/2	0.005348	0.2107	MF
II-Blue	GO:0001227	transcriptional repressor activity, RNA polymerase II transcription regulatory region sequence-specific DNA binding	4/95 | 3/12	0.005891	0.2272	MF
II-Blue	GO:0003924	GTPase activity	361/1438 | 45/129	0.006017	0.2304	MF
II-Blue	GO:0015093	ferrous iron transmembrane transporter activity	11/22 | 6/6	0.006192	0.2312	MF
II-Blue	GO:0008696	4-amino-4-deoxychorismate lyase activity	3/54 | 2/3	0.006209	0.2312	MF
II-Blue	GO:0010486	manganese:proton antiporter activity	2/18 | 2/2	0.006536	0.2347	MF
II-Blue	GO:0008061	chitin binding	42/3769 | 11/437	0.006747	0.2381	MF
II-Blue	GO:0016863	intramolecular oxidoreductase activity, transposing C=C bonds	24/138 | 6/12	0.006817	0.239	MF
II-Blue	GO:0016174	NAD(P)H oxidase activity	20/50 | 5/5	0.007317	0.2516	MF
II-Blue	GO:0071917	triose-phosphate transmembrane transporter activity	7/1784 | 4/236	0.007546	0.2578	MF
II-Blue	GO:1990886	3,4-dihydroxy-5-polyprenylbenzoic acid O-methyltransferase activity	5/105 | 3/11	0.007795	0.2614	MF
II-Blue	GO:0061542	3-demethylubiquinone-n 3-O-methyltransferase activity	5/105 | 3/11	0.007795	0.2614	MF
II-Blue	GO:0046992	oxidoreductase activity, acting on X-H and Y-H to form an X-Y bond	20/3136 | 7/395	0.008506	0.28	MF
II-Blue	GO:0010331	gibberellin binding	4/46 | 3/7	0.008579	0.2807	MF
II-Blue	GO:0015926	glucosidase activity	143/696 | 24/75	0.009212	0.2961	MF
II-Blue	GO:0090430	caffeoyl-CoA: alcohol caffeoyl transferase activity	2/688 | 2/67	0.009356	0.2971	MF
II-Blue	GO:0000285	1-phosphatidylinositol-3-phosphate 5-kinase activity	6/56 | 2/2	0.00974	0.304	MF
II-Blue	GO:0080030	methyl indole-3-acetate esterase activity	51/356 | 11/38	0.01031	0.318	MF
II-Blue	GO:0061783	peptidoglycan muralytic activity	8/14879 | 4/1850	0.01101	0.3303	MF
II-Blue	GO:0004473	malate dehydrogenase (decarboxylating) (NADP+) activity	5/43 | 2/2	0.01107	0.3303	MF
II-Blue	GO:0010420	polyprenyldihydroxybenzoate methyltransferase activity	5/328 | 3/37	0.01133	0.3313	MF
II-Blue	GO:0016856	racemase and epimerase activity, acting on hydroxy acids and derivatives	2/106 | 2/12	0.01186	0.3359	MF
II-Blue	GO:0008028	monocarboxylic acid transmembrane transporter activity	13/124 | 6/22	0.01193	0.3359	MF
II-Blue	GO:0102057	jasmonoyl-valine synthetase activity	2/142 | 2/16	0.01199	0.3359	MF
II-Blue	GO:0102058	jasmonoyl-leucine synthetase activity	2/142 | 2/16	0.01199	0.3359	MF
II-Blue	GO:0102053	(-)-jasmonoyl-isoleucine synthetase activity	2/142 | 2/16	0.01199	0.3359	MF
II-Blue	GO:0080031	methyl salicylate esterase activity	32/356 | 8/38	0.01244	0.3427	MF
II-Blue	GO:0080032	methyl jasmonate esterase activity	32/356 | 8/38	0.01244	0.3427	MF
II-Blue	GO:0004715	non-membrane spanning protein tyrosine kinase activity	88/175 | 17/23	0.01274	0.3491	MF
II-Blue	GO:0005516	calmodulin binding	169/5971 | 25/557	0.01317	0.3572	MF
II-Blue	GO:0097367	carbohydrate derivative binding	4601/16986 | 519/1769	0.01354	0.3656	MF
II-Blue	GO:0033800	isoflavone 7-O-methyltransferase activity	2/88 | 2/11	0.01437	0.3859	MF
II-Blue	GO:0070004	cysteine-type exopeptidase activity	6/46 | 2/2	0.01449	0.387	MF
II-Blue	GO:0016836	hydro-lyase activity	174/288 | 24/30	0.01455	0.387	MF
II-Blue	GO:0042131	thiamine phosphate phosphatase activity	2/87 | 2/11	0.0147	0.3891	MF
II-Blue	GO:0046027	phospholipid:diacylglycerol acyltransferase activity	3/198 | 2/15	0.01544	0.3979	MF
II-Blue	GO:0046509	1,2-diacylglycerol 3-beta-galactosyltransferase activity	2/36 | 2/5	0.01587	0.3979	MF
II-Blue	GO:0033853	aspartate-prephenate aminotransferase activity	2/169 | 2/22	0.01627	0.3979	MF
II-Blue	GO:0003867	4-aminobutyrate transaminase activity	2/169 | 2/22	0.01627	0.3979	MF
II-Blue	GO:0033854	glutamate-prephenate aminotransferase activity	2/169 | 2/22	0.01627	0.3979	MF
II-Blue	GO:0008172	S-methyltransferase activity	23/670 | 6/64	0.01651	0.3998	MF
II-Blue	GO:0015086	cadmium ion transmembrane transporter activity	26/132 | 7/16	0.01725	0.405	MF
II-Blue	GO:0050254	rhodopsin kinase activity	2/2300 | 2/304	0.01742	0.4071	MF
II-Blue	GO:0010181	FMN binding	84/208 | 14/22	0.01774	0.412	MF
II-Blue	GO:0015105	arsenite transmembrane transporter activity	8/140 | 4/21	0.01792	0.412	MF
II-Blue	GO:0015379	potassium:chloride symporter activity	3/12 | 3/4	0.01818	0.4142	MF
II-Blue	GO:0008238	exopeptidase activity	219/943 | 26/77	0.01856	0.4158	MF
II-Blue	GO:0045480	galactose oxidase activity	5/56 | 2/3	0.01876	0.4158	MF
II-Blue	GO:0030695	GTPase regulator activity	131/161 | 26/27	0.01882	0.4158	MF
II-Blue	GO:0004566	beta-glucuronidase activity	6/696 | 3/75	0.01895	0.4158	MF
II-Blue	GO:0016773	phosphotransferase activity, alcohol group as acceptor	2539/3436 | 341/437	0.01903	0.4159	MF
II-Blue	GO:0047268	galactinol-raffinose galactosyltransferase activity	9/102 | 4/14	0.01931	0.4193	MF
II-Blue	GO:0019172	glyoxalase III activity	5/174 | 3/24	0.01934	0.4193	MF
II-Blue	GO:0043492	ATPase activity, coupled to movement of substances	402/631 | 41/53	0.01983	0.4271	MF
II-Blue	GO:0050592	4-hydroxyphenylacetaldehyde oxime monooxygenase activity	9/296 | 4/39	0.02001	0.4271	MF
II-Blue	GO:0047085	hydroxyphenylacetonitrile 2-monooxygenase activity	9/296 | 4/39	0.02001	0.4271	MF
II-Blue	GO:0033549	MAP kinase phosphatase activity	2/328 | 2/49	0.02193	0.4573	MF
II-Blue	GO:0004564	beta-fructofuranosidase activity	34/696 | 8/75	0.02225	0.4593	MF
II-Blue	GO:0070405	ammonium ion binding	6/4374 | 3/496	0.02229	0.4593	MF
II-Blue	GO:0050334	thiaminase activity	3/250 | 2/23	0.02301	0.4698	MF
II-Blue	GO:0120091	jasmonic acid hydrolase	3/250 | 2/23	0.02301	0.4698	MF
II-Blue	GO:0003997	acyl-CoA oxidase activity	20/54 | 6/8	0.02355	0.4778	MF
II-Blue	GO:0003846	2-acylglycerol O-acyltransferase activity	9/72 | 4/11	0.0261	0.5124	MF
II-Blue	GO:0022821	potassium ion antiporter activity	16/51 | 3/3	0.02689	0.5241	MF
II-Blue	GO:0016301	kinase activity	3033/3436 | 398/437	0.02783	0.5347	MF
II-Blue	GO:0042500	aspartic endopeptidase activity, intramembrane cleaving	10/162 | 3/12	0.02797	0.5354	MF
II-Blue	GO:0000978	RNA polymerase II proximal promoter sequence-specific DNA binding	33/65 | 5/5	0.02873	0.5424	MF
II-Blue	GO:0008117	sphinganine-1-phosphate aldolase activity	2/54 | 2/10	0.03145	0.5775	MF
II-Blue	GO:0042937	tripeptide transporter activity	4/137 | 2/11	0.03234	0.59	MF
II-Blue	GO:0102719	S-adenosyl-L-methionine:eugenol-O-methyltransferase activity	8/670 | 3/64	0.03287	0.5935	MF
II-Blue	GO:0047458	beta-pyrazolylalanine synthase activity	5/230 | 3/38	0.03299	0.5937	MF
II-Blue	GO:0010857	calcium-dependent protein kinase activity	52/2300 | 12/304	0.03435	0.6121	MF
II-Blue	GO:0004724	magnesium-dependent protein serine/threonine phosphatase activity	104/195 | 21/30	0.0355	0.6202	MF
II-Blue	GO:0005509	calcium ion binding	473/4352 | 66/493	0.03603	0.6237	MF
II-Blue	GO:0017111	nucleoside-triphosphatase activity	1438/1529 | 129/132	0.03604	0.6237	MF
II-Blue	GO:0050630	(iso)eugenol O-methyltransferase activity	8/105 | 3/11	0.03632	0.6245	MF
II-Blue	GO:0019788	NEDD8 transferase activity	6/552 | 3/76	0.03687	0.6299	MF
II-Blue	GO:0046976	histone methyltransferase activity (H3-K27 specific)	1/103 | 1/4	0.03883	0.6593	MF
II-Blue	GO:0003878	ATP citrate synthase activity	5/48 | 3/9	0.03929	0.6639	MF
II-Blue	GO:0008169	C-methyltransferase activity	35/670 | 7/64	0.04038	0.6729	MF
II-Blue	GO:0016903	oxidoreductase activity, acting on the aldehyde or oxo group of donors	147/3136 | 26/395	0.04211	0.6885	MF
II-Blue	GO:0015605	organophosphate ester transmembrane transporter activity	48/1784 | 11/236	0.04358	0.7024	MF
II-Blue	GO:0004015	adenosylmethionine-8-amino-7-oxononanoate transaminase activity	3/169 | 2/22	0.04492	0.7167	MF
II-Blue	GO:0098772	molecular function regulator	673/24168 | 89/2683	0.04562	0.7167	MF
II-Blue	GO:0045552	dihydrokaempferol 4-reductase activity	28/401 | 8/61	0.04582	0.7167	MF
II-Blue	GO:0033773	isoflavone 2-hydroxylase activity	3/296 | 2/39	0.04664	0.7167	MF
II-Blue	GO:0052662	zeaxanthin epoxidase activity	3/296 | 2/39	0.04664	0.7167	MF
II-Blue	GO:0052663	antheraxanthin epoxidase activity	3/296 | 2/39	0.04664	0.7167	MF
II-Blue	GO:0008526	phosphatidylinositol transporter activity	7/26 | 3/4	0.04682	0.7167	MF
II-Blue	GO:0016841	ammonia-lyase activity	28/68 | 7/10	0.04957	0.7434	MF
II-Blue	GO:0004446	inositol-hexakisphosphate phosphatase activity	2/39 | 1/1	0.05128	0.7606	MF
II-Blue	GO:0050373	UDP-arabinose 4-epimerase activity	4/85 | 2/9	0.05389	0.7873	MF
II-Blue	GO:0050291	sphingosine N-acyltransferase activity	5/209 | 2/17	0.05396	0.7873	MF
II-Blue	GO:0102943	trans-2,3-dihydro-3-hydroxy-anthranilate isomerase activity	2/24 | 2/6	0.05435	0.7908	MF
II-Blue	GO:0047462	phenylalanine racemase (ATP-hydrolyzing) activity	1/18 | 1/1	0.05556	0.7956	MF
II-Blue	GO:0005095	GTPase inhibitor activity	2/36 | 1/1	0.05556	0.7956	MF
II-Blue	GO:0000994	RNA polymerase III core binding	1/36 | 1/2	0.05556	0.7956	MF
II-Blue	GO:0016740	transferase activity	7002/14879 | 903/1850	0.05623	0.8015	MF
II-Blue	GO:0047652	allantoate deiminase activity	1/35 | 1/2	0.05714	0.8034	MF
II-Blue	GO:0003842	1-pyrroline-5-carboxylate dehydrogenase activity	1/52 | 1/3	0.05769	0.8049	MF
II-Blue	GO:0043682	copper-transporting ATPase activity	5/19 | 2/2	0.05848	0.8113	MF
II-Blue	GO:0004780	sulfate adenylyltransferase (ADP) activity	1/17 | 1/1	0.05882	0.8113	MF
II-Blue	GO:0008667	2,3-dihydro-2,3-dihydroxybenzoate dehydrogenase activity	4/396 | 2/43	0.06003	0.822	MF
II-Blue	GO:0047526	2-hydroxyisoflavone reductase activity	4/396 | 2/43	0.06003	0.822	MF
II-Blue	GO:0009899	ent-kaurene synthase activity	2/66 | 1/2	0.06014	0.822	MF
II-Blue	GO:0015174	basic amino acid transmembrane transporter activity	9/96 | 4/18	0.06042	0.8224	MF
II-Blue	GO:0016614	oxidoreductase activity, acting on CH-OH group of donors	440/3136 | 66/395	0.06131	0.8235	MF
II-Blue	GO:0016765	transferase activity, transferring alkyl or aryl (other than methyl) groups	230/7002 | 38/903	0.06191	0.828	MF
II-Blue	GO:0008509	anion transmembrane transporter activity	324/1063 | 53/146	0.06211	0.828	MF
II-Blue	GO:0047980	hippurate hydrolase activity	6/150 | 2/11	0.06257	0.83	MF
II-Blue	GO:0043916	DNA-7-methylguanine glycosylase activity	3/47 | 1/1	0.06383	0.8312	MF
II-Blue	GO:0052821	DNA-7-methyladenine glycosylase activity	3/47 | 1/1	0.06383	0.8312	MF
II-Blue	GO:0019783	ubiquitin-like protein-specific protease activity	138/259 | 15/21	0.06391	0.8312	MF
II-Blue	GO:1901981	phosphatidylinositol phosphate binding	31/83 | 5/7	0.06412	0.8312	MF
II-Blue	GO:0042578	phosphoric ester hydrolase activity	652/1567 | 84/178	0.0642	0.8312	MF
II-Blue	GO:0003960	NADPH:quinone reductase activity	8/161 | 2/9	0.06543	0.8429	MF
II-Blue	GO:0004795	threonine synthase activity	2/89 | 1/3	0.06665	0.8509	MF
II-Blue	GO:0047172	shikimate O-hydroxycinnamoyltransferase activity	3/10 | 2/2	0.06667	0.8509	MF
II-Blue	GO:0016920	pyroglutamyl-peptidase activity	9/33 | 2/2	0.06818	0.8625	MF
II-Blue	GO:0015291	secondary active transmembrane transporter activity	458/846 | 69/113	0.06822	0.8625	MF
II-Blue	GO:0048029	monosaccharide binding	108/324 | 18/40	0.06964	0.8719	MF
II-Blue	GO:0034483	heparan sulfate sulfotransferase activity	1/57 | 1/4	0.07018	0.873	MF
II-Blue	GO:0003955	NAD(P)H dehydrogenase (quinone) activity	31/161 | 4/9	0.07036	0.8732	MF
II-Blue	GO:0047350	glucuronate-1-phosphate uridylyltransferase activity	1/42 | 1/3	0.07143	0.8787	MF
II-Blue	GO:0052822	DNA-3-methylguanine glycosylase activity	3/41 | 1/1	0.07317	0.8937	MF
II-Blue	GO:0003837	beta-ureidopropionase activity	1/150 | 1/11	0.07333	0.8937	MF
II-Blue	GO:0047372	acylglycerol lipase activity	32/126 | 6/13	0.07431	0.8956	MF
II-Blue	GO:0060589	nucleoside-triphosphatase regulator activity	161/593 | 27/78	0.07496	0.9014	MF
II-Blue	GO:0000995	transcription factor activity, core RNA polymerase III binding	15/34 | 3/3	0.07604	0.9102	MF
II-Blue	GO:0080047	GDP-L-galactose phosphorylase activity	2/26 | 1/1	0.07692	0.9108	MF
II-Blue	GO:0015175	neutral amino acid transmembrane transporter activity	6/96 | 3/18	0.07762	0.9133	MF
II-Blue	GO:0031418	L-ascorbic acid binding	62/74 | 13/13	0.07939	0.9284	MF
II-Blue	GO:0004097	catechol oxidase activity	17/123 | 3/8	0.07962	0.9284	MF
II-Blue	GO:0001085	RNA polymerase II transcription factor binding	15/195 | 3/14	0.08013	0.9284	MF
II-Blue	GO:1990585	hydroxyproline O-arabinosyltransferase activity	1/149 | 1/12	0.08054	0.9311	MF
II-Blue	GO:0046912	transferase activity, transferring acyl groups, acyl groups converted into alkyl on transfer	48/849 | 9/96	0.08075	0.9313	MF
II-Blue	GO:0002196	Ser-tRNA(Ala) hydrolase activity	1/49 | 1/4	0.08163	0.9377	MF
II-Blue	GO:0003992	N2-acetyl-L-ornithine:2-oxoglutarate 5-aminotransferase activity	4/169 | 2/22	0.08271	0.9451	MF
II-Blue	GO:0005342	organic acid transmembrane transporter activity	124/1784 | 22/236	0.08418	0.9513	MF
II-Blue	GO:0008967	phosphoglycolate phosphatase activity	8/537 | 3/74	0.08422	0.9513	MF
II-Blue	GO:0004485	methylcrotonoyl-CoA carboxylase activity	2/46 | 1/2	0.08599	0.9624	MF
II-Blue	GO:0052751	GDP-mannose hydrolase activity	1/1529 | 1/132	0.08633	0.9624	MF
II-Blue	GO:0016435	rRNA (guanine) methyltransferase activity	20/64 | 3/4	0.08657	0.9624	MF
II-Blue	GO:0004029	aldehyde dehydrogenase (NAD) activity	16/124 | 5/20	0.08684	0.9624	MF
II-Blue	GO:0008757	S-adenosylmethionine-dependent methyltransferase activity	328/670 | 37/64	0.08699	0.9624	MF
II-Blue	GO:0050997	quaternary ammonium group binding	5/16986 | 2/1769	0.08756	0.9652	MF
II-Blue	GO:0016791	phosphatase activity	537/652 | 74/84	0.08907	0.9738	MF
II-Blue	GO:0035250	UDP-galactosyltransferase activity	36/57 | 5/5	0.09004	0.9801	MF
II-Blue	GO:0008988	rRNA (adenine-N6-)-methyltransferase activity	2/22 | 1/1	0.09091	0.9816	MF
II-Blue	GO:0046964	3-phosphoadenosine 5-phosphosulfate transmembrane transporter activity	1/11 | 1/1	0.09091	0.9816	MF
II-Blue	GO:0001056	RNA polymerase III activity	25/148 | 4/11	0.09137	0.983	MF
II-Blue	GO:0008239	dipeptidyl-peptidase activity	16/102 | 4/12	0.09196	0.983	MF
II-Blue	GO:0047987	hydroperoxide dehydratase activity	4/174 | 2/24	0.09213	0.983	MF
II-Blue	GO:0050234	pyrazolylalanine synthase activity	4/174 | 2/24	0.09213	0.983	MF
II-Blue	GO:0043565	sequence-specific DNA binding	1048/3022 | 112/292	0.0933	0.9897	MF
II-Blue	GO:0045181	glutamate synthase activity, NAD(P)H as acceptor	5/15 | 2/2	0.09524	0.9965	MF
V-Green	GO:0005634	nucleus	5669/10363 | 301/434	1.355e-10	8.15e-08	CC
V-Green	GO:0043226	organelle	11541/21607 | 507/814	1.177e-07	4.249e-05	CC
V-Green	GO:0005694	chromosome	730/2707 | 63/135	3.841e-07	0.000126	CC
V-Green	GO:0005622	intracellular	13461/15486 | 585/632	3.038e-06	0.0007309	CC
V-Green	GO:0032991	macromolecular complex	5925/21607 | 275/814	2.793e-05	0.00593	CC
V-Green	GO:0005623	cell	15486/21607 | 632/814	4.901e-05	0.008844	CC
V-Green	GO:0031982	vesicle	626/10531 | 48/454	6.563e-05	0.0103	CC
V-Green	GO:0035770	ribonucleoprotein granule	92/1296 | 10/36	0.0001087	0.01453	CC
V-Green	GO:0005654	nucleoplasm	586/1244 | 52/78	0.0002582	0.02912	CC
V-Green	GO:0098588	bounding membrane of organelle	988/1412 | 52/58	0.0002716	0.0297	CC
V-Green	GO:0031974	membrane-enclosed lumen	1479/21607 | 79/814	0.001058	0.07791	CC
V-Green	GO:0017053	transcriptional repressor complex	27/5925 | 6/275	0.001227	0.08515	CC
V-Green	GO:0000407	phagophore assembly site	27/7267 | 5/242	0.00174	0.1047	CC
V-Green	GO:0044421	extracellular region part	166/611 | 6/7	0.002036	0.1185	CC
V-Green	GO:0098805	whole membrane	753/13501 | 40/449	0.002287	0.131	CC
V-Green	GO:0010445	nuclear dicing body	3/79 | 2/3	0.002896	0.1583	CC
V-Green	GO:0070971	endoplasmic reticulum exit site	16/573 | 4/24	0.003089	0.1639	CC
V-Green	GO:0043234	protein complex	3642/5925 | 189/275	0.006272	0.2602	CC
V-Green	GO:0034399	nuclear periphery	16/1244 | 4/78	0.01461	0.4357	CC
V-Green	GO:0044422	organelle part	5098/11541 | 248/507	0.01583	0.4645	CC
V-Green	GO:0012505	endomembrane system	2211/15486 | 109/632	0.01874	0.5012	CC
V-Green	GO:0043230	extracellular organelle	13/92 | 3/5	0.01909	0.5012	CC
V-Green	GO:0009505	plant-type cell wall	12/393 | 2/8	0.02164	0.5438	CC
V-Green	GO:0048475	coated membrane	144/13501 | 10/449	0.02204	0.5447	CC
V-Green	GO:0019898	extrinsic component of membrane	126/11206 | 9/368	0.0229	0.5594	CC
V-Green	GO:1902493	acetyltransferase complex	167/883 | 16/52	0.02361	0.5718	CC
V-Green	GO:0009524	phragmoplast	71/7267 | 6/242	0.03029	0.6666	CC
V-Green	GO:0055044	symplast	541/21607 | 29/814	0.03683	0.7148	CC
V-Green	GO:0030054	cell junction	543/21607 | 29/814	0.03834	0.7148	CC
V-Green	GO:0005697	telomerase holoenzyme complex	8/456 | 2/19	0.03968	0.7163	CC
V-Green	GO:0005776	autophagosome	21/663 | 3/26	0.04452	0.758	CC
V-Green	GO:0034657	GID complex	7/3620 | 2/188	0.04741	0.7777	CC
V-Green	GO:0044232	organelle membrane contact site	1/5098 | 1/248	0.04865	0.7944	CC
V-Green	GO:0043228	non-membrane-bounded organelle	2707/11541 | 135/507	0.04888	0.7944	CC
V-Green	GO:0097347	TAM protein secretion complex	1/3642 | 1/189	0.05189	0.8214	CC
V-Green	GO:0005856	cytoskeleton	581/2707 | 37/135	0.05562	0.8372	CC
V-Green	GO:0005794	Golgi apparatus	1174/1972 | 60/88	0.05568	0.8372	CC
V-Green	GO:0009375	ferredoxin hydrogenase complex	3/257 | 1/5	0.05746	0.8429	CC
V-Green	GO:0038201	TOR complex	21/13440 | 3/583	0.06043	0.8696	CC
V-Green	GO:0044431	Golgi apparatus part	621/825 | 41/48	0.06078	0.8705	CC
V-Green	GO:0019908	nuclear cyclin-dependent protein kinase holoenzyme complex	7/26 | 2/2	0.06462	0.9026	CC
V-Green	GO:0000781	chromosome, telomeric region	58/135 | 6/8	0.06479	0.9026	CC
V-Green	GO:0032807	DNA ligase IV complex	1/760 | 1/55	0.07237	0.9429	CC
V-Green	GO:0044463	cell projection part	14/50 | 2/2	0.07429	0.9507	CC
V-Green	GO:1990234	transferase complex	883/1792 | 52/91	0.07577	0.9621	CC
V-Green	GO:0005488	binding	16986/24168 | 806/989	1.336e-16	4.822e-13	MF
V-Green	GO:0005515	protein binding	5971/16986 | 381/806	2.822e-13	3.395e-10	MF
V-Green	GO:0140096	catalytic activity, acting on a protein	4541/14879 | 224/530	3.875e-09	1.748e-06	MF
V-Green	GO:0016817	hydrolase activity, acting on acid anhydrides	1564/5416 | 93/213	1.962e-06	0.0005446	MF
V-Green	GO:0043531	ADP binding	463/4161 | 47/236	3.308e-05	0.006633	MF
V-Green	GO:0003682	chromatin binding	237/16986 | 26/806	6.224e-05	0.01021	MF
V-Green	GO:0008270	zinc ion binding	1182/2056 | 54/68	9.606e-05	0.01333	MF
V-Green	GO:0101005	ubiquitinyl hydrolase activity	137/1689 | 16/78	0.0003181	0.03377	MF
V-Green	GO:0017076	purine nucleotide binding	4527/5059 | 247/259	0.0004087	0.04214	MF
V-Green	GO:0016407	acetyltransferase activity	297/688 | 13/15	0.000606	0.05298	MF
V-Green	GO:1901265	nucleoside phosphate binding	5059/10650 | 259/472	0.0006165	0.05298	MF
V-Green	GO:0016410	N-acyltransferase activity	209/688 | 11/15	0.0006622	0.05558	MF
V-Green	GO:0008234	cysteine-type peptidase activity	259/943 | 22/44	0.0009481	0.07128	MF
V-Green	GO:0140097	catalytic activity, acting on DNA	322/14879 | 23/530	0.001252	0.08517	MF
V-Green	GO:0016740	transferase activity	7002/14879 | 284/530	0.001274	0.08517	MF
V-Green	GO:0000988	transcription factor activity, protein binding	212/1362 | 19/62	0.001671	0.104	MF
V-Green	GO:0043168	anion binding	5149/8670 | 270/407	0.001873	0.1108	MF
V-Green	GO:0001085	RNA polymerase II transcription factor binding	15/195 | 4/10	0.003692	0.1931	MF
V-Green	GO:0003677	DNA binding	3022/5652 | 158/256	0.003934	0.2028	MF
V-Green	GO:0034212	peptide N-acetyltransferase activity	122/198 | 11/11	0.004053	0.206	MF
V-Green	GO:0016638	oxidoreductase activity, acting on the CH-NH2 group of donors	83/3136 | 6/60	0.004577	0.2268	MF
V-Green	GO:0001716	L-amino-acid oxidase activity	6/59 | 3/5	0.005665	0.2522	MF
V-Green	GO:0097472	cyclin-dependent protein kinase activity	41/334 | 5/11	0.005808	0.2522	MF
V-Green	GO:0033613	activating transcription factor binding	9/195 | 3/10	0.007007	0.268	MF
V-Green	GO:0035091	phosphatidylinositol binding	83/141 | 9/9	0.007027	0.268	MF
V-Green	GO:0044877	macromolecular complex binding	343/16986 | 27/806	0.007094	0.268	MF
V-Green	GO:0005459	UDP-galactose transmembrane transporter activity	12/58 | 3/3	0.00713	0.268	MF
V-Green	GO:0097367	carbohydrate derivative binding	4601/16986 | 249/806	0.007658	0.282	MF
V-Green	GO:0004839	ubiquitin activating enzyme activity	51/90 | 8/8	0.008215	0.2965	MF
V-Green	GO:0016768	spermine synthase activity	1/230 | 1/2	0.008696	0.3107	MF
V-Green	GO:0019787	ubiquitin-like protein transferase activity	552/3143 | 40/160	0.009473	0.3319	MF
V-Green	GO:0008047	enzyme activator activity	181/593 | 16/31	0.009569	0.3321	MF
V-Green	GO:0005543	phospholipid binding	141/282 | 9/10	0.009671	0.3324	MF
V-Green	GO:0046820	4-amino-4-deoxychorismate synthase activity	1/169 | 1/2	0.01183	0.388	MF
V-Green	GO:0045159	myosin II binding	5/41 | 2/2	0.0122	0.388	MF
V-Green	GO:0015616	DNA translocase activity	3/54 | 2/4	0.01226	0.388	MF
V-Green	GO:0000285	1-phosphatidylinositol-3-phosphate 5-kinase activity	6/56 | 3/6	0.01265	0.393	MF
V-Green	GO:0070034	telomerase RNA binding	5/1877 | 2/81	0.0169	0.4879	MF
V-Green	GO:0050377	UDP-glucose 4,6-dehydratase activity	3/174 | 1/1	0.01724	0.49	MF
V-Green	GO:0005057	signal transducer activity, downstream of receptor	133/482 | 8/14	0.01757	0.4953	MF
V-Green	GO:0004697	protein kinase C activity	13/1405 | 3/63	0.01781	0.4984	MF
V-Green	GO:0030554	adenyl nucleotide binding	4170/4527 | 236/247	0.0205	0.5247	MF
V-Green	GO:0045131	pre-mRNA branch point binding	5/31 | 2/2	0.02151	0.5438	MF
V-Green	GO:0030276	clathrin binding	76/5971 | 10/381	0.0217	0.5438	MF
V-Green	GO:0047998	hyoscyamine (6S)-dioxygenase activity	1/118 | 1/3	0.02542	0.6036	MF
V-Green	GO:0099122	RNA polymerase II C-terminal domain binding	5/28 | 2/2	0.02646	0.615	MF
V-Green	GO:0016278	lysine N-methyltransferase activity	119/176 | 9/9	0.02667	0.615	MF
V-Green	GO:0004518	nuclease activity	456/1567 | 22/52	0.0267	0.615	MF
V-Green	GO:0004386	helicase activity	331/1438 | 28/87	0.02774	0.6296	MF
V-Green	GO:0046873	metal ion transmembrane transporter activity	324/650 | 14/19	0.02897	0.6454	MF
V-Green	GO:0033741	adenylyl-sulfate reductase (glutathione) activity	1/61 | 1/2	0.03279	0.6823	MF
V-Green	GO:0004604	phosphoadenylyl-sulfate reductase (thioredoxin) activity	1/61 | 1/2	0.03279	0.6823	MF
V-Green	GO:0030755	quercetin 3-O-methyltransferase activity	1/328 | 1/11	0.03354	0.6838	MF
V-Green	GO:0004766	spermidine synthase activity	4/230 | 1/2	0.03455	0.6967	MF
V-Green	GO:0051219	phosphoprotein binding	5/5971 | 2/381	0.0357	0.7079	MF
V-Green	GO:0017125	deoxycytidyl transferase activity	1/417 | 1/15	0.03597	0.7094	MF
V-Green	GO:0016787	hydrolase activity	5416/14879 | 213/530	0.03657	0.7148	MF
V-Green	GO:0008094	DNA-dependent ATPase activity	98/631 | 9/31	0.03751	0.7148	MF
V-Green	GO:0050203	oxalate-CoA ligase activity	2/53 | 1/1	0.03774	0.7148	MF
V-Green	GO:0016307	phosphatidylinositol phosphate kinase activity	56/2534 | 6/115	0.03907	0.7148	MF
V-Green	GO:0042162	telomeric DNA binding	44/1048 | 5/46	0.03919	0.7148	MF
V-Green	GO:0102568	phospholipase A2 activity consuming 1,2-dioleoylphosphatidylethanolamine)	5/356 | 1/3	0.04166	0.7296	MF
V-Green	GO:0102567	phospholipase A2 activity (consuming 1,2-dipalmitoylphosphatidylcholine)	5/356 | 1/3	0.04166	0.7296	MF
V-Green	GO:0050313	sulfur dioxygenase activity	2/95 | 1/2	0.04188	0.7296	MF
V-Green	GO:0004595	pantetheine-phosphate adenylyltransferase activity	1/71 | 1/3	0.04225	0.7296	MF
V-Green	GO:0019783	ubiquitin-like protein-specific protease activity	138/259 | 16/22	0.04401	0.7564	MF
V-Green	GO:0008139	nuclear localization sequence binding	35/96 | 3/3	0.04581	0.7647	MF
V-Green	GO:0008460	dTDP-glucose 4,6-dehydratase activity	8/174 | 1/1	0.04598	0.7647	MF
V-Green	GO:0033910	glucan 1,4-alpha-maltotetraohydrolase activity	3/696 | 1/11	0.04673	0.7702	MF
V-Green	GO:0070696	transmembrane receptor protein serine/threonine kinase binding	2/40 | 1/1	0.05	0.8006	MF
V-Green	GO:0051880	G-quadruplex DNA binding	1/3022 | 1/158	0.05228	0.824	MF
V-Green	GO:0004536	deoxyribonuclease activity	74/119 | 6/6	0.05338	0.8372	MF
V-Green	GO:0019211	phosphatase activator activity	21/54 | 3/3	0.05362	0.8372	MF
V-Green	GO:0052691	UDP-arabinopyranose mutase activity	7/129 | 1/1	0.05426	0.8372	MF
V-Green	GO:0005034	osmosensor activity	3/269 | 1/5	0.05493	0.8372	MF
V-Green	GO:0004712	protein serine/threonine/tyrosine kinase activity	32/2300 | 4/105	0.05518	0.8372	MF
V-Green	GO:0016695	oxidoreductase activity, acting on hydrogen as donor	3/3136 | 1/60	0.05632	0.84	MF
V-Green	GO:0016597	amino acid binding	24/160 | 2/3	0.05905	0.8628	MF
V-Green	GO:0017049	GTP-Rho binding	2/61 | 1/2	0.06503	0.9026	MF
V-Green	GO:0004683	calmodulin-dependent protein kinase activity	82/1405 | 7/63	0.06913	0.9332	MF
V-Green	GO:0010280	UDP-L-rhamnose synthase activity	2/14879 | 1/530	0.06997	0.9332	MF
V-Green	GO:0016877	ligase activity, forming carbon-sulfur bonds	136/679 | 9/27	0.07015	0.9332	MF
V-Green	GO:0042054	histone methyltransferase activity	109/145 | 9/9	0.07034	0.9332	MF
V-Green	GO:0016772	transferase activity, transferring phosphorus-containing groups	3436/7002 | 152/284	0.07068	0.9332	MF
V-Green	GO:0098847	sequence-specific single stranded DNA binding	20/68 | 3/4	0.07314	0.9465	MF
V-Green	GO:0050529	polyneuridine-aldehyde esterase activity	9/356 | 1/3	0.07414	0.9507	MF
V-Green	GO:0008568	microtubule-severing ATPase activity	70/215 | 5/8	0.07632	0.9621	MF
V-Green	GO:0005319	lipid transporter activity	53/1821 | 4/56	0.07704	0.9621	MF
V-Green	GO:0022803	passive transmembrane transporter activity	286/1784 | 13/54	0.07872	0.9796	MF
V-Green	GO:0016206	catechol O-methyltransferase activity	7/88 | 1/1	0.07955	0.9833	MF
I-Turquoise	GO:0009536	plastid	1832/5641 | 490/1013	1.691e-31	1.002e-27	CC
I-Turquoise	GO:0009579	thylakoid	503/13440 | 147/2026	1.197e-16	3.546e-13	CC
I-Turquoise	GO:0043226	organelle	11541/21607 | 1742/2892	1.251e-15	2.471e-12	CC
I-Turquoise	GO:0005737	cytoplasm	8639/13440 | 1440/2026	1.321e-12	1.957e-09	CC
I-Turquoise	GO:0005623	cell	15486/21607 | 2226/2892	2.739e-12	3.247e-09	CC
I-Turquoise	GO:0005622	intracellular	13461/15486 | 2028/2226	2.653e-11	2.62e-08	CC
I-Turquoise	GO:0044422	organelle part	5098/11541 | 861/1742	9.997e-07	0.0004557	CC
I-Turquoise	GO:0031975	envelope	972/15486 | 188/2226	6.868e-06	0.002713	CC
I-Turquoise	GO:0009295	nucleoid	34/21607 | 15/2892	1.145e-05	0.004242	CC
I-Turquoise	GO:0030076	light-harvesting complex	5/3620 | 5/507	5.298e-05	0.01495	CC
I-Turquoise	GO:0032991	macromolecular complex	5925/21607 | 879/2892	7.349e-05	0.0198	CC
I-Turquoise	GO:0031380	nuclear RNA-directed RNA polymerase complex	9/27 | 6/6	0.0002838	0.05425	CC
I-Turquoise	GO:1902494	catalytic complex	1792/5925 | 307/879	0.0006801	0.1061	CC
I-Turquoise	GO:0098807	chloroplast thylakoid membrane protein complex	5/133 | 5/34	0.0008658	0.1251	CC
I-Turquoise	GO:0005768	endosome	410/564 | 56/63	0.0009417	0.1329	CC
I-Turquoise	GO:0042645	mitochondrial nucleoid	6/12 | 6/6	0.001082	0.1365	CC
I-Turquoise	GO:0044444	cytoplasmic part	7267/8639 | 1247/1440	0.002376	0.2308	CC
I-Turquoise	GO:0044435	plastid part	997/1121 | 278/298	0.002629	0.2508	CC
I-Turquoise	GO:0031974	membrane-enclosed lumen	1479/21607 | 234/2892	0.002897	0.2562	CC
I-Turquoise	GO:0032153	cell division site	9/15486 | 5/2226	0.004643	0.3439	CC
I-Turquoise	GO:0043231	intracellular membrane-bounded organelle	10363/10514 | 1597/1609	0.004981	0.3644	CC
I-Turquoise	GO:0044545	NSL complex	8/57 | 5/12	0.007377	0.47	CC
I-Turquoise	GO:0000177	cytoplasmic exosome (RNase complex)	16/46 | 4/4	0.01115	0.6008	CC
I-Turquoise	GO:0000427	plastid-encoded plastid RNA polymerase complex	10/47 | 4/6	0.01391	0.6342	CC
I-Turquoise	GO:0005802	trans-Golgi network	289/569 | 45/71	0.01577	0.6924	CC
I-Turquoise	GO:0030894	replisome	29/70 | 6/7	0.01755	0.7222	CC
I-Turquoise	GO:0009528	plastid inner membrane	66/84 | 15/15	0.01812	0.7247	CC
I-Turquoise	GO:0000417	HIR complex	2/3642 | 2/512	0.01973	0.7354	CC
I-Turquoise	GO:0010369	chromocenter	6/135 | 3/16	0.02218	0.792	CC
I-Turquoise	GO:1902562	H4 histone acetyltransferase complex	57/154 | 12/20	0.02243	0.7947	CC
I-Turquoise	GO:0030863	cortical cytoskeleton	23/62 | 5/6	0.02299	0.7967	CC
I-Turquoise	GO:0009526	plastid envelope	443/482 | 109/113	0.02695	0.8898	CC
I-Turquoise	GO:0000164	protein phosphatase type 1 complex	3/105 | 2/11	0.02846	0.9067	CC
I-Turquoise	GO:0061695	transferase complex, transferring phosphorus-containing groups	449/883 | 90/155	0.02918	0.9246	CC
I-Turquoise	GO:0015934	large ribosomal subunit	133/280 | 27/44	0.03267	0.993	CC
I-Turquoise	GO:0003723	RNA binding	1877/5652 | 320/761	2.625e-08	1.944e-05	MF
I-Turquoise	GO:0016741	transferase activity, transferring one-carbon groups	693/7002 | 138/956	9.085e-07	0.0004487	MF
I-Turquoise	GO:0016779	nucleotidyltransferase activity	417/3436 | 80/430	2.062e-05	0.007187	MF
I-Turquoise	GO:0016853	isomerase activity	535/14879 | 106/2032	3.701e-05	0.01154	MF
I-Turquoise	GO:0035639	purine ribonucleoside triphosphate binding	4105/4774 | 480/528	0.0001957	0.04295	MF
I-Turquoise	GO:0032036	myosin heavy chain binding	4/41 | 3/3	0.0003752	0.06738	MF
I-Turquoise	GO:0003676	nucleic acid binding	5652/10650 | 761/1326	0.0004101	0.06944	MF
I-Turquoise	GO:0043169	cation binding	4374/8670 | 588/1064	0.0004457	0.07337	MF
I-Turquoise	GO:0016168	chlorophyll binding	85/777 | 18/76	0.0006048	0.09687	MF
I-Turquoise	GO:0008865	fructokinase activity	18/48 | 8/9	0.0008117	0.1203	MF
I-Turquoise	GO:0140098	catalytic activity, acting on RNA	749/14879 | 132/2032	0.0009904	0.1344	MF
I-Turquoise	GO:0032451	demethylase activity	30/14879 | 11/2032	0.001346	0.1662	MF
I-Turquoise	GO:0001882	nucleoside binding	465/4578 | 72/510	0.001596	0.1819	MF
I-Turquoise	GO:0003824	catalytic activity	14879/24168 | 2032/3178	0.001628	0.182	MF
I-Turquoise	GO:0016018	cyclosporin A binding	23/60 | 9/11	0.001716	0.1883	MF
I-Turquoise	GO:0003690	double-stranded DNA binding	440/3022 | 74/376	0.002253	0.2302	MF
I-Turquoise	GO:0010485	H4 histone acetyltransferase activity	17/112 | 6/12	0.002709	0.2508	MF
I-Turquoise	GO:0016819	hydrolase activity, acting on acid anhydrides, in sulfonyl-containing anhydrides	6/1564 | 4/195	0.002872	0.2562	MF
I-Turquoise	GO:0005515	protein binding	5971/16986 | 839/2220	0.002892	0.2562	MF
I-Turquoise	GO:0019001	guanyl nucleotide binding	454/4527 | 69/505	0.003362	0.2846	MF
I-Turquoise	GO:0008773	[protein-PII] uridylyltransferase activity	13/29 | 6/6	0.003612	0.3015	MF
I-Turquoise	GO:0016810	hydrolase activity, acting on carbon-nitrogen (but not peptide) bonds	250/5416 | 49/737	0.004364	0.3316	MF
I-Turquoise	GO:0008120	ceramide glucosyltransferase activity	2/258 | 2/18	0.004615	0.3439	MF
I-Turquoise	GO:0016706	oxidoreductase activity, acting on paired donors, with incorporation or reduction of molecular oxygen, 2-oxoglutarate as one donor, and incorporation of one atom each of oxygen into both donors	118/160 | 22/23	0.005334	0.3763	MF
I-Turquoise	GO:0000978	RNA polymerase II proximal promoter sequence-specific DNA binding	33/65 | 7/7	0.006136	0.4132	MF
I-Turquoise	GO:0008447	L-ascorbate oxidase activity	20/123 | 4/6	0.006374	0.4244	MF
I-Turquoise	GO:0102355	2-oxo-3-(5-oxofuran-2-ylidene)propanoate lactonase activity	2/356 | 2/30	0.006884	0.4483	MF
I-Turquoise	GO:0016215	acyl-CoA desaturase activity	3/51 | 2/3	0.006963	0.4485	MF
I-Turquoise	GO:0016688	L-ascorbate peroxidase activity	9/239 | 4/26	0.009628	0.5586	MF
I-Turquoise	GO:0030742	GTP-dependent protein binding	4/5971 | 3/839	0.009901	0.5641	MF
I-Turquoise	GO:0035326	enhancer binding	2/486 | 2/50	0.01039	0.5736	MF
I-Turquoise	GO:0051082	unfolded protein binding	296/5971 | 56/839	0.01041	0.5736	MF
I-Turquoise	GO:0047134	protein-disulfide reductase activity	16/71 | 7/14	0.01137	0.6038	MF
I-Turquoise	GO:0050356	tropine dehydrogenase activity	6/401 | 4/73	0.01141	0.6038	MF
I-Turquoise	GO:0052673	prenol kinase activity	2/2539 | 2/273	0.01152	0.6043	MF
I-Turquoise	GO:0004715	non-membrane spanning protein tyrosine kinase activity	88/175 | 14/18	0.01221	0.6144	MF
I-Turquoise	GO:0097747	RNA polymerase activity	164/199 | 30/31	0.01288	0.6256	MF
I-Turquoise	GO:0008641	ubiquitin-like modifier activating enzyme activity	90/136 | 14/15	0.01335	0.6323	MF
I-Turquoise	GO:0016656	monodehydroascorbate reductase (NADH) activity	6/161 | 3/16	0.01355	0.6323	MF
I-Turquoise	GO:0008853	exodeoxyribonuclease III activity	2/30 | 2/4	0.01379	0.6336	MF
I-Turquoise	GO:1900750	oligopeptide binding	13/135 | 6/25	0.01556	0.6883	MF
I-Turquoise	GO:0016763	transferase activity, transferring pentosyl groups	149/1077 | 28/138	0.01601	0.6941	MF
I-Turquoise	GO:0016614	oxidoreductase activity, acting on CH-OH group of donors	440/3136 | 75/427	0.01605	0.6941	MF
I-Turquoise	GO:1990939	ATP-dependent microtubule motor activity	36/69 | 6/6	0.01625	0.6964	MF
I-Turquoise	GO:0071522	ureidoglycine aminohydrolase activity	2/35 | 2/5	0.01681	0.7038	MF
I-Turquoise	GO:0051731	polynucleotide 5-hydroxyl-kinase activity	3/44 | 2/4	0.01842	0.7247	MF
I-Turquoise	GO:0010242	oxygen evolving activity	2/3136 | 2/427	0.0185	0.7247	MF
I-Turquoise	GO:0042781	3-tRNA processing endoribonuclease activity	2/207 | 2/29	0.01904	0.7247	MF
I-Turquoise	GO:0009678	hydrogen-translocating pyrophosphatase activity	19/418 | 5/37	0.01919	0.7247	MF
I-Turquoise	GO:0004059	aralkylamine N-acetyltransferase activity	2/198 | 2/28	0.01938	0.7269	MF
I-Turquoise	GO:0048029	monosaccharide binding	108/324 | 14/26	0.02012	0.7406	MF
I-Turquoise	GO:0098918	structural constituent of synapse	2/873 | 2/128	0.02135	0.7811	MF
I-Turquoise	GO:0043727	5-amino-4-imidazole carboxylate lyase activity	3/142 | 2/13	0.02215	0.792	MF
I-Turquoise	GO:0016616	oxidoreductase activity, acting on the CH-OH group of donors, NAD or NADP as acceptor	401/440 | 73/75	0.0228	0.7947	MF
I-Turquoise	GO:0080146	L-cysteine desulfhydrase activity	3/116 | 2/11	0.02344	0.8074	MF
I-Turquoise	GO:0033218	amide binding	159/16986 | 30/2220	0.0236	0.8083	MF
I-Turquoise	GO:0036137	kynurenine aminotransferase activity	3/169 | 2/16	0.02394	0.8154	MF
I-Turquoise	GO:0015020	glucuronosyltransferase activity	53/505 | 11/57	0.02493	0.8395	MF
I-Turquoise	GO:0043621	protein self-association	63/5971 | 15/839	0.02537	0.8494	MF
I-Turquoise	GO:0050614	delta24-sterol reductase activity	2/396 | 2/65	0.0266	0.8854	MF
I-Turquoise	GO:0004087	carbamoyl-phosphate synthase (ammonia) activity	2/142 | 2/24	0.02757	0.8898	MF
I-Turquoise	GO:0004303	estradiol 17-beta-dehydrogenase activity	6/51 | 3/7	0.02763	0.8898	MF
III-Brown	GO:0009536	plastid	1832/5641 | 356/614	2.128e-43	1.214e-39	CC
III-Brown	GO:0009579	thylakoid	503/13440 | 110/1197	1.63e-19	4.649e-16	CC
III-Brown	GO:0031975	envelope	972/15486 | 137/1365	1.391e-08	1.984e-05	CC
III-Brown	GO:0005737	cytoplasm	8639/13440 | 842/1197	1.992e-06	0.001421	CC
III-Brown	GO:0044435	plastid part	997/1121 | 224/233	1.416e-05	0.008076	CC
III-Brown	GO:0005623	cell	15486/21607 | 1365/1814	0.0001962	0.06583	CC
III-Brown	GO:0044444	cytoplasmic part	7267/8639 | 743/842	0.0002273	0.06675	CC
III-Brown	GO:0009526	plastid envelope	443/482 | 113/114	0.000234	0.06675	CC
III-Brown	GO:0043226	organelle	11541/21607 | 1030/1814	0.001423	0.2254	CC
III-Brown	GO:0044422	organelle part	5098/11541 | 500/1030	0.001747	0.2491	CC
III-Brown	GO:0043231	intracellular membrane-bounded organelle	10363/10514 | 938/943	0.005465	0.5614	CC
III-Brown	GO:0051233	spindle midzone	7/132 | 3/9	0.006803	0.6063	CC
III-Brown	GO:0005681	spliceosomal complex	176/456 | 14/21	0.007312	0.6274	CC
III-Brown	GO:0042651	thylakoid membrane	358/393 | 84/86	0.007848	0.6316	CC
III-Brown	GO:0009368	endopeptidase Clp complex	7/3620 | 3/256	0.009881	0.7045	CC
III-Brown	GO:0005960	glycine cleavage complex	27/242 | 6/19	0.0108	0.7247	CC
III-Brown	GO:0010598	NAD(P)H dehydrogenase complex (plastoquinone)	22/751 | 5/50	0.01186	0.7777	CC
III-Brown	GO:1990752	microtubule end	6/296 | 3/29	0.0139	0.8301	CC
III-Brown	GO:0044215	other organism	32/21607 | 7/1814	0.01511	0.8535	CC
III-Brown	GO:0045177	apical part of cell	12/15486 | 4/1365	0.01672	0.917	CC
III-Brown	GO:0034708	methyltransferase complex	67/851 | 10/62	0.01811	0.9564	CC
III-Brown	GO:2001070	starch binding	47/217 | 9/12	7.028e-05	0.02863	MF
III-Brown	GO:0051010	microtubule plus-end binding	5/236 | 4/26	0.0005483	0.1203	MF
III-Brown	GO:0102293	pheophytinase b activity	7/356 | 4/25	0.000581	0.1227	MF
III-Brown	GO:0005515	protein binding	5971/16986 | 533/1365	0.0009875	0.1863	MF
III-Brown	GO:0003824	catalytic activity	14879/24168 | 1300/2007	0.00105	0.1871	MF
III-Brown	GO:0008379	thioredoxin peroxidase activity	5/27 | 4/5	0.001375	0.2241	MF
III-Brown	GO:0008453	alanine-glyoxylate transaminase activity	7/169 | 4/16	0.001622	0.2372	MF
III-Brown	GO:0047746	chlorophyllase activity	15/356 | 5/25	0.002113	0.294	MF
III-Brown	GO:0035639	purine ribonucleoside triphosphate binding	4105/4774 | 355/392	0.002923	0.3826	MF
III-Brown	GO:0042736	NADH kinase activity	5/2534 | 3/182	0.003272	0.4148	MF
III-Brown	GO:0003723	RNA binding	1877/5652 | 170/434	0.003865	0.4691	MF
III-Brown	GO:0016853	isomerase activity	535/14879 | 65/1300	0.003959	0.4704	MF
III-Brown	GO:0003688	DNA replication origin binding	32/304 | 7/22	0.004048	0.4712	MF
III-Brown	GO:0016720	delta12-fatty acid dehydrogenase activity	6/695 | 3/46	0.004724	0.5389	MF
III-Brown	GO:0016667	oxidoreductase activity, acting on a sulfur group of donors	189/3136 | 29/299	0.005708	0.5614	MF
III-Brown	GO:0051117	ATPase binding	19/576 | 5/39	0.006326	0.5937	MF
[truncated: 290 more rows]

## Sheet: SDS4e_2018_GO_ATG
Supplemental Data Set 4 Table e. Enriched Gene Ontology (GO) terms for biological processes (BP), cellular component (CC) and molecular function (MF) in gene modules detected in WGCNA in autumn 2018. GO term enrichment analyses were performed with PlantGenIE (https://plantgenie.org/) using the best DIAMOND hits for Arabidopsis gene IDs.
Module	ID	Description	Statistics (mt/mpat | nt/npat)	P-value	FDR	GO term
I-Turquoise	GO:0009987	cellular process	11724/22203 | 1818/2734	3.664e-54	5.541e-51	BP
I-Turquoise	GO:0008152	metabolic process	10242/22203 | 1612/2734	6.061e-47	6.874e-44	BP
I-Turquoise	GO:0071840	cellular component organization or biogenesis	3450/22203 | 656/2734	2.47e-35	1.245e-32	BP
I-Turquoise	GO:0065007	biological regulation	5549/22203 | 926/2734	5.913e-29	2.236e-26	BP
I-Turquoise	GO:0032502	developmental process	4126/22203 | 718/2734	1.79e-26	6.249e-24	BP
I-Turquoise	GO:0032501	multicellular organismal process	3812/22203 | 669/2734	1.996e-25	6.47e-23	BP
I-Turquoise	GO:0006081	cellular aldehyde metabolic process	433/8911 | 152/1423	1e-23	3.026e-21	BP
I-Turquoise	GO:1901360	organic cyclic compound metabolic process	5106/9672 | 958/1515	2.954e-19	7.884e-17	BP
I-Turquoise	GO:0006793	phosphorus metabolic process	1947/9323 | 445/1496	4.082e-19	1.029e-16	BP
I-Turquoise	GO:0050896	response to stimulus	6497/22203 | 1000/2734	7.133e-19	1.703e-16	BP
I-Turquoise	GO:0015979	photosynthesis	419/9323 | 138/1496	1.687e-18	3.827e-16	BP
I-Turquoise	GO:0046483	heterocycle metabolic process	4619/9323 | 890/1496	2.435e-17	5.262e-15	BP
I-Turquoise	GO:0006790	sulfur compound metabolic process	713/9323 | 199/1496	4.193e-17	8.646e-15	BP
I-Turquoise	GO:0044281	small molecule metabolic process	2706/10242 | 560/1612	4.641e-16	9.154e-14	BP
I-Turquoise	GO:0042440	pigment metabolic process	349/10242 | 110/1612	5.327e-14	1.007e-11	BP
I-Turquoise	GO:0006396	RNA processing	879/3017 | 238/564	1.133e-13	2.056e-11	BP
I-Turquoise	GO:0006725	cellular aromatic compound metabolic process	4901/9323 | 915/1496	1.808e-13	3.154e-11	BP
I-Turquoise	GO:0051186	cofactor metabolic process	1100/9323 | 264/1496	1.949e-13	3.275e-11	BP
I-Turquoise	GO:1901135	carbohydrate derivative metabolic process	1228/9672 | 281/1515	6.763e-13	1.096e-10	BP
I-Turquoise	GO:0006090	pyruvate metabolic process	418/1330 | 136/275	1.477e-12	2.311e-10	BP
I-Turquoise	GO:0006091	generation of precursor metabolites and energy	615/9323 | 164/1496	2.452e-12	3.709e-10	BP
I-Turquoise	GO:0009657	plastid organization	389/1971 | 141/454	2.19e-11	3.106e-09	BP
I-Turquoise	GO:0000003	reproduction	2395/22203 | 394/2734	1.939e-10	2.587e-08	BP
I-Turquoise	GO:0061024	membrane organization	215/2996 | 81/604	4.968e-10	6.44e-08	BP
I-Turquoise	GO:0006996	organelle organization	1971/2996 | 454/604	1.953e-08	2.272e-06	BP
I-Turquoise	GO:0006629	lipid metabolic process	1386/8845 | 289/1392	2.076e-08	2.354e-06	BP
I-Turquoise	GO:0034660	ncRNA metabolic process	427/3202 | 124/604	2.449e-08	2.645e-06	BP
I-Turquoise	GO:0043412	macromolecule modification	2248/7072 | 429/1105	4.135e-08	4.362e-06	BP
I-Turquoise	GO:0009628	response to abiotic stimulus	2800/6497 | 506/1000	1.275e-07	1.315e-05	BP
I-Turquoise	GO:0009615	response to virus	184/1419 | 53/212	1.356e-07	1.367e-05	BP
I-Turquoise	GO:0009314	response to radiation	1266/2800 | 278/506	8.05e-07	7.771e-05	BP
I-Turquoise	GO:0046490	isopentenyl diphosphate metabolic process	234/410 | 96/129	8.732e-07	8.254e-05	BP
I-Turquoise	GO:0042886	amide transport	1133/1673 | 186/230	1.385e-06	0.0001257	BP
I-Turquoise	GO:0009743	response to carbohydrate	405/1875 | 89/269	1.475e-06	0.0001295	BP
I-Turquoise	GO:0051179	localization	3270/22203 | 486/2734	1.484e-06	0.0001295	BP
I-Turquoise	GO:0016108	tetraterpenoid metabolic process	106/291 | 39/62	1.571e-06	0.0001344	BP
I-Turquoise	GO:0016043	cellular component organization	2996/3446 | 604/656	3.684e-06	0.0003095	BP
I-Turquoise	GO:0006720	isoprenoid metabolic process	498/1178 | 137/250	4.877e-06	0.0004023	BP
I-Turquoise	GO:0033013	tetrapyrrole metabolic process	220/2049 | 80/486	5.327e-06	0.0004316	BP
I-Turquoise	GO:0006457	protein folding	290/11724 | 74/1818	5.579e-06	0.0004441	BP
I-Turquoise	GO:0040007	growth	962/22203 | 164/2734	7.555e-06	0.000591	BP
I-Turquoise	GO:0042793	plastid transcription	72/2189 | 27/373	1.927e-05	0.001433	BP
I-Turquoise	GO:0033559	unsaturated fatty acid metabolic process	70/425 | 28/86	2.206e-05	0.001614	BP
I-Turquoise	GO:0033365	protein localization to organelle	524/992 | 108/160	2.982e-05	0.002147	BP
I-Turquoise	GO:0035670	plant-type ovary development	160/258 | 46/54	3.588e-05	0.002505	BP
I-Turquoise	GO:0007017	microtubule-based process	263/11724 | 65/1818	5.881e-05	0.003982	BP
I-Turquoise	GO:0031109	microtubule polymerization or depolymerization	73/243 | 31/61	6.28e-05	0.00419	BP
I-Turquoise	GO:0022900	electron transport chain	92/194 | 30/40	7.592e-05	0.004921	BP
I-Turquoise	GO:0016246	RNA interference	184/254 | 53/58	8.206e-05	0.005244	BP
I-Turquoise	GO:0009825	multidimensional cell growth	111/722 | 32/114	0.0001001	0.006274	BP
I-Turquoise	GO:0044042	glucan metabolic process	382/668 | 99/139	0.0001009	0.006274	BP
I-Turquoise	GO:0044419	interspecies interaction between organisms	139/2059 | 37/304	0.0001152	0.00697	BP
I-Turquoise	GO:0009735	response to cytokinin	266/1849 | 61/279	0.000155	0.009131	BP
I-Turquoise	GO:0006839	mitochondrial transport	149/2987 | 38/431	0.0001815	0.01033	BP
I-Turquoise	GO:0070271	protein complex biogenesis	613/1486 | 152/301	0.0001821	0.01033	BP
I-Turquoise	GO:0022613	ribonucleoprotein complex biogenesis	416/1486 | 110/301	0.0001821	0.01033	BP
I-Turquoise	GO:0072598	protein localization to chloroplast	71/524 | 27/108	0.0002011	0.01126	BP
I-Turquoise	GO:0051704	multi-organism process	2059/22203 | 304/2734	0.0002879	0.01555	BP
I-Turquoise	GO:0072511	divalent inorganic cation transport	212/773 | 48/116	0.0002941	0.0157	BP
I-Turquoise	GO:0006818	hydrogen transport	107/2987 | 29/431	0.0003601	0.01878	BP
I-Turquoise	GO:0051644	plastid localization	105/178 | 37/46	0.0003975	0.02026	BP
I-Turquoise	GO:0051640	organelle localization	178/1264 | 46/209	0.0004143	0.02088	BP
I-Turquoise	GO:0006979	response to oxidative stress	490/3914 | 100/591	0.000431	0.02149	BP
I-Turquoise	GO:1901699	cellular response to nitrogen compound	176/403 | 44/71	0.0005115	0.02522	BP
I-Turquoise	GO:0044093	positive regulation of molecular function	122/251 | 39/57	0.0005275	0.02573	BP
I-Turquoise	GO:0046148	pigment biosynthetic process	270/349 | 97/110	0.0005603	0.02704	BP
I-Turquoise	GO:0043331	response to dsRNA	144/330 | 41/66	0.0006006	0.02838	BP
I-Turquoise	GO:0009799	specification of symmetry	123/350 | 36/68	0.0006203	0.02901	BP
I-Turquoise	GO:0019637	organophosphate metabolic process	1093/1936 | 280/443	0.0006333	0.02932	BP
I-Turquoise	GO:0009066	aspartate family amino acid metabolic process	139/534 | 53/145	0.0006593	0.03022	BP
I-Turquoise	GO:0048522	positive regulation of cellular process	769/926 | 167/184	0.0007884	0.03507	BP
II-Blue	GO:0050896	response to stimulus	6497/22203 | 1013/2157	5.445e-75	2.305e-71	BP
II-Blue	GO:0051179	localization	3270/22203 | 537/2157	1.896e-39	1.605e-36	BP
II-Blue	GO:0002376	immune system process	986/22203 | 219/2157	7.303e-33	3.865e-30	BP
II-Blue	GO:0009987	cellular process	11724/22203 | 1376/2157	1.441e-27	6.779e-25	BP
II-Blue	GO:0023052	signaling	1676/22203 | 298/2157	1.695e-26	7.179e-24	BP
II-Blue	GO:0065007	biological regulation	5549/22203 | 731/2157	1.165e-22	4.485e-20	BP
II-Blue	GO:0009056	catabolic process	1731/10242 | 327/1203	6.799e-22	2.399e-19	BP
II-Blue	GO:0008152	metabolic process	10242/22203 | 1203/2157	2.321e-21	7.559e-19	BP
II-Blue	GO:0007154	cell communication	2028/11724 | 354/1376	2.852e-17	7.547e-15	BP
II-Blue	GO:0051704	multi-organism process	2059/22203 | 310/2157	4.05e-16	1.009e-13	BP
II-Blue	GO:0008219	cell death	496/11724 | 120/1376	1.887e-15	4.438e-13	BP
II-Blue	GO:0044281	small molecule metabolic process	2706/10242 | 432/1203	6.897e-15	1.46e-12	BP
II-Blue	GO:0072665	protein localization to vacuole	118/524 | 47/87	9.98e-13	2.012e-10	BP
II-Blue	GO:0007031	peroxisome organization	124/1971 | 41/208	1.315e-12	2.531e-10	BP
II-Blue	GO:0042157	lipoprotein metabolic process	159/3869 | 45/375	7.454e-12	1.315e-09	BP
II-Blue	GO:0010256	endomembrane system organization	197/2996 | 50/304	1.432e-10	2.165e-08	BP
II-Blue	GO:0007034	vacuolar transport	129/2987 | 51/511	4.992e-10	7.288e-08	BP
II-Blue	GO:0006629	lipid metabolic process	1386/8845 | 223/984	5.865e-10	8.278e-08	BP
II-Blue	GO:0016310	phosphorylation	943/1859 | 173/253	7.825e-10	1.069e-07	BP
II-Blue	GO:0042537	benzene-containing compound metabolic process	261/4858 | 61/518	9.14e-10	1.209e-07	BP
II-Blue	GO:0016192	vesicle-mediated transport	503/2987 | 135/511	9.474e-10	1.216e-07	BP
II-Blue	GO:1903509	liposaccharide metabolic process	118/404 | 34/50	1.2e-09	1.494e-07	BP
II-Blue	GO:0009611	response to wounding	335/3914 | 98/664	3.299e-09	3.775e-07	BP
II-Blue	GO:0045730	respiratory burst	121/10242 | 38/1203	5.918e-09	6.425e-07	BP
II-Blue	GO:0030258	lipid modification	191/1178 | 61/196	6.08e-09	6.436e-07	BP
II-Blue	GO:0010243	response to organonitrogen compound	444/649 | 112/127	1.132e-08	1.169e-06	BP
II-Blue	GO:0009132	nucleoside diphosphate metabolic process	200/692 | 43/73	1.363e-08	1.374e-06	BP
II-Blue	GO:0009123	nucleoside monophosphate metabolic process	242/692 | 48/73	1.404e-08	1.383e-06	BP
II-Blue	GO:0017144	drug metabolic process	898/9323 | 160/1102	1.87e-08	1.8e-06	BP
II-Blue	GO:0043412	macromolecule modification	2248/7072 | 278/672	2.403e-08	2.261e-06	BP
II-Blue	GO:0019748	secondary metabolic process	636/10242 | 121/1203	2.463e-08	2.267e-06	BP
II-Blue	GO:1901615	organic hydroxy compound metabolic process	759/9672 | 137/1122	3.431e-08	3.091e-06	BP
II-Blue	GO:0009141	nucleoside triphosphate metabolic process	232/692 | 45/73	1.8e-07	1.556e-05	BP
II-Blue	GO:0051273	beta-glucan metabolic process	139/382 | 25/31	1.906e-07	1.614e-05	BP
II-Blue	GO:0055114	oxidation-reduction process	401/10242 | 82/1203	2.37e-07	1.967e-05	BP
II-Blue	GO:0034976	response to endoplasmic reticulum stress	357/1397 | 94/248	1.368e-06	0.0001072	BP
II-Blue	GO:0042221	response to chemical	3841/6497 | 666/1013	1.501e-06	0.0001156	BP
II-Blue	GO:0070085	glycosylation	187/10242 | 45/1203	1.591e-06	0.0001203	BP
II-Blue	GO:0006413	translational initiation	59/1426 | 8/26	4.637e-06	0.0003385	BP
II-Blue	GO:0070271	protein complex biogenesis	613/1486 | 78/130	5.085e-06	0.0003614	BP
II-Blue	GO:0009312	oligosaccharide biosynthetic process	49/195 | 11/13	5.122e-06	0.0003614	BP
II-Blue	GO:0044283	small molecule biosynthetic process	1297/2007 | 204/267	6.318e-06	0.0004346	BP
II-Blue	GO:0042398	cellular modified amino acid biosynthetic process	56/2790 | 16/232	6.364e-06	0.0004346	BP
II-Blue	GO:0042493	response to drug	1022/3841 | 223/666	8.869e-06	0.0005777	BP
II-Blue	GO:0021700	developmental maturation	513/4126 | 88/462	9.716e-06	0.0006233	BP
II-Blue	GO:0022622	root system development	625/2626 | 105/309	1.02e-05	0.0006376	BP
II-Blue	GO:0006810	transport	2987/3064 | 511/512	1.07e-05	0.0006564	BP
II-Blue	GO:0031365	N-terminal protein amino acid modification	153/1813 | 42/266	1.244e-05	0.0007519	BP
II-Blue	GO:0072521	purine-containing compound metabolic process	307/2036 | 54/209	1.261e-05	0.0007519	BP
II-Blue	GO:0005985	sucrose metabolic process	22/193 | 8/14	1.527e-05	0.0008982	BP
II-Blue	GO:0090627	plant epidermal cell differentiation	375/1109 | 62/121	2.124e-05	0.001232	BP
II-Blue	GO:0065008	regulation of biological quality	1532/5549 | 249/731	2.295e-05	0.001313	BP
II-Blue	GO:0007033	vacuole organization	55/1971 | 17/208	2.331e-05	0.001316	BP
II-Blue	GO:0009607	response to biotic stimulus	1420/6497 | 272/1013	2.367e-05	0.001319	BP
II-Blue	GO:0051240	positive regulation of multicellular organismal process	69/175 | 13/14	2.502e-05	0.001376	BP
II-Blue	GO:0005975	carbohydrate metabolic process	1302/8845 | 189/984	2.659e-05	0.001443	BP
II-Blue	GO:0006643	membrane lipid metabolic process	166/1178 | 47/196	2.962e-05	0.001588	BP
II-Blue	GO:0035556	intracellular signal transduction	495/1582 | 121/294	4.636e-05	0.002423	BP
II-Blue	GO:0080050	regulation of seed development	23/126 | 9/14	5.576e-05	0.002879	BP
II-Blue	GO:0005996	monosaccharide metabolic process	330/656 | 78/117	6.388e-05	0.003259	BP
II-Blue	GO:1900673	olefin metabolic process	119/9672 | 29/1122	6.888e-05	0.003472	BP
II-Blue	GO:0006631	fatty acid metabolic process	425/655 | 80/98	7.264e-05	0.003618	BP
II-Blue	GO:1901700	response to oxygen-containing compound	2368/3841 | 454/666	7.363e-05	0.003625	BP
II-Blue	GO:0051649	establishment of localization in cell	1052/1175 | 206/214	8.324e-05	0.004005	BP
II-Blue	GO:0006950	response to stress	3914/6497 | 664/1013	9.034e-05	0.004272	BP
II-Blue	GO:0072593	reactive oxygen species metabolic process	374/9323 | 69/1102	9.081e-05	0.004272	BP
II-Blue	GO:1901137	carbohydrate derivative biosynthetic process	668/1035 | 107/136	0.0001011	0.004705	BP
II-Blue	GO:0048583	regulation of response to stimulus	735/3040 | 150/483	0.0001023	0.004709	BP
II-Blue	GO:0009719	response to endogenous stimulus	1854/6497 | 339/1013	0.0001081	0.004919	BP
II-Blue	GO:0006508	proteolysis	931/3869 | 120/375	0.0001454	0.006548	BP
II-Blue	GO:0016042	lipid catabolic process	252/370 | 70/83	0.0001495	0.006662	BP
II-Blue	GO:0006970	response to osmotic stress	841/2025 | 179/356	0.0001518	0.006696	BP
II-Blue	GO:0001101	response to acid chemical	1557/3841 | 312/666	0.0001669	0.007283	BP
II-Blue	GO:0043248	proteasome assembly	182/587 | 36/71	0.0001726	0.007456	BP
II-Blue	GO:0034284	response to monosaccharide	174/405 | 42/66	0.0001857	0.007861	BP
II-Blue	GO:0043543	protein acylation	181/1813 | 44/266	0.0001994	0.008358	BP
II-Blue	GO:0007568	aging	158/4126 | 33/462	0.0002291	0.009509	BP
II-Blue	GO:0046149	pigment catabolic process	59/349 | 14/33	0.0002317	0.009524	BP
II-Blue	GO:0009308	amine metabolic process	229/5166 | 43/568	0.0002449	0.00997	BP
II-Blue	GO:0032502	developmental process	4126/22203 | 462/2157	0.0002493	0.01001	BP
II-Blue	GO:0008104	protein localization	1076/1344 | 208/236	0.0002506	0.01001	BP
II-Blue	GO:0036211	protein modification process	1813/1922 | 266/270	0.0002581	0.01021	BP
II-Blue	GO:0000394	RNA splicing, via endonucleolytic cleavage and ligation	142/293 | 20/24	0.0002798	0.01092	BP
II-Blue	GO:0051186	cofactor metabolic process	1100/9323 | 166/1102	0.0003021	0.01152	BP
II-Blue	GO:0009060	aerobic respiration	47/114 | 15/19	0.0003233	0.01222	BP
II-Blue	GO:0090421	embryonic meristem initiation	50/171 | 14/22	0.0003474	0.01302	BP
II-Blue	GO:0009814	defense response, incompatible interaction	538/688 | 127/144	0.000479	0.01748	BP
II-Blue	GO:0022607	cellular component assembly	883/1032 | 95/99	0.0004967	0.01798	BP
II-Blue	GO:0006816	calcium ion transport	118/210 | 28/34	0.000511	0.01834	BP
II-Blue	GO:0009404	toxin metabolic process	224/633 | 59/121	0.0005391	0.01918	BP
II-Blue	GO:0009100	glycoprotein metabolic process	195/467 | 46/78	0.0006136	0.02147	BP
II-Blue	GO:0034285	response to disaccharide	213/405 | 47/66	0.0006429	0.02231	BP
II-Blue	GO:0072350	tricarboxylic acid metabolic process	23/1864 | 11/324	0.0006894	0.02373	BP
II-Blue	GO:0098771	inorganic ion homeostasis	144/241 | 37/46	0.0009365	0.03158	BP
II-Blue	GO:0044087	regulation of cellular component biogenesis	129/567 | 23/56	0.0009398	0.03158	BP
II-Blue	GO:0009646	response to absence of light	37/283 | 13/43	0.0009617	0.03206	BP
II-Blue	GO:0090351	seedling development	248/2228 | 42/239	0.001053	0.03431	BP
II-Blue	GO:0009723	response to ethylene	353/1849 | 85/336	0.001152	0.03724	BP
II-Blue	GO:0048468	cell development	663/1087 | 88/119	0.00121	0.0388	BP
II-Blue	GO:0006793	phosphorus metabolic process	1947/9323 | 269/1102	0.001425	0.04469	BP
II-Blue	GO:0016052	carbohydrate catabolic process	336/493 | 74/91	0.00157	0.04887	BP
II-Blue	GO:0043574	peroxisomal transport	97/960 | 33/205	0.00159	0.04913	BP
III-Brown	GO:0071840	cellular component organization or biogenesis	3450/22203 | 502/1801	1.53e-44	2.01e-41	BP
III-Brown	GO:0006081	cellular aldehyde metabolic process	433/8911 | 146/941	4.5e-41	3.549e-38	BP
III-Brown	GO:0009987	cellular process	11724/22203 | 1208/1801	1.114e-37	7.323e-35	BP
III-Brown	GO:0009657	plastid organization	389/1971 | 162/349	3.192e-37	1.573e-34	BP
III-Brown	GO:0008152	metabolic process	10242/22203 | 1084/1801	6.559e-36	2.874e-33	BP
III-Brown	GO:0051186	cofactor metabolic process	1100/9323 | 243/997	2.613e-32	8.587e-30	BP
III-Brown	GO:0015979	photosynthesis	419/9323 | 122/997	9.133e-27	2.572e-24	BP
III-Brown	GO:0061024	membrane organization	215/2996 | 92/469	2.237e-23	5.537e-21	BP
III-Brown	GO:1901135	carbohydrate derivative metabolic process	1228/9672 | 237/1016	2.247e-23	5.537e-21	BP
III-Brown	GO:0065007	biological regulation	5549/22203 | 630/1801	3.406e-23	7.9e-21	BP
III-Brown	GO:0006793	phosphorus metabolic process	1947/9323 | 329/997	1.82e-21	3.778e-19	BP
III-Brown	GO:0006790	sulfur compound metabolic process	713/9323 | 159/997	4.794e-21	9.452e-19	BP
III-Brown	GO:0006090	pyruvate metabolic process	418/1330 | 128/216	1.522e-20	2.727e-18	BP
III-Brown	GO:0006091	generation of precursor metabolites and energy	615/9323 | 140/997	2.274e-19	3.899e-17	BP
III-Brown	GO:0032501	multicellular organismal process	3812/22203 | 447/1801	5.796e-18	9.522e-16	BP
III-Brown	GO:0044281	small molecule metabolic process	2706/10242 | 408/1084	6.483e-18	1.023e-15	BP
III-Brown	GO:0032502	developmental process	4126/22203 | 469/1801	2.179e-16	3.305e-14	BP
III-Brown	GO:0042440	pigment metabolic process	349/10242 | 90/1084	2.299e-16	3.358e-14	BP
III-Brown	GO:0050896	response to stimulus	6497/22203 | 676/1801	2e-15	2.817e-13	BP
III-Brown	GO:0034660	ncRNA metabolic process	427/3202 | 103/384	2.65e-14	3.483e-12	BP
III-Brown	GO:0046490	isopentenyl diphosphate metabolic process	234/410 | 93/108	1.142e-13	1.453e-11	BP
III-Brown	GO:0051179	localization	3270/22203 | 374/1801	3.257e-13	3.892e-11	BP
III-Brown	GO:0042793	plastid transcription	72/2189 | 31/240	1.079e-12	1.251e-10	BP
III-Brown	GO:0005975	carbohydrate metabolic process	1302/8845 | 214/936	1.287e-12	1.45e-10	BP
III-Brown	GO:0006720	isoprenoid metabolic process	498/1178 | 128/198	3.047e-12	3.337e-10	BP
III-Brown	GO:0000003	reproduction	2395/22203 | 285/1801	5.698e-12	6.072e-10	BP
III-Brown	GO:0006629	lipid metabolic process	1386/8845 | 222/936	6.413e-12	6.655e-10	BP
III-Brown	GO:0016108	tetraterpenoid metabolic process	106/291 | 45/60	7.871e-12	7.958e-10	BP
III-Brown	GO:0072524	pyridine-containing compound metabolic process	383/2053 | 108/333	2.094e-11	2.064e-09	BP
III-Brown	GO:0009311	oligosaccharide metabolic process	212/1302 | 70/214	3.42e-11	3.289e-09	BP
III-Brown	GO:1901360	organic cyclic compound metabolic process	5106/9672 | 632/1016	1.036e-10	9.725e-09	BP
III-Brown	GO:0044093	positive regulation of molecular function	122/251 | 47/56	8.085e-10	7.414e-08	BP
III-Brown	GO:0051644	plastid localization	105/178 | 44/47	1.856e-09	1.663e-07	BP
III-Brown	GO:0006725	cellular aromatic compound metabolic process	4901/9323 | 611/997	2.843e-09	2.491e-07	BP
III-Brown	GO:0046483	heterocycle metabolic process	4619/9323 | 580/997	4.631e-09	3.97e-07	BP
III-Brown	GO:0031163	metallo-sulfur cluster assembly	99/883 | 41/164	1.34e-08	1.111e-06	BP
III-Brown	GO:0009069	serine family amino acid metabolic process	255/534 | 65/87	2.371e-08	1.908e-06	BP
III-Brown	GO:0051640	organelle localization	178/1264 | 47/158	2.864e-08	2.259e-06	BP
III-Brown	GO:0072598	protein localization to chloroplast	71/524 | 24/60	3.269e-08	2.528e-06	BP
III-Brown	GO:0010218	response to far red light	99/411 | 33/63	9.355e-08	7.094e-06	BP
III-Brown	GO:0019637	organophosphate metabolic process	1093/1936 | 227/328	1.548e-07	1.152e-05	BP
III-Brown	GO:0009628	response to abiotic stimulus	2800/6497 | 354/676	1.923e-07	1.404e-05	BP
III-Brown	GO:0048731	system development	2626/3470 | 363/426	2.115e-07	1.516e-05	BP
III-Brown	GO:0043473	pigmentation	113/22203 | 27/1801	2.556e-07	1.768e-05	BP
III-Brown	GO:0065009	regulation of molecular function	251/5549 | 56/630	2.884e-07	1.961e-05	BP
III-Brown	GO:0051156	glucose 6-phosphate metabolic process	182/735 | 72/184	3.372e-07	2.253e-05	BP
III-Brown	GO:0016043	cellular component organization	2996/3446 | 469/502	4.154e-07	2.73e-05	BP
III-Brown	GO:0044042	glucan metabolic process	382/668 | 104/138	5.966e-07	3.794e-05	BP
III-Brown	GO:0006396	RNA processing	879/3017 | 138/342	1.539e-06	9.481e-05	BP
III-Brown	GO:0005982	starch metabolic process	233/382 | 83/104	1.865e-06	0.0001114	BP
III-Brown	GO:0042044	fluid transport	141/2987 | 34/319	2.232e-06	0.0001314	BP
III-Brown	GO:0006739	NADP metabolic process	186/372 | 73/106	3.122e-06	0.0001784	BP
III-Brown	GO:0033013	tetrapyrrole metabolic process	220/2049 | 61/334	3.723e-06	0.0002097	BP
III-Brown	GO:0009825	multidimensional cell growth	111/722 | 24/64	4.148e-06	0.0002304	BP
III-Brown	GO:0006996	organelle organization	1971/2996 | 349/469	8.025e-06	0.0004276	BP
III-Brown	GO:0009790	embryo development	591/3470 | 105/426	1.203e-05	0.0006323	BP
III-Brown	GO:0017144	drug metabolic process	898/9323 | 134/997	2.243e-05	0.001164	BP
III-Brown	GO:0010114	response to red light	104/411 | 30/63	2.375e-05	0.001216	BP
III-Brown	GO:0010016	shoot system morphogenesis	474/828 | 96/131	2.836e-05	0.001434	BP
III-Brown	GO:0010304	PSII associated light-harvesting complex II catabolic process	28/471 | 10/42	4.378e-05	0.002158	BP
III-Brown	GO:0051656	establishment of organelle localization	108/142 | 44/46	4.86e-05	0.002366	BP
III-Brown	GO:0000023	maltose metabolic process	152/193 | 63/67	5.957e-05	0.00283	BP
III-Brown	GO:0009735	response to cytokinin	266/1849 | 48/200	8.259e-05	0.003877	BP
III-Brown	GO:0035670	plant-type ovary development	160/258 | 38/44	0.00012	0.005568	BP
III-Brown	GO:0009637	response to blue light	128/1191 | 35/183	0.0001544	0.007078	BP
III-Brown	GO:0007275	multicellular organism development	3470/3761 | 426/443	0.0003117	0.01381	BP
III-Brown	GO:0009888	tissue development	1223/4038 | 173/463	0.0003169	0.01388	BP
III-Brown	GO:0009743	response to carbohydrate	405/1875 | 62/197	0.0004109	0.01761	BP
III-Brown	GO:0031407	oxylipin metabolic process	24/425 | 10/58	0.0004483	0.0188	BP
III-Brown	GO:0043412	macromolecule modification	2248/7072 | 270/723	0.0004705	0.01953	BP
III-Brown	GO:0033559	unsaturated fatty acid metabolic process	70/425 | 19/58	0.0007287	0.02986	BP
III-Brown	GO:0001505	regulation of neurotransmitter levels	69/1532 | 18/183	0.0007345	0.02986	BP
III-Brown	GO:0005976	polysaccharide metabolic process	668/877 | 138/161	0.0007778	0.03129	BP
III-Brown	GO:0030091	protein repair	10/3544 | 5/308	0.0008388	0.03341	BP
III-Brown	GO:0048518	positive regulation of biological process	991/4800 | 139/534	0.0008643	0.03374	BP
III-Brown	GO:0010038	response to metal ion	598/1377 | 82/147	0.0009821	0.03796	BP
III-Brown	GO:0046471	phosphatidylglycerol metabolic process	64/186 | 17/27	0.001021	0.03907	BP
III-Brown	GO:0010154	fruit development	746/1744 | 127/244	0.001057	0.04008	BP
III-Brown	GO:0016246	RNA interference	184/254 | 36/39	0.001106	0.04114	BP
III-Brown	GO:0017014	protein nitrosylation	16/1813 | 7/209	0.001125	0.04147	BP
III-Brown	GO:0009615	response to virus	184/1419 | 32/147	0.001175	0.04289	BP
III-Brown	GO:0009314	response to radiation	1266/2800 | 187/354	0.001287	0.04636	BP
III-Brown	GO:0022900	electron transport chain	92/194 | 29/42	0.001293	0.04636	BP
III-Brown	GO:0016458	gene silencing	453/708 | 67/85	0.00131	0.04636	BP
III-Brown	GO:0055114	oxidation-reduction process	401/10242 | 62/1084	0.001322	0.04636	BP
IV-Yellow	GO:0050896	response to stimulus	6497/22203 | 501/1188	1.41e-22	2.484e-19	BP
IV-Yellow	GO:0065007	biological regulation	5549/22203 | 425/1188	1.211e-17	1.423e-14	BP
IV-Yellow	GO:0051179	localization	3270/22203 | 262/1188	2.514e-12	1.483e-09	BP
IV-Yellow	GO:0009056	catabolic process	1731/10242 | 174/631	2.682e-12	1.483e-09	BP
IV-Yellow	GO:0009987	cellular process	11724/22203 | 740/1188	7.738e-12	3.409e-09	BP
IV-Yellow	GO:0023052	signaling	1676/22203 | 144/1188	7.315e-09	2.148e-06	BP
IV-Yellow	GO:0032502	developmental process	4126/22203 | 292/1188	7.766e-08	2.105e-05	BP
IV-Yellow	GO:0008152	metabolic process	10242/22203 | 631/1188	4.199e-07	0.0001004	BP
IV-Yellow	GO:0006508	proteolysis	931/3869 | 91/239	4.272e-07	0.0001004	BP
IV-Yellow	GO:0032501	multicellular organismal process	3812/22203 | 268/1188	5.851e-07	0.0001198	BP
IV-Yellow	GO:0016192	vesicle-mediated transport	503/2987 | 71/246	6.117e-07	0.0001198	BP
IV-Yellow	GO:0007033	vacuole organization	55/1971 | 16/155	2.016e-06	0.0003229	BP
IV-Yellow	GO:0051704	multi-organism process	2059/22203 | 157/1188	2.889e-06	0.0004256	BP
IV-Yellow	GO:0070085	glycosylation	187/10242 | 29/631	3.519e-06	0.0004769	BP
IV-Yellow	GO:0000003	reproduction	2395/22203 | 176/1188	6.456e-06	0.0008145	BP
IV-Yellow	GO:0030258	lipid modification	191/1178 | 33/98	6.472e-06	0.0008145	BP
IV-Yellow	GO:0043412	macromolecule modification	2248/7072 | 172/415	1.237e-05	0.001504	BP
IV-Yellow	GO:0002376	immune system process	986/22203 | 84/1188	1.638e-05	0.001924	BP
IV-Yellow	GO:0071840	cellular component organization or biogenesis	3450/22203 | 232/1188	8.634e-05	0.00902	BP
IV-Yellow	GO:0042157	lipoprotein metabolic process	159/3869 | 23/239	8.703e-05	0.00902	BP
IV-Yellow	GO:0008219	cell death	496/11724 | 53/740	0.0001057	0.01035	BP
IV-Yellow	GO:0007031	peroxisome organization	124/1971 | 22/155	0.0001509	0.01437	BP
IV-Yellow	GO:0007154	cell communication	2028/11724 | 165/740	0.0001855	0.01676	BP
IV-Yellow	GO:0061919	process utilizing autophagic mechanism	73/11724 | 13/740	0.0005769	0.0484	BP
V-Green	GO:0065007	biological regulation	5549/22203 | 364/846	1.288e-31	1.874e-28	BP
V-Green	GO:0070085	glycosylation	187/10242 | 45/459	3.334e-21	2.425e-18	BP
V-Green	GO:0009987	cellular process	11724/22203 | 578/846	6.398e-21	3.722e-18	BP
V-Green	GO:0050896	response to stimulus	6497/22203 | 372/846	1.554e-20	7.534e-18	BP
V-Green	GO:0009629	response to gravity	162/2800 | 43/168	1.634e-18	6.792e-16	BP
V-Green	GO:0007049	cell cycle	795/11724 | 99/578	2.201e-18	8.002e-16	BP
V-Green	GO:0032502	developmental process	4126/22203 | 255/846	7.692e-17	2.486e-14	BP
V-Green	GO:0032501	multicellular organismal process	3812/22203 | 240/846	1.101e-16	3.204e-14	BP
V-Green	GO:0009606	tropism	166/2097 | 44/156	1.488e-15	3.534e-13	BP
V-Green	GO:0000003	reproduction	2395/22203 | 168/846	1.738e-15	3.534e-13	BP
V-Green	GO:0071840	cellular component organization or biogenesis	3450/22203 | 219/846	1.822e-15	3.534e-13	BP
V-Green	GO:0009100	glycoprotein metabolic process	195/467 | 45/50	7.627e-14	1.305e-11	BP
V-Green	GO:0023052	signaling	1676/22203 | 121/846	5.004e-12	8.087e-10	BP
V-Green	GO:0051301	cell division	339/11724 | 47/578	9.907e-11	1.517e-08	BP
V-Green	GO:1901137	carbohydrate derivative biosynthetic process	668/1035 | 62/65	1.422e-09	1.881e-07	BP
V-Green	GO:0016192	vesicle-mediated transport	503/2987 | 55/150	1.492e-09	1.887e-07	BP
V-Green	GO:0043412	macromolecule modification	2248/7072 | 168/368	7.832e-09	9.493e-07	BP
V-Green	GO:0016071	mRNA metabolic process	372/3202 | 51/198	8.842e-09	1.003e-06	BP
V-Green	GO:0009056	catabolic process	1731/10242 | 125/459	8.968e-09	1.003e-06	BP
V-Green	GO:0022610	biological adhesion	94/22203 | 17/846	8.599e-08	8.625e-06	BP
V-Green	GO:0010026	trichome differentiation	169/484 | 33/46	9.545e-08	9.256e-06	BP
V-Green	GO:1901361	organic cyclic compound catabolic process	302/761 | 42/58	1.548e-07	1.408e-05	BP
V-Green	GO:0007017	microtubule-based process	263/11724 | 34/578	2.337e-07	2.06e-05	BP
V-Green	GO:0043170	macromolecule metabolic process	7072/9672 | 368/443	2.971e-07	2.542e-05	BP
V-Green	GO:0030029	actin filament-based process	244/11724 | 32/578	3.83e-07	3.183e-05	BP
V-Green	GO:0008152	metabolic process	10242/22203 | 459/846	8.315e-07	6.719e-05	BP
V-Green	GO:0090066	regulation of anatomical structure size	167/1532 | 23/77	2.258e-06	0.0001776	BP
V-Green	GO:0007059	chromosome segregation	194/11724 | 26/578	3.165e-06	0.0002423	BP
V-Green	GO:0030258	lipid modification	191/1178 | 17/34	3.457e-06	0.0002514	BP
V-Green	GO:0050789	regulation of biological process	4800/5549 | 341/364	4.946e-06	0.0003501	BP
V-Green	GO:0006807	nitrogen compound metabolic process	7651/10242 | 382/459	5.085e-06	0.0003501	BP
V-Green	GO:0007154	cell communication	2028/11724 | 141/578	5.811e-06	0.0003842	BP
V-Green	GO:0051704	multi-organism process	2059/22203 | 115/846	1.825e-05	0.001083	BP
V-Green	GO:0046483	heterocycle metabolic process	4619/9323 | 255/431	2.561e-05	0.00149	BP
V-Green	GO:0044270	cellular nitrogen compound catabolic process	295/627 | 41/56	3.002e-05	0.001712	BP
V-Green	GO:0009605	response to external stimulus	2097/6497 | 156/372	3.573e-05	0.001999	BP
V-Green	GO:0090626	plant epidermis morphogenesis	298/598 | 41/54	3.861e-05	0.002119	BP
V-Green	GO:0051179	localization	3270/22203 | 166/846	4.762e-05	0.002565	BP
V-Green	GO:1901699	cellular response to nitrogen compound	176/403 | 23/29	5.636e-05	0.002981	BP
V-Green	GO:0043331	response to dsRNA	144/330 | 21/26	6.747e-05	0.003505	BP
V-Green	GO:0007010	cytoskeleton organization	489/1971 | 60/157	7.121e-05	0.003634	BP
V-Green	GO:0046700	heterocycle catabolic process	296/600 | 42/57	7.793e-05	0.003769	BP
V-Green	GO:1903409	reactive oxygen species biosynthetic process	85/295 | 15/22	7.862e-05	0.003769	BP
V-Green	GO:0002376	immune system process	986/22203 | 62/846	7.904e-05	0.003769	BP
V-Green	GO:0048519	negative regulation of biological process	1337/4800 | 126/341	9.409e-05	0.004414	BP
V-Green	GO:0009892	negative regulation of metabolic process	809/1049 | 95/105	0.0001803	0.008194	BP
V-Green	GO:0019674	NAD metabolic process	6/372 | 3/9	0.0001903	0.008474	BP
V-Green	GO:0040029	regulation of gene expression, epigenetic	433/2332 | 51/173	0.0001923	0.008474	BP
V-Green	GO:0060151	peroxisome localization	44/178 | 9/12	0.0002083	0.008781	BP
V-Green	GO:0051645	Golgi localization	44/178 | 9/12	0.0002083	0.008781	BP
V-Green	GO:0051646	mitochondrion localization	44/178 | 9/12	0.0002083	0.008781	BP
V-Green	GO:0019439	aromatic compound catabolic process	294/621 | 40/57	0.0002245	0.00933	BP
V-Green	GO:0006996	organelle organization	1971/2996 | 157/204	0.00023	0.009424	BP
V-Green	GO:0008283	cell proliferation	266/22203 | 23/846	0.0002336	0.009438	BP
V-Green	GO:0070589	cellular component macromolecule biosynthetic process	195/673 | 21/37	0.0002571	0.01024	BP
V-Green	GO:0009059	macromolecule biosynthetic process	4468/4990 | 236/247	0.0004036	0.01586	BP
V-Green	GO:0007275	multicellular organism development	3470/3761 | 230/236	0.0004547	0.01764	BP
V-Green	GO:0006725	cellular aromatic compound metabolic process	4901/9323 | 260/431	0.0005464	0.02058	BP
V-Green	GO:0051258	protein polymerization	183/587 | 20/34	0.0005487	0.02058	BP
V-Green	GO:0060249	anatomical structure homeostasis	64/366 | 10/20	0.0005997	0.02208	BP
V-Green	GO:0010212	response to ionizing radiation	93/1266 | 13/66	0.0006222	0.02263	BP
V-Green	GO:0044764	multi-organism cellular process	33/1761 | 8/110	0.0006705	0.02401	BP
V-Green	GO:0009615	response to virus	184/1419 | 22/85	0.0006768	0.02401	BP
V-Green	GO:0009846	pollen germination	49/343 | 7/13	0.0007053	0.02472	BP
V-Green	GO:0016310	phosphorylation	943/1859 | 50/72	0.0008004	0.02772	BP
V-Green	GO:0043574	peroxisomal transport	97/960 | 15/63	0.0008181	0.028	BP
V-Green	GO:0043090	amino acid import	75/256 | 11/16	0.0008694	0.02941	BP
V-Green	GO:0016246	RNA interference	184/254 | 26/27	0.001211	0.03957	BP
VI-Red	GO:0032259	methylation	528/10242 | 57/299	2.468e-18	7.868e-16	BP
VI-Red	GO:0043094	cellular metabolic compound salvage	182/9323 | 31/284	3.07e-15	7.613e-13	BP
VI-Red	GO:0043603	cellular amide metabolic process	1500/5657 | 103/202	3.926e-14	7.303e-12	BP
VI-Red	GO:0008152	metabolic process	10242/22203 | 299/478	2.26e-13	3.88e-11	BP
VI-Red	GO:0009987	cellular process	11724/22203 | 327/478	1.714e-12	2.732e-10	BP
VI-Red	GO:0009451	RNA modification	394/993 | 50/61	3.612e-12	5.374e-10	BP
VI-Red	GO:0071840	cellular component organization or biogenesis	3450/22203 | 120/478	3.059e-08	3.414e-06	BP
VI-Red	GO:0043248	proteasome assembly	182/587 | 22/28	1.448e-07	1.405e-05	BP
VI-Red	GO:0035966	response to topologically incorrect protein	369/1675 | 25/43	2.112e-07	1.965e-05	BP
VI-Red	GO:0044085	cellular component biogenesis	1486/3450 | 79/120	2.679e-07	2.3e-05	BP
VI-Red	GO:0022613	ribonucleoprotein complex biogenesis	416/1486 | 42/79	1.085e-06	8.649e-05	BP
VI-Red	GO:0007005	mitochondrion organization	125/1971 | 12/49	3.081e-05	0.002084	BP
VI-Red	GO:0006839	mitochondrial transport	149/2987 | 13/71	3.313e-05	0.002175	BP
VI-Red	GO:0051788	response to misfolded protein	182/369 | 22/25	3.57e-05	0.002277	BP
VI-Red	GO:0043933	macromolecular complex subunit organization	658/2996 | 35/86	5.582e-05	0.003461	BP
VI-Red	GO:0006807	nitrogen compound metabolic process	7651/10242 | 251/299	6.502e-05	0.003922	BP
VI-Red	GO:0009259	ribonucleotide metabolic process	384/551 | 25/25	9.393e-05	0.005375	BP
VI-Red	GO:0006913	nucleocytoplasmic transport	192/2987 | 14/71	0.0001183	0.006602	BP
VI-Red	GO:0043632	modification-dependent macromolecule catabolic process	357/609 | 27/30	0.0001352	0.007359	BP
VI-Red	GO:0080129	proteasome core complex assembly	126/182 | 22/22	0.0001641	0.00872	BP
VI-Red	GO:0043170	macromolecule metabolic process	7072/9672 | 234/286	0.0003136	0.01591	BP
VI-Red	GO:0010038	response to metal ion	598/1377 | 23/31	0.0004465	0.0212	BP
VI-Red	GO:0010467	gene expression	4222/7072 | 164/234	0.0005242	0.02437	BP
VI-Red	GO:0019637	organophosphate metabolic process	1093/1936 | 41/52	0.0005438	0.02477	BP
VI-Red	GO:0070647	protein modification by small protein conjugation or removal	351/1813 | 17/40	0.0005808	0.02593	BP
VI-Red	GO:1901566	organonitrogen compound biosynthetic process	2790/3617 | 125/142	0.0005993	0.02623	BP
VI-Red	GO:0071466	cellular response to xenobiotic stimulus	2/56 | 2/2	0.0006494	0.02686	BP
VI-Red	GO:0033036	macromolecule localization	1344/3270 | 45/75	0.0006499	0.02686	BP
VI-Red	GO:1901564	organonitrogen compound metabolic process	5166/7639 | 193/251	0.0006815	0.02766	BP
VI-Red	GO:0042274	ribosomal small subunit biogenesis	18/410 | 7/42	0.0009771	0.03696	BP
VI-Red	GO:0042886	amide transport	1133/1673 | 43/49	0.0009944	0.03699	BP
VI-Red	GO:0044271	cellular nitrogen compound biosynthetic process	4016/4549 | 149/156	0.001313	0.04728	BP
VII-Black	GO:0072527	pyrimidine-containing compound metabolic process	155/2053 | 61/130	2.524e-38	1.731e-35	BP
VII-Black	GO:0032259	methylation	528/10242 | 78/299	1.001e-34	5.151e-32	BP
VII-Black	GO:0006913	nucleocytoplasmic transport	192/2987 | 47/106	4.909e-30	2.02e-27	BP
VII-Black	GO:0006839	mitochondrial transport	149/2987 | 37/106	2.215e-23	5.698e-21	BP
VII-Black	GO:0007005	mitochondrion organization	125/1971 | 37/94	2.532e-22	5.79e-20	BP
VII-Black	GO:0009987	cellular process	11724/22203 | 335/458	1.633e-19	2.801e-17	BP
VII-Black	GO:0071840	cellular component organization or biogenesis	3450/22203 | 145/458	2.364e-18	3.475e-16	BP
VII-Black	GO:0033036	macromolecule localization	1344/3270 | 88/108	2.666e-18	3.657e-16	BP
VII-Black	GO:0009451	RNA modification	394/993 | 71/86	1.76e-17	2.263e-15	BP
VII-Black	GO:0051641	cellular localization	1264/3270 | 84/108	4.078e-17	4.937e-15	BP
VII-Black	GO:0008152	metabolic process	10242/22203 | 299/458	6.085e-17	6.957e-15	BP
VII-Black	GO:0046483	heterocycle metabolic process	4619/9323 | 205/282	8.152e-16	8.83e-14	BP
VII-Black	GO:0033365	protein localization to organelle	524/992 | 73/81	7.195e-14	7.051e-12	BP
VII-Black	GO:0006725	cellular aromatic compound metabolic process	4901/9323 | 207/282	2.789e-13	2.609e-11	BP
VII-Black	GO:0019637	organophosphate metabolic process	1093/1936 | 82/91	8.055e-13	7.208e-11	BP
VII-Black	GO:0022613	ribonucleoprotein complex biogenesis	416/1486 | 43/60	8.763e-13	7.514e-11	BP
VII-Black	GO:0006807	nitrogen compound metabolic process	7651/10242 | 271/299	1.318e-12	1.085e-10	BP
VII-Black	GO:0009259	ribonucleotide metabolic process	384/551 | 67/67	4.482e-12	3.548e-10	BP
VII-Black	GO:1901360	organic cyclic compound metabolic process	5106/9672 | 209/292	2.184e-11	1.665e-09	BP
VII-Black	GO:0071702	organic substance transport	1663/2987 | 90/106	6.876e-11	5.054e-09	BP
VII-Black	GO:0017038	protein import	256/1017 | 47/83	1.581e-10	1.122e-08	BP
VII-Black	GO:0009553	embryo sac development	246/534 | 39/43	1.934e-10	1.327e-08	BP
VII-Black	GO:1901135	carbohydrate derivative metabolic process	1228/9672 | 76/292	3.041e-10	2.019e-08	BP
VII-Black	GO:0042886	amide transport	1133/1673 | 84/89	4.493e-10	2.889e-08	BP
VII-Black	GO:0071705	nitrogen compound transport	1673/2987 | 89/106	4.707e-10	2.936e-08	BP
VII-Black	GO:0051169	nuclear transport	67/960 | 19/58	1.008e-09	6.099e-08	BP
VII-Black	GO:0043412	macromolecule modification	2248/7072 | 116/230	1.833e-09	1.078e-07	BP
VII-Black	GO:0034504	protein localization to nucleus	144/524 | 42/73	4.482e-09	2.562e-07	BP
VII-Black	GO:0000003	reproduction	2395/22203 | 91/458	5.519e-09	3.07e-07	BP
VII-Black	GO:0044703	multi-organism reproductive process	317/834 | 31/37	6.68e-09	3.618e-07	BP
VII-Black	GO:0032501	multicellular organismal process	3812/22203 | 127/458	8.826e-09	4.657e-07	BP
VII-Black	GO:0071166	ribonucleoprotein complex localization	67/1264 | 19/84	1.087e-08	5.228e-07	BP
VII-Black	GO:0070647	protein modification by small protein conjugation or removal	351/1813 | 29/54	1.092e-08	5.228e-07	BP
VII-Black	GO:0006403	RNA localization	68/1344 | 19/88	1.205e-08	5.636e-07	BP
VII-Black	GO:0055086	nucleobase-containing small molecule metabolic process	769/1130 | 81/88	2.874e-08	1.314e-06	BP
VII-Black	GO:0032504	multicellular organism reproduction	427/2270 | 39/90	3.901e-08	1.745e-06	BP
VII-Black	GO:0048229	gametophyte development	534/3470 | 43/124	4.952e-08	2.123e-06	BP
VII-Black	GO:0070585	protein localization to mitochondrion	105/524 | 33/73	9.607e-08	3.802e-06	BP
VII-Black	GO:0032502	developmental process	4126/22203 | 130/458	1.581e-07	5.915e-06	BP
VII-Black	GO:1901137	carbohydrate derivative biosynthetic process	668/1035 | 65/72	2.585e-07	9.333e-06	BP
VII-Black	GO:0019693	ribose phosphate metabolic process	551/735 | 67/69	2.683e-07	9.521e-06	BP
VII-Black	GO:0051179	localization	3270/22203 | 108/458	2.743e-07	9.569e-06	BP
VII-Black	GO:0048284	organelle fusion	54/1971 | 13/94	6.353e-07	2.143e-05	BP
VII-Black	GO:0044281	small molecule metabolic process	2706/10242 | 117/299	7.653e-07	2.54e-05	BP
VII-Black	GO:0015931	nucleobase-containing compound transport	125/1502 | 22/88	8.579e-07	2.802e-05	BP
VII-Black	GO:0051604	protein maturation	68/2025 | 14/94	1.282e-06	4.124e-05	BP
VII-Black	GO:0034641	cellular nitrogen compound metabolic process	5657/7391 | 232/264	1.689e-06	5.349e-05	BP
VII-Black	GO:0006793	phosphorus metabolic process	1947/9323 | 91/282	3.81e-06	0.0001136	BP
VII-Black	GO:0006396	RNA processing	879/3017 | 58/121	6.422e-06	0.0001862	BP
VII-Black	GO:2000241	regulation of reproductive process	428/1225 | 27/39	9.785e-06	0.0002797	BP
VII-Black	GO:0022412	cellular process involved in reproduction in multicellular organism	188/399 | 31/39	1.484e-05	0.0004079	BP
VII-Black	GO:0046390	ribose phosphate biosynthetic process	166/192 | 61/61	1.987e-05	0.000538	BP
VII-Black	GO:0051239	regulation of multicellular organismal process	575/1904 | 31/54	2.304e-05	0.0006157	BP
VII-Black	GO:0006997	nucleus organization	86/1971 | 14/94	3.194e-05	0.0008235	BP
VII-Black	GO:0009639	response to red or far red light	411/1191 | 25/37	3.201e-05	0.0008235	BP
VII-Black	GO:1901293	nucleoside phosphate biosynthetic process	269/303 | 72/72	5.242e-05	0.001269	BP
VII-Black	GO:1901566	organonitrogen compound biosynthetic process	2790/3617 | 141/158	5.356e-05	0.001282	BP
VII-Black	GO:0000338	protein deneddylation	101/183 | 19/20	5.651e-05	0.001337	BP
VII-Black	GO:0043288	apocarotenoid metabolic process	43/498 | 5/7	7.076e-05	0.001636	BP
VII-Black	GO:0044238	primary metabolic process	8845/10242 | 279/299	8.682e-05	0.001985	BP
VII-Black	GO:0006996	organelle organization	1971/2996 | 94/115	9.107e-05	0.00206	BP
VII-Black	GO:0044271	cellular nitrogen compound biosynthetic process	4016/4549 | 166/172	9.503e-05	0.002126	BP
VII-Black	GO:0008104	protein localization	1076/1344 | 83/88	0.0001039	0.0023	BP
VII-Black	GO:0008213	protein alkylation	293/1813 | 20/54	0.0001312	0.002873	BP
VII-Black	GO:0007292	female gamete generation	146/206 | 30/31	0.0001374	0.002947	BP
VII-Black	GO:0090407	organophosphate biosynthetic process	727/920 | 76/81	0.0001375	0.002947	BP
VII-Black	GO:0034660	ncRNA metabolic process	427/3202 | 35/146	0.0002541	0.005336	BP
VII-Black	GO:0090501	RNA phosphodiester bond hydrolysis	26/64 | 10/11	0.0002818	0.005859	BP
VII-Black	GO:0006354	DNA-templated transcription, elongation	126/2189 | 9/42	0.00046	0.009373	BP
VII-Black	GO:0010467	gene expression	4222/7072 | 161/230	0.0006433	0.01285	BP
VII-Black	GO:0050657	nucleic acid transport	68/125 | 19/22	0.0006639	0.01314	BP
VII-Black	GO:0061458	reproductive system development	1744/2626 | 67/81	0.0007296	0.0143	BP
VII-Black	GO:0006714	sesquiterpenoid metabolic process	52/291 | 5/6	0.0008011	0.01555	BP
VII-Black	GO:0009790	embryo development	591/3470 | 35/124	0.001064	0.01991	BP
VII-Black	GO:0030154	cell differentiation	1109/1438 | 41/43	0.00116	0.02132	BP
VII-Black	GO:0050793	regulation of developmental process	881/2032 | 35/55	0.00171	0.03115	BP
VII-Black	GO:0007275	multicellular organism development	3470/3761 | 124/126	0.002336	0.04181	BP
VII-Black	GO:0016070	RNA metabolic process	3202/3678 | 146/155	0.002585	0.04548	BP
VIII-Pink	GO:0008152	metabolic process	10242/22203 | 262/458	1.016e-06	0.0006377	BP
VIII-Pink	GO:0009987	cellular process	11724/22203 | 291/458	1.772e-06	0.00089	BP
VIII-Pink	GO:0032501	multicellular organismal process	3812/22203 | 117/458	3.241e-06	0.001356	BP
VIII-Pink	GO:0044281	small molecule metabolic process	2706/10242 | 100/262	1.662e-05	0.005961	BP
VIII-Pink	GO:0032502	developmental process	4126/22203 | 119/458	4.919e-05	0.01544	BP
IX-Magenta	GO:0002376	immune system process	986/22203 | 83/367	1.15e-35	2.369e-32	BP
IX-Magenta	GO:0050896	response to stimulus	6497/22203 | 216/367	1.548e-32	1.595e-29	BP
IX-Magenta	GO:0023052	signaling	1676/22203 | 91/367	9.519e-25	6.54e-22	BP
IX-Magenta	GO:0065007	biological regulation	5549/22203 | 176/367	8.674e-22	4.469e-19	BP
IX-Magenta	GO:0008219	cell death	496/11724 | 48/240	6.897e-20	2.843e-17	BP
IX-Magenta	GO:0045730	respiratory burst	121/10242 | 26/215	1.768e-19	6.073e-17	BP
IX-Magenta	GO:0042493	response to drug	1022/3841 | 90/147	2.4e-19	7.066e-17	BP
IX-Magenta	GO:0007154	cell communication	2028/11724 | 100/240	2.865e-19	7.381e-17	BP
IX-Magenta	GO:0051704	multi-organism process	2059/22203 | 92/367	3.549e-19	8.128e-17	BP
IX-Magenta	GO:1901698	response to nitrogen compound	799/3841 | 72/147	7.659e-15	1.316e-12	BP
IX-Magenta	GO:0042537	benzene-containing compound metabolic process	261/4858 | 28/98	6.046e-14	9.585e-12	BP
IX-Magenta	GO:0051179	localization	3270/22203 | 107/367	7.329e-13	1.079e-10	BP
IX-Magenta	GO:0010243	response to organonitrogen compound	444/649 | 68/68	1.045e-12	1.435e-10	BP
IX-Magenta	GO:0072657	protein localization to membrane	379/992 | 43/51	4.794e-12	6.175e-10	BP
IX-Magenta	GO:0009607	response to biotic stimulus	1420/6497 | 89/216	6.084e-11	6.967e-09	BP
IX-Magenta	GO:0006952	defense response	1606/3914 | 102/154	1.087e-10	1.179e-08	BP
IX-Magenta	GO:0016310	phosphorylation	943/1859 | 51/59	5.195e-09	5.353e-07	BP
IX-Magenta	GO:0048583	regulation of response to stimulus	735/3040 | 59/126	1.246e-08	1.116e-06	BP
IX-Magenta	GO:0009605	response to external stimulus	2097/6497 | 109/216	1.348e-08	1.158e-06	BP
IX-Magenta	GO:0017144	drug metabolic process	898/9323 | 43/189	5.669e-08	4.674e-06	BP
IX-Magenta	GO:1901700	response to oxygen-containing compound	2368/3841 | 120/147	7.97e-08	6.318e-06	BP
IX-Magenta	GO:1900673	olefin metabolic process	119/9672 | 14/205	1.978e-07	1.51e-05	BP
IX-Magenta	GO:0034976	response to endoplasmic reticulum stress	357/1397 | 36/66	2.472e-07	1.819e-05	BP
IX-Magenta	GO:1901615	organic hydroxy compound metabolic process	759/9672 | 38/205	4.499e-07	3.197e-05	BP
IX-Magenta	GO:0009987	cellular process	11724/22203 | 240/367	5.696e-07	3.913e-05	BP
IX-Magenta	GO:0010817	regulation of hormone levels	966/1532 | 59/66	8.928e-07	5.75e-05	BP
IX-Magenta	GO:0008152	metabolic process	10242/22203 | 215/367	9.323e-07	5.822e-05	BP
IX-Magenta	GO:0009225	nucleotide-sugar metabolic process	41/646 | 7/13	3.213e-06	0.0001948	BP
IX-Magenta	GO:0048519	negative regulation of biological process	1337/4800 | 68/151	3.432e-06	0.0002021	BP
IX-Magenta	GO:0072593	reactive oxygen species metabolic process	374/9323 | 22/189	6.479e-06	0.0003709	BP
IX-Magenta	GO:0043412	macromolecule modification	2248/7072 | 67/137	1.887e-05	0.001023	BP
IX-Magenta	GO:0006793	phosphorus metabolic process	1947/9323 | 64/189	1.954e-05	0.001033	BP
IX-Magenta	GO:0015696	ammonium transport	31/280 | 8/15	3.455e-05	0.00178	BP
IX-Magenta	GO:0006986	response to unfolded protein	187/369 | 25/29	3.779e-05	0.0019	BP
IX-Magenta	GO:0009612	response to mechanical stimulus	63/880 | 12/48	5.832e-05	0.002862	BP
IX-Magenta	GO:0071495	cellular response to endogenous stimulus	920/1854 | 58/82	6.045e-05	0.002897	BP
IX-Magenta	GO:0051606	detection of stimulus	144/6497 | 15/216	7.847e-05	0.003492	BP
IX-Magenta	GO:0009611	response to wounding	335/3914 | 28/154	7.963e-05	0.003492	BP
IX-Magenta	GO:0001101	response to acid chemical	1557/3841 | 82/147	0.0001016	0.004274	BP
IX-Magenta	GO:0035556	intracellular signal transduction	495/1582 | 45/91	0.0001497	0.00617	BP
IX-Magenta	GO:0051641	cellular localization	1264/3270 | 60/107	0.0001542	0.006232	BP
IX-Magenta	GO:0015802	basic amino acid transport	27/256 | 8/19	0.0001865	0.007253	BP
IX-Magenta	GO:0051716	cellular response to stimulus	2705/5048 | 116/175	0.000355	0.01355	BP
IX-Magenta	GO:0006950	response to stress	3914/6497 | 154/216	0.0003823	0.01433	BP
IX-Magenta	GO:0051193	regulation of cofactor metabolic process	208/344 | 19/20	0.0004489	0.01652	BP
IX-Magenta	GO:0010618	aerenchyma formation	3/344 | 2/5	0.0005055	0.01828	BP
IX-Magenta	GO:0032787	monocarboxylic acid metabolic process	1330/1864 | 43/47	0.0006721	0.02309	BP
IX-Magenta	GO:0014070	response to organic cyclic compound	869/2862 | 54/123	0.0008155	0.02755	BP
IX-Magenta	GO:0006888	ER to Golgi vesicle-mediated transport	89/175 | 10/10	0.0008901	0.02912	BP
IX-Magenta	GO:0015748	organophosphate ester transport	50/1663 | 8/71	0.0009416	0.03032	BP
IX-Magenta	GO:0071705	nitrogen compound transport	1673/2987 | 72/101	0.0009701	0.03076	BP
IX-Magenta	GO:0051865	protein autoubiquitination	11/199 | 3/5	0.001198	0.03742	BP
IX-Magenta	GO:0009719	response to endogenous stimulus	1854/6497 | 82/216	0.001473	0.04532	BP
IX-Magenta	GO:0071702	organic substance transport	1663/2987 | 71/101	0.00157	0.04622	BP
IX-Magenta	GO:0009723	response to ethylene	353/1849 | 27/82	0.001633	0.04742	BP
X-Purple	GO:0002376	immune system process	986/22203 | 66/298	5.727e-28	1.088e-24	BP
X-Purple	GO:0050896	response to stimulus	6497/22203 | 169/298	2.873e-23	2.728e-20	BP
X-Purple	GO:0023052	signaling	1676/22203 | 65/298	4.369e-15	1.901e-12	BP
X-Purple	GO:0008219	cell death	496/11724 | 37/192	5.005e-15	1.901e-12	BP
X-Purple	GO:0042537	benzene-containing compound metabolic process	261/4858 | 25/71	6.322e-15	2.001e-12	BP
X-Purple	GO:0051704	multi-organism process	2059/22203 | 71/298	6.602e-14	1.791e-11	BP
X-Purple	GO:0006952	defense response	1606/3914 | 91/127	1.238e-12	2.612e-10	BP
X-Purple	GO:0045730	respiratory burst	121/10242 | 16/161	5.663e-11	1.075e-08	BP
X-Purple	GO:0007154	cell communication	2028/11724 | 70/192	1.221e-10	2.108e-08	BP
X-Purple	GO:0017144	drug metabolic process	898/9323 | 38/146	7.182e-09	1.137e-06	BP
X-Purple	GO:0065007	biological regulation	5549/22203 | 119/298	8.117e-09	1.186e-06	BP
X-Purple	GO:0016310	phosphorylation	943/1859 | 36/39	2.195e-08	2.978e-06	BP
X-Purple	GO:0009607	response to biotic stimulus	1420/6497 | 68/169	3.674e-08	4.651e-06	BP
X-Purple	GO:0051179	localization	3270/22203 | 78/298	1.583e-07	1.769e-05	BP
X-Purple	GO:1901615	organic hydroxy compound metabolic process	759/9672 | 31/144	1.734e-07	1.83e-05	BP
X-Purple	GO:0042493	response to drug	1022/3841 | 55/112	2.032e-07	1.929e-05	BP
X-Purple	GO:0043412	macromolecule modification	2248/7072 | 55/100	1.142e-06	0.0001032	BP
X-Purple	GO:0072657	protein localization to membrane	379/992 | 29/38	1.263e-06	0.000109	BP
X-Purple	GO:1901698	response to nitrogen compound	799/3841 | 44/112	4.448e-06	0.0003672	BP
X-Purple	GO:0048583	regulation of response to stimulus	735/3040 | 39/87	1.506e-05	0.001144	BP
X-Purple	GO:0072593	reactive oxygen species metabolic process	374/9323 | 18/146	2.063e-05	0.001507	BP
X-Purple	GO:0006950	response to stress	3914/6497 | 127/169	2.641e-05	0.001857	BP
X-Purple	GO:0009987	cellular process	11724/22203 | 192/298	2.885e-05	0.001957	BP
X-Purple	GO:0014070	response to organic cyclic compound	869/2862 | 46/92	4.83e-05	0.003057	BP
X-Purple	GO:0042157	lipoprotein metabolic process	159/3869 | 11/70	0.0001056	0.005896	BP
X-Purple	GO:0051193	regulation of cofactor metabolic process	208/344 | 17/17	0.0001473	0.007994	BP
X-Purple	GO:0051606	detection of stimulus	144/6497 | 12/169	0.000342	0.01755	BP
X-Purple	GO:0065008	regulation of biological quality	1532/5549 | 50/119	0.0004386	0.02192	BP
X-Purple	GO:0051716	cellular response to stimulus	2705/5048 | 92/136	0.0005106	0.02486	BP
X-Purple	GO:0071495	cellular response to endogenous stimulus	920/1854 | 42/59	0.0005293	0.02513	BP
X-Purple	GO:0048519	negative regulation of biological process	1337/4800 | 44/102	0.0005852	0.0271	BP
X-Purple	GO:0072665	protein localization to vacuole	118/524 | 6/7	0.0006726	0.02965	BP
X-Purple	GO:0001101	response to acid chemical	1557/3841 | 62/112	0.0009244	0.03901	BP
X-Purple	GO:0009605	response to external stimulus	2097/6497 | 74/169	0.00099	0.04087	BP
XI-Green yellow	GO:0050896	response to stimulus	6497/22203 | 118/263	5.039e-08	4.976e-05	BP
XI-Green yellow	GO:0065007	biological regulation	5549/22203 | 94/263	6.194e-05	0.03058	BP
XII-Tan	GO:0046483	heterocycle metabolic process	4619/9323 | 75/109	3.293e-05	0.01182	BP
XII-Tan	GO:1901360	organic cyclic compound metabolic process	5106/9672 | 79/113	0.0001441	0.03696	BP
XII-Tan	GO:0008213	protein alkylation	293/1813 | 12/25	0.0001818	0.0408	BP
XIII-Salmon	GO:0009812	flavonoid metabolic process	247/9672 | 14/121	2.309e-06	0.001448	BP
XIII-Salmon	GO:0050896	response to stimulus	6497/22203 | 107/250	3.233e-06	0.001521	BP
XVI-Midnight blue	GO:0009987	cellular process	11724/22203 | 128/178	1.307e-07	0.0001163	BP
XVI-Midnight blue	GO:0071840	cellular component organization or biogenesis	3450/22203 | 53/178	1.131e-06	0.000503	BP
XVI-Midnight blue	GO:0044281	small molecule metabolic process	2706/10242 | 47/104	2.632e-05	0.009365	BP
XVI-Midnight blue	GO:0006091	generation of precursor metabolites and energy	615/9323 | 18/101	9.294e-05	0.02362	BP
XVI-Midnight blue	GO:0015979	photosynthesis	419/9323 | 14/101	0.0001578	0.0312	BP
XVI-Light cyan	GO:0050896	response to stimulus	6497/22203 | 74/148	8.456e-08	0.0001349	BP
XVI-Light cyan	GO:0065007	biological regulation	5549/22203 | 58/148	9.342e-05	0.03725	BP
XVII-Grey60	GO:0050896	response to stimulus	6497/22203 | 56/111	2.106e-06	0.003005	BP
XVIII-Light green	GO:0006457	protein folding	290/11724 | 12/61	2.469e-08	1.477e-05	BP
XVIII-Light green	GO:0034976	response to endoplasmic reticulum stress	357/1397 | 15/20	4.298e-06	0.001715	BP
XVIII-Light green	GO:0009408	response to heat	298/955 | 11/13	9.749e-05	0.02917	BP
XVIII-Light green	GO:0016197	endosomal transport	33/960 | 4/9	0.0001297	0.03104	BP
XVIII-Light green	GO:0050896	response to stimulus	6497/22203 | 44/93	0.0001741	0.03474	BP
XXV-Orange	GO:0043094	cellular metabolic compound salvage	182/9323 | 7/34	3.317e-06	0.003546	BP
I-Turquoise	GO:0005623	cell	21773/26239 | 2947/3130	8.241e-87	3.739e-83	CC
I-Turquoise	GO:0044422	organelle part	3145/17475 | 734/2399	6.533e-60	1.482e-56	CC
I-Turquoise	GO:0009536	plastid	4042/9203 | 894/1479	2.91e-44	2.64e-41	CC
I-Turquoise	GO:0043226	organelle	17475/26239 | 2399/3130	4.724e-39	3.572e-36	CC
I-Turquoise	GO:0009579	thylakoid	505/19855 | 181/2709	2.475e-37	1.604e-34	CC
I-Turquoise	GO:0031975	envelope	902/21773 | 262/2947	9.52e-36	5.399e-33	CC
I-Turquoise	GO:0016020	membrane	5056/26239 | 852/3130	3.847e-31	1.745e-28	CC
I-Turquoise	GO:0005737	cytoplasm	12126/19855 | 1871/2709	8.673e-21	2.459e-18	CC
I-Turquoise	GO:0032991	macromolecular complex	1606/26239 | 280/3130	1.644e-11	2.406e-09	CC
I-Turquoise	GO:0048046	apoplast	328/2807 | 56/203	7.936e-11	1.091e-08	CC
I-Turquoise	GO:0044435	plastid part	1253/1545 | 420/471	1.814e-08	2.166e-06	CC
I-Turquoise	GO:0044444	cytoplasmic part	9901/12126 | 1610/1871	2.375e-08	2.628e-06	CC
I-Turquoise	GO:0009295	nucleoid	48/26239 | 20/3130	1.908e-07	1.882e-05	CC
I-Turquoise	GO:0031974	membrane-enclosed lumen	538/26239 | 102/3130	1.303e-06	0.0001206	CC
I-Turquoise	GO:0031984	organelle subcompartment	729/2986 | 217/715	1.867e-05	0.001412	CC
I-Turquoise	GO:0043228	non-membrane-bounded organelle	977/17475 | 178/2399	3.106e-05	0.002202	CC
I-Turquoise	GO:0055044	symplast	852/26239 | 133/3130	0.0006761	0.03068	CC
I-Turquoise	GO:0030054	cell junction	854/26239 | 133/3130	0.0007428	0.03337	CC
II-Blue	GO:0005623	cell	21773/26239 | 2264/2439	2.714e-50	3.83e-47	CC
II-Blue	GO:0016020	membrane	5056/26239 | 760/2439	1.234e-49	1.306e-46	CC
II-Blue	GO:0012505	endomembrane system	1503/21773 | 316/2264	1.275e-36	8.994e-34	CC
II-Blue	GO:0071944	cell periphery	3737/21773 | 611/2264	1.623e-35	9.816e-33	CC
II-Blue	GO:0031982	vesicle	326/17283 | 89/1703	1.334e-19	4.035e-17	CC
II-Blue	GO:0005773	vacuole	857/9203 | 178/994	1.467e-19	4.14e-17	CC
II-Blue	GO:0005829	cytosol	1692/9901 | 286/1110	5.333e-15	1.189e-12	CC
II-Blue	GO:0005737	cytoplasm	12126/19855 | 1377/2023	3.425e-12	6.305e-10	CC
II-Blue	GO:0042579	microbody	185/9203 | 51/994	1.262e-10	1.978e-08	CC
II-Blue	GO:0055044	symplast	852/26239 | 133/2439	1.619e-09	1.958e-07	CC
II-Blue	GO:0030054	cell junction	854/26239 | 133/2439	1.883e-09	2.215e-07	CC
II-Blue	GO:0005856	cytoskeleton	161/977 | 27/69	2.222e-06	0.0001651	CC
II-Blue	GO:0043226	organelle	17475/26239 | 1720/2439	7.546e-06	0.0005071	CC
II-Blue	GO:0098805	whole membrane	609/5056 | 129/760	8.632e-06	0.0005711	CC
II-Blue	GO:0031090	organelle membrane	890/1616 | 159/234	1.024e-05	0.0006376	CC
II-Blue	GO:0043234	protein complex	737/1606 | 83/132	3.192e-05	0.00169	CC
II-Blue	GO:0098588	bounding membrane of organelle	630/890 | 132/159	7.596e-05	0.003697	CC
II-Blue	GO:0044422	organelle part	3145/17475 | 363/1720	0.0002895	0.01114	CC
II-Blue	GO:0005885	Arp2/3 protein complex	9/26 | 6/6	0.0003649	0.01355	CC
III-Brown	GO:0005623	cell	21773/26239 | 1955/2061	3.083e-64	1.216e-60	CC
III-Brown	GO:0009536	plastid	4042/9203 | 692/1047	3.396e-53	6.696e-50	CC
III-Brown	GO:0009579	thylakoid	505/19855 | 154/1782	2.32e-44	2.287e-41	CC
III-Brown	GO:0044422	organelle part	3145/17475 | 489/1609	2.051e-37	1.155e-34	CC
III-Brown	GO:0031975	envelope	902/21773 | 197/1955	3.532e-33	1.393e-30	CC
III-Brown	GO:0043226	organelle	17475/26239 | 1609/2061	9.372e-33	3.359e-30	CC
III-Brown	GO:0005737	cytoplasm	12126/19855 | 1272/1782	1.03e-21	2.257e-19	CC
III-Brown	GO:0016020	membrane	5056/26239 | 563/2061	1.264e-20	2.373e-18	CC
III-Brown	GO:0044435	plastid part	1253/1545 | 333/354	6.431e-15	8.745e-13	CC
III-Brown	GO:0048046	apoplast	328/2807 | 54/169	2.718e-13	3.349e-11	CC
III-Brown	GO:0044444	cytoplasmic part	9901/12126 | 1109/1272	1.353e-08	1.111e-06	CC
III-Brown	GO:0031984	organelle subcompartment	729/2986 | 160/478	6.472e-07	4.05e-05	CC
III-Brown	GO:0010598	NAD(P)H dehydrogenase complex (plastoquinone)	10/350 | 7/32	2.757e-06	0.0001599	CC
III-Brown	GO:0009295	nucleoid	48/26239 | 13/2061	5.902e-05	0.00283	CC
III-Brown	GO:0009368	endopeptidase Clp complex	8/736 | 5/72	0.0003478	0.01507	CC
III-Brown	GO:0005694	chromosome	128/977 | 24/94	0.0004409	0.01869	CC
IV-Yellow	GO:0005623	cell	21773/26239 | 1310/1389	1.17e-38	4.123e-35	CC
IV-Yellow	GO:0016020	membrane	5056/26239 | 376/1389	2.255e-13	1.987e-10	CC
IV-Yellow	GO:0043226	organelle	17475/26239 | 1035/1389	3.181e-11	1.246e-08	CC
IV-Yellow	GO:0012505	endomembrane system	1503/21773 | 149/1310	6.765e-10	2.384e-07	CC
IV-Yellow	GO:0005634	nucleus	9473/17241 | 636/1023	8.55e-07	0.0001506	CC
IV-Yellow	GO:0035770	ribonucleoprotein granule	13/481 | 5/10	1.438e-06	0.0002413	CC
IV-Yellow	GO:0071944	cell periphery	3737/21773 | 287/1310	2.995e-06	0.0004256	CC
IV-Yellow	GO:1905368	peptidase complex	55/530 | 13/39	4.105e-05	0.004666	CC
IV-Yellow	GO:0005773	vacuole	857/9203 | 74/517	9.694e-05	0.009761	CC
IV-Yellow	GO:0043234	protein complex	737/1606 | 53/82	0.0003544	0.03122	CC
IV-Yellow	GO:0000325	plant-type vacuole	101/857 | 19/74	0.000401	0.03447	CC
V-Green	GO:0005623	cell	21773/26239 | 921/953	3.182e-41	9.256e-38	CC
V-Green	GO:0005634	nucleus	9473/17241 | 545/734	2.222e-28	2.155e-25	CC
V-Green	GO:0043226	organelle	17475/26239 | 744/953	1.673e-15	3.534e-13	CC
V-Green	GO:0005829	cytosol	1692/9901 | 119/351	5.495e-15	9.991e-13	CC
V-Green	GO:0055044	symplast	852/26239 | 69/953	4.851e-10	7.056e-08	CC
V-Green	GO:0030054	cell junction	854/26239 | 69/953	5.358e-10	7.423e-08	CC
V-Green	GO:0035770	ribonucleoprotein granule	13/481 | 5/7	1.25e-07	1.173e-05	CC
V-Green	GO:0005856	cytoskeleton	161/977 | 19/42	6.963e-06	0.0004404	CC
V-Green	GO:0012505	endomembrane system	1503/21773 | 93/921	0.0001361	0.006284	CC
V-Green	GO:0016020	membrane	5056/26239 | 224/953	0.0005519	0.02058	CC
V-Green	GO:0009514	glyoxysome	2/185 | 2/7	0.001234	0.03988	CC
V-Green	GO:1902494	catalytic complex	530/1606 | 40/81	0.001262	0.04033	CC
V-Green	GO:0009524	phragmoplast	49/9901 | 7/351	0.001577	0.04934	CC
VI-Red	GO:0032991	macromolecular complex	1606/26239 | 156/522	2.05e-65	4.576e-62	CC
VI-Red	GO:0043228	non-membrane-bounded organelle	977/17475 | 113/416	1.969e-47	1.465e-44	CC
VI-Red	GO:0005829	cytosol	1692/9901 | 144/304	1.686e-35	9.406e-33	CC
VI-Red	GO:0044445	cytosolic part	319/1692 | 87/144	1.71e-31	7.635e-29	CC
VI-Red	GO:0044422	organelle part	3145/17475 | 173/416	6.187e-30	2.302e-27	CC
VI-Red	GO:0031974	membrane-enclosed lumen	538/26239 | 48/522	3.984e-18	1.111e-15	CC
VI-Red	GO:0005623	cell	21773/26239 | 491/522	1.859e-14	4.15e-12	CC
VI-Red	GO:1990904	ribonucleoprotein complex	595/1606 | 102/156	3.833e-14	7.303e-12	CC
VI-Red	GO:0043226	organelle	17475/26239 | 416/522	1.74e-11	2.428e-09	CC
VI-Red	GO:0070469	respiratory chain	108/902 | 18/28	3.21e-11	4.215e-09	CC
VI-Red	GO:0016020	membrane	5056/26239 | 153/522	1.62e-08	1.904e-06	CC
VI-Red	GO:0005737	cytoplasm	12126/19855 | 345/476	8.406e-08	8.934e-06	CC
VI-Red	GO:0098805	whole membrane	609/5056 | 42/153	1.175e-07	1.192e-05	CC
VI-Red	GO:0005622	intracellular	19865/21773 | 476/491	2.522e-07	2.251e-05	CC
VI-Red	GO:0005773	vacuole	857/9203 | 47/240	5.83e-07	4.819e-05	CC
VI-Red	GO:0055044	symplast	852/26239 | 38/522	3.648e-06	0.0002808	CC
VI-Red	GO:0030054	cell junction	854/26239 | 38/522	3.851e-06	0.0002865	CC
VI-Red	GO:0044429	mitochondrial part	301/617 | 32/40	2.918e-05	0.002035	CC
VI-Red	GO:1990204	oxidoreductase complex	123/530 | 17/31	8.302e-05	0.004877	CC
VI-Red	GO:0044391	ribosomal subunit	307/365 | 83/87	0.0003112	0.01591	CC
VI-Red	GO:0031975	envelope	902/21773 | 37/491	0.0003603	0.01787	CC
VI-Red	GO:0044444	cytoplasmic part	9901/12126 | 304/345	0.000639	0.02686	CC
VI-Red	GO:0030964	NADH dehydrogenase complex	72/206 | 13/18	0.000863	0.0344	CC
VI-Red	GO:0031090	organelle membrane	890/1616 | 62/87	0.001102	0.04032	CC
VI-Red	GO:0005730	nucleolus	300/350 | 40/40	0.001401	0.04962	CC
VII-Black	GO:0043228	non-membrane-bounded organelle	977/17475 | 107/443	1.041e-39	2.142e-36	CC
VII-Black	GO:0031974	membrane-enclosed lumen	538/26239 | 73/522	3.567e-39	3.671e-36	CC
VII-Black	GO:0032991	macromolecular complex	1606/26239 | 101/522	2.289e-25	6.729e-23	CC
VII-Black	GO:0005623	cell	21773/26239 | 503/522	6.822e-22	1.404e-19	CC
VII-Black	GO:0043226	organelle	17475/26239 | 443/522	1.145e-21	2.143e-19	CC
VII-Black	GO:0005829	cytosol	1692/9901 | 112/293	1.63e-18	2.58e-16	CC
VII-Black	GO:0044422	organelle part	3145/17475 | 149/443	9.497e-16	9.773e-14	CC
VII-Black	GO:0055044	symplast	852/26239 | 44/522	9.756e-09	5.02e-07	CC
VII-Black	GO:0030054	cell junction	854/26239 | 44/522	1.045e-08	5.228e-07	CC
VII-Black	GO:0044428	nuclear part	600/922 | 71/78	4.029e-08	1.764e-06	CC
VII-Black	GO:0098805	whole membrane	609/5056 | 36/118	5.262e-08	2.21e-06	CC
VII-Black	GO:1990904	ribonucleoprotein complex	595/1606 | 63/101	8.522e-08	3.497e-06	CC
VII-Black	GO:0044445	cytosolic part	319/1692 | 44/112	1.365e-07	5.201e-06	CC
VII-Black	GO:0005739	mitochondrion	3563/9203 | 142/264	3.428e-07	1.176e-05	CC
VII-Black	GO:0005622	intracellular	19865/21773 | 485/503	2.841e-06	8.726e-05	CC
VII-Black	GO:0044444	cytoplasmic part	9901/12126 | 293/326	2.349e-05	0.0006199	CC
VII-Black	GO:0005730	nucleolus	300/350 | 60/60	3.672e-05	0.0009216	CC
VII-Black	GO:0019867	outer membrane	72/5056 | 9/118	3.746e-05	0.0009287	CC
VII-Black	GO:0005773	vacuole	857/9203 | 45/264	4.349e-05	0.001065	CC
VII-Black	GO:0019898	extrinsic component of membrane	93/902 | 8/22	0.0008999	0.01731	CC
VII-Black	GO:0000151	ubiquitin ligase complex	177/254 | 18/18	0.001137	0.02109	CC
VII-Black	GO:0098552	side of membrane	84/902 | 7/22	0.002545	0.04515	CC
VII-Black	GO:0005737	cytoplasm	12126/19855 | 326/485	0.002651	0.04624	CC
VIII-Pink	GO:0005623	cell	21773/26239 | 472/508	2.527e-11	2.68e-08	CC
VIII-Pink	GO:0009536	plastid	4042/9203 | 148/226	3.202e-11	2.68e-08	CC
IX-Magenta	GO:0071944	cell periphery	3737/21773 | 134/371	8.353e-19	1.721e-16	CC
IX-Magenta	GO:0016020	membrane	5056/26239 | 146/400	3.692e-16	6.917e-14	CC
IX-Magenta	GO:0005623	cell	21773/26239 | 371/400	6.433e-09	6.313e-07	CC
IX-Magenta	GO:0012505	endomembrane system	1503/21773 | 52/371	8.576e-07	5.702e-05	CC
IX-Magenta	GO:0031982	vesicle	326/17283 | 14/271	0.0006636	0.02309	CC
IX-Magenta	GO:0031984	organelle subcompartment	729/2986 | 20/42	0.0008381	0.02786	CC
IX-Magenta	GO:0055044	symplast	852/26239 | 25/400	0.001501	0.04548	CC
IX-Magenta	GO:0030054	cell junction	854/26239 | 25/400	0.001549	0.04622	CC
X-Purple	GO:0071944	cell periphery	3737/21773 | 110/303	7.338e-16	4.645e-13	CC
X-Purple	GO:0016020	membrane	5056/26239 | 118/326	4.756e-13	1.129e-10	CC
X-Purple	GO:0005623	cell	21773/26239 | 303/326	8.656e-08	1.027e-05	CC
X-Purple	GO:0012505	endomembrane system	1503/21773 | 42/303	1.24e-05	0.000981	CC
X-Purple	GO:0031982	vesicle	326/17283 | 14/202	3.076e-05	0.002014	CC
X-Purple	GO:0055044	symplast	852/26239 | 22/326	0.001072	0.04331	CC
X-Purple	GO:0030054	cell junction	854/26239 | 22/326	0.001105	0.0437	CC
XI-Green yellow	GO:0005623	cell	21773/26239 | 287/298	6.509e-13	1.286e-09	CC
XI-Green yellow	GO:0043226	organelle	17475/26239 | 238/298	2.552e-07	0.000168	CC
XII-Tan	GO:0005739	mitochondrion	3563/9203 | 135/195	2.823e-18	5.067e-15	CC
XII-Tan	GO:0043226	organelle	17475/26239 | 259/309	5.738e-12	5.15e-09	CC
XII-Tan	GO:0005623	cell	21773/26239 | 294/309	5.777e-11	3.457e-08	CC
XII-Tan	GO:0005737	cytoplasm	12126/19855 | 218/279	7.151e-10	3.209e-07	CC
XII-Tan	GO:0044444	cytoplasmic part	9901/12126 | 199/218	4.531e-05	0.01355	CC
XIII-Salmon	GO:0005623	cell	21773/26239 | 262/272	6.343e-12	1.194e-08	CC
XIII-Salmon	GO:0043226	organelle	17475/26239 | 217/272	9.888e-07	0.0009305	CC
XIV-Cyan	GO:0005623	cell	21773/26239 | 246/258	1.093e-09	1.899e-06	CC
XVI-Midnight blue	GO:0043226	organelle	17475/26239 | 164/197	1.127e-07	0.0001163	CC
XVI-Midnight blue	GO:0005623	cell	21773/26239 | 187/197	3.418e-07	0.0002027	CC
XVI-Midnight blue	GO:0031975	envelope	902/21773 | 21/187	3.393e-05	0.01006	CC
XVI-Midnight blue	GO:0044422	organelle part	3145/17475 | 49/164	0.0001329	0.02956	CC
XVI-Midnight blue	GO:0016020	membrane	5056/26239 | 59/197	0.000202	0.03594	CC
XVI-Light cyan	GO:0005623	cell	21773/26239 | 154/164	2.721e-05	0.01447	CC
XVIII-Light green	GO:0012505	endomembrane system	1503/21773 | 28/97	4.267e-11	5.108e-08	CC
XVIII-Light green	GO:0043226	organelle	17475/26239 | 85/103	0.0002365	0.04045	CC
XIV-Light yellow	GO:0005623	cell	21773/26239 | 89/91	7.924e-06	0.008462	CC
XX-Royal blue	GO:0005829	cytosol	1692/9901 | 26/56	3.173e-07	0.0003868	CC
XX-Royal blue	GO:0005623	cell	21773/26239 | 96/100	6.605e-05	0.02684	CC
I-Turquoise	GO:0003824	catalytic activity	6815/21864 | 1056/2572	9.299e-30	3.835e-27	MF
I-Turquoise	GO:0005488	binding	6597/21864 | 908/2572	1.438e-09	1.812e-07	MF
I-Turquoise	GO:0005515	protein binding	2141/6597 | 374/908	1.597e-09	1.958e-07	MF
I-Turquoise	GO:0140098	catalytic activity, acting on RNA	237/6815 | 62/1056	1.147e-05	0.0008822	MF
I-Turquoise	GO:0015197	peptide transporter activity	136/1157 | 32/140	5.023e-05	0.003453	MF
I-Turquoise	GO:0016627	oxidoreductase activity, acting on the CH-CH group of donors	61/1016 | 22/163	6.551e-05	0.004308	MF
I-Turquoise	GO:1901265	nucleoside phosphate binding	839/3622 | 141/467	0.0001042	0.006386	MF
I-Turquoise	GO:0016853	isomerase activity	209/6815 | 53/1056	0.0001203	0.007179	MF
I-Turquoise	GO:0008135	translation factor activity, RNA binding	123/1204 | 22/101	0.0002478	0.01371	MF
I-Turquoise	GO:0048037	cofactor binding	104/6597 | 28/908	0.0002659	0.01453	MF
I-Turquoise	GO:0003725	double-stranded RNA binding	18/1204 | 7/101	0.0003505	0.01849	MF
I-Turquoise	GO:0016779	nucleotidyltransferase activity	142/1441 | 35/206	0.0003769	0.01943	MF
I-Turquoise	GO:0008641	ubiquitin-like modifier activating enzyme activity	12/46 | 5/5	0.0005778	0.02759	MF
I-Turquoise	GO:0016741	transferase activity, transferring one-carbon groups	152/2830 | 38/432	0.0008793	0.03873	MF
I-Turquoise	GO:0003677	DNA binding	1361/2827 | 180/319	0.001019	0.04444	MF
I-Turquoise	GO:0001067	regulatory region nucleic acid binding	30/2827 | 10/319	0.0011	0.04754	MF
II-Blue	GO:0003824	catalytic activity	6815/21864 | 978/2135	1.335e-50	2.826e-47	MF
II-Blue	GO:0003677	DNA binding	1361/2827 | 139/196	1.879e-11	3.061e-09	MF
II-Blue	GO:0005515	protein binding	2141/6597 | 322/741	1.88e-11	3.061e-09	MF
II-Blue	GO:1901265	nucleoside phosphate binding	839/3622 | 113/303	4.848e-09	5.402e-07	MF
II-Blue	GO:0005215	transporter activity	1157/21864 | 168/2135	7.733e-08	6.821e-06	MF
II-Blue	GO:0043167	ion binding	1706/6597 | 250/741	2.419e-07	1.97e-05	MF
II-Blue	GO:0005488	binding	6597/21864 | 741/2135	1.135e-06	9.066e-05	MF
II-Blue	GO:0016773	phosphotransferase activity, alcohol group as acceptor	641/1441 | 129/233	0.0001797	0.007684	MF
II-Blue	GO:0016740	transferase activity	2830/6815 | 456/978	0.0002812	0.01092	MF
II-Blue	GO:0050664	oxidoreductase activity, acting on NAD(P)H, oxygen as acceptor	6/86 | 4/8	0.0004565	0.01681	MF
II-Blue	GO:0016903	oxidoreductase activity, acting on the aldehyde or oxo group of donors	63/1016 | 20/156	0.0005637	0.01989	MF
II-Blue	GO:0003729	mRNA binding	27/1204 | 5/36	0.0009012	0.03077	MF
II-Blue	GO:0016788	hydrolase activity, acting on ester bonds	691/2289 | 104/269	0.0009731	0.03219	MF
II-Blue	GO:0030276	clathrin binding	16/2141 | 8/322	0.001025	0.03364	MF
II-Blue	GO:0042578	phosphoric ester hydrolase activity	328/691 | 64/104	0.001283	0.04086	MF
II-Blue	GO:0016301	kinase activity	1265/1441 | 218/233	0.001337	0.04226	MF
III-Brown	GO:0003824	catalytic activity	6815/21864 | 743/1701	8.843e-30	2.682e-27	MF
III-Brown	GO:1901265	nucleoside phosphate binding	839/3622 | 110/311	2.236e-07	1.574e-05	MF
III-Brown	GO:0097367	carbohydrate derivative binding	620/6597 | 92/594	4.407e-07	2.849e-05	MF
III-Brown	GO:0008144	drug binding	720/6597 | 101/594	1.702e-06	0.0001032	MF
III-Brown	GO:0005488	binding	6597/21864 | 594/1701	6.407e-06	0.0003509	MF
III-Brown	GO:0043168	anion binding	749/1706 | 108/182	6.986e-06	0.0003773	MF
III-Brown	GO:0036094	small molecule binding	873/6597 | 112/594	3.177e-05	0.001586	MF
III-Brown	GO:0003727	single-stranded RNA binding	41/1204 | 9/64	0.0001742	0.007895	MF
III-Brown	GO:0001871	pattern binding	12/6597 | 6/594	0.0002992	0.0134	MF
III-Brown	GO:0016747	transferase activity, transferring acyl groups other than amino-acyl groups	140/208 | 17/17	0.0008499	0.03351	MF
III-Brown	GO:0005515	protein binding	2141/6597 | 227/594	0.00109	0.04095	MF
III-Brown	GO:0035198	miRNA binding	5/1204 | 3/64	0.001329	0.04636	MF
IV-Yellow	GO:0003824	catalytic activity	6815/21864 | 476/1177	2.946e-12	1.483e-09	MF
IV-Yellow	GO:0005488	binding	6597/21864 | 449/1177	1.14e-09	3.652e-07	MF
IV-Yellow	GO:0005515	protein binding	2141/6597 | 194/449	5.096e-07	0.0001122	MF
IV-Yellow	GO:0140096	catalytic activity, acting on a protein	1463/6815 | 146/476	6.996e-07	0.0001298	MF
IV-Yellow	GO:0005215	transporter activity	1157/21864 | 99/1177	3.019e-06	0.0004256	MF
IV-Yellow	GO:0003677	DNA binding	1361/2827 | 90/140	5.912e-05	0.00651	MF
IV-Yellow	GO:0140110	transcription regulator activity	1695/21864 | 125/1177	0.0001787	0.01658	MF
V-Green	GO:0005488	binding	6597/21864 | 329/748	3.457e-16	9.142e-14	MF
V-Green	GO:0016817	hydrolase activity, acting on acid anhydrides	632/2289 | 61/119	1.685e-08	1.816e-06	MF
V-Green	GO:0005515	protein binding	2141/6597 | 154/329	1.918e-08	1.993e-06	MF
V-Green	GO:0140096	catalytic activity, acting on a protein	1463/6815 | 94/286	3.29e-06	0.0002454	MF
V-Green	GO:0019208	phosphatase regulator activity	18/203 | 6/8	5.175e-06	0.0003501	MF
V-Green	GO:0043168	anion binding	749/1706 | 54/79	6.29e-06	0.0004066	MF
V-Green	GO:0101005	ubiquitinyl hydrolase activity	22/582 | 8/33	8.18e-06	0.0005063	MF
V-Green	GO:0003824	catalytic activity	6815/21864 | 286/748	1.76e-05	0.001066	MF
V-Green	GO:0003677	DNA binding	1361/2827 | 88/137	7.487e-05	0.003755	MF
V-Green	GO:0003725	double-stranded RNA binding	18/1204 | 4/32	0.0009704	0.03245	MF
V-Green	GO:1901265	nucleoside phosphate binding	839/3622 | 59/178	0.001186	0.0392	MF
V-Green	GO:0019783	ubiquitin-like protein-specific protease activity	30/94 | 9/12	0.001383	0.04372	MF
VI-Red	GO:0005198	structural molecule activity	457/21864 | 91/453	5.508e-63	6.147e-60	MF
VI-Red	GO:0003735	structural constituent of ribosome	362/457 | 90/91	1.26e-09	1.563e-07	MF
VI-Red	GO:0008135	translation factor activity, RNA binding	123/1204 | 11/27	2.58e-05	0.001858	MF
VI-Red	GO:0022884	macromolecule transmembrane transporter activity	50/939 | 6/20	0.0003689	0.0179	MF
VI-Red	GO:0042887	amide transmembrane transporter activity	82/939 | 7/20	0.0009152	0.03537	MF
VI-Red	GO:0015197	peptide transporter activity	136/1157 | 9/24	0.0009192	0.03537	MF
VII-Black	GO:0005198	structural molecule activity	457/21864 | 56/406	1.386e-29	4.755e-27	MF
VII-Black	GO:0022884	macromolecule transmembrane transporter activity	50/939 | 8/14	8.667e-08	3.497e-06	MF
VII-Black	GO:0140098	catalytic activity, acting on RNA	237/6815 | 18/118	1.024e-07	3.978e-06	MF
VII-Black	GO:0036094	small molecule binding	873/6597 | 46/163	2.372e-07	8.717e-06	MF
VII-Black	GO:1901363	heterocyclic compound binding	3622/6597 | 118/163	2.572e-06	8.019e-05	MF
VII-Black	GO:0097159	organic cyclic compound binding	3641/6597 | 118/163	3.636e-06	0.00011	MF
VII-Black	GO:0042887	amide transmembrane transporter activity	82/939 | 8/14	4.74e-06	0.0001394	MF
VII-Black	GO:0005488	binding	6597/21864 | 163/406	1.012e-05	0.0002852	MF
VII-Black	GO:0003735	structural constituent of ribosome	362/457 | 55/56	1.487e-05	0.0004079	MF
VII-Black	GO:0015197	peptide transporter activity	136/1157 | 9/17	3.547e-05	0.0009012	MF
VII-Black	GO:0004386	helicase activity	139/598 | 13/20	6.003e-05	0.001404	MF
VII-Black	GO:1901265	nucleoside phosphate binding	839/3622 | 45/118	0.0001472	0.003123	MF
VII-Black	GO:0017151	DEAD/H-box RNA helicase binding	2/138 | 2/3	0.0003174	0.006531	MF
VII-Black	GO:0016741	transferase activity, transferring one-carbon groups	152/2830 | 9/45	0.0004914	0.009915	MF
VII-Black	GO:0016853	isomerase activity	209/6815 | 11/118	0.0009356	0.01783	MF
VII-Black	GO:0016779	nucleotidyltransferase activity	142/1441 | 8/23	0.0009952	0.01879	MF
VII-Black	GO:0003723	RNA binding	1204/2827 | 46/78	0.0023	0.04152	MF
VII-Black	GO:0003746	translation elongation factor activity	28/123 | 7/11	0.002746	0.04749	MF
VIII-Pink	GO:0003824	catalytic activity	6815/21864 | 203/426	5.423e-13	1.362e-09	MF
IX-Magenta	GO:0003824	catalytic activity	6815/21864 | 174/368	5.408e-11	6.557e-09	MF
IX-Magenta	GO:0016740	transferase activity	2830/6815 | 109/174	1.072e-08	1.005e-06	MF
IX-Magenta	GO:0005488	binding	6597/21864 | 149/368	1.414e-05	0.0007877	MF
IX-Magenta	GO:1901265	nucleoside phosphate binding	839/3622 | 25/52	6.471e-05	0.003031	MF
IX-Magenta	GO:0005515	protein binding	2141/6597 | 71/149	6.818e-05	0.003123	MF
IX-Magenta	GO:0016301	kinase activity	1265/1441 | 70/70	8.609e-05	0.003697	MF
IX-Magenta	GO:0140096	catalytic activity, acting on a protein	1463/6815 | 58/174	0.0001635	0.006479	MF
IX-Magenta	GO:0008792	arginine decarboxylase activity	2/58 | 2/2	0.000605	0.0215	MF
X-Purple	GO:0003824	catalytic activity	6815/21864 | 127/277	1.845e-07	1.844e-05	MF
X-Purple	GO:0005488	binding	6597/21864 | 114/277	6.098e-05	0.003735	MF
[truncated: 10 more rows]

## Sheet: SDS4f_2018_Pfam_ATG
Supplemental Data Set 4 Table f. Pfam enriched analysis in gene modules detected in WGCNA in autumn 2018. Enrichment analyses were performed with PlantGenIE (https://plantgenie.org/) using the best DIAMOND hits for Arabidopsis gene IDs.
[truncated: 571 more rows]

[truncated: 4 more sheets: SDS4g_2018_KEGG_ATG, SDS4h_2018_Eigengenes, SDS4i_WGCNA2018_SAGs, SDS4j_Correlation_summary]
