# Supplementary material for: Salicylic acid metabolism and signalling coordinate senescence initiation in aspen in nature
Source: Nat Commun. 2023 Jul 18;14:4288. doi: 10.1038/s41467-023-39564-5 (PMC10354028; doi:10.1038/s41467-023-39564-5)
Supplement: Supplementary file 5 — Supplementary Data 1-16 [file 41467_2023_39564_MOESM5_ESM.zip › Supplementary_Data_1-16/Supplementary_Data_5.txt]

Potra-ID	Module color 2011	MMdarkgreen	MMdarkred	MMcyan	MMpink	MMroyalblue	MMgrey60	MMpurple	MMblue	MMlightgreen	MMgreen	MMmagenta	MMbrown	MMturquoise	MMgreenyellow	MMblack	MMdarkturquoise	MMlightyellow	MMtan	MMlightcyan	MMyellow	MMred	MMmidnightblue	MMsalmon	MMgrey
Potra2c131s34685	turquoise-2011	-0.080569836	-0.083607718	0.027271437	-0.21738104	-0.475773622	0.07233229	0.110806599	-0.951433865	0.019117104	-0.371529634	0.023174665	0.824040698	0.936937945	-0.221648598	-0.290927207	-0.323681909	-0.309775682	-0.008616707	-0.452159801	-0.756061224	-0.032621547	0.150931545	0.408775872	0.202440913
Potra2c131s34686	turquoise-2011	0.015044836	-0.066033887	0.082071076	-0.044582103	-0.359500816	0.163313285	0.161174163	-0.942756476	-0.097657165	-0.398103469	0.020099207	0.816954811	0.98171784	-0.180150318	-0.186928841	-0.216611031	-0.281805759	-0.114757916	-0.53175728	-0.842984619	-0.068892996	-0.001014502	0.306810017	0.075918183
Potra2c131s34687	turquoise-2011	-0.041780011	-0.099520379	0.021281362	-0.004698043	-0.305044512	0.230906811	0.282627687	-0.878985721	-0.026785192	-0.29934256	0.111687864	0.735254998	0.957963982	-0.308504296	-0.198711924	-0.328961231	-0.347197224	-0.086077736	-0.610336848	-0.83271834	-0.124699665	0.011900024	0.24654446	0.077000451
Potra2c131s34689	turquoise-2011	0.009357624	0.366394927	-0.408351193	-0.413763749	-0.706407637	0.01746206	-0.241917599	-0.640360507	0.25012549	-0.395766653	-0.06157868	0.58488927	0.588401334	0.00804168	-0.199506247	-0.277709644	-0.544190297	0.422576922	-0.307184501	-0.318646093	0.146534125	0.296983733	0.402653992	0.451439837
Potra2c131s34690	turquoise-2011	0.147610691	-0.07030944	-0.185550534	0.672408044	0.282181986	0.50128455	0.233958761	-0.292772519	-0.48764931	-0.29475894	-0.079554626	0.261372571	0.47114599	0.254701688	0.41002855	0.320815062	0.107191342	-0.104202828	-0.287250909	-0.495196087	-0.012485307	-0.330662327	-0.162710582	-0.314037838
Potra2c499s35820	turquoise-2011	-0.165691553	0.10260961	-0.017017878	-0.140626448	-0.39270255	0.143270275	0.184265971	-0.81907251	-0.04332373	-0.349659963	-0.006204541	0.712394382	0.868590315	-0.271550961	-0.11043356	-0.271766304	-0.320697613	-0.018539918	-0.562472785	-0.690768334	-0.017476414	0.013052897	0.291386568	0.02665017
Potra2c499s35826	turquoise-2011	-0.210545608	-0.10006609	-0.028260261	-0.232437673	-0.457256725	0.11287814	0.228365316	-0.879432707	0.071833643	-0.28478718	0.061574105	0.744607831	0.893402409	-0.39766974	-0.276504914	-0.356336366	-0.410303495	-0.055743659	-0.551485732	-0.714167939	-0.05199161	0.145230508	0.391224947	0.176958551
Potra2c499s35829	turquoise-2011	0.407125432	-0.108029896	0.054478626	-0.018864886	-0.295708864	0.178117567	0.08388026	-0.699568009	0.115631777	-0.238907428	0.26906888	0.583721631	0.796237572	-0.115569149	-0.256750033	-0.265463542	-0.509938708	0.017077493	-0.504997861	-0.696289413	-0.208690774	-0.042018754	0.116464481	0.11859428
Potra2c499s35830	turquoise-2011	0.021345077	0.08389291	0.005731129	-0.015639979	-0.370886695	0.151173216	0.08159939	-0.884363602	-0.058747651	-0.411168072	-0.016358546	0.771646236	0.908452003	-0.153136596	-0.14844233	-0.359511716	-0.304850278	-0.046522123	-0.512435737	-0.786891544	-0.00691513	0.078948437	0.28918797	0.142296518
Potra2c868s36853	turquoise-2011	-0.065537705	0.001717545	-0.078125675	-0.24347223	-0.525053789	-0.103137736	0.128529115	-0.8278197	0.01123386	-0.389126905	-0.08316462	0.754659919	0.794908114	-0.450250607	-0.163577213	-0.245401721	-0.417713017	-0.209369573	-0.580765763	-0.632314955	0.049151007	0.12566659	0.425331506	0.129352353
Potra2n1016s36925	brown-2011	-0.16437175	-0.332169587	-0.130725841	-0.488898043	-0.552558713	-0.313820792	0.02149766	-0.722919568	0.031799977	-0.325072209	-0.102937492	0.680981852	0.569230362	-0.182689243	-0.29997109	-0.033453353	-0.013270377	0.106439498	-0.058450037	-0.317705353	0.088224438	0.30703301	0.559733234	0.213047188
Potra2n1018s36926	turquoise-2011	0.178041441	-0.038264924	0.209156298	0.329684644	0.194144314	0.484292227	0.248418004	-0.296098045	0.131579755	0.119927785	0.420203683	0.135073598	0.472358928	-0.001382915	-0.248570646	-0.579793833	-0.141214712	0.167247636	-0.295459346	-0.555223167	-0.34553828	-0.054185587	-0.246129062	0.114792495
Potra2n1022s36931	yellow-2011	-0.191277659	0.018859905	-0.250513472	-0.292447339	-0.025941401	-0.142509323	-0.276525695	0.520332344	0.322296654	0.297734491	-0.001066948	-0.485280048	-0.67208975	0.333419767	-0.240181622	-0.009893139	0.332282386	0.585006606	0.689509574	0.688126613	0.074737612	0.380838936	0.012451347	0.482298429
Potra2n1022s36932	blue-2011	-0.163848946	-0.179555413	-0.147029323	0.497315012	0.57684712	-0.01577932	0.176788527	0.629174603	-0.434666333	0.111052876	-0.227011053	-0.489381924	-0.58556702	0.026546023	0.636924348	0.441628716	0.425983781	-0.318176262	0.222728909	0.436971192	0.179321416	-0.220233937	-0.267974773	-0.589922622
Potra2n1028s36937	brown-2011	0.111066619	0.422396449	-0.135025683	-0.310377416	-0.618014642	-0.469227544	-0.406301435	-0.656678917	-0.259343635	-0.730943615	-0.507306748	0.756465552	0.495383238	0.016059305	0.262484055	0.03353296	-0.198115205	-0.15390205	-0.230316693	-0.280753618	0.445489379	0.113470579	0.498647657	-0.121490599
Potra2n1039s36942	turquoise-2011	-0.161186043	-0.509902137	0.032909552	0.128005145	0.017557219	0.414018753	0.580218249	-0.379533912	0.127516021	0.194280787	0.302388445	0.194242173	0.501120845	-0.499262388	-0.407576441	-0.002295941	-0.261973688	-0.290068084	-0.489227612	-0.547438487	-0.371544219	-0.071060981	0.040141409	0.278209547
Potra2n1041s36943	brown-2011	0.363380611	-0.075026655	-0.113082032	0.026467693	-0.172240486	-0.263955316	-0.270026018	-0.4181258	-0.181139154	-0.455588597	-0.087143355	0.48812419	0.355567226	0.226412308	0.240656925	-0.295063833	-0.059954727	0.155371356	0.051473779	-0.224400128	0.235411823	0.184909676	0.202889009	-0.267922992
Potra2n1048s36945	blue-2011	-0.080216847	-0.146592659	-0.062693816	0.356462984	0.42298546	-0.117804151	-0.217026843	0.55525305	-0.478071589	-0.058772682	-0.408221782	-0.378440851	-0.635303405	0.371360582	0.605609277	0.597220843	0.410506554	-0.340569285	0.510518948	0.509367757	0.361732527	-0.098885252	-0.075629612	-0.445865579
Potra2n1049s36950	blue-2011	-0.341426196	0.082059611	0.157406539	0.100681082	0.397191386	0.409734067	0.22529342	0.502095018	0.178917754	0.529827774	0.266159351	-0.58722627	-0.389248621	0.152559569	-0.203427551	-0.021927784	0.361250529	0.3506103	0.248317404	0.279694835	-0.294012528	-0.12453856	-0.39149245	0.147070114
Potra2n1055s36952	turquoise-2011	-0.055141125	-0.195469716	-0.077139485	0.352986272	0.220834849	0.123072065	0.18268654	-0.249687148	-0.582083422	-0.307515816	-0.217858002	0.276092665	0.304207448	0.354772674	0.378439421	0.513766885	0.620864838	0.055730545	0.091476707	-0.227828508	0.063829211	-0.27200845	-0.022059185	-0.450852265
Potra2n1055s36953	yellow-2011	-0.408166336	-0.272427152	0.079647977	-0.350505549	0.076749826	-0.238239907	0.038497585	0.34379649	0.26070116	0.388969841	0.116843109	-0.348833552	-0.472900991	-0.027887225	-0.318773168	-0.223139067	0.44911238	0.346760288	0.550666037	0.481627129	-0.051667539	0.327004852	0.044426055	0.198862832
Potra2n1069s36958	turquoise-2011	-0.273581761	-0.027768276	0.367341226	-0.395926973	-0.145874232	0.008917415	0.275143158	-0.180291866	0.384787349	0.332293343	0.309364398	0.028841506	0.182896074	-0.352149455	-0.64824992	-0.372893709	0.078997609	0.14638137	-0.119485539	-0.17193011	-0.367121295	0.06681754	0.018055771	0.372390366
Potra2n106s34540	brown-2011	0.168691281	0.432573708	0.447000464	-0.195983577	-0.202922694	-0.212406748	-0.239875725	-0.273274104	-0.156911011	-0.255937436	-0.195771121	0.292680754	0.229967317	0.14264994	-0.024935062	0.154210099	0.116978943	-0.18367313	-0.094445864	-0.204862684	0.023064182	-0.243684753	0.058802947	-0.114922154
Potra2n106s34546	yellow-2011	0.111358342	0.10369609	0.008173957	-0.346235975	-0.114863533	-0.030657372	-0.347981112	0.305268682	0.43323771	0.278814165	0.186750187	-0.334696824	-0.401069972	0.444263824	-0.468762328	-0.07894303	0.157556661	0.630312655	0.553795669	0.41938074	-0.11877702	0.251349239	-0.050410027	0.583864869
Potra2n106s34547	blue-2011	0.342087072	0.383230203	-0.291606731	0.370012333	0.26471042	0.156472586	-0.178696497	0.554078204	0.11460913	0.145278322	0.075624955	-0.496405482	-0.474536979	0.263643672	0.23400564	-0.167863909	-0.056606638	0.284630343	0.109198436	0.338321418	0.022004405	-0.004290848	-0.394429224	0.075307178
Potra2n1075s36965	turquoise-2011	-0.14414485	-0.492504273	0.223212465	0.227489486	0.163722331	0.558761451	0.55503968	-0.493263754	-0.113084829	0.093992569	0.301234345	0.297408459	0.66587135	-0.075084441	-0.314487002	0.185223317	0.122836778	-0.060301453	-0.304182354	-0.658722585	-0.422940303	-0.270944763	-0.05999075	0.036289788
Potra2n10c20098	turquoise-2011	-0.023290649	-0.091302332	0.138853712	-0.043775793	-0.233517597	0.319384596	0.315331076	-0.806975578	0.050735853	-0.165058853	0.254345185	0.628749547	0.924136586	-0.18199897	-0.334496318	-0.324296619	-0.21028876	0.116419575	-0.511355931	-0.797032991	-0.273301755	-0.058425507	0.125937313	0.117079086
Potra2n10c20099	turquoise-2011	-0.227561314	-0.334486811	0.207886859	0.296011488	0.102839336	0.459978639	0.411774115	-0.718190312	-0.29577837	-0.184082879	0.096906448	0.563916553	0.838657538	-0.043049799	-0.071256161	-0.103481428	0.107417935	-0.131599304	-0.336244149	-0.801909562	-0.171620873	-0.136051727	0.084772072	-0.14290974
Potra2n10c20100	turquoise-2011	-0.311281849	-0.110281836	-0.323277458	-0.086739661	-0.401945602	-0.050983703	0.192318353	-0.76540451	-0.207597037	-0.471538263	-0.246751069	0.734892693	0.722275939	-0.359553005	0.116065664	-0.110526765	-0.210204258	-0.154875946	-0.446037074	-0.524833181	0.22229447	0.177916067	0.469426841	-0.047841699
Potra2n10c20102	brown-2011	-0.01988428	-0.202282174	-0.069518098	-0.343104465	-0.268519892	-0.49935536	-0.305766253	-0.018159899	-0.047967855	-0.155903384	-0.323303565	0.104683087	-0.231669935	0.126168632	-0.103680701	0.34584155	0.276799034	-0.077169385	0.430819983	0.290037199	0.243512126	0.26212052	0.366485512	0.218934217
Potra2n10c20103	turquoise-2011	-0.278594365	-0.18809372	0.117137825	-0.076211907	-0.087390691	0.5715127	0.361975532	-0.475711742	0.199836287	0.150191064	0.356758305	0.255615787	0.608667049	-0.049340448	-0.501893186	-0.133547403	-0.121096559	0.275458931	-0.261452158	-0.524092488	-0.376929296	-0.044550658	0.024381055	0.350736706
Potra2n10c20104	turquoise-2011	0.067874633	-0.296102029	-0.143269181	0.117423993	-0.252891932	0.192571598	0.09138614	-0.734895392	-0.13253804	-0.367466621	-0.047230354	0.649366139	0.73442904	-0.085663768	-0.08286061	-0.033549007	-0.313325448	-0.198393978	-0.349187769	-0.654051608	0.038257988	0.108111067	0.325731841	0.157559267
Potra2n10c20105	turquoise-2011	0.053343683	-0.148936537	0.302488566	0.262169137	0.016803703	0.443556503	0.461392098	-0.756765834	-0.146488891	-0.153437276	0.253091359	0.582405328	0.956258037	-0.261831294	-0.150336605	-0.219397068	-0.209880543	-0.231520935	-0.678672299	-0.940878158	-0.325109293	-0.29100249	-0.031593966	-0.150740913
Potra2n10c20106	yellow-2011	-0.264753708	-0.303755595	-0.263964769	-0.468345307	-0.231804678	-0.393759093	0.128808457	0.075680233	0.225435127	0.139688361	0.033850919	-0.052158118	-0.195294793	-0.270825985	-0.220271623	0.004859347	0.188956881	0.294299657	0.211052658	0.347391096	0.007826845	0.282999103	0.224713605	0.146823879
Potra2n10c20107	blue-2011	0.179498252	-0.163145154	0.187315222	0.629299849	0.738759785	0.22266335	0.108422448	0.690951759	-0.343804326	0.281170452	-0.008283448	-0.627357242	-0.586307073	0.358499062	0.338811383	0.55150085	0.553542398	-0.235925921	0.339165413	0.3196583	-0.113688079	-0.40935681	-0.513656044	-0.359459758
Potra2n10c20111	turquoise-2011	0.316117273	-0.257582102	0.376070518	0.139784883	-0.031551735	0.225190538	0.334821866	-0.697039618	-0.024933507	-0.117763156	0.349146882	0.549705828	0.850613234	-0.236104734	-0.257423551	-0.303286722	-0.242545283	-0.183336557	-0.552386862	-0.837466739	-0.359699912	-0.217640037	-0.026416741	-0.124607858
Potra2n10c20113	yellow-2011	-0.374930665	-0.181615538	-0.254525297	-0.467420106	-0.151419471	-0.264628174	-0.008837585	0.523211191	0.410197511	0.378874142	0.026652388	-0.473022081	-0.641019853	-0.393931979	-0.176738315	0.054121915	-0.265007999	-0.012175539	0.20915531	0.663910999	0.084456505	0.299691956	0.15286594	0.268641911
Potra2n10c20116	magenta-2011	0.144285297	-0.151366165	0.082412162	-0.371048113	-0.132623518	0.169731258	0.296640063	0.148161907	0.908715189	0.651466907	0.80221931	-0.324646654	-0.022845171	-0.57812233	-0.792107077	-0.775706231	-0.68898681	0.343271546	-0.317950158	-0.006074857	-0.564109022	0.192124718	-0.199189371	0.568613885
Potra2n10c20118	brown-2011	0.275807307	0.183929032	-0.173981902	-0.128659759	-0.457888945	-0.133945137	-0.394623919	-0.507280827	-0.026982691	-0.449933798	-0.259893178	0.507882356	0.365268359	0.267171341	-0.122005511	0.040875476	-0.130891472	0.061182541	-0.004185444	-0.27456011	0.203075068	0.222312677	0.34850584	0.416910884
Potra2n10c20120	brown-2011	-0.10743982	0.154216866	-0.137631607	-0.077502734	-0.470635402	-0.121840517	-0.204325053	-0.868515158	-0.325205416	-0.692624019	-0.428514571	0.872281769	0.745977168	0.05259151	0.158524188	-0.098179538	-0.10958938	-0.14296664	-0.240122946	-0.569156622	0.368330474	0.197933636	0.521919922	0.007283682
Potra2n10c20123	brown-2011	-0.088495908	-0.148270728	-0.4905472	0.074718176	-0.253276669	0.029774894	0.04058293	-0.39772457	-0.05543416	-0.327428122	-0.127736214	0.407341872	0.377757312	-0.266761586	0.215545054	-0.230262731	-0.49227297	-0.112122452	-0.325815066	-0.266992232	0.26293656	0.276609309	0.32140193	0.003355725
Potra2n10c20126	turquoise-2011	0.151821077	0.132428049	0.226273676	0.523813471	0.292610675	0.116175035	0.005989958	-0.28315938	-0.819856655	-0.482324679	-0.401306031	0.346661517	0.353081774	0.513106037	0.566888127	0.681592275	0.653373478	-0.274567531	-0.007203857	-0.369414149	0.124628291	-0.535964113	-0.11751725	-0.643627171
Potra2n10c20127	blue-2011	-0.145501643	-0.285934496	0.462135474	0.456803113	0.608148616	0.28883784	0.539229111	0.216980921	-0.480589718	0.220561052	0.015926142	-0.243076275	-0.035759951	-0.060438202	0.208536531	0.736643364	0.563504934	-0.529536529	-0.115979011	-0.133569539	-0.299649702	-0.68925535	-0.382456703	-0.571185266
Potra2n10c20128	brown-2011	-0.230182025	-0.094484449	-0.000547724	-0.163504988	-0.415023883	-0.115330433	-0.161827127	-0.910266533	-0.320523892	-0.614046001	-0.345211333	0.88830868	0.766077987	0.126306057	0.038634037	-0.118038204	0.050680926	-0.0558853	-0.051493996	-0.562733025	0.313007795	0.252538171	0.567569034	-0.018520677
Potra2n10c20129	turquoise-2011	0.004406548	-0.266248409	0.127496296	0.522331367	0.267299387	0.429132191	0.266008883	-0.241178711	-0.46037988	-0.151272712	-0.139617644	0.190303428	0.352609762	0.045120085	0.199421942	0.599462553	0.049503301	-0.594219529	-0.280123644	-0.469435059	-0.066002523	-0.392628669	-0.053018974	-0.193270504
Potra2n10c20131	blue-2011	-0.116146791	-0.275137068	0.394783391	0.222547446	0.663971344	0.327139919	0.483852003	0.85045771	0.280297409	0.858604695	0.508395581	-0.921256757	-0.658894104	-0.312930048	-0.225309984	0.053371865	0.090912906	-0.194396735	0.041538096	0.374878865	-0.51096308	-0.333507965	-0.605144665	-0.077185822
Potra2n10c20134	brown-2011	-0.198463653	-0.066778571	-0.200366392	0.169963529	-0.117236353	0.177695506	-0.062976737	-0.294934496	-0.262738252	-0.315188737	-0.322452198	0.304154881	0.255222258	-0.024079887	0.238796322	0.248122584	-0.294055986	-0.420389106	-0.182552377	-0.245190029	0.281893319	0.054382593	0.284756401	0.016510453
Potra2n10c20135	brown-2011	-0.245279944	-0.157779832	0.258202281	-0.043468439	-0.10707045	-0.070103647	-0.007022743	-0.660740932	-0.518926188	-0.466740327	-0.312031031	0.658428209	0.592874641	0.249471591	0.155274476	0.265120131	0.441178374	-0.121245111	0.067852263	-0.440333075	0.169499636	-0.09724447	0.322392275	-0.360657162
Potra2n10c20139	turquoise-2011	0.676711408	0.611595541	0.280840635	0.195685858	-0.11632401	-0.141436039	-0.341166446	-0.323308202	-0.207736936	-0.430433918	-0.146924803	0.366128005	0.351973042	0.249424843	0.185508049	-0.124993597	-0.074341761	-0.156850835	-0.287864565	-0.40229741	0.048582228	-0.257847979	-0.114836858	-0.168551597
Potra2n10c20141	yellow-2011	-0.149554156	0.177119636	-0.344057308	-0.12403252	0.085708545	-0.345641988	-0.45192417	0.67464442	-0.084145189	0.023175136	-0.352112324	-0.490737142	-0.85503078	0.526789293	0.326303427	0.326670462	0.523114886	0.407651258	0.803685218	0.887273371	0.388657546	0.228621039	0.006924995	-0.020341377
Potra2n10c20142	brown-2011	-0.079363012	-0.089879563	-0.276903082	-0.29485413	-0.637761836	-0.341940348	-0.229032214	-0.943150906	-0.23704442	-0.730183594	-0.40304513	0.970402383	0.75292	-0.03033402	0.084545622	-0.105572642	-0.166368908	-0.048824329	-0.153017082	-0.480992967	0.414817075	0.365050708	0.69748777	0.036938695
Potra2n10c20145	turquoise-2011	-0.261258881	-0.149049356	-0.157334071	-0.177403723	-0.36814354	-0.002360092	0.159559852	-0.780138284	-0.189948825	-0.42696417	-0.118687409	0.732232426	0.769073961	-0.162991184	0.0423714	-0.074589803	-0.113946917	0.045882951	-0.319697035	-0.520972568	0.121402092	0.090809487	0.406702162	-0.140237348
Potra2n10c20147	brown-2011	-0.736455058	-0.205896547	-0.392877971	-0.609628537	-0.551045438	-0.537290124	-0.079662358	-0.389155306	-0.106276704	-0.365446066	-0.47456972	0.478377339	0.126128416	-0.342304801	0.134710465	0.003724902	-0.006237225	-0.042829217	0.123320924	0.166597713	0.522962061	0.501672351	0.740871802	-0.049187801
Potra2n10c20148	turquoise-2011	-0.056478144	-0.321082166	0.119323915	0.371171672	0.072879247	0.197500794	0.336663828	-0.748259382	-0.581036779	-0.44858719	-0.154789153	0.698014189	0.833264193	-0.041645351	0.266183129	0.210444316	0.183242828	-0.374300703	-0.382359403	-0.769814866	0.015452413	-0.260563039	0.154085268	-0.465746436
Potra2n10c20150	brown-2011	-0.123621356	-0.296554491	-0.153559308	-0.634897327	-0.67611774	-0.293804254	-0.275804166	-0.72328289	0.200599224	-0.344279451	-0.0611116	0.683916278	0.511158822	0.031495568	-0.38649434	-0.250709688	-0.247739667	0.296422732	0.14044136	-0.222679933	0.191301169	0.533387307	0.664055439	0.392191812
Potra2n10c20151	brown-2011	-0.086381004	-0.212633675	-0.3634058	-0.28697421	-0.589330423	-0.240548695	-0.209996128	-0.793475884	-0.11159379	-0.562776205	-0.324995155	0.788308	0.590475991	0.064684434	-0.100777744	0.00260249	-0.071160964	0.089172037	0.01210218	-0.355410054	0.320512482	0.431831095	0.652218563	0.315597403
Potra2n10c20152	brown-2011	-0.493135369	-0.261616122	-0.33792263	-0.31439342	-0.279449763	-0.593131943	-0.039507155	-0.112349623	-0.108222603	-0.228108541	-0.407960691	0.2316549	-0.129828713	-0.431366942	0.218560388	-0.160163158	0.042232796	-0.237310837	0.134649575	0.247674751	0.474763251	0.486635528	0.526132455	-0.111983472
Potra2n10c20153	blue-2011	0.158441311	-0.003628786	0.221663593	0.484499547	0.700822394	0.467580093	0.422048832	0.843022268	0.261580329	0.756933228	0.513331111	-0.914604022	-0.587615573	-0.174832253	-0.110898387	-0.057619987	0.024812575	-0.065634775	-0.095951669	0.262157288	-0.514653113	-0.378990582	-0.758542491	-0.006637139
Potra2n10c20155	turquoise-2011	0.606671603	-0.029809102	0.51958188	0.73012335	0.510056347	0.466195326	0.336950908	-0.238554008	-0.355623633	-0.04113727	0.296979735	0.147711286	0.527471152	0.143236303	0.134663072	0.061649849	0.125845829	-0.308106497	-0.454833904	-0.716235076	-0.427364376	-0.65823575	-0.519454869	-0.472953873
Potra2n10c20156	turquoise-2011	0.079362799	-0.196529146	-0.16369537	-0.209308619	-0.459988619	-0.093726667	0.03203187	-0.849418016	-0.030300288	-0.441465085	0.008138281	0.790769225	0.813277324	-0.103800527	-0.12673287	-0.264039409	-0.231056387	0.156894396	-0.29204492	-0.576717579	0.056597364	0.205169727	0.409236933	0.046871739
Potra2n10c20158	turquoise-2011	0.035851017	0.23952204	0.321304125	0.478631797	0.265564507	0.184551886	0.135757585	-0.252205486	-0.682887785	-0.332768332	-0.353555199	0.264597599	0.342290936	0.253755072	0.388832154	0.619506269	0.539028435	-0.440336621	-0.202535804	-0.425761196	0.010071826	-0.573606904	-0.153677999	-0.457228099
Potra2n10c20159	blue-2011	0.236253725	0.213352808	0.253072811	-0.054444998	0.323233368	0.146354315	0.111456159	0.77558602	0.561986162	0.721692336	0.573341686	-0.826881275	-0.622225507	-0.074679749	-0.354715268	-0.297229394	-0.070448715	0.350320523	0.086338932	0.454328335	-0.475611589	-0.168471887	-0.595548448	0.176544056
Potra2n10c20161	turquoise-2011	0.299278286	0.560944978	0.169778096	-0.112737388	-0.172051628	-0.13086349	0.042208319	-0.067156219	0.099082009	-0.062955796	0.076001488	0.07544025	0.177621296	-0.311248717	0.039090147	-0.130656111	-0.314419241	-0.118939424	-0.54118843	-0.164771319	-0.136207432	-0.319159443	-0.173831196	-0.182005101
Potra2n10c20163	brown-2011	-0.41874791	-0.45484146	-0.321580914	-0.665224441	-0.569758231	-0.212536689	-0.034957027	-0.433888041	0.51776797	0.029910649	0.153289761	0.349250507	0.238387602	-0.334689753	-0.561019859	-0.636193808	-0.377358652	0.390451328	0.132248362	-0.011846835	0.093960728	0.770061044	0.594796663	0.60877856
Potra2n10c20165	blue-2011	0.082054861	0.451797305	-0.234719901	0.063156509	0.208971243	-0.088791561	-0.230298044	0.834779915	0.080021366	0.228495958	-0.096033511	-0.702899782	-0.823255668	0.220201267	0.304735537	0.238292066	0.114658938	0.211940022	0.295736548	0.739747872	0.115598764	-0.098465626	-0.33336997	-0.064254718
Potra2n10c20169	yellow-2011	-0.004668065	0.422329964	-0.707494523	-0.33634276	-0.490617773	-0.327927205	-0.721075326	0.114399347	-0.009071357	-0.41820464	-0.527989844	0.048135179	-0.356356058	0.589612857	0.254840548	0.34305218	0.020339643	0.516270707	0.522045178	0.567299112	0.57864104	0.412761201	0.381112904	0.351896569
Potra2n10c20170	grey-2011	0.153622919	0.042254329	-0.287213069	-0.548745814	-0.548126967	-0.116046374	-0.370104323	-0.136648627	0.741163473	0.101865974	0.288081372	0.068325242	0.004023295	-0.035380934	-0.60166271	-0.726544826	-0.635905407	0.565934815	0.120097749	0.114764732	-0.003030858	0.651837526	0.284284455	0.825560188
Potra2n10c20173	turquoise-2011	0.213975636	-0.011587441	0.084994171	-0.291390588	-0.31509028	0.14608299	0.376822582	-0.316961621	0.664868902	0.309746968	0.601751948	0.125760641	0.453701345	-0.694529137	-0.699766012	-0.626877498	-0.702028435	0.088643757	-0.689248174	-0.438631234	-0.518022692	0.040771584	-0.060637289	0.494463799
Potra2n10c20174	turquoise-2011	-0.060112057	-0.290599023	0.383595433	0.325516807	0.174255318	0.429870966	0.423524608	-0.426654814	-0.075359679	0.068151114	0.207612138	0.267624361	0.562650846	-0.364343572	-0.20815248	-0.173422032	-0.242579103	-0.54526337	-0.514246814	-0.705249989	-0.286976917	-0.193634097	-0.049474818	0.005881077
Potra2n10c20175	turquoise-2011	0.006237558	0.454097438	-0.075306965	-0.27890462	-0.545656278	0.058499032	-0.335320813	-0.651583023	0.027997634	-0.462185822	-0.173700475	0.610496971	0.600028661	0.189701989	-0.079273916	-0.183882865	-0.373256639	0.197228476	-0.22916575	-0.405466491	0.185874547	0.136131434	0.341927548	0.245856841
Potra2n10c20176	turquoise-2011	-0.16576515	-0.672300789	0.322235892	0.236033672	0.196129518	0.47326836	0.419669675	-0.486869708	-0.112476131	0.085477477	0.260055397	0.311357901	0.58168531	-0.082755649	-0.310216914	0.011088076	0.022648293	-0.255003149	-0.161141524	-0.630272735	-0.301924489	-0.087661648	0.05535312	0.043378359
Potra2n10c20177	yellow-2011	-0.421141828	-0.278581626	-0.206031236	-0.179588946	0.067545934	-0.323695135	-0.110578482	0.369396137	-0.070921615	0.047675725	-0.198148542	-0.233068512	-0.502862867	-0.0848238	0.330286279	0.00145443	0.053122139	-0.050408957	0.406269694	0.562313754	0.36488518	0.287706539	0.198653165	-0.315843934
Potra2n10c20181	yellow-2011	-0.024514866	-0.027290228	-0.322726554	-0.353655008	-0.075039997	-0.344486546	-0.184141342	0.720665589	0.443923801	0.368489994	0.072399945	-0.618752111	-0.824921783	-0.191514697	-0.069451561	-0.029522201	-0.24156731	0.163659536	0.319013275	0.811835946	0.096811156	0.289417735	-0.013804101	0.228037987
Potra2n10c20183	yellow-2011	-0.217649074	-0.039939185	-0.291343757	-0.349626131	-0.014314575	-0.269017442	-0.164734986	0.704206269	0.450696058	0.440246294	0.064523667	-0.645511283	-0.847363285	-0.022152031	-0.222514092	-0.116366693	0.114089246	0.396582705	0.547236206	0.824527852	0.060441617	0.404984845	-0.013201262	0.421923777
Potra2n10c20186	brown-2011	-0.12048504	0.084521885	-0.334916887	-0.339840141	-0.570399478	-0.142436647	-0.156908882	-0.77760505	-0.045837211	-0.532994847	-0.166971773	0.761691471	0.684870238	0.089247032	-0.008648685	-0.264312458	-0.125118264	0.420739875	-0.113816061	-0.366948102	0.246636005	0.319202396	0.485082907	0.087630967
Potra2n10c20190	brown-2011	0.029983098	-0.315330469	-0.130207746	-0.125235934	-0.429447739	-0.114207735	0.03167826	-0.847333365	-0.201710102	-0.505453165	-0.180354196	0.811286903	0.767825936	-0.133521991	-0.052120485	0.083491103	-0.190160059	-0.204936385	-0.289967531	-0.589242514	0.137248421	0.133467723	0.495276057	0.037606128
Potra2n10c20194	yellow-2011	-0.24780243	0.137148762	-0.443900154	-0.158047196	-0.027019812	-0.526016047	-0.544704837	0.577132842	-0.256615313	-0.19519919	-0.604361773	-0.323865922	-0.832582689	0.421355094	0.560171259	0.439878643	0.404667481	0.124556036	0.762023455	0.901315814	0.642564279	0.296674481	0.223346908	-0.183840555
Potra2n10c20196	turquoise-2011	-0.02449826	-0.238056388	0.103693819	-0.074480287	-0.218564764	-0.019871316	0.020211514	-0.771054611	-0.29348758	-0.446774772	-0.078637132	0.732847789	0.750674872	0.141665922	0.032616863	-0.034193989	0.095799161	0.056273654	-0.095958923	-0.554642579	0.075458559	0.017082287	0.31806033	-0.241535784
Potra2n10c20202	brown-2011	0.401782861	0.298021364	-0.580714793	-0.070103571	-0.497646666	-0.192487207	-0.561982521	-0.407176309	-0.110466293	-0.659818854	-0.324655863	0.513600695	0.297860454	0.412713279	0.325952365	-0.004541305	-0.363666304	0.310024144	0.009443617	-0.081205565	0.452915019	0.27680458	0.351335472	0.083018793
Potra2n10c20209	brown-2011	-0.024109966	0.403196225	-0.619083465	-0.475472756	-0.651196124	-0.607137846	-0.424499014	-0.139501999	0.110244623	-0.413139266	-0.444291874	0.271990474	-0.100227871	-0.070415423	0.115554868	-0.068981687	-0.135104451	0.255121949	0.071066299	0.310565524	0.47410994	0.457049281	0.464499139	0.301528829
Potra2n10c20211	turquoise-2011	0.430233946	0.506286372	0.0886885	-0.003071689	-0.154149687	0.105276082	0.104200003	-0.016369835	0.484291417	0.193403401	0.362659519	-0.078169741	0.157098008	-0.464517242	-0.329980261	-0.589608915	-0.628607109	-0.038007159	-0.652227004	-0.269927858	-0.331956561	-0.092722571	-0.269914033	0.346397706
Potra2n10c20212	brown-2011	-0.267250591	-0.081128919	0.031941993	-0.059444693	-0.301301023	-0.281404848	0.012964891	-0.711210139	-0.495581869	-0.598652583	-0.496430124	0.760323466	0.592837201	-0.240513622	0.308704459	0.15796071	0.010098291	-0.562694297	-0.290251028	-0.467686383	0.36568136	0.022313823	0.503359178	-0.346524466
Potra2n10c20214	turquoise-2011	0.052839882	-0.243146515	0.032915835	-0.078119855	-0.350149547	0.216946535	0.10199265	-0.875614878	-0.040716455	-0.331904815	0.069602861	0.739995936	0.891224328	-0.01556538	-0.294392982	-0.063745872	-0.24403578	-0.004013851	-0.339393471	-0.744718313	-0.100085049	0.053217651	0.327438572	0.21964522
Potra2n10c20215	pink-2011	0.216306763	-0.159154223	-0.299165967	0.517720385	0.214962897	0.214586765	-0.050626688	0.036569629	-0.284126306	-0.189670808	-0.147961752	0.008623355	-0.002590816	0.217612382	0.367507254	0.219691318	-0.06610534	-0.192848791	0.001225072	-0.084059169	0.166054592	-0.022700395	-0.049753224	-0.100643928
Potra2n10c20216	blue-2011	-0.046063633	-0.113362136	0.029240674	0.01871682	0.316331335	0.231212121	0.286971909	0.719009458	0.326711268	0.630025333	0.351282453	-0.752551037	-0.583826341	-0.216325142	-0.185273799	0.263373845	-0.103341348	-0.006028544	0.010939456	0.444881479	-0.348228352	-0.234489483	-0.401564544	0.103090489
Potra2n10c20218	turquoise-2011	-0.108440697	0.489321844	-0.071171553	0.401549309	0.154138442	0.420885851	0.058520831	-0.089270408	-0.39185247	-0.218426879	-0.250980041	0.072457472	0.212003568	0.340030644	0.327177972	0.393809703	0.285112072	0.031488353	-0.176606028	-0.230372833	0.039064597	-0.370118231	-0.190334573	-0.129905442
Potra2n10c20226	turquoise-2011	0.363235172	0.133799768	0.119984092	0.548614123	0.237541312	0.528824902	0.161215886	-0.34632725	-0.372159247	-0.223483616	0.0655544	0.263439491	0.555851128	0.43550813	0.14039835	0.334348631	0.229070517	0.069158005	-0.267499693	-0.587126942	-0.234270351	-0.491818887	-0.295730163	-0.179337355
Potra2n10c20227	brown-2011	-0.041036185	0.215929919	-0.094876549	-0.031684087	-0.424948675	-0.014157338	-0.240421626	-0.881492526	-0.328631042	-0.688867819	-0.367805777	0.865950414	0.791146964	0.239010948	0.132523362	-0.108233066	-0.029158659	0.026068822	-0.178313518	-0.606451197	0.311030172	0.150608274	0.442532813	0.019763252
Potra2n10c20229	black-2011	0.361959491	-0.043132957	0.000272788	0.690976776	0.438557452	0.013635804	-0.10890069	0.113450909	-0.749822373	-0.382284452	-0.390908964	0.034725003	-0.068616032	0.4511521	0.760683204	0.655671823	0.403740631	-0.438456418	0.108102979	-0.048862222	0.251855442	-0.404462774	-0.18419526	-0.682533627
Potra2n10c20230	yellow-2011	-0.139528468	-0.094732665	-0.115159868	0.040299138	0.3179884	-0.397131433	-0.220085521	0.774524155	-0.200534253	0.142965831	-0.304837899	-0.58060582	-0.914786511	0.222156452	0.407340031	0.395627086	0.518409001	-0.062708237	0.66271845	0.829098944	0.304854912	0.065319086	-0.08290206	-0.299667992
Potra2n10c20233	blue-2011	-0.022936472	-0.302092632	-0.139593542	0.161570702	0.391388735	-0.099269571	0.277896218	0.597485084	-0.023181787	0.341931516	0.123330965	-0.530526363	-0.541481355	-0.123657684	0.175135621	0.229744424	0.332125809	0.04354188	0.20446726	0.466061656	-0.106562819	-0.119935441	-0.286553459	-0.283482698
Potra2n10c20234	blue-2011	-0.063852773	-0.001226201	-0.183848418	0.193153618	0.390660133	-0.160227663	-0.073783405	0.869573733	-0.095914105	0.262246747	-0.158665227	-0.713032255	-0.894316541	0.053060042	0.415944256	0.35744285	0.214236845	-0.145408316	0.372665753	0.750889228	0.17808322	-0.065294236	-0.249793606	-0.267392684
Potra2n10c20235	turquoise-2011	-0.050139204	0.276281549	-0.228481113	0.24437402	-0.165822352	0.281305037	0.014604869	-0.646692815	-0.309804698	-0.496495332	-0.194126365	0.600892647	0.707504869	0.195826971	0.235104765	-0.118028762	-0.00995676	0.161352819	-0.320543841	-0.578458429	0.148655045	-0.021797187	0.141407184	-0.068674832
Potra2n10c20239	turquoise-2011	0.002552083	-0.13814143	0.354572052	0.19892034	-0.045354528	0.439649335	0.329934672	-0.780935295	-0.167957293	-0.200294346	0.155667732	0.613269473	0.929857525	-0.1731169	-0.173527798	-0.112183301	-0.24861844	-0.322476799	-0.593503769	-0.917563742	-0.247251827	-0.254395418	0.065324799	-0.0703593
Potra2n10c20240	lightgreen-2011	0.29801819	0.175012221	-0.134018552	-0.387086729	-0.388651654	0.080476807	-0.16536713	-0.014301112	0.851012035	0.305802907	0.50788489	-0.109440442	0.016047226	-0.213369343	-0.687553523	-0.814134175	-0.762814743	0.472044501	-0.16324748	-0.002922666	-0.258139251	0.420288182	0.003661944	0.820169278
Potra2n10c20241	brown-2011	-0.110681846	-0.130979204	-0.226801082	-0.44015533	-0.68763463	-0.225996864	-0.056153143	-0.910193229	0.083619295	-0.462437565	-0.126600303	0.849250578	0.77028471	-0.246522065	-0.270970525	-0.290500226	-0.324345412	0.077213817	-0.281533254	-0.512048116	0.161396362	0.392375929	0.621517943	0.316539288
Potra2n10c20245	red-2011	-0.233373502	0.314961335	-0.501092865	-0.394738627	-0.460615973	-0.684170289	-0.450431638	0.003018737	-0.103503675	-0.404940302	-0.613682276	0.174702636	-0.301314299	0.059717432	0.267989899	0.059176198	0.235884242	0.151533422	0.347366625	0.465019423	0.59292045	0.45912169	0.47002143	0.123570345
Potra2n10c20250	turquoise-2011	-0.167587764	-0.151429197	-0.254009782	0.214625441	-0.023825129	0.520907659	0.250477008	-0.26132829	-0.093099669	-0.058918775	0.00241326	0.160140925	0.366915861	0.008297253	-0.040432118	0.387125146	-0.187429947	-0.066853423	-0.282877531	-0.335638119	-0.092154575	-0.132741971	0.0515229	0.20750779
Potra2n10c20254	blue-2011	0.04852651	0.191275438	-0.10213528	0.062705687	0.330797124	0.012508891	-0.008682471	0.957256429	0.315903636	0.550924462	0.175969256	-0.898052987	-0.905769072	-0.044169151	0.017293791	0.05761548	0.005424917	0.121670244	0.235812857	0.728061987	-0.120146834	-0.062786209	-0.432938418	0.104836152
Potra2n10c20255	blue-2011	0.247079252	0.06842707	0.176719033	0.254085491	0.501441378	-0.095837983	0.10274235	0.891181667	0.108864544	0.489223602	0.176087087	-0.807196299	-0.799724325	-0.191250947	0.165610663	0.079460001	0.050457212	-0.273366889	0.072091519	0.5374602	-0.168377162	-0.270707671	-0.519947089	-0.255637498
Potra2n10c20257	blue-2011	0.160423856	0.145610245	0.146947501	0.187796636	0.447169873	-0.026370663	-0.003070154	0.931206193	0.114330828	0.491465173	0.090005399	-0.854244203	-0.874821725	-0.010243937	0.098361002	0.287613512	0.131394991	-0.194238126	0.211322221	0.624746003	-0.138169785	-0.261676732	-0.477687174	-0.077221519
Potra2n10c20258	grey60-2011	0.189162668	-0.02427305	0.464142457	0.62388778	0.586079811	0.8058635	0.562751917	0.146114722	-0.083989154	0.378721152	0.453692482	-0.297924729	0.230378518	-0.145162738	-0.014856549	0.234862613	-0.211176312	-0.407459251	-0.586407637	-0.468487379	-0.573469075	-0.744023419	-0.631117419	-0.278550793
Potra2n10c20259	brown-2011	-0.074743401	-0.356372535	-0.131476053	-0.227243022	-0.461814827	-0.009655491	-0.059883153	-0.874507261	-0.07718486	-0.456788183	-0.075853667	0.810290438	0.786179949	0.002156655	-0.146246369	-0.132273647	-0.277739119	0.034913857	-0.144939236	-0.557823848	0.149207674	0.287799554	0.541967311	0.125536468
Potra2n10c20261	blue-2011	0.560158358	0.335025878	0.177582136	0.379377309	0.475450307	0.066625232	-0.032195714	0.604156586	0.007286706	0.256500115	0.251927447	-0.550544379	-0.438362963	0.300900758	0.198841235	-0.030878375	0.258851288	0.234709293	0.104586541	0.27000677	-0.239806115	-0.374328122	-0.643167984	-0.301161507
Potra2n10c20262	brown-2011	-0.167444744	-0.103560853	-0.350073087	-0.238422867	-0.553826126	-0.416719876	-0.32507869	-0.873736736	-0.464437638	-0.853757586	-0.581461937	0.966919572	0.644915871	0.217334755	0.331354552	0.085472035	0.125520623	0.042989354	0.09252058	-0.329679338	0.581552287	0.357947546	0.725388351	-0.181023602
Potra2n10c20265	blue-2011	0.034246387	-0.078569084	0.131856608	0.50500147	0.541496054	0.576698556	0.470758488	0.405273154	-0.017141237	0.461887397	0.282150588	-0.513876243	-0.180888119	0.018902619	-0.121768436	0.386382614	0.283456855	-0.071649003	-0.126880262	-0.043622097	-0.463519935	-0.458449131	-0.542720426	0.082898069
Potra2n10c20266	brown-2011	-0.192366274	0.516998076	-0.582296797	-0.046543704	-0.318083588	-0.113920595	-0.355276578	-0.226618039	-0.309682926	-0.56151117	-0.520400625	0.336098533	0.124654687	0.440018229	0.472311819	0.14829879	0.216933468	0.452255125	0.152458286	0.103942892	0.500527684	0.179972282	0.269357535	-0.055697216
Potra2n10c20270	yellow-2011	-0.199785999	0.072940526	-0.33656896	-0.375116431	-0.126033043	-0.640216442	-0.269639021	0.529558881	0.140905043	0.058677737	-0.22344089	-0.343517729	-0.719322596	-0.167760137	0.257472756	-0.153638849	0.037512909	0.133247594	0.397379243	0.788724875	0.385099446	0.378108674	0.161803108	-0.132705876
Potra2n10c20273	brown-2011	-0.08100904	-0.047458641	-0.63625161	-0.471957044	-0.801394278	-0.466689431	-0.444364744	-0.717059873	-0.080623686	-0.72699543	-0.480022322	0.80805304	0.451741847	0.047346362	0.132680529	-0.017748264	-0.336892998	0.153403605	0.035649722	-0.112784288	0.586657091	0.572292729	0.803670999	0.213949401
Potra2n10c20274	yellow-2011	-0.020056944	0.142931841	-0.288919021	-0.429379961	-0.119958233	-0.263255149	-0.298351	0.7454038	0.597683008	0.437302504	0.147699436	-0.677893147	-0.856888316	-0.035826318	-0.232457989	-0.202360106	-0.228542254	0.412364357	0.421871286	0.844836742	0.04738334	0.372421339	-0.055127319	0.448917781
Potra2n10c20275	turquoise-2011	0.529556148	0.213095801	0.309094481	0.66957601	0.459996197	0.321786771	0.051406627	0.044380886	-0.5579514	-0.178067239	-0.087031454	-0.022367301	0.147362415	0.499542399	0.393640911	0.673058613	0.413495538	-0.256981831	-0.126153088	-0.299418872	-0.165723966	-0.719179907	-0.461974641	-0.476753818
Potra2n10c20282	greenyellow-2011	0.172205349	0.405830933	-0.489648746	-0.199447278	-0.501969522	-0.42319904	-0.819582027	-0.307749767	-0.380667582	-0.796688366	-0.706312725	0.494179925	0.044325658	0.805626194	0.44402773	0.410768829	0.231664105	0.357657349	0.495616013	0.202684868	0.683957165	0.293874821	0.486371029	0.040980897
Potra2n10c20283	brown-2011	-0.051428861	-0.114722911	-0.216050333	-0.304503012	-0.46767232	-0.285285626	0.020750271	-0.668022503	-0.059659835	-0.434280116	-0.098633723	0.679750275	0.606724919	-0.27198738	0.064291112	-0.244619564	-0.274087766	0.045436281	-0.299392941	-0.353167649	0.188190537	0.205010896	0.433015359	-0.161002605
Potra2n10c20284	pink-2011	-0.045116298	-0.122737068	0.403079781	0.834314717	0.767266968	0.587350868	0.399540201	0.2119565	-0.579140883	0.134788713	-0.044248675	-0.256221507	-0.000606388	0.220095192	0.334053448	0.59184618	0.525344821	-0.529477543	-0.089677414	-0.276097572	-0.221487189	-0.646925152	-0.484720119	-0.452859432
Potra2n10c20287	yellow-2011	-0.056191063	0.254860936	-0.324659839	-0.292119646	-0.020456508	-0.306499414	-0.40437534	0.800117306	0.317854841	0.277796285	-0.087897418	-0.670368831	-0.940971998	0.235517337	0.0306781	0.046024599	0.105787643	0.428365585	0.604593974	0.932633783	0.204657298	0.292155398	-0.070201008	0.263669416
Potra2n10c20290	salmon-2011	-0.761926409	-0.260689476	-0.627357165	-0.396473097	-0.505062168	-0.374055122	-0.284258179	-0.39838436	-0.244568497	-0.516351933	-0.651381406	0.508080516	0.081075353	0.003619631	0.283442073	0.100830586	0.030575109	0.018065986	0.354849643	0.194481995	0.731092565	0.668819916	0.833711423	0.091033251
Potra2n10c20294	blue-2011	0.085536963	0.049855516	0.266837915	0.392126992	0.693793766	0.299846199	0.242061095	0.967167698	0.110322556	0.672683003	0.301976162	-0.964129192	-0.786028952	-0.001365977	0.046378438	0.22659056	0.201007706	-0.130915704	0.1331533	0.483383817	-0.348678111	-0.412557892	-0.687351039	-0.14662868
Potra2n10c20295	darkgreen-2011	0.878826847	0.336274555	0.18900347	0.378244559	0.108113105	0.111151321	-0.276642691	-0.047667822	-0.111530984	-0.189193565	0.07563797	0.05716094	0.144927185	0.484846771	0.061712477	0.13663296	-0.004758992	0.023690148	-0.09221233	-0.260837073	-0.153397983	-0.334854232	-0.326640514	-0.007213178
Potra2n10c20296	turquoise-2011	-0.226744256	-0.130902064	0.043017694	-0.410284268	-0.537489803	-0.135136639	0.118817813	-0.857560498	0.128242603	-0.27991197	0.013025288	0.750676571	0.778010016	-0.413547446	-0.361585065	-0.454655505	-0.297521754	-0.035389509	-0.382435007	-0.588513325	0.007074206	0.285812952	0.489939095	0.22856534
Potra2n10c20300	blue-2011	0.04543405	-0.159331886	0.233094963	0.038702137	0.479106376	0.17020963	0.35343162	0.858872532	0.463625643	0.83745379	0.562830206	-0.914071595	-0.703795483	-0.265412733	-0.327994851	-0.080742812	0.039115587	0.106506221	0.101277815	0.491894335	-0.506486769	-0.199511455	-0.572092349	0.086772721
Potra2n10c20302	blue-2011	0.287003298	-0.24936765	0.147338824	0.427089042	0.483392099	0.414242654	0.553692871	0.44572254	0.290786449	0.586145817	0.589040374	-0.542748277	-0.167674813	-0.537228951	-0.13725893	-0.178041607	-0.439000886	-0.323585184	-0.494493326	-0.087119307	-0.522481158	-0.340944855	-0.557454433	-0.075200847
Potra2n10c20304	brown-2011	-0.344363608	-0.18006285	-0.437715164	-0.20007147	-0.375360539	-0.439828269	-0.388816253	-0.501934967	-0.334867684	-0.620259468	-0.558654153	0.616032435	0.209647145	0.279718472	0.303178047	-0.140351275	0.288911102	0.194695853	0.442037428	0.022395133	0.646970567	0.610175911	0.663568856	-0.030848197
Potra2n10c20307	blue-2011	-0.503750346	-0.266143728	-0.213487629	0.319776603	0.276360373	0.179216182	0.48276602	0.132896328	-0.303025833	0.06287959	-0.16250205	-0.114401192	-0.051565611	-0.459128753	0.385287415	0.28847104	0.01262865	-0.492803019	-0.282624293	-0.006693348	0.090012866	-0.154471301	-0.012894726	-0.367416683
Potra2n10c20308	brown-2011	0.069946442	-0.127965191	-0.193669476	-0.266870828	-0.520519954	-0.399922251	-0.371962347	-0.813591554	-0.339028662	-0.748868898	-0.403734744	0.886585083	0.616412123	0.291096552	0.185358087	0.04522601	0.060351631	0.104918135	0.120990533	-0.331362188	0.433392426	0.292581617	0.612445335	-0.135455919
Potra2n10c20310	blue-2011	0.130481401	0.188873994	-0.050214005	-0.104345681	0.21528476	-0.242930607	-0.108751644	0.885610279	0.386230394	0.494328163	0.18903655	-0.798099148	-0.894712036	-0.106020707	-0.020713908	-0.186045688	-0.010283764	0.180795772	0.287610471	0.758468043	-0.067627579	0.071026465	-0.343988393	0.061993952
Potra2n10c20311	turquoise-2011	-0.078355226	-0.233848303	-0.001536955	0.049213021	-0.015113369	0.360955805	0.416832268	-0.254583534	0.013005967	0.068441832	0.219402881	0.148616585	0.419879039	-0.292587072	-0.114167327	0.239217248	-0.30596296	-0.157858708	-0.466925095	-0.36883663	-0.26512668	-0.274531695	-0.03219217	-0.056243693
Potra2n10c20312	green-2011	-0.064530454	-0.422036158	0.327303039	0.110242267	0.411204226	0.479812988	0.663995005	0.471465393	0.578350151	0.890892767	0.754792672	-0.660584896	-0.237671972	-0.681966248	-0.587519817	-0.280211943	-0.413571872	-0.234944061	-0.365738803	-0.013198326	-0.692037475	-0.194672971	-0.469962096	0.271975031
Potra2n10c20314	blue-2011	0.389052195	0.051125808	0.539960029	0.456032499	0.653657527	0.027480484	0.161116841	0.711658393	-0.094144532	0.429817224	0.179200577	-0.668844072	-0.571856183	-0.071101602	0.136899365	0.206806873	0.236629778	-0.504339027	-0.004700574	0.225626505	-0.298812335	-0.515527279	-0.621203035	-0.372639052
Potra2n10c20315	blue-2011	0.015876267	-0.010246756	0.063383732	0.220226353	0.532381583	0.112768022	0.138327724	0.97904628	0.210090264	0.629165473	0.238652184	-0.938395446	-0.882755476	-0.083040931	0.048924694	0.108821678	0.087586065	-0.057298007	0.223438283	0.640825106	-0.200908368	-0.173748623	-0.514710997	-0.056003504
Potra2n10c20316	blue-2011	0.373162909	0.144607859	-0.085840204	0.180557558	0.346260498	-0.062356024	-0.060615873	0.874285466	0.276785205	0.450502884	0.221043134	-0.797761687	-0.809559023	-0.006875186	0.066834072	-0.017211446	-0.051303768	0.076966151	0.175790136	0.609437032	-0.137242649	-0.088176447	-0.473469733	0.026846523
Potra2n10c20319	brown-2011	-0.06467876	-0.12081772	-0.151049439	-0.036603479	-0.390121364	-0.214008362	-0.120635772	-0.910663692	-0.447659198	-0.740117564	-0.398238712	0.942655916	0.794501582	0.052879642	0.274110168	-0.044635992	0.000968989	-0.143298081	-0.175683995	-0.575799459	0.380385504	0.179656172	0.542447179	-0.248903277
Potra2n10c20322	greenyellow-2011	0.196688847	0.558995564	-0.221211388	0.294332295	0.126342551	-0.019771555	-0.510282933	0.204428283	-0.417886735	-0.373289114	-0.428628027	-0.063482601	-0.255745894	0.870014079	0.54066067	0.320192167	0.541086994	0.397321702	0.472299497	0.278742934	0.361738062	-0.075264019	-0.127141753	-0.191009063
Potra2n10c20323	darkturquoise-2011	0.27843585	0.021068867	0.209863279	0.370295418	0.321095504	0.107978063	-0.043067772	0.246896183	-0.392781971	-0.037924035	-0.193832187	-0.194435139	-0.199673538	0.364911978	0.232054518	0.813752079	0.380210428	-0.352222114	0.122770141	0.052248989	-0.049237209	-0.472522837	-0.244675867	-0.212279176
Potra2n10c20324	turquoise-2011	0.019497822	0.247149134	-0.193011412	-0.361338839	-0.410867042	-0.242748483	0.100088317	-0.277478875	0.206397129	-0.11785872	0.050769549	0.265641434	0.282940815	-0.370448335	-0.121631734	-0.227395224	-0.225977923	0.206504983	-0.371244087	-0.112136983	-0.039407519	0.053435997	0.136606867	0.066131264
Potra2n10c20325	turquoise-2011	-0.106604658	-0.080973774	-0.349045003	-0.09761534	-0.461052937	-0.081791759	0.100874539	-0.754662122	-0.098894303	-0.460587762	-0.196249232	0.717689026	0.695706559	-0.312179998	0.003264498	-0.151148712	-0.284187951	-0.105778543	-0.432671738	-0.522575395	0.180418543	0.225217264	0.452671484	0.129365017
Potra2n10c20327	brown-2011	-0.094364512	-0.136299797	-0.270803658	-0.163342915	-0.502225168	-0.287264846	-0.151779732	-0.923177435	-0.379865072	-0.751470891	-0.411879355	0.960786018	0.771998946	0.054260772	0.216532505	-0.021677889	0.005786486	-0.016073147	-0.120233761	-0.498425953	0.406466188	0.26696643	0.619587761	-0.149208617
Potra2n10c20329	yellow-2011	-0.079163476	0.026873198	-0.132701796	-0.265832366	0.023040029	-0.249564746	-0.280650271	0.465271514	0.058252746	0.106066189	-0.064739543	-0.353958204	-0.554448019	0.346476184	0.125007111	0.196464847	0.265776442	0.413280111	0.564634924	0.64424899	0.159647808	0.110607458	-0.015400937	-0.104936429
Potra2n10c20330	yellow-2011	-0.564088818	0.095155804	-0.794648018	-0.688270658	-0.623090352	-0.604480758	-0.560540175	0.007007614	0.09268018	-0.356055438	-0.536332281	0.161875243	-0.360749118	0.202295221	0.191373418	-0.068389477	0.068368773	0.593749531	0.638935195	0.696690663	0.723128302	0.798144583	0.69160526	0.267678093
Potra2n10c20331	brown-2011	-0.196352015	-0.049246529	-0.340657413	-0.209434563	-0.557722435	-0.196857336	-0.371034307	-0.860315953	-0.366672915	-0.792716816	-0.51618067	0.913654138	0.663718587	0.264819255	0.257015399	0.048902921	-0.104500892	0.033641425	0.043691226	-0.375585364	0.551355152	0.367173176	0.704535353	-0.029815038
Potra2n10c20332	brown-2011	-0.235125942	-0.284738292	-0.399351155	-0.400542665	-0.662070476	-0.359311882	-0.330240362	-0.879975547	-0.21738219	-0.707430209	-0.449861387	0.920536981	0.61423219	0.148431231	0.044249535	-0.011177694	-0.052928857	0.121113506	0.1569417	-0.291937203	0.510623635	0.545980108	0.824031667	0.148121406
Potra2n10c20333	yellow-2011	-0.243516321	-0.03478305	-0.256126847	-0.063683861	0.201237601	-0.260229751	-0.13606867	0.666191847	-0.149649319	0.132897968	-0.258325754	-0.513185463	-0.764513516	0.269868957	0.326020734	0.51463895	0.524038922	0.190171337	0.596750439	0.780501286	0.2347439	0.022491266	-0.062235871	-0.201656595
Potra2n10c20335	brown-2011	-0.580749431	-0.22301338	-0.235486003	-0.370631172	-0.521194824	-0.16935706	-0.106996422	-0.757920051	-0.19164216	-0.476000647	-0.429632311	0.735354077	0.530042197	-0.004537185	-0.090058684	0.039241627	0.104661659	0.004262106	0.101198375	-0.290808907	0.377363659	0.444241717	0.723078289	0.251038656
Potra2n10c20336	blue-2011	-0.2038752	-0.018992053	-0.219200318	-0.327117388	-0.034684994	-0.145143453	0.186129575	0.602850731	0.597600994	0.575656522	0.280307536	-0.616630761	-0.617233917	-0.534417619	-0.342031764	-0.271811381	-0.241677425	0.155999566	0.01132113	0.559115898	-0.174590737	0.22952593	-0.118887931	0.394790598
Potra2n10c20338	turquoise-2011	-0.086581934	-0.150273297	-0.09166518	-0.121465949	-0.418388375	0.065822695	0.10291551	-0.94395085	-0.173479423	-0.491192592	-0.088457928	0.860648039	0.933125129	-0.086275697	-0.074633722	-0.099419259	-0.18022294	0.008454354	-0.376428402	-0.711489421	0.066508481	0.089477123	0.423225069	0.008980189
Potra2n10c20340	blue-2011	0.065033242	0.142365217	0.01444986	0.21565945	0.487842513	-0.028606626	0.051526225	0.951688314	0.03260549	0.447845547	0.066494788	-0.850108716	-0.874015019	0.025081149	0.256343755	0.284124301	0.232662008	-0.043527016	0.244970397	0.684584816	-0.080341083	-0.262308734	-0.490705655	-0.249028008
Potra2n10c20341	blue-2011	-0.106690046	0.059790842	-0.379216418	-0.146886509	0.085324027	-0.135721179	-0.121413968	0.823631478	0.373533529	0.415825834	0.060231379	-0.736224801	-0.875005699	-0.096626807	0.024154055	-0.00281761	-0.148219238	0.207406802	0.322115743	0.811607167	0.084700889	0.226964843	-0.140851889	0.223615441
Potra2n10c20343	yellow-2011	-0.16644623	-0.153213352	0.034725179	-0.100083221	0.109053985	-0.281174968	-0.323676914	0.228717296	-0.242999994	-0.1167913	-0.242414443	-0.090428299	-0.360494979	0.366757774	0.347566045	0.145127246	0.2946249	0.060700048	0.572987395	0.422990877	0.345144961	0.138197986	0.135342325	-0.390092557
Potra2n10c20344	turquoise-2011	0.317316036	0.222318481	0.403215834	-0.056897968	-0.130942513	0.327851919	-0.164459005	-0.365670811	0.151815951	-0.03555277	0.233667289	0.236595514	0.440549813	0.332870914	-0.39689052	-0.094629361	-0.18418003	0.160662757	-0.119396166	-0.441316391	-0.271860134	-0.160144751	-0.07722735	0.297760625
Potra2n10c20345	turquoise-2011	-0.524133916	-0.664765896	0.048847736	0.036369964	0.076420738	0.370427336	0.668415982	-0.322943453	0.002505845	0.23028338	0.191855306	0.156063984	0.404300712	-0.508033353	-0.335983112	0.173727425	-0.013149904	-0.306288423	-0.314643579	-0.405531545	-0.293042162	-0.056310796	0.131306009	0.135822831
Potra2n10c20346	blue-2011	0.362972607	0.228082884	0.389595597	0.716706391	0.723168083	0.552551093	0.247776042	0.426218495	-0.152462487	0.339492558	0.310301667	-0.49425033	-0.157727836	0.351915537	0.08754673	0.077771297	0.425151018	0.056696818	-0.038518175	-0.120070533	-0.435956453	-0.565899757	-0.763046661	-0.215482822
Potra2n10c20351	brown-2011	-0.318038946	-0.224936134	-0.287940428	-0.288798628	-0.523706916	-0.25834808	-0.149740634	-0.845993716	-0.399852323	-0.693946992	-0.485498831	0.88450685	0.660510648	0.117803886	0.175542305	0.265039607	0.107363198	-0.007551107	0.029848521	-0.351802725	0.433821737	0.258909574	0.696811019	-0.093721935
Potra2n10c20361	turquoise-2011	-0.421736184	0.071107299	0.042870004	0.092386151	-0.010065068	0.254662137	0.461977947	-0.285304943	-0.003237514	0.050235346	0.042828306	0.180587652	0.391472826	-0.584923593	-0.048028411	-0.2636747	-0.221884268	-0.316136286	-0.585581489	-0.418229374	-0.114276563	-0.084198232	0.0224683	-0.018833415
Potra2n10c20364	blue-2011	0.371947886	0.30794166	0.265803527	0.044296421	0.05067661	-0.146405869	0.108003344	0.222675511	0.129531736	0.132674311	0.149723657	-0.188819135	-0.10150195	-0.514874702	0.092325486	-0.122015984	-0.487632658	-0.501220478	-0.543110706	-0.033115126	-0.16113048	-0.339012432	-0.270724923	-0.274583113
Potra2n10c20367	brown-2011	-0.408295806	-0.94801596	-0.128541258	-0.064312251	0.065176551	-0.023816379	0.285767964	-0.151636609	-0.101620872	0.068141457	0.022587988	0.129919564	0.069394415	-0.200295388	-0.073412459	0.186507666	0.099153727	-0.179836216	0.225725025	-0.000813614	0.052824584	0.249882375	0.328231284	-0.070231229
Potra2n10c20368	turquoise-2011	-0.076724244	0.124456167	0.394140096	-0.156398835	-0.2307008	0.083397513	-0.111837478	-0.527035406	-0.077427459	-0.226453421	-0.081018928	0.456725676	0.501503633	0.02282683	-0.168552088	-0.060553276	-0.17999247	-0.249319027	-0.198102115	-0.461872095	0.006871114	-0.059351288	0.219076572	0.05155534
Potra2n10c20369	blue-2011	0.075199887	0.000707828	0.104373185	0.255792691	0.572810444	0.065926585	0.114339743	0.986954849	0.097570282	0.571497607	0.181870926	-0.922199505	-0.891131681	0.018091322	0.130161536	0.253096941	0.230246739	-0.065133518	0.277935961	0.655016713	-0.18575174	-0.261443206	-0.541500125	-0.171043332
Potra2n10c20371	grey60-2011	0.140302583	-0.063055968	0.526250029	0.697661782	0.628339372	0.872479581	0.554139239	0.029317267	-0.221520418	0.319157746	0.359318833	-0.209115461	0.313080038	0.093278229	-0.094251676	0.409920739	0.152533927	-0.331477127	-0.419154532	-0.561474216	-0.594830851	-0.761192634	-0.607121255	-0.159450801
Potra2n10c20372	turquoise-2011	-0.401756765	-0.600275547	-0.237409351	0.075047763	-0.102766622	0.354506654	0.302796253	-0.589451514	-0.161169048	-0.180477451	-0.005200262	0.483137282	0.603399906	-0.094526996	-0.066758581	0.103381737	-0.127192639	-0.06250104	-0.148635107	-0.47101472	0.032408648	0.157714962	0.352788878	0.07553856
Potra2n10c20373	turquoise-2011	-0.0252402	-0.338572924	-0.017382345	0.039587409	-0.23423744	0.08122289	0.329384268	-0.832192262	-0.164391518	-0.337690651	0.03796403	0.73658563	0.879002719	-0.346908761	-0.071911706	-0.154952756	-0.218115507	-0.222177096	-0.523100708	-0.753812108	-0.061149403	0.002588119	0.292712929	-0.101843735
Potra2n10c20376	turquoise-2011	0.125621572	0.031570164	-0.006228478	0.063192849	-0.313464203	0.083092175	-0.166186995	-0.888179902	-0.388869598	-0.65323575	-0.255475521	0.855065477	0.854752982	0.351583765	0.107814296	0.098477546	0.036708134	0.023827378	-0.160862072	-0.679240952	0.1772802	-0.010125432	0.345934374	-0.07156899
Potra2n10c20378	turquoise-2011	-0.313471311	-0.232839484	-0.279272568	-0.439238116	-0.314496763	0.180158089	-0.004248699	-0.188381898	0.56569463	0.229978751	0.343156521	0.049221601	0.125682479	0.038045058	-0.61326285	-0.548351483	-0.176302457	0.759218992	0.236893023	0.040259793	-0.128050661	0.556296433	0.23164639	0.699924001
Potra2n10c20379	blue-2011	-0.100220652	0.352308759	0.277132175	0.34962093	0.391710612	0.303225883	-0.021117038	0.376550916	-0.138468509	0.192232805	-0.07624439	-0.388727966	-0.30985006	0.244827025	0.104051382	0.127170251	0.297091226	-0.140373223	0.112227462	0.099278171	-0.06267379	-0.248949157	-0.341459242	-0.00769337
Potra2n10c20381	blue-2011	0.178207301	-0.150701117	0.506378233	0.055691152	0.35977331	0.369202485	0.131554667	0.474806881	0.473557147	0.683196142	0.579804596	-0.604362424	-0.345207173	-0.041785478	-0.534328045	-0.220926017	-0.192037626	-0.016057949	0.072249629	0.106095439	-0.515344805	-0.140132295	-0.437482981	0.315838195
Potra2n10c20382	grey-2011	0.297743904	-0.195354399	-0.06416603	-0.27068369	-0.26902162	-0.01400388	-0.248012059	-0.086547441	0.540086307	0.150187013	0.323742288	0.012028113	0.007199321	0.032408737	-0.535055359	-0.487599499	-0.460986823	0.2920575	0.136143241	0.000534734	-0.115026141	0.430024556	0.137767745	0.630901154
Potra2n10c20383	turquoise-2011	-0.058693647	0.020110503	0.216171977	0.310754941	0.053964019	0.099429118	0.123293644	-0.447689539	-0.560782525	-0.374674056	-0.372331657	0.436578946	0.454574075	0.063530066	0.217127563	0.513604875	0.319147698	-0.541499391	-0.23838248	-0.499851582	0.074236307	-0.330984671	0.103854309	-0.224274782
Potra2n10c20387	brown-2011	-0.003034104	-0.219869058	-0.094112578	-0.089412148	-0.397197	-0.202205766	-0.268542075	-0.874056342	-0.391250793	-0.701865215	-0.380065094	0.897983054	0.70753244	0.26146764	0.14030755	0.021626296	0.05530425	-0.065662644	0.052155725	-0.502473848	0.374561021	0.260955794	0.578777223	-0.079718052
Potra2n10c20388	blue-2011	0.164767859	0.140078029	0.0370683	0.154274745	0.457733275	0.003591813	-0.017569105	0.979313221	0.190851151	0.533665583	0.185934686	-0.906518967	-0.908850505	0.114064103	0.077694552	0.171292277	0.202227602	0.122451735	0.332551353	0.711711561	-0.161855223	-0.186425561	-0.521553503	-0.056497388
Potra2n10c20389	pink-2011	0.609539842	0.346502885	-0.017567923	0.655582838	0.396833743	0.452033779	0.154829183	0.192707628	-0.069717494	0.076863619	0.261938449	-0.232536327	0.07100739	0.218805951	0.180309422	-0.01122212	-0.007351189	0.126491773	-0.329323067	-0.238197935	-0.309215952	-0.44489025	-0.602648123	-0.120704192
Potra2n10c20390	blue-2011	-0.030684165	0.108464336	-0.044691876	0.214068859	0.483406169	-0.026960096	0.01263956	0.958912012	0.012268207	0.429074037	0.006522417	-0.84978005	-0.914152064	0.065835335	0.2803868	0.278172941	0.263793207	-0.027915709	0.330644116	0.730542615	-0.006905488	-0.176940646	-0.430414351	-0.211349492
Potra2n10c20391	darkgreen-2011	0.715125023	0.282325304	-0.024659319	0.340864581	0.066113163	0.018695679	-0.252278752	0.110364229	-0.026939912	-0.158460737	0.033609217	-0.045031318	-0.025787655	0.103883463	0.268082189	-0.049620274	-0.45920797	-0.231042549	-0.258860709	-0.093935485	0.032068209	-0.1836851	-0.226700702	-0.136785215
Potra2n10c20392	blue-2011	-0.194119973	-0.093131731	-0.062660077	0.065236441	0.386815023	0.033377021	0.252738074	0.647405064	0.073188907	0.440131739	0.175994417	-0.617789797	-0.570415566	-0.014074026	0.070809798	0.133597761	0.399665323	0.268925865	0.270010365	0.515052378	-0.161568309	-0.124482571	-0.348480745	-0.181145706
Potra2n10c20393	blue-2011	0.078049567	0.241795887	-0.052657462	0.097932062	0.063872258	0.113930906	0.093004742	0.405034182	0.251527695	0.274979944	0.092997114	-0.405593335	-0.321886197	-0.429911338	-0.003126154	-0.022739789	-0.533801333	-0.38501876	-0.371458962	0.153953192	-0.091699272	-0.122974682	-0.208212823	0.145951642
Potra2n10c20396	yellow-2011	-0.377254651	-0.315604236	-0.38093102	-0.284908016	-0.106028684	-0.505125908	-0.004206821	0.263199588	-0.160721189	-0.056298211	-0.359846949	-0.115552506	-0.444652252	-0.143510832	0.252228987	0.480861207	0.329030449	-0.061215624	0.361424985	0.564609512	0.330747301	0.193203262	0.300465825	-0.176612199
Potra2n10c20397	blue-2011	0.069211679	-0.15364553	0.227256811	0.622844463	0.793991227	0.433744385	0.245328576	0.642740651	-0.27304253	0.386885622	0.16495253	-0.64289366	-0.460523273	0.410715847	0.231502143	0.441899124	0.610011109	0.018391844	0.312992778	0.233547584	-0.263195674	-0.45966055	-0.61010685	-0.346702396
Potra2n10c20399	turquoise-2011	-0.197201735	-0.122545966	0.014677438	-0.288944618	-0.444192182	-0.011232659	0.253444736	-0.734187477	0.136539525	-0.164331028	0.042877814	0.60306043	0.70362699	-0.469887917	-0.409847576	-0.250216623	-0.252407339	-0.118818019	-0.47030599	-0.582131644	-0.112337449	0.150306424	0.365007024	0.326598651
Potra2n10c20400	yellow-2011	0.141007819	-0.08378664	-0.127763194	0.011734076	0.187283508	-0.289963813	-0.343799584	0.553296024	-0.207267764	-0.012631723	-0.232809911	-0.380372733	-0.654493482	0.481577888	0.358774381	0.549222244	0.385714627	0.105804212	0.624662692	0.653327949	0.247820318	-0.029619815	-0.062904176	-0.268906888
Potra2n10c20401	blue-2011	0.30217111	0.195119605	0.07119625	0.288280988	0.50236013	-0.002557722	-0.119139472	0.932665124	0.104341214	0.425758299	0.139298884	-0.839016407	-0.864552472	0.20458866	0.192623421	0.073841794	0.170975062	0.053957795	0.328202411	0.633206698	-0.091647568	-0.180081636	-0.538476853	-0.13670894
Potra2n10c20402	brown-2011	-0.369918757	0.032691424	-0.567776646	-0.706034817	-0.877192289	-0.682336009	-0.522550266	-0.702483457	-0.061875695	-0.716502423	-0.595016621	0.813914285	0.332403361	0.060754698	0.074360359	-0.180093226	-0.056355579	0.301569585	0.271584222	0.053904112	0.694643552	0.751102392	0.927640788	0.244082691
Potra2n10c20403	blue-2011	0.224122765	0.171818827	0.068662819	0.444335627	0.564045628	0.446007358	0.33324881	0.738421818	0.226249722	0.611672873	0.418628875	-0.801499736	-0.499340818	-0.015979256	-0.093877226	0.050803451	0.11926296	0.134589372	-0.083196254	0.242967307	-0.46831397	-0.378165508	-0.716348845	0.088791308
Potra2n10c20406	brown-2011	-0.203001089	-0.253792211	-0.617281254	0.192664302	-0.149923647	-0.122882957	-0.249520956	-0.381976323	-0.55177287	-0.654842268	-0.569028587	0.509323357	0.224377893	0.368750118	0.601146961	0.288589306	0.176822214	0.023381716	0.267230537	-0.041885772	0.618877874	0.318196472	0.479161112	-0.241215948
Potra2n10c20407	turquoise-2011	0.074157961	0.042050284	0.003367252	-0.089352969	-0.423823449	0.182071033	-0.113907798	-0.81358974	0.030417495	-0.381522101	-0.02580818	0.701067849	0.784369264	0.035758764	-0.257771374	-0.266747337	-0.382767315	-0.004778112	-0.319898829	-0.67465331	0.029229044	0.174505805	0.348001454	0.352025361
Potra2n10c20410	brown-2011	-0.138094251	0.022722992	-0.439728473	-0.430913433	-0.750685673	-0.160583028	-0.381300614	-0.819196612	-0.02161779	-0.620444638	-0.356577288	0.811462822	0.611440842	0.199176164	-0.113505263	-0.001971557	-0.255127683	0.259236087	0.018475958	-0.306839714	0.390135571	0.470832102	0.708768964	0.430904689
Potra2n10c20411	yellow-2011	-0.267483143	0.445206123	-0.337611334	-0.446759835	-0.309918869	-0.592705419	-0.645441584	0.336246163	-0.090402389	-0.259619699	-0.586265326	-0.129872826	-0.62280189	0.419329599	0.311085708	0.236634062	0.364811597	0.329757259	0.673571109	0.771112263	0.590586941	0.353862849	0.316710069	0.045993152
Potra2n10c20418	turquoise-2011	0.431848854	0.370811974	-0.388388618	0.06933114	-0.179013775	0.188964218	-0.316385008	-0.124311939	0.160292928	-0.204897551	0.124167732	0.115490846	0.178925065	0.502397725	0.024261214	-0.271259197	-0.185798435	0.720581913	0.044370998	-0.059892197	0.027976469	0.131297612	-0.088302248	0.238268886
Potra2n10c20423	lightyellow-2011	-0.409828172	-0.164851862	-0.318511151	0.232049474	0.196980519	0.028873294	-0.161013146	0.010281679	-0.604837899	-0.345144705	-0.480578773	0.101766226	-0.109668843	0.653478446	0.560603847	0.498344944	0.728139981	0.251440779	0.603361749	0.229093406	0.437962097	0.082311189	0.171669028	-0.366957285
Potra2n10c20424	turquoise-2011	0.348104246	-0.162052055	0.183396547	0.251537968	-0.070462414	0.098008093	0.055096247	-0.745554173	-0.346220588	-0.441192907	-0.035997858	0.685702519	0.788004256	0.175260051	0.018054828	0.0368403	0.097348829	-0.142366769	-0.260409387	-0.740260682	-0.061935977	-0.159356413	0.115608499	-0.156091341
Potra2n10c20425	turquoise-2011	-0.22304238	-0.408069936	-0.160773353	-0.219766601	-0.212394655	0.311065958	0.062330635	-0.220005797	0.460712036	0.225779259	0.303191416	0.065513367	0.181646576	-0.100856941	-0.580833715	-0.3470829	-0.39928568	0.245931616	0.04961804	-0.140495098	-0.14876811	0.432437966	0.233071878	0.693574793
Potra2n10c20426	red-2011	-0.467963765	-0.073094988	-0.784156646	-0.092364568	-0.256854798	-0.342312853	-0.336337889	-0.08887188	-0.499626791	-0.586348127	-0.734388278	0.286409202	-0.145223502	0.37177491	0.665350401	0.508327039	0.352657898	0.197342883	0.481834084	0.404169472	0.752571651	0.371839359	0.537577896	-0.224897894
Potra2n10c20427	turquoise-2011	0.779209499	0.066335476	0.330870854	0.242104658	-0.013266958	0.054463732	0.016440331	-0.418987899	-0.038647947	-0.191844297	0.243359643	0.36179242	0.548295048	0.018383787	-0.105442413	-0.15041302	-0.2320536	-0.174705031	-0.441596326	-0.610725462	-0.282297552	-0.307679597	-0.185398081	-0.107733514
Potra2n10c20428	blue-2011	0.212478555	0.31888885	-0.260100468	0.002676438	-0.093279833	0.132951377	0.058280428	0.262686736	0.463153419	0.279493771	0.231280755	-0.321946601	-0.197960224	-0.241184696	-0.291648833	-0.254343931	-0.353508029	0.183261958	-0.257600829	0.106101087	-0.211066458	0.07143122	-0.209725395	0.541267325
Potra2n10c20429	blue-2011	-0.505949787	-0.118841538	0.080618742	-0.055107735	0.165184694	0.12127596	-0.008186289	0.254425994	-0.211577928	0.117910418	-0.232148993	-0.237492931	-0.316809569	0.28727573	0.051611897	0.603372631	0.468361798	-0.030679037	0.429160779	0.314316133	0.09081774	-0.085806007	0.04858324	-0.013921876
Potra2n10c20430	brown-2011	0.113466423	0.163628282	-0.182290984	0.023688013	-0.287257368	-0.184809084	-0.058862061	-0.640621962	-0.313104707	-0.588740108	-0.227933118	0.686171475	0.631710484	-0.015088015	0.34422747	-0.19087222	-0.078814842	0.029826389	-0.316046309	-0.442623179	0.251499054	0.027555457	0.255701713	-0.357780444
Potra2n10c20432	brown-2011	0.46040452	0.333574618	0.220637238	0.190330498	-0.028020381	-0.255098364	-0.337246489	-0.264973847	-0.482222076	-0.493462496	-0.380023464	0.356116944	0.201200983	0.490577314	0.28878488	0.370142586	0.46148335	-0.137563682	0.097538698	-0.210820514	0.167800191	-0.258750117	0.003957574	-0.260880563
Potra2n10c20433	lightgreen-2011	0.177768249	0.111190721	-0.044024456	-0.446371786	-0.328227277	0.206634193	-0.035044467	-0.083029188	0.766993338	0.346590936	0.582586394	-0.081045591	0.136045697	-0.001790064	-0.763079166	-0.580457096	-0.412939292	0.756796317	-0.041909184	-0.037967593	-0.403261425	0.257277985	-0.06310056	0.73393678
Potra2n10c20436	pink-2011	0.125778749	0.45969726	-0.144361224	0.649519867	0.319744877	0.310368917	0.013292799	0.063376431	-0.583541709	-0.332022681	-0.323620976	0.014926949	0.092211203	0.317441613	0.721325354	0.426604875	0.18049714	-0.192577474	-0.236170811	-0.158687568	0.176906944	-0.466475798	-0.286045484	-0.526796696
Potra2n10c20438	turquoise-2011	-0.267730678	-0.153863383	0.018237886	-0.041874238	-0.120862145	0.007047387	0.03153867	-0.59943429	-0.377877032	-0.414770054	-0.181858528	0.593266019	0.57473583	0.197470342	0.19828271	0.014876296	0.254615833	0.129710854	0.025729393	-0.370627985	0.17811141	0.025978948	0.287765023	-0.351432136
Potra2n10c20439	blue-2011	0.326737144	-0.133639228	0.360309812	0.32061439	0.458609119	0.282053311	0.23679013	0.263184691	-0.10018218	0.293960839	0.289942328	-0.321279076	-0.097025279	0.308601183	-0.12174521	0.408931448	0.486324549	0.096376724	0.114063157	-0.036977381	-0.440457041	-0.485308924	-0.485579331	-0.13694423
Potra2n10c20440	blue-2011	-0.176047358	-0.109734836	0.082769357	0.051028122	0.462612553	-0.104404721	0.079407506	0.912434146	0.126653994	0.54379048	0.111627043	-0.832325943	-0.906223897	-0.072863211	0.100746237	0.086910614	0.269163144	-0.027571338	0.407231004	0.7357843	-0.058267252	-0.043967619	-0.342574377	-0.171793915
Potra2n10c20444	brown-2011	-0.02138943	0.044823814	-0.170104313	0.005117857	-0.391428776	0.011357228	0.031052758	-0.909080298	-0.311321091	-0.623492465	-0.234969093	0.875364887	0.898234251	-0.034733042	0.146750255	-0.07121206	-0.133011306	-0.044259847	-0.417087342	-0.692416994	0.185665793	0.040934137	0.387414024	-0.117784984
Potra2n10c20445	turquoise-2011	-0.135838845	0.134927871	0.007648234	0.100676363	-0.243717074	0.129345052	0.129366867	-0.799781137	-0.367283877	-0.52626905	-0.227658268	0.755559555	0.846588367	-0.130311757	0.214195035	-0.038365748	-0.15556112	-0.248620912	-0.526841023	-0.712507283	0.136530882	-0.122101611	0.268333342	-0.25480492
Potra2n10c20446	turquoise-2011	0.126057202	0.034034625	0.681500683	0.36977145	0.37053901	0.038073741	0.132790501	-0.246063663	-0.575400283	-0.197890871	-0.116879896	0.25055312	0.335044191	0.190190158	0.269621516	0.22451628	0.533492983	-0.431677285	-0.091846468	-0.438306125	-0.096353151	-0.51834459	-0.204101616	-0.659914607
Potra2n10c20447	blue-2011	0.280469077	0.138612674	0.166690799	0.277562382	0.554159057	0.16851516	0.153787684	0.975054193	0.288059265	0.667382497	0.384231782	-0.959433056	-0.806508823	-0.069884597	-0.023406305	0.031413827	0.015053471	-0.001407092	0.077852295	0.532961011	-0.357254223	-0.314083405	-0.679443676	-0.046315971
Potra2n10c20448	yellow-2011	-0.582895741	0.142095547	-0.534386682	-0.591142172	-0.464112056	-0.312147191	-0.367729397	0.189934299	0.26591295	-0.047723756	-0.319335213	-0.097772483	-0.425539341	-0.062340262	0.019618295	-0.076834961	-0.251332919	0.275959395	0.3539059	0.612570306	0.473886151	0.581565999	0.474317209	0.356646109
Potra2n10c20449	yellow-2011	-0.572522078	-0.323686466	-0.34958748	-0.466975817	-0.082164242	-0.139924479	-0.030318155	0.452084269	0.440869196	0.419470493	0.10599249	-0.447833749	-0.606091544	-0.056403103	-0.305641372	-0.195632127	0.116092579	0.522301915	0.589256022	0.694279648	0.080551999	0.552194752	0.182500833	0.428507
Potra2n10c20450	yellow-2011	-0.219646679	0.160401038	-0.562532994	-0.581731807	-0.343742818	-0.360399642	-0.420270624	0.498038817	0.512446456	0.194720669	-0.049202211	-0.412810174	-0.707610302	0.156357996	-0.190402067	-0.202281913	-0.030850041	0.731407507	0.604628784	0.851400379	0.252695459	0.605799014	0.203232029	0.549370093
Potra2n10c20451	brown-2011	-0.253232685	0.043295886	-0.341655354	-0.128303785	-0.320317748	0.092068003	-0.144515511	-0.510831145	-0.097626706	-0.40387332	-0.147134326	0.506660155	0.472896033	0.158015197	0.172530691	-0.237244328	-0.221024404	0.320891675	-0.043052492	-0.234853779	0.292523924	0.275388725	0.355439185	-0.039815157
Potra2n10c20452	turquoise-2011	-0.086582219	-0.147932658	0.101487132	0.083103896	-0.237873273	0.271014447	0.162053255	-0.918010296	-0.249252481	-0.417457802	-0.066539247	0.794126066	0.951708458	-0.021084397	-0.107260942	-0.039898195	-0.108466669	-0.161172946	-0.403210082	-0.838952243	-0.025879258	-0.038558508	0.302173331	0.033050173
Potra2n10c20453	blue-2011	0.518830974	0.065101029	0.481199473	0.072117057	0.340297846	0.186392603	0.297503736	0.437172152	0.530678667	0.647489245	0.767549434	-0.544252847	-0.194044717	-0.289018421	-0.425369956	-0.504955557	-0.261077568	0.133214585	-0.276319708	0.001964761	-0.661603822	-0.314690767	-0.643964386	0.01011252
Potra2n10c20455	yellow-2011	-0.223129951	-0.161866577	-0.360225328	-0.316493762	-0.226770513	-0.32108995	-0.362393706	0.263154236	0.114215139	-0.053083575	-0.247311628	-0.137624051	-0.458072916	-0.029234577	0.160301511	0.060544696	-0.324501133	-0.069181173	0.346965413	0.533997422	0.426732777	0.424099473	0.356871013	0.090521906
Potra2n10c20456	turquoise-2011	-0.111175676	-0.206658782	-0.045684717	0.193909916	-0.036194561	0.338156294	0.100743843	-0.600773243	-0.283729322	-0.340158783	-0.017139746	0.537623519	0.674740566	0.15429213	0.159329087	-0.046759512	-0.12106515	0.018935957	-0.196088912	-0.549684702	0.068173726	-0.025407043	0.175047965	-0.220305806
Potra2n10c20457	brown-2011	0.016171778	0.326915049	-0.318627487	-0.455442133	-0.790254421	-0.438643932	-0.506013729	-0.80914883	-0.124852434	-0.761282473	-0.498365347	0.868760956	0.570453297	0.178713035	0.04427967	-0.078125646	-0.14081918	0.17190213	-0.030959759	-0.278656533	0.480638911	0.39152855	0.672392868	0.234000114
Potra2n10c20458	blue-2011	0.083511006	0.068574807	0.180432232	-0.115919033	0.284801985	0.211591777	0.114285147	0.804430254	0.675436958	0.814026929	0.588947342	-0.882679831	-0.691090222	-0.13259411	-0.487284272	-0.32105831	-0.173912819	0.32561749	0.155205722	0.509948474	-0.460146426	-0.014346666	-0.498905953	0.393993543
Potra2n10c20459	brown-2011	-0.188297637	0.003143198	-0.451855326	-0.357465071	-0.715904641	-0.418849197	-0.361731625	-0.900679304	-0.298670964	-0.835243606	-0.56954142	0.975411579	0.653448988	0.091519976	0.21457997	-0.013303224	-0.098184687	0.057099752	-0.015064005	-0.324769522	0.588394275	0.456800823	0.794765881	0.038281604
Potra2n10c20460	turquoise-2011	0.112478026	0.267477027	0.138538739	0.201468905	-0.098384008	-0.013255168	0.123155495	-0.50107728	-0.216445757	-0.324636831	-0.127719884	0.472600451	0.549745312	-0.27264841	0.130751623	-0.264984012	-0.118613034	-0.35457635	-0.537462613	-0.576398671	0.024330268	-0.132325018	0.048588918	-0.167899562
Potra2n10c20461	brown-2011	-0.150104808	-0.298833413	-0.176091908	-0.38092179	-0.605351057	-0.267393927	-0.072733819	-0.932895884	-0.066744048	-0.52089032	-0.200204766	0.895397932	0.762911348	-0.15153238	-0.177992235	-0.192751178	-0.170932286	0.003221821	-0.14400279	-0.506376258	0.229430161	0.397835582	0.669763713	0.179559962
Potra2n10c20462	brown-2011	-0.147611549	-0.120699721	-0.286415519	-0.303013222	-0.601381595	-0.300234143	-0.148383642	-0.938013166	-0.212629621	-0.68191353	-0.328059688	0.95261948	0.778810718	-0.06444983	0.086769521	-0.19479252	-0.152536067	0.048455361	-0.167073835	-0.482574139	0.375650627	0.36466653	0.66302262	-0.027429291
Potra2n10c20463	brown-2011	-0.217393197	0.015705135	-0.358429196	-0.307014955	-0.636959366	-0.442026919	-0.341675679	-0.89030828	-0.381123585	-0.838991011	-0.600795781	0.971441043	0.641909458	0.125268984	0.256486927	-0.016495636	0.058923732	0.029776488	0.029687315	-0.335090232	0.588177419	0.414959919	0.757862211	-0.052219974
Potra2n10c20464	blue-2011	0.093256609	0.44919926	-0.166694378	-0.025921478	0.159528287	-0.273687777	-0.399832017	0.814043671	0.016906168	0.143314173	-0.223856185	-0.646689983	-0.896031657	0.373184564	0.297461577	0.272841421	0.31398964	0.233806918	0.518677636	0.823091479	0.218980816	-0.007126899	-0.234485764	-0.042563496
Potra2n10c20465	blue-2011	-0.331965165	-0.241890606	0.16028674	0.186178083	0.52429274	0.418368207	0.418431553	0.549260137	0.116203999	0.58232518	0.37101512	-0.614851281	-0.371301614	-0.090679406	-0.047471536	0.036300198	0.148060096	0.098440632	0.097809245	0.257875662	-0.320119626	-0.221727115	-0.414967176	-0.179135404
Potra2n10c20466	blue-2011	0.054531034	0.404783421	0.027159153	-0.069414081	0.083509668	-0.384771811	-0.138251524	0.335686544	-0.10557988	-0.031527422	-0.144317961	-0.207857136	-0.362598671	0.08225031	0.313560797	-0.06751857	0.366582957	0.18844997	0.176896607	0.381703233	0.134752638	-0.085916749	-0.166652349	-0.378268815
Potra2n10c20469	turquoise-2011	-0.22477048	-0.251071181	0.408706921	0.158277694	0.085215118	0.480150385	0.562420188	-0.476376588	0.089380287	0.187383519	0.328325657	0.264787403	0.641433631	-0.554845436	-0.386238476	-0.303859417	-0.328809496	-0.451340609	-0.642664558	-0.743460944	-0.401623689	-0.180682126	-0.040773251	0.108026324
Potra2n10c20470	darkturquoise-2011	-0.194113248	0.143676893	-0.342568213	0.067900299	-0.010982038	-0.171367669	-0.245254119	0.203364682	-0.487295971	-0.343539115	-0.583270381	-0.030224255	-0.2989233	0.322173786	0.611318836	0.806966589	0.27534036	-0.158919767	0.261393909	0.379610772	0.460246994	-0.118705167	0.159825981	-0.339902598
Potra2n10c20471	grey-2011	0.130904734	-0.109577483	-0.088893066	-0.339779016	-0.322338809	-0.389585895	-0.097935789	-0.102800704	0.415709333	0.062674452	0.125692588	0.093809951	-0.03172447	-0.385117633	-0.355689378	-0.586850344	-0.313656438	0.035260548	-0.036272018	0.043705579	0.012170261	0.444913637	0.225562789	0.388197275
Potra2n10c20472	grey-2011	0.021714718	-0.123948695	0.716288946	-0.006275118	0.315918636	0.206336012	0.291203979	0.050716857	0.180562461	0.422159998	0.489694241	-0.175250556	0.095932171	-0.122525818	-0.369908502	-0.346767293	0.105884816	-0.013848725	-0.075470148	-0.209544464	-0.479098497	-0.263646918	-0.339389452	-0.150428401
Potra2n10c20473	turquoise-2011	-0.106817548	-0.032334285	0.267538979	0.577412804	0.336852836	0.707878203	0.335546538	-0.322199034	-0.426157422	-0.087886446	-0.018823355	0.197211992	0.521042776	0.173765164	0.110835989	0.415790152	0.129406262	-0.361510235	-0.347039353	-0.633980941	-0.201977996	-0.488078447	-0.196640813	-0.155696683
Potra2n10c20474	blue-2011	-0.106812321	0.369024676	0.199621898	-0.106946615	0.045076527	0.064258082	0.199711023	0.398856132	0.276920152	0.386746526	0.123030472	-0.433100388	-0.308887693	-0.467004786	-0.172781735	0.050515483	-0.257587712	-0.298627212	-0.349729511	0.169959259	-0.232388504	-0.259340484	-0.254696368	0.131704747
Potra2n10c20476	brown-2011	-0.09135929	0.045452971	-0.281010613	-0.361947294	-0.684636125	-0.314343517	-0.329434262	-0.951606105	-0.233710996	-0.766366533	-0.424070108	0.979432792	0.75595917	0.155975184	0.074242975	-0.070955085	-0.084029431	0.145627994	-0.054313373	-0.438243486	0.431061196	0.359216334	0.692678266	0.072103082
Potra2n10c20477	tan-2011	0.427770661	0.347304508	-0.423002913	-0.378802291	-0.511032987	-0.383581796	-0.595025962	-0.169288144	0.305029237	-0.306887542	-0.036581146	0.23491539	0.009274201	0.417956571	-0.117197154	-0.446146812	-0.114782271	0.786532319	0.309684776	0.193556979	0.231719414	0.486743114	0.22661143	0.399681773
Potra2n10c20478	brown-2011	0.186235717	0.043344746	0.274900974	0.400031246	0.124009099	-0.08504204	-0.06342131	-0.506393681	-0.687581506	-0.576519369	-0.352753697	0.576433628	0.519622931	0.191937065	0.539103643	0.13274636	0.239767633	-0.466582277	-0.17958472	-0.523592457	0.238185029	-0.273349071	0.080165217	-0.678151897
Potra2n10c20480	blue-2011	0.541065263	0.022802828	0.322213846	0.40637758	0.54444564	0.139613952	0.280924365	0.724767581	0.177082222	0.548657335	0.413764324	-0.727377711	-0.509777963	-0.268152555	-0.019802271	0.097752167	-0.127885877	-0.362497574	-0.241562332	0.193223289	-0.453834531	-0.491633766	-0.679239835	-0.177551538
Potra2n10c20483	turquoise-2011	0.012611188	-0.470360652	-0.059613526	-0.16202622	-0.346532036	-0.058553008	0.015078319	-0.802179064	-0.024505591	-0.34444437	0.036755655	0.72678785	0.718918717	-0.046031972	-0.226582754	-0.289653317	-0.157601106	0.062592902	-0.090539463	-0.54682998	0.053671606	0.320289081	0.451446523	0.133656738
Potra2n10c20485	blue-2011	0.41198283	0.069203592	-0.027193668	0.356813996	0.334361302	-0.057951483	0.086615872	0.552765017	0.054867206	0.226462884	0.133327413	-0.475891314	-0.445638287	-0.27026791	0.262240825	-0.05069655	-0.252441555	-0.342964001	-0.203092224	0.23490075	-0.078978741	-0.201862593	-0.38659825	-0.246656987
Potra2n10c20488	turquoise-2011	0.143990299	0.465642904	0.192127423	0.241111651	0.128913112	0.165593148	0.295490549	0.079358097	0.041095958	0.10686895	0.142233056	-0.109890306	0.12551541	-0.51721455	0.14251275	-0.224442546	-0.410919383	-0.408123139	-0.723933756	-0.261216244	-0.202848062	-0.399366954	-0.341238925	-0.252684716
Potra2n10c20489	turquoise-2011	-0.041685445	-0.141579133	0.115283903	0.288429488	-0.044837318	0.255714865	0.202808994	-0.839470896	-0.474995095	-0.490491114	-0.129456222	0.766018846	0.915394543	0.063323528	0.179740251	0.02688366	0.070465016	-0.204645024	-0.378944361	-0.819673868	0.032488216	-0.172769489	0.187558599	-0.314403342
Potra2n10c20490	turquoise-2011	-0.169870255	-0.728987301	0.584700288	0.128797798	0.273922508	0.274898195	0.563186771	-0.395985598	-0.159343842	0.186955827	0.303859259	0.241754953	0.507558999	-0.266612683	-0.315714138	0.12236161	0.193793474	-0.414319209	-0.198563434	-0.568585781	-0.412256436	-0.279658918	-0.024915831	-0.220349075
Potra2n10c20491	blue-2011	0.345973049	-0.106878391	0.733365042	0.256002322	0.522746277	0.057786724	0.359893671	0.342993954	-0.023491283	0.448824216	0.355954147	-0.399654208	-0.180765007	-0.120766846	-0.213224385	0.172075694	0.409354114	-0.321779775	-0.086381383	-0.073248209	-0.543196647	-0.565068964	-0.554136027	-0.26491325
Potra2n10c20492	brown-2011	-0.171109855	-0.387058062	0.176522096	-0.125561337	-0.198905742	-0.276334199	-0.094290653	-0.66644881	-0.479165995	-0.522788359	-0.346658387	0.712280497	0.527798476	0.090125465	0.204345805	0.203336018	0.19233528	-0.320950224	0.082923558	-0.367053785	0.300749566	0.067821325	0.488093645	-0.399843054
Potra2n10c20495	turquoise-2011	-0.008024931	-0.064090121	0.061658148	0.435975024	0.074778112	0.452942355	0.350156265	-0.589493452	-0.234871882	-0.218992346	0.057312793	0.469983435	0.746316608	-0.20774307	0.071973841	-0.181580929	-0.232094966	-0.319907641	-0.600665104	-0.785194743	-0.117147414	-0.179075537	-0.008332113	-0.111385279
Potra2n10c20496	brown-2011	-0.045842244	0.249218746	-0.106435094	0.017737262	-0.331301688	0.002025818	-0.20717196	-0.755430279	-0.285466548	-0.58935519	-0.314292531	0.73457145	0.675636544	0.279614757	0.102393038	-0.191862449	0.11738649	0.159231776	-0.093540704	-0.521978681	0.259465147	0.169100983	0.340726909	0.060299196
Potra2n10c20497	turquoise-2011	-0.208566787	-0.04417798	0.308400236	0.145898337	-0.035827066	-0.007976671	0.106027252	-0.641746929	-0.442993361	-0.393703431	-0.272563248	0.611476246	0.610783936	-0.080278739	0.143859517	-0.053121496	0.197294284	-0.43160062	-0.234923078	-0.596732536	0.129100857	-0.079971409	0.238887046	-0.283119525
Potra2n10c20498	turquoise-2011	-0.15015274	-0.139940364	0.538206927	0.412065726	0.378579251	0.31892216	0.710490085	-0.246368783	-0.26458499	0.143120572	0.179783201	0.128837641	0.475898877	-0.617159734	0.032317105	-0.025979618	0.018099994	-0.720453615	-0.715620955	-0.647690513	-0.3736083	-0.538203424	-0.27215539	-0.461790918
Potra2n10c20499	turquoise-2011	0.255791993	-0.416795536	0.359016787	0.635892934	0.445150876	0.530112481	0.625897215	-0.318044273	-0.203636751	0.109409126	0.384987402	0.17070985	0.594164973	-0.315520171	-0.024303296	-0.062554416	-0.131368398	-0.490179218	-0.619101857	-0.769829987	-0.455464631	-0.459338299	-0.335921139	-0.320556962
Potra2n10c20500	brown-2011	-0.038027498	0.086435211	-0.173861383	-0.364735264	-0.46921656	-0.173032473	-0.131343098	-0.582446611	0.095108658	-0.351274745	0.004547495	0.570052691	0.531235481	-0.049515197	-0.042396672	-0.454556055	-0.283654869	0.35511232	-0.155143412	-0.27125496	0.152027282	0.276505162	0.34797042	-0.011581328
Potra2n10c20501	turquoise-2011	0.025565098	0.102467524	0.009405284	-0.052161387	-0.390302837	0.060552921	0.046011687	-0.905735437	-0.251991688	-0.542555754	-0.159216483	0.839331286	0.91946955	-0.019759075	0.004219897	-0.008786137	-0.122049613	-0.062486558	-0.448380309	-0.736357337	0.059067761	-0.070066298	0.321397519	-0.056050076
Potra2n10c20507	turquoise-2011	-0.010759814	0.052335082	0.245034309	-0.031553664	-0.147142599	0.464516492	0.08580156	-0.367899678	0.258354221	0.108100973	0.235672214	0.183739083	0.440925859	-0.059306971	-0.51317794	-0.149529486	-0.376990196	-0.072089639	-0.315279997	-0.491905241	-0.290412272	-0.033922861	0.021164565	0.526959932
Potra2n10c20508	blue-2011	-0.180916001	-0.194917215	0.379838406	0.396003954	0.59928596	0.308668291	0.315654375	0.51169275	-0.232689104	0.358321267	0.072252628	-0.50402407	-0.359000998	-0.131433652	0.25132823	0.411786796	0.085365929	-0.5781049	-0.050923957	0.134152284	-0.158607911	-0.464082943	-0.375383247	-0.467079085
Potra2n10c20509	blue-2011	0.09497179	0.042379814	0.121416687	0.148728417	0.50736495	0.064370882	0.056904792	0.967079538	0.278845043	0.639690243	0.304125299	-0.931140706	-0.88292536	0.029990633	-0.029856285	-0.028865392	0.157806233	0.130169499	0.324587866	0.662256307	-0.232843833	-0.125130269	-0.538112722	-0.018231931
Potra2n10c20510	turquoise-2011	-0.02676554	-0.203085765	0.48149906	-0.222539442	-0.02602391	0.355036255	0.328133889	-0.269690563	0.474939595	0.432361446	0.592444479	0.030950646	0.376560467	-0.170915644	-0.83466711	-0.400062038	-0.070720014	0.244465684	-0.165999541	-0.407934163	-0.602450655	-0.030538191	-0.130187129	0.491181865
Potra2n10c20511	turquoise-2011	0.200734705	0.036563239	0.156101364	0.055302711	-0.258650247	0.207602721	0.231734362	-0.80319121	0.029294701	-0.261926863	0.193160217	0.665375382	0.919643293	-0.329962591	-0.204450799	-0.425647114	-0.459383287	-0.165032037	-0.706949884	-0.859234483	-0.198735297	-0.085917785	0.111693948	0.039185091
Potra2n10c20514	brown-2011	0.187071514	0.670633367	-0.284592103	0.285834313	-0.154552374	-0.025929181	-0.471330799	-0.287420537	-0.574747367	-0.725447322	-0.618201965	0.416576944	0.239687649	0.622804223	0.651666351	0.365178126	0.204070605	0.054844208	0.01156797	-0.145368112	0.484764945	-0.13265184	0.114714364	-0.253046219
Potra2n10c20515	turquoise-2011	0.216068442	-0.34478298	0.607551437	0.233589079	0.244860698	0.135430628	0.447783043	-0.415744356	-0.264935936	-0.014723089	0.255834376	0.326746753	0.588844154	-0.240282305	-0.052337051	0.068772748	0.089860713	-0.44681565	-0.431739142	-0.645432068	-0.372189365	-0.487441715	-0.170871699	-0.508291748
Potra2n10c20516	turquoise-2011	0.239314294	0.098880138	0.148313816	0.114795618	-0.232384567	0.250420001	0.039661881	-0.847272354	-0.207692604	-0.436914906	0.006568368	0.737286205	0.923867217	0.172682381	-0.104754565	-0.043454158	-0.069172192	0.029628939	-0.400371664	-0.817136332	-0.108331708	-0.165082602	0.130891304	0.023206885
Potra2n10c20518	yellow-2011	0.049422466	0.266224908	-0.245825122	-0.58507182	-0.386616575	-0.074379562	-0.260418553	0.330424731	0.90370307	0.433025207	0.395259648	-0.394220371	-0.40117127	-0.133043165	-0.641918799	-0.6640963	-0.539715277	0.65899682	0.147208227	0.448036236	-0.147732394	0.505240598	0.0141915	0.84519318
Potra2n10c20520	yellow-2011	0.156898347	0.066998647	-0.12719584	-0.266727382	-0.277139759	-0.387662698	-0.514568982	0.106550241	0.211168241	-0.112930922	-0.15712432	-0.011546606	-0.305989469	0.048780998	-0.014666267	-0.28472325	-0.349447673	-0.045190998	0.266662937	0.307701438	0.324091112	0.435404512	0.270980727	0.2465037
Potra2n10c20522	brown-2011	-0.142860009	-0.10446676	-0.322311235	-0.429037788	-0.628393541	-0.377927467	-0.135214393	-0.810327002	-0.115476345	-0.590485493	-0.266895643	0.836885017	0.653318917	-0.090878806	0.039138598	-0.156444659	-0.125101926	0.179621853	-0.115750604	-0.325245483	0.328805735	0.354358483	0.624027388	-0.022098168
Potra2n10c20523	yellow-2011	-0.290680241	-0.010508295	-0.426045679	-0.425923529	-0.094674954	-0.424523849	-0.324895238	0.693131647	0.323200586	0.256288801	-0.109346696	-0.557275031	-0.892013638	0.071703805	0.027041641	-0.071366338	0.099314477	0.431281369	0.661435353	0.956458619	0.296958854	0.487222339	0.124476411	0.215615478
Potra2n10c20524	turquoise-2011	-0.319504737	-0.163211513	0.055937638	-0.022878051	-0.195882702	0.073965523	0.330596267	-0.712667931	-0.293017916	-0.34249481	-0.120903292	0.654552555	0.759904164	-0.372311682	0.113989004	0.00562525	-0.147443244	-0.335613791	-0.512249267	-0.617115277	0.049741001	-0.109893534	0.297873748	-0.314684421
Potra2n10c20527	blue-2011	0.367112575	0.189946071	0.342691595	0.1357238	0.471061737	0.059589652	0.071484157	0.901723376	0.395877076	0.687685814	0.44687684	-0.903727119	-0.767601546	-0.064793267	-0.199400705	-0.13515638	0.026327531	0.044823632	0.115198181	0.492681931	-0.415602695	-0.264235714	-0.656611328	0.049128523
Potra2n10c20528	black-2011	-0.14574776	0.143362591	-0.39788993	0.341323634	-0.021338313	-0.19830588	-0.148780798	-0.297231645	-0.812356935	-0.729522929	-0.732963242	0.469853454	0.213023951	0.282144422	0.858837858	0.533891609	0.399803205	-0.250662681	0.023851306	-0.095366963	0.590542401	-0.087217229	0.270899585	-0.597033191
Potra2n10c20529	turquoise-2011	0.27354123	0.068724804	0.296944572	0.134985499	-0.166916924	0.328159684	0.148144244	-0.794445191	-0.070666412	-0.262231054	0.161014345	0.635076315	0.908919932	0.022137108	-0.28302489	-0.168267039	-0.153588091	-0.061585331	-0.501996767	-0.879353943	-0.270549379	-0.202093666	0.032284796	0.132944341
Potra2n10c20531	yellow-2011	-0.060959034	0.358166538	-0.407140816	-0.359777319	-0.144617829	-0.509378052	-0.527218159	0.70209455	0.211858279	0.076573081	-0.264865203	-0.514074336	-0.90372893	0.236759247	0.195456777	0.018675208	0.118728345	0.402558547	0.611520747	0.953655514	0.389095676	0.363090857	0.06172055	0.143898659
Potra2n10c20532	blue-2011	-0.020316681	0.149618596	-0.154991649	-0.229588622	0.055461658	-0.124067443	-0.304981073	0.778997127	0.427468387	0.433430155	0.074928104	-0.722024232	-0.877459157	0.175907152	-0.189403505	-0.012063231	0.017660548	0.330482051	0.528647942	0.789517692	0.024522737	0.249384922	-0.146090507	0.430004039
Potra2n10c20533	blue-2011	0.308501806	0.500245282	0.155382066	0.149764883	0.088954494	0.272199546	-0.052726585	0.323565605	0.37797599	0.292432955	0.276124757	-0.376806492	-0.185546774	-0.191474951	-0.143283138	-0.382814862	-0.589338993	-0.134837574	-0.372333774	-0.011893903	-0.217495017	-0.138438677	-0.365427568	0.248190938
Potra2n10c20534	brown-2011	-0.20113108	-0.12204904	-0.061505025	-0.213000563	-0.472541045	-0.239158593	-0.12341192	-0.934032613	-0.386472636	-0.692790652	-0.397094151	0.949976304	0.793701357	0.009821023	0.159994995	0.001444108	-0.009726136	-0.148788404	-0.150122053	-0.543858729	0.360529912	0.187558621	0.612050226	-0.19089301
Potra2n10c20535	yellow-2011	-0.421791967	-0.349912405	-0.28719077	-0.605690102	-0.193794757	-0.225378771	-0.051541083	0.438718166	0.631730742	0.489030335	0.232152535	-0.449878906	-0.597249333	-0.214893287	-0.474376699	-0.316863152	-0.124629701	0.46864487	0.486923769	0.678674974	-0.002992896	0.588140498	0.199996919	0.540714854
Potra2n10c20538	brown-2011	0.13469246	0.003872065	0.082839827	-0.192797158	-0.31764541	-0.525400771	-0.140966377	-0.53873376	-0.389453453	-0.563382682	-0.357189437	0.640904568	0.425414	-0.054593918	0.283346502	0.162095305	0.123636074	-0.261347377	-0.125173324	-0.258189185	0.275597277	-0.050910247	0.354006549	-0.450804906
Potra2n10c20540	darkred-2011	0.479990746	0.93734256	-0.041758556	0.291390148	0.014368653	0.085829048	-0.309939167	0.153338346	-0.127163944	-0.239943618	-0.165391416	-0.081288677	-0.043782047	0.306011531	0.382618002	0.0272111	-0.119805329	0.069638124	-0.267766466	-0.022690297	0.083899633	-0.338315525	-0.33750467	-0.13657286
Potra2n10c20545	turquoise-2011	-0.002648136	-0.255177473	0.025925762	-0.159002551	-0.419832354	-0.025027167	0.147241909	-0.874784591	-0.095512332	-0.39663306	-0.043371147	0.792969868	0.855297861	-0.316851254	-0.158110849	-0.068725183	-0.353637833	-0.283675436	-0.484920455	-0.702035726	0.008009589	0.053984309	0.424354408	0.031294503
Potra2n10c20546	turquoise-2011	-0.126271728	-0.223570341	0.431774106	0.436470025	0.277134379	0.216527156	0.211663553	-0.502456107	-0.68478883	-0.356932043	-0.229006646	0.486259857	0.579089951	0.092068911	0.374294006	0.306160287	0.278785888	-0.595482717	-0.214484432	-0.619685233	0.060880061	-0.385479108	0.044325369	-0.636085349
Potra2n10c20547	turquoise-2011	0.49145879	0.528674061	0.36389263	0.296612688	0.153066535	0.141050891	0.044818687	-0.134487864	-0.164174555	-0.141843811	0.140644043	0.124806417	0.342891048	0.065337008	0.220895592	-0.150651319	-0.082275504	-0.068880247	-0.465182122	-0.398455852	-0.200982161	-0.509165372	-0.393061706	-0.449004881
Potra2n10c20548	turquoise-2011	0.089580076	0.039324492	-0.122897415	-0.111458946	-0.467923141	0.14110623	-0.052450012	-0.886091056	-0.069264765	-0.497472102	-0.044514329	0.803405229	0.896262251	0.027518637	-0.08837684	-0.153874311	-0.386389481	0.085498924	-0.406033993	-0.688657572	0.064868728	0.084036428	0.361385115	0.118690241
Potra2n10c20549	pink-2011	0.378571259	0.03398098	0.703901505	0.887957823	0.817839284	0.453319736	0.397099838	0.168990815	-0.574416749	0.103821048	0.114969273	-0.19723833	0.124163894	0.115876441	0.382677017	0.391392327	0.388607177	-0.663027624	-0.335392614	-0.44500527	-0.361233224	-0.874935563	-0.675701171	-0.745245793
Potra2n10c20552	turquoise-2011	0.322266457	0.340758906	-0.04960753	-0.030242741	-0.430865215	-0.048667363	-0.097164053	-0.756551283	-0.182158645	-0.572056633	-0.158734729	0.739552219	0.785617062	-0.021955748	0.098060111	-0.036795217	-0.303864806	-0.078379769	-0.535747629	-0.632566874	0.083950243	-0.126617626	0.218460958	-0.076239143
Potra2n10c20555	blue-2011	0.227811755	0.297292777	-0.096299024	-0.044943465	0.186841713	-0.035168448	-0.090658776	0.687584379	0.312131171	0.393014044	0.232818807	-0.651163593	-0.634960873	0.221136275	-0.087745184	-0.016433252	0.215954885	0.533936266	0.304395511	0.576210629	-0.185869938	-0.062315658	-0.414753698	0.140292444
Potra2n10c20556	turquoise-2011	-0.046349665	-0.098240182	-0.050078623	0.052141328	-0.302836766	0.189108388	0.01442907	-0.923798654	-0.235990719	-0.51138944	-0.112639611	0.833281208	0.915062688	0.110960374	-0.03319674	-0.173226919	-0.100730247	0.034902191	-0.274381592	-0.753041651	0.095838103	0.113360525	0.36170261	0.048657677
Potra2n10c20562	lightcyan-2011	-0.249817904	-0.210005417	-0.463768523	-0.287826696	-0.089557563	-0.373377856	-0.401176692	0.299916701	-0.036713394	-0.089435897	-0.260608048	-0.158027636	-0.527068675	0.51208689	0.182037563	0.131169942	0.47009508	0.613467057	0.865267526	0.702488313	0.412020404	0.482489497	0.269395225	0.037748378
Potra2n10c20563	brown-2011	-0.162055444	-0.148408308	-0.313047497	-0.353672626	-0.663039639	-0.209824325	-0.098693227	-0.952035316	-0.09208726	-0.602492001	-0.260011733	0.926256949	0.804960156	-0.14207798	-0.068459531	-0.157259746	-0.281247802	0.035222844	-0.244546908	-0.51692587	0.293014767	0.372629163	0.675393137	0.163429768
Potra2n10c20564	yellow-2011	0.325198288	0.188643424	-0.045080188	-0.288371105	-0.092368791	-0.663266153	-0.580902368	0.504512185	0.109882697	-0.021086971	-0.193626404	-0.315456897	-0.71269359	0.275898243	0.135186258	-0.024678899	0.163295781	0.162403931	0.582938327	0.704083066	0.293841131	0.250077771	0.040207686	-0.021058397
Potra2n10c20565	brown-2011	0.247817075	0.397578911	-0.235917783	-0.159517898	-0.552342632	-0.279091019	-0.426864188	-0.727722604	-0.201601174	-0.746193982	-0.342152821	0.795910287	0.627043013	0.180384717	0.273454213	-0.249388806	-0.292274037	0.117973379	-0.221447878	-0.396358722	0.404061961	0.193574762	0.415197147	-0.10358236
Potra2n10c20570	turquoise-2011	0.093994704	-0.274747634	-0.237496411	-0.031246867	-0.337843374	0.064643748	0.069423382	-0.549239753	-0.025632842	-0.292653524	-0.057507951	0.501019567	0.533005508	-0.224137989	-0.083257654	0.131224004	-0.465117961	-0.263517799	-0.376561587	-0.439423132	0.052175705	0.087249398	0.337708998	0.183109742
Potra2n10c20571	turquoise-2011	0.286425392	0.043311489	0.141845507	0.143942588	0.00268637	0.426073947	0.461120012	-0.088315659	0.418482798	0.340810705	0.508736552	-0.083872534	0.327502003	-0.648680385	-0.414195795	-0.25463134	-0.745719463	-0.325482801	-0.833433151	-0.473114297	-0.524760931	-0.278478354	-0.288603677	0.297976345
Potra2n10c20573	turquoise-2011	0.193861838	0.326858925	-0.319132559	0.078662005	-0.417532258	0.009617685	-0.091102122	-0.698611514	-0.204399035	-0.604805686	-0.251099697	0.69928668	0.710352001	-0.055034163	0.226318237	-0.084547948	-0.364542523	-0.066321689	-0.526752899	-0.562071271	0.217057666	0.0132077	0.270740923	-0.014076542
Potra2n10c20575	turquoise-2011	0.153579543	0.144774698	0.648326543	0.12871562	0.075606754	0.17360476	0.096532825	-0.468547942	-0.254319913	-0.171234044	0.064913296	0.392149447	0.583277242	0.045833372	-0.028297211	-0.018422222	0.038009948	-0.31682895	-0.340210569	-0.617525817	-0.198576817	-0.414817157	-0.099853376	-0.333862395
Potra2n10c20576	brown-2011	-0.354845422	-0.21083745	-0.05357805	0.340838289	0.184488061	0.038977533	0.015238636	-0.158070022	-0.637928453	-0.324348264	-0.533810208	0.215610111	0.060257264	0.259032582	0.391265156	0.59347278	0.569845142	-0.392307662	0.228886865	-0.096364099	0.317087581	-0.060940068	0.204041078	-0.222855465
Potra2n10c20579	turquoise-2011	0.234977264	-0.505016962	0.339416377	0.496107502	0.417357314	0.119083266	0.265659024	-0.262822375	-0.498826066	-0.134423585	0.031232785	0.242446952	0.345354201	0.189277299	0.172421924	0.267029593	0.495928911	-0.297386182	0.019970391	-0.434120531	-0.149828624	-0.317616934	-0.139570488	-0.476655901
Potra2n10c20580	red-2011	-0.263361101	0.10946921	-0.7629554	-0.318586336	-0.482180799	-0.503770612	-0.677359679	-0.039857132	-0.098892864	-0.526626202	-0.618953014	0.238320118	-0.283630963	0.306031708	0.430008382	-0.07232931	-0.110735316	0.275386105	0.52470055	0.506448995	0.818393525	0.721140598	0.626518132	0.135229561
Potra2n10c20582	turquoise-2011	-0.004445028	0.23307821	0.02932887	0.10157836	-0.253256848	0.373789438	-0.029875272	-0.723908715	-0.091735628	-0.368040642	-0.033744576	0.610803025	0.786109629	0.093425947	-0.066174921	-0.245327804	-0.324831668	0.006063774	-0.413349195	-0.704260535	0.01431322	-0.002828936	0.176059762	0.15440117
Potra2n10c20583	blue-2011	-0.141747415	0.109699384	-0.21710998	0.198825965	0.032987622	0.034628347	0.117368033	0.101537546	-0.258340474	-0.144960744	-0.279313093	-0.026121691	-0.054142503	-0.301350889	0.449312976	0.382786069	-0.284167231	-0.530687908	-0.357126774	0.02239003	0.206051726	-0.208744948	0.028759901	-0.305170628
Potra2n10c20585	brown-2011	0.016725216	0.167164713	-0.003816075	0.466058603	0.079421443	0.129328437	-0.194155477	-0.505158297	-0.827694337	-0.704973581	-0.570716375	0.578484215	0.490567484	0.587588841	0.62908372	0.526052902	0.439078258	-0.232472993	0.026392604	-0.435285032	0.374707744	-0.257206552	0.149451088	-0.4829664
Potra2n10c20586	blue-2011	0.219221985	-0.044042119	0.258753547	-0.054529687	0.341408983	0.132661292	0.088964773	0.816247318	0.534288683	0.758806602	0.516222736	-0.866323567	-0.720986488	-0.038930422	-0.435766067	-0.043645037	-0.025495423	0.183402934	0.229830237	0.514547595	-0.460066474	-0.126047175	-0.505236508	0.302472159
Potra2n10c20589	turquoise-2011	0.011705547	0.225405432	0.097388225	0.202210218	0.136683792	0.576753084	0.476370503	-0.033234092	0.263225009	0.299990577	0.46909721	-0.121576436	0.330057732	-0.414974977	-0.160669226	-0.317164204	-0.515259079	-0.00344172	-0.707105391	-0.392455796	-0.438884608	-0.336519859	-0.378337687	0.005100181
Potra2n10c20591	brown-2011	0.179736938	0.444172752	-0.296533159	0.15863786	-0.313530844	-0.216021048	-0.536844498	-0.549607308	-0.638666339	-0.895842091	-0.712629211	0.690514793	0.406854794	0.611455028	0.604436611	0.358840435	0.239404442	-0.004168905	0.088848375	-0.245673063	0.589475103	0.026417442	0.361071436	-0.235931839
Potra2n10c20592	brown-2011	-0.014146654	0.175324456	-0.125964004	0.278041695	-0.005787083	-0.201908585	-0.491771716	-0.272265056	-0.772912052	-0.71665891	-0.750085172	0.434365234	0.095697099	0.734128202	0.655640095	0.525916002	0.597591229	-0.122756036	0.432505117	-0.030275181	0.598887934	0.012757777	0.287446623	-0.360313583
Potra2n10c20595	turquoise-2011	0.248393303	-0.08553625	0.300739973	0.125307113	-0.116424052	0.06127078	-0.013534581	-0.668919536	-0.299431852	-0.417973718	-0.04935411	0.637308319	0.71615497	0.008590766	0.11049174	-0.015756704	-0.240187076	-0.373397033	-0.369338526	-0.666763782	0.020352385	-0.189642758	0.160879537	-0.315905404
Potra2n10c20596	turquoise-2011	0.42117124	0.256748816	0.24310817	-0.237665809	-0.363764982	0.179760189	-0.07404159	-0.396429692	0.578361842	0.098861317	0.448424846	0.232744008	0.467022061	-0.221742666	-0.639625576	-0.667484428	-0.729128035	0.116633366	-0.470854637	-0.482925287	-0.349434447	0.095069233	-0.016896875	0.582248278
Potra2n10c20597	yellow-2011	-0.172180747	-0.047515119	-0.411933484	-0.151263496	0.0729126	-0.484140817	-0.324803425	0.63842409	-0.124827499	0.005304918	-0.355612314	-0.432002664	-0.83023623	0.314195315	0.384292779	0.362131796	0.493261745	0.273891034	0.733813753	0.888181045	0.40988143	0.248816496	0.082943909	-0.159052367
Potra2n10c20598	yellow-2011	0.026675412	0.328805753	-0.492269397	0.103435235	-0.107624065	0.025587831	-0.284815273	0.237868874	-0.095626381	-0.168453886	-0.35921482	-0.155307541	-0.308504255	0.307131655	0.238501654	0.459306174	0.034966588	0.095825202	0.158267172	0.311158131	0.273698569	0.055386246	0.048434993	0.264513938
Potra2n10c20599	blue-2011	-0.010310457	-0.174109896	0.245558158	-0.060322324	0.339115224	0.117787417	-0.066167228	0.664186319	0.268466667	0.538797391	0.287250753	-0.674360133	-0.64924895	0.253614968	-0.240624154	0.101578931	0.184479587	0.21036602	0.508032038	0.522751269	-0.21816085	-0.027653756	-0.30047782	0.134024442
Potra2n10c20604	turquoise-2011	0.032457851	-0.224462343	-0.049138624	-0.097910961	-0.061621159	0.390576178	0.452818231	-0.188533566	0.44632863	0.324689185	0.597772676	0.012349483	0.384395047	-0.364235462	-0.462495988	-0.354589772	-0.430989026	0.317688006	-0.431921999	-0.319019352	-0.477418604	-0.042293952	-0.147283755	0.242219307
Potra2n10c20605	turquoise-2011	-0.000475466	-0.109526468	0.104575453	0.170725626	-0.161475719	0.164020842	0.19487755	-0.890969959	-0.386632304	-0.499131754	-0.105397714	0.816027338	0.953100301	-0.051463856	0.109112742	-0.038877061	-0.040794325	-0.210088104	-0.460101507	-0.8318113	0.019631938	-0.138994728	0.237059318	-0.261686119
Potra2n10c20606	turquoise-2011	-0.439621607	-0.320320338	0.483990876	-0.091163746	0.093568988	0.295722577	0.479856115	-0.231868784	0.163333283	0.361628575	0.270401343	0.041634411	0.288600842	-0.420329363	-0.553814449	-0.145285955	0.061666988	-0.274802439	-0.222323356	-0.380588997	-0.393036344	-0.072903593	0.002820209	0.254064435
Potra2n10c20607	turquoise-2011	-0.389517744	-0.420317641	-0.041642213	-0.473756478	-0.432400301	-0.114360056	0.28611329	-0.619703907	0.138019371	-0.098758623	0.081460206	0.530323861	0.568056309	-0.50957248	-0.322355242	-0.147843173	-0.278419533	-0.058657505	-0.295104134	-0.35074279	-0.041885425	0.209704092	0.461561012	0.094887401
Potra2n10c20608	blue-2011	0.010582742	0.258147939	-0.255700928	0.104204281	0.215231431	0.00448887	0.110584308	0.519989926	0.134943352	0.252601805	0.134167651	-0.47393857	-0.430112007	-0.02377008	0.167703443	-0.143347668	0.14997425	0.384585877	0.059156685	0.404766233	-0.067304426	-0.050258165	-0.341918268	-0.109181067
Potra2n10c20612	turquoise-2011	0.301022768	0.227209199	0.219811636	-0.190173578	-0.181293094	0.013332644	0.139681781	-0.050040566	0.286669924	0.170756918	0.22619584	-0.031926315	0.133227708	-0.274346142	-0.405649707	0.122457962	-0.226807023	-0.097400559	-0.398359565	-0.17101304	-0.367961455	-0.276322445	-0.148645521	0.28206334
Potra2n10c20614	brown-2011	-0.550081014	-0.10251291	-0.194774841	-0.192795087	-0.405733819	-0.201780561	-0.072352272	-0.726956546	-0.474657863	-0.637428851	-0.577696974	0.776793369	0.561169449	-0.071979683	0.321629324	0.207935697	0.042272017	-0.290438553	-0.091302546	-0.329969902	0.501149986	0.199114555	0.653930656	-0.229042244
Potra2n10c20615	darkred-2011	0.53628577	0.571156062	0.338484388	-0.195471152	-0.170281795	-0.245633884	-0.323301484	0.075684477	0.293705412	0.005880645	0.165002464	-0.04622668	-0.05082588	-0.06797141	-0.100882685	-0.457840283	-0.4238186	-0.014362675	-0.220846646	-0.000768995	-0.084798125	-0.090529582	-0.174817989	-0.00942273
Potra2n10c20616	brown-2011	-0.283068638	0.134085283	-0.357248778	-0.101482688	-0.406021407	-0.178721293	-0.022009576	-0.659890227	-0.423378059	-0.647899219	-0.482280738	0.717190902	0.581928791	-0.052800317	0.386663208	0.190691574	0.02947302	-0.063605031	-0.255744788	-0.332068674	0.399331941	0.064224289	0.460438471	-0.25882883
Potra2n10c20618	yellow-2011	-0.315244625	-0.100709006	-0.550308276	0.1151343	0.110395902	-0.262342129	-0.067126142	0.390655382	-0.323445638	-0.159917768	-0.418348113	-0.202416323	-0.48114771	-0.00779438	0.664626737	0.326621449	0.155616885	-0.088238049	0.26075781	0.539619501	0.482688216	0.140226649	0.131961454	-0.418237316
Potra2n10c20619	blue-2011	0.006518938	0.583197215	0.067512178	-0.390537684	-0.143077476	-0.09218859	-0.205272533	0.478591114	0.486263147	0.349404877	0.146320908	-0.480835849	-0.488926506	-0.006013965	-0.301938784	-0.170360825	-0.111202496	0.359490117	0.102094881	0.466384259	-0.132657493	0.0229206	-0.198772811	0.37911472
Potra2n10c20620	brown-2011	0.081228792	0.150067311	0.131748576	0.190251656	-0.199709204	0.040634174	-0.144772291	-0.80290193	-0.55390637	-0.677466093	-0.404488913	0.801469499	0.769339464	0.278200966	0.260944498	0.217914656	0.130698731	-0.281658762	-0.228073735	-0.679127615	0.230974953	-0.148613735	0.289214334	-0.225220366
Potra2n10c20621	turquoise-2011	-0.160888357	-0.293994888	0.171021517	0.579543645	0.302447336	0.623736843	0.45052723	-0.4953896	-0.471117389	-0.155846047	-0.017611346	0.36571494	0.666295675	0.040622485	0.110364269	0.3233423	0.16312622	-0.386029639	-0.3707119	-0.738430389	-0.17113634	-0.366730576	-0.068644164	-0.19922732
Potra2n10c20623	blue-2011	0.10908936	0.277751416	0.29192761	0.073954433	0.34301067	-0.077763866	-0.143886148	0.745011828	-0.043696548	0.303224229	-0.058920293	-0.65254289	-0.722811494	0.192443098	0.155202536	0.447210721	0.263161305	-0.17738562	0.280512972	0.546707464	-0.05171096	-0.34112121	-0.374414454	-0.189476437
Potra2n10c20625	blue-2011	-0.076040653	0.080209201	-0.195689508	-0.281919612	0.046994868	-0.104794001	-0.10935465	0.78197484	0.619133584	0.584086524	0.273032722	-0.765513524	-0.831565213	-0.126642627	-0.306671828	-0.317750084	-0.158490309	0.38065434	0.346908863	0.747122323	-0.09608401	0.315354709	-0.188274007	0.46172986
Potra2n10c20626	grey-2011	0.166719246	-0.122300433	0.562214149	-0.022974157	0.227895477	0.2837745	0.080129344	0.07402651	0.249007663	0.363506699	0.486346292	-0.187494147	0.051940473	0.109104219	-0.377513768	-0.25453996	-0.077356847	0.11666095	0.040777337	-0.136159944	-0.41018709	-0.179657555	-0.289410423	0.010355241
Potra2n10c20627	turquoise-2011	-0.237760673	-0.089035906	0.082783044	-0.553312955	-0.359873224	-0.11988561	0.360102413	-0.18488166	0.605147054	0.351646676	0.386044905	0.047018855	0.19048059	-0.769876271	-0.666925921	-0.521958287	-0.391745142	0.071125811	-0.400649435	-0.124439264	-0.339241545	0.197602766	0.129113127	0.442973668
Potra2n10c20628	brown-2011	0.104258136	0.742128258	-0.247903481	0.053644146	-0.297588029	-0.146090177	-0.492925861	-0.262758656	-0.25555781	-0.565525762	-0.496029398	0.356280509	0.161030188	0.38467115	0.372075684	-0.073704605	0.043564667	0.140428622	-0.007374129	-0.081783713	0.435530486	0.109044828	0.174364604	0.032608961
Potra2n10c20629	turquoise-2011	0.499605589	-0.065268008	0.345970411	-0.079501551	-0.162837031	-0.145637332	-0.165622521	-0.489165892	0.04860445	-0.199423428	0.173360945	0.438859145	0.465196831	0.167202851	-0.274566212	-0.339877771	-0.011335371	0.095605918	-0.03411553	-0.434609371	-0.142751035	0.036294534	0.065517849	0.056001917
Potra2n10c20634	grey-2011	-0.570640387	-0.183048069	0.342641398	0.190067187	0.285096523	0.288876017	0.326312841	-0.052643993	-0.220388233	0.152289017	-0.07903698	-0.024757958	0.083449174	-0.190868671	-0.017747169	0.07659395	0.235568245	-0.438528468	-0.063314983	-0.205979475	-0.0588672	-0.123197038	-0.00423373	-0.104823475
Potra2n10c20635	grey-2011	-0.287508255	0.066983544	-0.23796644	-0.537254566	-0.508325387	0.052790434	-0.040189666	-0.135602426	0.653628403	0.193319209	0.20780241	0.033745471	0.072743079	-0.458979451	-0.522918048	-0.52094768	-0.77927756	0.161067585	-0.234603648	0.022648397	-0.031185287	0.454462909	0.301869883	0.692054835
Potra2n10c20637	blue-2011	-0.260295216	-0.530677183	-0.1081915	0.092489928	0.404784585	0.256352244	0.333661622	0.532382539	0.274391343	0.59617064	0.391732973	-0.595973508	-0.469764349	-0.0445986	-0.240325226	-0.081968383	0.221522452	0.31786005	0.353740468	0.383380622	-0.269883302	0.131295882	-0.249171438	0.162198084
Potra2n10c20639	brown-2011	-0.085898301	0.001136417	-0.136850293	-0.268309704	-0.596759523	-0.131379176	-0.102880106	-0.985884455	-0.134124453	-0.60751528	-0.235070452	0.940757367	0.880326155	-0.083916848	-0.071811061	-0.201205753	-0.243856341	-0.008221838	-0.316838613	-0.636477785	0.22569913	0.248414376	0.571181172	0.116385285
Potra2n10c20642	turquoise-2011	0.323146784	0.018196038	0.230691588	0.031345672	-0.239338124	0.082696153	0.203961662	-0.737515739	0.061529468	-0.227546948	0.225787829	0.618177385	0.839318017	-0.362299101	-0.228208741	-0.467623853	-0.43266368	-0.20100282	-0.674890648	-0.805696166	-0.225334022	-0.090936825	0.075558231	0.006922439
Potra2n10c20643	yellow-2011	0.083726688	0.644781043	-0.2944152	-0.124911436	-0.106754688	-0.5032215	-0.553553874	0.526876084	-0.085716393	-0.195456822	-0.453982888	-0.301960569	-0.676789564	0.236876693	0.508463002	0.087509954	0.088388897	0.100919684	0.329441233	0.691923448	0.48692855	0.122210429	0.008764161	-0.169550363
Potra2n10c20644	turquoise-2011	-0.016128159	-0.145667608	0.19203579	0.048591197	-0.198440425	0.330996924	0.38112572	-0.85304475	-0.031679491	-0.19776183	0.206133032	0.675678183	0.980732357	-0.308937569	-0.278543462	-0.2562696	-0.285016741	-0.145285563	-0.643833877	-0.899552215	-0.26434366	-0.125930922	0.139953654	0.05008615
Potra2n10c20647	brown-2011	-0.073892768	-0.092826671	-0.17835142	-0.306643424	-0.601840093	-0.21356504	-0.196842465	-0.965833903	-0.216436501	-0.67596276	-0.304916221	0.95855998	0.820903136	0.070546166	0.007049907	-0.05627052	-0.135887811	0.05353288	-0.141083212	-0.53410329	0.309500642	0.274033911	0.631075674	0.035307519
Potra2n10c20650	turquoise-2011	0.046877674	-0.007300513	0.019210722	0.017460309	-0.361555151	0.133154943	0.070993401	-0.943946878	-0.196589514	-0.5000402	-0.099385974	0.847811625	0.956234551	-0.067722299	-0.080228666	-0.1306752	-0.212229269	-0.128172045	-0.471710655	-0.819135268	0.027171479	0.007366638	0.333173881	0.057517799
Potra2n10c20651	turquoise-2011	-0.5838711	-0.604327716	0.082673989	-0.135297342	-0.067906594	0.070903078	0.225758352	-0.492673057	-0.106358266	-0.044114743	-0.052185788	0.392715257	0.381043838	-0.085957572	-0.274325685	-0.097110434	0.292623268	-0.036378826	0.181101997	-0.298661412	0.0303753	0.308349955	0.398030915	0.15836678
Potra2n10c20652	brown-2011	0.567089945	0.287887823	0.34018218	0.069234341	-0.17212381	-0.21078841	-0.264917315	-0.489858897	-0.152596475	-0.409430286	-0.064729959	0.505708456	0.478140052	0.109595404	0.052103885	-0.279594081	-0.128287763	-0.197671314	-0.253757292	-0.488082778	0.034777326	-0.10603145	0.04269273	-0.165119238
Potra2n10c20653	blue-2011	0.427859021	0.273091266	0.323319878	0.809935562	0.747440654	0.561550343	0.190799031	0.578023601	-0.30358053	0.266129928	0.139431048	-0.584012224	-0.295115751	0.333865852	0.327281001	0.521912222	0.24999055	-0.283425664	-0.135348662	-0.017752501	-0.32726225	-0.756398993	-0.77018868	-0.362107275
Potra2n10c20654	brown-2011	0.070945427	-0.120416499	0.14606322	0.015644964	-0.044332564	-0.510048882	-0.282674184	-0.308149185	-0.545871113	-0.539648001	-0.438555972	0.4668626	0.157334113	0.180096935	0.511275206	0.096119531	0.288421044	-0.319683826	0.203646691	-0.072637142	0.436426558	0.037278948	0.300683975	-0.643648065
Potra2n10c20655	brown-2011	0.034351492	-0.107553133	-0.115432718	-0.627887906	-0.593411333	-0.436674473	-0.252729971	-0.514262158	0.322855357	-0.200742379	0.040386097	0.485149223	0.313537632	0.012428884	-0.462487732	-0.456312641	-0.019807461	0.502660039	0.197304186	-0.078226307	0.073463407	0.523134759	0.462393738	0.436930832
Potra2n10c20656	turquoise-2011	-0.10710173	-0.07819956	0.000180969	-0.117930213	-0.417799886	-0.002966216	0.006644405	-0.951407171	-0.216436175	-0.521699159	-0.194553055	0.873755076	0.880387086	-0.001688154	-0.116061821	-0.109456025	-0.015561651	-0.039188933	-0.261436581	-0.701583715	0.114576301	0.14018152	0.456903813	0.104153969
Potra2n10c20657	blue-2011	0.049708983	-0.02468307	0.470724438	0.500886628	0.801112034	0.370828851	0.433793833	0.831823211	-0.045177411	0.643974699	0.334086776	-0.848388074	-0.577145774	-0.151237723	0.135094779	0.264898482	0.193685831	-0.376648755	-0.08329167	0.256324634	-0.424930907	-0.617046225	-0.738639416	-0.429186376
Potra2n10c20659	green-2011	0.35730442	-0.024888658	0.528062148	0.304750999	0.578495443	0.555360825	0.384098502	0.668546784	0.537809316	0.877468793	0.792625996	-0.831449365	-0.384074198	-0.209915515	-0.51120718	-0.281656815	-0.247756589	-0.037266371	-0.206167878	0.045684743	-0.754417146	-0.387281916	-0.774396463	0.232432938
Potra2n10c20660	turquoise-2011	0.397043471	0.291901082	0.321860336	0.090982418	-0.090215041	0.055538413	0.198851781	-0.481652353	-0.084068761	-0.203663305	0.171686089	0.418370435	0.650382919	-0.212280091	-0.009793017	-0.176827929	-0.196517766	-0.146231249	-0.643204506	-0.623734475	-0.25649386	-0.400566304	-0.155030197	-0.289708211
Potra2n10c20661	turquoise-2011	-0.023250999	-0.329070148	0.529261379	-0.17888902	0.020065394	0.392311101	0.454753582	-0.246116854	0.554465482	0.539099274	0.691477256	-0.016768698	0.381464166	-0.41009748	-0.896772185	-0.498717281	-0.259952552	0.044182543	-0.319055453	-0.471175581	-0.676948065	-0.03273287	-0.154100275	0.50538748
Potra2n10c20663	brown-2011	-0.070811829	-0.062790813	-0.39870262	-0.117225787	-0.475170471	-0.176478703	-0.029100888	-0.783087143	-0.212958576	-0.612234963	-0.261655346	0.803744174	0.711939487	-0.164848513	0.220363637	-0.176602897	-0.279848797	-0.003974601	-0.335894704	-0.463097329	0.325067178	0.245952896	0.498725868	-0.1229665
Potra2n10c20664	brown-2011	-0.10663257	-0.002668301	-0.240837131	-0.000169298	-0.37451994	-0.076663754	-0.394391541	-0.763505682	-0.47651872	-0.774847171	-0.525693342	0.819578053	0.603370543	0.432102931	0.342485442	0.127208885	0.01498516	-0.020097653	0.1007359	-0.393429125	0.524781696	0.249741428	0.562629967	-0.100275276
Potra2n10c20665	turquoise-2011	-0.184379881	-0.114527445	0.287129272	-0.309087331	-0.343779317	-0.011525182	0.225715141	-0.680533691	0.061509681	-0.149153926	0.094786162	0.574334276	0.698755158	-0.472308257	-0.274499234	-0.243592205	-0.372139711	-0.283186599	-0.50610081	-0.581153704	-0.115816742	-0.019985539	0.295622449	-0.022106309
Potra2n10c20666	blue-2011	-0.164619239	-0.167192979	0.678008958	0.379111802	0.599560338	0.065498018	0.302173189	0.282593966	-0.493282059	0.183731749	-0.11843053	-0.260269609	-0.204706751	-0.036255738	0.239193564	0.529627368	0.591325421	-0.703159888	0.047404048	-0.027948354	-0.144290651	-0.559410094	-0.307593437	-0.5967633
Potra2n10c20668	yellow-2011	-0.204975056	0.02598443	-0.368756508	-0.245431953	0.039679397	-0.41200535	-0.368622215	0.760060532	0.078591002	0.161714028	-0.260838406	-0.582739415	-0.950767571	0.259602947	0.220575103	0.262032687	0.309777201	0.287959992	0.730928106	0.971591505	0.348359842	0.30231769	0.051990554	0.045256584
Potra2n10c20669	blue-2011	-0.201283786	0.068168256	0.165371787	0.338128492	0.48241808	0.059723065	0.152617679	0.433275495	-0.357006216	0.09620116	-0.112160378	-0.341801202	-0.333677992	-0.012916843	0.537781091	0.189554627	0.245431972	-0.29141637	0.035031985	0.22748178	0.08892046	-0.326999964	-0.290858036	-0.682901553
Potra2n10c20671	blue-2011	-0.044339416	0.15636203	0.099554901	0.011684763	0.308242122	-0.166624879	-0.302128859	0.792412096	-0.041892378	0.257658741	-0.164691606	-0.664535166	-0.873028791	0.359314504	0.196394856	0.354938541	0.381079944	0.014939642	0.600485241	0.741219211	0.138638419	-0.054677002	-0.220620335	-0.093008264
Potra2n10c20672	turquoise-2011	-0.012592285	0.068342147	0.5998902	-0.001643107	0.105654079	0.2091706	0.441029855	-0.136984469	0.017961238	0.233179402	0.232154822	0.014539654	0.306832876	-0.423517993	-0.283785944	0.1872244	-0.062873603	-0.464336592	-0.540108329	-0.410253701	-0.453321077	-0.533804885	-0.231689311	-0.115193575
Potra2n10c20673	turquoise-2011	-0.32036558	-0.405701439	-0.112940089	-0.136657185	-0.223653191	0.30829521	0.374892142	-0.599588792	0.289871793	0.0623056	0.330336841	0.413355627	0.645332626	-0.396911277	-0.454389298	-0.578471771	-0.361137365	0.173234579	-0.337104757	-0.535092788	-0.200521367	0.315130172	0.250343216	0.360017557
Potra2n10c20674	blue-2011	-0.313126078	-0.256801001	0.09376809	0.394154429	0.519371838	-0.038030227	0.127333126	0.451477023	-0.549844464	0.018935411	-0.32839516	-0.315514205	-0.446588449	0.005795084	0.637658658	0.540399115	0.369298546	-0.584984203	0.212292578	0.313495959	0.248172738	-0.259652103	-0.112728388	-0.700961972
Potra2n10c20675	blue-2011	-0.188954381	-0.116523403	0.144657757	0.410038647	0.655112078	0.556157739	0.434937193	0.637463077	-0.003032442	0.565670004	0.332666326	-0.699482157	-0.401341036	0.056809265	0.055175568	0.259843979	0.259237313	0.06824502	0.057912726	0.227970952	-0.368389335	-0.410347832	-0.576739325	-0.206567358
Potra2n10c20680	turquoise-2011	0.243100633	-0.064745014	0.295571171	0.233922709	-0.057134841	0.384114284	0.407887533	-0.734054876	-0.050930728	-0.151940173	0.290724766	0.566246344	0.938824527	-0.339118872	-0.194632349	-0.247188076	-0.390773134	-0.295402757	-0.789223047	-0.945105702	-0.355818994	-0.309903568	-0.056162584	-0.079320772
Potra2n10c20683	brown-2011	-0.236289031	-0.255523759	-0.084484746	-0.347764517	-0.418238663	-0.347363239	0.128721905	-0.513349568	0.142963516	-0.167030755	-0.056615106	0.485508762	0.385045459	-0.633237972	-0.200395595	-0.461652784	-0.34027005	-0.26512055	-0.307938117	-0.281497229	0.123664278	0.381384907	0.467598332	0.13629306
Potra2n10c20684	brown-2011	-0.159319454	0.072478294	-0.371845939	-0.068573491	-0.348716634	-0.356728086	-0.360938533	-0.464468641	-0.513319016	-0.751309357	-0.62340969	0.628427674	0.30005737	0.157639454	0.647463574	0.18342708	-0.077963775	-0.179322378	0.031777631	-0.07601159	0.666969086	0.199561751	0.531323264	-0.441445678
Potra2n10c20687	purple-2011	0.18443303	-0.475887433	0.199225732	0.289461592	0.31307562	0.570705405	0.678087387	-0.113004435	0.306510421	0.468679292	0.735881029	-0.101524975	0.396824685	-0.387415318	-0.453148873	-0.323614033	-0.258841422	0.049096386	-0.482228282	-0.500244366	-0.672852975	-0.23957362	-0.384487468	0.094736655
Potra2n10c20689	turquoise-2011	-0.170222528	-0.064279715	0.31158553	-0.016390052	-0.141055276	0.032727255	0.389641666	-0.668022607	-0.249751816	-0.227241158	-0.059149783	0.577802812	0.729530978	-0.407515765	-0.080439813	0.069562467	0.033513662	-0.425726443	-0.556465698	-0.675253685	-0.140923071	-0.266190496	0.15909229	-0.209531023
Potra2n10c20690	turquoise-2011	0.169763642	-0.462089918	0.242771398	-0.300277371	-0.270523745	-0.096948361	0.240621712	-0.56635011	0.264644411	0.023130805	0.370469551	0.444494127	0.579538343	-0.402726127	-0.505790817	-0.356246682	-0.310759549	-0.052374117	-0.312543324	-0.489459257	-0.299726023	0.096341374	0.200494369	0.136125074
Potra2n10c20693	turquoise-2011	0.224353796	0.047978793	-0.260975509	-0.123870362	-0.471579958	0.092092604	-0.195661117	-0.781845755	-0.016241128	-0.491950288	-0.033818009	0.717910856	0.752671077	0.298650673	-0.133408747	-0.131956393	-0.196040222	0.40402648	-0.143263592	-0.52299667	0.078705286	0.188663474	0.330247605	0.264322723
Potra2n10c20697	blue-2011	0.032156845	0.189927487	-0.237054238	-0.144453703	0.123093038	-0.314703528	-0.331117065	0.870307378	0.189229556	0.274345048	-0.091735095	-0.712711291	-0.966639377	0.16774356	0.191993441	0.147034641	0.092248389	0.206694979	0.518698717	0.908033808	0.194295389	0.137443479	-0.160656472	0.014790416
Potra2n10c20700	brown-2011	-0.283165506	0.0841191	-0.272628276	0.239030492	-0.017658686	-0.162505615	-0.281599247	-0.152931305	-0.585209347	-0.542214507	-0.663300215	0.302280716	0.006685121	0.209990133	0.674528908	0.249074754	0.154103796	-0.361429391	0.154052427	0.028086747	0.622879488	0.140389506	0.33253666	-0.357465787
Potra2n10c20704	blue-2011	0.541957611	0.350889529	-0.029223492	0.429767472	0.434179843	0.045612691	-0.244655489	0.754527918	-0.087566345	0.163117786	-0.006350237	-0.641565887	-0.674443862	0.471007684	0.330264259	0.331218925	0.239156611	0.091235988	0.279696767	0.47583454	-0.028868327	-0.304778506	-0.531283629	-0.152223317
Potra2n10c20705	grey-2011	-0.303668386	0.163549156	0.025933706	0.018503936	-0.030024314	0.096759297	0.061005987	-0.133463024	-0.188942125	-0.079795699	-0.249525705	0.097421226	0.090691424	0.130403459	-0.061288966	0.319224571	0.429464576	-0.009034475	0.058345113	-0.091353457	0.021101564	-0.075494127	0.070864314	0.182233538
Potra2n10c20706	yellow-2011	0.08638964	0.102426839	-0.089031057	-0.407709896	-0.198413484	-0.501101732	-0.34279377	0.435024842	0.42140655	0.218263922	-0.017499744	-0.357190943	-0.630689446	-0.099486292	-0.249737366	-0.265842584	-0.059384244	0.135704154	0.37097685	0.587773072	0.114288924	0.401608046	0.095039752	0.407364206
Potra2n10c20707	lightyellow-2011	-0.569214442	-0.381418417	-0.391834037	-0.055617747	0.032551747	-0.308226342	-0.245263234	0.048726696	-0.52490835	-0.333063032	-0.597236847	0.107967471	-0.299040768	0.51516203	0.461358373	0.514447954	0.786960511	0.196249757	0.821076175	0.462417587	0.577136878	0.339810396	0.421723254	-0.251119332
Potra2n10c20710	black-2011	0.231275763	0.567228024	-0.402454724	0.086371299	-0.130093476	-0.41417522	-0.683940417	0.217401944	-0.282930542	-0.492006928	-0.555957323	0.01228594	-0.381936553	0.476880402	0.664598454	0.019727297	0.057003147	0.114603898	0.339828906	0.426645131	0.631756642	0.21085797	0.123692974	-0.2174431
Potra2n10c20712	yellow-2011	0.196541384	0.394152637	-0.426034292	-0.108695299	-0.037385484	-0.10996516	-0.541226467	0.618013273	0.283604492	0.111471827	-0.047670683	-0.513540648	-0.714305226	0.552248865	0.065677171	-0.070166651	0.057542379	0.676178181	0.589279154	0.72674932	0.204665926	0.303128626	-0.125324735	0.350894436
Potra2n10c20715	blue-2011	-0.236455154	-0.355327004	0.538175782	-0.053364938	0.310849316	-0.148240304	0.528783819	0.186749893	0.045419354	0.442804724	0.241027261	-0.241142862	-0.134116778	-0.581001322	-0.245001675	-0.067610763	0.315939366	-0.407617822	-0.122530577	-0.007275069	-0.354849828	-0.221056664	-0.189567814	-0.246441905
Potra2n10c20716	turquoise-2011	0.119352283	0.20747443	0.234274543	0.238524933	-0.141183374	0.099504026	-0.010464635	-0.724129375	-0.467128538	-0.547772105	-0.298373069	0.698055937	0.75389358	0.037675938	0.213575008	0.146581342	-0.046562022	-0.469577992	-0.455652709	-0.735016753	0.110071504	-0.262544148	0.172569419	-0.239114723
Potra2n10c20718	grey-2011	0.197609178	0.351336319	0.047685943	-0.056369147	-0.141077266	-0.287666026	0.000922304	-0.080305821	0.086221341	-0.068010422	-0.036688557	0.094185029	0.05660551	-0.262216299	-0.057896303	-0.321582587	0.022681345	-0.047677186	-0.242843028	-0.092918277	-0.028466009	0.014348924	-0.03979519	0.064744435
Potra2n10c20719	blue-2011	-0.042913682	0.116874041	-0.031996223	-0.072139021	0.287414078	-0.173510023	-0.088916481	0.942478499	0.24257031	0.490035615	0.073804415	-0.842815056	-0.960407688	-0.019561451	0.066431761	0.109790737	0.117916152	0.078772712	0.384004046	0.823008105	-0.01466529	-0.009158227	-0.315921837	-0.012733423
Potra2n10c20720	grey-2011	0.106401577	0.429275003	-0.261466807	-0.09009853	-0.242824215	-0.079559047	0.131372291	0.023996763	0.226320714	0.010312275	0.021294647	-0.027257092	0.038097925	-0.466784444	-0.021722094	-0.132474535	-0.386707647	-0.049439326	-0.522524076	-0.027719967	-0.061048018	-0.064077038	-0.061610263	0.159772086
Potra2n10c20721	blue-2011	0.098182985	0.123792072	0.001105688	0.00550534	0.310132092	-0.101584585	-0.136579106	0.920523031	0.177278383	0.441298536	0.061638897	-0.822128414	-0.917666275	0.118533765	0.084343815	0.293545039	0.121311371	0.042298722	0.383090603	0.766273212	-0.042266224	-0.116152884	-0.355381107	-0.013988635
Potra2n10c20722	black-2011	-0.621375393	0.055042694	-0.277895211	0.052196655	0.052984562	-0.31283771	-0.031531459	0.133017337	-0.552743985	-0.300875414	-0.674132064	0.032736526	-0.284665996	-0.018928863	0.634398128	0.458616832	0.493298739	-0.306409905	0.235524376	0.340062229	0.539622292	0.054565834	0.267106756	-0.439296721
Potra2n10c20726	grey-2011	-0.016144137	-0.429686196	0.326169533	-0.197391602	0.034481463	0.002698329	0.053004658	0.098620785	0.393987396	0.38603214	0.340707291	-0.180114868	-0.136877661	-0.277758466	-0.482240888	-0.341657124	-0.309339951	-0.194946565	0.080860375	0.026946321	-0.215975968	0.206374911	0.036625477	0.295606799
Potra2n10c20727	blue-2011	-0.074319121	-0.183573445	0.408756115	0.307074864	0.679499426	0.365112506	0.514156416	0.805004277	0.252442325	0.841810951	0.480292447	-0.895797296	-0.607095791	-0.293654257	-0.268548778	0.058870176	0.199675789	-0.20041978	-0.005911963	0.285984724	-0.554080194	-0.368651123	-0.648409671	0.017451106
Potra2n10c20728	blue-2011	0.1729858	-0.141252108	0.105579917	-0.087281438	0.251341501	-0.015238606	-0.062202187	0.728603541	0.514155499	0.624130263	0.396954298	-0.743126254	-0.734037281	0.01035603	-0.377301965	-0.230475458	-0.025135934	0.230257367	0.389641527	0.559712228	-0.260839714	0.149445052	-0.317171237	0.361726986
Potra2n10c20729	blue-2011	-0.246048781	0.007124819	0.492013461	-0.000356346	0.327281011	-0.072363818	-0.025250939	0.374584223	-0.235298855	0.1832237	-0.136129601	-0.322248328	-0.398644786	0.162279209	0.121441157	0.381512478	0.469697586	-0.275054902	0.334355149	0.291229221	0.002053496	-0.269377946	-0.149791226	-0.339463458
Potra2n10c20730	blue-2011	0.123103226	0.050770735	0.021542005	0.066326512	0.388169201	-0.015007009	-0.071192338	0.95593646	0.309951093	0.576190226	0.218766713	-0.90024199	-0.931612531	0.080039891	-0.053664571	0.04205557	0.104076947	0.136670983	0.396415691	0.731918046	-0.146122981	-0.027556564	-0.431204181	0.114294003
Potra2n10c20733	blue-2011	0.462355566	0.396636971	-0.001369811	0.232563086	0.33544258	0.052054776	-0.326918069	0.728607414	0.044659422	0.213014574	0.060880646	-0.641334419	-0.674649677	0.599034412	0.163464862	0.245185438	0.289575116	0.364462902	0.426641555	0.540791666	-0.061962041	-0.212108044	-0.4886886	-0.008712311
Potra2n10c20734	brown-2011	-0.132637305	0.075215081	-0.424345117	-0.426828453	-0.758675013	-0.410949193	-0.295372874	-0.887012451	-0.104690336	-0.718901775	-0.409615888	0.926349208	0.673375536	-0.069186756	0.062876541	-0.251560595	-0.241499166	0.13153696	-0.145539615	-0.356301543	0.467545166	0.483094021	0.72884866	0.145595454
Potra2n10c20735	blue-2011	-0.142612432	-0.49517375	0.492537259	0.185673689	0.473761809	-0.119508849	0.431030026	0.186735416	-0.384786163	0.202156826	0.006659816	-0.164539594	-0.135182941	-0.178089535	0.123877683	0.492230165	0.620769602	-0.492574989	0.088831961	0.019042553	-0.197512544	-0.422112364	-0.18902376	-0.593391563
Potra2n10c20738	pink-2011	0.373126069	0.046245708	-0.004049208	0.686818621	0.574054746	0.250083045	0.213223019	0.321450292	-0.307753564	0.058051742	0.118301906	-0.282642187	-0.117748657	0.192444966	0.443081246	0.090450856	0.28264835	-0.009793003	-0.084334146	-0.037608714	-0.138375029	-0.396693909	-0.526037973	-0.500678714
Potra2n10c20741	yellow-2011	0.288732574	0.052743891	-0.119693961	0.082430945	-0.020634542	-0.370511011	-0.548626127	0.154314863	-0.195027869	-0.301970185	-0.342549794	0.01048118	-0.326988747	0.356354405	0.371123853	0.013827695	0.009021322	-0.12820592	0.397207367	0.29212102	0.437171598	0.235252866	0.153814421	-0.131702301
Potra2n10c20742	turquoise-2011	-0.119325415	-0.290661781	0.277821321	0.13784973	0.133792055	-0.084295109	0.449366656	-0.306461635	-0.428439954	-0.124667538	-0.117700268	0.293639514	0.363891168	-0.304254486	0.126950582	0.440138268	0.380332577	-0.495008727	-0.297556407	-0.36634652	-0.123831069	-0.392526166	0.019200029	-0.464375443
Potra2n10c20743	turquoise-2011	-0.397227773	-0.004821749	-0.111387905	0.469871941	0.304805321	0.295046255	0.134280979	-0.192530633	-0.679607858	-0.33376336	-0.377836229	0.223163616	0.239312129	0.39919893	0.554411575	0.389835037	0.608283258	-0.008720467	0.120272448	-0.198261034	0.237569544	-0.197172508	0.001726542	-0.475508303
Potra2n10c20744	blue-2011	0.175016492	0.408585987	0.170407613	0.235314792	0.452653823	0.133152419	0.084739537	0.886696657	0.165721613	0.504351354	0.200260624	-0.842125079	-0.725359718	-0.081865387	0.137433413	0.107045556	-0.023248295	-0.097568023	-0.042105675	0.490878904	-0.228006473	-0.390953938	-0.615371926	-0.160956603
Potra2n10c20745	pink-2011	0.014439368	-0.412195896	0.499836705	0.768902663	0.725842522	0.626572048	0.575560799	0.041214444	-0.526903899	0.17741259	0.122266779	-0.131009684	0.21650824	0.021119433	0.197727538	0.645533965	0.33213658	-0.671695934	-0.272027651	-0.464565019	-0.370641649	-0.725127096	-0.43944193	-0.504849606
Potra2n10c20746	blue-2011	-0.439320044	-0.118805157	0.147688547	0.463343177	0.496202483	0.418317973	0.519573247	0.162897578	-0.207687652	0.249712336	0.07828001	-0.223970813	0.004432841	-0.329118103	0.211890671	-0.082758102	0.11087609	-0.362563575	-0.272154111	-0.167065149	-0.132155115	-0.238952073	-0.269495966	-0.33296321
Potra2n10c20747	turquoise-2011	0.107867265	-0.041351405	0.001484669	-0.099449049	-0.39462287	0.122612099	-0.107753005	-0.894216217	-0.051770749	-0.452885183	0.007906789	0.795695481	0.870970877	0.170731452	-0.191498209	-0.311859524	-0.196507979	0.202423211	-0.20876504	-0.690120496	0.03394289	0.177450785	0.345696902	0.176391586
Potra2n10c20748	blue-2011	0.246025155	0.218325851	-0.135628111	0.148944557	0.244060704	-0.102778656	-0.467741372	0.550367584	-0.098327223	0.01073225	-0.136819135	-0.42371462	-0.622415072	0.757792785	0.264368412	0.168052476	0.487159943	0.482139339	0.710909533	0.581603458	0.191962318	0.068682733	-0.217140105	-0.041923055
Potra2n10c20749	turquoise-2011	0.095019566	-0.445490353	0.314252912	-0.252635339	-0.195122176	-0.184075553	0.013168642	-0.528404278	0.120799018	-0.078615484	0.202879761	0.455228223	0.453235664	-0.135612301	-0.371449527	-0.432895427	-0.095681236	-0.030295483	0.000612574	-0.383333422	-0.103529526	0.233633567	0.270010114	0.063626345
Potra2n10c20751	turquoise-2011	-0.360571083	-0.523957854	0.0305713	-0.199305441	-0.212009899	0.186423811	0.50673636	-0.62024768	0.072417157	0.003624239	0.216241963	0.471169504	0.681692552	-0.516427758	-0.328750254	-0.083529119	-0.25547227	-0.140131158	-0.437246349	-0.541044439	-0.216793211	0.028727896	0.280985165	0.049144861
Potra2n10c20754	blue-2011	-0.562297926	-0.249613782	0.071229037	-0.267550118	0.184371789	-0.077684318	0.230879129	0.520855806	0.158601052	0.461012079	0.092006083	-0.504469104	-0.540898019	-0.276313014	-0.075019644	0.114673863	0.17001928	-0.00601136	0.261193084	0.530389375	-0.057468747	0.033382263	-0.049703005	-0.103085205
Potra2n10c20755	blue-2011	-0.202193816	-0.069548384	0.030414933	-0.101059551	0.193966631	0.048144022	0.121358121	0.484314054	0.060309898	0.318082359	0.094254639	-0.454957031	-0.429336828	-0.014930382	0.048255934	0.34635886	0.102882307	0.057614195	0.167787217	0.424154468	-0.095670503	-0.185236441	-0.183513768	-0.168272276
Potra2n10c20757	turquoise-2011	0.040390849	-0.28481626	-0.146367977	0.212330353	-0.002792646	0.0247969	0.142928127	-0.432573021	-0.228252573	-0.247504594	-0.065917307	0.397736148	0.412798521	0.076466696	0.019073152	-0.050661901	0.28753238	0.072513401	-0.017953551	-0.366958569	0.021260649	0.103223658	0.136649369	0.003167675
Potra2n10c20758	blue-2011	0.218027317	0.211506653	0.059437741	0.222012218	0.439036002	-0.148975349	0.010263854	0.89667157	-0.003770837	0.365425633	0.01833224	-0.774803954	-0.83211337	-0.020855285	0.283231738	0.295370516	0.215016935	-0.15505037	0.16381005	0.627655403	-0.067255629	-0.306284263	-0.483809681	-0.285532873
Potra2n10c20759	brown-2011	-0.112807149	-0.066040866	-0.316899813	0.49217169	0.202751717	0.119615418	0.046762129	-0.178901462	-0.761382209	-0.504700035	-0.47868068	0.28673547	0.21328901	0.353174901	0.756382149	0.657761342	0.399458132	-0.175896508	0.019105437	-0.138997894	0.350629475	-0.256467626	0.065023718	-0.609825499
Potra2n10c20760	turquoise-2011	0.025972499	-0.141372331	0.307922668	0.627261262	0.383528441	0.152443781	0.276905421	-0.362233994	-0.830266091	-0.41369094	-0.309829389	0.403926665	0.483349533	0.03529378	0.62794696	0.47829234	0.330135017	-0.713634212	-0.329530888	-0.559207943	0.09556344	-0.544520698	-0.081016536	-0.849338985
Potra2n10c20763	blue-2011	0.028814386	0.409084872	-0.140394382	0.082740141	0.214218748	-0.263832107	-0.11832643	0.600801502	-0.131635402	0.070433766	-0.200394519	-0.458270157	-0.614423844	0.176355517	0.378709193	0.201463918	0.461575762	0.18880833	0.275273074	0.570568439	0.139303221	-0.134063642	-0.271357044	-0.2740814
Potra2n10c20764	greenyellow-2011	0.445538787	0.483863899	-0.238135443	-0.049677645	-0.219206312	-0.041669444	-0.701305967	-0.007069776	0.066285757	-0.302563246	-0.127774299	0.070562684	-0.089207081	0.836201262	0.056358412	-0.11825559	0.052672398	0.678627359	0.452836923	0.180327956	0.235002341	0.235482303	0.025785304	0.303557103
Potra2n10c20765	cyan-2011	0.088694995	-0.451114349	0.717024894	0.605468396	0.756197745	0.237739535	0.640558671	0.192581946	-0.363332656	0.35048797	0.240185154	-0.253109673	0.017177213	-0.316395506	0.07967493	0.263445808	0.414073055	-0.760052371	-0.261468731	-0.323811722	-0.447206007	-0.636975805	-0.493933804	-0.600583827
Potra2n10c20766	blue-2011	0.129127511	0.529913435	-0.215625547	-0.260178579	-0.113906737	-0.080132394	-0.309608723	0.618598868	0.558669374	0.359300383	0.137949918	-0.59835587	-0.663254779	0.1014968	-0.268801677	-0.257653939	-0.146821139	0.497000323	0.242276514	0.605220096	-0.051882652	0.21720625	-0.207991159	0.571906302
Potra2n10c20768	turquoise-2011	0.042051818	-0.091055123	0.33531144	0.642009671	0.369546035	0.669273593	0.635896284	-0.452651705	-0.356814297	-0.033997654	0.202387102	0.292566968	0.754999958	-0.228632385	0.081636275	0.118827959	-0.030860718	-0.462293449	-0.740870432	-0.879443717	-0.392427814	-0.598128874	-0.312520191	-0.34191702
Potra2n10c20770	yellow-2011	-0.121613901	0.02839084	-0.14645843	-0.354379692	0.0279829	-0.427830061	-0.136385609	0.773210474	0.317099407	0.383881866	0.011861579	-0.652548219	-0.879606266	-0.170148923	-0.00165728	0.032222796	0.037230045	0.125471535	0.389887357	0.853262767	0.088743123	0.178805979	-0.07296819	0.038912105
Potra2n10c20772	turquoise-2011	-0.253698545	-0.516604053	0.530582393	0.68646885	0.74692021	0.633387327	0.66895412	0.017432547	-0.411631024	0.287683005	0.219890104	-0.136897017	0.22687407	-0.156200362	0.124540342	0.24400406	0.281514816	-0.60342549	-0.25021936	-0.462642209	-0.360757458	-0.529207424	-0.380670438	-0.506694399
Potra2n10c20776	turquoise-2011	-0.146456361	-0.141154629	-0.064550693	-0.168290146	-0.385821693	-0.028323247	-0.034971711	-0.897799753	-0.219735706	-0.514103445	-0.156588542	0.838490066	0.819580408	0.158342572	-0.070681623	-0.147771104	0.119508501	0.220845461	-0.068375259	-0.577362145	0.144458196	0.203122459	0.450778114	0.019542792
Potra2n10c20781	grey-2011	-0.451072398	-0.596776162	-0.303426424	-0.100344513	0.072996818	0.238435658	0.449653122	0.074000633	0.345604934	0.417529165	0.362607611	-0.191935969	-0.042457764	-0.319076712	-0.371460976	-0.272967975	-0.01032859	0.346050404	0.081034727	0.089831665	-0.22082891	0.320208368	0.046517141	0.328101171
Potra2n10c20782	blue-2011	-0.315879937	-0.286738854	-0.212652332	0.105757847	0.205582289	0.331090516	0.40208327	0.274910469	0.127175348	0.326255751	0.234568585	-0.317335946	-0.133273929	-0.35578162	0.05753285	0.052413551	-0.305075763	-0.065095633	-0.204500644	0.119073205	-0.133884047	-0.073497123	-0.134951602	-0.107280608
Potra2n10c20785	blue-2011	-0.273506517	-0.457353565	0.243455722	0.045054652	0.426665569	0.232833141	0.570210859	0.449630322	0.149060389	0.603352777	0.414910456	-0.518463786	-0.28342452	-0.404235328	-0.156698028	0.151861522	0.055730746	-0.151033906	-0.073620031	0.183747518	-0.407344975	-0.284202496	-0.328803338	-0.230895622
Potra2n10c20787	brown-2011	-0.057518855	0.187938131	-0.127837516	-0.597930919	-0.760441886	-0.39606097	-0.203377714	-0.696834229	0.163224042	-0.411149884	-0.2062918	0.680597814	0.527022321	-0.274875047	-0.27234539	-0.204794273	-0.34876404	0.015107693	-0.272510535	-0.296948676	0.186633568	0.311250403	0.563950495	0.343019587
Potra2n10c20790	turquoise-2011	0.267538647	0.301296767	0.446157387	0.073458505	0.180072304	0.261565577	-0.054334862	3.80E-05	0.095597857	0.134601559	0.323311674	-0.075108163	0.140083134	0.344294799	-0.162718367	-0.271854079	0.106722007	0.342267489	0.015604453	-0.177086385	-0.299764015	-0.251059444	-0.353059278	-0.079299668
Potra2n10c20791	turquoise-2011	0.227159674	0.487887378	0.144699036	0.01122005	-0.296815899	0.353536447	-0.013380954	-0.62323404	0.144159837	-0.209182435	0.15506593	0.474279901	0.737032257	0.028958335	-0.293494514	-0.374955295	-0.366281284	0.154750808	-0.535344313	-0.692026898	-0.206643383	-0.105537785	-0.013219474	0.327296918
Potra2n10c20792	blue-2011	-0.248265869	-0.125975062	0.47465824	0.134067734	0.49915562	-0.124415956	0.159615804	0.523496778	-0.218486575	0.335931161	-0.06854103	-0.476336104	-0.538457477	0.007954512	0.088851232	0.279734026	0.673249251	-0.305235285	0.354379298	0.348269489	-0.088198643	-0.245923849	-0.264900861	-0.333619266
Potra2n10c20793	pink-2011	0.027024414	-0.169570166	0.513375576	0.739590109	0.720615132	0.525311794	0.29414914	0.091781615	-0.489059821	0.097178184	0.085130738	-0.137197582	0.113838141	0.233601274	0.315225897	0.198841936	0.345343645	-0.422366815	-0.063024681	-0.345825212	-0.194926562	-0.514922824	-0.435742208	-0.56218489
Potra2n10c20794	brown-2011	-0.358701069	-0.035091928	-0.119866003	-0.310801948	-0.496301404	-0.152484259	0.03919677	-0.666797425	-0.160437444	-0.40225734	-0.350060569	0.639838171	0.542836544	-0.256442755	-0.075209026	0.206555391	-0.092769158	-0.258822197	-0.268531337	-0.369050405	0.205930908	0.125759731	0.531725058	0.149065665
Potra2n10c20796	turquoise-2011	0.325123836	0.077851871	0.299029477	0.852194444	0.54308633	0.679709315	0.427994384	-0.119701684	-0.43172766	-0.03783338	0.152589841	0.037987322	0.450326405	0.008280017	0.341839027	0.26084202	-0.081075298	-0.504688507	-0.627946377	-0.657575746	-0.309486829	-0.716492329	-0.507651396	-0.490600587
Potra2n10c20798	brown-2011	-0.051028005	0.095523665	0.027449744	-0.120817893	-0.372290958	-0.019797978	-0.309283383	-0.622843678	-0.209877233	-0.510339232	-0.304513186	0.627907507	0.524396449	0.147689846	0.102170651	-0.002191715	-0.2999691	-0.210178351	-0.121601665	-0.39968501	0.307516895	0.129850251	0.426686063	0.004885616
Potra2n10c20799	brown-2011	-0.432711894	-0.259712823	-0.103662924	-0.44646568	-0.50116773	-0.391122411	0.056501706	-0.675831068	-0.047381427	-0.328184198	-0.263878617	0.655844593	0.473053426	-0.363933626	-0.190037764	-0.183469296	0.051601709	-0.10822985	-0.075132287	-0.278047284	0.225239971	0.398941199	0.620933423	0.158753578
Potra2n10c20800	turquoise-2011	0.120485678	0.154622553	0.142837947	-0.031731057	-0.064437518	0.632438715	0.225157969	-0.109036721	0.663125227	0.449754674	0.640896762	-0.136977312	0.29701437	-0.188787184	-0.731995312	-0.584643513	-0.581493906	0.317990914	-0.41407475	-0.380576587	-0.555170848	0.016818185	-0.260229713	0.723014843
Potra2n10c20801	turquoise-2011	0.247725901	-0.082319282	0.210842335	-0.123910489	-0.317884726	0.010378176	-0.187646404	-0.673882475	-0.014214602	-0.347243522	0.034223302	0.616640695	0.645149969	0.066322629	-0.159276894	-0.227364183	-0.385193202	-0.117888921	-0.211690248	-0.551736591	0.026125625	0.080081885	0.282787042	0.053745774
Potra2n10c20802	grey-2011	-0.544813001	-0.603845984	0.156651888	-0.006240254	0.224353857	0.208824912	0.24002137	-0.085863919	-0.035050627	0.225669896	0.115300844	-0.00885034	0.038958745	0.087735016	-0.254493189	-0.097611682	0.435629816	0.137509304	0.396108184	-0.038421428	-0.08779814	0.221060396	0.117206843	0.094520223
Potra2n10c20803	grey-2011	-0.127680635	0.117663797	-0.356477376	-0.847588529	-0.714493589	-0.234907506	-0.33504841	-0.083360968	0.826877938	0.155565536	0.218386302	0.025347984	-0.091104535	-0.179963766	-0.664830242	-0.603470621	-0.620422896	0.633596788	0.134353646	0.297348096	0.034982475	0.684332825	0.398942353	0.876269726
Potra2n10c20804	grey-2011	0.314829497	-0.043478193	0.393293456	-0.065299059	-0.007577673	-0.286851008	-0.114125032	-0.085193491	0.127916872	0.02574802	0.135820819	0.088444322	0.035519776	-0.173563004	-0.16271496	-0.484483139	-0.127442677	-0.2274405	-0.040298636	-0.131308518	-0.065012991	0.091970211	-0.00633918	-0.04268449
Potra2n10c20805	turquoise-2011	0.112506941	-0.448503493	0.176959066	-0.26351427	-0.086894575	0.041457183	-0.064561574	-0.144783665	0.23528484	0.137789143	0.301984942	0.072346438	0.114267305	0.187893899	-0.417771768	-0.04517465	-0.057122112	0.258802827	0.265702014	-0.04089259	-0.189953448	0.13921653	0.103574083	0.213147234
Potra2n10c20808	red-2011	-0.22985699	0.463338354	-0.344639595	-0.388857687	-0.483592521	-0.589386457	-0.628793475	-0.255130088	-0.377668457	-0.689393601	-0.72663271	0.452021591	-0.016530183	0.464790234	0.485544539	0.199971719	0.347079164	0.28416164	0.426108906	0.294374568	0.703354699	0.300176606	0.5148389	-0.19791803
Potra2n10c20809	blue-2011	0.031789195	-0.058283807	0.057194041	0.283257292	0.517988596	0.39064826	0.088203505	0.676716285	0.095110263	0.493617528	0.268183444	-0.707627454	-0.558680438	0.421951944	-0.07788803	0.261605324	0.405333628	0.363105971	0.421313244	0.408711175	-0.280676152	-0.198969994	-0.49396171	0.091410141
Potra2n10c20811	brown-2011	0.121478301	0.520954961	-0.245068352	-0.379272485	-0.607321016	-0.046065745	-0.439151239	-0.548032524	0.234575713	-0.378201577	-0.079295338	0.501730882	0.446234824	0.360295963	-0.267258231	-0.400347339	-0.164518248	0.668718176	0.018162769	-0.223516222	0.139330313	0.349175681	0.30047234	0.535837589
Potra2n10c20812	turquoise-2011	0.016598157	-0.215950121	0.389984894	0.088651332	-0.10097544	0.006695744	0.135403046	-0.720339746	-0.389279452	-0.366308756	-0.173677369	0.659654234	0.705464921	-0.073580787	-0.041677536	0.215043742	0.119183794	-0.516907579	-0.29242593	-0.691373204	-0.025415412	-0.200340154	0.242716171	-0.172907455
Potra2n10c20813	turquoise-2011	0.190060194	0.023671568	0.412985972	0.450230608	0.16051676	0.498143614	0.297088284	-0.664325878	-0.411219924	-0.274665589	0.074825629	0.534644757	0.869162319	0.128800356	0.046101554	0.155630095	0.079642297	-0.27066208	-0.50999491	-0.89888406	-0.263867192	-0.508921725	-0.146579573	-0.289734003
Potra2n10c20814	greenyellow-2011	0.242171731	0.46429809	0.024969254	0.059605288	-0.041253251	0.032427154	-0.527490145	-0.064192188	-0.269267328	-0.355931159	-0.258460332	0.131896676	0.018805412	0.866420482	0.235608406	0.248909324	0.367506308	0.433218515	0.406839793	0.063432588	0.210467545	-0.085090461	-0.031788884	-0.066007287
Potra2n10c20819	brown-2011	0.411496635	0.304833361	-0.059056862	0.208756589	-0.114378178	-0.143675197	-0.144700836	-0.298138319	-0.424135474	-0.484913713	-0.343687113	0.3692285	0.296829239	0.256263173	0.313479459	0.486010623	0.227368036	-0.158616088	-0.176292772	-0.262437002	0.127626511	-0.301765356	0.018752426	-0.205082927
Potra2n10c20820	blue-2011	0.546288078	0.704490102	0.090533961	0.211709135	0.24576993	0.028449132	-0.38138003	0.655242073	0.071837724	0.146047681	0.028851025	-0.571796869	-0.58203922	0.522678795	0.166715971	0.127414061	0.162775163	0.287505807	0.226916217	0.431029684	-0.067269662	-0.287082352	-0.523086108	0.003136431
Potra2n10c20823	darkred-2011	0.616981765	0.829474185	-0.351881623	-0.148114697	-0.398598753	-0.215309401	-0.710694964	0.108997236	0.211983042	-0.320469736	-0.152932886	0.002757265	-0.17061198	0.443485397	0.160838973	-0.173549017	-0.402381338	0.447775611	0.046889287	0.249619521	0.265783172	0.139508289	-0.015863885	0.262088186
Potra2n10c20824	blue-2011	-0.338858268	-0.297064992	-0.029109132	0.156695476	0.409360491	0.541409656	0.432786628	0.538555514	0.347009209	0.668816793	0.46526357	-0.650173824	-0.363351136	-0.241868844	-0.223039443	-0.106319441	-0.190437866	0.101752911	-0.016864476	0.232177007	-0.350316053	-0.051856243	-0.350355932	0.156093917
Potra2n10c20828	purple-2011	-0.382359224	-0.80663843	0.219424769	0.252859953	0.344658197	0.279310518	0.683477842	-0.206499549	-0.286835304	0.186547111	0.122095196	0.098375717	0.300380159	-0.326857922	-0.106707341	0.410053948	0.349857642	-0.437203123	-0.144158615	-0.358306548	-0.281479881	-0.248018905	0.000226559	-0.232628686
Potra2n10c20829	turquoise-2011	-0.100684818	-0.329725794	-0.113735221	0.014664206	-0.097670062	0.470688392	0.170016854	-0.229918178	0.242067905	0.129378872	0.253276934	0.092821806	0.305117287	-0.151155735	-0.317453033	-0.030317502	-0.556484285	-0.067905624	-0.247595697	-0.298631044	-0.17030185	0.090738883	0.106700387	0.387297971
Potra2n10c20831	brown-2011	-0.12489793	-0.209109204	-0.137380483	-0.33324657	-0.311626005	-0.140361283	-0.193774066	-0.275072986	-0.023194908	-0.174842659	-0.179420679	0.264355617	0.110437939	0.34020096	-0.251840855	0.3639397	0.322499314	0.297759595	0.388050563	0.049501058	0.098423888	0.216036527	0.351234628	0.353079854
Potra2n10c20832	turquoise-2011	-0.172041261	0.256114734	0.090464814	-0.001827182	-0.166388822	0.064410342	-0.171487896	-0.503024199	-0.171979421	-0.335327975	-0.199843666	0.462556845	0.438398686	0.258742055	-0.002684127	-0.298042794	0.185752702	0.159692547	0.028971181	-0.364588149	0.162028276	0.154893981	0.204850586	0.084926184
Potra2n10c20834	turquoise-2011	0.110666373	-0.259194912	0.253111381	0.268610579	0.025498871	0.387925542	0.503049514	-0.669589612	-0.140881688	-0.124401701	0.256596891	0.520179056	0.875618955	-0.400539642	-0.094559119	-0.098041798	-0.351651704	-0.403093391	-0.75011319	-0.876946236	-0.317446591	-0.330831272	-0.02719975	-0.217440204
Potra2n10c20836	brown-2011	0.170590195	0.658529349	-0.084561935	0.081282688	-0.163996392	-0.123269706	-0.614746594	-0.216952916	-0.371641872	-0.582653871	-0.469084071	0.330484019	0.117031817	0.728576357	0.438235746	0.020143999	0.264560728	0.292016785	0.269365263	-0.017880894	0.438544541	0.044168753	0.112922781	-0.151741724
Potra2n10c20837	brown-2011	-0.189911135	-0.177365682	-0.507101223	-0.410535425	-0.682307454	-0.149878682	-0.211085539	-0.748208763	0.149368073	-0.433091527	-0.183638119	0.703590994	0.549838032	-0.014765523	-0.26156084	-0.276122585	-0.28677907	0.315515655	0.002530379	-0.284874561	0.286595188	0.618464434	0.672257007	0.552874041
Potra2n10c20847	turquoise-2011	0.00354785	0.21310152	0.513321977	0.118377276	-0.022553363	0.024657874	-0.020026014	-0.520410883	-0.420620687	-0.361539186	-0.238744987	0.500071731	0.536647228	0.056150273	0.136594015	0.122061376	0.128724848	-0.470894815	-0.274497853	-0.555950787	0.043739704	-0.313645714	0.08562868	-0.328946391
Potra2n10c20848	brown-2011	-0.513593698	-0.126209222	-0.445797223	-0.174472058	-0.441786815	-0.162727786	-0.115389328	-0.661870403	-0.240495592	-0.535584042	-0.470772619	0.680369616	0.459831453	-0.035078632	0.142151281	-0.122148407	0.026845888	0.021680919	0.034099566	-0.246750592	0.484120984	0.494900652	0.653258926	0.144524221
Potra2n10c20849	blue-2011	0.270018335	0.017578677	0.123452133	-0.141969013	0.22332645	-0.142485703	-0.115847166	0.837610468	0.473554699	0.591991858	0.329832476	-0.804370025	-0.83804279	0.005417032	-0.273380719	-0.056371263	-0.012994215	0.179651016	0.355425584	0.673818107	-0.23767432	0.015789854	-0.367966346	0.236295095
Potra2n10c20850	yellow-2011	-0.250923424	-0.433781331	-0.271631125	-0.008057818	0.156699778	-0.266726651	-0.186625465	0.493227315	-0.188765203	0.044157264	-0.319995891	-0.343090556	-0.665970002	0.15430093	0.307378467	0.502326245	0.241438621	-0.186675676	0.593204344	0.641517845	0.360066733	0.212687119	0.177980369	-0.124671082
Potra2n10c20852	lightcyan-2011	-0.300508164	-0.401968452	-0.374480253	-0.134305619	0.014889844	-0.431992684	-0.380386556	0.216766333	-0.250369786	-0.193995651	-0.396945919	-0.048606973	-0.482274843	0.463528242	0.330367911	0.169712647	0.543206243	0.292933267	0.882332897	0.602847533	0.524475702	0.494629626	0.353450311	-0.13540148
Potra2n10c20853	lightcyan-2011	-0.274990562	-0.260587138	-0.336826337	-0.125397874	0.008345849	-0.372934845	-0.449349081	0.210695647	-0.261061628	-0.210873226	-0.423411791	-0.054449895	-0.475374303	0.622129341	0.290233792	0.223854472	0.647023417	0.393668934	0.937985195	0.592052025	0.504470133	0.45534371	0.314028682	-0.049585065
Potra2n10c20854	yellow-2011	-0.211157695	0.304832823	-0.235871363	-0.79263792	-0.605988952	-0.459535206	-0.543411004	0.086662036	0.491079825	0.007301184	-0.156539062	-0.042856709	-0.361933911	0.109535223	-0.394820468	-0.237734694	-0.114774945	0.499947198	0.454615398	0.528571762	0.257084989	0.586046637	0.409817751	0.672000814
Potra2n10c20856	blue-2011	0.16958221	-0.219059804	0.017737951	-0.245376839	0.048203062	-0.319288037	-0.199388718	0.530552377	0.340222568	0.313784056	0.191257192	-0.450033804	-0.606229633	-0.097856948	-0.084334666	-0.175876507	-0.236469298	0.027236352	0.323894085	0.556515897	0.018754596	0.211008716	-0.048325595	0.012159942
Potra2n10c20858	turquoise-2011	0.407887349	-0.096687247	0.202316492	0.200882398	0.080355966	0.15338846	0.021697494	-0.215448977	-0.089037233	-0.122529658	0.195307331	0.199165306	0.346399053	0.016899026	0.120920397	-0.06252389	-0.365097821	-0.191786661	-0.295101531	-0.357042071	-0.112594908	-0.239584533	-0.115342523	-0.328520829
Potra2n10c20861	blue-2011	-0.115125639	-0.374412413	0.665627151	-0.108967789	0.320678244	0.062534275	0.209751776	0.277640658	0.148918358	0.496080112	0.327760458	-0.34982065	-0.237887244	-0.12658866	-0.368442072	0.042028671	0.167781381	-0.243997007	0.179242864	0.092290492	-0.35843227	-0.189272649	-0.202300653	-0.069557511
Potra2n10c20862	yellow-2011	0.390064039	0.296101329	0.116889689	-0.094770319	-0.063152189	-0.484390038	-0.595163642	0.22703138	-0.192202395	-0.241093003	-0.364535083	-0.068937068	-0.410185299	0.546361492	0.184054458	0.338031768	0.405729254	0.024418989	0.520194276	0.383896316	0.273736192	0.006956932	0.037617153	-0.045528818
Potra2n10c20865	magenta-2011	0.256230257	0.078743822	0.602157923	0.386825895	0.522755661	0.786747999	0.720588795	0.256116187	0.442558686	0.770234493	0.875229735	-0.507586354	0.164284716	-0.463390575	-0.521771004	-0.354765472	-0.349681094	-0.113996175	-0.7117595	-0.445211709	-0.918057675	-0.616852763	-0.801329524	0.091259743
Potra2n10c20868	brown-2011	-0.037809934	-0.072642132	-0.337152457	-0.290823736	-0.638132417	-0.214302663	-0.123871917	-0.864896367	-0.017574892	-0.570323615	-0.203063023	0.851510156	0.743724525	-0.233510656	-0.020980011	-0.314433606	-0.47707004	-0.025456425	-0.345885876	-0.498894988	0.293470336	0.38184625	0.604951885	0.145024468
Potra2n10c20871	green-2011	0.174674212	0.301514627	0.350740492	0.228264199	0.202014028	0.547059655	0.258932698	0.149522195	0.312892641	0.378566922	0.440915829	-0.286012902	0.106216508	-0.332441412	-0.220408877	-0.277548944	-0.634940761	-0.275244632	-0.606819478	-0.300513308	-0.426668455	-0.365057261	-0.43187546	0.101342821
Potra2n10c20872	blue-2011	-0.31874519	-0.079075153	0.125478589	-0.05536656	0.334228517	-0.146037393	0.204760109	0.737471165	0.029073409	0.448570905	0.003568777	-0.662760185	-0.722946182	-0.285483446	0.128618602	0.305383022	0.209348153	-0.255445984	0.173903242	0.603129469	-0.050108633	-0.181790599	-0.232815099	-0.269609742
Potra2n10c20875	brown-2011	-0.420776212	-0.138117388	-0.586093368	-0.602863863	-0.586629154	-0.094606977	-0.146087874	-0.325028007	0.473775574	-0.066303956	0.079420005	0.27773119	0.177059374	-0.109227132	-0.329327744	-0.570620328	-0.397980734	0.687451219	0.147562109	0.11871245	0.202337842	0.725365839	0.5108603	0.543857299
Potra2n10c20876	turquoise-2011	0.156570651	0.215415743	-0.067204926	0.163343507	-0.021769625	0.379996713	0.427947807	-0.139704755	0.345891358	0.20142362	0.432252565	0.003490507	0.377483289	-0.580888387	-0.194088334	-0.517343757	-0.648544026	-0.038880197	-0.798415246	-0.433749732	-0.367148952	-0.155746577	-0.26269662	0.137725251
Potra2n10c20878	yellow-2011	-0.325406464	0.021905351	-0.433680464	-0.310833281	-0.074651292	-0.522406694	-0.482230435	0.632669454	0.002346337	0.002833067	-0.426094268	-0.424369821	-0.899353483	0.252936964	0.312652978	0.203367051	0.266720149	0.211438326	0.774456706	0.96114933	0.538339376	0.448969855	0.241670751	0.025465251
Potra2n10c20879	blue-2011	-0.164151613	-0.170505915	0.15029622	0.025393544	0.450295135	0.086304906	0.252355998	0.898852349	0.373458171	0.762306989	0.347222588	-0.911492636	-0.830641463	-0.280331062	-0.206674433	-0.036052942	0.053171607	-0.051945664	0.213362926	0.607160092	-0.295176791	-0.059629469	-0.418913165	0.100746791
Potra2n10c20883	brown-2011	-0.300211444	-0.137395957	-0.310139616	-0.228563384	-0.513380422	-0.41745881	-0.388948191	-0.691706692	-0.464891494	-0.770232493	-0.707779776	0.803230648	0.406695212	0.149264382	0.331152478	0.250285974	0.050472584	-0.258845314	0.162478439	-0.182960351	0.66534139	0.391484885	0.776168655	-0.06716085
Potra2n10c20884	yellow-2011	0.153750067	0.177431333	-0.100032262	-0.59825882	-0.440002815	-0.094287305	-0.312167826	0.134101447	0.873211869	0.34925097	0.401341729	-0.218317716	-0.227368304	-0.095894946	-0.729988108	-0.687446924	-0.5721748	0.556364208	0.130226139	0.269842806	-0.166857574	0.512142552	0.090784889	0.873630094
Potra2n10c20885	yellow-2011	-0.174877343	0.213805699	-0.250563165	-0.309449277	-0.079655333	-0.52261062	-0.202529316	0.479165514	-0.032452254	0.008444243	-0.293818716	-0.313142062	-0.619273787	0.046607836	0.259204786	0.261530434	0.364104589	0.202744816	0.393094445	0.703980149	0.276133213	0.097323976	0.055508993	-0.164052179
Potra2n10c20891	blue-2011	-0.159872865	-0.122052211	0.33160444	0.14775099	0.500739261	0.352616809	0.483417778	0.728396758	0.290239682	0.786567098	0.407924195	-0.821753717	-0.552185578	-0.351439474	-0.311426825	0.216541357	0.062312422	-0.231996016	-0.083660727	0.291392313	-0.512977746	-0.368857298	-0.52770791	0.114425838
Potra2n10c20892	turquoise-2011	0.077526876	0.191160129	0.233085444	0.160605021	0.029341438	0.273623387	0.117801819	-0.382779798	-0.32652367	-0.246081026	-0.034365832	0.336148054	0.522027323	0.206328739	0.140966525	0.323439762	0.116007417	-0.045416017	-0.286992311	-0.455350828	-0.116775494	-0.443447153	-0.094414362	-0.317417515
Potra2n10c20894	yellow-2011	-0.516503916	-0.390392838	-0.361160953	-0.335742622	-0.062472154	-0.389331514	-0.130445396	0.398661335	0.173834861	0.168631859	-0.149187794	-0.292831942	-0.61420206	-0.191464827	0.068560328	-0.186342089	0.004558472	0.07852752	0.517612601	0.671658546	0.359508474	0.577532467	0.320615156	0.074505482
Potra2n10c20895	turquoise-2011	0.620128995	0.054304631	0.403578304	0.285335675	0.024797137	0.32131134	0.180993444	-0.525395706	0.072079122	-0.078304022	0.411435324	0.384600919	0.731109199	-0.121303932	-0.233415865	-0.397890241	-0.422329441	-0.168622396	-0.629411871	-0.810219893	-0.40655728	-0.303887257	-0.228278112	-0.031600587
Potra2n10c20897	brown-2011	-0.331695517	-0.176532983	-0.153891149	-0.412417605	-0.615440486	-0.337611667	-0.124488707	-0.93221141	-0.210010747	-0.620535268	-0.375453384	0.935622705	0.732505619	-0.139106644	-0.002524623	-0.128766216	-0.091028624	-0.080167984	-0.115271585	-0.450151156	0.376601436	0.376699484	0.734793212	0.01312316
Potra2n10c20899	brown-2011	0.132261308	-0.02508981	-0.231191661	-0.359193217	-0.511953306	-0.164512335	-0.143598236	-0.623135526	0.123024474	-0.368321002	0.049977216	0.602789019	0.574685153	0.00236391	-0.11336594	-0.31858408	-0.329069104	0.373656498	-0.156164265	-0.305398646	0.09807859	0.258060838	0.358346536	0.076638005
Potra2n10c20902	turquoise-2011	0.318722569	-0.006224739	-0.022548298	0.271024169	-0.126841118	0.363222521	0.126409008	-0.723046793	-0.097784811	-0.321695914	0.147104846	0.598538884	0.845601083	0.097973898	-0.103403679	-0.216641669	-0.203101053	0.097721895	-0.442980125	-0.786292524	-0.161694308	-0.085607818	0.030659235	0.094904248
Potra2n10c20903	blue-2011	-0.012536994	-0.04838355	0.247988401	0.526550528	0.674304206	0.225574342	0.518390581	0.664865955	-0.164123717	0.449413071	0.163823695	-0.644191006	-0.438099506	-0.412607196	0.316156191	0.271133453	0.085053947	-0.574185746	-0.30359972	0.1603625	-0.271288787	-0.559273548	-0.578214094	-0.531905654
Potra2n10c20904	blue-2011	0.038286251	-0.21280809	0.140445798	0.426121329	0.627089678	0.144734996	0.18199162	0.763226655	-0.127093051	0.397637303	0.105221134	-0.692357316	-0.645644413	-0.05464679	0.329969935	0.298701004	0.080233922	-0.380635012	0.128504176	0.409884425	-0.087269348	-0.308824838	-0.436138344	-0.426354756
Potra2n10c20908	blue-2011	0.580956565	0.082894567	0.377726533	0.326162659	0.547245202	-0.037511842	-0.017923224	0.722413473	0.012407636	0.37896015	0.266690186	-0.658820327	-0.597096777	0.213141295	0.104158864	0.154320695	0.274274052	-0.049012065	0.201554549	0.359189234	-0.287975523	-0.414419054	-0.621425488	-0.315751784
Potra2n10c20910	blue-2011	0.105970516	0.164467639	-0.169084848	0.397729993	0.45973925	0.29374383	0.01429962	0.792678199	-0.034322183	0.322427421	0.034190071	-0.731824612	-0.668320429	0.235250779	0.291891772	0.441666907	0.086637572	0.014905795	0.166366644	0.49507839	-0.059139681	-0.287579559	-0.467822375	-0.093471419
Potra2n10c20912	blue-2011	-0.013520262	-0.244126873	0.480968455	0.170198101	0.373079348	-0.343335297	0.063437623	0.287289646	-0.398564841	0.044989971	-0.221849639	-0.176660026	-0.342000884	-0.130990205	0.298537028	0.362391251	0.406891325	-0.712176185	0.160871772	0.168064298	0.079102728	-0.270407902	-0.085517929	-0.572143259
Potra2n10c20914	turquoise-2011	0.458889585	-0.006866511	0.218282774	0.36370286	0.101275612	0.514278695	0.343300402	-0.344239906	0.156065771	0.120539536	0.429429343	0.15609712	0.563940168	-0.137353537	-0.386470635	-0.175579189	-0.274179239	-0.089594141	-0.577049834	-0.696837381	-0.515442601	-0.297167307	-0.300392249	0.287942886
Potra2n10c20915	brown-2011	-0.44089007	-0.206337372	-0.157558482	-0.407724	-0.533429694	-0.113751987	0.095234691	-0.815767383	-0.050927088	-0.392603883	-0.157700785	0.761819058	0.720586359	-0.313692289	-0.103133422	-0.179107801	-0.2604879	-0.025875555	-0.27869178	-0.449878793	0.193923399	0.283103614	0.594031175	0.03741444
Potra2n10c20916	pink-2011	0.026678436	0.074395387	0.127035791	0.85111173	0.583945632	0.36925889	0.303911363	0.002909963	-0.76267822	-0.228910541	-0.270259126	0.036344474	0.182061848	0.159728832	0.688325263	0.505104447	0.424207148	-0.528519312	-0.26449034	-0.349373378	0.041815449	-0.590980467	-0.337980487	-0.707782329
Potra2n10c20917	turquoise-2011	-0.159382644	-0.391062801	-0.022651165	-0.164971261	-0.353435471	0.040612296	0.003850211	-0.880256579	-0.11337955	-0.404653313	-0.042285377	0.794801815	0.80185784	0.030083972	-0.171225477	-0.235647324	-0.118637963	0.063318632	-0.087886352	-0.602032526	0.106668708	0.287545592	0.493036012	0.088454293
Potra2n10c20918	darkturquoise-2011	0.200868755	-0.298398142	0.304604959	0.580768627	0.574491441	0.242027654	0.124897396	0.277868999	-0.527149448	0.022828185	-0.100099462	-0.227386314	-0.166227813	0.289276032	0.394528868	0.766444307	0.332427043	-0.546307595	0.099981152	-0.02496356	-0.06483478	-0.53491377	-0.307135556	-0.528571734
Potra2n10c20920	lightcyan-2011	0.04196104	0.326733707	-0.246013444	-0.229652202	-0.140397673	-0.263918342	-0.732324872	0.346969576	0.027281703	-0.148808873	-0.309828661	-0.210424651	-0.559842666	0.773857553	0.138170788	0.0862884	0.295533054	0.566343297	0.807178093	0.639778433	0.406411953	0.358412189	0.131520604	0.228306023
Potra2n10c20922	turquoise-2011	-0.37134357	-0.270797493	-0.159245502	-0.135365447	-0.177428239	0.201791336	0.287035238	-0.492393568	0.175076472	0.017092783	0.189734111	0.34747539	0.491236421	-0.16140203	-0.368444806	-0.460073789	0.043483272	0.383215353	-0.088814937	-0.361811163	-0.125536581	0.319318127	0.217053402	0.333094358
Potra2n10c20924	purple-2011	-0.215285976	-0.630069329	0.440284219	0.429208296	0.566492298	0.346797726	0.75955517	0.053125192	-0.286068658	0.320520074	0.25240447	-0.13419322	0.168404381	-0.528092853	0.095251971	0.314352446	0.063074928	-0.737194466	-0.413769024	-0.340056967	-0.368669261	-0.524282579	-0.279531471	-0.581712542
Potra2n10c20926	turquoise-2011	-0.053603918	-0.25302422	0.261572358	-0.241903181	-0.313582958	-0.172731148	0.156369924	-0.775735177	-0.055120587	-0.28414152	0.050433197	0.706785007	0.747214759	-0.358631214	-0.177982977	-0.351313767	-0.197083002	-0.218062307	-0.364070192	-0.610313436	-0.03060779	0.0801234	0.348672611	-0.148937127
Potra2n10c20927	turquoise-2011	0.047963866	0.058022955	0.136993828	0.333398088	-0.041161792	0.392273868	0.075174294	-0.753016354	-0.383680156	-0.452036549	-0.095537819	0.666538124	0.853224051	0.175252896	0.149114105	-0.028360173	-0.092546232	-0.171124998	-0.394859991	-0.802367003	0.018900606	-0.188860836	0.105417486	-0.181224726
Potra2n10c20928	yellow-2011	0.06373433	0.531810703	-0.369051429	-0.257982503	-0.160305245	-0.280415007	-0.65131668	0.602769891	0.178572315	-0.002313789	-0.277129808	-0.451607956	-0.771069147	0.523653858	0.149145383	0.138245866	0.099170707	0.489696148	0.608716095	0.808782243	0.351460883	0.271939958	0.009843545	0.295569911
Potra2n10c20929	turquoise-2011	-0.211937907	-0.18381015	-0.131741656	0.070351125	-0.242869922	-0.010634427	0.222007983	-0.72506356	-0.35707873	-0.482252574	-0.250331971	0.713219187	0.727219878	-0.369375581	0.258093207	0.018970247	-0.255377907	-0.443134803	-0.516602697	-0.59658328	0.206055279	-0.007447796	0.383863047	-0.300445445
Potra2n10c20930	blue-2011	0.219284433	0.170770133	0.150144179	0.191390275	0.482919386	0.181689202	0.089163079	0.975106985	0.349529777	0.680857714	0.362844628	-0.968601184	-0.835645154	-0.033432914	-0.100025385	0.047464646	-0.019725662	0.038828441	0.131081006	0.574611326	-0.336705988	-0.25331323	-0.623573114	0.08501062
Potra2n10c20931	blue-2011	0.06755209	0.048491988	0.217777867	0.332952275	0.615806984	0.345656009	0.2355979	0.940705122	0.233612499	0.712600598	0.353646308	-0.962841301	-0.763652225	-0.072308313	-0.059256477	0.136245003	0.035772645	-0.115362059	0.078886815	0.463811884	-0.368367716	-0.334010886	-0.646327763	0.007897364
Potra2n10c20932	turquoise-2011	0.095240411	0.387633933	-0.117759653	-0.504510589	-0.678820042	-0.073676079	-0.155996065	-0.600569231	0.500474578	-0.177729929	0.172180457	0.498373736	0.564867057	-0.285910405	-0.458131672	-0.725023341	-0.675086785	0.329865598	-0.438093437	-0.384174293	-0.04189967	0.338106857	0.30121797	0.531577029
Potra2n10c20934	tan-2011	0.247380528	0.344700882	-0.366053257	-0.337762105	-0.382900668	0.148275847	-0.165241024	-0.027790179	0.644816793	0.147465554	0.3846319	-0.063600028	0.068660746	0.109911946	-0.46692563	-0.499979324	-0.421899673	0.848768792	-0.054827228	0.068825312	-0.198540847	0.283055036	-0.050477491	0.661361022
Potra2n10c20935	turquoise-2011	0.23928788	0.16951286	0.08125791	0.380327623	0.087607298	0.58241908	0.260249309	-0.410407521	0.072429455	-0.030521335	0.359814288	0.25610795	0.651148549	-0.070113695	-0.092499895	-0.474859445	-0.406674012	0.084811688	-0.59020551	-0.690532401	-0.302222603	-0.19048896	-0.244034236	0.029808401
Potra2n10c20936	yellow-2011	-0.094790067	0.325767806	-0.708892243	-0.432668197	-0.439846325	-0.622513683	-0.654985748	0.188616489	-0.001798439	-0.37190871	-0.507660654	0.015778656	-0.482232443	0.473153582	0.29624368	0.058762923	0.299629525	0.672783675	0.680179915	0.724990995	0.617988503	0.559854409	0.391142861	0.176111062
Potra2n10c20937	blue-2011	-0.017977739	-0.114398934	0.074899151	0.211974981	0.371479481	0.239395563	0.196744113	0.56781271	0.038387166	0.429995327	0.100466342	-0.591666617	-0.495926217	0.063556237	-0.115434756	0.533825921	0.277995005	-0.115045877	0.164345482	0.311788639	-0.253847856	-0.271725919	-0.33866807	0.154686703
Potra2n10c20941	turquoise-2011	0.111524936	-0.125390545	0.178331445	0.34645415	0.124840248	0.367804627	0.400725679	-0.598858625	-0.247465436	-0.189392425	0.205561751	0.482739609	0.795963244	-0.07407531	0.04510486	-0.174963277	0.008997507	-0.036661332	-0.490819867	-0.758691542	-0.245962379	-0.290557414	-0.111546611	-0.319598096
Potra2n10c20943	yellow-2011	-0.376255741	-0.230450245	-0.005844146	-0.307769874	-0.132857867	-0.655878533	-0.4225189	-0.003066738	-0.404877994	-0.345329029	-0.614490912	0.183739604	-0.326247935	0.303798304	0.30243977	0.331590638	0.612322695	-0.128140715	0.729972619	0.434474583	0.570578721	0.338074501	0.495259603	-0.242897234
Potra2n10c20945	blue-2011	0.227493647	-0.023206557	0.065172525	0.294463207	0.365513782	0.282635546	-0.077825915	0.541120644	0.124585013	0.360853278	0.157553992	-0.563226959	-0.495632213	0.344894632	-0.139300518	0.214657838	0.169428461	0.080719386	0.318839488	0.285203138	-0.191778215	-0.095068475	-0.357648592	0.294583462
Potra2n10c20946	blue-2011	0.111106245	0.217015413	0.057384877	0.121033509	0.412706511	0.019379933	-0.052876549	0.977872225	0.225024162	0.531199491	0.157816284	-0.906173169	-0.913251606	0.043159444	0.080631777	0.124456807	0.056677962	0.025715399	0.263998295	0.704452608	-0.124008403	-0.169007166	-0.48805773	-0.026410738
Potra2n10c20947	turquoise-2011	0.223180124	0.464435049	-0.064531733	0.587651151	0.216320457	0.515887663	0.141437548	-0.095616573	-0.371276218	-0.216616106	-0.108097176	0.070685886	0.318741438	0.209507874	0.385538742	0.395941789	-0.02387541	-0.155371377	-0.468416808	-0.3936919	-0.076751664	-0.539641469	-0.331470269	-0.230503461
Potra2n10c20949	blue-2011	0.260606192	0.401578972	0.398866285	0.151427933	0.408203892	0.293848755	0.215858392	0.77509576	0.475039303	0.728714447	0.507588471	-0.849891611	-0.558755817	-0.256470119	-0.301068606	-0.19663472	-0.206725907	-0.057847671	-0.227384676	0.26586745	-0.531875623	-0.385107866	-0.702798391	0.165763195
Potra2n10c20951	turquoise-2011	-0.355392517	-0.439830727	0.191329076	-0.031569622	-0.075760683	-0.086599489	0.369008693	-0.586398536	-0.429835664	-0.286589883	-0.202605186	0.566658624	0.578752548	-0.370306028	0.136864325	0.317977671	0.111250978	-0.552957546	-0.316236674	-0.477190957	0.05813267	-0.1744306	0.325176875	-0.444318032
Potra2n10c20958	green-2011	0.505428275	0.244802939	0.238404493	0.415967006	0.320774225	0.633909666	0.42769003	0.219840486	0.284021368	0.450075316	0.56258521	-0.385230139	0.114062658	-0.162947488	-0.324810665	0.062658635	-0.288912494	-0.042672984	-0.59896759	-0.332752435	-0.681440567	-0.583966177	-0.665668768	0.213030632
Potra2n10c20960	turquoise-2011	0.224472271	0.144500449	-0.028255968	0.103243045	-0.331369047	0.217238032	-0.001459876	-0.858554588	-0.207497818	-0.525619452	-0.077478048	0.778527565	0.92373583	0.065082641	0.015420589	-0.032410509	-0.2976323	-0.064343676	-0.51364963	-0.791400285	0.012273865	-0.111982431	0.216738281	0.010196342
Potra2n10c20961	brown-2011	0.156477728	0.448244944	-0.546621332	-0.59183558	-0.870186527	-0.369512582	-0.705149318	-0.556566927	0.20687963	-0.610338788	-0.307220098	0.618971389	0.32825125	0.353726405	-0.06730048	-0.264297236	-0.39432651	0.611639243	0.131845121	0.00609401	0.458903122	0.561264467	0.591806445	0.482880839
Potra2n10c20963	blue-2011	0.101248085	0.249596871	0.1425774	-0.040686309	0.272876243	0.195880816	0.17236821	0.744524527	0.648014856	0.756002117	0.55560782	-0.823966411	-0.606906417	-0.237803902	-0.424566477	-0.462615325	-0.16576963	0.312586234	-0.009962348	0.412826106	-0.455340167	-0.039765499	-0.542170964	0.364608572
Potra2n10c20965	turquoise-2011	-0.056197471	0.024973017	0.225862158	0.300772389	0.18153549	0.142904856	0.145170322	-0.138713731	-0.576076536	-0.239810128	-0.329292581	0.166044283	0.203198522	0.122917848	0.340503368	0.823801396	0.315465127	-0.537884627	-0.172260998	-0.248525273	0.032574887	-0.529569129	-0.045557502	-0.415503441
Potra2n10c20967	blue-2011	0.239916415	-0.04392462	-0.134186472	0.112764483	0.313824806	-0.225373368	-0.262078596	0.699385125	0.036724241	0.2110044	0.014373745	-0.571815407	-0.759071312	0.387964564	0.192653134	0.05348365	0.368832143	0.315673208	0.616906335	0.672211359	0.093893624	0.106163676	-0.251350371	-0.094761106
Potra2n10c20968	turquoise-2011	-0.109848932	-0.342062732	-0.077805507	-0.415884557	-0.490985348	0.114027819	0.092967957	-0.7340995	0.314157187	-0.099110682	0.239849138	0.573413986	0.691457291	-0.124022314	-0.589491402	-0.300195589	-0.308308992	0.319396657	-0.159431731	-0.482072632	-0.159500105	0.321923603	0.403637334	0.508158093
Potra2n10c20969	pink-2011	0.244055586	-0.323905243	0.326840942	0.54247776	0.52049432	0.440806783	0.668372637	0.126775063	0.075226042	0.455214211	0.498165247	-0.272221759	0.133856789	-0.45693967	-0.220490298	-0.110015116	-0.051211628	-0.393715272	-0.501875187	-0.404803687	-0.584815291	-0.408654148	-0.508054836	-0.062531105
Potra2n10c20971	turquoise-2011	0.237111518	0.342202632	0.18793295	-0.007030373	-0.158061001	0.454934848	0.30558553	-0.351557417	0.340371935	0.124422926	0.453195642	0.172276231	0.596906552	-0.33976925	-0.372846733	-0.324108896	-0.610953035	0.049596857	-0.778725112	-0.592453059	-0.466543358	-0.308900874	-0.231125457	0.209540613
Potra2n10c20972	turquoise-2011	0.023721613	-0.147363965	0.295358352	0.116167175	-0.129652537	0.365499882	0.317604368	-0.831688093	-0.168522645	-0.238686962	0.118315917	0.665095932	0.950136847	-0.117975512	-0.239755034	0.007379496	-0.118360457	-0.218219291	-0.534044436	-0.895837097	-0.256922211	-0.240993911	0.114944319	0.014674066
Potra2n10c20973	yellow-2011	-0.442837626	0.321694691	-0.152575922	-0.580512129	-0.399780667	-0.275760648	-0.459616284	0.056568293	0.21714504	-0.073683574	-0.247687493	-0.00106454	-0.269997376	0.193130174	-0.096000921	-0.208942548	-0.0105753	0.397013958	0.432030699	0.433695691	0.349931178	0.454430106	0.357124964	0.307313247
Potra2n10c20974	yellow-2011	-0.177830397	0.068679478	-0.27104644	-0.393536799	-0.079185822	-0.415216026	-0.351828156	0.69229584	0.339261993	0.291712955	-0.110390596	-0.579256458	-0.897634153	0.105275313	-0.100695406	-0.012069472	0.171826954	0.334652878	0.64810408	0.891339111	0.211024758	0.414930209	0.067892234	0.350791721
Potra2n10c20975	blue-2011	0.49186361	0.072272318	0.414176231	0.607778863	0.733863653	0.100624076	0.177039322	0.749154057	-0.195474423	0.365536935	0.175297502	-0.683465695	-0.557375755	0.038029182	0.312287158	0.299363306	0.259928518	-0.424930467	-0.026217173	0.22667454	-0.279738161	-0.60258795	-0.707392676	-0.516392351
Potra2n10c20976	blue-2011	0.082092842	0.323604298	-0.075226507	-0.262212965	0.004109542	-0.20598859	-0.234233978	0.753735329	0.346044129	0.364811654	0.031440188	-0.672556724	-0.79936906	0.029047788	-0.083273922	0.189790632	-0.050156373	0.153905012	0.277083908	0.72880674	-0.017040488	-0.003308684	-0.204876597	0.224754517
Potra2n10c20977	blue-2011	0.291274915	0.208975771	-0.01173238	0.23437762	0.438096392	0.096009778	0.00864483	0.948750943	0.293403178	0.555461648	0.274798265	-0.904088329	-0.837092937	0.019669757	0.025566753	0.015054201	-0.012105794	0.096320234	0.15773012	0.602659041	-0.221863707	-0.176449437	-0.575986832	0.054603633
Potra2n10c20978	brown-2011	0.1059487	0.203503493	0.028584224	-0.29938183	-0.511673574	-0.185132869	-0.204384303	-0.754907854	0.013715618	-0.47529802	-0.070081327	0.733726447	0.69806809	-0.074097101	-0.049195046	-0.458990609	-0.381094995	0.076897162	-0.313610408	-0.495908927	0.158010923	0.186515987	0.372701168	-0.015193837
Potra2n10c20981	turquoise-2011	0.446297517	0.215801622	0.225516302	-0.046970955	-0.166066634	-0.159342675	-0.146217896	-0.295813213	0.217050635	-0.098334388	0.19471695	0.25954179	0.296509457	-0.114471828	-0.205604209	-0.687417328	-0.283795367	0.036951568	-0.236409018	-0.329060832	-0.097700993	0.120171303	-0.021403869	0.110575809
Potra2n10c20983	turquoise-2011	-0.12244613	-0.233785577	0.002696067	-0.440688378	-0.379555574	0.185435458	-0.022844907	-0.454521346	0.438272208	0.096027448	0.30976546	0.286465882	0.40244459	0.103027995	-0.707101524	-0.30806499	-0.149671523	0.532132753	0.108322381	-0.246910932	-0.222878986	0.344052814	0.262976897	0.67050899
Potra2n10c20986	brown-2011	0.221072388	0.753056887	-0.073197986	-0.305172309	-0.508667853	-0.262671877	-0.423895612	-0.402542087	0.007539813	-0.472207614	-0.232062105	0.451053613	0.340428743	0.190679372	0.09053131	-0.232693613	-0.163010209	0.299776548	-0.178816711	-0.159131887	0.221775871	0.050042629	0.180974535	0.042204667
Potra2n10c20990	blue-2011	0.214016142	0.299699916	0.039531984	-0.043083353	0.244945909	-0.145363105	-0.14486184	0.903771484	0.335677807	0.495321222	0.152054184	-0.832800477	-0.895591733	0.045469497	-0.071236408	0.048972471	0.092818726	0.148596101	0.298599631	0.719865751	-0.134906857	-0.074660166	-0.418644209	0.151703496
Potra2n10c20991	turquoise-2011	-0.093370121	-0.047896933	-0.103899376	-0.079973546	-0.398951406	0.084441583	-0.030243116	-0.880525678	-0.315595577	-0.57533472	-0.254542391	0.829428507	0.841258016	0.156769096	0.028286446	0.199053516	-0.016092206	0.005276194	-0.22845975	-0.621671246	0.155565992	0.01475478	0.427528897	0.004775091
Potra2n10c20992	brown-2011	-0.144785483	-0.230638477	-0.361563084	-0.269321065	-0.526209317	-0.381196611	-0.354814849	-0.820441383	-0.391016567	-0.777224642	-0.495153859	0.900768037	0.582553545	0.327565127	0.237682603	0.077869586	0.163472662	0.184773744	0.243051255	-0.259610265	0.538818992	0.422873173	0.716033065	-0.097472847
Potra2n10c20993	turquoise-2011	-0.006076834	0.0585412	0.032584598	0.077395289	-0.270784922	0.263902921	0.129804093	-0.872571573	-0.166983423	-0.42672836	-0.006521185	0.762719199	0.948495862	-0.074080081	-0.028231673	-0.250905063	-0.276601925	-0.050579386	-0.523729855	-0.816263557	-0.015115188	-0.039659326	0.226950629	-0.032611317
Potra2n10c20995	blue-2011	-0.298275493	-0.346156809	0.113410338	0.164307089	0.287392078	0.057769494	-0.011907421	0.106507816	-0.246271297	0.005699122	-0.086780347	-0.062183614	-0.136188176	0.119086285	0.276427135	-0.024338671	0.12854222	-0.180211609	0.288925164	0.102735845	0.18940505	0.0821238	0.05659957	-0.366849534
Potra2n10c21000	turquoise-2011	-0.233466731	-0.308522147	-0.15652761	0.283907344	-0.078374637	0.253245636	0.142191501	-0.655288633	-0.45889251	-0.447918837	-0.304644252	0.612706097	0.641521536	0.027214917	0.204422247	0.285559432	-0.002525108	-0.359448898	-0.226050862	-0.578218369	0.197186587	0.003536094	0.340987454	-0.080493962
Potra2n10c21002	turquoise-2011	0.383453449	-0.402235958	0.38841862	0.241944218	0.183436072	0.170243084	0.563261145	-0.293502102	0.060295305	0.179419286	0.465687388	0.165967495	0.499253724	-0.548887559	-0.257053345	-0.14975514	-0.261496496	-0.438220286	-0.63898161	-0.614337991	-0.511291611	-0.363611517	-0.236611838	-0.189229085
Potra2n10c21004	turquoise-2011	-0.261788242	-0.383514348	0.406557792	0.315821004	0.462226661	0.384511921	0.684020629	-0.128429072	-0.249428306	0.232020397	0.292775176	0.013847863	0.352703456	-0.246071099	0.005830968	0.086660041	0.331679835	-0.193538678	-0.287505558	-0.407294908	-0.395914161	-0.449650076	-0.28906196	-0.499010739
Potra2n10c21005	blue-2011	0.3615703	0.279051355	0.032121565	0.187359486	0.360327097	-0.089471498	-0.287434772	0.884187384	0.12393786	0.324626492	0.04878182	-0.767516241	-0.868645309	0.270325213	0.189966114	0.116436035	0.073082225	0.043458688	0.363197488	0.6657288	0.003446766	-0.116537104	-0.434780218	-0.052782371
Potra2n10c21006	green-2011	0.097719264	-0.115506255	0.611852844	0.5671324	0.7708944	0.713306406	0.780253623	0.512836351	0.127172115	0.765523945	0.652341977	-0.678457178	-0.113328737	-0.459051161	-0.183404858	0.077202993	-0.119228797	-0.466015423	-0.563748359	-0.230951781	-0.766926594	-0.759706206	-0.821121631	-0.259858762
Potra2n10c21007	turquoise-2011	-0.691054237	-0.409175294	-0.236923838	-0.234460043	-0.201204609	0.197365288	0.290838781	-0.48996671	0.043531729	-0.042154297	0.044549457	0.378717815	0.45332765	-0.155621029	-0.210686043	-0.241983726	0.052188484	0.314330852	0.013679391	-0.245430699	0.036188194	0.347070765	0.376612655	0.167085048
Potra2n10c21009	turquoise-2011	0.231989314	-0.036915147	0.183036735	0.232407331	-0.081554384	0.32943199	0.286911281	-0.773756083	-0.176317617	-0.279729844	0.153352035	0.631890267	0.921727697	-0.030441113	-0.142328263	-0.095421722	-0.055028638	-0.047436512	-0.534809076	-0.870141521	-0.262647104	-0.252830804	-0.001615751	-0.041163495
Potra2n10c21010	blue-2011	0.189409165	0.216048496	0.221611432	0.173705681	0.325838792	-0.004862769	-0.179588625	0.325384661	-0.168642134	0.072798978	-0.009901725	-0.28134653	-0.312210809	0.610426707	0.100237089	0.149746724	0.693131465	0.383993877	0.484772904	0.250732151	-0.06485356	-0.181528222	-0.325354883	-0.157319493
Potra2n10c21011	purple-2011	-0.002867258	-0.180749318	0.253165541	0.435027527	0.464805348	0.601590252	0.81319391	0.179921403	0.094216093	0.528865228	0.485440154	-0.35114213	0.143372742	-0.537408385	-0.225876826	0.168451939	-0.090977139	-0.346225898	-0.642623904	-0.353738196	-0.647014091	-0.576469042	-0.536748781	-0.053469731
Potra2n10c21013	turquoise-2011	0.294499523	0.661093347	0.11677309	0.336015207	0.01690773	0.097979579	-0.157243998	-0.14816815	-0.255117265	-0.295601558	-0.24165576	0.164241411	0.20461061	0.17766417	0.23790657	0.031749341	0.050054966	-0.194631104	-0.300891932	-0.306385952	0.062977859	-0.275867507	-0.168050094	-0.053138512
Potra2n10c21014	brown-2011	-0.104041622	0.174842958	-0.100090448	0.351839007	0.04123415	0.205749027	-0.19343963	-0.238340994	-0.613120248	-0.501714913	-0.515539422	0.310886525	0.23203427	0.39591436	0.562936109	0.604841627	0.083048933	-0.355523839	-0.033214504	-0.209989755	0.369150784	-0.225527688	0.144739909	-0.324106825
Potra2n10c21016	blue-2011	-0.501080516	-0.288552453	-0.071069464	0.306713045	0.448701308	-0.045288387	0.219958249	0.504616499	-0.434780434	0.124445387	-0.354972349	-0.395819941	-0.543081448	-0.107847324	0.474086574	0.573622475	0.469346278	-0.500623971	0.253043442	0.41084906	0.223954041	-0.132656867	-0.050981066	-0.417027358
Potra2n10c21017	blue-2011	-0.280765532	-0.127100074	0.46195483	-0.307813535	0.180440087	-0.048438556	0.120868627	0.39864188	0.285885024	0.512452492	0.277294421	-0.439978228	-0.396624271	-0.151994222	-0.340134702	-0.120129901	0.149588613	0.033160535	0.246117735	0.328422437	-0.250412444	-0.037662325	-0.159001389	0.00921127
Potra2n10c21018	turquoise-2011	0.02288253	-0.200674027	-0.011979268	0.130792028	-0.210424233	0.268643014	0.177590214	-0.86016847	-0.157696063	-0.382344639	0.051485986	0.74571809	0.924917041	-0.091898891	-0.059565834	-0.252182851	-0.279545624	-0.080342217	-0.451915102	-0.809188798	-0.031430094	0.033742438	0.25268686	-0.015841091
Potra2n10c21019	turquoise-2011	0.057275188	-0.033315926	0.185416467	-0.123209069	-0.323498834	0.137457024	0.138583609	-0.842142927	0.072176254	-0.259125603	0.190242587	0.703756573	0.896535852	-0.202870518	-0.288876304	-0.509874277	-0.3359873	0.035288545	-0.478930538	-0.769173736	-0.147775202	0.061432251	0.220177896	0.083528866
Potra2n10c21023	blue-2011	0.210161299	0.403044456	-0.363941528	0.266179812	0.175762568	-0.201020396	-0.510832977	0.602227309	-0.246553777	-0.176554172	-0.409272694	-0.393581281	-0.689769718	0.51155367	0.622361476	0.276184492	0.188089803	0.084854742	0.448645766	0.621599213	0.448103393	0.046853121	-0.129018378	-0.199329664
Potra2n10c21024	blue-2011	0.444645149	0.206078884	0.203745558	0.115638825	0.33742318	0.261188652	0.253318269	0.64483288	0.598539855	0.716237583	0.68607184	-0.745627313	-0.425088719	-0.175506313	-0.439866456	-0.377587163	-0.148741126	0.325520458	-0.150965916	0.214164146	-0.620870804	-0.23185858	-0.685185509	0.284692753
Potra2n10c21025	red-2011	-0.06265007	0.459704561	-0.541818924	-0.362979411	-0.576797972	-0.571522942	-0.776700257	-0.130320554	-0.193875171	-0.629517621	-0.752897434	0.320834001	-0.203770145	0.48426683	0.318715698	0.261100753	0.159111882	0.23207745	0.479872231	0.401300357	0.722895897	0.465368572	0.557372834	0.252401045
Potra2n10c21026	turquoise-2011	0.329831726	-0.162867294	0.235289124	0.511701443	0.396961255	0.669486257	0.38947659	-0.143565771	0.095640926	0.242130404	0.575424409	-0.029472648	0.429600272	0.048709978	-0.19263428	-0.365396577	-0.155151734	0.149057148	-0.349989445	-0.553391864	-0.504437138	-0.28071042	-0.454905132	-0.030224056
Potra2n10c21027	blue-2011	0.022243978	0.406710911	-0.270072058	0.170913778	0.266153603	0.026638351	-0.068503533	0.8205145	0.097917331	0.291864041	-0.045234493	-0.722090671	-0.765071685	0.051898559	0.284016657	0.183154184	0.039670584	0.109632915	0.135080642	0.639905964	0.050976753	-0.121845507	-0.375298446	-0.029287687
Potra2n10c21029	brown-2011	-0.460391187	-0.277643156	0.230503845	-0.262405742	-0.158586018	-0.216046476	0.301316423	-0.432685107	-0.19122417	-0.099878878	-0.16977058	0.389561864	0.347392858	-0.350173102	-0.162521279	0.163347406	0.344077576	-0.289514157	-0.103867786	-0.261805695	-0.014161742	-0.013333203	0.312727078	-0.089974119
Potra2n10c21030	brown-2011	0.016186221	0.074769157	-0.049030598	-0.257840266	-0.538461932	-0.181338614	-0.210475227	-0.891250551	-0.232494438	-0.652781952	-0.27584296	0.891138551	0.795937121	0.077320829	0.0674533	-0.053820134	-0.181909892	-0.008933406	-0.228318241	-0.544376792	0.263964686	0.125347535	0.506474353	-0.080293035
Potra2n10c21031	turquoise-2011	0.158495545	-0.24393824	0.305809706	0.453588056	0.139189989	0.136101397	0.156470069	-0.636017275	-0.622761693	-0.461100132	-0.216466636	0.618344321	0.694045303	0.057512476	0.300125449	0.287448781	0.138727719	-0.610496627	-0.324179013	-0.732748632	0.046533822	-0.329208058	0.097037456	-0.473313277
Potra2n10c21032	turquoise-2011	-0.135590285	-0.30322718	-0.036355414	0.095900629	-0.232974057	0.22090761	0.254888726	-0.870512472	-0.266527093	-0.413041448	-0.078639803	0.772791981	0.909015318	-0.20416165	-0.000771032	0.012399279	-0.238551591	-0.28721515	-0.482033643	-0.782789131	0.025636015	-0.01746192	0.349272124	-0.074328491
Potra2n10c21033	brown-2011	0.083713094	-0.297917203	-0.048760038	-0.029657094	-0.347888732	-0.117914074	-0.102719941	-0.864659154	-0.296318838	-0.588714745	-0.215997181	0.852916264	0.770373769	0.041332721	0.068660719	-0.055211954	-0.144680424	-0.189610284	-0.168336903	-0.608489159	0.22890456	0.177293087	0.486525102	-0.090723768
Potra2n10c21037	brown-2011	-0.494610782	-0.06846325	-0.065233905	-0.116834908	-0.14756312	-0.263195491	0.237783583	-0.326799556	-0.41296403	-0.317904448	-0.400482092	0.388856246	0.269820144	-0.378531799	0.345027577	0.291125748	0.179986055	-0.400173718	-0.23927639	-0.137937543	0.25949718	-0.086870502	0.319146638	-0.453877689
Potra2n10c21038	yellow-2011	-0.470841899	-0.19145559	0.249669602	-0.434805884	-0.071733094	-0.091975788	0.167529102	0.118949095	0.159597928	0.290294879	0.055785717	-0.156204379	-0.167965156	-0.262150027	-0.296541301	0.199345259	0.087178158	-0.097263445	0.106968991	0.210765197	-0.11686843	-0.016965847	0.116074662	0.065512352
Potra2n10c21040	yellow-2011	-0.136444616	-0.399181578	0.124586616	-0.049057141	0.157896283	-0.323837677	-0.053796608	0.265044879	-0.245313309	0.054247068	-0.26328326	-0.177719553	-0.421828482	0.125242672	0.053898087	0.57386947	0.555100461	-0.28039272	0.492924019	0.360651627	0.122129996	0.000874551	0.112652724	-0.098204783
Potra2n10c21041	blue-2011	0.115957949	0.287627349	0.265225873	0.121020189	0.395696765	-0.1141563	-0.286051826	0.723554289	-0.113523242	0.222294788	-0.099775854	-0.611038765	-0.745114687	0.474704383	0.217491011	0.286877579	0.508556923	0.083318059	0.545087359	0.594662387	0.041166077	-0.204970113	-0.363141838	-0.21610263
Potra2n10c21042	turquoise-2011	0.232559064	0.104227918	0.379461826	0.410243986	0.143395218	0.318619322	0.158903526	-0.592156911	-0.504187915	-0.384455856	-0.040253435	0.536249738	0.761869562	0.197627521	0.249706343	0.18188682	0.10792425	-0.269344874	-0.419988045	-0.756336123	-0.113597995	-0.501348802	-0.11612636	-0.495533246
Potra2n10c21043	brown-2011	0.016527007	-0.363353729	0.13751139	-0.01679913	-0.186099932	-0.053049494	-0.019850701	-0.789912805	-0.305108003	-0.458185724	-0.090812882	0.756252211	0.735948987	0.125323446	0.025670711	-0.115174139	0.056831671	-0.06670495	-0.050987808	-0.583960761	0.115399367	0.102860595	0.36406884	-0.217380563
Potra2n10c21044	turquoise-2011	-0.057822737	0.025218272	-0.301007644	0.152905554	-0.307120144	0.169230783	0.072564857	-0.717488141	-0.253177301	-0.500831086	-0.247949268	0.672116311	0.721066402	-0.105072575	0.137995538	0.035973501	-0.266068594	-0.193754299	-0.457704866	-0.61048975	0.178783769	0.05358672	0.329412018	0.071312326
Potra2n10c21047	brown-2011	-0.224739537	-0.439839829	0.253877598	-0.03109889	0.042998857	-0.245151614	0.367534155	-0.317702947	-0.409332306	-0.158241637	-0.169306639	0.339267025	0.304015429	-0.357458786	0.148539981	0.408502047	0.303291154	-0.53538586	-0.1837108	-0.253721486	-0.001410378	-0.248676099	0.183678393	-0.518010558
Potra2n10c21050	brown-2011	0.278434247	0.109150162	-0.17004469	0.17571365	-0.237164306	-0.187709286	-0.426017147	-0.603783445	-0.580392137	-0.813615846	-0.502511756	0.722870572	0.506225256	0.460552861	0.555679975	0.224790249	0.014053562	-0.137909608	0.008601572	-0.355117697	0.488692286	0.019177799	0.35278773	-0.388938746
Potra2n10c21052	brown-2011	-0.41987861	0.177271752	-0.328398662	-0.388072587	-0.554596243	-0.442440053	-0.541605319	-0.52053528	-0.295014503	-0.658595794	-0.698264369	0.62605827	0.193182138	0.354925891	0.196737314	0.049946539	0.275666706	0.163769667	0.413188513	0.050536207	0.666611246	0.525883231	0.711034837	0.161352427
Potra2n10c21055	magenta-2011	0.386389436	-0.14232375	0.768964411	0.178149549	0.407604999	0.255365379	0.568250142	0.091274607	0.297898339	0.579642464	0.715841221	-0.266486509	0.168566593	-0.424065707	-0.52745208	-0.34189324	0.005067738	-0.186685192	-0.443588741	-0.396560454	-0.789059809	-0.487207434	-0.583742097	-0.071166764
Potra2n10c21058	turquoise-2011	-0.545791147	-0.567922394	0.270187006	-0.33847396	-0.156513722	0.125205244	0.284517102	-0.493578921	0.134268589	0.130090299	0.162560432	0.336086097	0.42888259	-0.238590672	-0.539427162	-0.168658548	0.059983635	-0.029176541	0.03704493	-0.341071192	-0.169451359	0.230722412	0.346614562	0.277343631
Potra2n10c21059	turquoise-2011	0.025048547	-0.028840901	-0.085530797	-0.139270281	-0.481648873	-0.021629177	-0.05434804	-0.960355006	-0.222330294	-0.596223158	-0.19500674	0.905782297	0.907946493	0.052688201	-0.041490303	-0.016458619	-0.124822079	0.01290357	-0.305493799	-0.684263717	0.137853902	0.089071434	0.454405211	0.044341314
Potra2n10c21063	brown-2011	-0.099879379	-0.182048748	-0.16387309	0.046498023	-0.316888387	-0.097756215	-0.079038342	-0.903783693	-0.530587533	-0.74015496	-0.409564398	0.926766568	0.813004126	0.155176438	0.312309009	0.12166889	0.08383265	-0.132680929	-0.138341996	-0.594520821	0.361337141	0.10602815	0.511491133	-0.281102995
Potra2n10c21065	yellow-2011	-0.175584029	-0.215643832	-0.472074825	-0.413572331	-0.234251971	-0.411554643	-0.180970218	0.399311983	0.440180059	0.197679514	0.025795441	-0.308353	-0.567078788	-0.330154256	-0.060877387	-0.35905269	-0.394158707	0.165328951	0.268327066	0.632176822	0.249799938	0.577787396	0.250576107	0.253770789
Potra2n10c21066	blue-2011	0.088836023	-0.010219718	0.223445786	0.198356104	0.570094966	0.046763481	0.229427709	0.954580406	0.16321595	0.647479901	0.286749444	-0.916205728	-0.825610129	-0.135533535	0.032488084	0.18057433	0.201130323	-0.103429124	0.156907464	0.584597508	-0.303575274	-0.329875936	-0.587146058	-0.201472911
Potra2n10c21067	brown-2011	0.007580159	0.203983327	-0.26673882	-0.091102714	-0.520273894	0.016978613	-0.262573058	-0.870661358	-0.293116773	-0.712049479	-0.377321678	0.858158462	0.783442205	0.30448166	0.111092408	0.112754658	-0.084516811	0.130938208	-0.172931631	-0.545363974	0.306947996	0.132188779	0.474272987	0.120642775
Potra2n10c21069	blue-2011	0.145526709	0.275510266	0.119099086	0.091351674	0.393242747	0.057336768	-0.072149313	0.810964444	0.283538901	0.516322181	0.267001482	-0.787914632	-0.745357875	0.22878116	-0.079912161	-0.153711967	0.2780402	0.388356568	0.373048018	0.5788556	-0.212215251	-0.078971488	-0.516478476	0.082517172
Potra2n10c21072	turquoise-2011	0.111061023	-0.008333584	-0.303929466	-0.487545856	-0.717582873	-0.06153648	-0.138876164	-0.694209953	0.41664882	-0.24342469	0.111607404	0.590516115	0.604542088	-0.165708185	-0.509970651	-0.366013822	-0.577377035	0.320061498	-0.275406135	-0.383441015	-0.011075466	0.413076077	0.459502905	0.658277516
Potra2n10c21073	turquoise-2011	-0.487840232	-0.533482209	0.385757545	-0.007797895	0.182870348	-0.002750441	0.322252687	-0.208220754	-0.225590314	0.107730357	-0.064661221	0.139353888	0.13966529	-0.149365405	-0.198346388	0.147999493	0.523816988	-0.329296145	0.168826994	-0.190568166	-0.08884347	0.003216888	0.159457977	-0.067126698
Potra2n10c21077	grey-2011	-0.212643113	-0.202300877	-0.146042848	0.117572387	0.061033724	0.431910044	0.05615092	-0.015893435	0.194589687	0.194510113	0.141019459	-0.100463113	0.01909886	0.135776135	-0.309044546	-0.127700231	-0.06051393	0.193535013	0.137173921	-0.075634397	-0.098176099	0.236479071	0.023794483	0.527076073
Potra2n10c21080	blue-2011	0.307596959	0.160494129	0.160235832	0.467730213	0.622873383	0.099443617	0.042206943	0.909767302	-0.053386532	0.408500425	0.111154628	-0.820737447	-0.772913222	0.073975886	0.320160861	0.256667733	0.130183515	-0.248294992	0.113957125	0.486998695	-0.137923887	-0.396823422	-0.613866335	-0.328077769
Potra2n10c21081	blue-2011	0.249497647	0.251876497	0.217578539	0.24571716	0.53513063	0.072431215	-0.018118943	0.968710272	0.165771825	0.551339905	0.220755732	-0.91458689	-0.861946538	0.141671109	0.061758162	0.116082096	0.213096798	0.038671181	0.262839735	0.604917479	-0.23159018	-0.294247534	-0.623734622	-0.088959537
Potra2n10c21086	turquoise-2011	-0.22661826	-0.175275025	-0.027745252	-0.487055868	-0.37283235	-0.138426154	0.376601226	-0.269081219	0.449833658	0.195457843	0.302089764	0.171907691	0.292544735	-0.811668985	-0.432836918	-0.403065252	-0.521357902	-0.060990978	-0.503287989	-0.17752828	-0.22304795	0.146772474	0.199889646	0.199151059
Potra2n10c21087	turquoise-2011	-0.236867002	-0.073790583	-0.027715853	-0.221103753	-0.486213091	-0.030120291	0.042199967	-0.95274973	-0.163090094	-0.49435085	-0.206548707	0.872242907	0.869926058	-0.132842678	-0.142136613	-0.130324112	-0.102706178	-0.076849468	-0.313862533	-0.66790184	0.13519549	0.178129175	0.518836586	0.127291294
Potra2n10c21088	turquoise-2011	-0.50549586	-0.569151114	0.268090406	0.097485127	0.128760243	0.219786746	0.594187121	-0.560431706	-0.329991365	-0.040296569	0.028578645	0.437048834	0.622936655	-0.29411093	-0.105072641	0.150318823	0.354900413	-0.293380749	-0.231014179	-0.571409049	-0.181320288	-0.162529109	0.160170479	-0.259449805
Potra2n10c21091	turquoise-2011	-0.147306985	-0.0704217	-0.019199573	-0.159306511	-0.464995356	0.010618469	0.024151291	-0.976223377	-0.215044438	-0.540757317	-0.205634987	0.900814078	0.916921463	-0.07293185	-0.085965069	-0.06069248	-0.137246176	-0.103883878	-0.345626201	-0.715469863	0.132035323	0.110479256	0.491158976	0.064720155
Potra2n10c21092	brown-2011	-0.442696941	-0.123428647	-0.330711418	-0.420118444	-0.490294389	-0.479296021	-0.179687974	-0.581410049	-0.376597963	-0.606834266	-0.545318112	0.682093203	0.353270175	0.091543395	0.265094292	0.247916236	0.316185066	0.123771035	0.209218286	-0.024777352	0.505303183	0.301447729	0.65713077	-0.206362035
Potra2n10c21093	blue-2011	0.087455971	0.084229102	0.066681659	0.08832508	0.393306091	-0.046453328	-0.036913808	0.945136889	0.159186425	0.501158968	0.094705646	-0.863063868	-0.912910548	0.03207054	0.074198008	0.302868096	0.128028237	-0.07462085	0.30852577	0.712974738	-0.103911203	-0.181735711	-0.414612134	-0.039551979
Potra2n10c21094	brown-2011	0.162506181	0.014522374	-0.253071806	-0.121124169	-0.501786167	-0.146509044	-0.102235719	-0.870391577	-0.159551232	-0.621343731	-0.168621906	0.860126491	0.817132625	-0.020198481	0.073077205	-0.202129316	-0.251425961	0.087917448	-0.33599126	-0.582238077	0.204829394	0.178362782	0.429221819	-0.022631209
Potra2n10c21095	blue-2011	0.209096868	0.193690468	-0.199642491	-0.045323235	0.098544743	-0.387167031	-0.146662511	0.714639095	0.085596167	0.173033453	-0.098229792	-0.553417837	-0.74987238	-0.124853186	0.2813701	0.230028206	-0.033577875	-0.100200141	0.140839741	0.672836936	0.125031424	-0.063968485	-0.191956568	-0.172476099
Potra2n10c21096	blue-2011	-0.026802575	0.173491335	-0.373996048	-0.146700491	0.066575293	-0.277356992	-0.163288556	0.820518354	0.274436876	0.321768879	-0.041249035	-0.69561853	-0.891059458	-0.051808848	0.114127659	0.086778337	0.01244028	0.20860408	0.33736774	0.839092103	0.127485451	0.163821835	-0.15250124	0.130032504
Potra2n10c21099	turquoise-2011	0.556315141	0.288610085	0.209418835	0.577852421	0.14924712	0.444236812	0.139969828	-0.425041558	-0.345697084	-0.295526108	0.037278117	0.350098371	0.646491256	0.194879671	0.158004254	0.250479558	-0.066820019	-0.259678591	-0.571299072	-0.739224294	-0.234006555	-0.565914943	-0.294079109	-0.187654434
Potra2n10c21100	blue-2011	0.133286439	0.182295118	-0.004542787	-0.048450188	0.256441906	0.040950897	-0.106258028	0.901097252	0.507489474	0.619236413	0.319517015	-0.882632869	-0.864698619	0.005645768	-0.201789454	-0.175721496	-0.128008074	0.246115624	0.287802608	0.685654327	-0.193793415	0.053564317	-0.41514272	0.299474185
Potra2n10c21101	turquoise-2011	-0.079067074	-0.35167096	0.327924603	0.125350644	-0.05626116	0.30559946	0.387803972	-0.671903793	-0.156636406	-0.127872505	0.097824048	0.529654952	0.769708189	-0.374004467	-0.191978515	0.067986207	-0.294635376	-0.57221937	-0.572855636	-0.785174305	-0.212815589	-0.220327356	0.155906051	-0.0558376
Potra2n10c21104	blue-2011	-0.080029569	-0.200786862	0.533506373	0.198136095	0.57343085	0.403191181	0.515351636	0.547963475	0.107992807	0.687138253	0.436581109	-0.655022968	-0.330846964	-0.150989961	-0.275560216	0.354113111	0.275709613	-0.182390098	-0.045248576	0.111752694	-0.58633473	-0.54562033	-0.566260172	-0.109420319
Potra2n10c21105	blue-2011	0.172114369	0.39053185	-0.001160497	0.241761249	0.366739931	0.156233173	-0.172503923	0.855350894	0.127885621	0.375311305	0.036313482	-0.792102065	-0.790131299	0.237859836	0.137572547	0.221561039	0.038682014	0.024109731	0.230486211	0.57388488	-0.055394083	-0.196977712	-0.465616524	0.079993119
Potra2n10c21108	blue-2011	0.255861767	0.794976845	-0.035833308	-0.213476579	-0.162525124	-0.365342226	-0.377131205	0.382272998	0.194475074	-0.001869157	-0.126460006	-0.278361921	-0.436569744	0.088484529	0.083653576	-0.180469279	0.021516359	0.250636274	0.065220771	0.420054603	0.11055207	-0.001637876	-0.167121505	0.084614906
Potra2n10c21110	turquoise-2011	-0.069864334	0.198442033	-0.006177545	0.186619149	-0.132533562	0.24876865	0.3165846	-0.510587525	-0.178009272	-0.227216608	-0.093394944	0.420630643	0.616714798	-0.316399528	0.008975697	0.085094473	-0.154685004	-0.321502844	-0.648935188	-0.611571973	-0.09707966	-0.245296139	0.047228584	0.020277232
Potra2n10c21111	turquoise-2011	-0.091459917	-0.700786402	-0.033127734	-0.108379901	-0.201478514	0.044500473	0.19008402	-0.588951913	-0.058742578	-0.162437236	0.057834157	0.508254053	0.54088445	-0.156957047	-0.235570458	0.114424323	-0.14909571	-0.179178091	-0.094615731	-0.427371634	-0.038468617	0.156144471	0.386183299	0.100598445
Potra2n10c21113	blue-2011	0.6302736	0.124316059	0.256126118	0.499091883	0.404578413	0.043533786	-0.199949655	0.286804198	-0.260113044	-0.02347923	-0.023405247	-0.229804289	-0.233980652	0.503735571	0.198615983	0.277228903	0.368077084	-0.113293912	0.212868645	0.026312721	-0.085082017	-0.320815682	-0.392118638	-0.17364041
Potra2n10c21114	blue-2011	0.632833738	0.730144669	-0.053954577	0.079335786	-0.043824588	0.202900707	-0.082921368	0.297834149	0.423324691	0.196171448	0.350327526	-0.333921891	-0.102842371	-0.006212365	-0.133375961	-0.243873926	-0.474060058	0.309544117	-0.418063843	0.0229236	-0.316934267	-0.272665207	-0.485494092	0.245574774
Potra2n10c21115	brown-2011	0.026381472	0.473503526	-0.372613023	-0.182958571	-0.517297395	0.025779798	-0.482646681	-0.571550755	-0.040685479	-0.576973147	-0.263241951	0.586630086	0.485124451	0.434347112	0.129923113	-0.263963228	-0.259420472	0.484708671	-0.005566383	-0.241075911	0.368326342	0.307534506	0.362821506	0.204943394
Potra2n10c21118	pink-2011	0.140396362	0.0246923	0.15108926	0.739294979	0.531770759	0.649817471	0.193617592	0.011745842	-0.531632475	-0.07534666	-0.047444327	-0.057476329	0.199178982	0.531163803	0.327391537	0.633531215	0.413712057	-0.12835054	-0.052894349	-0.333502007	-0.162913835	-0.578432538	-0.398666847	-0.30938917
Potra2n10c21119	turquoise-2011	-0.322462229	-0.350883315	-0.296999173	0.082901647	0.003287113	0.559069901	0.220877826	-0.194466124	0.1670509	0.149921536	0.210044512	0.042554364	0.248623168	0.125348406	-0.316866276	-0.035446334	-0.062823796	0.369996814	0.054315618	-0.194264096	-0.151737738	0.208448342	0.07912743	0.478922691
Potra2n10c21122	blue-2011	0.255100121	0.074448752	0.28371724	0.182057731	0.522918631	0.314346031	0.17514591	0.884176373	0.481379885	0.802019648	0.579675629	-0.950739762	-0.703800868	-0.010301704	-0.3295675	-0.16085841	-0.003780032	0.197797989	0.131757364	0.434178337	-0.519523531	-0.231625054	-0.690438693	0.203101094
Potra2n10c21126	blue-2011	0.458999924	0.240411787	0.20107786	-0.266156168	-0.011470184	-0.250438542	-0.093888926	0.54854772	0.639325821	0.483546815	0.450542033	-0.541549099	-0.507472167	-0.343579047	-0.345772344	-0.511238383	-0.456207566	0.084982642	-0.090182747	0.378973684	-0.289148243	0.029506296	-0.324146938	0.209074179
Potra2n10c21128	blue-2011	-0.086148596	-0.195337902	0.106437303	0.134620989	0.432490113	0.365221496	0.39104607	0.749320603	0.491924125	0.821653645	0.512084083	-0.852026572	-0.602919603	-0.337567248	-0.398269566	-0.102671404	-0.130387106	-0.0164263	-0.006611048	0.353361884	-0.472488659	-0.093901708	-0.477981041	0.340471452
Potra2n10c21131	black-2011	0.320039892	0.295745977	0.06722319	0.356349504	0.199394916	-0.396592234	-0.266000197	0.040231358	-0.617231403	-0.464881447	-0.458728256	0.149368878	-0.092586937	0.328363121	0.703612503	0.207255002	0.498820404	-0.231395892	0.142936392	0.052834615	0.356033221	-0.212955285	-0.079273045	-0.684543765
Potra2n10c21132	blue-2011	0.087474923	0.115644571	0.073128919	-0.34620417	-0.010130795	-0.027640368	-0.248839382	0.572748175	0.554060374	0.495756796	0.284042732	-0.598474553	-0.629665639	0.225990323	-0.490392752	-0.094862765	0.02602556	0.477676248	0.471431072	0.57030836	-0.204117909	0.178245397	-0.181061461	0.558113606
Potra2n10c21135	turquoise-2011	0.521451097	0.102218115	0.347962684	0.126101227	-0.146750605	-0.141597364	-0.047418366	-0.59870383	-0.30914461	-0.445865777	-0.093929026	0.600218472	0.637563338	-0.01588479	0.100597864	0.095211597	-0.101545672	-0.417036797	-0.428622663	-0.627528686	-0.038039363	-0.316942043	0.061584422	-0.307934718
Potra2n10c21136	blue-2011	0.288568551	0.147004455	0.461556158	0.658781625	0.844936112	0.357748834	0.298648553	0.795394851	-0.213286124	0.472405837	0.238269866	-0.777207239	-0.530296855	0.128702436	0.291219779	0.37170401	0.371121533	-0.287418021	-0.026041523	0.206061486	-0.376922308	-0.721758195	-0.81996709	-0.52694603
Potra2n10c21137	purple-2011	-0.563326595	-0.468336648	0.359759128	0.218001106	0.446922184	0.461331998	0.737316306	0.00375921	-0.011603148	0.449985087	0.363253586	-0.155809574	0.186849115	-0.506978501	-0.155025179	-0.188812339	0.078835823	-0.279877059	-0.29149172	-0.292917466	-0.379298922	-0.215835236	-0.213544053	-0.255277783
Potra2n10c21140	brown-2011	-0.091250019	-0.049270818	0.061894671	0.027249334	-0.26952912	-0.032791562	-0.037142152	-0.855476758	-0.532149751	-0.642873756	-0.392448896	0.844503081	0.79102994	0.207429854	0.172659822	0.312737571	0.251070769	-0.181446124	-0.150903327	-0.62273771	0.212604185	-0.085664483	0.398551961	-0.207192981
Potra2n10c21144	brown-2011	-0.182192082	-0.153112808	-0.227235313	-0.181600301	-0.44248438	-0.251970691	-0.049457725	-0.850310721	-0.352026804	-0.659651879	-0.338537537	0.881797886	0.740342139	-0.051129377	0.23544978	-0.056701731	-0.032333849	-0.027297266	-0.176766717	-0.464587407	0.356035769	0.209368827	0.560485319	-0.257691226
Potra2n10c21145	blue-2011	-0.181197724	-0.138015189	0.488978328	0.463322076	0.736596517	0.417281968	0.650480402	0.647071137	0.007284172	0.698830883	0.341586539	-0.731840269	-0.407182751	-0.437757779	-0.060341033	0.164592417	0.197697291	-0.518951034	-0.249641003	0.068017976	-0.498630357	-0.54000372	-0.631609473	-0.240273682
Potra2n10c21149	blue-2011	0.067623444	0.42802898	-0.250451786	0.317128287	0.202778309	0.490825694	0.157178532	0.375602682	0.142715937	0.250908931	0.15235032	-0.432135693	-0.190977867	0.092644996	0.014701578	0.130102159	-0.066163027	0.256479021	-0.203952833	0.091636565	-0.217672984	-0.2474347	-0.423164366	0.237797334
Potra2n10c21152	yellow-2011	-0.4343064	-0.025691045	-0.361339666	-0.34565311	-0.098496341	-0.337591004	-0.419799287	0.55411314	0.125774848	0.109417506	-0.325009451	-0.41943008	-0.805511046	0.220292823	0.091459215	0.133877674	0.177801421	0.223006448	0.732027759	0.847000784	0.429643338	0.487682582	0.258627802	0.253024586
Potra2n10c21153	blue-2011	-0.230921336	0.135501671	-0.237539381	0.148794669	0.186398956	-0.06183769	0.014246729	0.548972278	-0.131748857	0.130846909	-0.29681913	-0.455238668	-0.591571741	-0.05472885	0.27488086	0.460441218	0.21665342	-0.235252429	0.147183419	0.477094441	0.169838798	-0.070727795	-0.097089409	-0.005581907
Potra2n10c21156	turquoise-2011	-0.28875503	0.012762293	0.248955473	-0.424071509	-0.42014088	-0.054043483	0.000464175	-0.700838197	0.07732117	-0.212389839	-0.001796274	0.601914299	0.631743909	-0.150095229	-0.335487564	-0.338918531	-0.126884311	0.047926938	-0.182147172	-0.462273079	-0.003858561	0.170556734	0.382080575	0.149895523
Potra2n10c21157	yellow-2011	-0.34843427	0.10653152	-0.641639486	-0.819015279	-0.642560513	-0.694160445	-0.607719916	0.222220447	0.349822993	-0.13339214	-0.37281101	-0.064572573	-0.580230835	0.086326438	-0.052914742	-0.080262001	-0.09419392	0.512892194	0.634613286	0.836385049	0.562063801	0.768546924	0.589898764	0.461043497
Potra2n10c21158	green-2011	0.162706575	0.137210706	0.356077212	-0.298026697	0.087179217	0.157056076	0.255283242	0.506596401	0.811110353	0.802520536	0.725594413	-0.650716687	-0.357748731	-0.417206513	-0.732774687	-0.486170418	-0.341808568	0.260757152	-0.179028497	0.215973479	-0.640997958	-0.090866793	-0.457376412	0.465463316
Potra2n10c21159	blue-2011	-0.152782879	-0.33491102	-0.025857114	0.103721383	0.220405369	0.367344371	0.464286979	0.354572949	0.419419963	0.60624876	0.411163819	-0.486852382	-0.239086153	-0.49931315	-0.428404411	-0.07296945	-0.291651193	-0.172429899	-0.222960376	0.05845203	-0.40131815	-0.008522791	-0.229592453	0.425722627
Potra2n10c21161	brown-2011	-0.429074423	-0.35673937	-0.119940294	-0.317885651	-0.497957474	-0.157505406	0.020440742	-0.931055892	-0.217772964	-0.513193444	-0.291208482	0.887315494	0.768636762	-0.140209481	-0.082485618	-0.068026432	-0.031684306	-0.097890902	-0.103999851	-0.517694951	0.275551286	0.343470088	0.690970845	0.0588816
Potra2n10c21163	darkred-2011	0.478566896	0.6419424	-0.042820816	-0.071584134	-0.267262622	0.027747127	-0.476039633	0.000136617	0.370965792	-0.078400588	0.093693669	-0.008750492	-0.007863289	0.190939811	-0.153177869	-0.525088373	-0.53164536	0.25289221	-0.117318866	-0.030425514	0.031982244	0.167922954	-0.077073575	0.430551133
Potra2n10c21164	blue-2011	0.504989128	0.317879639	0.227217892	-0.037725737	0.230688917	0.033969082	0.000257732	0.771424969	0.587727393	0.629720288	0.537384755	-0.787982307	-0.623590706	-0.157088923	-0.296434471	-0.282944518	-0.320948065	0.167664257	-0.068016903	0.426830625	-0.43377284	-0.203767629	-0.589576584	0.176361488
Potra2n10c21165	brown-2011	0.120869608	0.123116585	0.002056728	0.089543274	-0.334048148	-0.019399592	-0.127918748	-0.897559781	-0.39101488	-0.685592682	-0.300613853	0.884818217	0.862959368	0.107202516	0.195650752	-0.073524742	-0.108695007	-0.181137478	-0.3467275	-0.722538848	0.232657106	0.004272102	0.358934074	-0.157950174
Potra2n10c21166	brown-2011	0.03000964	-0.051889027	-0.502726282	-0.399086598	-0.752661993	-0.370505562	-0.377332714	-0.810551068	-0.084728954	-0.711211118	-0.379488068	0.862788333	0.596972255	0.062303471	0.059035366	-0.051525743	-0.332711649	0.13989298	-0.059858871	-0.282186979	0.461806281	0.468210641	0.722406525	0.201493542
Potra2n10c21167	turquoise-2011	-0.093224624	0.286598826	0.276034247	-0.098555438	-0.253609874	0.139534112	-0.082084198	-0.665731898	-0.131145965	-0.339067043	-0.082537735	0.58507487	0.67552617	0.119757066	-0.089195542	-0.224929447	-0.058630263	0.024162312	-0.244845402	-0.569494405	0.021711892	-0.045621713	0.187993476	-0.002420672
Potra2n10c21169	blue-2011	0.16468627	-0.145141464	0.335604476	0.474915191	0.536788236	0.107722323	0.340941683	0.384424225	-0.212245311	0.229113355	0.136573666	-0.345719135	-0.203719573	-0.373964551	0.354958321	0.107061685	-0.139348983	-0.692237586	-0.336399522	-0.030515104	-0.158098345	-0.460326999	-0.40484567	-0.627688292
Potra2n10c21172	turquoise-2011	0.411661379	0.320643826	0.444518088	0.370220551	0.140255317	0.557669428	0.392721743	-0.403440838	-0.025943649	0.017316978	0.381841924	0.234777293	0.721127798	-0.154575274	-0.152043199	-0.093075491	-0.284767613	-0.186256838	-0.81097668	-0.813399535	-0.523626816	-0.625635079	-0.41865904	-0.132049998
Potra2n10c21173	turquoise-2011	0.219201236	-0.062973204	0.362705902	0.302491605	0.084497065	0.393181209	0.359096931	-0.492580324	0.073274068	0.034545738	0.351237865	0.32315326	0.672684241	-0.357455148	-0.263662709	-0.479976304	-0.383132185	-0.32196289	-0.650227538	-0.79164161	-0.36592812	-0.185490128	-0.147862853	0.046681091
Potra2n10c21175	yellow-2011	0.198601576	0.266948739	-0.191236004	-0.212467096	-0.028699272	-0.322528564	-0.523735792	0.594341566	0.334171293	0.158711289	0.015393127	-0.475110453	-0.724368846	0.304823493	0.031342098	-0.35040088	-0.046843983	0.453867998	0.548689209	0.705106962	0.207773975	0.369327854	-0.074079815	0.191488168
Potra2n10c21178	blue-2011	-0.238786816	-0.13863398	0.367871801	0.119499848	0.268942374	-0.300658852	0.190751121	0.17292041	-0.405549701	-0.012502198	-0.276363186	-0.07189458	-0.198851547	-0.383345905	0.384192392	0.287500638	0.217868478	-0.795566314	-0.095159808	0.077877711	0.137865338	-0.271391206	-0.00463691	-0.637844218
Potra2n10c21181	blue-2011	-0.010264319	0.32345972	0.088895394	-0.178413223	0.081629944	-0.15505609	-0.413138704	0.630021133	0.139340061	0.203528041	-0.096096032	-0.529558732	-0.712427635	0.308874728	0.074077096	0.124080645	0.061507276	0.121646313	0.465467436	0.646850569	0.143746884	0.037702585	-0.129599399	0.047774277
Potra2n10c21185	brown-2011	-0.241868398	-0.486007579	-0.22445305	0.045224905	-0.198891077	-0.120454379	-0.035552835	-0.720297897	-0.535212755	-0.620393423	-0.392833468	0.767546344	0.600425265	0.134513384	0.355162223	0.205033671	0.126288478	-0.172787811	0.057854015	-0.39242166	0.407133343	0.195024959	0.544483939	-0.347905939
Potra2n10c21186	lightcyan-2011	-0.279004246	-0.123213249	-0.039483312	-0.189181824	-0.011169904	-0.351271022	-0.456717464	0.22976546	-0.337043926	-0.195609168	-0.512965313	-0.077265924	-0.476577256	0.552621191	0.260299358	0.59604651	0.5687224	0.009756129	0.787848642	0.53884516	0.444727215	0.172548492	0.290681268	-0.102559692
Potra2n10c21189	turquoise-2011	0.216113338	0.546203	0.225632513	0.049041206	-0.149394153	0.179941964	-0.021063876	-0.40131332	-0.169508587	-0.280074476	-0.054237981	0.352933777	0.518789358	0.158707594	0.03699522	0.147578265	-0.019173321	0.015592078	-0.405675792	-0.461305864	-0.11733965	-0.401530633	-0.102948423	-0.107810227
Potra2n10c21193	blue-2011	0.302600365	0.19801133	0.060111373	0.171636	0.340791435	0.455827265	0.042510195	0.744606855	0.53715518	0.665561116	0.529321537	-0.826748667	-0.566113268	0.097081082	-0.334903444	-0.131201266	-0.268371337	0.295960836	0.047422426	0.350446179	-0.438787227	-0.150902453	-0.588450629	0.414303773
Potra2n10c21194	turquoise-2011	0.121373738	0.664661201	0.091728828	0.210311409	0.033072009	0.159979239	-0.239169068	-0.076399511	-0.390993287	-0.341910761	-0.305789058	0.126452245	0.144054416	0.509831106	0.384910825	0.382812229	0.248466217	0.070831842	-0.050092747	-0.117189965	0.131989046	-0.389443048	-0.155080055	-0.269308229
Potra2n10c21196	brown-2011	-0.081756844	-0.058591775	-0.144705105	-0.367015456	-0.505175788	-0.316157317	-0.333997921	-0.418574387	-0.142659338	-0.447798433	-0.410697354	0.485493822	0.225326638	0.028113346	0.055633011	0.360235231	-0.233316926	-0.260844827	0.028371504	-0.059558288	0.367147009	0.186912416	0.550203192	0.096022988
Potra2n10c21198	blue-2011	-0.137647958	-0.186858743	-0.028914512	-0.174244669	0.184158788	-0.002050904	0.216960941	0.761281544	0.489327271	0.679758128	0.320243239	-0.775204684	-0.729436662	-0.416878017	-0.298673378	0.036377328	-0.199135815	-0.054602137	0.087651632	0.58823224	-0.256270854	0.026539381	-0.24473769	0.265929666
Potra2n10c21202	turquoise-2011	0.15130165	0.128223962	0.209876554	0.217531566	-0.124526373	0.235849045	0.042899365	-0.8215842	-0.347597536	-0.475876886	-0.08683469	0.733282812	0.889670479	0.209932044	0.029068932	-0.060656465	0.084657317	-0.047236166	-0.347188689	-0.813650501	-0.03761489	-0.185772959	0.110548264	-0.119070275
Potra2n10c21204	turquoise-2011	0.094925754	0.047385702	0.476001567	0.403943707	0.354256202	0.343205494	0.013046719	-0.079583842	-0.3981872	-0.100064852	-0.033222522	0.065834557	0.209089764	0.279366204	0.271625153	0.249842041	0.070809911	-0.381873834	-0.096702271	-0.321753186	-0.053976165	-0.438980791	-0.214695161	-0.459134467
Potra2n10c21205	brown-2011	-0.379391973	-0.273534017	-0.164233369	-0.361308909	-0.386185209	-0.166245268	-0.187942172	-0.651545367	-0.181373339	-0.439138639	-0.233617287	0.653824341	0.482019262	0.274668617	-0.002672181	-0.083870377	0.194444719	0.355818213	0.30089278	-0.186046837	0.316048228	0.390798788	0.562356921	-0.016043077
Potra2n10c21206	turquoise-2011	0.137583208	0.328537422	0.124379536	0.521253856	0.13978873	0.227201668	-0.006438623	-0.407522116	-0.64436855	-0.487874702	-0.384037771	0.417394832	0.476838161	0.361082225	0.41395056	0.421682263	0.380207068	-0.290999783	-0.225487904	-0.523063256	0.112965914	-0.406678802	-0.067912018	-0.313529916
Potra2n10c21209	yellow-2011	-0.39819752	-0.302772781	-0.539462274	-0.481778297	-0.451793407	-0.334677909	-0.087546234	0.015817461	0.270406714	-0.005478932	-0.205472764	0.028121215	-0.233568313	-0.373931129	-0.159538522	0.061583551	-0.319643027	-0.038971295	0.131027219	0.363069017	0.293633503	0.536434785	0.517869861	0.449357295
Potra2n10c21210	brown-2011	0.125693146	0.44889645	-0.407768003	-0.579619157	-0.795490639	-0.487938616	-0.728253597	-0.409146563	0.051210651	-0.601499052	-0.481843284	0.515197479	0.138418735	0.369212467	0.003902264	0.112390105	-0.18945559	0.334573457	0.221813252	0.133254737	0.497687017	0.412611946	0.582441384	0.400367668
Potra2n10c21212	turquoise-2011	-0.272712756	-0.305127611	0.046592552	-0.075058187	-0.232662969	-0.10742236	0.152912756	-0.830693088	-0.309191855	-0.436570043	-0.170383253	0.784442095	0.75867879	-0.113833133	0.01563024	-0.201187685	0.17730237	-0.077320076	-0.150009268	-0.587067365	0.1402717	0.165218026	0.427002164	-0.182985716
Potra2n10c21213	brown-2011	-0.296347788	-0.046527984	-0.149176817	-0.075971167	-0.407194162	-0.180791733	-0.218665723	-0.848984719	-0.512108155	-0.750275347	-0.582978147	0.889635968	0.66811611	0.160211128	0.280997065	0.137574508	0.11483068	-0.213878585	-0.024523806	-0.466754245	0.495046675	0.224857391	0.631482244	-0.125108946
Potra2n10c21215	turquoise-2011	-0.100621411	-0.219239232	-0.019684694	0.193924166	-0.153744991	0.172888683	0.231223682	-0.866627053	-0.396572021	-0.495582893	-0.13821765	0.800199042	0.91322347	-0.113785291	0.158185905	-0.033831068	-0.082150961	-0.244338184	-0.443768398	-0.786425444	0.081711927	-0.058327258	0.295250821	-0.254575336
Potra2n10c21216	brown-2011	-0.103666747	-0.14823035	-0.147168601	0.068545947	-0.218709491	-0.23068811	0.029653408	-0.648593149	-0.596378741	-0.662121399	-0.459915075	0.732657911	0.590340022	-0.077877515	0.502847985	0.32678609	0.049265224	-0.395418788	-0.25805008	-0.414030014	0.37104368	-0.078426555	0.40968267	-0.543868177
Potra2n10c21220	turquoise-2011	0.308047504	0.433087735	0.16737894	0.239266799	-0.172939775	0.277409838	0.076064259	-0.648456654	-0.213424483	-0.390933296	-0.053760733	0.563406065	0.786465453	-0.016144302	0.036583103	0.015635571	-0.23518781	-0.225903098	-0.666794251	-0.775758101	-0.118071605	-0.359394144	-0.035454438	-0.041196091
Potra2n10c21222	turquoise-2011	0.574718034	0.181072606	0.281098595	0.242996962	0.017748638	0.329096219	0.048311726	-0.474158746	0.056658315	-0.113887643	0.365475079	0.345511303	0.648157452	0.226364209	-0.227064926	-0.382990224	-0.107809829	0.262576086	-0.338718365	-0.659980648	-0.356696092	-0.220532624	-0.247609344	0.050979934
Potra2n10c21225	turquoise-2011	0.383219412	0.039357566	0.195788689	0.495180343	0.095543794	0.409131329	0.256427236	-0.627572671	-0.344956982	-0.337989081	0.095227958	0.537648225	0.841959296	-0.00250946	0.167849749	0.025081219	-0.200407363	-0.298131928	-0.646658653	-0.863845721	-0.191482932	-0.435492004	-0.139739769	-0.325512184
Potra2n10c21230	turquoise-2011	-0.116284616	-0.03797463	0.037328925	-0.043499534	-0.351367896	0.151731164	0.147349579	-0.946534132	-0.190445032	-0.450629295	-0.083404131	0.836508972	0.962094258	-0.107242591	-0.108480557	-0.147412434	-0.135406727	-0.070659758	-0.44771665	-0.798371689	0.008565242	0.016117234	0.34742466	0.033024913
Potra2n10c21231	turquoise-2011	-0.27885882	-0.485271665	0.089271041	0.169543147	0.053040607	0.393998255	0.640840052	-0.604427255	-0.173495212	-0.031482816	0.192224135	0.446021305	0.758630081	-0.376727903	-0.14557847	0.069750541	-0.019506037	-0.216341262	-0.505556881	-0.696864412	-0.284892343	-0.207804387	0.075645696	-0.141092019
Potra2n10c21234	red-2011	-0.273162985	-0.162240102	-0.599448853	-0.205968027	-0.223698288	-0.336525741	-0.339605501	0.061606021	-0.151967174	-0.326491118	-0.370612144	0.104815955	-0.240045664	0.172649789	0.465938195	0.07841948	-0.074998627	0.209264758	0.397442074	0.451191077	0.57708383	0.431352651	0.412515315	-0.206554802
Potra2n10c21235	turquoise-2011	0.09975413	0.219574629	0.010152596	-0.116213656	-0.436053075	-0.018463897	-0.023561709	-0.773364462	0.019202308	-0.415527901	-0.027253451	0.709617521	0.780957226	-0.271881372	-0.066653734	-0.488683453	-0.500166298	-0.114017616	-0.565228583	-0.658323411	0.067495674	0.106385155	0.289702781	0.049748029
Potra2n10c21237	black-2011	-0.410500048	-0.252567217	-0.185324099	0.25182808	0.212593031	-0.366428088	0.077415617	0.014044885	-0.762860774	-0.393719401	-0.632478646	0.16853063	-0.134281784	0.011610471	0.760369261	0.536743467	0.642745879	-0.438891635	0.229966472	0.173607184	0.496085803	-0.056176972	0.226317129	-0.735536753
Potra2n10c21239	blue-2011	0.341660222	0.20055601	-0.406784071	0.128037122	-0.012351088	-0.085029559	-0.369785757	0.400321387	0.181940267	0.007303295	-0.060190554	-0.312660242	-0.462845224	0.204032154	0.135905085	-0.127605532	-0.237033571	0.168871534	0.208008963	0.386656467	0.195403518	0.252627668	-0.07286327	0.272376815
Potra2n10c21240	cyan-2011	0.352894247	0.065867195	0.833813427	0.336197196	0.497971218	0.31799352	0.323408532	0.087985876	-0.149585058	0.277526943	0.364198766	-0.17839234	0.161820302	0.050500448	-0.101485056	0.180400769	0.248106113	-0.292734479	-0.262716605	-0.357433003	-0.541875823	-0.730188175	-0.570190293	-0.425227741
Potra2n10c21244	brown-2011	-0.073671625	-0.497325913	-0.293986272	0.262089391	0.160435041	-0.14843627	0.231277537	-0.095024412	-0.459879142	-0.244861738	-0.217659467	0.185492882	0.086556884	-0.068909364	0.462549612	0.385375741	0.281586103	-0.213913661	0.026762398	-0.021074908	0.195885873	-0.055687439	0.123802297	-0.512335225
Potra2n10c21245	blue-2011	0.102638391	0.050606877	0.111902317	0.371189472	0.592790033	0.103731108	-0.00431218	0.926719614	-0.023188764	0.447710114	0.059749683	-0.846381108	-0.855880431	0.156376387	0.232680347	0.28057388	0.241250038	-0.15531726	0.321553727	0.592298389	-0.07785355	-0.24250801	-0.501401979	-0.179434366
Potra2n10c21248	yellow-2011	-0.1676559	0.044539037	-0.266534984	-0.48791683	-0.120846686	-0.2759935	-0.300386506	0.682092446	0.490407259	0.394755779	0.066423484	-0.614662497	-0.831744962	0.108665203	-0.242694006	-0.030759174	0.022043016	0.494629892	0.594596296	0.868066868	0.080251342	0.379698108	0.023610406	0.429278952
Potra2n10c21251	turquoise-2011	0.12476803	-0.068875185	0.160634043	0.836108664	0.596662355	0.713798649	0.400837527	-0.024834697	-0.527064273	-0.032164223	0.055995508	-0.036417023	0.312659918	0.22524424	0.402611008	0.501076269	0.173678789	-0.336784115	-0.338887816	-0.47111268	-0.221764913	-0.652244309	-0.446446308	-0.484966564
Potra2n10c21252	red-2011	-0.131223127	0.199541531	-0.301301235	-0.629373324	-0.617195412	-0.691090484	-0.797338518	-0.195640425	0.02848794	-0.46741016	-0.531719685	0.34319933	-0.19466084	0.444619599	0.008447506	-0.108809014	0.176360045	0.393251736	0.685153087	0.422520443	0.621416054	0.677887537	0.642862615	0.33802246
Potra2n10c21253	brown-2011	0.184678839	-0.177970171	-0.070965519	0.095715244	-0.059679765	-0.33736838	-0.371001279	-0.174204112	-0.278195693	-0.377317008	-0.331711343	0.280691647	-0.008101253	0.27390772	0.243079565	-0.018183969	0.156386776	-0.163368792	0.324905665	0.006500969	0.371432728	0.272400285	0.276590625	-0.092143532
Potra2n10c21254	yellow-2011	0.059076439	0.457087902	-0.152588498	-0.028704613	0.131006535	-0.129428593	-0.491701406	0.68312243	-0.003960582	0.068038389	-0.205000791	-0.538124598	-0.755005991	0.573249959	0.297027212	0.223898703	0.263409588	0.374065247	0.582195783	0.731188765	0.250183191	0.027943424	-0.189622915	-0.03288268
Potra2n10c21255	blue-2011	0.081464213	0.400287041	-0.201220625	-0.058538644	0.152696061	-0.270795383	-0.388432036	0.831615278	0.062467903	0.17076755	-0.173958518	-0.66440359	-0.906402408	0.347592376	0.293572792	0.22141182	0.250056817	0.282086824	0.523481056	0.853086118	0.214987149	0.025407594	-0.228853083	-0.059550161
Potra2n10c21256	brown-2011	-0.270293036	-0.298638628	0.017360791	-0.374502255	-0.418385593	0.036894545	-0.088403857	-0.721178632	0.009176853	-0.267470669	-0.056501357	0.6219822	0.595793588	0.191469877	-0.376055986	-0.019435093	0.05716289	0.248679471	0.139393377	-0.38025296	0.051596918	0.293435718	0.49203923	0.338796687
Potra2n10c21259	turquoise-2011	-0.044362996	-0.260672119	-0.197863297	-0.312115077	-0.272971008	-0.234503214	0.176445327	-0.304212426	0.121077331	-0.086809507	0.131726998	0.295937953	0.291885113	-0.300097533	-0.092506964	-0.193296559	-0.125058182	0.219237336	-0.150268363	-0.0934397	-0.025981301	0.15188389	0.213406715	-0.093700047
Potra2n10c21260	turquoise-2011	-0.144198691	-0.260300779	0.103412006	-0.184712875	-0.119277698	0.428623119	0.551188781	-0.349325258	0.543779246	0.385346243	0.660755896	0.114004304	0.536579588	-0.583587057	-0.64129068	-0.610495088	-0.541047795	0.200322022	-0.561786412	-0.48881805	-0.534746264	0.040273145	-0.06704674	0.347339921
Potra2n10c21261	blue-2011	-0.055908406	0.067353421	0.22604266	0.062990622	0.472271001	-0.009964741	0.215899008	0.82713274	0.16706215	0.58246321	0.262443187	-0.792881759	-0.719045353	-0.134349321	0.025229618	0.032498351	0.25939077	0.047973832	0.174046488	0.556320722	-0.255826994	-0.256786424	-0.503649793	-0.239659466
Potra2n10c21262	blue-2011	0.402252948	0.266054725	-0.095640588	-0.019731713	0.093957508	0.080282156	0.140904692	0.584870226	0.508737201	0.480051684	0.443910913	-0.605432942	-0.421139275	-0.279097319	-0.201891782	-0.125301417	-0.389355642	0.192400435	-0.257161726	0.316823673	-0.370382314	-0.191103004	-0.463640308	0.189927339
Potra2n10c21264	turquoise-2011	-0.256585554	-0.511740909	-0.163645311	0.281207855	0.223485964	0.511092041	0.499160761	-0.157638435	0.006525708	0.166333197	0.30896407	0.041417208	0.327230643	-0.245007188	-0.019229231	-0.122165141	-0.229365519	-0.003012642	-0.272010639	-0.31568387	-0.198157973	-0.023356247	-0.061319245	-0.091440928
Potra2n10c21265	lightgreen-2011	-0.194489007	-0.106544946	-0.023413773	-0.491811277	-0.202709175	0.070755687	0.165843608	0.183811452	0.821668347	0.559947939	0.574349658	-0.30876962	-0.151443286	-0.538072468	-0.634795986	-0.768928094	-0.635642566	0.337926268	-0.137570225	0.177634148	-0.306377253	0.363343955	-0.011434629	0.51643523
Potra2n10c21266	turquoise-2011	0.212198335	0.031470647	0.328067767	0.142297214	-0.070998028	0.605176997	0.363373271	-0.580580186	0.248599039	0.108112531	0.467252173	0.332824629	0.795616516	-0.217932385	-0.552571386	-0.307346691	-0.42974276	-0.051074433	-0.671832993	-0.850384203	-0.535235172	-0.240241765	-0.154067159	0.379673842
Potra2n10c21269	blue-2011	-0.019521146	-0.008567745	0.061818021	-0.119786573	0.22902935	-0.30718554	-0.097968886	0.766441054	0.069330626	0.322450309	-0.02828897	-0.634392123	-0.807507536	-0.056360334	0.181593544	0.273472697	0.111378687	-0.128031232	0.334119435	0.718465959	0.061859424	-0.086340959	-0.190967054	-0.247479876
Potra2n10c21274	brown-2011	-0.370365193	-0.141120867	0.187587143	-0.35151191	-0.27800003	-0.468481336	-0.13158119	-0.429775561	-0.379509501	-0.387183715	-0.479501141	0.496260005	0.210710693	0.033555129	0.073328423	0.337149905	0.463540477	-0.255923132	0.228918911	-0.066761297	0.309043135	0.093723489	0.488142106	-0.189638599
Potra2n10c21277	blue-2011	0.601144051	0.387175191	-0.10212847	0.215241563	0.018415861	0.209438814	-0.433580128	0.226682283	0.190670604	-5.44E-05	0.090874257	-0.222716134	-0.197258744	0.516726338	-0.060323875	-0.045847919	-0.22553532	0.272933271	0.134386875	0.090209584	-0.034468386	0.006545838	-0.240064289	0.388730991
Potra2n10c21280	blue-2011	0.009383715	0.200082942	0.045498078	0.031587662	-0.004979741	-0.224469921	-0.164155546	0.241493106	-0.041139694	-0.028113809	-0.243745731	-0.152116064	-0.314820954	-0.242884278	0.206090823	0.029030556	-0.242918376	-0.527065181	-0.093497847	0.187365032	0.216007681	0.012458505	0.041589636	-0.0626257
Potra2n10c21281	pink-2011	0.487306622	0.458720623	0.278588631	0.665570499	0.405147959	0.62140529	0.141770827	0.064482759	-0.239092453	-0.00808793	0.167058977	-0.119090614	0.247571397	0.218269933	0.277363819	0.23409437	-0.186328074	-0.236962423	-0.514883279	-0.428266904	-0.291282911	-0.702301165	-0.577576487	-0.321054735
Potra2n10c21282	turquoise-2011	0.278460989	-0.211366606	0.276112729	0.588436761	0.295902912	0.363635688	0.469289134	-0.477951215	-0.372332611	-0.172450428	0.165283466	0.392023925	0.70932621	-0.234079662	0.197651141	-0.025249481	-0.108989106	-0.489901899	-0.649437779	-0.803934789	-0.252346077	-0.453697789	-0.210244558	-0.484120342
Potra2n10c21283	turquoise-2011	0.088946523	0.303119279	-0.463941936	-0.397844938	-0.573476783	0.121142539	-0.193386678	-0.308756019	0.654120319	-0.009668948	0.275667028	0.201253477	0.287035106	-0.073142434	-0.482406287	-0.720752406	-0.662416782	0.694470304	-0.195316065	-0.116250979	-0.048264822	0.499241194	0.200434795	0.777790961
Potra2n10c21285	turquoise-2011	-0.225619179	-0.252185954	0.39810175	0.07664703	0.049935534	0.09705429	0.430750007	-0.504737083	-0.315635997	-0.092368668	-0.054669129	0.405738563	0.551273422	-0.240820991	-0.142416766	0.285934631	0.34702431	-0.417322536	-0.30452377	-0.560925898	-0.207724412	-0.304811413	0.082659789	-0.164036324
Potra2n10c21287	turquoise-2011	0.084880879	0.085295928	0.080831503	-0.13106027	-0.44394038	-0.033529128	-0.064113605	-0.949390464	-0.17816045	-0.554821026	-0.129892574	0.885666082	0.919550936	-9.34E-05	-0.068600612	-0.20469148	-0.172884875	-0.033392075	-0.374294746	-0.736589329	0.086659113	0.049942625	0.377043503	-0.005078938
Potra2n10c21288	brown-2011	0.106581012	0.27074766	-0.465349503	-0.727459824	-0.880491993	-0.437825292	-0.561109469	-0.538750529	0.31806316	-0.463290671	-0.184189256	0.572740932	0.309224282	0.18625319	-0.251467346	-0.261647969	-0.3485381	0.610885516	0.128374338	0.032363827	0.324913837	0.560727819	0.595677686	0.528061801
Potra2n10c21293	yellow-2011	-0.47438265	-0.108965489	-0.555941417	-0.413222367	-0.279060489	-0.244775459	-0.118162505	0.205662569	0.063559789	-0.038314711	-0.25721299	-0.110081321	-0.351459721	-0.023341694	0.137676237	0.312894753	-0.002202364	0.264587277	0.314957222	0.554863819	0.333341428	0.31045757	0.337079458	0.084211729
Potra2n10c21294	blue-2011	-0.171203309	-0.280515143	0.271495527	0.258594923	0.569657536	0.378378481	0.434534215	0.571170595	0.149853633	0.670649134	0.367524141	-0.674148535	-0.439262095	-0.026228871	-0.307206257	0.151665839	0.447301398	0.052105214	0.199766864	0.21635149	-0.464674166	-0.22997845	-0.475786776	0.140719131
Potra2n10c21295	brown-2011	-0.216994877	-0.039598831	0.215785533	-0.069975609	-0.102981097	-0.320793112	0.0660357	-0.393744169	-0.473682209	-0.354153943	-0.420700517	0.439047345	0.285373609	-0.045572486	0.158965915	0.40093345	0.521047523	-0.366848817	-0.013710098	-0.224607146	0.164927566	-0.146818523	0.262280126	-0.295322282
Potra2n10c21296	blue-2011	0.067396694	0.330465252	-0.26648402	-0.036950219	0.136794906	0.189195485	-0.050070893	0.782422819	0.506673505	0.520690503	0.289166948	-0.783848415	-0.699650649	0.018479698	-0.148046171	-0.111249471	-0.221374565	0.425702973	0.128614252	0.603761098	-0.174233643	0.035706103	-0.388899644	0.373239687
Potra2n10c21297	turquoise-2011	0.133597595	-0.111774805	0.37112718	0.673768459	0.435432265	0.711092679	0.592905406	-0.349554346	-0.40210497	-0.005470539	0.20496955	0.199919614	0.665866446	-0.056776379	0.092510451	0.364200881	0.069139675	-0.429773547	-0.63254139	-0.800487456	-0.433114433	-0.710295546	-0.385040147	-0.361349436
Potra2n10c21298	yellow-2011	-0.113839836	-0.005481131	-0.080348101	-0.041627937	0.275690167	-0.247121515	-0.319316642	0.805023455	0.008953659	0.254142533	-0.152698071	-0.658936111	-0.929718705	0.348705479	0.214190152	0.214806649	0.380254494	0.162081603	0.728980495	0.846263301	0.222454642	0.146301792	-0.126906103	-0.071625522
Potra2n10c21299	turquoise-2011	0.417367386	0.248938132	-0.021834406	0.218451893	-0.264605031	0.130559857	-0.068498536	-0.769478856	-0.254005787	-0.567335174	-0.102359957	0.730089593	0.842616104	0.087598118	0.14303327	-0.092283863	-0.292649787	-0.117219577	-0.531620857	-0.757538418	0.046369308	-0.152756762	0.125737339	-0.096675871
Potra2n10c21301	turquoise-2011	0.468842654	-0.129102656	0.077079682	0.44809412	0.242161847	0.13616658	-0.160907713	-0.101137395	-0.225518896	-0.191080857	0.042821583	0.122960413	0.150056999	0.367408885	0.227666933	-0.108065972	-0.005653435	-0.057562409	0.072088875	-0.236876822	0.037783425	-0.053576058	-0.132951449	-0.214773351
Potra2n10c21306	blue-2011	0.133512476	0.175170537	-0.117786765	-0.022804274	0.240025095	-0.127203736	0.035825669	0.854032103	0.286208308	0.471265818	0.172043959	-0.779257217	-0.801358456	-0.122370214	0.033316183	0.116952753	0.029146468	0.132433973	0.150788114	0.682530769	-0.13733193	-0.117789779	-0.395512785	0.002956289
Potra2n10c21309	turquoise-2011	-0.134728874	-0.35086435	0.205465357	-0.043016247	-0.076247041	0.066305809	0.293639194	-0.60454611	-0.172105925	-0.191388583	0.111047875	0.533878288	0.669537651	-0.233182159	-0.015750552	-0.142721147	-0.096538421	-0.151244355	-0.316658286	-0.543563028	-0.084270923	-0.083336174	0.183938355	-0.342251416
Potra2n10c21310	turquoise-2011	-0.138763244	-0.282988005	-0.083996659	-0.044507346	-0.346040085	0.137648873	0.093714239	-0.926792482	-0.252395615	-0.494619114	-0.129862973	0.845247919	0.905924441	-0.009967264	-0.034046908	0.021983737	-0.151893816	-0.079561924	-0.293229302	-0.706731481	0.103089001	0.090932419	0.449525079	-0.007314946
Potra2n10c21312	blue-2011	0.042208917	-0.153606238	0.115351497	0.343990521	0.52720383	-0.030452709	-0.032715997	0.442197684	-0.413298209	0.055685688	-0.108707251	-0.339976702	-0.426061725	0.534091271	0.393684337	0.406934051	0.785194534	0.143758591	0.559373123	0.356037738	0.053353592	-0.224747074	-0.291042151	-0.501448198
Potra2n10c21313	magenta-2011	0.475226503	-0.021512226	0.555788048	0.483708243	0.669922747	0.468101017	0.465586251	0.418687728	0.188161335	0.602988715	0.706212705	-0.54451454	-0.090313502	-0.053187545	-0.222617659	-0.246054384	0.114383202	0.064493788	-0.240648232	-0.171493597	-0.711889698	-0.551613038	-0.815933164	-0.21293512
Potra2n10c21314	turquoise-2011	0.083060489	0.057962831	-0.277671573	-0.433674682	-0.603456474	-0.013781463	-0.17432119	-0.60366148	0.429154962	-0.216628679	0.206620058	0.520332154	0.561674103	-0.122882435	-0.348243523	-0.671973976	-0.671407137	0.452363652	-0.246486061	-0.327275923	0.035369443	0.444315147	0.36622977	0.421797442
Potra2n10c21316	turquoise-2011	0.116105144	0.132287882	-0.113090525	-0.02076387	-0.39564828	-0.068545206	0.058675708	-0.78268789	-0.199158504	-0.5373767	-0.155011589	0.764137462	0.80540914	-0.258567934	0.148754499	-0.15066939	-0.365879252	-0.206021245	-0.597733048	-0.646931013	0.128707075	-0.032802944	0.300852343	-0.170371433
Potra2n10c21319	blue-2011	0.126983272	0.048958606	0.337268236	0.281916006	0.549330854	0.069748346	-0.014722662	0.796281163	-0.05543795	0.435656705	0.046182082	-0.747199197	-0.750525307	0.237081474	0.060398265	0.412429752	0.429697496	-0.187419134	0.368677062	0.484244494	-0.169880731	-0.325270202	-0.474858248	-0.102251796
Potra2n10c21322	green-2011	0.461175379	0.317326361	0.19330958	-0.167208338	-0.059008029	0.318104647	-0.059902524	0.183035499	0.781215716	0.496781163	0.692814731	-0.346502947	-0.047233583	0.046258031	-0.716241041	-0.683386803	-0.435329696	0.599198206	-0.109461791	-0.034164064	-0.534358197	0.061151489	-0.38587584	0.668983133
Potra2n10c21324	yellow-2011	-0.224975329	-0.138094469	-0.349413596	0.00534558	0.158837604	-0.226632581	-0.259317351	0.619482804	0.000367611	0.144908317	-0.245321489	-0.489891291	-0.788951359	0.217974312	0.205564496	0.149108954	0.287971173	0.115551228	0.643256999	0.729117588	0.323761889	0.343546805	0.055106572	0.109828455
Potra2n10c21327	brown-2011	-0.137660748	-0.133643455	-0.170746081	-0.174744361	-0.474821678	-0.086356362	-0.231999017	-0.934128853	-0.274642684	-0.65982882	-0.310915003	0.915367777	0.787249398	0.258273874	0.034726329	-0.113554055	0.004487681	0.146089707	0.018286546	-0.531645348	0.334541634	0.329086006	0.593868203	0.058427526
Potra2n10c21328	turquoise-2011	-0.039029959	-0.061195422	0.202462465	-8.49E-05	-0.113986272	0.500744879	0.495366437	-0.409416504	0.361334145	0.263689248	0.434920491	0.170640504	0.584116874	-0.517206362	-0.614360263	-0.25118397	-0.464987448	-0.155550102	-0.687491099	-0.644993878	-0.517348716	-0.149278898	-0.083653504	0.479909435
Potra2n10c21329	turquoise-2011	0.108229538	-0.166087336	0.278453529	0.216395148	-0.04404595	0.382930937	0.350456773	-0.775586551	-0.182401989	-0.235639775	0.1892867	0.629485744	0.945384028	-0.187485576	-0.096020043	-0.120320113	-0.268032963	-0.263356524	-0.626539014	-0.903122903	-0.247120108	-0.277150392	0.037750422	-0.181193232
Potra2n10c21330	grey-2011	-0.171595399	-0.182250305	0.307159104	-0.121401115	0.044003572	-0.513180886	0.023219902	0.042223894	-0.301043789	-0.114139695	-0.291441153	0.079600851	-0.152587151	-0.362273731	0.293342957	0.164895755	0.12545762	-0.666409366	0.000770171	0.120129056	0.224786467	-0.080383481	0.179191036	-0.54516393
Potra2n10c21332	turquoise-2011	0.213546836	0.273106035	-0.148776287	0.047878519	-0.400697236	0.070159991	-0.232460503	-0.855082735	-0.275678532	-0.675641861	-0.236655799	0.829533744	0.835980873	0.325334978	0.126565263	-0.087591825	-0.101037871	0.171043378	-0.255537998	-0.646518408	0.200432683	0.045537882	0.303895455	0.017623669
Potra2n10c21337	lightgreen-2011	0.123992874	0.15535769	-0.363062212	-0.621888864	-0.475610166	-0.235027218	-0.22239593	0.233437245	0.888272154	0.346550642	0.366386118	-0.275645424	-0.33316412	-0.258473708	-0.617037174	-0.676963984	-0.557864616	0.626662873	0.087358137	0.417762744	-0.109438995	0.567935807	0.104500534	0.813815711
Potra2n10c21338	darkred-2011	0.384250558	0.705982278	0.432107652	-0.118830759	-0.136558704	-0.004681884	-0.199964481	0.000556553	0.163970343	0.00608952	0.080349063	-0.023863836	0.07678946	0.006122361	-0.148870391	-0.09158099	-0.262184221	-0.104058401	-0.330552091	-0.147758583	-0.182852495	-0.33004498	-0.229536245	0.066237482
Potra2n10c21341	lightyellow-2011	-0.340200489	-0.217848727	0.165925389	0.295119645	0.391787874	-0.293751467	0.052407131	0.107709642	-0.749796161	-0.246108724	-0.511404865	0.041951964	-0.202458201	0.192895613	0.623345658	0.48431617	0.866067429	-0.393396289	0.382874708	0.162313884	0.339092498	-0.170397175	0.053455995	-0.747871442
Potra2n10c21344	blue-2011	0.379240577	0.064058127	0.109956985	-0.034707303	0.19553699	-0.185408305	-0.271758705	0.56587389	0.049206819	0.191674223	0.060997955	-0.473561823	-0.584930333	0.428370704	0.034669106	0.34713725	0.304468672	0.230797397	0.474185278	0.526594169	-0.063092976	-0.15144238	-0.2737939	-0.074871824
Potra2n10c21345	black-2011	0.099245981	0.175900329	-0.070384434	0.521485093	0.25185297	0.054963582	-0.187828355	-0.107643385	-0.860538303	-0.5670593	-0.573554684	0.245329811	0.116237943	0.668807235	0.774260578	0.810603645	0.61420706	-0.183945212	0.185782851	-0.09602934	0.356055838	-0.397680707	-0.034109996	-0.631405246
Potra2n10c21346	blue-2011	-0.478326775	-0.518390244	0.022112161	-0.051508419	0.29850346	0.28847572	0.554165201	0.272247745	0.307653653	0.608773395	0.452562008	-0.403650901	-0.179722885	-0.289747594	-0.40195141	-0.196085387	0.234221434	0.297160279	0.127216651	0.148736345	-0.387766369	0.083674439	-0.181480882	0.166187674
Potra2n10c21347	turquoise-2011	0.227043817	0.426453159	-0.047944621	-0.04791705	-0.437709153	0.12461884	-0.086352872	-0.742978747	-0.084554924	-0.477227558	-0.107477368	0.673058266	0.785918675	0.06724876	-0.064323091	-0.039996028	-0.261758468	0.068642567	-0.497895298	-0.643951065	0.0015122	-0.110565542	0.180398873	0.155607924
Potra2n10c21349	turquoise-2011	-0.048032338	0.216009792	0.221419526	0.107701155	-0.127162761	0.313594825	0.186826478	-0.701913466	-0.103971301	-0.248126367	0.081004525	0.568603511	0.813496884	-0.068178912	-0.111706631	-0.36698107	-0.105476386	0.012332555	-0.485778017	-0.753622247	-0.140890409	-0.123000666	0.043121834	-0.019327176
Potra2n10c21351	brown-2011	-0.16194801	0.033878696	-0.138719959	-0.011368109	-0.318332027	-0.31231775	-0.01307769	-0.681353281	-0.453806286	-0.644315946	-0.462067456	0.753341754	0.587156943	-0.244906827	0.414510333	-0.032062293	-0.06630787	-0.396544613	-0.343535089	-0.434890811	0.405655702	0.07811013	0.452286818	-0.394678477
Potra2n10c21354	magenta-2011	0.397029232	-0.085747492	0.721920042	0.301635482	0.435998881	0.452580751	0.681894275	0.011544598	0.306249071	0.580979009	0.791888258	-0.227488672	0.326446514	-0.481383404	-0.516767157	-0.402870452	-0.128245746	-0.183249081	-0.644463221	-0.562505183	-0.862055767	-0.56063566	-0.654634995	-0.062750236
Potra2n10c21356	brown-2011	-0.082159482	-0.318293927	-0.440490878	-0.432038879	-0.473261609	-0.082514336	-0.029632652	-0.1663972	0.435829468	0.032097635	0.1228486	0.13118854	0.080397243	-0.350756282	-0.321773238	-0.121506696	-0.671104132	0.091314612	-0.120881192	0.067842295	0.054044735	0.412563791	0.383926434	0.478701946
Potra2n10c21358	blue-2011	0.397907772	0.223708655	0.247472366	0.244106677	0.392474984	0.389121004	0.047600859	0.658966258	0.510404758	0.643532371	0.55185033	-0.749476763	-0.484052885	0.0286705	-0.357345409	-0.355047276	-0.235061103	0.168769365	-0.015734487	0.207827922	-0.467988328	-0.151033359	-0.620867162	0.357903007
Potra2n10c21359	lightgreen-2011	0.366735447	0.296875113	-0.067181934	-0.274986635	-0.26218721	0.192476098	0.020954563	0.049635865	0.868685925	0.409738496	0.655344115	-0.200997885	0.062965319	-0.303545468	-0.672074247	-0.879286299	-0.729413585	0.530913198	-0.348956888	-0.077687864	-0.429408662	0.227478254	-0.214537309	0.696300642
Potra2n10c21360	turquoise-2011	-0.228286124	-0.059148569	0.189622197	-0.206820915	-0.325708499	-0.06603662	0.045082273	-0.796352794	-0.267452766	-0.41126004	-0.214016501	0.731921523	0.721670863	0.038363014	-0.12986399	0.0802914	0.238516413	-0.050878996	-0.128449511	-0.552187749	0.060518932	0.006799115	0.385901707	-0.013591062
Potra2n10c21362	yellow-2011	-0.261718616	-0.077333083	-0.395759857	-0.159389358	0.032646877	-0.425835674	-0.36407863	0.523072392	-0.16599233	-0.040450479	-0.430898865	-0.34401324	-0.757446832	0.437295745	0.288247719	0.439713624	0.62512585	0.299504455	0.830575646	0.818220896	0.427845787	0.305587699	0.168989708	0.004061716
Potra2n10c21366	brown-2011	0.376107609	0.448500252	-0.282035462	-0.098049015	-0.425883564	-0.101992285	-0.34883506	-0.462211326	-0.016102292	-0.460758392	-0.165250137	0.467433392	0.402500018	0.402712264	-0.035764338	-0.065954076	0.044114543	0.480530273	-0.032263667	-0.241831786	0.12378516	0.118536779	0.160302606	0.294599989
Potra2n10c21367	yellow-2011	0.225838673	-0.232190602	0.12020754	-0.20048162	0.054782144	-0.114296054	-0.146528418	0.173289261	0.317181762	0.254649136	0.34114222	-0.197816797	-0.217033356	0.291173213	-0.355051899	-0.323244351	0.210722693	0.550621823	0.472599279	0.237045017	-0.183852854	0.223911929	-0.097786756	0.200993899
Potra2n10c21368	brown-2011	-0.182238149	0.002874139	0.152789767	0.379598993	0.154938785	-0.02744758	0.144390428	-0.454892101	-0.707436788	-0.465026226	-0.436345272	0.491531924	0.444912106	0.096958099	0.448929559	0.268479528	0.554653537	-0.394695102	-0.118508492	-0.447198211	0.209364299	-0.230688634	0.110960353	-0.512234076
Potra2n10c21369	turquoise-2011	-0.126350694	-0.39023737	0.080798398	0.433349436	0.341622325	0.150791548	0.237952142	-0.176854891	-0.641130737	-0.206124033	-0.267873124	0.187440886	0.19628671	0.313544549	0.288363563	0.703083026	0.734798247	-0.238115685	0.171503476	-0.225967951	0.025640263	-0.302702202	-0.012308162	-0.364356268
Potra2n10c21371	turquoise-2011	0.474246363	0.091070905	-0.160432478	0.030338834	-0.305387173	0.31312184	-0.049198218	-0.560332026	0.257370734	-0.186553421	0.308749928	0.432346093	0.660684855	0.121100034	-0.314637906	-0.364589665	-0.491412361	0.373510013	-0.36804631	-0.564730852	-0.207717326	0.073695566	0.027598701	0.396184803
Potra2n10c21372	turquoise-2011	0.433364747	0.301481331	0.221178158	-0.345554442	-0.309370624	0.105562903	-0.025437128	-0.184793728	0.723403156	0.259245084	0.617070195	0.037492113	0.295748862	-0.260589218	-0.642567399	-0.831496296	-0.696382534	0.383757397	-0.40691455	-0.274189638	-0.429656668	0.091901554	-0.153433981	0.46725125
Potra2n10c21374	turquoise-2011	0.165512342	0.137254647	0.320952713	-0.109983623	-0.340485668	0.101510328	-0.061518652	-0.82417675	-0.047982168	-0.362239136	0.027161105	0.714767084	0.838740752	0.02374849	-0.246836299	-0.250350851	-0.231105332	-0.079588553	-0.378598615	-0.745956057	-0.083790797	-0.047055219	0.222533489	0.104807387
Potra2n10c21376	turquoise-2011	0.002328346	-0.416710791	-0.015672588	0.058610216	-0.216864783	0.119701946	0.208766544	-0.822670966	-0.263930653	-0.389220592	-0.05448111	0.736025558	0.828503219	-0.060274555	-0.083584261	0.141187441	-0.032903912	-0.172431649	-0.297797059	-0.697476935	-0.024560197	-0.015312705	0.331808899	-0.025213551
Potra2n10c21377	blue-2011	-0.225997386	0.052473897	0.38758696	-0.163216973	0.126594115	0.252661711	-0.054288394	0.192093695	0.235003045	0.355657946	0.214978278	-0.284699512	-0.182133159	0.237582831	-0.387311933	-0.098267375	0.15638701	0.232950115	0.300826308	0.122583798	-0.216321269	0.000175749	-0.136287428	0.274109648
Potra2n10c21378	brown-2011	0.423730384	0.158831179	-0.072807988	-0.206829716	-0.457248685	-0.338538399	-0.33348837	-0.572741167	0.111924287	-0.420588354	-0.032414056	0.582881612	0.463449072	0.034286486	-0.114729166	-0.554615738	-0.270352281	0.182805734	-0.124979839	-0.339696395	0.146563939	0.320629347	0.292273799	0.170104686
Potra2n10c21379	turquoise-2011	0.193513541	-0.637467138	0.334107947	0.020313978	0.119678664	0.057037295	0.515240646	-0.233167337	0.226376698	0.305589464	0.514683707	0.096986167	0.341919883	-0.535286137	-0.457538699	-0.28628175	-0.164206838	-0.242046643	-0.342548442	-0.416615375	-0.482085155	-0.082712456	-0.094025697	0.01197929
Potra2n10c21382	brown-2011	0.38479913	-0.103030489	-0.193887247	0.227905262	-0.071762304	-0.26097875	-0.317580739	-0.18959944	-0.487953724	-0.542579457	-0.431191944	0.337798968	0.097455709	0.293205363	0.50909762	0.5152819	0.014738371	-0.357188712	0.070058877	-0.06261785	0.379698772	-0.06943875	0.211334509	-0.340931868
Potra2n10c21383	lightyellow-2011	-0.316939661	-0.169073831	0.410272666	0.179064746	0.356749829	0.057510566	0.105401343	-0.023906775	-0.432651538	-0.004463207	-0.164822085	0.018426375	-0.000151795	0.348198133	0.096724408	0.283137762	0.835929067	-0.048365446	0.385036222	-0.04929263	-0.012501792	-0.18379138	-0.066502008	-0.309831981
Potra2n10c21384	blue-2011	-0.202394428	-0.032130574	-0.087122569	-0.161421736	0.225336495	-0.120526837	-0.076476073	0.87034617	0.371580402	0.555884962	0.132162333	-0.812935295	-0.929416872	-0.053955398	-0.106920353	-0.065933	0.069408358	0.17714529	0.466997038	0.80987851	-0.015970586	0.197420081	-0.202459747	0.20107018
Potra2n10c21387	yellow-2011	-0.271839436	-0.023806022	-0.691664205	-0.62729277	-0.438073569	-0.560159407	-0.353194356	0.316325772	0.366120121	0.010548931	-0.164938842	-0.186677523	-0.564659294	-0.00187399	-0.027040789	-0.16410913	-0.029945292	0.620287176	0.533452653	0.79172388	0.386168819	0.661900113	0.380844267	0.331337846
Potra2n10c21388	tan-2011	-0.050829338	0.488920331	-0.322888319	-0.343149516	-0.356454937	-0.023231404	-0.277625429	-0.028800889	0.321921137	-0.032332299	-0.002185178	0.002857954	-0.041384224	0.311676121	-0.258038706	-0.245162314	0.094751259	0.789117022	0.211083739	0.193687212	0.039573193	0.286029075	0.071327069	0.531119969
Potra2n10c21390	turquoise-2011	0.041455748	-0.18381449	-0.044256116	-0.014021113	-0.011389752	0.449182348	0.259006303	-0.23176479	0.297339949	0.185824123	0.494239618	0.079122728	0.398563362	-0.000389493	-0.335158352	-0.319915713	-0.270149297	0.463722742	-0.199162815	-0.309505879	-0.351557189	-0.001835158	-0.121748626	0.179456567
Potra2n10c21392	black-2011	0.565160979	0.543116761	-0.22924444	0.122165554	-0.045501623	-0.434980789	-0.542805864	0.321802146	-0.250154382	-0.377545455	-0.372621749	-0.096313009	-0.384689833	0.362586105	0.618569365	0.238703154	-0.005422355	-0.015255675	0.140841535	0.387304507	0.390006636	-0.109390198	-0.092893202	-0.373858754
Potra2n10c21396	blue-2011	0.253610376	0.215896796	0.336963808	0.621341741	0.766929139	0.286950604	0.164303386	0.837808778	-0.235796097	0.390671925	0.10094603	-0.779746131	-0.62571699	0.172512575	0.382276568	0.434433207	0.312504441	-0.315511379	0.038159119	0.316743075	-0.228919535	-0.637513099	-0.728859162	-0.486463702
Potra2n10c21398	lightcyan-2011	-0.181409479	-0.087471753	-0.488112518	-0.544293541	-0.472548448	-0.688919121	-0.607958058	0.117026687	-0.027859732	-0.311631722	-0.554311	0.069355858	-0.483671187	0.296224534	0.117711734	0.372621087	0.202022627	0.189993042	0.704942282	0.672667582	0.593872435	0.551168446	0.582293733	0.255176279
Potra2n10c21399	brown-2011	-0.007954919	0.338188191	-0.110710395	0.003041379	-0.255914118	-0.49674815	-0.210405157	-0.365567803	-0.574451679	-0.67193321	-0.654917542	0.529516722	0.238846061	-0.025406153	0.59787584	0.311492206	0.194081769	-0.405756482	-0.164102798	-0.128583869	0.489800247	-0.093133146	0.319034332	-0.497612495
Potra2n10c21401	blue-2011	-0.210381267	0.000734198	-0.330470843	0.172636597	0.316575668	0.20935823	0.003561853	0.666606993	0.161546603	0.35094381	0.105249995	-0.627141587	-0.623046703	0.108967285	0.17153616	-0.095287718	-0.002467763	0.295316654	0.304004846	0.548367216	0.055810688	0.139892734	-0.244669093	0.037421431
Potra2n10c21407	blue-2011	0.087845855	0.127152902	0.000481134	0.139375912	0.420851638	-0.095813489	-0.153191406	0.959655312	0.083522431	0.412118535	0.015106859	-0.842646202	-0.960099481	0.185616321	0.200833976	0.216303311	0.23015757	0.032921756	0.450729518	0.774719994	0.017057136	-0.092793294	-0.393591565	-0.105099601
Potra2n10c21408	grey-2011	0.080506068	-0.181488526	0.140245598	0.289972962	0.258637569	0.339481522	0.116608713	0.047900008	0.153762244	0.249781596	0.271745046	-0.151986976	0.014798234	0.041521822	-0.254222398	-0.337845812	-0.02271704	0.018215842	0.02550458	-0.178336821	-0.222417223	0.079113619	-0.187530502	0.2737912
Potra2n10c21410	lightgreen-2011	0.275229316	0.067966494	0.015209737	-0.251683949	-0.128515071	0.178985866	0.02790886	0.233601936	0.875205882	0.559302109	0.653011416	-0.379314702	-0.165361256	-0.301875703	-0.73066715	-0.781523939	-0.631916011	0.389349514	-0.150652551	0.074587523	-0.431664495	0.282068129	-0.212394073	0.74744325
Potra2n10c21411	turquoise-2011	-0.638933403	-0.695629275	0.461168648	0.065298345	0.380400994	0.150849253	0.581084167	-0.079403032	-0.196093269	0.308637756	0.126898698	-0.016433718	0.113167621	-0.349798963	-0.154956037	0.064466481	0.440541889	-0.38295996	0.053711442	-0.184974058	-0.217164419	-0.107143115	0.018821005	-0.292405765
Potra2n10c21413	turquoise-2011	0.04266957	0.29816341	-0.113902422	-0.136502477	-0.420472051	0.102496787	0.003934881	-0.728195789	-0.011124594	-0.407618431	-0.003689515	0.657098151	0.780358412	-0.045340699	-0.039288356	-0.297498217	-0.302583172	0.226805952	-0.460651329	-0.575559309	0.020826285	0.018194099	0.213649857	0.034018164
Potra2n10c21416	blue-2011	0.402531441	0.465733821	-0.051433364	-0.066490066	-0.062952103	0.099238478	-0.241431148	0.283584828	0.185192307	0.067000618	0.118716041	-0.26310927	-0.198907419	0.32314707	-0.02155001	0.222420267	-0.159089874	0.336073215	0.005461154	0.216763304	-0.12064278	-0.23147383	-0.265264869	0.114619321
Potra2n10c21417	blue-2011	0.285326198	0.137737671	-0.310023081	0.026400468	0.102549005	0.132359789	-0.102512516	0.688998108	0.535311876	0.458954736	0.32832406	-0.68633287	-0.631202352	-0.021074511	-0.177824669	-0.194121408	-0.394666955	0.307943625	0.09874259	0.509267853	-0.156381946	0.134302772	-0.321287668	0.430515889
Potra2n10c21419	blue-2011	0.37246927	0.270592505	0.086680578	0.15253984	0.360027015	0.114759552	-0.263242329	0.797250332	0.28312683	0.428786841	0.258923431	-0.759248406	-0.73750902	0.416970283	-0.045401226	-0.072187544	0.087432219	0.359719129	0.41477617	0.559667116	-0.16072653	-0.071757149	-0.500365649	0.139520702
Potra2n10c21420	lightyellow-2011	0.037173064	0.05861564	0.233295307	0.50800015	0.446997877	-0.106734838	-0.126764193	0.123493312	-0.79946557	-0.322479489	-0.509782731	0.014456168	-0.161997648	0.545669687	0.630121079	0.654396512	0.874229961	-0.335073435	0.366625383	0.052590674	0.262488347	-0.362847694	-0.132277217	-0.631350201
Potra2n10c21422	pink-2011	-0.066639655	-0.239932945	0.153245959	0.666981552	0.696611382	0.427838531	0.197533772	0.281824097	-0.439901017	0.111735387	0.030649313	-0.277286303	-0.141863844	0.417723307	0.385200496	0.220881398	0.533420183	-0.03208774	0.262745339	-0.011305501	-0.060809738	-0.289108837	-0.381192289	-0.471753295
Potra2n10c21423	turquoise-2011	-0.381500156	-0.431846231	0.225018275	0.129134714	0.22302964	-0.002850234	0.643796063	-0.047176509	-0.131951542	0.205005794	0.065730036	0.003380654	0.130090565	-0.821598214	0.0379289	0.019227958	-0.065280527	-0.732159883	-0.477080425	-0.236445733	-0.159992298	-0.201495575	-0.008863907	-0.358396888
Potra2n10c21424	blue-2011	0.034846562	0.098273594	-0.005427602	0.250509382	0.460093725	-0.160845066	-0.037899317	0.891639367	-0.131554289	0.291712225	-0.135622385	-0.741799496	-0.882278947	0.030414502	0.404529919	0.389457878	0.273624712	-0.254772893	0.290524658	0.685268766	0.091077908	-0.216912711	-0.359530428	-0.335294994
Potra2n10c21427	turquoise-2011	-0.036271607	-0.165414704	0.207137254	0.183513229	-0.065723409	0.400078785	0.411386116	-0.769927171	-0.047235102	-0.136440359	0.231747277	0.58711566	0.911858199	-0.288926016	-0.24662051	-0.363108356	-0.224340979	-0.152678741	-0.600874847	-0.888992412	-0.272868358	-0.102618702	0.063229313	0.041080383
Potra2n10c21429	blue-2011	0.05203417	0.178423322	0.140734565	0.183027592	0.463630829	-0.208063138	0.007948357	0.849377442	-0.125351519	0.30847193	-0.069548139	-0.708572089	-0.811735677	0.006171212	0.373459914	0.308046401	0.352780994	-0.188351522	0.245889195	0.637679863	0.013527264	-0.302351627	-0.418300979	-0.448901509
Potra2n10c21431	lightyellow-2011	-0.527307712	-0.128025044	-0.138118144	0.334169771	0.315008092	-0.067559379	-0.004214837	0.065255762	-0.70994985	-0.294506633	-0.576525894	0.056581369	-0.16794036	0.353639048	0.626101656	0.4677231	0.814647212	-0.144368836	0.443010538	0.176907729	0.435020316	-0.010442055	0.129519498	-0.494888763
Potra2n10c21432	brown-2011	-0.149154471	-0.355849734	-0.000427231	-0.244006521	-0.428549393	-0.097663732	0.113132387	-0.796570743	-0.144487981	-0.380097194	-0.152724083	0.737245916	0.715293232	-0.258944125	-0.161484956	0.146860103	-0.19869749	-0.305766968	-0.303075879	-0.547604786	0.076281175	0.094649611	0.510176364	0.065419352
Potra2n10c21433	green-2011	-0.02531695	-0.094363762	0.816772766	0.368310596	0.615643129	0.574831445	0.562065434	0.327584857	0.098885394	0.655153671	0.489564538	-0.497354624	-0.058389676	-0.323486075	-0.333463882	0.056633992	0.006029429	-0.532980938	-0.362056345	-0.271471349	-0.653285029	-0.610765905	-0.600049068	-0.097193569
Potra2n10c21435	turquoise-2011	-0.083735287	-0.054606645	-0.186403202	-0.299162903	-0.600207149	-0.131196581	0.003720519	-0.939341615	-0.003112966	-0.493766183	-0.120542465	0.871517724	0.853225615	-0.23713471	-0.17556648	-0.314464323	-0.308031008	0.037034331	-0.384756699	-0.618528532	0.137467115	0.288171987	0.534612053	0.199344105
Potra2n10c21437	brown-2011	-0.264183449	-0.177359467	-0.037873774	-0.08118147	-0.337776493	-0.239586919	-0.042737338	-0.880235076	-0.554643105	-0.69766056	-0.49370289	0.909768581	0.7368424	0.060612203	0.247649452	0.189902888	0.269930434	-0.228648971	-0.077300243	-0.526016107	0.36725333	0.102388336	0.566428209	-0.279514006
Potra2n10c21438	brown-2011	-0.049028167	-0.0749644	0.143484086	-0.05905698	-0.21128862	-0.157527931	-0.30296149	-0.633681443	-0.443727332	-0.585991879	-0.354339336	0.682421024	0.514086921	0.355763497	0.255410669	0.070637271	0.13235556	-0.109138154	0.13328955	-0.357414723	0.347671927	0.08237389	0.402886524	-0.316893983
Potra2n10c21439	lightyellow-2011	0.105985219	-0.279036796	0.351397002	0.169598933	0.379698662	-0.030169665	0.112054811	0.125863911	-0.273289344	0.099387631	0.07213569	-0.115832377	-0.095507968	0.358543004	0.027970165	0.304295664	0.730759367	0.11211323	0.375698461	0.050241188	-0.178462079	-0.258764448	-0.226729237	-0.333765181
Potra2n10c21440	turquoise-2011	0.071002641	0.072234828	0.285965483	-0.084878943	-0.262831364	0.040269622	-0.148355975	-0.704279628	-0.234883992	-0.439543683	-0.125372088	0.664265427	0.691521236	0.159352549	0.004402793	-0.013914316	-0.136343504	-0.149799103	-0.208651553	-0.572643897	0.080323781	-0.086082812	0.262819478	-0.144514547
Potra2n10c21442	blue-2011	0.614971833	0.505585904	0.174338855	-0.090896968	-0.013071494	-0.307339485	-0.572557595	0.434149575	0.231078914	0.050167303	0.041156452	-0.333487648	-0.495829749	0.370238046	-0.002897239	-0.227607261	-0.074399061	0.206264995	0.299775073	0.398273901	0.048421472	0.032785957	-0.230967076	0.096469164
Potra2n10c21445	blue-2011	-0.220283797	-0.095642823	-0.146603028	-0.306934798	0.055250671	-0.271548415	0.02461239	0.683703856	0.273716232	0.427324824	0.026139918	-0.617559861	-0.765426195	-0.161382215	-0.124953817	0.253355987	0.178450878	0.115223471	0.358852469	0.735973732	-0.024464842	0.098272712	-0.072036928	0.16015432
Potra2n10c21446	turquoise-2011	-0.168435915	-0.264711899	0.125052603	0.306373201	-0.009610492	0.119641321	0.125531255	-0.733544416	-0.623004635	-0.527940719	-0.365004516	0.712495704	0.711847994	0.059011754	0.274658779	0.294719989	0.195559252	-0.508194345	-0.217007778	-0.67261291	0.194320234	-0.127803486	0.310683433	-0.318364276
Potra2n10c21447	brown-2011	-0.09448803	-0.409891955	0.087062508	-0.353660563	-0.363933406	-0.292193364	-0.142746756	-0.623163154	0.059081433	-0.257679083	-0.024227351	0.589420087	0.444669718	-0.063800278	-0.274164459	-0.427784725	-0.075469193	0.034857662	0.131183818	-0.299236476	0.143219231	0.45481741	0.502692485	0.151483813
Potra2n10c21448	brown-2011	-0.476860071	-0.193686261	-0.127264795	-0.34574439	-0.497747959	-0.391969509	-0.14372352	-0.81181344	-0.344038326	-0.614240429	-0.513523973	0.848154813	0.567558328	-0.061006546	0.102828943	-0.035067563	0.168059446	-0.139108479	0.063323571	-0.323634024	0.467696635	0.392468144	0.734565705	-0.058218944
Potra2n10c21449	royalblue-2011	0.23503506	-0.025433582	0.431678032	0.608370978	0.790088443	0.563971861	0.349934106	0.59581672	-0.068569455	0.545595989	0.403626028	-0.678206569	-0.334374916	0.304030409	-0.048484898	0.262948404	0.495231425	0.055335525	0.104297616	0.051576312	-0.532229165	-0.574690854	-0.771838551	-0.168118242
Potra2n10c21451	turquoise-2011	0.505875776	0.405302492	0.385956839	0.297327415	0.057402482	0.255727885	-0.298741184	-0.265714673	-0.166562177	-0.236397107	-0.0175122	0.222887657	0.330315171	0.509902762	-0.013587843	0.009932382	0.009898452	-0.054266238	-0.081112292	-0.431223527	-0.086252753	-0.265201116	-0.179526822	0.051415243
Potra2n10c21454	royalblue-2011	0.372962413	-0.017958965	0.660200223	0.677001246	0.868836337	0.286256635	0.435451699	0.656278289	-0.242140664	0.487133916	0.299370256	-0.665057327	-0.38374434	-0.055278092	0.185624172	0.351003026	0.395104091	-0.51586604	-0.157797047	0.017128164	-0.490398516	-0.795166934	-0.813080585	-0.579796305
Potra2n10c21455	brown-2011	0.219035711	-0.107533361	0.014296119	0.231890024	-0.148135761	-0.044908998	-0.143835202	-0.711441749	-0.44242318	-0.592765549	-0.292223568	0.718733641	0.64729329	0.24346568	0.19524421	0.052348919	0.107286005	-0.211548253	-0.103665431	-0.586614952	0.215017101	0.030134433	0.28978057	-0.138040866
Potra2n10c21457	green-2011	-0.102580804	-0.138908603	0.271623615	-0.180930042	0.209934842	0.385989446	0.473093785	0.487111249	0.772682124	0.909277787	0.764580302	-0.685513583	-0.313087957	-0.465297956	-0.788517934	-0.401192267	-0.253357879	0.242303429	-0.153540013	0.155202079	-0.695675846	-0.053807478	-0.435829077	0.54307999
Potra2n10c21458	yellow-2011	-0.230489969	-0.076297315	-0.190517878	-0.021162659	0.142956325	-0.507661556	-0.391014045	0.529804556	-0.403281459	-0.167028919	-0.57037907	-0.285682467	-0.747496863	0.291643255	0.608354382	0.511451721	0.43898916	-0.212620217	0.664253972	0.745060894	0.567791552	0.138420718	0.174999623	-0.421629353
Potra2n10c21459	blue-2011	0.056371515	-0.012754512	0.004369066	-0.148391956	0.255064501	0.045890648	0.015316504	0.835007614	0.545934134	0.682325474	0.438612425	-0.844774096	-0.784548274	-0.002093865	-0.306742485	-0.180667593	-0.017654647	0.418586158	0.349045959	0.672153068	-0.28785137	0.068318027	-0.395621153	0.267437422
Potra2n10c21460	magenta-2011	0.415520258	-0.201804241	0.593577444	0.403623137	0.508048257	0.603043299	0.658093541	0.109944919	0.258916405	0.61415244	0.762015654	-0.333284862	0.226613836	-0.244420785	-0.536920691	-0.080823884	0.009184301	-0.091890409	-0.469779678	-0.476443358	-0.879302428	-0.586437885	-0.683495142	0.083178201
Potra2n10c21462	brown-2011	-0.176004516	-0.084039708	-0.588319409	0.102878048	-0.217298586	-0.209126624	-0.167812273	-0.439872484	-0.484917837	-0.660528596	-0.489102601	0.565362899	0.326608805	0.193785929	0.612064128	0.074011452	0.109090848	0.106330943	0.075944536	-0.098995236	0.563057874	0.267300753	0.427425221	-0.364527355
Potra2n10c21463	yellow-2011	0.026385001	0.326242253	-0.78004735	-0.005017933	-0.230582687	0.048885829	-0.357615454	0.142157333	0.14303704	-0.187832581	-0.154693986	-0.074134868	-0.203267418	0.35664368	0.211926173	-0.139969465	-0.179496729	0.637356269	0.217484811	0.335203906	0.326539518	0.387794316	0.102526448	0.32924338
Potra2n10c21465	blue-2011	-0.393105412	-0.401370859	-0.045528673	-0.317993615	0.105102368	-0.237447461	0.22291033	0.527860971	0.217790354	0.439461112	0.115967319	-0.483597101	-0.575051487	-0.395550605	-0.085655436	0.143305935	0.042776914	-0.066875735	0.228452782	0.578455266	-0.044195514	0.09416483	0.010334818	-0.087549113
Potra2n10c21467	yellow-2011	0.164245804	0.245883369	0.097256622	0.116172695	0.131935343	-0.432124159	-0.516055086	0.316633863	-0.411027157	-0.268077381	-0.515685818	-0.125269781	-0.49805502	0.509944634	0.443770868	0.373754174	0.533282998	-0.179170724	0.549031345	0.416507235	0.408646764	-0.010156007	0.025017654	-0.266598741
Potra2n10c21471	yellow-2011	-0.309269087	-0.286123535	-0.228028374	-0.627308097	-0.346259477	-0.232619531	-0.01490276	0.048288438	0.519500155	0.285055818	0.177476321	-0.105029095	-0.210089281	-0.110715993	-0.600195368	-0.205575388	0.087534013	0.55505026	0.380441208	0.355421574	-0.082277917	0.500844523	0.276148418	0.630521798
Potra2n10c21474	turquoise-2011	0.196833849	0.161030936	0.118655979	-0.230055074	-0.454145147	0.117185529	-0.010026167	-0.810049384	0.151007461	-0.298730422	0.175973994	0.683364194	0.858767468	-0.066274323	-0.330270484	-0.394420362	-0.40407848	0.183519331	-0.459835993	-0.691483519	-0.146937015	0.030021932	0.210267117	0.204366154
Potra2n10c21476	yellow-2011	-0.132240288	-0.12311492	-0.409995017	-0.422930403	-0.156683383	-0.161343049	-0.281405529	0.589222407	0.559033029	0.384459094	0.128896825	-0.551272422	-0.735253908	0.073031216	-0.300963093	-0.113120173	-0.181506347	0.487022423	0.541751134	0.770204761	0.082180186	0.500661086	0.091639955	0.574982694
Potra2n10c21477	magenta-2011	0.429847863	0.051163995	0.401873871	-0.026763284	0.131639628	0.295787901	-0.069336522	0.261969475	0.582876405	0.503325204	0.595784529	-0.392947096	-0.156477209	0.058468354	-0.593164173	-0.472692879	-0.375065692	0.193579235	0.00345925	-0.018692981	-0.467279044	-0.01113959	-0.362032426	0.469476608
Potra2n10c21478	turquoise-2011	0.023480203	-0.55571755	0.162001223	0.472869974	0.484615381	0.320695077	0.665828893	0.025070486	-0.152028371	0.249562183	0.351833635	-0.094498607	0.208015966	-0.46220193	0.124468942	0.001855412	-0.086665933	-0.419904292	-0.43064744	-0.333679639	-0.336071846	-0.352355744	-0.304125211	-0.489598939
Potra2n10c21479	turquoise-2011	-0.029237984	-0.135120101	0.186722369	0.100229921	-0.144988519	-0.021090581	0.017534553	-0.847240608	-0.518022964	-0.580333014	-0.258468443	0.825511891	0.817792406	0.189077049	0.174200454	0.081674559	0.270476645	-0.15186432	-0.142309731	-0.67732719	0.14518025	-0.084914635	0.30976839	-0.339528115
Potra2n10c21481	turquoise-2011	0.138779639	-0.195832916	0.22120492	0.15322147	-0.121537217	0.322566006	0.185607728	-0.829874107	-0.20811192	-0.331344907	0.110063612	0.701368919	0.934632845	0.024136691	-0.111837227	-0.060573727	-0.17484715	-0.134167295	-0.430377668	-0.850537297	-0.157332696	-0.169573439	0.139402029	-0.093049556
Potra2n10c21482	blue-2011	0.339273753	0.397425731	-0.127667172	-0.229706462	-0.055708315	-0.248272909	-0.463186074	0.631211902	0.41220162	0.256200129	0.071112957	-0.557704766	-0.727663191	0.351672427	-0.186919919	-0.096508137	0.080047574	0.505679653	0.486232115	0.671677348	0.005781009	0.195366768	-0.195993529	0.430200856
Potra2n10c21484	blue-2011	-0.154510042	0.126579392	0.35707263	0.020221844	0.343230214	0.421556094	0.269613485	0.568617325	0.445289907	0.731547474	0.448411343	-0.706453445	-0.428550213	-0.113813506	-0.499621808	-0.112779091	0.05066027	0.11961422	0.026586269	0.21479726	-0.501160811	-0.187231521	-0.475127394	0.393534148
Potra2n10c21485	blue-2011	0.114058215	-0.207216295	0.173038109	0.380376235	0.657419822	0.380251885	0.313238924	0.830851551	0.249293604	0.731332814	0.46366964	-0.887312852	-0.657218615	0.001375911	-0.173174809	0.048144428	0.178780912	0.054394282	0.184326363	0.376697163	-0.444829279	-0.236266398	-0.628819874	0.077913066
Potra2n10c21487	blue-2011	0.081011209	0.128051906	0.085856968	0.091325208	0.40674567	-0.066451862	-0.086735493	0.955325819	0.145699428	0.47751805	0.084760072	-0.859537964	-0.926960822	0.0635474	0.131387229	0.212092676	0.116117885	-0.051649333	0.336816968	0.731493914	-0.059432178	-0.156782627	-0.417038714	-0.105279885
Potra2n10c21488	turquoise-2011	-0.061185161	-0.299877223	0.522528248	0.469612294	0.541390489	0.208044978	0.752651752	-0.026440646	-0.323848024	0.239560355	0.202803688	-0.053811913	0.247198979	-0.505495461	0.071560593	0.155211637	0.341774108	-0.620942109	-0.488734491	-0.441950287	-0.422348604	-0.588948456	-0.383633249	-0.559354918
Potra2n10c21491	yellow-2011	-0.075782939	0.090574039	-0.422668055	-0.13782551	0.077787102	-0.204665694	-0.310316937	0.779110351	0.22218741	0.266131169	-0.093383342	-0.659366834	-0.901553619	0.290444825	0.081039875	0.146378393	0.214334735	0.436805039	0.636925329	0.882823247	0.195559516	0.28524761	-0.084456768	0.248004842
Potra2n10c21492	blue-2011	-0.15538252	-0.049719465	-0.113984296	-0.205035006	0.123663562	-0.133421067	-0.21049872	0.674629459	0.311088466	0.415656988	0.050422122	-0.632967671	-0.797964187	0.242264609	-0.214336898	0.022843965	0.314537466	0.391051881	0.66585989	0.732117738	0.014909985	0.284802704	-0.093635068	0.379793916
Potra2n10c21493	blue-2011	0.017308377	0.033397505	-0.061913932	0.066154913	0.280837094	-0.083255521	-0.144251279	0.764730271	0.082011059	0.296472096	-0.003319354	-0.649490502	-0.764701464	0.018410605	0.258841166	0.160532316	-0.1080726	-0.123977544	0.268004868	0.640709917	0.105088639	-0.037460359	-0.227452469	-0.178238708
Potra2n10c21494	turquoise-2011	0.597839697	0.470999657	0.288521768	0.272798081	-0.033933063	-0.000945553	-0.044751795	-0.394106062	-0.144013097	-0.297005611	0.030240923	0.369103924	0.499942434	0.028277253	0.064864797	-0.257558324	-0.06802952	-0.14332142	-0.47396777	-0.567109386	-0.135463937	-0.301152863	-0.196426532	-0.151522517
Potra2n10c21496	green-2011	0.140152442	0.243488966	0.17150717	-0.202973027	0.127438048	0.22142526	0.094003126	0.59245516	0.720116512	0.722093193	0.597096303	-0.708156221	-0.477462769	-0.0687007	-0.619679468	-0.382243581	-0.116577807	0.517024142	0.077160622	0.354382765	-0.517928331	-0.014990547	-0.46736058	0.544873906
Potra2n10c21497	blue-2011	-0.307082393	-0.59532108	0.11912995	0.141248161	0.505277456	0.353584386	0.452530108	0.495526734	0.193548937	0.661566697	0.416591694	-0.597253176	-0.399887933	-0.042596521	-0.323129444	0.094750049	0.367207964	0.173221468	0.322330727	0.268374028	-0.396452246	-0.040910029	-0.311538164	0.125611261
Potra2n10c21498	brown-2011	0.015801567	-0.016947251	0.141371273	0.056414487	-0.157101437	-0.347665849	-0.239399042	-0.42804751	-0.555231906	-0.563197239	-0.571942149	0.530306665	0.265320044	0.107554256	0.342403851	0.412977669	0.218600498	-0.589146699	0.015607976	-0.245372704	0.385976954	-0.050932789	0.369231336	-0.290514104
Potra2n10c21500	blue-2011	0.351745827	0.704659761	0.230340751	0.088369811	0.03490826	-0.156036035	-0.288201962	0.334548361	-0.085081261	-0.066132268	-0.20647944	-0.235231137	-0.308142901	0.054340842	0.263203253	0.208397906	-0.116898543	-0.340010459	-0.169442812	0.170726103	0.075118365	-0.349848882	-0.250491039	-0.169672751
Potra2n10c21501	turquoise-2011	-0.190518185	-0.155366615	-0.32946215	0.230687222	-0.106844286	0.486084501	0.20177898	-0.445407394	-0.044242629	-0.157091299	-0.001573954	0.332349712	0.513030976	-0.067303962	-0.051283285	-0.010506324	-0.313690818	-0.032160002	-0.330905494	-0.471091512	0.001229536	0.095161524	0.167146467	0.283919307
Potra2n10c21503	blue-2011	-0.091859793	0.018329963	-0.205657979	-0.051251016	0.240720437	-0.274261588	-0.221362226	0.889558711	0.086986512	0.309483743	-0.122694901	-0.735693624	-0.985838196	0.127408264	0.234357823	0.235739069	0.210796292	0.07999491	0.55613464	0.894838811	0.196057779	0.116916912	-0.155689724	-0.060659011
Potra2n10c21504	blue-2011	-0.221119654	-0.153472683	-0.095223996	0.09196735	0.411255698	0.037163211	0.183764803	0.869096999	0.256011946	0.601929677	0.186056628	-0.835066241	-0.838072432	-0.218348171	-0.002421515	-0.015552372	0.076698922	-0.006812258	0.261690001	0.658135546	-0.106773085	0.046996134	-0.322193675	0.044547012
Potra2n10c21505	blue-2011	0.401943388	0.343019485	0.039992562	0.388605897	0.501721415	0.028102048	-0.169636949	0.880854449	-0.064665227	0.277409666	0.013945366	-0.764827782	-0.793478792	0.36647232	0.331954601	0.320159638	0.279111152	0.041736013	0.294102822	0.575316417	-0.051864708	-0.331561616	-0.571971037	-0.21916262
Potra2n10c21508	lightyellow-2011	-0.326230399	-0.207181064	-0.061286356	0.52661898	0.470990371	0.041774994	0.000410713	0.134685454	-0.856039695	-0.309280014	-0.565320301	-0.000224811	-0.180492824	0.515723782	0.734420978	0.771729062	0.859372427	-0.266018539	0.450603677	0.141412996	0.376492031	-0.227194506	0.002385197	-0.641018656
Potra2n10c21510	yellow-2011	0.460962288	0.428093397	-0.27095724	-0.182254766	-0.165626294	-0.186223413	-0.472010249	0.327719813	0.448504256	0.064783952	0.195057291	-0.2667242	-0.363990516	0.290231157	-0.06472775	-0.56692225	-0.272106038	0.672873295	0.249442676	0.404732762	0.064343786	0.313466807	-0.139043038	0.275255038
Potra2n10c21512	brown-2011	0.517727733	0.358489383	0.044613207	-0.220664395	-0.463881848	-0.286429818	-0.43419881	-0.575890183	0.08143567	-0.448683234	-0.049961489	0.577887747	0.48129219	0.260100237	-0.154843248	-0.42227149	-0.136693117	0.297318229	-0.065098721	-0.354295235	0.094615214	0.194128777	0.214127909	0.207150769
Potra2n10c21514	turquoise-2011	-0.308701651	-0.429573359	0.38875916	-0.231223455	-0.172056116	0.028499455	0.447198837	-0.659685926	0.070593985	0.021885983	0.214792187	0.510080472	0.6847402	-0.59834018	-0.40397593	-0.336109526	-0.182412976	-0.336204707	-0.441358933	-0.625009039	-0.241506244	0.022463946	0.258187226	-0.014723176
Potra2n10c21515	brown-2011	0.39552096	0.086458812	0.010623069	0.440755951	0.023561655	0.007743272	-0.178972084	-0.573336605	-0.629832763	-0.665086603	-0.330243126	0.629646307	0.585310412	0.469012857	0.472151954	0.212003618	0.26761118	-0.127029967	-0.089282825	-0.53563581	0.226434218	-0.198987811	0.081006548	-0.427741262
Potra2n10c21516	turquoise-2011	-0.418396704	-0.364240824	0.073338873	0.08008538	-0.066632242	0.125082178	0.325909834	-0.536186256	-0.325438137	-0.200421844	-0.230256485	0.460926548	0.501622538	-0.253028602	-0.048873821	0.309879785	0.153755329	-0.479355659	-0.235724157	-0.482399854	0.030710908	-0.045929437	0.312657972	0.005172167
Potra2n10c21518	brown-2011	-0.415839907	-0.51803486	0.055790338	-0.02230344	0.042475383	-0.149684612	0.357226647	-0.176498796	-0.361559802	-0.068902664	-0.259455976	0.188096713	0.110830539	-0.308196892	0.07439854	0.593113753	0.362814532	-0.513697354	-0.028733048	-0.088626941	0.051746012	-0.122280999	0.248688058	-0.230555385
Potra2n10c21520	turquoise-2011	-0.027252957	-0.337328561	0.050017931	-0.181411375	-0.150215769	0.314866531	0.41077703	-0.216533085	0.376581756	0.3016326	0.414694168	0.043310636	0.32951067	-0.41625236	-0.571659353	0.063113838	-0.405088898	-0.049007654	-0.402695458	-0.311487309	-0.442715166	-0.088951501	0.005877388	0.411407913
Potra2n10c21522	brown-2011	0.101309428	0.38376482	-0.219250489	-0.497799066	-0.612195284	-0.42579787	-0.38718708	-0.516731338	0.07311365	-0.472609347	-0.188169619	0.56290439	0.371393944	0.178611082	-0.040300922	-0.311885011	-0.022889876	0.523191264	0.042957046	-0.085917488	0.25507635	0.305432148	0.378979533	0.116649766
Potra2n10c21524	blue-2011	0.343537423	0.524571063	-0.1918461	0.184211229	0.194282491	0.130855184	-0.354895235	0.631837763	0.037398106	0.101741282	-0.027205026	-0.543911833	-0.572416114	0.58655333	0.241211412	0.293821931	0.122339968	0.414045116	0.315705618	0.509818616	0.036551802	-0.181580373	-0.391484901	0.035016985
Potra2n10c21525	turquoise-2011	0.282738566	0.537676486	-0.035066582	-0.32408084	-0.603678842	0.006276458	-0.321816519	-0.654021056	0.294351957	-0.3437308	0.054863208	0.57157036	0.627817812	0.073115928	-0.323922989	-0.532892872	-0.499149121	0.346036866	-0.342141298	-0.471082188	0.005422545	0.199966195	0.231478068	0.456900437
Potra2n10c21527	brown-2011	0.083681725	0.692585733	-0.09524672	0.270302489	-0.073005877	0.000420853	-0.443746348	-0.195610991	-0.546253777	-0.605263357	-0.593157233	0.309374743	0.149478808	0.565403038	0.587642073	0.325243745	0.233729436	-0.061467688	0.032338812	-0.114896314	0.436711099	-0.170329067	0.064570853	-0.253853768
Potra2n10c21528	blue-2011	-0.244936282	-0.108680957	0.035370932	-0.048999898	0.108706291	-0.392523372	-0.109697081	0.326313252	-0.127497907	0.013201566	-0.25459218	-0.190953057	-0.453016277	-0.248179309	0.330380948	-0.070566651	-0.002318387	-0.426096398	0.187801602	0.38540808	0.325675558	0.161438617	0.126027441	-0.336578977
Potra2n10c21531	green-2011	-0.188333831	-0.261153708	0.525053117	0.006617571	0.425521342	0.246750967	0.581283226	0.313635642	0.35837817	0.710847779	0.629012868	-0.461225489	-0.12912221	-0.454035303	-0.448231292	-0.449160314	0.1030588	0.031954915	-0.139448148	-0.024499713	-0.589952392	-0.193434592	-0.437713599	-0.055432679
Potra2n10c21534	turquoise-2011	0.28163417	0.238959991	0.181571471	-0.188075883	-0.308342672	0.129566926	-0.300734937	-0.487808595	0.053690778	-0.254235672	0.050009758	0.41326607	0.478634522	0.470939218	-0.283480516	-5.81E-05	-0.038382172	0.350120662	0.027697236	-0.357080878	-0.083887723	-0.028801217	0.107862154	0.273118062
Potra2n10c21535	brown-2011	-0.201147259	0.264201797	-0.312076316	-0.62658031	-0.66679523	-0.430848865	-0.652806065	-0.416142138	0.045049442	-0.514207372	-0.382677979	0.507453634	0.149182373	0.376477885	0.043563036	-0.215789708	-0.097842943	0.494980908	0.391499507	0.169043375	0.534579612	0.553928323	0.61366806	0.194829444
Potra2n10c21536	turquoise-2011	-0.212405711	0.101183102	-0.01173953	-0.100525406	-0.377951685	0.087028606	-0.074675857	-0.850774427	-0.212738963	-0.494367939	-0.236511635	0.774053377	0.779814092	0.148819665	-0.083090639	-0.138659291	0.06227832	0.094632709	-0.156865354	-0.608714547	0.156099373	0.156369247	0.406241989	0.154343897
Potra2n10c21537	turquoise-2011	-0.3283671	-0.067738634	-0.119704876	-0.158853797	-0.233990628	-0.107461486	0.116846654	-0.562299841	-0.227196133	-0.36225141	-0.148192229	0.561061635	0.536252007	-0.097856612	0.168979867	-0.174912818	0.089489901	0.139851421	-0.142767294	-0.309904234	0.180560082	0.110498291	0.314510007	-0.298571035
Potra2n10c21542	turquoise-2011	0.489271833	0.350316709	0.083611672	0.123412222	-0.211321031	0.402546524	-0.190351842	-0.4379973	0.190228226	-0.176920926	0.220171437	0.323579003	0.553745231	0.201235332	-0.225571578	-0.308497803	-0.582766494	0.117122031	-0.400538215	-0.559489507	-0.167684658	-0.071861222	-0.068077115	0.336901805
Potra2n10c21543	blue-2011	-0.222550083	0.238882296	-0.195459041	-0.187216979	0.110898742	-0.258358162	-0.016659141	0.751477498	0.254388662	0.373466099	-0.000991668	-0.655635636	-0.788413986	-0.201127798	0.094257558	-0.076115734	0.09117526	0.175228289	0.231102702	0.740478559	0.065973859	0.101051631	-0.18476019	-0.0030197
Potra2n10c21546	brown-2011	-0.081112935	-0.070420884	-0.333703791	-0.221807272	-0.297917361	0.116193081	-0.19533442	-0.298923336	0.003713759	-0.230044816	-0.064395609	0.278530577	0.245546535	0.439914959	-0.07949457	0.223903601	0.041399083	0.535724067	0.240915325	-0.016964158	0.111762399	0.174973719	0.256852961	0.23011951
Potra2n10c21550	darkturquoise-2011	-0.256182428	-0.070970484	0.095074089	-0.246189525	-0.063868861	-0.305094036	-0.054248516	0.108681008	-0.231535681	-0.059258571	-0.328892594	-0.031179141	-0.233238505	0.062657247	0.072729163	0.645776155	0.429739464	-0.194473949	0.27171585	0.283101299	0.138095854	-0.113003083	0.170148404	-0.124724151
Potra2n10c21551	blue-2011	0.085345382	-0.268654116	0.450568932	-0.055977974	0.32384326	0.040325843	0.232962659	0.565037802	0.404840125	0.651900863	0.47682407	-0.611002687	-0.469789661	-0.431187734	-0.317806331	-0.190742904	-0.29788234	-0.316387232	-0.052452747	0.257355059	-0.384045837	-0.141308474	-0.339170353	-0.011678161
Potra2n10c21556	blue-2011	-0.120458225	-0.241905929	-0.321147355	-0.018602271	0.0728476	0.348273482	0.332303288	0.372563292	0.532090597	0.549467814	0.424418224	-0.486959353	-0.277038741	-0.324731485	-0.423067437	-0.124934255	-0.323808806	0.235723366	-0.097357114	0.20701227	-0.329409516	0.141032567	-0.180410193	0.551918908
Potra2n10c21559	yellow-2011	-0.097418486	0.010692997	-0.470096752	-0.080742034	-0.006941387	-0.522847505	-0.43488634	0.501980036	-0.28770557	-0.234556019	-0.517494349	-0.245377706	-0.698852627	0.283837677	0.640154752	0.436086265	0.234632997	0.016748495	0.572432565	0.779159972	0.59442384	0.209667661	0.193896976	-0.356882488
Potra2n10c21560	blue-2011	-0.34496657	-0.168168145	-0.131935776	0.10738933	0.142799204	0.203219546	0.322017455	0.267651608	-0.071117103	0.198070892	-0.072939291	-0.270914899	-0.200586013	-0.352513466	0.11997987	0.500593199	-0.152871681	-0.433697703	-0.214398276	0.133130949	-0.028186456	-0.205233213	-0.040096148	-0.063832833
Potra2n10c21561	yellow-2011	0.094411858	0.613212249	-0.442083072	-0.241481872	-0.346639912	-0.130862082	-0.44619792	0.264154158	0.432213659	0.004987571	-0.083378081	-0.21843642	-0.367000456	0.074256824	-0.086466375	-0.397043196	-0.379171049	0.408801798	0.087588445	0.389068958	0.212435178	0.39564751	0.057880149	0.569152672
Potra2n10c21562	brown-2011	-0.400011167	-0.319953379	-0.560479211	-0.603600823	-0.636156454	-0.425577891	-0.326505015	-0.515597576	0.151387457	-0.388059048	-0.221416822	0.561732534	0.236428342	0.014469649	-0.078801613	-0.442875041	-0.172886148	0.483168854	0.349477175	0.104438087	0.485191724	0.823684621	0.756761203	0.273085535
Potra2n10c21565	blue-2011	0.049907415	0.187560672	0.596050681	0.07901924	0.306503407	0.019472933	-0.069100248	0.217480815	-0.207531005	0.099361755	-0.0006598	-0.191691647	-0.160896987	0.247112113	0.113408863	0.199474301	0.31886124	-0.17978489	0.149916419	0.060414535	-0.10082013	-0.386958956	-0.267673497	-0.401534839
Potra2n10c21566	brown-2011	-0.786387402	-0.383168489	0.074666035	-0.517236577	-0.267391128	-0.140599491	0.203772443	-0.264795143	0.186088496	0.128389653	-0.026133958	0.195113778	0.123359613	-0.489526482	-0.344551638	-0.259707863	-0.069968916	-0.119383272	0.040813009	-0.008784297	0.070674432	0.383458809	0.456616509	0.19906197
Potra2n10c21567	blue-2011	0.162043069	0.665930363	-0.300485381	-0.225375943	-0.163092322	-0.049626257	-0.318814038	0.482245929	0.530170695	0.236869718	0.149174253	-0.46092032	-0.491574783	0.127607682	-0.163996477	-0.446729353	-0.209811804	0.645293456	0.135059973	0.491824895	-0.011145642	0.231209661	-0.211858119	0.472165394
Potra2n10c21568	yellow-2011	-0.023965341	0.113355378	0.165497849	-0.058390679	0.062218755	-0.434783786	-0.391576318	0.320818172	-0.204238897	-0.088615861	-0.399093757	-0.176351126	-0.515777594	0.202008631	0.22106604	0.213150865	0.332803388	-0.294891719	0.453919763	0.420126707	0.326341408	0.093293413	0.100159089	-0.111872863
Potra2n10c21569	blue-2011	0.069375619	0.233873629	-0.089895868	0.083668708	0.341893629	-0.10647367	-0.185778528	0.955504493	0.14611354	0.397282417	0.004437426	-0.838310734	-0.962888405	0.171727534	0.18596037	0.152956651	0.176046937	0.125783289	0.424557742	0.803523799	0.041586519	-0.040860968	-0.372869747	-0.026992817
Potra2n10c21570	turquoise-2011	0.32370164	0.647762383	0.166389327	0.362681867	0.00526683	0.351877795	0.124395234	-0.295307001	-0.149705498	-0.205826765	0.004328247	0.230252436	0.502772614	-0.084974377	0.140273222	-0.014710482	-0.274758503	-0.248778053	-0.722548544	-0.582601302	-0.172082168	-0.481716129	-0.276958035	-0.108790918
Potra2n10c21572	blue-2011	0.431936507	-0.092933658	0.02423051	-0.253327807	-0.182224535	-0.375243565	-0.323545994	0.227509181	0.274971841	0.070525399	0.048334212	-0.15807366	-0.341670432	-0.053394952	-0.168513987	0.029826389	-0.330678413	-0.14915775	0.146412551	0.296490428	0.035469287	0.14812631	0.07877372	0.209264508
Potra2n10c21575	yellow-2011	-0.148252537	0.113215063	-0.278497536	-0.190067646	-0.028128252	-0.208917981	-0.275246902	0.567867065	0.149307373	0.126855984	-0.137755504	-0.438403802	-0.653727047	-0.023904975	0.240027495	0.074480456	-0.260005229	0.003302585	0.266077083	0.659044814	0.286238271	0.186904316	0.041846207	-0.036297424
Potra2n10c21577	turquoise-2011	0.123250791	0.380482843	-0.108711913	-0.599678404	-0.732932464	-0.110230725	-0.345518874	-0.551238788	0.509889282	-0.186010604	0.091136544	0.456592674	0.438688987	-0.000910255	-0.574328869	-0.512231982	-0.486188566	0.461435602	-0.151169637	-0.249190372	-0.009169836	0.399503186	0.361309234	0.738882182
Potra2n10c21578	turquoise-2011	-0.179757849	-0.230040198	0.635277242	0.089554456	0.17052487	-0.040076318	0.388458841	-0.292497133	-0.344940366	-0.014015777	-0.071629207	0.246778175	0.339575057	-0.402662688	-0.010775891	0.266690921	0.210239975	-0.772800285	-0.343421574	-0.43972202	-0.169259431	-0.407226001	0.009512509	-0.414463209
Potra2n10c21579	turquoise-2011	0.286275438	-0.010119071	0.518249584	0.170491266	0.117706898	0.015436492	0.095299197	-0.393785876	-0.355690653	-0.196498979	-0.018534498	0.35012196	0.450963927	0.231757793	-0.046420845	0.282933847	0.470018739	-0.170661992	-0.089380179	-0.479906562	-0.210508041	-0.410080067	-0.108407432	-0.263168385
Potra2n10c21580	turquoise-2011	0.18426464	0.092142345	0.09654636	-0.368405226	-0.358601378	0.264075171	-0.062589399	-0.376705663	0.599447526	0.16771992	0.486066844	0.187216831	0.415231249	0.091002188	-0.760999033	-0.546362947	-0.348342943	0.618157665	-0.094827723	-0.31762597	-0.372186985	0.219820875	0.031882508	0.711778377
Potra2n10c21581	royalblue-2011	0.239600756	-0.318076865	0.414636673	0.704328363	0.787222177	0.615846179	0.500420057	0.377975608	-0.00778511	0.526416803	0.541966259	-0.495406808	-0.087556646	-0.042516094	-0.050273555	-0.128985042	0.087139086	-0.195950506	-0.164660477	-0.217202554	-0.530958455	-0.429593215	-0.670389195	-0.239224284
Potra2n10c21582	blue-2011	-0.148794915	-0.34611041	0.239942741	0.305460924	0.663191925	0.452976206	0.455487117	0.731801021	0.223569712	0.753224258	0.510489256	-0.808189082	-0.525541003	-0.172315791	-0.129405782	-0.023588548	0.044431539	-0.036885226	0.079535369	0.298480287	-0.435564927	-0.247065803	-0.552673625	-0.112580222
Potra2n10c21584	brown-2011	-0.219650473	0.254945131	-0.597961861	-0.067812934	-0.306926071	-0.403574293	-0.247990771	-0.246209198	-0.330111069	-0.574021607	-0.536417048	0.399848029	0.090383877	0.088803479	0.556399504	-0.080879784	0.165349691	0.209171611	0.093743183	0.122498189	0.585215143	0.325420487	0.379776146	-0.244737365
Potra2n10c21585	turquoise-2011	0.251739272	0.244484164	0.293795324	0.15098674	-0.160158896	0.394531408	0.04929458	-0.740809526	-0.060575324	-0.283117165	0.145747599	0.593729214	0.873094581	0.0987722	-0.191268853	-0.262383746	-0.262132717	-0.011221291	-0.505816133	-0.840854495	-0.208370834	-0.202120499	-0.003638647	0.08781495
Potra2n10c21586	turquoise-2011	0.057793809	-0.143661309	0.151642709	0.448135723	0.308637479	0.190605837	0.146326052	-0.23503824	-0.692482758	-0.340893117	-0.226239734	0.275766818	0.342058434	0.35687981	0.503873722	0.643493648	0.450903082	-0.242679989	-0.038048928	-0.319445829	0.054079424	-0.486906775	-0.097234699	-0.674822489
Potra2n10c21587	brown-2011	-0.280310082	-0.16561948	-0.228465811	-0.164956135	-0.459106019	-0.169663061	-0.238551613	-0.908842707	-0.394927188	-0.722267404	-0.457887742	0.927147694	0.719197078	0.2439959	0.166150214	-0.027831002	0.114718771	0.062762573	0.088554905	-0.45482989	0.459780407	0.36577676	0.669202174	-0.034833148
Potra2n10c21588	turquoise-2011	-0.024952186	-0.132776934	-0.207202439	-0.173054276	-0.461817095	-0.154522933	0.170290724	-0.735199201	-0.061528872	-0.395550838	-0.115917915	0.695823431	0.699863684	-0.440051559	-0.057383878	-0.087764813	-0.334878177	-0.218642862	-0.520352298	-0.53420921	0.080423402	0.110616568	0.411871275	0.044180135
Potra2n10c21589	blue-2011	0.125210183	0.041272279	0.200729446	0.256124566	0.58098066	0.041789613	0.095329021	0.967004325	0.04976837	0.548231994	0.157970703	-0.899817444	-0.871173985	0.062925681	0.12518666	0.331844454	0.302041616	-0.108301089	0.281235718	0.625137827	-0.207435075	-0.33682728	-0.561991751	-0.204716032
Potra2n10c21590	yellow-2011	0.203786884	0.369897861	0.004837895	-0.471943008	-0.283701304	0.052573191	-0.31897748	0.214188725	0.735359978	0.332927985	0.424360335	-0.288213478	-0.218178426	0.143161444	-0.560413906	-0.571382029	-0.422270656	0.694044257	0.151194907	0.269738076	-0.212809679	0.276473848	-0.104410107	0.624401941
Potra2n10c21592	green-2011	0.208137556	-0.053375139	0.313991866	0.622130274	0.658803143	0.771200893	0.600434998	0.332349446	0.026004456	0.537944552	0.526783181	-0.498436557	0.016120388	0.026839714	-0.186049361	0.23038532	0.207367572	0.004070337	-0.303278877	-0.261351947	-0.680074613	-0.637222013	-0.740457667	-0.028729327
Potra2n10c21594	yellow-2011	-0.298756947	-0.281001924	-0.515998752	-0.002259299	0.010518012	-0.193944801	-0.049638625	0.387110214	-0.13039732	-0.013169686	-0.338546704	-0.257601354	-0.511931777	-0.095366822	0.334696341	0.481945963	0.002611792	-0.211548241	0.258927094	0.525998548	0.357095268	0.194849498	0.20876522	-0.035250639
Potra2n10c21595	blue-2011	0.030075262	0.405912347	-0.180176873	0.11127495	0.257728854	-0.18079684	-0.110700677	0.684963243	-0.060722759	0.140395078	-0.118924201	-0.548285054	-0.66656195	0.166456169	0.390885383	0.116296376	0.338549662	0.238282723	0.262038164	0.614025554	0.120425075	-0.117829811	-0.325929746	-0.276182023
Potra2n10c21596	yellow-2011	-0.380394775	-0.158172669	-0.334458921	-0.143703489	0.178986319	-0.314663201	-0.083623898	0.771943767	0.052939634	0.284755602	-0.173894773	-0.626706772	-0.901944243	-0.014703877	0.236575841	0.208928459	0.289616644	0.117131004	0.56655548	0.885008931	0.258565452	0.241086647	0.000219056	-0.081651063
Potra2n10c21598	brown-2011	-0.079333923	-0.103905537	-0.460881566	-0.080260319	-0.28980532	-0.41089914	-0.36379931	-0.109874241	-0.415575075	-0.531361264	-0.653962629	0.288608646	-0.11020504	0.170246749	0.478886664	0.647120774	0.048366222	-0.302113638	0.23224541	0.235000183	0.588391636	0.178708969	0.482538312	-0.132714496
Potra2n10c21605	midnightblue-2011	-0.606553048	-0.422574574	-0.628122333	-0.785337384	-0.652669611	-0.495526289	-0.173598066	-0.197148916	0.309877296	-0.120338563	-0.216372412	0.24970098	-0.100464047	-0.28973924	-0.204659589	-0.1361722	-0.236761493	0.303509565	0.333562465	0.4075334	0.415136872	0.783456633	0.75647696	0.413659092
Potra2n10c21606	turquoise-2011	-0.015144811	-0.376615884	0.119185676	-0.236454765	-0.209816573	-0.0395352	0.360593396	-0.291381905	0.264255199	0.129859815	0.283754428	0.206912327	0.348773762	-0.738386065	-0.301808157	-0.183451607	-0.622719564	-0.42032551	-0.550828488	-0.322526168	-0.224487272	-0.013093398	0.154127882	0.025427074
Potra2n10c21613	turquoise-2011	0.110978791	0.262205347	-0.047574469	-0.24258745	-0.535586345	-0.054048429	-0.197209506	-0.78656503	-0.112989678	-0.528313851	-0.209665526	0.742464055	0.724334419	0.175435188	-0.12258373	0.070215956	-0.084578809	0.137052823	-0.23460774	-0.517900767	0.10242529	0.030229747	0.362522952	0.197410117
Potra2n10c21614	blue-2011	0.007100812	-0.059216842	0.65290956	0.141626407	0.500235058	0.035697432	0.454722362	0.564312596	0.093684073	0.597090674	0.315605212	-0.596590269	-0.402307099	-0.534268763	-0.116723667	0.083783226	0.057927276	-0.5939615	-0.257217498	0.125345078	-0.440685673	-0.504512637	-0.499697647	-0.324303464
Potra2n10c21615	pink-2011	0.088219924	0.004965667	0.434366212	0.782830134	0.772167143	0.632769821	0.408707649	0.183462775	-0.378114734	0.213010997	0.234676085	-0.261638099	0.101898605	0.254054431	0.248399954	0.098110591	0.441753664	-0.123542264	-0.12904423	-0.327282953	-0.351925463	-0.589355469	-0.628446156	-0.496432216
Potra2n10c21617	turquoise-2011	0.288105293	-0.01863073	0.242170044	-0.02820686	-0.277063225	0.145525728	-0.054547885	-0.717362201	0.004440102	-0.308262276	0.120441673	0.622534363	0.763380384	-0.039416946	-0.182822687	-0.265380649	-0.474504282	-0.168248572	-0.419826617	-0.697840457	-0.085482824	-0.035317487	0.184630789	0.04679807
Potra2n10c21618	turquoise-2011	-0.220567419	-0.269649531	0.490276162	0.347687644	0.456974733	0.321601957	0.545264486	-0.143924167	-0.462102195	0.084636817	0.068262703	0.068173112	0.322249097	-0.022694818	0.107204798	0.453266437	0.562894	-0.310917285	-0.172753497	-0.387434966	-0.306118222	-0.579684077	-0.256980108	-0.544517767
Potra2n10c21620	brown-2011	-0.325113706	-0.524793245	0.091877366	-0.308394646	-0.337970974	-0.227633374	0.258695472	-0.719928005	-0.132729465	-0.266656835	-0.091842092	0.673679309	0.63234906	-0.488609038	-0.133894515	-0.032348095	-0.140083797	-0.381350446	-0.284744528	-0.467489248	0.069458874	0.142734387	0.514639715	-0.134591996
Potra2n10c21621	brown-2011	-0.218910161	-0.245892846	-0.07336755	-0.031121056	-0.329192709	-0.095142185	-0.164747557	-0.794669202	-0.472656851	-0.643419581	-0.47887976	0.811844321	0.637285621	0.151378796	0.187327022	0.254848246	0.047090392	-0.318724267	-0.012773678	-0.481175558	0.392538152	0.170145704	0.58832326	-0.084230143
Potra2n10c21622	brown-2011	-0.099002182	-0.20386657	0.208313952	-0.040838351	-0.005648089	-0.198795137	-0.046539616	-0.328799774	-0.462635167	-0.306845768	-0.304245725	0.363002652	0.226609081	0.362413841	0.092244311	0.500646943	0.703461453	-0.026800604	0.313616007	-0.133259984	0.105967919	-0.121583496	0.196644748	-0.246298243
Potra2n10c21624	darkturquoise-2011	-0.361576982	0.127981543	-0.168415506	0.346549468	0.191378115	0.098758953	0.179885757	0.027118808	-0.61029097	-0.27834337	-0.475602799	0.063466926	0.020524738	-0.021657025	0.649346296	0.648021151	0.260521622	-0.437389539	-0.173286117	-0.018871294	0.27669366	-0.342228783	0.010046426	-0.537930996
Potra2n10c21625	turquoise-2011	0.218507058	0.537725256	0.062499758	-0.022246459	-0.30884223	0.131362208	-0.176566818	-0.601968509	-0.034285812	-0.403260628	-0.011441107	0.548682734	0.665346144	0.16809249	0.014949048	-0.382851248	-0.251604309	0.233541556	-0.373038861	-0.541131926	0.024715443	-0.053450455	0.063358379	0.004643924
Potra2n10c21626	blue-2011	-0.246638906	-0.07884078	0.000138352	-0.063495072	0.321150173	-0.15426867	0.050985991	0.853670312	0.242613645	0.534194424	0.097794713	-0.781349283	-0.883724678	-0.217260649	0.027733905	-0.058250617	0.086653466	-0.049342209	0.335336653	0.732986168	-0.008098316	0.093813943	-0.23159525	-0.030784922
Potra2n10c21628	yellow-2011	-0.690186806	-0.429330514	-0.291382811	-0.256160148	-0.120830465	-0.319219364	0.099913517	0.058212848	-0.023946952	0.034998834	-0.300685509	-0.00726337	-0.270545585	-0.376928655	0.015606353	0.015841283	0.153290538	-0.21217511	0.259453412	0.318514706	0.317834523	0.456169751	0.435711019	0.117600846
Potra2n10c21629	yellow-2011	-0.195834293	-0.253906564	-0.248014349	-0.393952666	-0.183867724	-0.241981481	0.019868496	0.227338572	0.381153223	0.214444032	0.165748449	-0.189489876	-0.283934049	-0.434080672	-0.079842101	-0.30784837	-0.484859351	0.061842595	0.017313533	0.373776518	0.082012237	0.328988129	0.172882306	0.035424278
Potra2n10c21630	yellow-2011	-0.256810504	0.57090392	-0.042068998	0.073253775	0.076112433	0.006373645	-0.293373215	0.216842921	-0.296133639	-0.170824861	-0.412649675	-0.131081936	-0.273751478	0.483481063	0.349548767	0.263780688	0.478690005	0.18806651	0.321507844	0.28244999	0.2844664	-0.080316596	-0.055444312	-0.109723661
Potra2n10c21631	turquoise-2011	-0.072239687	0.217365454	0.089011051	0.170723256	-0.195968577	0.235340271	0.046438227	-0.742437164	-0.428105681	-0.526114925	-0.28453827	0.693002684	0.794821073	0.058855361	0.199681338	0.206993342	-0.084356001	-0.303031273	-0.461463887	-0.705742693	0.113406764	-0.239307324	0.21058797	-0.179161733
Potra2n10c21632	blue-2011	0.394245799	0.013650509	0.267934095	0.451433111	0.642372805	0.372412939	0.284849446	0.799560119	0.314349033	0.689599477	0.571902148	-0.84925982	-0.549479504	-0.140360773	-0.094666243	-0.202510528	-0.153663287	-0.061567886	-0.113510593	0.234039504	-0.493506667	-0.347736551	-0.751747474	-0.063266044
Potra2n10c21633	yellow-2011	-0.223740509	-0.221918287	0.031800092	-0.371773782	0.039924021	-0.28243472	-0.127174557	0.415575469	0.372106116	0.384007498	0.178282142	-0.398103435	-0.555888493	0.051549751	-0.311392636	-0.383831523	0.269378739	0.44026649	0.607329656	0.562566242	-0.01246525	0.419416343	0.026944222	0.241003008
Potra2n10c21634	turquoise-2011	0.269593276	0.223772862	0.402152927	0.033905906	-0.14962378	0.384353354	0.21113122	-0.658808522	0.120896768	-0.071259918	0.33885644	0.466872319	0.832054213	-0.062049955	-0.42066543	-0.30877303	-0.224146575	0.07119085	-0.57252603	-0.813254383	-0.42759729	-0.272951937	-0.115214967	0.17979567
Potra2n10c21636	turquoise-2011	0.053994862	-0.185078951	0.153103298	0.053334988	-0.216315646	0.368934306	0.363479735	-0.818341961	0.033065572	-0.155317248	0.235831725	0.628419983	0.942053946	-0.292188421	-0.361967858	-0.187314178	-0.341388444	-0.151327647	-0.633360882	-0.882370462	-0.302918513	-0.112536205	0.134479854	0.190043775
Potra2n10c21640	blue-2011	-0.035699215	0.114530275	-0.00455811	0.085912435	0.389240652	-0.200938264	-0.129258431	0.92142152	-0.001958798	0.345505151	-0.082182705	-0.776495269	-0.946753622	0.093314647	0.302849353	0.243447548	0.261330864	-0.058823506	0.42989358	0.793326407	0.104869274	-0.087010353	-0.313267254	-0.243003861
Potra2n10c21641	blue-2011	0.021050036	-0.027797555	0.064912399	0.151523265	0.490309484	0.241967048	0.179836962	0.917876973	0.338914685	0.69425094	0.398883295	-0.923301522	-0.774538022	-0.070249697	-0.076858371	0.00940939	-0.037886334	0.114536293	0.173036185	0.575593468	-0.30644931	-0.170626736	-0.540873259	0.015512339
Potra2n10c21643	turquoise-2011	-0.003737392	0.072948819	0.319943138	0.279568567	-0.011300066	0.17562237	-0.004509524	-0.71187757	-0.57230154	-0.517057239	-0.303913228	0.674091152	0.729756705	0.271817762	0.20222093	0.238423403	0.264530126	-0.331129629	-0.206275149	-0.70251635	0.096484521	-0.264173458	0.156017494	-0.284340322
Potra2n10c21644	turquoise-2011	0.239991099	0.141365651	0.191169849	0.244772794	0.0919029	0.606628752	0.540387353	-0.296503148	0.244733907	0.222886001	0.566885063	0.092194119	0.621701109	-0.362887573	-0.313145646	-0.3152775	-0.443247062	0.044841443	-0.805337274	-0.670625754	-0.587982291	-0.410012686	-0.38910385	0.066889081
Potra2n10c21645	magenta-2011	0.728037519	0.302138795	0.487390177	0.20048465	0.210914632	0.43448141	0.063819856	0.257865721	0.519554236	0.49189889	0.650045306	-0.411120999	-0.025501778	-0.020281992	-0.542517679	-0.306707008	-0.449200357	0.018984417	-0.359493773	-0.229636737	-0.647258849	-0.358579928	-0.603339823	0.400927414
Potra2n10c21646	turquoise-2011	0.064574031	-0.262395789	-0.101852615	0.303355246	0.152780003	0.602588171	0.29691703	-0.134394466	-0.029455216	0.092203035	0.23711934	0.014632405	0.315545191	0.112033247	-0.105406904	0.350886856	-0.155611071	0.03880948	-0.227325065	-0.326264262	-0.279007845	-0.25540877	-0.155141761	0.114422791
Potra2n10c21648	brown-2011	-0.143506537	0.121641066	-0.357623381	-0.673279738	-0.78233409	-0.287001359	-0.444806183	-0.581581791	0.193504865	-0.413982692	-0.250227386	0.575984313	0.345635345	0.24009537	-0.312485192	-0.028799877	-0.12865653	0.499402725	0.211162962	-0.031230458	0.289238129	0.499216988	0.629876824	0.568463412
Potra2n10c21651	red-2011	-0.330218885	-0.028422159	-0.430627561	-0.318455617	-0.332563734	-0.242698935	-0.52947553	-0.15070578	0.015834707	-0.294130137	-0.339190857	0.217616389	-0.125540708	0.519465422	0.009084955	-0.221989953	0.253109047	0.586442278	0.700400356	0.315728489	0.490186612	0.688444551	0.485203367	0.363780197
Potra2n10c21652	turquoise-2011	0.198373377	-0.14499699	-0.026506862	0.132386278	-0.256338333	0.105788371	0.101496532	-0.862571884	-0.219751284	-0.483641492	-0.027964741	0.791955946	0.903173828	-0.085155952	0.022436463	-0.165905516	-0.25829921	-0.153735766	-0.46973915	-0.787302995	0.018825503	-0.007393521	0.262775608	-0.087038696
Potra2n10c21653	green-2011	0.013800798	-0.257272409	0.245485994	-0.183721566	0.236052715	0.154354224	0.421832003	0.563353961	0.750346577	0.882504503	0.740998893	-0.70535126	-0.436775579	-0.520790254	-0.697358257	-0.487197753	-0.215870099	0.187923065	-0.06302765	0.268393278	-0.618788009	0.031206526	-0.410054638	0.415939133
Potra2n10c21654	brown-2011	-0.18321548	0.032310308	-0.21030555	-0.562412097	-0.695751218	-0.272587761	-0.309701311	-0.735840618	0.144042392	-0.457525458	-0.149310626	0.726073784	0.563584698	-0.065692669	-0.148337041	-0.460230384	-0.429381639	0.241552178	-0.070160568	-0.268881613	0.316325123	0.501929731	0.629930403	0.216641809
Potra2n10c21655	brown-2011	-0.05940837	0.050056423	-0.354213209	-0.492314927	-0.754900055	-0.317749166	-0.283696184	-0.8871349	0.061419176	-0.591823982	-0.21271923	0.874730309	0.703203177	0.020627894	-0.151581776	-0.38230846	-0.226901784	0.373365096	-0.082638169	-0.376280627	0.308924078	0.504951221	0.650864819	0.293536135
Potra2n10c21656	blue-2011	0.005214066	-0.052005367	-0.133933086	0.202624923	0.277085989	0.259249948	-0.1329601	0.469696347	0.144685851	0.295838309	0.095158196	-0.48563893	-0.481274431	0.411740317	-0.113261571	0.038441371	0.228845176	0.325466073	0.468852571	0.35605936	-0.051491689	0.142358544	-0.211606204	0.360809575
Potra2n10c21659	magenta-2011	0.618524711	0.06014217	0.686427383	0.607545401	0.64301876	0.571706155	0.436757296	0.294496318	0.067971035	0.511135671	0.57966754	-0.447434983	0.035129591	0.006503945	-0.290364845	0.105004874	0.115207746	-0.24840296	-0.376672572	-0.378172376	-0.762200804	-0.737956142	-0.8129931	-0.05679854
Potra2n10c21660	blue-2011	0.011386354	-0.061451278	-0.109138021	0.053639633	0.370701699	-0.129442036	-0.077958278	0.937262312	0.172947466	0.467699357	0.077246277	-0.834551491	-0.95904079	0.086701938	0.106413522	0.162733849	0.205908614	0.109305383	0.484116173	0.810325612	-0.001159687	0.029399843	-0.316205307	-0.02031444
Potra2n10c21661	blue-2011	0.166559099	0.159185392	0.200353878	0.322473284	0.599260491	0.10046172	0.126037327	0.975501526	0.063937939	0.555490998	0.17924156	-0.917775437	-0.842761893	0.015441933	0.146366865	0.274150075	0.235686101	-0.132780254	0.163328112	0.571401086	-0.238548471	-0.39009828	-0.630079662	-0.203747191
Potra2n10c21665	blue-2011	0.092855768	0.128939934	-0.159155988	-0.16731604	0.142601486	-0.14937021	-0.037860439	0.857216573	0.498892583	0.546103523	0.278663656	-0.799400926	-0.837019152	-0.195854676	-0.102215269	-0.181254704	-0.193041408	0.239006462	0.191694187	0.738229207	-0.121355845	0.093399635	-0.317991929	0.158772862
Potra2n10c21666	blue-2011	-0.095226176	-0.186871295	0.117057908	0.664945576	0.717084278	0.074011489	0.131779875	0.520269385	-0.655438198	0.024708632	-0.299262473	-0.393506014	-0.47029599	0.275087072	0.668683526	0.598264519	0.68380426	-0.435791424	0.313741888	0.265264574	0.152346594	-0.372746191	-0.320845975	-0.688255417
Potra2n10c21667	blue-2011	-0.037199667	-0.007526022	0.073113642	0.214658132	0.543933125	0.092853469	0.230719741	0.942837479	0.10890052	0.590638237	0.201390442	-0.893792731	-0.822650611	-0.112584343	0.122825641	0.254011808	0.19537871	-0.0734776	0.168909129	0.616100337	-0.214681405	-0.288879581	-0.525462438	-0.201958508
Potra2n10c21669	turquoise-2011	0.469801712	0.367098425	0.3353788	0.48646603	0.350421578	0.367666473	0.175413521	-0.081663997	-0.250084256	-0.043285146	0.202639116	0.025481717	0.33184976	0.320497341	0.142397449	0.081616883	0.291820427	0.129773046	-0.284251281	-0.41670521	-0.343014865	-0.593742388	-0.523941415	-0.352083684
Potra2n10c21670	turquoise-2011	0.051895472	-0.052780728	0.000474891	-0.038002815	-0.34971727	0.18865948	0.176106395	-0.901656084	-0.081205063	-0.386748914	0.061724462	0.780011263	0.965828609	-0.131883786	-0.159532405	-0.193397652	-0.267560499	0.01620463	-0.519414509	-0.799108881	-0.09016879	-0.021686924	0.260916863	0.051558968
Potra2n10c21673	turquoise-2011	-0.497327748	-0.128058034	-0.171003716	-0.082329844	-0.304405399	0.332931597	0.15182946	-0.738769063	-0.127254934	-0.303246052	-0.131279167	0.61789022	0.724129576	-0.018799775	-0.124861201	-0.031366056	-0.097254861	0.074766963	-0.219778615	-0.546171523	0.090777535	0.16845831	0.40429504	0.217884349
Potra2n10c21679	blue-2011	-0.373772402	-0.075297957	0.034376709	0.033405036	0.390401077	0.11087225	0.11775635	0.814189351	0.121995832	0.544196717	0.043927868	-0.788249603	-0.806882837	-0.01881975	-0.015580541	0.302689279	0.264229967	-0.039531532	0.371434555	0.647949643	-0.079276621	-0.066048004	-0.269712073	0.062300769
Potra2n10c21680	blue-2011	-0.325924886	-0.293459248	0.007292172	-0.078037035	0.355240988	-0.059057104	0.069785151	0.790399628	0.257240927	0.577363649	0.168183581	-0.753222448	-0.833792368	-0.079291653	-0.086976306	-0.057998179	0.19918934	0.099304132	0.504074898	0.709098154	-0.049178236	0.178529773	-0.186647183	0.053238127
Potra2n10c21681	brown-2011	0.120871638	-0.45791609	0.126017583	-0.232636211	-0.332391561	-0.282498316	0.000649975	-0.674588688	-0.050172034	-0.315607904	-0.001281853	0.651371759	0.577602294	-0.237322186	-0.158327436	-0.181811639	-0.237290342	-0.256785855	-0.169721266	-0.453818967	0.059355393	0.190637141	0.425537018	-0.061242592
Potra2n10c21682	blue-2011	0.49240425	0.029127547	0.466653309	0.460523737	0.695822792	0.330863098	0.325855409	0.820159375	0.229618588	0.699036304	0.567340202	-0.861631909	-0.541922982	-0.162669106	-0.079206436	0.005968201	-0.091371296	-0.240532775	-0.180224799	0.196173215	-0.571738537	-0.558024457	-0.825197819	-0.206858189
Potra2n10c21683	brown-2011	-0.140494698	0.261824304	-0.492764196	-0.125710066	-0.475467325	-0.528580355	-0.391542989	-0.493794587	-0.41554142	-0.780052511	-0.695943026	0.660045899	0.265749215	0.052085819	0.549770047	-0.03313354	0.025847519	-0.081464003	0.008309915	-0.054823329	0.699638536	0.359717122	0.573844753	-0.208420452
Potra2n10c21685	turquoise-2011	0.040491089	-0.569284728	0.280293076	0.504750686	0.448574235	0.415902979	0.317071097	-0.199565901	-0.466035472	-0.021628831	0.053795423	0.12832004	0.314503405	0.309849396	0.072762181	0.547675283	0.466049874	-0.246711704	0.07621393	-0.400573688	-0.211601092	-0.370169003	-0.146579287	-0.289660157
Potra2n10c21688	turquoise-2011	-0.235622524	-0.480132017	0.030883617	0.147798437	0.0414306	-0.036860299	0.372718452	-0.541279686	-0.479963686	-0.327225834	-0.14197617	0.543532789	0.575545311	-0.251898079	0.302761145	0.174296718	0.146747444	-0.362020232	-0.267860103	-0.462039107	0.089245224	-0.136727213	0.232158886	-0.581722889
Potra2n10c21690	brown-2011	-0.202177242	-0.025988373	-0.38255667	0.132449745	-0.301046692	-0.132253103	-0.077906425	-0.691642243	-0.525375171	-0.717049354	-0.552802325	0.758076735	0.582771117	-0.010329805	0.46945058	0.132784594	-0.01415058	-0.276196847	-0.213926322	-0.421715363	0.491929101	0.161871422	0.499132812	-0.230379125
Potra2n10c21692	blue-2011	0.455374864	0.264233388	0.193173805	0.448092733	0.576943855	0.313922344	0.174252386	0.835754675	0.257656143	0.578867532	0.450844091	-0.843391038	-0.588042872	-0.080467497	0.048855009	-0.119460233	-0.180241725	-0.051081709	-0.15963725	0.292616249	-0.399982223	-0.407834321	-0.764491809	-0.119559099
Potra2n10c21693	blue-2011	0.047956927	0.215805159	-0.145191606	0.300852636	0.450914078	0.109021073	0.038723065	0.852470889	-0.05082744	0.327414688	0.000534289	-0.756173886	-0.748528086	0.143494392	0.3531616	0.387138244	0.206736442	0.043033124	0.192186006	0.60261568	-0.026919705	-0.287757008	-0.468132093	-0.23623571
Potra2n10c21694	turquoise-2011	-0.16413618	-0.428378112	0.229430536	0.34188433	0.251987512	0.531446632	0.747736222	-0.438593874	-0.12767208	0.122168544	0.360727859	0.265118135	0.696171186	-0.479235023	-0.098208904	-0.062696402	-0.160132881	-0.325624545	-0.660585329	-0.72783786	-0.417488857	-0.364350954	-0.15514733	-0.282582378
Potra2n10c21697	blue-2011	-0.098809555	0.266265882	0.270167418	0.112080463	0.290188197	0.327087604	0.073703052	0.518686502	0.091981638	0.38055168	0.112586215	-0.543218972	-0.392882794	-0.004329977	-0.012993921	0.279763848	-0.102959973	-0.204297323	-0.058699877	0.228991125	-0.193006175	-0.35570785	-0.360201894	-0.011410974
Potra2n10c21698	blue-2011	-0.009890542	-0.029795151	0.080880018	0.293376161	0.560617853	0.217944552	0.11446783	0.919636621	0.055410396	0.546925244	0.136243079	-0.881930632	-0.821229517	0.100604429	0.099076182	0.406644981	0.214689787	-0.100244846	0.281306226	0.58579442	-0.179766531	-0.279245769	-0.495741492	-0.068702531
Potra2n10c21700	yellow-2011	0.052466695	0.19795098	-0.167246573	0.123572191	0.327918214	-0.142884317	-0.298973294	0.863094364	-0.046240869	0.220832708	-0.166729127	-0.714204372	-0.922776152	0.436650559	0.302212248	0.354363881	0.419134515	0.212568955	0.616630408	0.812042272	0.17041026	-0.015979392	-0.279719032	-0.071484117
Potra2n10c21701	yellow-2011	-0.022038067	-0.53682861	-0.09124499	0.01718927	0.158024504	-0.33009009	-0.039520496	0.081495707	-0.335974748	-0.138053454	-0.158916674	0.038030062	-0.179779371	0.227033746	0.311272079	0.324932606	0.468953214	0.034619511	0.472230332	0.264514793	0.206914884	0.069190948	0.134549296	-0.457439825
Potra2n10c21708	blue-2011	0.285133654	0.46123844	0.149727266	-0.186898805	0.102211293	-0.018029155	-0.062139459	0.683355183	0.544488198	0.54646846	0.382498865	-0.701587758	-0.601920232	-0.011445185	-0.344142858	-0.200020532	-0.04192281	0.391537022	0.08535756	0.484016236	-0.35347345	-0.12219155	-0.474090364	0.308309833
Potra2n10c21709	turquoise-2011	-0.34126299	-0.550914337	0.072340284	0.36949627	0.292460918	0.68202203	0.584944963	-0.337941844	-0.134674355	0.165904301	0.2514407	0.147556991	0.503634451	-0.067223321	-0.217463479	0.136732088	0.141648261	-0.067219832	-0.208978561	-0.543482734	-0.334936803	-0.159383911	-0.072096315	0.080028273
Potra2n10c21711	turquoise-2011	-0.195299204	-0.410974788	0.588270355	0.120788028	0.252651709	0.116262897	0.565681968	-0.390398305	-0.187504568	0.106744463	0.248683569	0.278383526	0.519302773	-0.429889936	-0.125426373	-0.195425844	0.17802213	-0.39541237	-0.360655595	-0.564582295	-0.326495768	-0.287413458	-0.07823514	-0.446924744
Potra2n10c21713	blue-2011	0.071167934	0.141438642	0.036809993	0.07136658	0.381413591	-0.064290533	0.075322857	0.954134195	0.264862357	0.567126902	0.191684405	-0.885706439	-0.885301905	-0.187285081	0.053528604	0.066519784	0.004594833	-0.059560632	0.142026983	0.682878879	-0.15748164	-0.159420868	-0.461878986	-0.060642838
Potra2n10c21714	blue-2011	0.011331041	-0.011598172	0.018786333	0.141554351	0.411776339	-0.108112774	-0.209673445	0.863871963	-0.042777301	0.318905814	-0.099058364	-0.738487911	-0.916089304	0.306701841	0.226095065	0.37083241	0.345599199	-0.03265583	0.582748832	0.747462603	0.101079476	-0.053999441	-0.27423181	-0.112146849
Potra2n10c21715	brown-2011	-0.291843796	-0.240578034	-0.277743381	-0.407869546	-0.573486846	-0.289558182	-0.200731514	-0.848151956	-0.171127092	-0.601455874	-0.298136135	0.864894156	0.657588309	0.062822125	0.041812869	-0.182892	-0.064272126	0.202783415	0.066474673	-0.326549254	0.399537488	0.455080103	0.700417823	-0.012519634
Potra2n10c21716	turquoise-2011	0.131401878	0.351639637	0.089639908	0.094679396	-0.251929126	0.022069532	-0.158033497	-0.741139615	-0.334638862	-0.569383666	-0.258968958	0.713611467	0.723026338	0.272402544	0.108758495	-0.104717301	0.147127534	0.046520132	-0.220595616	-0.61729293	0.13672296	-0.055023543	0.192797909	-0.060365794
Potra2n10c21717	brown-2011	0.082347598	-0.02121352	-0.210740252	-0.25001537	-0.60556095	-0.154899057	-0.193561514	-0.959227901	-0.098271035	-0.63386147	-0.190075473	0.929751855	0.851591507	0.03191804	-0.05784982	-0.234166419	-0.280389726	0.114680882	-0.245229133	-0.594083414	0.235040256	0.290893859	0.550050158	0.132677958
Potra2n10c21720	brown-2011	-0.141768298	0.177027795	-0.423813396	-0.776300766	-0.924262595	-0.627976105	-0.484926783	-0.698334275	0.160792244	-0.585152526	-0.364890999	0.758676171	0.399133897	-0.032076698	-0.144966315	-0.332253298	-0.244941655	0.371764946	0.084933833	-0.03860565	0.472474688	0.646343995	0.780417902	0.366817569
Potra2n10c21724	turquoise-2011	0.17688609	-0.026629566	0.327710546	-0.01934271	-0.194643329	0.391192432	0.216683091	-0.724298516	0.129374757	-0.069487885	0.318948822	0.518248273	0.846052821	-0.039192319	-0.513639891	-0.209897621	-0.2020398	0.065699526	-0.452962	-0.803844761	-0.399846423	-0.151390521	0.021639585	0.308541788
Potra2n10c21725	black-2011	-0.404245164	-0.521526905	0.072246105	0.22274361	0.371420461	-0.05657171	0.064536495	0.080263079	-0.583669031	-0.138465367	-0.29881409	0.019838363	-0.138878361	0.256169296	0.497447286	0.44408178	0.558123563	-0.23680433	0.446566231	0.160668838	0.282055647	-0.058493829	0.114998544	-0.648882331
Potra2n10c21728	brown-2011	0.499760532	-0.165949897	-0.041619939	-0.08909383	-0.336134717	-0.126495119	-0.201277882	-0.552943342	0.009901107	-0.348016187	0.02698562	0.528379248	0.496486517	0.168811851	-0.186141836	-0.012598394	-0.188453232	0.068511397	-0.083206618	-0.394267572	-0.007174689	0.104771896	0.238466507	0.192272275
Potra2n10c21730	brown-2011	0.373837131	0.352315125	0.000324339	-0.209333826	-0.556033092	-0.104019541	-0.368433305	-0.710847491	0.017656261	-0.506589152	-0.157942033	0.676224783	0.628732603	0.194865785	-0.187220789	-0.106932828	-0.286434415	0.071286254	-0.238293373	-0.498325411	0.101923162	0.100572886	0.317769265	0.337902642
Potra2n10c21732	blue-2011	0.099672925	-0.027104937	-0.106248287	-0.030047757	0.233901549	-0.158874803	-0.336090415	0.800055494	0.167665562	0.3126237	0.002598514	-0.684808402	-0.885585622	0.326173791	0.087724092	0.147580659	0.129668397	0.18990595	0.625453144	0.782786214	0.11634439	0.145311437	-0.179951993	0.074929006
Potra2n10c21733	brown-2011	-0.263201817	0.241984335	-0.331188494	-0.608503196	-0.751705946	-0.457935415	-0.37290725	-0.592574218	-0.000173121	-0.519808291	-0.457454189	0.634234899	0.33008306	0.063943467	-0.113003367	0.006253927	0.034082664	0.255636158	0.106334305	-0.043695253	0.404198476	0.436415246	0.656907818	0.366501895
Potra2n10c21735	tan-2011	0.049504344	-0.169470918	-0.397534752	-0.398302456	-0.295449103	-0.126975502	-0.009026399	0.005744924	0.491777226	0.14576898	0.327795533	-0.030935851	-0.027556547	-0.131189554	-0.291363333	-0.432363488	-0.311346569	0.626654613	0.073283407	0.207810962	-0.073181484	0.38178499	0.114302423	0.294822339
Potra2n10c21737	brown-2011	-0.142854839	-0.231582987	0.157778581	-0.193705435	-0.335662342	-0.07575818	0.024488577	-0.823162186	-0.191500661	-0.380976506	-0.152813823	0.743666519	0.720130884	0.034506716	-0.238625738	0.000820267	0.183037362	-0.053666636	-0.070850725	-0.573612984	0.039498395	0.124885979	0.429797725	0.124283802
Potra2n10c21738	blue-2011	0.034543396	0.235211755	-0.126401854	-0.050788885	0.249213686	-0.24405934	-0.219674695	0.89352674	0.140644437	0.330688423	-0.025590272	-0.754287183	-0.932681908	0.175695663	0.207124292	0.118110426	0.234370169	0.239524405	0.476478846	0.847717904	0.094828669	0.013391605	-0.29444362	-0.095447826
Potra2n10c21743	turquoise-2011	-0.030367282	-0.098128178	-0.015256178	-0.04552869	-0.395219584	0.002635359	-0.012039013	-0.980301811	-0.291752803	-0.600548527	-0.20926891	0.925449747	0.932365165	-0.002163708	0.021408962	-0.097007778	-0.12707255	-0.123986817	-0.328730265	-0.746976316	0.164128135	0.094283432	0.454411909	-0.051343616
Potra2n10c21744	turquoise-2011	0.545346366	0.465118919	0.360459005	0.001906061	-0.092857698	0.402270807	0.036939486	-0.180107709	0.36322685	0.168402297	0.454304755	0.016113334	0.380356909	0.092569974	-0.506009095	-0.154807802	-0.320573683	0.227522251	-0.440505436	-0.4401777	-0.533357169	-0.362183068	-0.362870371	0.385931057
Potra2n10c21746	turquoise-2011	0.407963167	-0.12707453	0.052039638	0.136385254	-0.141228908	0.160164835	0.200434628	-0.609914447	0.095800391	-0.170934175	0.316126046	0.49945214	0.733228458	-0.231076652	-0.18294937	-0.476600415	-0.419623778	-0.007908824	-0.540988411	-0.695148572	-0.232909846	-0.024590343	0.007660466	0.018410172
Potra2n10c21748	blue-2011	0.318700769	0.261040732	-0.006796363	0.532445721	0.599280475	0.241007058	0.003609957	0.857322482	-0.02236119	0.365181092	0.134403591	-0.79071975	-0.700022853	0.240548399	0.314592116	0.165386484	0.152280684	0.020465272	0.145919079	0.448594254	-0.131233268	-0.327464247	-0.637312448	-0.200268528
Potra2n10c21749	grey-2011	-0.411740809	-0.454277619	0.331910562	-0.018818977	0.261892258	-0.261019721	0.272718393	0.041426767	-0.448628417	0.019035907	-0.228788098	0.013340376	-0.108533133	-0.084295345	0.171528293	0.517006798	0.718571946	-0.375289109	0.263704537	0.10394753	0.040791665	-0.203986581	0.084101037	-0.515317128
Potra2n10c21750	green-2011	0.494217787	0.087576471	0.173224716	-0.048916072	0.194396569	0.183549274	0.130653799	0.651328351	0.731114681	0.733019867	0.69372101	-0.746134946	-0.490684928	-0.212371697	-0.561869396	-0.323213259	-0.375736771	0.250046588	-0.098643546	0.293838166	-0.583546365	-0.116916489	-0.552388855	0.450652685
Potra2n10c21752	turquoise-2011	0.163437518	-0.416906963	0.392391153	0.240894031	0.089195675	0.315298222	0.498520617	-0.589159423	-0.105001335	0.00240798	0.276818402	0.419328795	0.736005921	-0.301382823	-0.323374709	0.038014899	-0.047727311	-0.39762863	-0.521096459	-0.803279271	-0.426106249	-0.307410724	-0.048096642	-0.011855044
Potra2n10c21753	turquoise-2011	0.233498339	-0.062243996	-0.05251741	0.067859967	-0.316627362	0.205352881	0.11277682	-0.858686391	-0.058263892	-0.396527067	0.089556787	0.745132339	0.927672315	-0.074945479	-0.143116848	-0.231502342	-0.340726272	0.008893469	-0.51286038	-0.801830781	-0.089670647	0.002504837	0.214408663	0.105043623
Potra2n10c21754	yellow-2011	0.277837402	-0.04181574	-0.338941795	-0.297107931	-0.301239549	-0.600515527	-0.499331656	0.194656904	0.026702077	-0.213081736	-0.318901248	-0.03135796	-0.435487663	0.222259434	0.093890635	0.293095775	0.068218225	0.080879523	0.455735362	0.510275926	0.352410601	0.31069012	0.285748106	0.169117103
Potra2n10c21756	turquoise-2011	0.058233669	-0.102903887	0.041948988	0.020769893	-0.320549332	0.230744206	0.128521305	-0.928095362	-0.102573523	-0.402670949	0.043798849	0.800757827	0.976800904	-0.089992767	-0.163654501	-0.228112267	-0.303585601	-0.063868619	-0.485505176	-0.843487739	-0.060486288	0.020105835	0.28695599	0.086589447
Potra2n10c21757	blue-2011	0.253123202	-0.143919182	0.53944635	0.216774688	0.503586688	0.412065461	0.294724392	0.580618364	0.292088058	0.675184698	0.554958161	-0.676980838	-0.356301185	-0.151936956	-0.298499744	0.104038319	-0.213458568	-0.265678484	-0.133950772	0.089937907	-0.561595182	-0.456208007	-0.582537526	-0.017357411
Potra2n10c21758	blue-2011	0.700791491	0.461608077	0.35556819	0.347073022	0.44462488	0.324807405	0.055266388	0.692040156	0.3275726	0.535545531	0.496162582	-0.741456122	-0.444106736	0.126667362	-0.188661795	-0.015423186	-0.086873199	0.097432092	-0.158960774	0.160828179	-0.544710057	-0.516038051	-0.80530216	0.101063206
Potra2n10c21759	turquoise-2011	0.682195696	0.128090912	0.555486854	0.633280598	0.469745618	0.624957529	0.456159775	-0.111322101	-0.058867325	0.206796999	0.541938217	-0.048390445	0.488812086	-0.009410462	-0.131620062	0.014982925	-0.088853012	-0.197554481	-0.653396955	-0.705265531	-0.683587676	-0.768363459	-0.691265439	-0.233601152
Potra2n10c21760	turquoise-2011	-0.520743226	-0.404588569	-0.264761428	0.31967177	0.122355372	0.391989787	0.266746375	-0.373106856	-0.371620867	-0.2134389	-0.175059791	0.325446379	0.400523676	0.018011157	0.261033055	0.103999042	0.071870749	-0.122537201	-0.060623333	-0.336986389	0.18364164	0.098646179	0.226455184	-0.156863795
Potra2n10c21763	black-2011	0.608723926	0.382519035	-0.362867095	0.286963038	-0.026067893	-0.027086787	-0.317036148	0.142125282	-0.124105564	-0.299155928	-0.122667179	-0.02452145	-0.080803416	0.283238718	0.46013151	0.154572666	-0.303486542	0.065095832	-0.130835307	0.084599797	0.188624314	-0.140075705	-0.157831337	-0.186688903
Potra2n10c21764	yellow-2011	-0.347568179	-0.059133072	0.274447938	-0.269124162	-0.001579467	-0.128465087	-0.034451423	0.029647949	0.102508042	0.180733589	-0.011052753	-0.070883136	-0.15122255	0.089448241	-0.33342444	-0.149883223	0.462551526	0.18087793	0.389525613	0.142842656	-0.04612875	0.194363219	0.09136172	0.237355963
Potra2n10c21768	brown-2011	-0.046994091	-0.128599218	-0.097751319	-0.168684192	-0.458657871	-0.325682326	-0.239899541	-0.812509651	-0.482657059	-0.747178807	-0.52274795	0.878796873	0.637922831	0.138453014	0.2467387	0.336392394	0.059964609	-0.266675756	-0.048310934	-0.417549534	0.420834845	0.108003288	0.606981132	-0.197082558
Potra2n10c21769	turquoise-2011	-0.153881864	0.201275454	0.50316573	0.047665921	0.06115874	0.082859686	0.012691496	-0.378844722	-0.355537958	-0.212995284	-0.154965721	0.340460988	0.398973415	0.222914073	0.04782763	0.099806752	0.406556076	-0.12694542	-0.032783965	-0.384742028	-0.025074807	-0.273015078	0.00713526	-0.277537373
Potra2n10c21770	turquoise-2011	-0.131529672	-0.307848473	0.232622228	0.04857237	-0.166837484	-0.057178308	0.166443946	-0.827399177	-0.377424841	-0.438668116	-0.188328807	0.778885349	0.787157986	-0.210825702	0.044414647	-0.053867539	0.008776137	-0.464523382	-0.324636616	-0.711802273	0.096362075	-0.007828192	0.373722873	-0.245637441
Potra2n10c21772	turquoise-2011	0.282120589	-0.008521556	0.267863167	-0.185585928	-0.22549269	0.247142667	-0.113269458	-0.467734462	0.230526383	-0.036947855	0.307957063	0.328251932	0.510972863	0.292634448	-0.495260437	-0.171994881	-0.165942539	0.342566101	-0.044030148	-0.428574549	-0.280631694	-0.005982413	0.038386649	0.355278999
Potra2n10c21773	blue-2011	-0.011967528	-0.060101396	0.073510351	0.092053155	0.482604569	0.052855852	0.077815411	0.940679074	0.255960895	0.638494402	0.267138389	-0.909143424	-0.886759652	0.072313567	-0.070360286	0.07632046	0.278163333	0.190690238	0.424498315	0.699467451	-0.217640382	-0.080759609	-0.468655279	0.030909673
Potra2n10c21775	turquoise-2011	0.025251356	0.244655785	0.433434633	0.300058926	0.175347143	0.059719887	0.140620847	-0.299622161	-0.464593561	-0.277924593	-0.159579677	0.316354554	0.413812147	-0.113033221	0.393404762	0.036174159	0.042209408	-0.525344345	-0.426681772	-0.467167572	0.029293671	-0.439127138	-0.10813116	-0.648187168
Potra2n10c21776	blue-2011	-0.239155179	-0.135539906	-0.106879736	0.489982343	0.539085506	0.087181091	0.24683704	0.557519736	-0.303320313	0.194569425	-0.157080487	-0.477696193	-0.506952705	-0.106579278	0.452499	0.249994357	0.32855267	-0.346864357	0.10747718	0.316492348	0.097774887	-0.15159803	-0.262547331	-0.366661771
Potra2n10c21778	turquoise-2011	0.382033133	0.352126142	-0.016410652	0.222143348	-0.125274419	-0.073343167	0.038738982	-0.452682512	-0.302736898	-0.432744017	-0.161351117	0.466530242	0.520715347	0.006000374	0.226726106	0.058246212	0.077905052	-0.097646265	-0.437141094	-0.479921658	0.008479541	-0.270476892	-0.034598051	-0.226332245
Potra2n10c21780	blue-2011	0.423929154	-0.31329081	0.42960807	0.104025958	0.250444844	-0.307464971	-0.006668535	0.102602627	-0.218534792	0.015026117	0.045890738	-0.040083907	-0.115629695	0.107254599	0.054744355	0.262607653	0.368488123	-0.277426772	0.190912637	0.023268884	-0.12063288	-0.253664488	-0.145756334	-0.392888981
Potra2n10c21792	yellow-2011	-0.04061639	0.38796829	-0.580790818	-0.322704916	-0.363042915	-0.754734051	-0.611284552	0.311950661	-0.136121148	-0.408101506	-0.632311729	-0.041245394	-0.583338522	0.137586695	0.562111711	0.160073306	0.032841669	0.087139721	0.40005612	0.728896159	0.710489626	0.37747992	0.35779145	-0.142887851
Potra2n10c21793	yellow-2011	-0.352847868	-0.094960041	-0.37576896	-0.426994825	-0.077671991	-0.201513512	-0.192495998	0.671188153	0.430609953	0.391639293	0.035632087	-0.60262918	-0.80866431	-0.006769007	-0.136518727	-0.022132088	-0.056356288	0.399669191	0.541556818	0.856743162	0.145094921	0.418821003	0.08181928	0.342099981
Potra2n10c21796	yellow-2011	-0.074422263	0.001210379	-0.146855863	-0.165742438	0.170196141	-0.459024914	-0.275416056	0.795573231	0.017506011	0.210350172	-0.186228169	-0.613750685	-0.937515317	0.170590074	0.255642949	0.256650913	0.359283209	0.123023107	0.637342506	0.902515408	0.244738436	0.129903762	-0.076801033	-0.167032956
Potra2n10c21798	turquoise-2011	0.267644483	0.003011267	0.368961382	-0.030363526	-0.050086432	0.067989258	0.093911072	-0.191225542	0.088644118	0.01719257	0.22136706	0.145701321	0.30376873	-0.31778599	-0.085619808	-0.103854084	-0.546190828	-0.414458008	-0.475062108	-0.343556518	-0.192762206	-0.260575721	-0.067102628	-0.188535006
Potra2n10c21799	turquoise-2011	0.600793901	-0.129280817	-0.069879538	0.496184582	0.212029068	0.219224184	-0.061896637	-0.12201068	-0.208630773	-0.188076587	0.094135442	0.121889319	0.220419764	0.390892067	0.174536801	0.102215984	0.024948591	0.052098044	-0.024448633	-0.284412788	-0.07443469	-0.161032902	-0.199298427	-0.11637675
Potra2n10c21800	blue-2011	-0.231958755	-0.140218453	0.040826039	0.286058552	0.562768074	-0.070532984	-0.023421451	0.767784481	-0.33094924	0.221981907	-0.207366778	-0.625500842	-0.788645494	0.265182036	0.477678424	0.460224672	0.568609101	-0.145924428	0.550886888	0.648711143	0.175290192	-0.153930117	-0.255846933	-0.475427148
Potra2n10c21803	brown-2011	-0.412350155	-0.335219849	-0.083807895	-0.117617138	-0.185077039	0.044450449	-0.050660689	-0.414202017	-0.355254208	-0.340575517	-0.345958967	0.427491503	0.313897721	0.14757529	0.151349438	0.509822505	0.053635267	-0.221102569	0.114825935	-0.159974154	0.279195887	0.054317159	0.443628319	-0.114789678
Potra2n10c21804	brown-2011	-0.354078239	-0.20121209	0.244366756	-0.504769372	-0.411756358	-0.212397777	0.021470075	-0.629176778	0.022588603	-0.175942177	-0.086682691	0.553696861	0.486838046	-0.137831511	-0.3911295	-0.081745532	0.125049733	-0.005102787	0.014889535	-0.316595097	0.012097735	0.201105783	0.461259296	0.187364441
Potra2n10c21805	black-2011	-0.300565318	0.161791294	-0.528720156	0.260646854	0.024284609	-0.24862195	-0.270424032	-0.008286112	-0.664876932	-0.582852919	-0.721593579	0.212609622	-0.130906852	0.350645042	0.865427017	0.341191147	0.42397966	-0.037854751	0.298044865	0.241293056	0.691126294	0.138013495	0.264687478	-0.497017552
Potra2n10c21806	brown-2011	-0.174900491	0.134481343	-0.236390907	-0.765859057	-0.848442648	-0.313809364	-0.434313035	-0.639170775	0.334979501	-0.359410782	-0.161971978	0.611631715	0.404337399	0.001889585	-0.402257225	-0.321730194	-0.420421571	0.347958702	0.05259914	-0.112490782	0.271200008	0.572373936	0.674482849	0.589911334
Potra2n10c21807	brown-2011	-0.254999439	0.17143717	-0.091968135	-0.526216642	-0.48757221	-0.478298973	-0.334342765	-0.325488033	-0.111573101	-0.363844606	-0.434042269	0.391005846	0.082000163	0.208920761	-0.067427634	0.222208443	0.381021039	0.215125932	0.326160028	0.130466179	0.316171165	0.252478866	0.470932912	0.172084929
Potra2n10c21808	yellow-2011	-0.009056578	0.387642946	-0.642114496	-0.554400726	-0.509037571	-0.330033222	-0.454819889	0.377516194	0.604961976	0.097144234	-0.04627607	-0.303731035	-0.55010548	-0.024639431	-0.196539122	-0.286246818	-0.430252431	0.570850409	0.251473021	0.675488269	0.245100361	0.561571538	0.208557474	0.665068523
Potra2n10c21809	turquoise-2011	-0.127592068	-0.420094561	0.587754465	0.461155885	0.589569785	0.4532664	0.587267048	-0.000176736	-0.076290982	0.407465238	0.397482017	-0.15201107	0.192771142	-0.277800536	-0.194144129	-0.244909907	0.197828607	-0.379050666	-0.224760897	-0.4319295	-0.458080904	-0.296567893	-0.36758093	-0.212130943
Potra2n10c21811	turquoise-2011	0.248961826	0.164630956	0.08610701	0.31245343	0.202631622	0.285672806	0.022963238	-0.129554804	-0.004675197	-0.018126147	0.244239567	0.067643363	0.257125837	0.280331772	0.016128515	-0.474160145	0.099387162	0.383077376	-0.043283255	-0.285545067	-0.155992819	-0.046076361	-0.268902618	-0.074504129
Potra2n10c21816	turquoise-2011	0.47626688	0.428419237	0.407325968	0.642478422	0.314325465	0.485901027	0.127772096	-0.228974247	-0.300756242	-0.162182544	0.105713469	0.165151205	0.489618498	0.093662796	0.254078439	-0.043697155	-0.198344035	-0.385731267	-0.607965629	-0.66630705	-0.224748818	-0.590658729	-0.430116722	-0.361799651
Potra2n10c21817	turquoise-2011	0.354819088	0.023715563	0.339201933	0.345766296	0.039526856	0.476582301	0.158902908	-0.613321509	-0.047159396	-0.139668489	0.261620285	0.448831715	0.777171764	0.052864709	-0.229610202	-0.280693488	-0.240244055	-0.130861261	-0.483694779	-0.848506998	-0.311977573	-0.221029081	-0.122410696	0.100938276
Potra2n10c21818	brown-2011	-0.118660858	0.356503587	-0.11073614	-0.433461915	-0.573145405	-0.323275083	-0.403452049	-0.627964132	-0.160533974	-0.574243226	-0.400549283	0.664796123	0.444275395	0.337188125	0.006466323	0.002948963	0.204982489	0.347932623	0.140231784	-0.173459413	0.3355121	0.230536502	0.476317867	0.11532597
Potra2n10c21820	turquoise-2011	-0.115259234	-0.052177799	-0.055355622	-0.103630817	-0.425440248	0.073569349	0.020986347	-0.969606365	-0.23935323	-0.550509361	-0.184493253	0.890755144	0.932018152	0.034401776	-0.058474263	-0.046125634	-0.074130506	0.009467712	-0.307812111	-0.720018686	0.116569771	0.088071929	0.443294178	0.049915695
Potra2n10c21821	magenta-2011	0.199407913	-0.30879746	0.730394415	0.017593963	0.390895888	0.376078633	0.385874751	0.268661143	0.472425093	0.74088473	0.75991402	-0.459695651	-0.076246015	-0.203470124	-0.697032757	-0.289235724	-0.075941784	-0.023207906	-0.088251617	-0.140753151	-0.739269819	-0.277896405	-0.4882504	0.199981947
Potra2n10c21823	red-2011	-0.018460453	0.241089701	-0.577812142	-0.504527545	-0.763739442	-0.684170611	-0.729602172	-0.582694955	-0.21163013	-0.858802702	-0.638649095	0.763833914	0.258656036	0.373894307	0.360685608	-0.094156114	-0.044001291	0.373473886	0.329670913	0.110352401	0.769097345	0.595860387	0.758695169	-0.002930797
Potra2n10c21829	blue-2011	-0.194515997	0.282999332	0.093726944	0.197299809	0.358090781	-0.162487577	-0.024789502	0.64553608	-0.319194368	0.100036339	-0.331556258	-0.497198841	-0.648019839	-0.007617569	0.512700982	0.454668837	0.333825171	-0.392712008	0.152585495	0.504972212	0.196481615	-0.298655167	-0.234762313	-0.470518554
Potra2n10c21830	turquoise-2011	0.062945346	0.228093326	0.218513342	0.186873033	0.141950176	0.635724418	0.521180888	-0.085969009	0.33093067	0.362824981	0.571175837	-0.109748843	0.408091905	-0.424926573	-0.302807694	-0.376528557	-0.513921222	0.021085113	-0.753115977	-0.488428244	-0.558876967	-0.378716451	-0.427726463	0.079776357
Potra2n10c21831	turquoise-2011	0.193599114	-0.348677618	-0.159677413	0.298236519	0.012464827	0.346390566	0.168897561	-0.518288066	-0.18364246	-0.235051061	0.112760498	0.429543755	0.606314243	0.220824986	-0.027563058	0.0816519	0.021822491	0.154340882	-0.142397599	-0.532848844	-0.112685744	-0.041677947	0.054418104	0.026514685
Potra2n10c21833	blue-2011	-0.164713807	0.197558546	0.053741649	0.012605171	0.170400941	-0.188527597	0.129569806	0.409899144	-0.187124517	0.081114781	-0.169304303	-0.302556388	-0.365846874	-0.252200921	0.383472315	0.341148426	0.095362476	-0.321517016	-0.107641296	0.328866605	0.082075306	-0.310302094	-0.158851971	-0.489471049
Potra2n10c21836	blue-2011	-0.170507695	-0.372816959	0.254691214	-0.187741917	0.068400711	0.032542719	0.431705598	0.155420009	0.297183501	0.429927628	0.35764544	-0.223633375	-0.059309549	-0.715180197	-0.263965685	-0.08008035	-0.454469642	-0.428204061	-0.366286591	-0.0048707	-0.303058191	-0.129569443	-0.068247838	-0.084243939
Potra2n10c21842	turquoise-2011	0.083461727	-0.381462645	0.437491745	0.249053667	0.19415064	0.452056304	0.583289488	-0.521256546	-0.065510246	0.088255312	0.445613526	0.342211113	0.764028627	-0.318576223	-0.222202108	-0.152160235	-0.170891716	-0.24575573	-0.585293941	-0.789484949	-0.480375396	-0.381391478	-0.172426533	-0.260337365
Potra2n10c21843	brown-2011	-0.070881006	-0.101469668	-0.063117788	-0.071203656	-0.406455269	0.036011844	-0.093683941	-0.964654912	-0.271274388	-0.606308078	-0.215732252	0.910959477	0.89645494	0.127931944	0.013496293	-0.124116245	-0.104239528	0.006013772	-0.203562191	-0.688543139	0.207358465	0.173173591	0.483018693	0.004990727
Potra2n10c21844	turquoise-2011	-0.217566329	-0.005777887	-0.083293449	-0.489215724	-0.561030517	0.029653539	-0.017888844	-0.610489321	0.388250719	-0.069067374	0.104834154	0.46288778	0.511089228	-0.151775241	-0.631452586	-0.389201748	-0.23711429	0.325825754	-0.129354413	-0.34787191	-0.088683948	0.394041245	0.400812652	0.70573008
Potra2n10c21846	grey-2011	-0.251163408	-0.690633699	-0.308750825	0.112490278	0.091091143	-0.023881168	0.380369668	-0.074400813	-0.134769483	0.005295577	0.011008177	0.089338066	0.08181959	-0.411363413	0.176813167	0.111849609	-0.109982547	-0.272371775	-0.114428903	-0.0358107	0.072322594	0.112832859	0.182744572	-0.252621995
Potra2n10c21854	purple-2011	-0.366017383	-0.644177713	0.301980586	-0.120719614	0.20800716	0.442977884	0.748289242	0.010825511	0.494471958	0.712154341	0.714440957	-0.246641365	0.166329635	-0.636301365	-0.707003173	-0.337003056	-0.20466173	0.005089351	-0.288800877	-0.233756105	-0.649871276	-0.040058239	-0.181652411	0.267097578
Potra2n10c21856	turquoise-2011	-0.285577725	-0.593167741	0.305262931	-0.479846815	-0.134709982	-0.177485278	0.412717189	-0.169303269	0.347629928	0.35825866	0.359454472	0.060241859	0.143855867	-0.614893047	-0.577514845	-0.203551621	-0.085864513	-0.120268638	-0.108851701	-0.090682311	-0.328540087	0.11430351	0.173016232	0.128919723
Potra2n10c21857	brown-2011	0.240231151	0.468510911	-0.240497167	-0.190819516	-0.404481653	-0.427309637	-0.605755175	-0.120755217	-0.268080856	-0.587546168	-0.538093516	0.304068236	-0.031280649	0.306296516	0.471817398	0.350991042	-0.183347951	-0.104625396	0.072061824	0.175548726	0.522150846	0.031684217	0.305618398	-0.197551086
Potra2n10c21858	grey-2011	0.033519757	-0.314741616	0.306967392	-0.018020876	0.223274693	-0.012719715	0.051946837	-0.00667747	-0.044254079	0.121597283	0.224815822	-0.017361038	0.024383763	0.270467802	-0.10891892	-0.124095737	0.417825527	0.297023067	0.346210355	0.003023073	-0.161458439	-0.022782877	-0.109257751	-0.223153411
Potra2n10c21859	purple-2011	-0.189333383	-0.448010862	0.586063038	0.349982241	0.578321263	0.477306448	0.913171696	0.152206412	0.110868894	0.673426975	0.562130927	-0.349734829	0.118134593	-0.685369579	-0.388805409	-0.07353687	0.099592239	-0.491290715	-0.503100011	-0.381749276	-0.70940678	-0.478444856	-0.488055383	-0.12163272
Potra2n10c21860	blue-2011	0.288713943	0.229127755	0.095226296	-0.108397428	0.015600793	0.246089985	-0.21356809	0.43110543	0.598085359	0.436933469	0.420048811	-0.496522273	-0.366034045	0.064052664	-0.394579268	-0.364859004	-0.544216426	0.239238959	0.042262553	0.244306888	-0.246043547	0.087800216	-0.272054125	0.489994249
Potra2n10c21861	blue-2011	-0.041629964	-0.072778993	0.300969623	0.264903525	0.664527695	0.159347525	0.325393001	0.937601201	0.109488112	0.697840763	0.300605604	-0.92785317	-0.787704054	-0.12896269	0.012781042	0.200231179	0.30496187	-0.135742533	0.168444303	0.52373438	-0.347684266	-0.36889807	-0.614885872	-0.22194098
Potra2n10c21863	brown-2011	-0.05787167	0.221474948	-0.200050305	-0.214257241	-0.602072122	-0.086722865	-0.191665361	-0.928763845	-0.14409494	-0.648761067	-0.295861559	0.897306298	0.831791232	0.0104121	0.004975914	-0.215140726	-0.256115404	0.056462728	-0.325060966	-0.59877264	0.277101416	0.233593304	0.520650917	0.150448952
Potra2n10c21865	brown-2011	-0.112463443	0.235075252	-0.342225202	-0.247895801	-0.648255112	-0.159333486	-0.317498526	-0.911480773	-0.217404236	-0.754429392	-0.422830642	0.923604915	0.763111935	0.16012637	0.125812051	-0.144162273	-0.173787973	0.167153799	-0.164762952	-0.47703503	0.427768469	0.324593098	0.608004211	0.120644052
Potra2n10c21866	turquoise-2011	0.149708535	0.295897831	-0.404835781	0.320334819	-0.106001979	0.161978099	-0.075942976	-0.136232102	-0.21325083	-0.333797378	-0.288832011	0.173265319	0.170267705	0.019941378	0.339300727	0.250709751	-0.280421578	-0.222893972	-0.338945279	-0.185647842	0.210870821	-0.082825143	0.046844186	0.048989221
Potra2n10c21867	brown-2011	0.173573824	-0.274855481	-0.35580106	-0.234576166	-0.442277485	-0.412143369	-0.35526407	-0.468494602	-0.139713903	-0.540016493	-0.270355756	0.572326352	0.291589477	0.089653616	0.211493344	1.08E-05	-0.282408081	-0.007497874	0.097444608	-0.07515627	0.422032829	0.362612739	0.529193648	-0.097115775
Potra2n10c21868	blue-2011	0.242032133	-0.042096264	0.377022843	0.561834667	0.808721656	0.365844557	0.331232435	0.907620585	0.021985546	0.660364211	0.36229637	-0.919251731	-0.67430058	-0.015183818	0.075525817	0.262869475	0.210916471	-0.271777578	0.028776436	0.320330227	-0.436565041	-0.543291344	-0.775846854	-0.258427825
Potra2n10c21869	turquoise-2011	-0.093739654	-0.218271242	0.213876612	-0.025459334	-0.235309692	0.200337324	0.225752517	-0.88950641	-0.154530495	-0.324456914	0.058426137	0.761713656	0.942171646	-0.180182387	-0.158677175	-0.184239297	-0.215228457	-0.187302094	-0.457413625	-0.81822107	-0.091057637	-0.045611118	0.282800866	-0.072825353
Potra2n10c21870	turquoise-2011	0.016742473	-0.145232214	0.360890124	0.358971099	0.149095939	0.677835217	0.453954022	-0.561567997	-0.178216607	-0.01850626	0.235017817	0.361773187	0.788028838	-0.046139228	-0.220282151	0.191912923	-0.086748763	-0.27007836	-0.549372774	-0.843089867	-0.414188845	-0.45217627	-0.146816586	0.003121069
Potra2n10c21871	turquoise-2011	0.308773502	-0.08114103	0.610536559	-0.187589209	0.035958866	0.046701083	0.399875727	-0.015947201	0.506232071	0.483228139	0.655510369	-0.129490223	0.192226966	-0.670928357	-0.57722996	-0.490247575	-0.486712763	-0.249778902	-0.565006767	-0.312927203	-0.616825536	-0.261880491	-0.301305123	0.052139552
Potra2n10c21875	turquoise-2011	0.093744115	0.172367307	-0.020333593	0.040049902	-0.223241485	0.335066821	0.164962853	-0.582723193	0.02281121	-0.226681146	0.165564218	0.477040408	0.7377179	-0.147553113	-0.043349491	-0.227967588	-0.485773611	0.043723444	-0.6013552	-0.621743803	-0.132446472	-0.148138638	0.039794474	-0.034073835
Potra2n10c21876	blue-2011	-0.126582294	0.160571764	-0.292488744	-0.028626913	0.147101945	0.037803182	-0.29894168	0.755656635	0.222915344	0.305006674	-0.051112242	-0.676714224	-0.821131361	0.288080662	0.076535004	0.111479397	0.010231548	0.278850135	0.506822826	0.744494572	0.157049676	0.20101489	-0.140109757	0.262034325
Potra2n10c21879	blue-2011	-0.05055443	0.276923898	-0.506680109	0.061203472	-0.064081365	0.085457404	0.03182117	0.349621588	0.245195819	0.142866764	-0.020453353	-0.330326193	-0.324283027	-0.232365085	0.061354244	-0.060918414	-0.319029574	0.086572079	-0.173622145	0.281183679	0.061092005	0.124935204	-0.086776607	0.312168279
Potra2n10c21880	brown-2011	0.154299089	0.464749885	0.046139256	-0.343387383	-0.554394059	-0.110785653	-0.432598487	-0.628941531	0.018006137	-0.487750661	-0.175455059	0.618410148	0.546947932	0.24812389	-0.08247126	-0.19400537	-0.294189159	0.195476995	-0.14118996	-0.354016989	0.18885562	0.118891623	0.331502698	0.166883126
Potra2n10c21881	brown-2011	-0.106693896	-0.012195703	-0.019149507	0.283322355	-0.086961051	0.152768551	-0.088627391	-0.726140709	-0.673618748	-0.662074794	-0.472225457	0.730657757	0.686007712	0.436086024	0.35026876	0.423857843	0.353497949	-0.170777913	-0.036132266	-0.574947795	0.284874851	-0.122351475	0.302802151	-0.245438414
Potra2n10c21883	turquoise-2011	0.440610887	-0.230976751	0.441383682	0.204826465	-0.005733174	0.183878062	0.167483527	-0.623651178	-0.090729565	-0.167213177	0.239348706	0.508517267	0.733416339	-0.109338112	-0.209824497	-0.15849586	-0.250180851	-0.355431738	-0.45582886	-0.784337266	-0.2834561	-0.232855145	-0.015877377	-0.088175195
Potra2n10c21885	grey-2011	-0.1587378	-0.467717976	0.21294876	-0.282756866	0.010142637	-0.29195089	0.296463418	-0.060066855	0.061614277	0.157942225	0.197625202	0.056503067	0.051148909	-0.400707477	-0.127628021	-0.121799417	0.087992924	-0.079878986	-0.011311195	0.025106824	-0.13568979	0.011178822	0.084826654	-0.311285579
Potra2n10c21887	turquoise-2011	-0.168934806	0.084539692	-0.137957045	-0.286774932	-0.547144283	-0.054619247	0.019900162	-0.69346964	0.02099284	-0.378703351	-0.164068908	0.64669636	0.647091373	-0.403199843	-0.078010933	-0.120671908	-0.562005183	-0.26426598	-0.532538093	-0.481644493	0.151751654	0.132161399	0.456513221	0.139666321
Potra2n10c21888	brown-2011	-0.009563567	-0.137255512	-0.04882402	-0.014689183	-0.38190966	-0.056676445	0.015479897	-0.90773791	-0.369039721	-0.619109838	-0.295834257	0.884601713	0.854713199	-0.082702515	0.113349132	0.133127726	-0.148726081	-0.32133085	-0.37928311	-0.690587795	0.199603804	0.009079869	0.463543452	-0.123308579
Potra2n10c21889	yellow-2011	-0.608597822	-0.389501393	-0.38448095	-0.27666735	-0.107115835	-0.266282144	0.012099134	0.034947681	-0.219391229	-0.140089666	-0.311393125	0.0696895	-0.178888411	-0.009219118	0.302941977	0.312452744	0.24951293	0.110087458	0.37504467	0.389558924	0.380537324	0.261286944	0.386626263	-0.277614205
Potra2n10c21891	turquoise-2011	-0.295623016	-0.11229764	0.1154112	-0.069382262	-0.243408594	0.235276016	0.00975917	-0.793832295	-0.183622196	-0.35022489	-0.101469125	0.682892166	0.758898217	0.162901987	-0.153103661	-0.136032175	0.037282221	0.065379705	-0.091195013	-0.614376585	0.064029679	0.128735659	0.357402317	0.112863146
Potra2n10c21892	cyan-2011	0.33488757	0.039854089	0.78649918	0.425046617	0.54727139	0.676878303	0.458145758	0.220036234	0.293009375	0.647682063	0.687798604	-0.438657304	0.09045024	-0.182746674	-0.515600054	-0.240103569	-0.148777038	-0.264779545	-0.429612676	-0.431727573	-0.785222735	-0.549561937	-0.701703697	0.14597313
Potra2n10c21894	turquoise-2011	-0.00518514	-0.201355894	0.516077963	0.505366453	0.355155485	0.594573339	0.606634999	-0.526163632	-0.256757444	0.031971254	0.310711361	0.340194645	0.79099547	-0.225178049	-0.086620005	-0.149814846	0.024336056	-0.366002577	-0.614003769	-0.903047585	-0.437882457	-0.469907646	-0.263101088	-0.309865982
Potra2n10c21895	turquoise-2011	0.7549271	0.121599379	0.670870032	0.463238141	0.32743794	0.449822973	0.250755366	-0.11544738	0.067859921	0.210747198	0.488297763	-0.034829708	0.38718429	-0.03305439	-0.306069675	-0.050844926	-0.208910208	-0.345264587	-0.551418253	-0.643615395	-0.625640501	-0.613937846	-0.554711264	-0.00634621
Potra2n10c21898	cyan-2011	0.674431632	0.186781583	0.684826493	0.006715734	0.084063466	0.061203147	-0.003130342	0.025226269	0.30809407	0.257859795	0.462342268	-0.110747449	0.116301008	-0.132488187	-0.397233829	-0.261796309	-0.363969644	-0.240644939	-0.345585486	-0.292495127	-0.477521707	-0.359554573	-0.372042963	0.047038183
Potra2n10c21900	brown-2011	0.164251568	0.631680843	-0.518412926	-0.384472546	-0.558930986	-0.364307401	-0.558155137	-0.040626395	0.065584687	-0.40579713	-0.38555514	0.161082499	-0.115848491	0.345792582	0.143236637	0.191984634	-0.063530932	0.468243341	0.160293965	0.326478495	0.374899228	0.211261165	0.260212304	0.281602212
Potra2n10c21901	red-2011	-0.116523969	0.212093931	-0.490330008	-0.568861546	-0.657729955	-0.916966177	-0.728083002	-0.310144536	-0.228238564	-0.731433938	-0.711928746	0.545286202	-0.074582336	0.294317437	0.398688305	-0.045975089	0.199860703	0.282736254	0.518072171	0.38976795	0.808676309	0.61327501	0.721303226	-0.093291228
Potra2n10c21902	blue-2011	0.347976716	0.176812852	0.266391143	-0.020111598	-0.01504271	0.178578433	-0.111267167	0.194676604	0.37107948	0.28760353	0.242495506	-0.271654554	-0.151687949	-0.046065939	-0.413344109	-0.031221723	-0.391421995	-0.176332761	-0.138046451	-0.023140952	-0.276446775	-0.099434455	-0.19477836	0.472389149
Potra2n10c21903	brown-2011	0.350395591	0.591241104	-0.475923808	-0.139881549	-0.504416683	-0.154192279	-0.519625179	-0.372723267	0.054871117	-0.509940158	-0.235160183	0.416749967	0.270308014	0.461202069	0.057629653	-0.224647227	-0.081324497	0.612408981	0.050647604	-0.084454439	0.28203654	0.292604253	0.215082508	0.364610378
Potra2n10c21906	brown-2011	0.153106663	0.359943115	-0.562717403	-0.292144247	-0.541604554	-0.534188008	-0.491567926	-0.282028287	-0.042583685	-0.589124605	-0.368948644	0.442942329	0.114761631	0.064315185	0.399855101	-0.313216114	-0.308193295	0.27978173	0.006643549	0.133079302	0.552767239	0.410968449	0.414428817	-0.110084229
Potra2n10c21907	blue-2011	0.035728764	-0.040982627	0.013407374	-0.034293717	0.348887847	-0.104454035	-0.00424323	0.917022225	0.243870893	0.541237501	0.184948833	-0.842446647	-0.897723196	0.016450415	0.000104175	0.182898016	0.159617705	0.118029261	0.390827985	0.762318509	-0.126625571	-0.076941215	-0.368275677	-0.035492949
Potra2n10c21909	blue-2011	-0.100826837	0.194463206	0.096631855	0.246252917	0.463175348	-0.041319598	-0.041006952	0.715065837	-0.268391817	0.173894491	-0.164133963	-0.579046844	-0.666453121	0.173199216	0.507249785	0.377050774	0.334504642	-0.158793023	0.269970069	0.542587059	0.122656748	-0.305685458	-0.342559669	-0.531509954
Potra2n10c21910	brown-2011	-0.210923084	-0.05822645	-0.431232882	-0.562569408	-0.778443241	-0.221344553	-0.248149392	-0.847313888	0.203301548	-0.47498032	-0.132640974	0.802176255	0.656141632	-0.038714978	-0.272455211	-0.474675421	-0.346294437	0.445631486	-0.042395377	-0.320786654	0.289233112	0.634083875	0.698332755	0.455503171
Potra2n10c21912	brown-2011	-0.228461162	0.120473882	-0.671948193	-0.426657465	-0.780711875	-0.289087912	-0.470898049	-0.738644605	-0.050038942	-0.697544735	-0.491950278	0.783648745	0.472663331	0.235652926	0.038624914	-0.127277406	-0.155911558	0.404402069	0.141712112	-0.139013717	0.56911991	0.645979507	0.767289837	0.428897056
Potra2n10c21913	brown-2011	0.259761968	-0.087182845	-0.367205259	-0.172659988	-0.26095693	-0.445894335	-0.408103776	-0.185481893	-0.178857847	-0.451080961	-0.236495127	0.325936488	0.035342404	0.41470906	0.296203274	0.049618091	0.167808884	0.403894658	0.383431617	0.184018303	0.368198997	0.271129566	0.287728661	-0.201509404
Potra2n10c21914	grey-2011	-0.18608129	0.186097224	-0.315119436	-0.784040775	-0.626731598	-0.277602908	-0.150982012	-0.086751831	0.620321021	0.108710098	0.143955624	0.049073238	-0.034332125	-0.226280774	-0.505384972	-0.359036227	-0.337296574	0.596206477	0.036137602	0.266542069	-0.009548662	0.439505713	0.305803325	0.595854518
Potra2n10c21915	brown-2011	-0.138785104	-0.172022903	-0.297779486	-0.538776785	-0.729055833	-0.205859361	-0.128711001	-0.870924258	0.153381914	-0.430567707	-0.090297758	0.806909925	0.711512896	-0.096141902	-0.338250658	-0.253685884	-0.282356519	0.295355529	-0.117561317	-0.402635723	0.163722577	0.46546192	0.649162406	0.408393433
Potra2n10c21916	brown-2011	0.047330514	0.129283178	-0.034520685	-0.305518344	-0.568587028	-0.311831583	-0.326588122	-0.83393229	-0.246149709	-0.660951124	-0.391490836	0.849506975	0.656590965	0.224728254	-0.024760559	0.066604527	0.093650923	0.049079497	-0.020394312	-0.431644308	0.292082166	0.184020226	0.536400591	0.101357637
Potra2n10c21919	blue-2011	0.000737207	0.418150656	0.377627677	-0.145315709	0.120090438	-0.137153847	0.046336049	0.456564305	0.317456801	0.410759286	0.177628827	-0.465912862	-0.42283466	-0.310214332	-0.211234486	-0.326466796	-0.008160917	-0.090375162	-0.086898858	0.261370757	-0.215322335	-0.117145182	-0.309773911	0.074506111
Potra2n10c21920	turquoise-2011	-0.272116658	0.165811398	-0.328914134	-0.068156803	-0.256092782	0.338442524	0.117308634	-0.386721306	0.016742663	-0.184226386	-0.004801794	0.312219735	0.466149149	-0.010255283	0.012864836	-0.021872508	-0.265909417	0.286549306	-0.303741786	-0.284489975	0.029796187	0.022373942	0.147606449	0.114183552
Potra2n10c21927	brown-2011	-0.14176786	-0.08983791	-0.339162422	-0.129300823	-0.520646234	-0.215530511	-0.165554351	-0.893329587	-0.343179047	-0.723937151	-0.458275532	0.913993103	0.724905465	0.058812854	0.154085092	0.024185021	-0.006957991	-0.044644012	-0.11849975	-0.487664453	0.414054512	0.311036196	0.634102736	0.043719092
Potra2n10c21928	turquoise-2011	0.005866794	0.086385151	0.251279776	-0.175274869	-0.378147643	0.031733531	-0.053754404	-0.756700685	-0.157346478	-0.396453573	-0.148407615	0.683962222	0.72875808	-0.013592075	-0.157973252	0.104089088	-0.167029213	-0.243176505	-0.334433127	-0.616431126	0.013669426	-0.096217039	0.320541546	0.065689008
Potra2n10c21929	yellow-2011	-0.466583445	-0.329582181	-0.107651276	-0.196003416	0.158524758	-0.385844104	0.194427629	0.506667848	-0.052358631	0.245992335	-0.130027854	-0.391556487	-0.592240906	-0.37205679	0.218467269	0.218434058	0.252055066	-0.195373263	0.258167687	0.599662304	0.153744394	0.075590312	0.060762965	-0.345566759
Potra2n10c21931	blue-2011	0.498554379	0.472875455	0.534834879	0.555844013	0.477034128	0.246108746	-0.088186333	0.168951722	-0.446378571	-0.080204795	-0.058487019	-0.145655661	-0.003993083	0.566828579	0.303460422	0.417854848	0.496170523	-0.157162554	-0.005637407	-0.187675695	-0.180195018	-0.681622589	-0.540423141	-0.43195836
Potra2n10c21932	blue-2011	-0.148224682	0.160385202	-0.011046475	0.006991682	0.133453724	0.646084339	0.296049283	0.280040422	0.572683428	0.597053798	0.55656632	-0.472829233	-0.085487062	-0.08576941	-0.537601257	-0.328562877	-0.259439126	0.475037997	-0.162381115	0.006715927	-0.492516662	-0.035216896	-0.376523209	0.573596224
Potra2n10c21934	yellow-2011	0.15423435	0.179559931	-0.312785416	-0.422360852	-0.27683717	-0.192558124	-0.290441604	0.44913731	0.515912514	0.26098612	0.096918757	-0.419854395	-0.545802388	0.074458951	-0.33360154	0.085174482	-0.193856908	0.416985229	0.279829867	0.582152649	-0.028404802	0.239752242	0.006865392	0.587694304
Potra2n10c21935	magenta-2011	0.155394211	-0.031137469	0.35620458	0.161982559	0.421506118	0.522538703	0.491757987	0.391699406	0.531405253	0.738203642	0.818312031	-0.566781291	-0.092577311	-0.308836649	-0.448819971	-0.538279636	-0.2701359	0.239492282	-0.312634002	-0.079180367	-0.69290332	-0.270021728	-0.635956707	0.091202498
Potra2n10c21938	blue-2011	0.0575641	0.059671516	-0.028601661	0.101164884	0.417886206	0.008798545	0.048540301	0.977381156	0.248185287	0.578252607	0.19850012	-0.915845463	-0.915513723	-0.017077856	0.03267725	0.156032966	0.118092142	0.082639007	0.289878301	0.728356288	-0.159742861	-0.127001872	-0.463807937	0.003288009
Potra2n10c21942	lightyellow-2011	-0.375071379	0.029717705	0.053615902	-0.005224876	-0.002364794	-0.081764575	-0.119949295	-0.145154493	-0.447778597	-0.260985846	-0.478988166	0.187370159	0.008076022	0.390475064	0.152218414	0.55397556	0.699226665	-0.047016903	0.374444011	0.039747719	0.240765328	-0.035571902	0.214509714	-0.045842164
Potra2n10c21943	brown-2011	-0.099757635	0.420426516	-0.075030693	-0.303707286	-0.49432494	-0.304952211	-0.346530464	-0.60200307	-0.253905074	-0.588905762	-0.459580338	0.644874377	0.438289244	0.290541727	0.083382331	0.067164593	0.267921861	0.201429494	0.056494812	-0.222372483	0.330171154	0.135643326	0.412954148	0.056657818
Potra2n10c21944	brown-2011	-0.21312227	-0.024966578	-0.223041161	-0.40735729	-0.668271653	-0.063118304	-0.186295881	-0.940842531	0.02536569	-0.52047539	-0.180478716	0.869984661	0.798948938	0.031000738	-0.226977071	-0.279368757	-0.26391547	0.235612892	-0.138228191	-0.515764561	0.231292701	0.418008527	0.632504927	0.348533449
Potra2n10c21945	turquoise-2011	0.177014323	0.159297286	0.527825347	0.073838225	0.023983251	0.555111245	0.24526467	-0.264268507	0.296771312	0.256220277	0.454561347	0.058596605	0.474475813	-0.228443648	-0.493793447	-0.239347027	-0.526161265	-0.227043373	-0.585567264	-0.600136082	-0.50809429	-0.329927565	-0.249445727	0.273342533
Potra2n10c21948	turquoise-2011	0.04004457	-0.293614261	0.457371223	0.425253641	0.280194493	0.708368304	0.400623254	-0.438990096	-0.123713557	0.093343542	0.316005603	0.237194081	0.650315878	0.001234704	-0.257716187	0.04246751	-0.117510605	-0.313824616	-0.401722855	-0.775365038	-0.419692775	-0.360364857	-0.185662483	0.021051964
Potra2n10c21949	yellow-2011	-0.605719654	-0.24011511	-0.302016699	-0.470423133	-0.194748026	-0.599159185	-0.278226748	0.315254951	-0.121553867	-0.086606441	-0.503073005	-0.133475915	-0.608656662	-0.041781751	0.267254434	0.335164699	0.245437481	-0.094560334	0.601038528	0.739945586	0.549448955	0.413387369	0.477726529	-0.11612815
Potra2n10c21951	blue-2011	0.342217094	0.130366255	0.020374605	-0.359381481	-0.07255465	-0.185732252	-0.178231154	0.616475703	0.636599401	0.480837204	0.380799465	-0.598896553	-0.613955073	-0.143532701	-0.356826927	-0.200821787	-0.411237665	0.234296611	0.120326434	0.551795026	-0.21968136	0.085631775	-0.227474968	0.332432865
Potra2n10c21952	blue-2011	0.141842733	-0.382680555	0.056474766	0.171766871	0.299632336	-0.398641875	0.177088463	0.293366399	-0.251590544	0.050571485	-0.065157344	-0.175741324	-0.316028011	-0.217531294	0.30634386	0.19796158	0.331946001	-0.34511118	0.112182847	0.234223481	0.04176897	-0.120533366	-0.10155493	-0.518015279
Potra2n10c21953	turquoise-2011	0.148031468	-0.316063464	0.437727724	0.34368197	0.183066294	0.331230488	0.366450929	-0.639728431	-0.289481881	-0.136343691	0.18383905	0.496397447	0.773748817	0.029506963	-0.157520262	-0.024656446	0.236942756	-0.19767074	-0.310564654	-0.812821156	-0.320935739	-0.297474902	-0.074011153	-0.176871465
Potra2n10c21954	brown-2011	-0.170562734	-0.10238568	-0.29774485	-0.195321312	-0.466945807	-0.433172123	-0.159836837	-0.630749774	-0.475723333	-0.707169598	-0.602349796	0.744747891	0.449691842	-0.078980405	0.39103873	0.40806399	-0.001692618	-0.348596267	-0.117236371	-0.222130291	0.506044813	0.123852713	0.616712248	-0.274481838
Potra2n10c21955	blue-2011	-0.13526573	-0.100763249	0.169698849	0.488042879	0.752533737	0.463611987	0.409932522	0.839616707	0.044876148	0.665698154	0.319757421	-0.876053155	-0.630810324	-0.041005134	0.0690628	0.152373604	0.261661812	-0.072821619	0.098758838	0.35580264	-0.349023485	-0.354846177	-0.644413368	-0.166345316
Potra2n10c21956	brown-2011	-0.413302196	-0.126864712	-0.222724082	-0.709770269	-0.619056827	-0.328130846	-0.237438846	-0.494006107	0.356870038	-0.148231784	-0.04495747	0.447147529	0.248544198	-0.035802652	-0.464462609	-0.567566837	-0.043714639	0.546886093	0.295243255	0.014959872	0.202512402	0.718563014	0.601095699	0.545603973
Potra2n10c21957	blue-2011	0.285518065	0.381730212	0.299083283	0.201468101	0.356360483	0.561420194	0.372358811	0.492249588	0.480345006	0.672877047	0.653806797	-0.651126592	-0.184803768	-0.129253278	-0.422190065	-0.184001658	-0.153816154	0.264415677	-0.356246133	-0.015552909	-0.696609861	-0.460617251	-0.737601422	0.256570683
Potra2n10c21958	green-2011	-0.294353238	-0.123719753	0.25044005	0.280371708	0.599037463	0.495485003	0.643987243	0.69125807	0.251459704	0.800161349	0.46733075	-0.80590645	-0.448887079	-0.434975812	-0.206874023	0.028919646	0.051802574	-0.15991484	-0.198985819	0.198566191	-0.525098763	-0.368985222	-0.589045416	-0.010105314
Potra2n10c21959	black-2011	-0.070856737	0.252603297	-0.205422412	0.411824408	0.193646269	-0.096969679	-0.294247237	-0.022261872	-0.749052616	-0.533327002	-0.640339394	0.178471384	-0.066673173	0.686234683	0.720048322	0.505965802	0.76718526	0.043518401	0.408550116	0.097997969	0.478945104	-0.100052684	0.050534107	-0.448272894
Potra2n10c21963	brown-2011	0.0263502	0.422000224	-0.735194726	-0.255831682	-0.589591824	-0.414280628	-0.637610532	-0.134062211	-0.053830881	-0.590608307	-0.5767658	0.307982412	-0.094500694	0.170508954	0.411796268	0.027883184	-0.400912843	0.119678872	0.104970988	0.289035367	0.689614419	0.467205308	0.50597496	0.181548391
Potra2n10c21964	turquoise-2011	0.474964793	0.239159876	0.235769924	0.250337759	-0.125776219	0.423849358	0.141769351	-0.653365169	-0.026033126	-0.237938749	0.228832554	0.511452213	0.85447278	-0.037198275	-0.155301916	-0.136603656	-0.444503504	-0.141840991	-0.711030465	-0.861645988	-0.30554645	-0.353558794	-0.122117763	0.046348759
Potra2n10c21965	turquoise-2011	-0.111834633	-0.007384791	0.512469963	0.069117946	0.08366993	0.518172601	0.491779688	-0.470062806	0.091768357	0.192855059	0.401958107	0.241746978	0.674591515	-0.195936164	-0.47541374	-0.196565492	0.016157295	-0.005252499	-0.481119597	-0.705614537	-0.53752483	-0.336571455	-0.193968252	0.110332685
Potra2n10c21966	brown-2011	0.290550678	-0.035922578	0.016281604	-0.05706494	-0.379169203	-0.181744879	-0.260552553	-0.843266686	-0.287662613	-0.651384177	-0.210464162	0.852154042	0.757422322	0.245675389	0.088213058	-0.098633807	-0.05621333	0.004643945	-0.112904064	-0.578275068	0.215381496	0.109759514	0.390930702	-0.116768641
Potra2n10c21968	pink-2011	0.274109183	-0.111771027	-0.266936711	0.584357259	0.285174727	0.28064042	0.033410353	0.09463382	-0.258288585	-0.127992798	-0.056080508	-0.057782112	0.003994519	0.136894503	0.401231678	0.168820326	-0.152866974	-0.217187715	-0.125473763	-0.113535373	0.089625637	-0.12213028	-0.164187591	-0.190671719
Potra2n10c21970	blue-2011	-0.375772828	-0.330348264	0.239477907	0.098892875	0.511546766	-0.11861651	0.203643966	0.689768541	-0.213774872	0.392050169	-0.093219844	-0.608839096	-0.71337557	-0.035283381	0.188825416	0.500559628	0.59323362	-0.300924134	0.438651071	0.564665991	-0.013191993	-0.198916558	-0.207872535	-0.374132717
Potra2n10c21971	blue-2011	0.293048869	0.396131585	-0.189085649	0.075369494	0.193029597	0.188619186	-0.231497726	0.719995632	0.440683045	0.410929524	0.298899382	-0.708547611	-0.645007139	0.313683672	-0.097598595	-0.253279825	-0.114224436	0.574893233	0.27419465	0.537441589	-0.142767787	0.063676558	-0.442128854	0.329409437
Potra2n10c21972	blue-2011	0.153718871	0.229417208	0.11864813	-0.178724128	0.206458917	-0.006275299	-0.040335772	0.824350911	0.530159184	0.641859944	0.387974315	-0.828834108	-0.767515425	0.016524466	-0.319889658	-0.120608201	0.021598581	0.374484318	0.268472598	0.638002913	-0.317612848	-0.053327871	-0.449981868	0.273959725
Potra2n10c21975	brown-2011	0.072623282	0.196619322	-0.233924223	0.231825301	-0.185132294	-0.085732627	-0.21043852	-0.671469472	-0.597407751	-0.763809867	-0.474591513	0.741855367	0.613953088	0.407275566	0.503314433	0.103525806	0.28910077	0.073841749	-0.04904778	-0.443958593	0.399092612	0.012591505	0.284602222	-0.341464468
Potra2n10c21976	turquoise-2011	-0.062065004	-0.084233606	0.027493824	-0.036723656	-0.344779073	-0.047191606	-0.030688906	-0.908324572	-0.265477396	-0.558319328	-0.196127418	0.866117616	0.84866984	-0.050534402	0.050210296	-0.266421857	-0.135641232	-0.145606656	-0.293840515	-0.691857195	0.194502139	0.154575819	0.434406401	-0.097654409
Potra2n10c21977	blue-2011	0.09568854	0.092857597	0.047881928	-0.249858997	0.058931679	0.162797861	0.054812676	0.672845013	0.772277732	0.721166877	0.548422369	-0.749642217	-0.587646336	-0.298645633	-0.520174748	-0.345649974	-0.522161095	0.218426023	-0.017233539	0.454028366	-0.38327504	0.077801798	-0.335821766	0.513540318
Potra2n10c21978	turquoise-2011	-0.06156576	-0.09066017	-0.002133185	-0.145726192	-0.423446912	0.19780194	0.140047209	-0.92592414	-0.018299373	-0.358412527	0.042651829	0.786907251	0.949722532	-0.122548108	-0.271655828	-0.173993429	-0.280151277	0.037061422	-0.448418179	-0.767963649	-0.075453973	0.063780724	0.34956363	0.200522603
Potra2n10c21979	blue-2011	0.083360891	-0.078317494	0.279535755	0.469839987	0.766340274	0.324580425	0.379038275	0.937813192	0.082717835	0.705211512	0.361206704	-0.948594494	-0.725704096	-0.111496232	0.054745366	0.190761275	0.213917927	-0.197393309	0.055660926	0.406108254	-0.405473811	-0.443559245	-0.718841911	-0.223290615
Potra2n10c21981	brown-2011	-0.053277742	-0.134532196	-0.012868604	0.017144944	-0.324612203	-0.234542005	-0.130192575	-0.830164451	-0.522910953	-0.712269514	-0.482401705	0.874101151	0.697128483	0.021038878	0.284909904	0.15527855	0.033199127	-0.420704468	-0.17735269	-0.55720628	0.380866693	0.079728594	0.525311852	-0.258250598
Potra2n10c21983	turquoise-2011	-0.036107443	-0.427196949	0.564943364	0.135273289	0.126149044	0.178286023	0.436926806	-0.542947366	-0.085452535	0.056053165	0.245888679	0.388364609	0.623758764	-0.351191866	-0.33621081	-0.235815292	0.04628516	-0.43043665	-0.363681136	-0.709781395	-0.343293128	-0.160519077	0.013801278	-0.079489483
Potra2n10c21984	turquoise-2011	-0.128362236	-0.235430155	0.323397647	0.054254186	-0.132157705	0.205114539	0.340790555	-0.865639803	-0.25265709	-0.289700274	0.03291466	0.73257734	0.938350058	-0.22911646	-0.140541047	-0.068430299	-0.04463062	-0.310741736	-0.492438281	-0.858130607	-0.150486512	-0.170284372	0.215685098	-0.157094589
Potra2n10c21986	turquoise-2011	-0.016280785	-0.004611059	-0.039455549	-0.226180292	-0.468929744	0.022155423	-0.149721721	-0.80730187	0.076491036	-0.397639347	-0.000177623	0.728905071	0.747191007	-0.03274961	-0.185383496	-0.5197664	-0.421279515	0.120583084	-0.244516793	-0.568158816	0.122937365	0.320573381	0.42176135	0.199956002
Potra2n10c21990	brown-2011	0.087658647	-0.122560656	0.076108571	0.10666991	-0.252064294	0.000137784	-0.096738438	-0.874378879	-0.49315464	-0.659219958	-0.321293475	0.863882794	0.824844796	0.202549223	0.18458219	0.208207565	0.033034969	-0.271861307	-0.204511091	-0.690658406	0.211707451	-0.058996074	0.386178899	-0.212654492
Potra2n10c21997	turquoise-2011	0.2035456	0.349945247	0.240213955	-0.043019273	-0.29169456	0.020545118	-0.161393602	-0.665592326	-0.232810054	-0.486055225	-0.142710443	0.643358267	0.696766414	0.128178742	0.093818819	-0.031372253	-0.189542026	-0.120799681	-0.368899156	-0.581562567	0.068566004	-0.19694338	0.158727118	-0.193645321
Potra2n10c22000	blue-2011	0.274525674	0.133166688	0.048950218	-0.142760545	0.146351297	-0.280588441	-0.37756011	0.733200291	0.229080815	0.278431607	0.073487124	-0.61128892	-0.79488725	0.247035865	0.059560781	0.02329611	0.01145781	0.177465623	0.482938053	0.713610997	0.057395221	0.054903764	-0.220532752	-0.029517544
Potra2n10c22003	blue-2011	0.070817362	0.080567425	0.026826486	-0.123496662	0.223688639	0.044067345	-0.065704025	0.875988275	0.533557284	0.652558138	0.340917897	-0.869406438	-0.844666306	-0.060710623	-0.262167066	-0.106807545	-0.182715255	0.184754445	0.273289649	0.680548708	-0.217676398	0.049149393	-0.364214341	0.313445654
Potra2n10c22004	turquoise-2011	-0.064525806	-0.14442846	0.006796355	0.036128843	-0.296800868	0.226896149	0.161789535	-0.939851867	-0.189849114	-0.435988554	-0.028233611	0.8232786	0.976469165	-0.080982233	-0.090698168	-0.161514861	-0.205634339	-0.077497384	-0.444834631	-0.825528081	-0.005561547	0.025670185	0.326464233	0.018589987
Potra2n10c22006	turquoise-2011	0.159985702	-0.043949118	0.293833033	0.512029812	0.331141493	0.675732776	0.371185477	-0.33640681	-0.135955721	0.073835834	0.311290046	0.15262345	0.565280794	0.221270714	-0.20191481	-0.026773372	0.223970919	0.096457517	-0.280520232	-0.669942659	-0.443850382	-0.36481466	-0.34534324	0.05702204
Potra2n10c22007	brown-2011	-0.1413171	0.062834144	-0.111954106	0.020511464	-0.34386886	0.005095693	-0.157237276	-0.844504739	-0.348325872	-0.643474145	-0.34155617	0.832785832	0.762481727	0.131875018	0.195103425	-0.18151494	-0.079240987	-0.061141273	-0.185635879	-0.592217528	0.335529106	0.192811661	0.454293144	-0.080127861
Potra2n10c22008	turquoise-2011	-0.625247336	-0.612579503	0.086556201	-0.144438299	-0.142677182	0.199050664	0.391296411	-0.667780584	-0.081256118	-0.062212052	0.021363292	0.523423677	0.627326604	-0.309211277	-0.303506029	-0.098095716	0.033235268	-0.16911671	-0.135415853	-0.516239157	-0.050591954	0.205627266	0.419643671	0.122593945
Potra2n10c22009	turquoise-2011	-0.24950283	-0.150153358	-0.039047863	-0.35419872	-0.459003962	-0.119711305	0.20142235	-0.735781505	0.172133868	-0.204910266	0.088206439	0.641885421	0.697316896	-0.53988102	-0.268151713	-0.591873189	-0.400875998	-0.022089676	-0.447682381	-0.517585357	0.004988921	0.297724707	0.416120311	0.116112764
Potra2n10c22013	brown-2011	-0.268146071	0.006970366	-0.340551988	-0.454097924	-0.630731937	-0.299898276	-0.098712827	-0.772142897	0.0599407	-0.461719928	-0.17629299	0.754000385	0.617348356	-0.170852743	-0.10869449	-0.482585264	-0.152278159	0.325735511	-0.127197218	-0.318405888	0.277235766	0.493642037	0.586395015	0.183591037
Potra2n10c22015	blue-2011	-0.015737342	-0.107210835	0.072199499	0.237128351	0.565460671	0.201238266	0.198854663	0.84941592	0.065229335	0.556908308	0.239010091	-0.825664659	-0.725418609	0.138913408	0.064830743	0.334412421	0.350991202	0.131383701	0.321944351	0.560034419	-0.251854827	-0.282540211	-0.518810651	-0.155841074
Potra2n10c22016	blue-2011	-0.24114958	-0.10522797	-0.198735643	0.191575632	0.241839053	0.034028275	0.32611646	0.428032392	-0.145612014	0.173978537	-0.101191645	-0.362676648	-0.348409919	-0.401134963	0.347657491	0.422886766	-0.074448859	-0.42418081	-0.207732333	0.271065696	0.038697616	-0.237787228	-0.138354782	-0.323705175
Potra2n10c22018	blue-2011	0.110088781	0.050452675	0.178224502	0.38432677	0.65736445	0.202400493	0.050015884	0.92411312	0.014409554	0.511372462	0.190242403	-0.870674616	-0.800333626	0.211184889	0.196881582	0.179270566	0.264640549	-0.006109922	0.32265905	0.552201385	-0.171089633	-0.288934391	-0.591404888	-0.237426906
Potra2n10c22020	turquoise-2011	0.174624532	0.255033424	0.125610118	0.26796647	-0.126655906	0.431953289	0.184301926	-0.731632502	-0.191222212	-0.334498499	0.03880581	0.596922113	0.888190921	0.03066149	-0.058083857	-0.049651107	-0.161669073	-0.075089135	-0.606076166	-0.851635822	-0.180468896	-0.288747821	-0.017076719	0.031266519
Potra2n10c22024	yellow-2011	-0.358164356	-0.027148033	-0.304755166	-0.089058685	0.178392576	-0.272891335	-0.268078003	0.713009071	-0.132915326	0.121738423	-0.350959227	-0.546437306	-0.877108365	0.347682559	0.329333536	0.453240094	0.51917723	0.193355051	0.749564377	0.879141186	0.357608322	0.181075835	0.027323552	-0.084621482
Potra2n10c22025	yellow-2011	-0.305912414	0.10071853	-0.473194508	-0.377741898	-0.135212527	-0.416774226	-0.427357274	0.662774663	0.147169939	0.099890636	-0.321414784	-0.49283711	-0.886722647	0.205484842	0.17404966	0.241535128	0.150610566	0.3056054	0.673722109	0.959262248	0.420411393	0.398364267	0.18560581	0.182278934
Potra2n10c22026	turquoise-2011	0.026644214	0.104536089	0.009522987	-0.340073593	-0.59710336	-0.046110198	-0.129941911	-0.894042765	0.016639569	-0.473527283	-0.088151134	0.818452625	0.834817075	-0.058679148	-0.220729368	-0.192201069	-0.369986784	0.033007968	-0.357924032	-0.616169835	0.080646606	0.143057265	0.454924215	0.202269569
Potra2n10c22027	purple-2011	0.06848068	-0.225926019	0.374633204	0.331848594	0.341686187	0.181392774	0.681370639	0.014735803	-0.140080615	0.257450372	0.217531202	-0.093911463	0.196598552	-0.634127935	-0.033809818	0.278058406	-0.006391947	-0.690488068	-0.635018808	-0.378709912	-0.432758659	-0.572292081	-0.325492128	-0.332107321
Potra2n10c22028	grey-2011	0.46250321	0.083938382	-0.053570276	-0.092302815	-0.143362575	0.112041182	-0.082709806	-0.012597608	0.588373263	0.246441408	0.472417447	-0.098811722	0.050575727	0.006159623	-0.554368596	-0.631339196	-0.33388704	0.478258471	-0.058578714	-0.093545388	-0.318831283	0.247472885	-0.153017703	0.626861585
Potra2n10c22029	turquoise-2011	0.218041025	0.153509199	0.195443728	0.169632369	0.07046419	0.083967209	-0.179796798	-0.165760351	-0.316862347	-0.217354328	-0.185529278	0.160838654	0.147581449	0.598862205	0.007754216	0.453805744	0.560829866	0.122253041	0.245586365	-0.160615672	-0.028743561	-0.230077215	-0.068274097	0.03171853
Potra2n10c22030	blue-2011	0.074109826	0.026828246	0.208090099	0.357503297	0.654633925	0.272055305	0.23179629	0.971667414	0.152367294	0.671583037	0.308405518	-0.961999525	-0.799919679	-0.059970242	0.05297398	0.172139592	0.105994195	-0.135425773	0.114346635	0.509827033	-0.318230298	-0.355876229	-0.650033283	-0.134171988
Potra2n10c22031	yellow-2011	-0.186312219	0.081408038	-0.882661696	-0.212585637	-0.373471611	-0.447140424	-0.585604813	0.134166681	-0.08979642	-0.419843904	-0.573355205	0.061445987	-0.425014457	0.376409604	0.408950562	0.108936927	0.078923181	0.404644515	0.590091603	0.617225345	0.719329219	0.6467798	0.486656254	0.210700002
Potra2n10c22033	blue-2011	-0.156239186	0.249100006	0.10782634	0.115854337	0.379508845	0.426436932	0.165466513	0.726770814	0.389207754	0.66009896	0.356419561	-0.803756861	-0.582307725	-0.007152149	-0.239856456	-0.118124971	-0.002012325	0.234470862	0.090620226	0.391152152	-0.337084019	-0.135386089	-0.5046541	0.285409549
Potra2n10c22034	blue-2011	-0.142094387	-0.100764702	-0.261797138	-0.039732542	0.22060112	0.170841542	-0.021660687	0.666256404	0.317675326	0.443452164	0.242708724	-0.649524833	-0.629619491	0.143094963	-0.036592242	-0.030684005	-0.046722585	0.435044739	0.380303575	0.606521462	-0.058469538	0.141408775	-0.223173543	0.141425651
Potra2n10c22035	blue-2011	0.109258178	-0.244651011	0.087981158	-0.014591048	0.209656479	0.181323101	0.519514681	0.368216943	0.427963415	0.580688741	0.583268775	-0.456689911	-0.161268847	-0.583577684	-0.295169735	-0.139544545	-0.36436845	-0.045422996	-0.382126461	0.07229049	-0.504141515	-0.231745045	-0.375324711	-0.01038065
Potra2n10c22036	turquoise-2011	0.292359371	0.513485438	0.150666539	-0.17140574	-0.392838533	-0.019941857	-0.108946343	-0.58983532	0.174713444	-0.260903351	0.101444336	0.504595379	0.621751004	-0.053085382	-0.261799382	-0.53995591	-0.253962761	0.215713253	-0.42726388	-0.535303509	-0.115623028	0.015982346	0.060871034	0.224242717
Potra2n10c22037	turquoise-2011	-0.067769377	-0.082431498	0.013135574	-0.130096549	-0.401911437	0.197547952	0.178338231	-0.926394851	-0.006795429	-0.338696106	0.071357886	0.782117405	0.962108752	-0.16797802	-0.273133815	-0.25036053	-0.275925667	0.042538517	-0.480605019	-0.787544164	-0.095989764	0.063653112	0.324630289	0.177347148
Potra2n10c22038	yellow-2011	0.155093257	0.339685073	-0.120870463	-0.307358964	-0.1030366	-0.483966941	-0.385493715	0.638387876	0.242078022	0.170455998	-0.153729469	-0.503336926	-0.789637112	0.081621989	-0.012136886	0.139217288	0.113861398	0.133045099	0.394378091	0.741929787	0.147757433	0.136530833	-0.056624219	0.213794698
Potra2n10c22039	blue-2011	0.197598778	0.378776702	-0.141393659	0.05837328	0.237355035	-0.164728465	-0.286889551	0.800497553	0.207462502	0.279133601	0.046279012	-0.683503351	-0.811941648	0.215484274	0.191809118	-0.189614788	0.093562626	0.323231356	0.377786042	0.699735896	0.081787427	0.07727439	-0.348336653	-0.015610321
Potra2n10c22042	turquoise-2011	0.204123733	-0.058620243	0.111269805	0.136256981	-0.219684464	0.100727061	0.032143356	-0.839741656	-0.386628872	-0.555414896	-0.145222584	0.796834989	0.882731506	0.077394521	0.127947886	0.144322366	-0.118977645	-0.246572715	-0.409672644	-0.762239899	0.04874382	-0.192300862	0.239012431	-0.239052625
Potra2n10c22043	turquoise-2011	-0.082112888	-0.024616029	0.048324831	-0.0490699	-0.003224389	0.156121518	0.058846718	-0.256386877	-0.012040457	-0.062803123	0.171678597	0.205749949	0.32434644	0.18615194	-0.019750432	-0.263099666	0.087795251	0.417575139	0.02960026	-0.191375425	-0.072011549	0.011701542	-0.011746034	-0.159677245
Potra2n10c22045	blue-2011	0.073468937	0.12434237	0.17987433	0.465784872	0.552040942	0.253769646	0.505354266	0.451664763	-0.105520942	0.373579942	0.220969997	-0.481323445	-0.221773801	-0.201595861	0.13342819	0.144787626	0.352878818	-0.120809128	-0.255446217	0.023554218	-0.373996422	-0.513050994	-0.597097952	-0.319392789
Potra2n10c22046	blue-2011	-0.012797196	-0.015673659	0.137691929	0.090218158	0.161989575	-0.244901447	-0.268647508	0.289863222	-0.466101343	-0.179188287	-0.461919113	-0.134905031	-0.397954537	0.322965706	0.427484846	0.785229885	0.369647996	-0.43850169	0.364259753	0.340547224	0.29912106	-0.226155251	0.051167257	-0.377620374
Potra2n10c22048	brown-2011	-0.248963856	-0.13812115	0.138445426	0.151301806	-0.00467725	-0.312157056	-0.121253404	-0.456999071	-0.698751494	-0.57327255	-0.596440883	0.563612565	0.300535387	0.116179945	0.492212559	0.243337746	0.439446755	-0.511942622	0.115327194	-0.257993663	0.456612749	0.016028178	0.378485717	-0.516829326
Potra2n10c22049	black-2011	-0.165460901	-0.106615934	0.109309406	0.493125474	0.446888901	-0.128477191	-0.11545862	0.156498367	-0.780448331	-0.3198161	-0.536963366	0.007078064	-0.222561373	0.361694749	0.758486251	0.470930421	0.629771539	-0.465103707	0.355345815	0.126284004	0.417858656	-0.182694364	-0.004926421	-0.728555165
Potra2n10c22051	blue-2011	-0.171287516	0.112134299	-0.271247027	0.364323012	0.369077672	0.260930118	0.029430583	0.653588983	-0.133969779	0.205995909	-0.155850917	-0.585227078	-0.594638087	0.127834898	0.360813416	0.457301298	0.083323985	-0.131924314	0.148475705	0.450231667	0.107170964	-0.157930401	-0.263414312	-0.067026917
Potra2n10c22052	black-2011	0.38989014	0.30701553	-0.066609376	0.51998787	0.239701418	-0.154478417	-0.26123469	0.1305147	-0.714781247	-0.496338588	-0.525323296	0.06588766	-0.115432547	0.403583408	0.845643993	0.672517309	0.278116928	-0.427471897	0.010442566	0.05016111	0.365943906	-0.421666453	-0.132767677	-0.689294109
Potra2n10c22053	turquoise-2011	-0.390234136	-0.213755439	0.050233533	0.0286904	-0.06651619	0.194892482	0.177780474	-0.620124435	-0.349084948	-0.283503985	-0.166699687	0.535707245	0.597230922	0.224557376	-0.051428317	0.178145027	0.484723997	0.136595294	0.055111974	-0.458481308	0.023232698	-0.000738531	0.251736622	-0.025850313
Potra2n10c22056	black-2011	-0.202093947	0.119607991	-0.559292284	0.238105057	0.001021629	-0.223466802	-0.239096902	0.111404201	-0.571010724	-0.499755637	-0.659444626	0.098812807	-0.215932926	0.189547159	0.854526755	0.489393521	0.128193239	-0.225157238	0.148800137	0.298522649	0.641994539	0.050932453	0.232151645	-0.481714816
Potra2n10c22057	turquoise-2011	0.23775159	0.295782749	0.012974199	0.365285294	-0.097204591	0.072004261	-0.19986386	-0.665803589	-0.579360716	-0.708347827	-0.383545046	0.704367755	0.68282121	0.339329056	0.475160804	0.081304849	0.042801976	-0.206843547	-0.267216008	-0.616846066	0.285796046	-0.172510839	0.151020015	-0.373051206
Potra2n10c22058	turquoise-2011	0.178034135	0.313123554	0.161244561	-0.113454317	-0.355424061	0.301294572	0.005956847	-0.721832062	0.161159473	-0.211289478	0.191641097	0.559027392	0.805701176	0.06439295	-0.3979794	-0.341016647	-0.274578275	0.257554963	-0.432193362	-0.700869701	-0.232709372	-0.047055374	0.076788741	0.351231693
Potra2n10c22059	blue-2011	0.061395677	-0.027405027	0.166723207	0.487638266	0.725567535	0.359391676	0.293174274	0.930844461	0.05089767	0.635345655	0.278115092	-0.92976906	-0.739875263	-0.001934803	0.107057453	0.258620447	0.20635901	-0.146563199	0.110796625	0.438203067	-0.322353614	-0.396790335	-0.671384038	-0.160046204
Potra2n10c22060	turquoise-2011	0.1944405	-0.039114332	0.076895704	0.409712753	-0.001063789	0.207368041	0.234718199	-0.731471094	-0.491586059	-0.495044882	-0.122479671	0.687671619	0.853859156	-0.040811949	0.284255494	0.107134115	-0.028930431	-0.346942894	-0.551553695	-0.811869022	-0.004784744	-0.314270066	0.062010479	-0.398287699
Potra2n10c22062	purple-2011	-0.036296168	-0.376411916	0.648005773	0.694290009	0.710666814	0.689056495	0.874991368	-0.123044667	-0.300963279	0.343594213	0.431837911	-0.05944566	0.47726754	-0.351601914	-0.037388775	0.123346372	0.205247634	-0.560419397	-0.598734809	-0.716501682	-0.626488675	-0.729931898	-0.543953983	-0.498408454
Potra2n10c22063	turquoise-2011	0.280123439	0.198250466	0.442192441	0.028488476	0.076877497	0.558315637	0.26019782	-0.018870385	0.634119794	0.540254474	0.706054229	-0.226486455	0.232426095	-0.212298365	-0.774704593	-0.590966835	-0.435372489	0.174771282	-0.42634882	-0.405749572	-0.683779545	-0.149666184	-0.419551013	0.606665423
Potra2n10c22065	brown-2011	-0.22394745	0.035299681	0.077349589	-0.363450181	-0.503764674	-0.122672691	-0.106995387	-0.717021385	-0.041783206	-0.355474167	-0.235574586	0.651182614	0.574846981	-0.04700034	-0.286384961	-0.00491058	-0.022765229	-0.072622495	-0.119961681	-0.424450738	0.116206799	0.190813251	0.48661978	0.321420233
Potra2n10c22066	turquoise-2011	-0.117274295	-0.047791504	0.626030186	-0.091773022	0.091670924	0.127623431	0.138223006	-0.283197924	-0.009889405	0.095067969	0.210264312	0.181227264	0.342764043	-0.011510205	-0.259006532	-0.247638702	0.135645654	-0.059274699	-0.066877189	-0.356939294	-0.246090588	-0.164905544	-0.060506481	-0.148455162
Potra2n10c22067	purple-2011	-0.486871724	-0.540810366	0.398745568	-0.06535244	0.147267838	0.466812548	0.752982588	-0.269683972	0.304759089	0.507656837	0.545300698	0.0241774	0.433466464	-0.669445928	-0.613239489	-0.350585748	-0.186352514	-0.194822543	-0.437990484	-0.490812434	-0.552848836	-0.078853192	-0.06505218	0.17768465
Potra2n10c22069	blue-2011	0.633155929	0.001838582	0.470379559	0.464851567	0.467050487	0.095457674	0.10121244	0.27516072	-0.298913796	0.084225569	0.118088068	-0.241565522	-0.10318611	0.183308773	0.205781675	0.537614865	0.209050225	-0.417619951	-0.124082599	-0.101188781	-0.289800664	-0.673096806	-0.49673026	-0.47480339
Potra2n10c22070	blue-2011	0.483075405	0.238336493	0.322666477	0.24922588	0.425260939	0.242658973	-0.097364614	0.765070364	0.312595402	0.534140998	0.366463488	-0.778524735	-0.629034331	0.173893192	-0.159581678	0.016770733	-0.127806949	-0.022047955	0.107992456	0.34652976	-0.347142551	-0.290744408	-0.602409239	0.148486568
Potra2n10c22073	turquoise-2011	0.519724467	0.676940998	-0.00193081	0.023731831	-0.302730645	0.010563391	-0.446040353	-0.394910448	-0.126660836	-0.475282034	-0.183224649	0.406240877	0.393553962	0.569808417	0.055209634	0.069498348	0.037720385	0.323686234	-0.079604692	-0.30507388	0.078828493	-0.138480559	-0.003199503	0.142006895
Potra2n10c22074	turquoise-2011	-0.01634905	0.091793665	-0.319026026	-0.331617195	-0.643489255	0.000316803	-0.173450412	-0.86855846	0.058328047	-0.506753206	-0.102475097	0.798242598	0.78864996	0.114905339	-0.201584197	-0.216133365	-0.267538339	0.395898966	-0.197558455	-0.499859827	0.147660544	0.310771225	0.49051269	0.352893661
Potra2n10c22075	brown-2011	0.160044397	-0.345886048	-0.123238649	0.208169719	0.014278478	-0.212023748	-0.175534592	-0.423037644	-0.540463419	-0.541356661	-0.302542225	0.518744319	0.331293438	0.418816415	0.424432445	0.182952063	0.380027275	0.015558661	0.268028315	-0.207397061	0.323682684	0.080773636	0.255872889	-0.448182702
Potra2n10c22077	turquoise-2011	-0.295495384	0.113388359	-0.086698841	-0.358856447	-0.593072	-0.001903526	-0.050098928	-0.832569168	0.030375694	-0.404469628	-0.181607476	0.745151313	0.73954492	-0.182901995	-0.23323726	-0.215979577	-0.315890176	-0.011235728	-0.336565328	-0.536993066	0.147006569	0.251116985	0.523529729	0.319915986
Potra2n10c22078	brown-2011	-0.122069542	-0.273145642	0.151323931	0.059596765	0.074190596	-0.339053493	-0.076165998	-0.223887345	-0.68764402	-0.44697454	-0.471668956	0.361865481	0.123624065	0.222580266	0.522991578	0.622319875	0.509841499	-0.384684885	0.229260396	-0.029363812	0.336215522	-0.196590575	0.245658668	-0.709140127
Potra2n10c22079	yellow-2011	-0.140933319	0.324250099	-0.081287097	-0.282987583	-0.089214708	-0.34483397	-0.026404988	0.303393934	0.282240306	0.189449548	0.032746805	-0.259491293	-0.3647993	-0.249498636	-0.073585978	-0.449253223	0.104376764	0.280575094	0.080384744	0.378393173	0.029207909	0.20649652	-0.057719749	0.083423754
Potra2n10c22080	yellow-2011	0.374791076	0.712737788	-0.267750769	-0.036570132	-0.111057099	-0.013989802	-0.616651665	0.411944629	0.202324231	-0.04333406	-0.104298718	-0.334845005	-0.466470965	0.660319891	0.054159604	-0.015803891	0.022868401	0.60254268	0.386433171	0.460923719	0.155284014	0.116610729	-0.178907412	0.382070881
Potra2n10c22083	blue-2011	-0.076082679	-0.014687607	0.090086458	0.023818222	0.42293236	-0.003431033	0.040492092	0.9600703	0.270350645	0.628308639	0.201512232	-0.913464093	-0.931621684	-0.029068958	-0.051103107	0.095128817	0.160856476	0.046990521	0.376619073	0.737402495	-0.156609865	-0.064712503	-0.406612214	0.03488503
Potra2n10c22086	brown-2011	-0.235910089	-0.263983914	-0.210962555	-0.256170842	-0.402820759	0.033904193	-0.150568002	-0.689014038	-0.075397319	-0.410370022	-0.111179752	0.653814901	0.593571702	0.160935734	-0.035591223	-0.143365408	-0.208885963	0.226718559	0.04614055	-0.33691956	0.242308323	0.34141176	0.510541971	0.071173012
Potra2n10c22087	turquoise-2011	-0.102553162	-0.300389796	-0.10228026	0.144616829	-0.057123602	0.394508654	0.533997954	-0.434373501	0.067116074	0.060369234	0.223936772	0.271732278	0.571319271	-0.424804958	-0.286664515	0.028628493	-0.234341525	-0.158881612	-0.556347557	-0.564510214	-0.312672542	-0.112943131	0.029091751	0.230776206
Potra2n10c22088	blue-2011	0.380564546	-0.007738091	-0.123733062	-0.028192726	0.160329474	-0.135774288	-0.087035876	0.578387699	0.405166108	0.392682787	0.337161824	-0.551994201	-0.5669716	0.096511252	-0.194779329	-0.264711364	0.06885134	0.458406369	0.31055073	0.485031669	-0.192897851	0.13477931	-0.319123153	0.221600889
Potra2n10c22090	grey-2011	0.423548955	0.179451893	0.312590764	0.079477646	0.141060271	-0.237554699	-0.161438037	0.020004678	-0.153479463	-0.128001465	0.06159422	0.052850957	0.019237989	0.219830804	0.220541921	-0.188028248	0.190258343	0.086548549	0.069831443	-0.02326931	-0.014182973	-0.189938524	-0.202828272	-0.48263024
Potra2n10c22091	blue-2011	0.134316761	-0.529601158	0.197882662	0.137961128	0.467788644	0.143167043	0.238869672	0.617520198	0.26872095	0.630467544	0.443038127	-0.661983658	-0.545197785	-0.032830975	-0.300079349	0.083586281	0.154559404	0.016563297	0.307693777	0.351269796	-0.384509231	-0.073287275	-0.369540009	0.105260085
Potra2n10c22092	blue-2011	-0.376585809	-0.437195037	-0.055159068	0.252576644	0.464495428	-0.032120474	-0.018712089	0.401786691	-0.480199688	0.02588991	-0.28862823	-0.289750441	-0.484047233	0.463288936	0.42648377	0.537563615	0.7819025	0.015750081	0.716112056	0.456961522	0.251802842	-0.001480416	-0.015616203	-0.421327893
Potra2n10c22093	blue-2011	0.137246566	-0.255423876	0.229429633	0.284818024	0.512829582	-0.100222962	-0.149591447	0.550962942	-0.302405098	0.149874319	-0.095979803	-0.445539316	-0.592501568	0.503463184	0.25128671	0.441633183	0.655683177	-0.053411957	0.64772311	0.44408494	0.04562666	-0.157115913	-0.252645204	-0.329327562
Potra2n10c22096	blue-2011	0.233531103	0.057113611	0.110594073	0.109246308	0.435417775	0.125300508	0.165485551	0.93803603	0.466938178	0.736782387	0.480538042	-0.946762623	-0.794343408	-0.176108455	-0.190536338	-0.120568954	-0.105670204	0.109087751	0.082851458	0.561994109	-0.392373587	-0.17205335	-0.599286059	0.108240007
Potra2n10c22097	turquoise-2011	0.435962115	-0.120508416	0.228999629	0.421998068	0.154108054	0.51118857	0.506342595	-0.349398456	0.093350261	0.113746388	0.470538706	0.181668585	0.635499752	-0.433225068	-0.203208863	-0.182387259	-0.545474329	-0.37210585	-0.841102123	-0.767541251	-0.505174514	-0.412700634	-0.312120629	-0.023289305
Potra2n10c22099	brown-2011	-0.500445136	-0.340524242	-0.212463939	-0.625102404	-0.374536897	-0.660241276	0.007727766	-0.091609294	0.027348502	-0.090938317	-0.258667622	0.182109336	-0.145816293	-0.361735147	-0.036677614	0.053907702	0.203903647	0.019617946	0.261506913	0.35809646	0.286987905	0.388898186	0.512318295	-0.055588046
Potra2n10c22100	blue-2011	0.502090793	0.20926883	0.430348034	0.695964335	0.774693254	0.383139022	0.169646561	0.768082293	-0.142449393	0.424575672	0.251799614	-0.751484636	-0.507771492	0.171523759	0.251547808	0.343500422	0.154410127	-0.344270613	-0.086971616	0.152082148	-0.368103614	-0.694155378	-0.813997568	-0.387104102
Potra2n10c22102	brown-2011	-0.175311682	-0.05286422	-0.119455797	0.041814203	-0.313293355	-0.059049003	-0.118041729	-0.895060571	-0.499939727	-0.711569258	-0.432774116	0.898841087	0.787051586	0.221471804	0.24132231	0.029730133	0.187068227	-0.054028334	-0.078714727	-0.59148234	0.356702715	0.150498756	0.494195441	-0.157113526
Potra2n10c22103	blue-2011	-0.205067805	0.200993562	-0.234577142	0.390668148	0.319230189	0.00317173	-0.259519237	0.418590415	-0.512669315	-0.216025821	-0.500419674	-0.247108642	-0.466691037	0.415466932	0.748050016	0.416134439	0.32143547	-0.163439529	0.358625703	0.406152355	0.472833208	-0.066366415	-0.055013399	-0.44792877
Potra2n10c22104	brown-2011	-0.57061929	-0.086795633	-0.257016363	-0.287703053	-0.389433193	-0.069790858	0.072390983	-0.539942137	-0.25472063	-0.369454278	-0.392116067	0.529126123	0.421804934	-0.051181759	0.037500829	0.359187647	0.183605087	0.00158964	-0.037758597	-0.19106924	0.25452442	0.131911265	0.501296192	0.061285369
Potra2n10c22106	brown-2011	0.172993387	-0.054755471	-0.140530249	-0.425716439	-0.503039316	-0.408952227	-0.449343234	-0.315512387	0.313601724	-0.218134764	-0.051681388	0.339136465	0.095168701	-0.01842748	-0.270432151	-0.528174832	-0.384075189	0.140414713	0.163618326	0.007239908	0.241368358	0.584529991	0.443336532	0.428868664
Potra2n10c22109	turquoise-2011	0.15414612	0.223822392	-0.08213006	-0.445892346	-0.639533426	-0.1715295	-0.286475527	-0.717556815	0.306370273	-0.354669538	0.070811705	0.657836716	0.629398422	-0.067688679	-0.309810327	-0.697866343	-0.519743636	0.331384601	-0.238946065	-0.416122639	0.095272178	0.398627869	0.398602825	0.344463831
Potra2n10c22111	blue-2011	-0.029163041	-0.488355582	-0.042176427	0.551178696	0.556887689	0.047164565	0.356973035	0.36742471	-0.427705368	0.108011675	-0.097476711	-0.292536446	-0.29477059	-0.135893916	0.448517963	0.472621369	0.329375766	-0.513734301	0.034468644	0.125143193	0.014815409	-0.269542835	-0.217853825	-0.522521099
Potra2n10c22115	turquoise-2011	0.430881859	-0.181787113	0.182223901	0.301967354	0.194466514	0.227484705	0.51077819	-0.117019955	0.199136064	0.256041678	0.499746027	-0.010539913	0.334169941	-0.482725653	-0.272288283	-0.311834244	-0.254395167	-0.183102372	-0.599357718	-0.47419521	-0.514032489	-0.269164124	-0.349208196	0.010549506
Potra2n10c22116	turquoise-2011	0.477436515	0.228665261	0.215594806	0.018025363	-0.261692105	0.01056107	-0.07004055	-0.555041225	0.140566976	-0.237826226	0.175627931	0.482814249	0.615124647	-0.206604049	-0.172883041	-0.558101211	-0.551394866	-0.161561206	-0.544121664	-0.621852873	-0.117403103	-0.011090056	0.041476013	0.084797552
Potra2n10c22118	purple-2011	-0.274666213	-0.261221917	0.103169881	0.589395778	0.492993873	0.230291817	0.570740996	-0.087447389	-0.604355401	-0.067277403	-0.146992585	0.081290097	0.230753534	-0.188231925	0.4372168	0.351668531	0.509878959	-0.460810671	-0.260965534	-0.328765926	-0.05677078	-0.417162648	-0.188162901	-0.621942531
Potra2n10c22119	turquoise-2011	-0.313089074	-0.355385262	-0.137038189	-0.107272101	-0.336473447	0.233327435	0.092050397	-0.835692607	-0.139246295	-0.355184949	-0.099743437	0.718748456	0.780148939	0.07225595	-0.207732932	0.03269098	-0.047221296	0.075156914	-0.107325105	-0.590040098	0.070916305	0.217496963	0.473691677	0.250060184
Potra2n10c22122	yellow-2011	0.127675417	0.461274578	-0.182981719	-0.424175607	-0.168372669	-0.28338845	-0.466375205	0.662099286	0.540972349	0.310296222	0.081851499	-0.58888884	-0.776730197	0.206917538	-0.219635418	-0.234732224	-0.08051002	0.563034437	0.458325751	0.774829453	0.057700416	0.300637562	-0.112501079	0.463171581
Potra2n10c22124	brown-2011	-0.025569046	-0.706118893	0.286022902	-0.237540599	-0.09999349	-0.203688875	0.110737995	-0.354675306	0.073103461	0.034816495	0.156108655	0.299540981	0.25613809	-0.228504099	-0.35626561	-0.131012581	-0.037003851	-0.238760972	0.089811345	-0.226929614	-0.098552725	0.204024121	0.295766614	0.046132979
Potra2n10c22126	brown-2011	-0.261355061	0.157164465	-0.366819906	-0.234539438	-0.477162411	-0.352930513	-0.214168759	-0.37545375	-0.224846775	-0.486834974	-0.577296209	0.455776086	0.168814161	-0.093999273	0.175375531	0.276345188	0.006799286	-0.216243207	-0.046499694	-0.029791902	0.448031783	0.243652791	0.522831085	0.154316476
Potra2n10c22127	turquoise-2011	-0.120710068	-0.457102568	0.376908028	0.439740181	0.36366264	0.233709853	0.667324728	-0.286448859	-0.305619259	0.069668078	0.140901487	0.1998168	0.457983313	-0.615047206	0.097850726	-0.010275362	-0.049211981	-0.779492675	-0.598752846	-0.608858815	-0.254579884	-0.367157387	-0.125644576	-0.478003207
Potra2n10c22128	turquoise-2011	-0.057869409	-0.351670305	0.04845412	-0.011723814	-0.215492286	0.20725037	0.176431712	-0.830740804	-0.04653088	-0.257847072	0.129365564	0.689668605	0.841404701	-0.018081063	-0.282114935	-0.312811322	-0.063197989	0.114350713	-0.215195571	-0.712067919	-0.103371142	0.163066348	0.287846262	0.152330105
Potra2n10c22129	brown-2011	-0.282376376	0.059814693	-0.636164107	-0.243281299	-0.495906227	-0.203859016	-0.189396602	-0.224693747	0.00739998	-0.360977488	-0.39295773	0.30121949	0.074817834	-0.257442768	0.216654787	0.053320988	-0.500428918	-0.131957237	-0.157779525	0.089278757	0.468356156	0.385506247	0.510419602	0.192704895
Potra2n10c22131	blue-2011	-0.056506588	0.220254422	-0.026646687	0.261069521	0.391641288	-0.030311414	-0.303963885	0.578343925	-0.371396309	-0.032329734	-0.295970967	-0.423063382	-0.603275687	0.607922445	0.557525168	0.396820285	0.521081663	0.130257157	0.567637866	0.547661467	0.282498257	-0.145072433	-0.223763166	-0.431143072
Potra2n10c22133	yellow-2011	-0.147171777	0.258525559	-0.459185625	-0.070476168	-0.014767021	-0.348242951	-0.399992496	0.602983145	0.040862972	-0.000698024	-0.345043478	-0.427101398	-0.772339033	0.124551451	0.359900628	-0.016958279	0.045490811	0.123389327	0.445969607	0.751652896	0.454975767	0.351911251	0.073491555	0.055458958
Potra2n10c22135	brown-2011	-0.053088964	0.090046476	-0.026939163	-0.004425282	-0.307759693	-0.325854584	-0.270759039	-0.691061225	-0.588978949	-0.778664843	-0.572769402	0.801010664	0.557698765	0.11551189	0.511429312	0.137499668	0.030563114	-0.363812738	-0.118722874	-0.391255475	0.51220569	0.039842782	0.479911892	-0.474724501
Potra2n10c22137	turquoise-2011	-0.321046405	-0.078649744	0.001200559	0.295265525	-0.000198404	0.419470902	0.344688895	-0.671221464	-0.4502612	-0.343566055	-0.178766245	0.572322443	0.769603743	-0.006563981	0.143374952	0.258848329	0.146738866	-0.208686439	-0.396588082	-0.695322281	-0.005945929	-0.231835953	0.143741937	-0.168078445
Potra2n10c22141	blue-2011	0.783961078	0.555746963	-0.076891562	0.074130099	-0.079750398	0.006888082	-0.141188178	0.268017058	0.371306507	0.118903073	0.283182755	-0.266403336	-0.136163738	-0.028485545	-0.117453678	-0.158165832	-0.439397366	0.175870341	-0.35096297	0.045349673	-0.258033995	-0.213971836	-0.396007908	0.232564174
Potra2n10c22145	turquoise-2011	0.330878188	0.235255812	0.033605852	0.102453787	-0.269571896	-0.05186185	-0.116151169	-0.660103048	-0.120189234	-0.450611879	-0.093137235	0.626783942	0.651344337	0.004745706	0.00584249	-0.359466189	-0.168839011	-0.065293811	-0.363396018	-0.606316076	0.066377171	0.050696267	0.160884016	0.045394013
Potra2n10c22146	turquoise-2011	0.245521247	-0.47725042	0.272181855	0.009288065	-0.097835243	0.256635451	0.257062226	-0.587154036	0.147893222	0.007523908	0.394562333	0.427089973	0.682384538	-0.217195481	-0.429285481	-0.22279503	-0.395599967	-0.160571001	-0.37991836	-0.669007127	-0.345349692	-0.042443251	0.083445175	0.14222407
Potra2n10c22147	brown-2011	-0.298441229	-0.29226282	-0.113751738	-0.611930468	-0.52714974	-0.176109308	-0.109048389	-0.548163698	0.418988038	-0.057226339	0.159476301	0.453221765	0.380464238	-0.126432892	-0.544835292	-0.67547369	-0.222252697	0.471849759	0.152166039	-0.153549244	0.049102183	0.646847475	0.5127914	0.503144582
Potra2n10c22154	turquoise-2011	-0.364111262	-0.49271378	0.071220507	-0.156078807	-0.15624145	0.324631008	0.327617218	-0.648908226	0.037010354	-0.03328548	0.217966629	0.483480672	0.690058026	-0.101124435	-0.362647905	-0.126459885	-0.059540324	0.152352475	-0.146461709	-0.530993591	-0.186862378	0.105976143	0.267148383	0.13779853
Potra2n10c22155	blue-2011	0.405474719	0.311919373	0.132020455	0.690045824	0.673878714	0.161186993	-0.005832986	0.68831537	-0.35056097	0.134266151	-0.041388392	-0.584000314	-0.528516062	0.367638137	0.538819617	0.336868638	0.417612149	-0.136000049	0.120896825	0.276674021	-0.058559571	-0.505179703	-0.641641425	-0.503538044
Potra2n10c22156	blue-2011	0.13884158	0.174382542	0.152197743	0.102937491	0.436776869	0.185951813	0.209233104	0.902562579	0.427193707	0.717820854	0.467668099	-0.918659976	-0.724009496	-0.200442569	-0.135218291	-0.125623963	-0.116918997	0.110517395	-0.00616894	0.512947014	-0.395252992	-0.251353165	-0.623598118	0.01509789
Potra2n10c22157	turquoise-2011	0.173282163	-0.164730689	0.206307436	0.199294332	-0.106244116	0.348127082	0.386253522	-0.771905208	-0.106374809	-0.214191105	0.206313348	0.620093297	0.939741428	-0.318443248	-0.156340003	-0.119189056	-0.373610294	-0.323192696	-0.730023201	-0.912213269	-0.277084394	-0.260178626	0.048410068	-0.074730238
Potra2n10c22158	royalblue-2011	0.382311686	-0.161751051	0.561750506	0.836134968	0.915830116	0.536762139	0.620459376	0.486094156	-0.183309537	0.513058877	0.481261317	-0.565205523	-0.12866492	-0.149487111	0.127568014	0.12407423	0.216736952	-0.444056255	-0.352851469	-0.235488155	-0.600537674	-0.758973129	-0.850744103	-0.529606435
Potra2n10c22159	blue-2011	0.045052465	0.154609759	-0.145772631	0.147338345	0.334728947	-0.057507612	-0.030201178	0.892556432	0.068098141	0.369647066	-0.033835861	-0.784243558	-0.865644652	0.006000271	0.228680755	0.368874214	0.106956076	-0.079589544	0.229339902	0.701336648	0.010160856	-0.16025674	-0.354709832	-0.071434967
Potra2n10c22160	blue-2011	0.165313423	-0.048152788	0.461630515	0.310195198	0.577520465	0.213844398	0.052203828	0.595424029	-0.161295183	0.372334039	0.120878883	-0.586552452	-0.493601281	0.402582621	0.027067735	0.548146446	0.533761542	-0.09482473	0.355391693	0.282539937	-0.274748495	-0.472604932	-0.495673591	-0.211971911
Potra2n10c22161	brown-2011	-0.026359107	0.458137405	-0.285371855	-0.370106803	-0.680067135	-0.452852686	-0.462346775	-0.653136015	-0.23292189	-0.734836727	-0.585535076	0.742020789	0.435259196	0.175126673	0.175512738	0.080214055	0.013507503	0.084623661	-0.038972052	-0.185734617	0.490691447	0.249496541	0.56641977	0.108153417
Potra2n10c22163	blue-2011	0.068017639	-0.101838344	0.029587463	0.126018191	0.475066396	-0.130042942	0.02179646	0.924186885	0.092062967	0.484353044	0.127335587	-0.824907544	-0.902433733	0.059101819	0.14350352	0.189134986	0.306437497	0.043375213	0.429103358	0.733609601	-0.081356028	-0.106699743	-0.40554949	-0.194203178
Potra2n10c22166	lightyellow-2011	-0.382486995	0.09888607	0.145138304	0.239450935	0.2332903	0.261827256	-0.051601306	-0.060258164	-0.500104469	-0.173628629	-0.350051873	0.065383911	0.043440713	0.547021044	0.247107517	0.50759301	0.664541767	0.014000243	0.330367356	-0.047632171	0.146242347	-0.195151838	-0.001751788	-0.174477911
Potra2n10c22167	blue-2011	0.541409879	0.389293769	0.298756323	0.205339033	0.344840614	0.384878649	0.244782829	0.522776754	0.538968754	0.619747426	0.721083499	-0.634691684	-0.225449713	-0.157738245	-0.331010695	-0.465069464	-0.323631951	0.278057724	-0.360426576	0.0215347	-0.639180297	-0.375470228	-0.758281576	0.121734283
Potra2n10c22168	brown-2011	0.084011984	-0.30793448	0.315671789	-0.051184129	0.002030333	-0.323022736	0.192863861	-0.390582526	-0.171159025	-0.149466541	0.0589181	0.39270085	0.374015051	-0.263372034	0.004999394	-0.269501085	0.18783844	-0.196877251	-0.13237089	-0.33035271	-0.056200765	-0.026525674	0.106204867	-0.406583546
Potra2n10c22169	blue-2011	0.071110048	0.10935792	0.465032948	-0.058517058	0.296152538	0.058517437	0.082191034	0.681059539	0.380536745	0.624623837	0.32988015	-0.710043588	-0.603259148	-0.261268022	-0.287345696	-0.065906832	-0.1740319	-0.259277128	0.002212971	0.361641668	-0.333802715	-0.212762434	-0.404823812	0.106095176
Potra2n10c22170	green-2011	0.099340336	-0.1558992	0.622945348	0.500393791	0.742667837	0.709840249	0.823200875	0.44647899	0.300194658	0.858338826	0.809951059	-0.66024306	-0.05448785	-0.490801677	-0.39402985	-0.260644294	-0.069878659	-0.232733279	-0.520762242	-0.281303105	-0.867511508	-0.603493852	-0.830865977	-0.0866815
Potra2n10c22172	yellow-2011	-0.058710844	0.086292332	-0.312219372	0.040312215	0.110507305	-0.017385593	-0.497934418	0.434230608	-0.106448054	-0.049419786	-0.260809507	-0.324293652	-0.570960898	0.787565326	0.225285963	0.286400687	0.430111989	0.500907702	0.802854967	0.598519758	0.324247292	0.241593755	0.013365664	0.134986746
Potra2n10c22175	turquoise-2011	0.204285499	0.000673889	0.455471646	0.193568955	0.096550555	0.474593709	0.637425122	-0.456519023	0.185079326	0.220955303	0.558717108	0.230853197	0.747283024	-0.519449959	-0.431484211	-0.356974222	-0.30667618	-0.181891986	-0.847891378	-0.829136357	-0.651277386	-0.437089535	-0.323613563	0.014074264
Potra2n10c22181	turquoise-2011	-0.103369496	-0.122316759	-0.059814237	0.089797228	-0.210552532	0.288351298	0.327495658	-0.781544426	-0.058860666	-0.267701042	0.114742393	0.65073714	0.884773052	-0.318654605	-0.086865316	-0.355671802	-0.350859769	-0.074331455	-0.60021048	-0.772042092	-0.092206223	0.016789638	0.197415368	-0.007929018
Potra2n10c22182	turquoise-2011	0.453305972	-0.014990762	0.165372558	0.207026039	-0.036264769	0.185367612	0.215912359	-0.425300983	0.0774178	-0.044596044	0.263160869	0.301697001	0.53950605	-0.127736172	-0.30632489	-0.198801458	-0.116009766	-0.05812179	-0.439676691	-0.603104328	-0.34742647	-0.163348804	-0.130865513	0.203325354
Potra2n10c22183	turquoise-2011	-0.473946749	-0.679461247	0.420913676	0.214903127	0.359226435	0.037753424	0.440996589	-0.232413219	-0.444980829	0.034282423	-0.094057684	0.190225287	0.216633021	-0.20402857	0.052516631	0.204301262	0.535470712	-0.544110764	0.074069512	-0.294525019	-0.048962898	-0.121279255	0.109027084	-0.409507706
Potra2n10c22185	brown-2011	-0.083378445	-0.095555127	-0.24386768	0.554612471	0.171002492	0.168130105	0.126624415	-0.296023371	-0.650775325	-0.473498654	-0.400058093	0.363593868	0.348755451	0.032689786	0.671574889	0.352240142	0.041356329	-0.471328908	-0.266802259	-0.352024667	0.3149908	-0.188667415	0.098371893	-0.522648158
Potra2n10c22187	blue-2011	-0.320014816	-0.215911459	0.019410734	0.148409488	0.479160315	-0.110203012	0.14438586	0.826532888	-0.071326228	0.427787145	-0.074598513	-0.728033639	-0.849371433	-0.137520486	0.238799068	0.292215112	0.339871255	-0.269841969	0.366298062	0.66987062	0.055328515	-0.061995702	-0.231991011	-0.24951223
Potra2n10c22188	turquoise-2011	-0.212887418	-0.573760234	0.199824961	0.058084197	0.108572701	0.339645246	0.60810411	-0.420229706	0.030382558	0.158833982	0.402403532	0.264795718	0.58797007	-0.442704427	-0.234262012	-0.178015521	-0.184192884	-0.139242024	-0.424884853	-0.54199224	-0.35879843	-0.141048439	-0.002418963	-0.185243338
Potra2n10c22189	brown-2011	-0.322888711	-0.52182874	-0.236102493	-0.038179385	-0.209197251	-0.14427935	0.274993474	-0.574960962	-0.302049909	-0.362241217	-0.214466304	0.588577605	0.522224825	-0.433574322	0.220752371	0.088687292	-0.168903488	-0.398177553	-0.301295026	-0.365989904	0.22994539	0.131582026	0.460753807	-0.307386944
Potra2n10c22190	yellow-2011	0.079827034	0.251401822	-0.273958712	0.057235787	0.106010073	-0.223657714	-0.320138071	0.347645942	-0.256765984	-0.192305812	-0.253459282	-0.181257028	-0.39065789	0.498287114	0.522186328	0.223751439	0.372735416	0.385933791	0.434060129	0.48290214	0.313256682	-0.013759175	-0.085301006	-0.396140202
Potra2n10c22192	brown-2011	-0.399663826	-0.240643642	-0.375658792	-0.108770997	-0.348496884	-0.121868343	-0.086103996	-0.7252378	-0.430767623	-0.64301881	-0.424615059	0.773228325	0.598065124	0.113450672	0.358510301	0.066553009	0.047008471	0.049634258	0.023342313	-0.312082299	0.474781202	0.286111698	0.592806508	-0.263461276
Potra2n10c22195	brown-2011	-0.368829142	0.124803165	-0.424702834	-0.550380104	-0.719274722	-0.282012281	-0.470363765	-0.683026505	-0.0151445	-0.598074392	-0.398181572	0.723832236	0.440157197	0.21329236	0.033784886	-0.258117605	-0.19768585	0.401214854	0.18639461	-0.090942912	0.537921929	0.597640939	0.732130478	0.234305017
Potra2n10c22196	grey-2011	0.022716074	-0.06689809	0.344066935	-0.519723681	-0.25551869	-0.233792871	-0.158731656	-0.005006443	0.551869503	0.292492992	0.288706525	-0.064206823	-0.106271448	-0.234639836	-0.620546213	-0.553500008	-0.293584223	0.069167801	0.113046303	0.085555373	-0.165749368	0.324713467	0.132481396	0.461001679
Potra2n10c22197	turquoise-2011	0.312043201	0.576508321	0.108932051	-0.082741318	-0.395078161	-0.066260377	-0.156837535	-0.62237891	0.002311763	-0.409942128	-0.067900783	0.579151678	0.640948494	-0.031753391	-0.071419729	-0.375600178	-0.242655334	0.04489458	-0.47589286	-0.559581501	0.005014155	-0.050771197	0.10166798	0.096333189
Potra2n10c22198	darkturquoise-2011	0.204807621	0.110988409	-0.137126386	0.362735346	0.129215481	-0.038319787	-0.261307722	-0.03107616	-0.691074714	-0.501358459	-0.518678067	0.175564983	0.005386018	0.612202745	0.640663472	0.870418327	0.441955416	-0.172773932	0.214799082	0.028376963	0.333357311	-0.327991362	0.018945963	-0.465148038
Potra2n10c22201	blue-2011	-0.089840009	-0.457399661	0.294881392	0.034192619	0.232777593	0.245566206	0.110987702	0.175645016	0.110549245	0.32003732	0.245776465	-0.234888484	-0.131901396	-0.051812609	-0.192613051	0.091944589	-0.197534542	-0.26249879	0.102803288	0.028130465	-0.17657845	-0.053373727	-0.066249547	0.009400408
Potra2n10c22202	blue-2011	0.125574318	0.378358472	0.001780687	-0.128920306	0.118761423	-0.026319255	-0.177553618	0.5629477	0.232876408	0.297647674	0.138850276	-0.530908098	-0.539034736	0.357597571	-0.093506265	0.06028437	0.306865212	0.560516001	0.371443993	0.523332032	-0.132641948	-0.079478715	-0.33285503	0.130157377
Potra2n10c22203	blue-2011	-0.176433213	-0.177440899	0.026661919	0.044433632	0.188170027	0.569741283	0.125745211	0.206856679	0.239336083	0.395709878	0.316052581	-0.339574221	-0.108242681	0.29064029	-0.370847591	0.177977624	0.041755487	0.355235819	0.212460879	0.070338325	-0.30613872	-0.048820409	-0.193616109	0.402923411
Potra2n10c22204	brown-2011	-0.199576765	-0.072768789	-0.385109477	-0.276973345	-0.610037933	-0.266519443	-0.214982093	-0.932496894	-0.289278678	-0.753893074	-0.424228675	0.96379195	0.757200983	0.082103534	0.169525224	-0.079591512	-0.069444313	0.129007561	-0.077470846	-0.433835465	0.456845943	0.378146019	0.693062559	-0.021171089
Potra2n10c22207	brown-2011	-0.01706253	-0.033271631	-0.291153036	-0.37931173	-0.682042535	-0.329628559	-0.345492659	-0.912941667	-0.200188466	-0.740233472	-0.378181711	0.946479529	0.719157312	0.169872017	0.056412872	-0.030766524	-0.13332949	0.153344026	-0.024628394	-0.398351693	0.410850992	0.358414706	0.685614157	0.070009889
Potra2n10c22208	darkgreen-2011	0.726844324	0.707980175	0.212278737	0.231195155	0.100579624	0.004765819	-0.497075334	0.281746822	0.004701712	-0.10596833	0.004501872	-0.205350432	-0.213857315	0.477536357	0.213577976	-0.079246988	-0.160375591	0.071006209	0.008071412	0.085750114	0.012529029	-0.259779421	-0.376628871	-0.092612485
Potra2n10c22209	grey-2011	-0.568723731	-0.573387121	0.184414483	-0.060292032	0.202972483	0.039454049	0.639819973	-0.029842237	0.105389014	0.3757802	0.26952783	-0.062810859	0.084621343	-0.724630957	-0.200030186	-0.348809594	0.026775594	-0.271043292	-0.212015479	-0.120570269	-0.222883103	0.07013944	0.026809032	-0.173854393
Potra2n10c22210	brown-2011	0.024783424	-0.112954314	-0.224951307	-0.180051742	-0.475204861	-0.078380445	-0.079762304	-0.810784192	-0.158573391	-0.556555783	-0.15130189	0.798180345	0.763199337	-0.023018589	0.077708101	-0.072105525	-0.320584655	0.03431734	-0.283224366	-0.510806108	0.211307348	0.157240082	0.462787891	-0.073514861
Potra2n10c22211	brown-2011	-0.324123428	-0.144478292	0.044215177	-0.307828811	-0.424334747	-0.161670692	-0.277018242	-0.758281154	-0.280830967	-0.532771001	-0.384628583	0.753385444	0.558012669	0.264747645	-0.030329904	0.061925936	0.146483432	-0.002551688	0.193734215	-0.345240551	0.344319852	0.290163652	0.60933341	0.061115586
Potra2n10c22213	turquoise-2011	-0.384546505	0.071396903	-0.011339016	-0.226345127	-0.341357838	0.196299116	0.027754732	-0.612411743	0.126915844	-0.17405287	0.022862134	0.495591739	0.588728276	-0.132626918	-0.239768847	-0.502979895	-0.293976095	0.151267071	-0.231566635	-0.448700823	0.051439154	0.279189406	0.325649457	0.261454819
Potra2n10c22217	brown-2011	0.101488257	-0.156241745	0.262433067	0.443357921	0.335020293	-0.217880548	0.000775997	-0.007838855	-0.631682947	-0.293931101	-0.375194279	0.134441845	-0.019372093	-0.007813168	0.582514432	0.311352223	0.284503377	-0.750216175	-0.016037215	-0.120378845	0.253353934	-0.256949685	-0.010378291	-0.689276371
Potra2n10c22218	blue-2011	0.194613916	-0.149643318	0.474191724	0.16464407	0.564315855	0.266486328	0.368918403	0.826315899	0.415950533	0.848398044	0.606477765	-0.900271683	-0.620599019	-0.320716375	-0.327881225	-0.033398813	-0.125456386	-0.203879992	-0.067747723	0.319911944	-0.586489147	-0.373152321	-0.654631873	0.007016871
Potra2n10c22219	yellow-2011	-0.060385477	0.103221267	-0.22593256	-0.103113416	0.113820951	-0.420109273	-0.412611302	0.704040641	-0.095008856	0.061911117	-0.35764252	-0.516719529	-0.893483044	0.402370243	0.281628256	0.42097694	0.501718806	0.164700898	0.739405544	0.862061986	0.340239103	0.15892179	-0.006437587	-0.022917149
Potra2n10c22220	blue-2011	0.384593048	-0.077612022	0.008993917	0.136586979	0.357266951	0.087659447	0.10747528	0.78080716	0.468417096	0.616199537	0.497513028	-0.784557791	-0.655676594	-0.164476748	-0.176126313	-0.217626031	-0.251005388	0.112459297	0.054525087	0.453307878	-0.340721565	-0.065000175	-0.503604797	0.124467275
Potra2n10c22222	blue-2011	0.140610729	0.221866801	-0.189013201	0.193213564	0.278689817	0.280569362	0.236352548	0.718428593	0.40603248	0.544982693	0.363636662	-0.742964552	-0.534852075	-0.294311291	-0.057262199	-0.095633207	-0.347042015	0.078494436	-0.230005303	0.363537407	-0.2948634	-0.169461348	-0.501291634	0.165569113
Potra2n10c22223	green-2011	0.376949818	0.236755815	0.09013853	-0.280761783	-0.042596286	0.085640111	0.067481791	0.509884417	0.892410202	0.67321641	0.698437216	-0.610566046	-0.383839205	-0.380690225	-0.623310565	-0.642645701	-0.622841696	0.354423107	-0.213622712	0.271395448	-0.502455757	0.063406256	-0.403082722	0.535872904
Potra2n10c22224	blue-2011	0.291801423	0.150346505	0.256626784	0.418419204	0.634325312	0.150392544	0.058388966	0.924589111	0.010993102	0.485043521	0.19030213	-0.85917973	-0.770769738	0.07449669	0.229401196	0.234223186	0.101182741	-0.226193732	0.118189382	0.479890479	-0.209852947	-0.424074814	-0.644992033	-0.298660294
Potra2n10c22227	turquoise-2011	0.044535341	-0.187030258	0.288398441	-0.079004867	0.064864528	0.161981944	0.252669003	-0.25819337	0.101520055	0.133421795	0.381593589	0.146216621	0.369141025	0.037927814	-0.2984128	-0.233462797	0.169254462	0.342306828	-0.052469621	-0.296147931	-0.350507996	-0.119967391	-0.128346913	-0.078243097
Potra2n10c22231	brown-2011	-0.189005774	0.233149096	-0.148828492	0.013073178	-0.373595257	-0.042638566	-0.123213133	-0.825444902	-0.460273063	-0.705223084	-0.481374999	0.834466565	0.744561129	0.140772541	0.272775624	0.072586344	0.096138385	-0.085166005	-0.232496018	-0.557931934	0.354014941	0.057061983	0.435311259	-0.119858953
Potra2n10c22233	brown-2011	0.016416763	0.261087448	-0.136831231	-0.037136859	-0.26917202	-0.2065948	-0.430445745	-0.488412828	-0.395486878	-0.660500675	-0.413024822	0.592986819	0.382659661	0.409896287	0.462452185	-0.087768212	0.034306301	0.130918722	0.104920294	-0.185160209	0.480356221	0.146513558	0.336828376	-0.350199182
Potra2n10c22234	turquoise-2011	-0.064169593	0.010287222	0.122550942	-0.243194114	-0.289289006	-0.148941274	0.126860148	-0.3962349	0.298614529	0.007381356	0.155183334	0.312164155	0.360353623	-0.544219626	-0.346351751	-0.694956462	-0.370088058	-0.126683599	-0.379409047	-0.347638839	-0.085732273	0.258629743	0.195361544	0.24167135
Potra2n10c22235	blue-2011	0.338737759	0.374806191	0.481584726	0.272592461	0.388556937	0.02778071	0.284205249	0.292262384	0.002219638	0.268517336	0.288081273	-0.307344088	-0.084539758	-0.22405176	0.062810868	-0.225457861	0.151986104	-0.138325508	-0.350523137	-0.095455037	-0.375172526	-0.504405626	-0.577967718	-0.40918387
Potra2n10c22236	red-2011	-0.27120212	-0.070111908	-0.773707549	-0.268045522	-0.457294647	-0.588506368	-0.537795668	-0.064744146	-0.27933639	-0.574982368	-0.748907862	0.28247137	-0.273444584	0.208615341	0.482991352	0.35024941	0.062485511	0.014941721	0.476100379	0.482255966	0.807982338	0.573835879	0.672547994	0.054369531
Potra2n10c22237	blue-2011	-0.305513344	-0.262554316	0.365409783	-0.308551601	0.123911344	-0.051302125	0.205914354	0.276883043	0.158768521	0.425265266	0.176531183	-0.324398489	-0.29170873	-0.107824014	-0.360218392	0.247165136	0.331351011	0.007549374	0.253103593	0.267116163	-0.26395573	-0.111429638	-0.075248852	0.0561627
Potra2n10c22240	brown-2011	-0.175075646	-0.152633448	0.135310581	0.455634463	0.184221569	0.034169134	0.121754367	-0.511980709	-0.909843689	-0.594095862	-0.542603033	0.577872597	0.512431541	0.203536822	0.627835178	0.62350176	0.507039754	-0.574951413	-0.111893182	-0.48620351	0.293615719	-0.353802257	0.177659619	-0.702927023
Potra2n10c22242	blue-2011	0.203366851	0.282507583	0.040940098	0.22018776	0.42253421	0.022910765	-0.20357504	0.927695594	0.072758898	0.375044817	0.021819792	-0.826510568	-0.889189802	0.278310223	0.204656236	0.253901188	0.155669533	0.022204302	0.364398691	0.679499919	-0.018674378	-0.188820813	-0.463307094	-0.063213185
[truncated: 18,073 more rows]
