# Supplementary material for: Salicylic acid metabolism and signalling coordinate senescence initiation in aspen in nature
Source: Nat Commun. 2023 Jul 18;14:4288. doi: 10.1038/s41467-023-39564-5 (PMC10354028; doi:10.1038/s41467-023-39564-5)
Supplement: Supplementary file 5 — Supplementary Data 1-16 [file 41467_2023_39564_MOESM5_ESM.zip › Supplementary_Data_1-16/Supplementary_Data_6.xlsx]

## Sheet: SDS6a_Transcription_factors
Supplemental Data Set 6 Table a. The number and relative abundance (%) of genes belonging in to transcription factor families detected in WGCNA in autumn 2011. The abundances are presented relative to the module size and to the size of the TF family annotated in the Populus tremula genome (popgenie.org). Grey module contains unassigned genes.
				Number of genes encoding TFs																												Abundance relative to module size
Module number 2011	Module color 2011	Module size	Number of genes encoding TFs	AP2-EREBP	ARF	AUX-IAA	B3-Domain	bHLH	bZIP	C2C2-(YABBY/CO-like/Dof/GATA/LSD)	C2H2	C3H	CCHC(Zn)	CG1-CAMTA	GRAS	Hap2/NF-YA	Hap3/NF-YB	Homeodomain (HD)	HSF-type-DNA-binding	MADS	MYB and MYB-like	NAM	PLATZ	SAP	SBP	TCP	TIFY	WD40-like	WRKY	Znf-LSD	Total	AP2-EREBP	ARF	AUX-IAA	B3-Domain	bHLH	bZIP	C2C2-(YABBY/CO-like/Dof/GATA/LSD)	C2H2	C3H	CCHC(Zn)	CG1-CAMTA	GRAS	Hap2/NF-YA	Hap3/NF-YB	Homeodomain (HD)	HSF-type-DNA-binding	MADS	MYB and MYB-like
1	ME-1-turquoise-2011	5549	482	13	11	7	6	30	18	26	103	21	22		11	7	11	17	4	6	52	9		2	7	4	4	52	8	3	482	0.234276	0.198234	0.126149	0.108128	0.540638	0.324383	0.468553	1.85619	0.378447	0.396468		0.198234	0.126149	0.198234	0.306362	0.0720851	0.108128	0.937106
2	ME-2-blue-2011	5014	597	22	10	8	3	30	31	21	149	17	20	3	15		31	15	8	9	74	29	3	1	4	3		55	15	5	597	0.438771	0.199442	0.159553	0.0598325	0.598325	0.618269	0.418827	2.97168	0.339051	0.398883	0.0598325	0.299162		0.618269	0.299162	0.159553	0.179497	1.47587
3	ME-3-brown-2011	4256	337	12	5	1	5	16	12	14	65	15	9	2	8	3	6	10	2	5	22	8	1	4	2	2	5	78	13		337	0.281955	0.117481	0.0234962	0.117481	0.37594	0.281955	0.328947	1.52726	0.352444	0.211466	0.0469925	0.18797	0.0704887	0.140977	0.234962	0.0469925	0.117481	0.516917
4	ME-4-yellow-2011	1913	183	8	1	2	4	12	10	6	31	3	4	1	4		8	1	3	2	18	7	1		1	2	2	25	25		183	0.418191	0.0522739	0.104548	0.209096	0.627287	0.522739	0.313643	1.62049	0.156822	0.209096	0.0522739	0.209096		0.418191	0.0522739	0.156822	0.104548	0.94093
5	ME-5-green-2011	332	36		1			2	1	3	4	1	2		1		1	2			9						3	3			36		0.301205			0.60241	0.301205	0.903614	1.20482	0.301205	0.60241		0.301205		0.301205	0.60241			2.71084
6	ME-6-red-2011	245	19				1			1	5	1			1			2			2	2						1	3		19				0.408163			0.408163	2.04082	0.408163			0.408163			0.816327			0.816327
7	ME-7-black-2011	192	23	2				1	1		4	1					1	3	1		3	2			1			2			23	1.04167				0.520833	0.520833		2.08333	0.520833					0.520833	1.5625	0.520833		1.5625
8	ME-8-pink-2011	170	20	1				4	1	1	2										2							5	2		20	0.588235				2.35294	0.588235	0.588235	1.17647										1.17647
9	ME-9-magenta-2011	153	25			1		3	2	3	4	2	2		1			2			1				1			3			25			0.653595		1.96078	1.30719	1.96078	2.61438	1.30719	1.30719		0.653595			1.30719			0.653595
10	ME-10-purple-2011	148	18					2		1	5										3							4	2		18					1.35135		0.675676	3.37838										2.02703
11	ME-11-greenyellow-2011	95	13	3				1			3	1	1		2		1												1		13	3.15789				1.05263			3.15789	1.05263	1.05263		2.10526		1.05263
12	ME-12-tan-2011	90	9						1		1								1		1							4	1		9						1.11111		1.11111								1.11111		1.11111
13	ME-13-salmon-2011	75	4							1	1																1	1			4							1.33333	1.33333
14	ME-14-cyan-2011	71	5	1				1			1		1															1			5	1.40845				1.40845			1.40845		1.40845
15	ME-15-midnightblue-2011	66	4								1							1				1							1		4								1.51515							1.51515
16	ME-16-lightcyan-2011	65	12	1			1		1	1	3	1																1	3		12	1.53846			1.53846		1.53846	1.53846	4.61538	1.53846
17	ME-17-grey60-2011	64	4									1									1							1			4									1.5625									1.5625
18	ME-18-lightgreen-2011	63	10							1	2	2	1		1			1			1							1			10							1.5873	3.1746	3.1746	1.5873		1.5873			1.5873			1.5873
19	ME-19-lightyellow-2011	63	9	1				1		1	1										1		1					2	1		9	1.5873				1.5873		1.5873	1.5873										1.5873
20	ME-20-royalblue-2011	60	14					1			2				1						5							3			14					1.66667			3.33333				1.66667						8.33333
21	ME-21-darkred-2011	53	5								3																	1			5								5.66038
22	ME-22-darkgreen-2011	51	6					1	1		1		1								1								1		6					1.96078	1.96078		1.96078		1.96078								1.96078
23	ME-23-darkturquoise-2011	50	8	1				1										1			1	1						2		1	8	2				2										2			2
0	ME-0-unassigned-grey-2011	449	39	1			1	2			6	1	2		2		1	1	1	1	7	1				1		7	1		39	0.222717			0.222717	0.445434			1.3363	0.222717	0.445434		0.445434		0.222717	0.222717	0.222717	0.222717	1.55902
			Family size in the Potra genome	187	32	36	120	204	118	134	635	114	192	6	85	11	94	147	28	85	395	158	19	12	27	26	15	327	103	10	3320
[truncated: 38 more columns]

## Sheet: SDS6b_Chromatin_remodelling
Supplemental Data Set 6 Table b. The number and relative abundance (%) of genes belonging in to chromatin remodelling factor families detected in WGCNA in autumn 2011. The abundances are presented relative to the module size and to the size of the family annotated in the Populus tremula genome (popgenie.org). Grey module contains unassigned genes.
			Number of chromatin remodelling factors											Abundance relative to module size											Abundance relative to family size
Module number 2011		Module size	Bromodomain	BTB-POZ	CHROMO-DOMAIN	CW-Zn	HMG	HSA	JUMONJI	PHD	SET	SNF2	Total	Bromodomain	BTB-POZ	CHROMO-DOMAIN	CW-Zn	HMG	HSA	JUMONJI	PHD	SET	SNF2	Total	Bromodomain	BTB-POZ	CHROMO-DOMAIN	CW-Zn	HMG	HSA	JUMONJI	PHD	SET	SNF2	Total
1	ME-1-turquoise-2011	5549	6	11	2	4	2		10	33	16	8	92	0.108128	0.198234	0.0360425	0.0720851	0.0360425		0.180213	0.594702	0.28834	0.14417	1.65796	17.1429	25	8.69565	30.7692	10.5263		37.037	16.4179	40	19.0476	20.6278
2	ME-2-blue-2011	5014	12	11			2	1	6	54	11	7	104	0.23933	0.219386			0.0398883	0.0199442	0.119665	1.07698	0.219386	0.139609	2.07419	34.2857	25			10.5263	50	22.2222	26.8657	27.5	16.6667	23.3184
3	ME-3-brown-2011	4256	3	8	6	2	2		4	21	5	5	56	0.0704887	0.18797	0.140977	0.0469925	0.0469925		0.093985	0.493421	0.117481	0.117481	1.31579	8.57143	18.1818	26.087	15.3846	10.5263		14.8148	10.4478	12.5	11.9048	12.5561
4	ME-4-yellow-2011	1913		3		1			2	6	1	1	14		0.156822		0.0522739			0.104548	0.313643	0.0522739	0.0522739	0.731835		6.81818		7.69231			7.40741	2.98507	2.5	2.38095	3.13901
5	ME-5-green-2011	332	2	1				1		3		4	11	0.60241	0.301205				0.301205		0.903614		1.20482	3.31325	5.71429	2.27273				50		1.49254		9.52381	2.46637
6	ME-6-red-2011	245									1		1									0.408163		0.408163									2.5		0.224215
7	ME-7-black-2011	192								1			1								0.520833			0.520833								0.497512			0.224215
8	ME-8-pink-2011	170		1			1			1	1	1	5		0.588235			0.588235			0.588235	0.588235	0.588235	2.94118		2.27273			5.26316			0.497512	2.5	2.38095	1.12108
9	ME-9-magenta-2011	153	1							1		1	3	0.653595							0.653595		0.653595	1.96078	2.85714							0.497512		2.38095	0.672646
10	ME-10-purple-2011	148		1					1	1			3		0.675676					0.675676	0.675676			2.02703		2.27273					3.7037	0.497512			0.672646
11	ME-11-greenyellow-2011	95											0
12	ME-12-tan-2011	90								2			2								2.22222			2.22222								0.995025			0.44843
13	ME-13-salmon-2011	75							1				1							1.33333				1.33333							3.7037				0.224215
14	ME-14-cyan-2011	71											0
15	ME-15-midnightblue-2011	66	1										1	1.51515										1.51515	2.85714										0.224215
16	ME-16-lightcyan-2011	65			1								1			1.53846								1.53846			4.34783								0.224215
17	ME-17-grey60-2011	64											0
18	ME-18-lightgreen-2011	63											0
19	ME-19-lightyellow-2011	63							1				1							1.5873				1.5873							3.7037				0.224215
20	ME-20-royalblue-2011	60				5				1			6				8.33333				1.66667			10				38.4615				0.497512			1.34529
21	ME-21-darkred-2011	53	1										1	1.88679										1.88679	2.85714										0.224215
22	ME-22-darkgreen-2011	51							1	3		1	5							1.96078	5.88235		1.96078	9.80392							3.7037	1.49254		2.38095	1.12108
23	ME-23-darkturquoise-2011	50								1			1								2			2								0.497512			0.224215
0	ME-0-unassigned-grey-2011	449		2		1	1			5		2	11		0.445434		0.222717	0.222717			1.11359		0.445434	2.44989		4.54545		7.69231	5.26316			2.48756		4.7619	2.46637
		Family size in Potra genome	35	44	23	13	19	2	27	201	40	42	446

## Sheet: SDS6c_Hub_genes
Supplemental Data Set 6 Table c. The top 20 hub genes in eigengene modules detected by weighed gene co-expression network analysis (WGCNA) in autumn 2011. Hub genes were selected based on their high intramodular connectivity (MM, module membership).
Module number	Module color 2011	Rank	Potra-ID	Potra-Description	Potri-ID	ATG-Description	ATG-ID	ATG-Gene name
22	darkgreen-2011	1	Potra2n355s35386	sp|C8KI33|SUV2_ARATH Protein SENSITIVE TO UV 2 OS=Arabidopsis thaliana OX=3702 GN=SUV2 PE=1 SV=1	Potri.001G134800	AT5G45610-protein dimerization protein dimerization	AT5G45610
22	darkgreen-2011	2	Potra2n3c7716	None available	Potri.003G089100
22	darkgreen-2011	3	Potra2n10c20295	None available
22	darkgreen-2011	4	Potra2n18c33168	sp|Q9P2H5|UBP35_HUMAN Ubiquitin carboxyl-terminal hydrolase 35 OS=Homo sapiens OX=9606 GN=USP35 PE=1 SV=3	Potri.018G009500	AT2G24640-ubiquitin-specific protease 19 ubiquitin-specific protease 19	AT2G24640
22	darkgreen-2011	5	Potra2n6c13385	None available	Potri.006G219800	AT5G21940-hybrid signal transduction histidine kinase M-like protein hybrid signal transduction histidine kinase M-like protein	AT5G21940
22	darkgreen-2011	6	Potra2n1c2291	sp|Q9BZV1|UBXN6_HUMAN UBX domain-containing protein 6 OS=Homo sapiens OX=9606 GN=UBXN6 PE=1 SV=1	Potri.001G264500	AT3G27310-plant UBX domain-containing protein 1 plant UBX domain-containing protein 1	AT3G27310
22	darkgreen-2011	7	Potra2n9c19793	None available	Potri.009G038400	AT5G59070-UDP-Glycosyltransferase superfamily protein UDP-Glycosyltransferase superfamily protein	AT5G59070
22	darkgreen-2011	8	Potra2n19c33908	sp|Q8D1U8|KUP_WIGBR Low affinity potassium transport system protein kup OS=Wigglesworthia glossinidia brevipalpis OX=36870 GN=kup PE=3 SV=1	Potri.019G056500	AT2G40540-potassium transporter 2 potassium transporter 2	AT2G40540
22	darkgreen-2011	9	Potra2n15c28658	sp|Q7MMN0|ZNUC_VIBVY Zinc import ATP-binding protein ZnuC OS=Vibrio vulnificus (strain YJ016) OX=196600 GN=znuC PE=3 SV=1	Potri.015G063500	AT3G47730-ATP-binding cassette A2 ATP-binding cassette A2	AT3G47730
22	darkgreen-2011	10	Potra2n1c2954	sp|Q9ZU90|SKI28_ARATH F-box protein SKIP28 OS=Arabidopsis thaliana OX=3702 GN=SKIP28 PE=1 SV=1	Potri.001G337300	AT3G26000-Ribonuclease inhibitor Ribonuclease inhibitor	AT3G26000
22	darkgreen-2011	11	Potra2n8c17976	sp|P97355|SPSY_MOUSE Spermine synthase OS=Mus musculus OX=10090 GN=Sms PE=1 SV=1	Potri.010G094600	AT1G70310-spermidine synthase 2 spermidine synthase 2	AT1G70310
22	darkgreen-2011	12	Potra2n1c315	sp|Q9T020|Y4391_ARATH Probable receptor-like protein kinase At4g39110 OS=Arabidopsis thaliana OX=3702 GN=At4g39110 PE=3 SV=1	Potri.001G037900	AT1G79640-Protein kinase superfamily protein Protein kinase superfamily protein	AT1G79640
22	darkgreen-2011	13	Potra2n19c34209	None available	Potri.019G020100	AT2G21830-Cysteine/Histidine-rich C1 domain family protein Cysteine/Histidine-rich C1 domain family protein	AT2G21830
22	darkgreen-2011	14	Potra2n14c26561	sp|Q9UUG3|DPH4_SCHPO Diphthamide biosynthesis protein 4 OS=Schizosaccharomyces pombe (strain 972 / ATCC 24843) OX=284812 GN=dph4 PE=3 SV=1	Potri.014G032000	AT4G10130-DNAJ heat shock N-terminal domain-containing protein DNAJ heat shock N-terminal domain-containing protein	AT4G10130
22	darkgreen-2011	15	Potra2n6c14031	sp|Q9W352|CXXC1_DROME CXXC-type zinc finger protein 1 OS=Drosophila melanogaster OX=7227 GN=Cfp1 PE=1 SV=1	Potri.006G145300	AT5G20510-alfin-like 5 alfin-like 5	AT5G20510
22	darkgreen-2011	16	Potra2n19c34089	sp|Q9USN5|GDH2_SCHPO Probable NAD-specific glutamate dehydrogenase OS=Schizosaccharomyces pombe (strain 972 / ATCC 24843) OX=284812 GN=gdh2 PE=3 SV=1	Potri.019G034800	AT5G18170-glutamate dehydrogenase 1 glutamate dehydrogenase 1	AT5G18170
22	darkgreen-2011	17	Potra2n2c5802	sp|Q9LU92|TGT4_ARATH Trihelix transcription factor GT-4 OS=Arabidopsis thaliana OX=3702 GN=GT-4 PE=2 SV=1	Potri.002G068400	AT1G76880-Duplicated homeodomain-like superfamily protein Duplicated homeodomain-like superfamily protein	AT1G76880
22	darkgreen-2011	18	Potra2n14c27642	sp|Q9LK10|CLSY4_ARATH SNF2 domain-containing protein CLASSY 4 OS=Arabidopsis thaliana OX=3702 GN=CLSY4 PE=1 SV=1	Potri.014G154600	AT1G05120-Helicase protein with RING/U-box domain-containing protein Helicase protein with RING/U-box domain-containing protein	AT1G05120
22	darkgreen-2011	19	Potra2n1c2265	sp|Q7XA40|RGA3_SOLBU Putative disease resistance protein RGA3 OS=Solanum bulbocastanum OX=147425 GN=RGA3 PE=2 SV=2	Potri.001G261300	AT1G50180-NB-ARC domain-containing disease resistance protein NB-ARC domain-containing disease resistance protein	AT1G50180
22	darkgreen-2011	20	Potra2n12c23846	sp|Q9HAE3|EFCB1_HUMAN EF-hand calcium-binding domain-containing protein 1 OS=Homo sapiens OX=9606 GN=EFCAB1 PE=2 SV=1	Potri.012G015100	AT5G24270-Calcium-binding EF-hand family protein Calcium-binding EF-hand family protein	AT5G24270
21	darkred-2011	1	Potra2n12c23831	sp|Q5JMF2|ABIL5_ORYSJ Probable protein ABIL5 OS=Oryza sativa subsp. japonica OX=39947 GN=Os01g0760900 PE=2 SV=1	Potri.012G016900	AT3G49290-ABL interactor-like protein 2 ABL interactor-like protein 2	AT3G49290
21	darkred-2011	2	Potra2n10c20540	None available	Potri.010G210800	AT3G09110-hypothetical protein (DUF674) hypothetical protein (DUF674)	AT3G09110
21	darkred-2011	3	Potra2n8c17683	sp|P34465|CY561_CAEEL Putative cytochrome b561 OS=Caenorhabditis elegans OX=6239 GN=F55H2.5 PE=3 SV=1	Potri.008G115300	AT5G38630-cytochrome B561-1 cytochrome B561-1	AT5G38630
21	darkred-2011	4	Potra2n8c16677	sp|Q9P0N8|MARH2_HUMAN E3 ubiquitin-protein ligase MARCHF2 OS=Homo sapiens OX=9606 GN=MARCHF2 PE=1 SV=1	Potri.008G005800	AT1G50440-RING/FYVE/PHD zinc finger superfamily protein RING/FYVE/PHD zinc finger superfamily protein	AT1G50440
21	darkred-2011	5	Potra2n15c28355	sp|Q97K30|APEA_CLOAB Probable M18 family aminopeptidase 1 OS=Clostridium acetobutylicum (strain ATCC 824 / DSM 792 / JCM 1419 / LMG 5710 / VKM B-1787) OX=272562 GN=apeA PE=1 SV=1	Potri.015G092700	AT5G60160-Zn-dependent exopeptidases superfamily protein Zn-dependent exopeptidases superfamily protein	AT5G60160
21	darkred-2011	6	Potra2n8c18015	sp|Q8RNT4|LOX_PSEAI Linoleate 9/13-lipoxygenase OS=Pseudomonas aeruginosa OX=287 GN=lox PE=1 SV=2	Potri.008G151500	AT3G22400-PLAT/LH2 domain-containing lipoxygenase family protein PLAT/LH2 domain-containing lipoxygenase family protein	AT3G22400
21	darkred-2011	7	Potra2n13c25464	sp|Q5I2M8|TLR9_CANLF Toll-like receptor 9 OS=Canis lupus familiaris OX=9615 GN=TLR9 PE=2 SV=1	Potri.013G098900	AT1G33590-Leucine-rich repeat (LRR) family protein Leucine-rich repeat (LRR) family protein	AT1G33590
21	darkred-2011	8	Potra2n16c30023	sp|Q9LZ00|MED4_ARATH Mediator of RNA polymerase II transcription subunit 4 OS=Arabidopsis thaliana OX=3702 GN=MED4 PE=1 SV=1	Potri.016G084200	AT5G02850-hydroxyproline-rich glycoprotein family protein hydroxyproline-rich glycoprotein family protein	AT5G02850
21	darkred-2011	9	Potra2n13c25995	sp|Q4PSU4|AGL61_ARATH Agamous-like MADS-box protein AGL61 OS=Arabidopsis thaliana OX=3702 GN=AGL61 PE=1 SV=1	Potri.013G034600	AT2G24840-AGAMOUS-like 61 AGAMOUS-like 61	AT2G24840
21	darkred-2011	10	Potra2n1c1853	sp|Q9LUL6|ATL61_ARATH Putative RING-H2 finger protein ATL61 OS=Arabidopsis thaliana OX=3702 GN=ATL61 PE=3 SV=1	Potri.001G213800	AT5G22000-RING-H2 group F2A RING-H2 group F2A	AT5G22000
21	darkred-2011	11	Potra2n2c4173	sp|Q9M2K6|PDCB5_ARATH PLASMODESMATA CALLOSE-BINDING PROTEIN 5 OS=Arabidopsis thaliana OX=3702 GN=PDCB5 PE=2 SV=2	Potri.002G247800	AT3G07320-O-Glycosyl hydrolases family 17 protein O-Glycosyl hydrolases family 17 protein	AT3G07320
21	darkred-2011	12	Potra2n4c8433	sp|P25366|OCA4_YEAST Protein OCA4 OS=Saccharomyces cerevisiae (strain ATCC 204508 / S288c) OX=559292 GN=OCA4 PE=1 SV=1	Potri.004G002800	AT4G03960-Phosphotyrosine protein phosphatases superfamily protein Phosphotyrosine protein phosphatases superfamily protein	AT4G03960
21	darkred-2011	13	Potra2n1c823	sp|Q9FFS4|DDA1_ARATH DET1- and DDB1-associated protein 1 OS=Arabidopsis thaliana OX=3702 GN=DDA1 PE=1 SV=1	Potri.001G099200	AT5G41560-DET1 complexing ubiquitin ligase DET1 complexing ubiquitin ligase	AT5G41560
21	darkred-2011	14	Potra2n15c27963	sp|Q9XFJ8|TATA_MAIZE Sec-independent protein translocase protein TATA, chloroplastic OS=Zea mays OX=4577 GN=TATA PE=1 SV=2	Potri.015G147100	AT5G52440-Bacterial sec-independent translocation protein mttA/Hcf106 Bacterial sec-independent translocation protein mttA/Hcf106	AT5G52440
21	darkred-2011	15	Potra2n11c22756	sp|Q67X31|SERK3_ORYSJ LRR receptor kinase SERK2 OS=Oryza sativa subsp. japonica OX=39947 GN=SERK3 PE=2 SV=1	Potri.011G128000	AT5G54380-protein kinase family protein protein kinase family protein	AT5G54380
21	darkred-2011	16	Potra2n6c15254	sp|Q5RLM2|S22A7_RAT Solute carrier family 22 member 7 OS=Rattus norvegicus OX=10116 GN=Slc22a7 PE=1 SV=1	Potri.006G015300	AT4G16480-inositol transporter 4 inositol transporter 4	AT4G16480
21	darkred-2011	17	Potra2n10c20823	sp|Q94AK6|SAG20_ARATH Senescence associated gene 20 OS=Arabidopsis thaliana OX=3702 GN=SAG20 PE=2 SV=1	Potri.010G182200	AT3G10985-senescence associated gene 20 senescence associated gene 20	AT3G10985
21	darkred-2011	18	Potra2n443s35687	sp|Q1QRM1|GLND_NITHX Bifunctional uridylyltransferase/uridylyl-removing enzyme OS=Nitrobacter hamburgensis (strain DSM 10229 / NCIMB 13809 / X14) OX=323097 GN=glnD PE=3 SV=1	Potri.012G083000	AT1G69040-ACT domain repeat 4 ACT domain repeat 4	AT1G69040
21	darkred-2011	19	Potra2n13c25475	sp|Q9N0Y2|MX2_CANLF Interferon-induced GTP-binding protein Mx2 OS=Canis lupus familiaris OX=9615 GN=MX2 PE=2 SV=1	Potri.019G068700	AT1G10290-dynamin-like protein 6 dynamin-like protein 6	AT1G10290
21	darkred-2011	20	Potra2n15c29149	sp|A2RRP1|NBAS_HUMAN Neuroblastoma-amplified sequence OS=Homo sapiens OX=9606 GN=NBAS PE=1 SV=2	Potri.015G008500	AT5G24350-neuroblastoma-amplified sequence protein neuroblastoma-amplified sequence protein	AT5G24350
12	tan-2011	1	Potra2n12c24522	sp|Q9XI37|PV42A_ARATH SNF1-related protein kinase regulatory subunit gamma-like PV42a OS=Arabidopsis thaliana OX=3702 GN=PV42A PE=2 SV=1	Potri.012G097000	AT3G48530-SNF1-related protein kinase regulatory subunit gamma 1 SNF1-related protein kinase regulatory subunit gamma 1	AT3G48530
12	tan-2011	2	Potra2n9c19429	sp|Q80VQ0|AL3B1_MOUSE Aldehyde dehydrogenase family 3 member B1 OS=Mus musculus OX=10090 GN=Aldh3b1 PE=1 SV=1	Potri.009G078600	AT2G14170-aldehyde dehydrogenase 6B2 aldehyde dehydrogenase 6B2	AT2G14170
12	tan-2011	3	Potra2n4c9753	sp|Q59203|CPXP_BRADU Cytochrome P450 BJ-1 OS=Bradyrhizobium diazoefficiens (strain JCM 10833 / IAM 13628 / NBRC 14792 / USDA 110) OX=224911 GN=cyp112 PE=3 SV=2	Potri.004G147600	AT4G31940-cytochrome P450, family 82, subfamily C, polypeptide 4 cytochrome P450, family 82, subfamily C, polypeptide 4	AT4G31940
12	tan-2011	4	Potra2n5c12769	None available	Potri.005G006900
12	tan-2011	5	Potra2n4c10036	sp|Q42400|AAP1_ARATH Amino acid permease 1 OS=Arabidopsis thaliana OX=3702 GN=AAP1 PE=1 SV=1	Potri.004G181200	AT1G47670-Transmembrane amino acid transporter family protein Transmembrane amino acid transporter family protein	AT1G47670
12	tan-2011	6	Potra2n664s36344	sp|V9M2S5|RPV1_VITRO Disease resistance protein RPV1 OS=Vitis rotundifolia OX=103349 GN=RPV1 PE=1 SV=1	Potri.003G026900	AT3G14470-NB-ARC domain-containing disease resistance protein NB-ARC domain-containing disease resistance protein	AT3G14470
12	tan-2011	7	Potra2n13c25381	sp|Q9USQ6|SYJ2_SCHPO Inositol-1,4,5-trisphosphate 5-phosphatase 2 OS=Schizosaccharomyces pombe (strain 972 / ATCC 24843) OX=284812 GN=syj2 PE=2 SV=1	Potri.019G080300	AT1G22620-Phosphoinositide phosphatase family protein Phosphoinositide phosphatase family protein	AT1G22620
12	tan-2011	8	Potra2n1c1397	sp|Q9LIE6|VQ22_ARATH VQ motif-containing protein 22 OS=Arabidopsis thaliana OX=3702 GN=VQ22 PE=2 SV=1	Potri.001G158800	AT3G22160-VQ motif-containing protein VQ motif-containing protein	AT3G22160
12	tan-2011	9	Potra2n416s35590	sp|Q8LFY8|ATL54_ARATH RING-H2 finger protein ATL54 OS=Arabidopsis thaliana OX=3702 GN=ATL54 PE=2 SV=2	Potri.007G111900	AT1G72220-RING/U-box superfamily protein RING/U-box superfamily protein	AT1G72220
12	tan-2011	10	Potra2n18c32013	sp|Q95ND4|EGF_FELCA Pro-epidermal growth factor OS=Felis catus OX=9685 GN=EGF PE=2 SV=1	Potri.002G075950	AT1G21270-wall-associated kinase 2 wall-associated kinase 2	AT1G21270
12	tan-2011	11	Potra2n4c9040	sp|Q9M063|GEML3_ARATH Putative GEM-like protein 3 OS=Arabidopsis thaliana OX=3702 GN=At4g40100 PE=3 SV=2	Potri.004G068000	AT5G08350-GRAM domain-containing protein / ABA-responsive protein-like protein GRAM domain-containing protein / ABA-responsive protein-like protein	AT5G08350
12	tan-2011	12	Potra2n10c20934	None available	Potri.010G169300
12	tan-2011	13	Potra2n8c17869	sp|Q8SV35|Y733_ENCCU Uncharacterized RING finger protein ECU07_0330 OS=Encephalitozoon cuniculi (strain GB-M1) OX=284813 GN=ECU07_0330 PE=4 SV=2	Potri.008G134900	AT1G68070-Zinc finger, C3HC4 type (RING finger) family protein Zinc finger, C3HC4 type (RING finger) family protein	AT1G68070
12	tan-2011	14	Potra2n8c17224	sp|Q9FFK6|NUP88_ARATH Nuclear pore complex protein NUP88 OS=Arabidopsis thaliana OX=3702 GN=NUP88 PE=1 SV=1	Potri.008G067600	AT5G05680-nuclear pore complex protein-like protein nuclear pore complex protein-like protein	AT5G05680
12	tan-2011	15	Potra2n8c16866	sp|A6W3C9|MTNN_MARMS 5'-methylthioadenosine/S-adenosylhomocysteine nucleosidase OS=Marinomonas sp. (strain MWYL1) OX=400668 GN=mtnN PE=3 SV=1	Potri.008G028700	AT4G24350-Phosphorylase superfamily protein Phosphorylase superfamily protein	AT4G24350
12	tan-2011	16	Potra2n1c1704	sp|P27401|POL_SFV3L Pro-Pol polyprotein OS=Simian foamy virus type 3 (strain LK3) OX=11644 GN=pol PE=3 SV=2	Potri.T055866	ATMG00860-DNA/RNA polymerases superfamily protein DNA/RNA polymerases superfamily protein	ATMG00860
12	tan-2011	17	Potra2n8c17898	sp|Q9S736|OBE1_ARATH Protein OBERON 1 OS=Arabidopsis thaliana OX=3702 GN=OBE1 PE=1 SV=1	Potri.008G138100	AT1G14740-class I heat shock protein, putative (DUF1423) class I heat shock protein, putative (DUF1423)	AT1G14740
12	tan-2011	18	Potra2n16c30099	sp|Q9VWY6|TAF8_DROME Transcription initiation factor TFIID subunit 8 OS=Drosophila melanogaster OX=7227 GN=Taf8 PE=1 SV=1	Potri.016G092000	AT4G34340-TBP-associated factor 8 TBP-associated factor 8	AT4G34340
12	tan-2011	19	Potra2n379s35483	sp|Q94KL5|BLH4_ARATH BEL1-like homeodomain protein 4 OS=Arabidopsis thaliana OX=3702 GN=BLH4 PE=1 SV=2	Potri.007G032700	AT2G23760-BEL1-like homeodomain 4 BEL1-like homeodomain 4	AT2G23760
12	tan-2011	20	Potra2n6c13337	sp|A1L3L1|PTR1B_XENLA Protein prenyltransferase alpha subunit repeat-containing protein 1-B (Fragment) OS=Xenopus laevis OX=8355 GN=ptar1-b PE=2 SV=1	Potri.006G225100	AT4G24490-RAB geranylgeranyl transferase alpha subunit 1 RAB geranylgeranyl transferase alpha subunit 1	AT4G24490
13	salmon-2011	1	Potra2n19c33371	sp|Q5SMM8|PHT1_ORYSJ Putrescine hydroxycinnamoyltransferase 1 OS=Oryza sativa subsp. japonica OX=39947 GN=PHT1 PE=2 SV=1	Potri.019G118000	AT1G03940-HXXXD-type acyl-transferase family protein HXXXD-type acyl-transferase family protein	AT1G03940	3AT1 Coumaroyl-CoA:anthocyanidin 3-O-glucoside-6''-O-coumaroyltransferase 1
13	salmon-2011	2	Potra2n556s35946	sp|Q7XK44|PIRL3_ORYSJ Plant intracellular Ras-group-related LRR protein 3 OS=Oryza sativa subsp. japonica OX=39947 GN=IRL3 PE=2 SV=3	Potri.T161800	AT1G74170-receptor like protein 13 receptor like protein 13	AT1G74170	RLP13
13	salmon-2011	3	Potra2n17c31924	sp|Q8KA62|METF_BUCAP 5,10-methylenetetrahydrofolate reductase OS=Buchnera aphidicola subsp. Schizaphis graminum (strain Sg) OX=198804 GN=metF PE=3 SV=1	Potri.007G147300	AT2G44160-methylenetetrahydrofolate reductase 2 methylenetetrahydrofolate reductase 2	AT2G44160	MTHFR2
13	salmon-2011	4	Potra2n1383s37019	sp|P58681|TLR7_MOUSE Toll-like receptor 7 OS=Mus musculus OX=10090 GN=Tlr7 PE=1 SV=1	Potri.018G144300	AT1G58190-receptor like protein 9 receptor like protein 9	AT1G58190	RLP9
13	salmon-2011	5	Potra2n1c2794	sp|Q9VMK1|UCP4C_DROME Mitochondrial uncoupling protein 4C OS=Drosophila melanogaster OX=7227 GN=Ucp4C PE=2 SV=1	Potri.001G322300	AT5G14040-phosphate transporter 3;1 phosphate transporter 3;1	AT5G14040	MPT3
13	salmon-2011	6	Potra2n2c4696	sp|P47293|METK_MYCGE S-adenosylmethionine synthase OS=Mycoplasma genitalium (strain ATCC 33530 / G-37 / NCTC 10195) OX=243273 GN=metK PE=3 SV=1	Potri.002G189200	AT4G01850-S-adenosylmethionine synthetase 2 S-adenosylmethionine synthetase 2	AT4G01850	SAM2
13	salmon-2011	7	Potra2n18c32007	None available
13	salmon-2011	8	Potra2n1c3963	sp|F4I1X0|HIP41_ARATH Heavy metal-associated isoprenylated plant protein 41 OS=Arabidopsis thaliana OX=3702 GN=HIPP41 PE=3 SV=1	Potri.001G468500	AT4G05030-Copper transport protein family Copper transport protein family	AT4G05030
13	salmon-2011	9	Potra2n4c9259	sp|F3YDF1|YMEL1_DROME ATP-dependent zinc metalloprotease YME1L OS=Drosophila melanogaster OX=7227 GN=YME1L PE=2 SV=1	Potri.004G091300	AT5G40010-AAA-ATPase 1 AAA-ATPase 1	AT5G40010	AATP1
13	salmon-2011	10	Potra2n18c32046	sp|Q9LT96|Y5977_ARATH Probable leucine-rich repeat receptor-like protein kinase At5g49770 OS=Arabidopsis thaliana OX=3702 GN=At5g49770 PE=1 SV=1	Potri.003G041700	AT1G74190-receptor like protein 15 receptor like protein 15	AT1G74190	RLP15
13	salmon-2011	11	Potra2n14c26958	sp|O43976|PMM_BABBO Phosphomannomutase OS=Babesia bovis OX=5865 GN=PMM PE=2 SV=1	Potri.014G080300	AT2G45790-phosphomannomutase phosphomannomutase	AT2G45790	PMM
13	salmon-2011	12	Potra2n6c13173	None available
13	salmon-2011	13	Potra2n547s35911	sp|Q54T82|Y1931_DICDI Putative leucine-rich repeat-containing protein DDB_G0281931 OS=Dictyostelium discoideum OX=44689 GN=DDB_G0281931 PE=4 SV=1	Potri.001G065300	AT1G74190-receptor like protein 15 receptor like protein 15	AT1G74190	RLP15
13	salmon-2011	14	Potra2n14c26360	sp|Q09174|GMA12_SCHPO Alpha-1,2-galactosyltransferase OS=Schizosaccharomyces pombe (strain 972 / ATCC 24843) OX=284812 GN=gma12 PE=1 SV=1	Potri.014G006100	AT2G22900-Galactosyl transferase GMA12/MNN10 family protein Galactosyl transferase GMA12/MNN10 family protein	AT2G22900	GT7
13	salmon-2011	15	Potra2n11c22823	sp|O18809|CP2F3_CAPHI Cytochrome P450 2F3 OS=Capra hircus OX=9925 GN=CYP2F3 PE=2 SV=1	Potri.011G117600	AT3G14620-cytochrome P450, family 72, subfamily A, polypeptide 8 cytochrome P450, family 72, subfamily A, polypeptide 8	AT3G14620	CYP72A8
13	salmon-2011	16	Potra2n19c34162	None available	Potri.019G028800	AT4G13440-Calcium-binding EF-hand family protein Calcium-binding EF-hand family protein	AT4G13440
13	salmon-2011	17	Potra2n2c5095	sp|B8J283|MURA_DESDA UDP-N-acetylglucosamine 1-carboxyvinyltransferase OS=Desulfovibrio desulfuricans (strain ATCC 27774 / DSM 6949) OX=525146 GN=murA PE=3 SV=1	Potri.002G146400	AT2G45300-RNA 3'-terminal phosphate cyclase/enolpyruvate transferase, alpha/beta RNA 3'-terminal phosphate cyclase/enolpyruvate transferase, alpha/beta	AT2G45300
13	salmon-2011	18	Potra2n11c22541	sp|Q8PNN2|TDH_XANAC L-threonine 3-dehydrogenase OS=Xanthomonas axonopodis pv. citri (strain 306) OX=190486 GN=tdh PE=3 SV=1	Potri.011G148100	AT1G72680-cinnamyl-alcohol dehydrogenase cinnamyl-alcohol dehydrogenase	AT1G72680	CAD1
13	salmon-2011	19	Potra2n8c17004	None available	Potri.008G044500	AT2G38890-hypothetical protein hypothetical protein	AT2G38890
13	salmon-2011	20	Potra2n7c16613	sp|Q5SMQ0|PHT2_ORYSJ Putrescine hydroxycinnamoyltransferase 2 OS=Oryza sativa subsp. japonica OX=39947 GN=PHT2 PE=2 SV=1	Potri.007G003800	AT1G78990-HXXXD-type acyl-transferase family protein HXXXD-type acyl-transferase family protein	AT1G78990
15	midnightblue-2011	1	Potra2n5c12346	sp|Q9LS54|VQ20_ARATH VQ motif-containing protein 20 OS=Arabidopsis thaliana OX=3702 GN=VQ20 PE=2 SV=1	Potri.005G057800	AT3G18690-MAP kinase substrate 1 MAP kinase substrate 1	AT3G18690
15	midnightblue-2011	2	Potra2n6c14824	sp|Q9C7A2|ITN1_ARATH Ankyrin repeat-containing protein ITN1 OS=Arabidopsis thaliana OX=3702 GN=ITN1 PE=1 SV=1	Potri.006G062900	AT5G35830-Ankyrin repeat family protein Ankyrin repeat family protein	AT5G35830
15	midnightblue-2011	3	Potra2n19c34322	sp|O64793|Y1675_ARATH G-type lectin S-receptor-like serine/threonine-protein kinase At1g67520 OS=Arabidopsis thaliana OX=3702 GN=At1g67520 PE=2 SV=3	Potri.019G011400	AT5G24080-Protein kinase superfamily protein Protein kinase superfamily protein	AT5G24080
15	midnightblue-2011	4	Potra2n9c18776	sp|A1DJS5|XYND_NEOFI Probable exo-1,4-beta-xylosidase xlnD OS=Neosartorya fischeri (strain ATCC 1020 / DSM 3700 / CBS 544.65 / FGSC A1164 / JCM 1740 / NRRL 181 / WB 181) OX=331117 GN=xlnD PE=3 SV=1	Potri.009G153900	AT5G20950-Glycosyl hydrolase family protein Glycosyl hydrolase family protein	AT5G20950
15	midnightblue-2011	5	Potra2n472s35755	None available	Potri.017G008200
15	midnightblue-2011	6	Potra2n18c33158	sp|P34299|GLR1_CAEEL Glutamate receptor 1 OS=Caenorhabditis elegans OX=6239 GN=glr-1 PE=1 SV=2	Potri.018G012100	AT2G24720-glutamate receptor 2.2 glutamate receptor 2.2	AT2G24720
15	midnightblue-2011	7	Potra2n6c13779	sp|Q54WS6|TGDS_DICDI dTDP-D-glucose 4,6-dehydratase OS=Dictyostelium discoideum OX=44689 GN=tgds PE=3 SV=1	Potri.006G179100	AT1G17890-NAD(P)-binding Rossmann-fold superfamily protein NAD(P)-binding Rossmann-fold superfamily protein	AT1G17890
15	midnightblue-2011	8	Potra2n13c26038	sp|Q68J42|LIPS_PIG Hormone-sensitive lipase OS=Sus scrofa OX=9823 GN=LIPE PE=2 SV=1	Potri.013G028700	AT5G27320-alpha/beta-Hydrolases superfamily protein alpha/beta-Hydrolases superfamily protein	AT5G27320
15	midnightblue-2011	9	Potra2n3c7940	sp|Q8BTY2|S4A7_MOUSE Sodium bicarbonate cotransporter 3 OS=Mus musculus OX=10090 GN=Slc4a7 PE=1 SV=2	Potri.003G059700	AT1G15460-HCO3- transporter family HCO3- transporter family	AT1G15460
15	midnightblue-2011	10	Potra2n7c15493	None available	Potri.017G017200
15	midnightblue-2011	11	Potra2n18c31973	sp|O49879|CF0_SOLLC Receptor-like protein Cf-9 homolog OS=Solanum lycopersicum OX=4081 GN=HCR9-0 PE=2 SV=2	Potri.T161800	AT1G74180-receptor like protein 14 receptor like protein 14	AT1G74180
15	midnightblue-2011	12	Potra2n18c32801	sp|Q9NAH4|DENR_CAEEL Density-regulated protein homolog OS=Caenorhabditis elegans OX=6239 GN=Y47D3A.21 PE=3 SV=1	Potri.018G052900	AT5G11900-Translation initiation factor SUI1 family protein Translation initiation factor SUI1 family protein	AT5G11900
15	midnightblue-2011	13	Potra2n9c18689	sp|P23101|XYLZ_PSEPU Toluate 1,2-dioxygenase electron transfer component OS=Pseudomonas putida OX=303 GN=xylZ PE=3 SV=1	Potri.009G163800	AT2G27510-ferredoxin 3 ferredoxin 3	AT2G27510
15	midnightblue-2011	14	Potra2n11c23372	None available	Potri.011G047400	AT1G61065-1,3-beta-glucan synthase component (DUF1218) 1,3-beta-glucan synthase component (DUF1218)	AT1G61065
15	midnightblue-2011	15	Potra2n14c27366	sp|Q10JL1|COBL5_ORYSJ COBRA-like protein 5 OS=Oryza sativa subsp. japonica OX=39947 GN=BC1 PE=2 SV=1	Potri.014G125300	AT4G16120-COBRA-like protein-7 precursor COBRA-like protein-7 precursor	AT4G16120
15	midnightblue-2011	16	Potra2n17c31407	None available	Potri.017G061900	AT5G14030-translocon-associated protein beta (TRAPB) family protein translocon-associated protein beta (TRAPB) family protein	AT5G14030
15	midnightblue-2011	17	Potra2n15c28526	sp|Q9A1G2|ISCU_STRP1 Iron-sulfur cluster assembly scaffold protein IscU OS=Streptococcus pyogenes serotype M1 OX=301447 GN=iscU PE=1 SV=1	Potri.015G077500	AT4G22220-SufE/NifU family protein SufE/NifU family protein	AT4G22220
15	midnightblue-2011	18	Potra2n1c3710	sp|Q9ZVQ3|GSTZ1_ARATH Glutathione S-transferase Z1 OS=Arabidopsis thaliana OX=3702 GN=GSTZ1 PE=1 SV=1	Potri.001G436600	AT1G78380-glutathione S-transferase TAU 19 glutathione S-transferase TAU 19	AT1G78380
15	midnightblue-2011	19	Potra2n8c16905	sp|F4I9E1|NFD4_ARATH Protein NUCLEAR FUSION DEFECTIVE 4 OS=Arabidopsis thaliana OX=3702 GN=NFD4 PE=3 SV=1	Potri.006G122400	AT2G39210-Major facilitator superfamily protein Major facilitator superfamily protein	AT2G39210
15	midnightblue-2011	20	Potra2n1c3476	sp|Q05AL2|PPM1H_DANRE Protein phosphatase 1H OS=Danio rerio OX=7955 GN=ppm1h PE=2 SV=1	Potri.001G398100	AT3G15260-Protein phosphatase 2C family protein Protein phosphatase 2C family protein	AT3G15260
19	lightyellow-2011	1	Potra2n1c3292	sp|A1D4K4|PABP_NEOFI Polyadenylate-binding protein, cytoplasmic and nuclear OS=Neosartorya fischeri (strain ATCC 1020 / DSM 3700 / CBS 544.65 / FGSC A1164 / JCM 1740 / NRRL 181 / WB 181) OX=331117 GN=pab1 PE=3 SV=1	Potri.001G377500	AT3G14450-CTC-interacting domain 9 CTC-interacting domain 9	AT3G14450
19	lightyellow-2011	2	Potra2n9c19722	sp|Q9LUQ3|SDE5_ARATH Putative nuclear RNA export factor SDE5 OS=Arabidopsis thaliana OX=3702 GN=SDE5 PE=4 SV=1	Potri.009G046300	AT5G58720-smr (Small MutS Related) domain-containing protein smr (Small MutS Related) domain-containing protein	AT5G58720
19	lightyellow-2011	3	Potra2n5c11261	sp|Q9AQW1|REL2_ORYSJ Protein ROLLING AND ERECT LEAF 2 OS=Oryza sativa subsp. japonica OX=39947 GN=REL2 PE=2 SV=1	Potri.005G179100	AT1G21740-DUF630 family protein, putative (DUF630 and DUF632) DUF630 family protein, putative (DUF630 and DUF632)	AT1G21740
19	lightyellow-2011	4	Potra2n4c8698	sp|Q5XF11|FB248_ARATH F-box protein At4g35930 OS=Arabidopsis thaliana OX=3702 GN=At4g35930 PE=2 SV=1	Potri.004G034400	AT1G61340-F-box family protein F-box family protein	AT1G61340
19	lightyellow-2011	5	Potra2n296s35237	sp|Q9ZQR3|Y2451_ARATH Leucine-rich repeat receptor-like serine/threonine-protein kinase At2g14510 OS=Arabidopsis thaliana OX=3702 GN=At2g14510 PE=1 SV=1	Potri.T103000	AT1G35710-kinase family with leucine-rich repeat domain-containing protein kinase family with leucine-rich repeat domain-containing protein	AT1G35710
19	lightyellow-2011	6	Potra2n1c3992	sp|A8GRD0|CTAA_RICRS Heme A synthase OS=Rickettsia rickettsii (strain Sheila Smith) OX=392021 GN=ctaA PE=3 SV=2	Potri.011G166800	AT5G56090-cytochrome c oxidase 15 cytochrome c oxidase 15	AT5G56090
19	lightyellow-2011	7	Potra2n2c5835	None available	Potri.002G065200	AT4G09890-mediator of RNA polymerase II transcription subunit, putative (DUF3511) mediator of RNA polymerase II transcription subunit, putative (DUF3511)	AT4G09890
19	lightyellow-2011	8	Potra2n2c5072	sp|Q9STT1|PUB39_ARATH U-box domain-containing protein 39 OS=Arabidopsis thaliana OX=3702 GN=PUB39 PE=2 SV=2	Potri.002G149400	AT1G01950-armadillo repeat kinesin 2 armadillo repeat kinesin 2	AT1G01950
19	lightyellow-2011	9	Potra2n10c21420	None available	Potri.010G115500	AT1G71110-transmembrane protein transmembrane protein	AT1G71110
19	lightyellow-2011	10	Potra2n16c29638	sp|P93740|NUD23_ARATH Nudix hydrolase 23, chloroplastic OS=Arabidopsis thaliana OX=3702 GN=NUDT23 PE=1 SV=2	Potri.016G045300	AT2G42070-nudix hydrolase homolog 23 nudix hydrolase homolog 23	AT2G42070
19	lightyellow-2011	11	Potra2n10c21341	sp|O34705|PLBAC_BACSU Phospholipase YtpA OS=Bacillus subtilis (strain 168) OX=224308 GN=ytpA PE=1 SV=1	Potri.010G124000	AT1G77420-alpha/beta-Hydrolases superfamily protein alpha/beta-Hydrolases superfamily protein	AT1G77420
19	lightyellow-2011	12	Potra2n689s36474	sp|P36142|TM184_YEAST Transmembrane protein 184 homolog YKR051W OS=Saccharomyces cerevisiae (strain ATCC 204508 / S288c) OX=559292 GN=YKR051W PE=1 SV=1	Potri.011G044200	AT4G21570-organic solute transporter ostalpha protein (DUF300) organic solute transporter ostalpha protein (DUF300)	AT4G21570
19	lightyellow-2011	13	Potra2n5c11556	sp|Q62868|ROCK2_RAT Rho-associated protein kinase 2 OS=Rattus norvegicus OX=10116 GN=Rock2 PE=1 SV=2	Potri.005G144100	AT2G23200-Protein kinase superfamily protein Protein kinase superfamily protein	AT2G23200
19	lightyellow-2011	14	Potra2n10c21508	sp|O77742|OMD_BOVIN Osteomodulin OS=Bos taurus OX=9913 GN=OMD PE=1 SV=1	Potri.010G106900	AT2G34930-disease resistance family protein / LRR family protein disease resistance family protein / LRR family protein	AT2G34930
19	lightyellow-2011	15	Potra2n13c26293	sp|A2AKY4|Z804A_MOUSE Zinc finger protein 804A OS=Mus musculus OX=10090 GN=Znf804a PE=2 SV=1	Potri.013G002100	AT5G26610-D111/G-patch domain-containing protein D111/G-patch domain-containing protein	AT5G26610
19	lightyellow-2011	16	Potra2n17c31129	None available	Potri.017G091300	AT3G49645-FAD-binding protein FAD-binding protein	AT3G49645
19	lightyellow-2011	17	Potra2n10c21383	sp|Q5RD06|POC1B_PONAB POC1 centriolar protein homolog B OS=Pongo abelii OX=9601 GN=POC1B PE=2 SV=1	Potri.010G119600	AT1G49540-elongator protein 2 elongator protein 2	AT1G49540
19	lightyellow-2011	18	Potra2n8c18406	sp|Q5UPX9|YL233_MIMIV Putative zinc protease L233 OS=Acanthamoeba polyphaga mimivirus OX=212035 GN=MIMI_L233 PE=3 SV=1	Potri.008G193200	AT1G51980-Insulinase (Peptidase family M16) protein Insulinase (Peptidase family M16) protein	AT1G51980
19	lightyellow-2011	19	Potra2n2c5308	sp|H2KYS3|DAF9_CAEEL Cytochrome P450 daf-9 OS=Caenorhabditis elegans OX=6239 GN=daf-9 PE=1 SV=1	Potri.002G121400	AT4G37400-cytochrome P450, family 81, subfamily F, polypeptide 3 cytochrome P450, family 81, subfamily F, polypeptide 3	AT4G37400
19	lightyellow-2011	20	Potra2n6c14352	sp|Q29Q28|UTR2_ARATH UDP-galactose/UDP-glucose transporter 2 OS=Arabidopsis thaliana OX=3702 GN=UTR2 PE=2 SV=1	Potri.006G110500	AT1G14360-UDP-galactose transporter 3 UDP-galactose transporter 3	AT1G14360
23	darkturquoise-2011	1	Potra2n12c24470	sp|A0A482NAF7|ICCC_TALVA Cytochrome P450 monooxygenase iccC OS=Talaromyces variabilis OX=28576 GN=iccC PE=1 SV=1	Potri.012G090000	AT1G13080-cytochrome P450, family 71, subfamily B, polypeptide 2 cytochrome P450, family 71, subfamily B, polypeptide 2	AT1G13080
23	darkturquoise-2011	2	Potra2n5c10519	sp|Q3U108|ARI5A_MOUSE AT-rich interactive domain-containing protein 5A OS=Mus musculus OX=10090 GN=Arid5a PE=1 SV=1	Potri.002G003700	AT1G76510-ARID/BRIGHT DNA-binding domain-containing protein ARID/BRIGHT DNA-binding domain-containing protein	AT1G76510
23	darkturquoise-2011	3	Potra2n6c14811	sp|Q9USG8|MU190_SCHPO Meiotically up-regulated gene 190 protein OS=Schizosaccharomyces pombe (strain 972 / ATCC 24843) OX=284812 GN=mug190 PE=1 SV=1	Potri.006G063900	AT1G05500-Calcium-dependent lipid-binding (CaLB domain) family protein Calcium-dependent lipid-binding (CaLB domain) family protein	AT1G05500
23	darkturquoise-2011	4	Potra2n11c23395	sp|Q9FDX1|SKIP1_ARATH F-box protein SKIP1 OS=Arabidopsis thaliana OX=3702 GN=SKIP1 PE=1 SV=1	Potri.011G042400	AT3G62980-F-box/RNI-like superfamily protein F-box/RNI-like superfamily protein	AT3G62980
23	darkturquoise-2011	5	Potra2n3c7710	sp|Q0WV96|NAC1_ARATH NAC domain-containing protein 1 OS=Arabidopsis thaliana OX=3702 GN=NAC001 PE=2 SV=2	Potri.003G089800	AT4G17980-NAC domain containing protein 71 NAC domain containing protein 71	AT4G17980
23	darkturquoise-2011	6	Potra2n13c25597	None available	Potri.T153000	AT1G65020-plasma protein plasma protein	AT1G65020
23	darkturquoise-2011	7	Potra2n5c10829	sp|Q9WUD1|CHIP_MOUSE STIP1 homology and U box-containing protein 1 OS=Mus musculus OX=10090 GN=Stub1 PE=1 SV=1	Potri.005G225400	AT3G54790-ARM repeat superfamily protein ARM repeat superfamily protein	AT3G54790
23	darkturquoise-2011	8	Potra2n3c7677	sp|P0CP64|GWT1_CRYNJ GPI-anchored wall transfer protein 1 OS=Cryptococcus neoformans var. neoformans serotype D (strain JEC21 / ATCC MYA-565) OX=214684 GN=GWT1 PE=3 SV=1	Potri.003G093300	AT4G17910-transferases, transferring acyl groups transferases, transferring acyl groups	AT4G17910
23	darkturquoise-2011	9	Potra2n18c33075	sp|Q3T5N4|DRE1B_ORYSJ Dehydration-responsive element-binding protein 1B OS=Oryza sativa subsp. japonica OX=39947 GN=DREB1B PE=2 SV=1	Potri.018G021900	AT5G25190-Integrase-type DNA-binding superfamily protein Integrase-type DNA-binding superfamily protein	AT5G25190
23	darkturquoise-2011	10	Potra2n5c10703	sp|Q4U3Y2|HXK1_ASPFU Hexokinase-1 OS=Neosartorya fumigata (strain ATCC MYA-4609 / Af293 / CBS 101355 / FGSC A1100) OX=330879 GN=hxkA PE=2 SV=1	Potri.005G238600	AT1G47840-hexokinase 3 hexokinase 3	AT1G47840
23	darkturquoise-2011	11	Potra2n10c22198	None available	Potri.010G023900	AT2G47820-arginine-glutamic acid dipeptide repeat protein arginine-glutamic acid dipeptide repeat protein	AT2G47820
23	darkturquoise-2011	12	Potra2n1c3081	sp|Q54K67|MANG_DICDI Alpha-mannosidase G OS=Dictyostelium discoideum OX=44689 GN=manG PE=1 SV=1	Potri.001G350400	AT5G14950-golgi alpha-mannosidase II golgi alpha-mannosidase II	AT5G14950
23	darkturquoise-2011	13	Potra2n9c19231	sp|Q8L8T7|COR27_ARATH Cold-regulated protein 27 OS=Arabidopsis thaliana OX=3702 GN=COR27 PE=1 SV=1	Potri.009G101400	AT5G42900-cold regulated protein 27 cold regulated protein 27	AT5G42900
23	darkturquoise-2011	14	Potra2n2c4165	sp|O43028|VAC8_SCHPO Vacuolar protein 8 OS=Schizosaccharomyces pombe (strain 972 / ATCC 24843) OX=284812 GN=vac8 PE=1 SV=4	Potri.002G248600	AT3G07360-plant U-box 9 plant U-box 9	AT3G07360
23	darkturquoise-2011	15	Potra2n9c20037	sp|O57882|PGK2_PYRHO 2-phosphoglycerate kinase OS=Pyrococcus horikoshii (strain ATCC 700860 / DSM 12428 / JCM 9974 / NBRC 100139 / OT-3) OX=70601 GN=pgk2 PE=3 SV=1	Potri.009G009200	AT5G60760-P-loop containing nucleoside triphosphate hydrolases superfamily protein P-loop containing nucleoside triphosphate hydrolases superfamily protein	AT5G60760
23	darkturquoise-2011	16	Potra2n1c2254	sp|Q12185|YD018_YEAST Uncharacterized acyltransferase YDR018C OS=Saccharomyces cerevisiae (strain ATCC 204508 / S288c) OX=559292 GN=YDR018C PE=3 SV=1	Potri.001G259200	AT1G51260-lysophosphatidyl acyltransferase 3 lysophosphatidyl acyltransferase 3	AT1G51260
23	darkturquoise-2011	17	Potra2n8c17616	sp|A6U5G1|GLND_SINMW Bifunctional uridylyltransferase/uridylyl-removing enzyme OS=Sinorhizobium medicae (strain WSM419) OX=366394 GN=glnD PE=3 SV=1	Potri.008G109200	AT1G69040-ACT domain repeat 4 ACT domain repeat 4	AT1G69040
23	darkturquoise-2011	18	Potra2n1c1409	None available	Potri.001G160500	AT2G31710-Vacuolar ATPase assembly integral membrane protein VMA21-like domain-containing protein Vacuolar ATPase assembly integral membrane protein VMA21-like domain-containing protein	AT2G31710
23	darkturquoise-2011	19	Potra2n19c33639	sp|Q84JL5|INVH_ARATH Probable alkaline/neutral invertase A, chloroplastic OS=Arabidopsis thaliana OX=3702 GN=INVH PE=2 SV=1	Potri.019G082000	AT4G09510-cytosolic invertase 2 cytosolic invertase 2	AT4G09510
23	darkturquoise-2011	20	Potra2n6c14888	sp|F4KH89|SRS8_ARATH Protein SHI RELATED SEQUENCE 8 OS=Arabidopsis thaliana OX=3702 GN=SRS8 PE=3 SV=1	Potri.006G057600	AT2G42280-basic helix-loop-helix (bHLH) DNA-binding superfamily protein basic helix-loop-helix (bHLH) DNA-binding superfamily protein	AT2G42280
6	red-2011	1	Potra2n1c2121	sp|Q9P7I6|YJNK_SCHPO Uncharacterized oxidoreductase C24B10.20 OS=Schizosaccharomyces pombe (strain 972 / ATCC 24843) OX=284812 GN=SPCC24B10.20 PE=3 SV=1	Potri.001G245000	AT2G29360-NAD(P)-binding Rossmann-fold superfamily protein NAD(P)-binding Rossmann-fold superfamily protein	AT2G29360
6	red-2011	2	Potra2n6c14055	sp|K7R4D4|MSR_TRIFG Protein MANNAN SYNTHESIS-RELATED OS=Trigonella foenum-graecum OX=78534 GN=MSR PE=2 SV=1	Potri.006G142400	AT5G35570-O-fucosyltransferase family protein O-fucosyltransferase family protein	AT5G35570
6	red-2011	3	Potra2n2c5792	sp|Q1ZXP3|QCR6_DICDI Probable cytochrome b-c1 complex subunit 6 OS=Dictyostelium discoideum OX=44689 GN=uqcrh PE=3 SV=1	Potri.002G069200	AT1G15120-Ubiquinol-cytochrome C reductase hinge protein Ubiquinol-cytochrome C reductase hinge protein	AT1G15120
6	red-2011	4	Potra2n5c12630	sp|O45102|SWET1_CAEEL Sugar transporter SWEET1 OS=Caenorhabditis elegans OX=6239 GN=swt-1 PE=3 SV=1	Potri.005G023900	AT3G16690-Nodulin MtN3 family protein Nodulin MtN3 family protein	AT3G16690
6	red-2011	5	Potra2n1c1888	sp|Q94C25|Y5005_ARATH Probable receptor-like protein kinase At5g20050 OS=Arabidopsis thaliana OX=3702 GN=At5g20050 PE=2 SV=1	Potri.001G218100	AT3G44200-serine/threonine-protein kinase NEK5 serine/threonine-protein kinase NEK5	AT3G44200
6	red-2011	6	Potra2n17c31434	sp|P26799|SAHH_STRFR Adenosylhomocysteinase (Fragment) OS=Streptomyces fradiae OX=1906 GN=ahcY PE=3 SV=1	Potri.017G059400	AT4G13940-S-adenosyl-L-homocysteine hydrolase S-adenosyl-L-homocysteine hydrolase	AT4G13940
6	red-2011	7	Potra2n3c8217	sp|A7SFP1|SHOC2_NEMVE Leucine-rich repeat protein soc-2 homolog OS=Nematostella vectensis OX=45351 GN=v1g189306 PE=3 SV=1	Potri.001G206700	AT4G33430-BRI1-associated receptor kinase BRI1-associated receptor kinase	AT4G33430
6	red-2011	8	Potra2n1c3703	sp|O74401|ERO11_SCHPO ERO1-like protein 1 OS=Schizosaccharomyces pombe (strain 972 / ATCC 24843) OX=284812 GN=ero11 PE=1 SV=1	Potri.001G430700	AT1G72280-endoplasmic reticulum oxidoreductins 1 endoplasmic reticulum oxidoreductins 1	AT1G72280
6	red-2011	9	Potra2n8c18486	sp|F4IN69|MD33B_ARATH Mediator of RNA polymerase II transcription subunit 33B OS=Arabidopsis thaliana OX=3702 GN=MED33B PE=1 SV=1	Potri.008G201600	AT3G23590-REF4-related 1 REF4-related 1	AT3G23590
6	red-2011	10	Potra2n16c29468	sp|P15977|MALQ_ECOLI 4-alpha-glucanotransferase OS=Escherichia coli (strain K12) OX=83333 GN=malQ PE=1 SV=2	Potri.016G028900	AT2G40840-disproportionating enzyme 2 disproportionating enzyme 2	AT2G40840
6	red-2011	11	Potra2n6c14414	None available
6	red-2011	12	Potra2n8c18272	sp|Q8FZW4|URE32_BRUSU Urease subunit gamma 2 OS=Brucella suis biovar 1 (strain 1330) OX=204722 GN=ureA2 PE=3 SV=1	Potri.008G177900	AT1G67550-urease urease	AT1G67550
6	red-2011	13	Potra2n15c28467	sp|Q54X15|HDA21_DICDI Type-2 histone deacetylase 1 OS=Dictyostelium discoideum OX=44689 GN=hdaD PE=2 SV=1	Potri.015G082500	AT5G63110-histone deacetylase 6 histone deacetylase 6	AT5G63110
6	red-2011	14	Potra2n18c33086	sp|Q5ACU3|PMT5_CANAL Dolichyl-phosphate-mannose--protein mannosyltransferase 5 OS=Candida albicans (strain SC5314 / ATCC MYA-2876) OX=237561 GN=PMT5 PE=2 SV=1	Potri.018G020700	AT2G25110-stromal cell-derived factor 2-like protein precursor stromal cell-derived factor 2-like protein precursor	AT2G25110
6	red-2011	15	Potra2n9c18646	sp|Q80YV4|PANK4_MOUSE 4'-phosphopantetheine phosphatase OS=Mus musculus OX=10090 GN=Pank4 PE=1 SV=2	Potri.004G207700	AT4G35360-pantothenate kinase pantothenate kinase	AT4G35360
6	red-2011	16	Potra2n18c33105	sp|Q7YTA6|PHG1C_DICDI Putative phagocytic receptor 1c OS=Dictyostelium discoideum OX=44689 GN=phg1c PE=2 SV=1	Potri.018G018400	AT5G10840-Endomembrane protein 70 protein family Endomembrane protein 70 protein family	AT5G10840
6	red-2011	17	Potra2n16c30261	sp|A2RVT6|RTNLN_ARATH Reticulon-like protein B14 OS=Arabidopsis thaliana OX=3702 GN=RTNLB14 PE=2 SV=2	Potri.016G110200	AT3G54120-Reticulon family protein Reticulon family protein	AT3G54120
6	red-2011	18	Potra2n1c614	sp|Q550P4|TAM41_DICDI Phosphatidate cytidylyltransferase, mitochondrial OS=Dictyostelium discoideum OX=44689 GN=DDB_G0277049 PE=3 SV=1	Potri.001G076200	AT3G47630-translocator assembly/maintenance protein translocator assembly/maintenance protein	AT3G47630
6	red-2011	19	Potra2n15c28357	sp|A5DX41|NSA1_LODEL Ribosome biogenesis protein NSA1 OS=Lodderomyces elongisporus (strain ATCC 11503 / CBS 2605 / JCM 1781 / NBRC 1676 / NRRL YB-4239) OX=379508 GN=NSA1 PE=3 SV=1	Potri.015G092400	AT1G29320-Transducin/WD40 repeat-like superfamily protein Transducin/WD40 repeat-like superfamily protein	AT1G29320
6	red-2011	20	Potra2n7c16362	sp|Q6VAA6|U74G1_STERE UDP-glycosyltransferase 74G1 OS=Stevia rebaudiana OX=55670 GN=UGT74G1 PE=1 SV=1	Potri.007G030300	AT3G50740-UDP-glucosyl transferase 72E1 UDP-glucosyl transferase 72E1	AT3G50740
4	yellow-2011	1	Potra2n8c17640	sp|O74431|ATC9_SCHPO Probable cation-transporting ATPase C1672.11c OS=Schizosaccharomyces pombe (strain 972 / ATCC 24843) OX=284812 GN=SPCC1672.11c PE=3 SV=1	Potri.008G111200	AT1G68710-ATPase E1-E2 type family protein / haloacid dehalogenase-like hydrolase family protein ATPase E1-E2 type family protein / haloacid dehalogenase-like hydrolase family protein	AT1G68710	ALA9
4	yellow-2011	2	Potra2n12c24169	sp|F4K2R6|CB60G_ARATH Calmodulin-binding protein 60 G OS=Arabidopsis thaliana OX=3702 GN=CBP60G PE=1 SV=1	Potri.012G054900	AT1G73805-Calmodulin binding protein-like protein Calmodulin binding protein-like protein	AT1G73805	SARD1
4	yellow-2011	3	Potra2n10c20668	None available	Potri.010G198100
4	yellow-2011	4	Potra2n4c8846	sp|A0A179H2P2|LCSG_PURLI O-methyltransferase lcsG OS=Purpureocillium lilacinum OX=33203 GN=lcsG PE=2 SV=1	Potri.004G050500	AT4G35160-O-methyltransferase family protein O-methyltransferase family protein	AT4G35160	ASMT
4	yellow-2011	5	Potra2n157s34761	sp|Q9E6L8|US03_GAHVM Protein kinase US3 homolog OS=Gallid herpesvirus 2 (strain Chicken/Md5/ATCC VR-987) OX=10389 GN=MDV092 PE=3 SV=1	Potri.T080900	AT1G16130-wall associated kinase-like 2 wall associated kinase-like 2	AT1G16130	WAKL2
4	yellow-2011	6	Potra2n1c2934	sp|Q9SVG0|AVT3C_ARATH Amino acid transporter AVT3C OS=Arabidopsis thaliana OX=3702 GN=AVT3C PE=1 SV=1	Potri.001G335300	AT5G40780-lysine histidine transporter 1 lysine histidine transporter 1	AT5G40780	LHT1
4	yellow-2011	7	Potra2n3c7335	sp|Q92EK7|Y452_LISIN Uncharacterized oxidoreductase Lin0452 OS=Listeria innocua serovar 6a (strain ATCC BAA-680 / CLIP 11262) OX=272626 GN=lin0452 PE=3 SV=1	Potri.003G128700	AT4G11410-NAD(P)-binding Rossmann-fold superfamily protein NAD(P)-binding Rossmann-fold superfamily protein	AT4G11410
4	yellow-2011	8	Potra2n2c6208	sp|Q59205|CPXU_BRADU Cytochrome P450 BJ-4 OS=Bradyrhizobium diazoefficiens (strain JCM 10833 / IAM 13628 / NBRC 14792 / USDA 110) OX=224911 GN=cyp117 PE=3 SV=2	Potri.002G025300	AT4G31500-cytochrome P450, family 83, subfamily B, polypeptide 1 cytochrome P450, family 83, subfamily B, polypeptide 1	AT4G31500	CYP83B1
4	yellow-2011	9	Potra2n3c7214	sp|P37707|B2_DAUCA B2 protein OS=Daucus carota OX=4039 PE=2 SV=1	Potri.003G141900	AT5G42050-DCD (Development and Cell Death) domain protein DCD (Development and Cell Death) domain protein	AT5G42050	NRP
4	yellow-2011	10	Potra2n10c20878	sp|Q98KN6|Y1393_RHILO Uncharacterized isomerase mll1393 OS=Mesorhizobium japonicum (strain LMG 29417 / CECT 9101 / MAFF 303099) OX=266835 GN=mll1393 PE=3 SV=1	Potri.T166200	AT4G02860-Phenazine biosynthesis PhzC/PhzF protein Phenazine biosynthesis PhzC/PhzF protein	AT4G02860	DAAR2
4	yellow-2011	11	Potra2n12c24306	sp|Q2NTI7|ZNUC_SODGM Zinc import ATP-binding protein ZnuC OS=Sodalis glossinidius (strain morsitans) OX=343509 GN=znuC PE=3 SV=1	Potri.012G069800	AT3G47730-ATP-binding cassette A2 ATP-binding cassette A2	AT3G47730	ABCA2
4	yellow-2011	12	Potra2n10c22025	None available	Potri.010G046400	AT1G70640-octicosapeptide/Phox/Bem1p (PB1) domain-containing protein octicosapeptide/Phox/Bem1p (PB1) domain-containing protein	AT1G70640
4	yellow-2011	13	Potra2n18c32505	sp|O64798|Y1747_ARATH Inactive serine/threonine-protein kinase At1g67470 OS=Arabidopsis thaliana OX=3702 GN=At1g67470 PE=2 SV=1	Potri.018G088200	AT5G25930-kinase family with leucine-rich repeat domain-containing protein kinase family with leucine-rich repeat domain-containing protein	AT5G25930
4	yellow-2011	14	Potra2n414s35576	sp|Q61MC6|GPA8_CAEBR Guanine nucleotide-binding protein alpha-8 subunit OS=Caenorhabditis briggsae OX=6238 GN=gpa-8 PE=3 SV=1	Potri.009G109400	AT2G23460-extra-large G-protein 1 extra-large G-protein 1	AT2G23460	XLG1
4	yellow-2011	15	Potra2n10c20523	sp|P07000|PLDB_ECOLI Lysophospholipase L2 OS=Escherichia coli (strain K12) OX=83333 GN=pldB PE=1 SV=4	Potri.010G212200	AT2G39420-alpha/beta-Hydrolases superfamily protein alpha/beta-Hydrolases superfamily protein	AT2G39420	MAGL8
4	yellow-2011	16	Potra2n18c32521	sp|O30808|MAO2_RHIME NADP-dependent malic enzyme OS=Rhizobium meliloti (strain 1021) OX=266834 GN=tme PE=1 SV=2	Potri.018G086700	AT1G79750-NADP-malic enzyme 4 NADP-malic enzyme 4	AT1G79750	NADP-ME4
4	yellow-2011	17	Potra2n6c15197	None available
4	yellow-2011	18	Potra2n10c20531	sp|Q14SY0|BICA_SYNP2 Bicarbonate transporter BicA OS=Synechococcus sp. (strain ATCC 27264 / PCC 7002 / PR-6) OX=32049 GN=bicA PE=1 SV=1	Potri.010G211400	AT5G13550-sulfate transporter 4.1 sulfate transporter 4.1	AT5G13550	SULTR4;1
4	yellow-2011	19	Potra2n12c24304	sp|P45861|YWJA_BACSU Uncharacterized ABC transporter ATP-binding protein YwjA OS=Bacillus subtilis (strain 168) OX=224308 GN=ywjA PE=3 SV=1	Potri.012G069700	AT3G47780-ABC2 homolog 6 ABC2 homolog 6	AT3G47780	ABCA7
4	yellow-2011	20	Potra2n3c7943	sp|Q6Q2C2|HYES_PIG Bifunctional epoxide hydrolase 2 OS=Sus scrofa OX=9823 GN=EPHX2 PE=2 SV=1	Potri.003G059400	AT1G15490-alpha/beta-Hydrolases superfamily protein alpha/beta-Hydrolases superfamily protein	AT1G15490
7	black-2011	1	Potra2n1c1438	sp|Q0J090|DRE1H_ORYSJ Dehydration-responsive element-binding protein 1H OS=Oryza sativa subsp. japonica OX=39947 GN=DREB1H PE=3 SV=1	Potri.001G163700	AT3G14230-related to AP2 2 related to AP2 2	AT3G14230
7	black-2011	2	Potra2n5c12667	sp|Q9VIF1|MUT7_DROME Exonuclease mut-7 homolog OS=Drosophila melanogaster OX=7227 GN=Nbr PE=1 SV=1	Potri.005G020000	AT1G56310-Polynucleotidyl transferase, ribonuclease H-like superfamily protein Polynucleotidyl transferase, ribonuclease H-like superfamily protein	AT1G56310
7	black-2011	3	Potra2n2c6159	None available	Potri.002G031600	AT1G75400-RING/U-box superfamily protein RING/U-box superfamily protein	AT1G75400
7	black-2011	4	Potra2n6c15161	sp|P59747|PRVB_SCOJP Parvalbumin beta OS=Scomber japonicus OX=13676 PE=1 SV=2	Potri.006G026700	AT3G56800-calmodulin 3 calmodulin 3	AT3G56800
7	black-2011	5	Potra2n5c12096	sp|Q9SJ02|STEP2_ARATH Stress enhanced protein 2, chloroplastic OS=Arabidopsis thaliana OX=3702 GN=SEP2 PE=2 SV=1	Potri.005G084200	AT2G21970-stress enhanced protein 2 stress enhanced protein 2	AT2G21970
7	black-2011	6	Potra2n16c30028	sp|Q9LFN7|SHN2_ARATH Ethylene-responsive transcription factor SHINE 2 OS=Arabidopsis thaliana OX=3702 GN=SHN2 PE=2 SV=1	Potri.016G084500	AT4G36920-Integrase-type DNA-binding superfamily protein Integrase-type DNA-binding superfamily protein	AT4G36920
7	black-2011	7	Potra2n5c11363	sp|Q9UTC7|YIDC_SCHPO Uncharacterized WD repeat-containing protein C227.12 OS=Schizosaccharomyces pombe (strain 972 / ATCC 24843) OX=284812 GN=SPAC227.12 PE=4 SV=1	Potri.005G168600	AT1G78070-Transducin/WD40 repeat-like superfamily protein Transducin/WD40 repeat-like superfamily protein	AT1G78070
7	black-2011	8	Potra2n11c23340	sp|Q9D4H7|LONF3_MOUSE LON peptidase N-terminal domain and RING finger protein 3 OS=Mus musculus OX=10090 GN=Lonrf3 PE=2 SV=1	Potri.011G051800	AT4G27470-RING membrane-anchor 3 RING membrane-anchor 3	AT4G27470
7	black-2011	9	Potra2n5c11625	sp|Q9SD62|Y3471_ARATH Putative receptor-like protein kinase At3g47110 OS=Arabidopsis thaliana OX=3702 GN=At3g47110 PE=3 SV=1	Potri.005G135100	AT5G66850-mitogen-activated protein kinase kinase kinase 5 mitogen-activated protein kinase kinase kinase 5	AT5G66850	MAPKKK5
7	black-2011	10	Potra2n4c10152	sp|Q93YU8|NRG2_ARATH Nitrate regulatory gene2 protein OS=Arabidopsis thaliana OX=3702 GN=NRG2 PE=1 SV=1	Potri.004G197700	AT2G27090-bZIP transcription factor (DUF630 and DUF632) bZIP transcription factor (DUF630 and DUF632)	AT2G27090
7	black-2011	11	Potra2n7c16543	sp|P29597|TYK2_HUMAN Non-receptor tyrosine-protein kinase TYK2 OS=Homo sapiens OX=9606 GN=TYK2 PE=1 SV=3	Potri.007G011500	AT5G65500-U-box domain-containing protein kinase family protein U-box domain-containing protein kinase family protein	AT5G65500
7	black-2011	12	Potra2n12c24808	sp|Q84R36|MIK_ORYSJ Inositol 3-kinase OS=Oryza sativa subsp. japonica OX=39947 GN=MIK PE=2 SV=1	Potri.012G132700	AT5G51830-pfkB-like carbohydrate kinase family protein pfkB-like carbohydrate kinase family protein	AT5G51830
7	black-2011	13	Potra2n8c17363	sp|Q9FF66|UBC22_ARATH Ubiquitin-conjugating enzyme E2 22 OS=Arabidopsis thaliana OX=3702 GN=UBC22 PE=1 SV=1	Potri.008G083300	AT2G40980-Protein kinase superfamily protein Protein kinase superfamily protein	AT2G40980
7	black-2011	14	Potra2n2c4195	None available	Potri.002G245500
7	black-2011	15	Potra2n17c31544	sp|Q9M2W8|Y3990_ARATH BTB/POZ domain-containing protein At3g49900 OS=Arabidopsis thaliana OX=3702 GN=At3g49900 PE=3 SV=1	Potri.017G048200	AT5G64330-Phototropic-responsive NPH3 family protein Phototropic-responsive NPH3 family protein	AT5G64330
7	black-2011	16	Potra2n10c21805	None available	Potri.010G073500	AT1G04340-HR-like lesion-inducing protein-like protein HR-like lesion-inducing protein-like protein	AT1G04340
7	black-2011	17	Potra2n8c17250	sp|P22137|CLH_YEAST Clathrin heavy chain OS=Saccharomyces cerevisiae (strain ATCC 204508 / S288c) OX=559292 GN=CHC1 PE=1 SV=1	Potri.008G070600	AT3G11130-Clathrin, heavy chain Clathrin, heavy chain	AT3G11130
7	black-2011	18	Potra2n12c24878	sp|Q80WQ6|RHDF2_MOUSE Inactive rhomboid protein 2 OS=Mus musculus OX=10090 GN=Rhbdf2 PE=1 SV=1	Potri.012G139600	AT5G07250-RHOMBOID-like protein 3 RHOMBOID-like protein 3	AT5G07250
7	black-2011	19	Potra2n10c20528	sp|P45207|SSPA_HAEIN Stringent starvation protein A homolog OS=Haemophilus influenzae (strain ATCC 51907 / DSM 11121 / KW20 / Rd) OX=71421 GN=sspA PE=1 SV=1	Potri.010G211600	AT1G75270-dehydroascorbate reductase 2 dehydroascorbate reductase 2	AT1G75270
7	black-2011	20	Potra2n8c17400	sp|Q9FK47|PHLA_ARATH Myb-related protein 1 OS=Arabidopsis thaliana OX=3702 GN=MYR1 PE=1 SV=1	Potri.008G087600	AT1G69580-Homeodomain-like superfamily protein Homeodomain-like superfamily protein	AT1G69580
16	lightcyan-2011	1	Potra2n14c26483	sp|P0C860|MS3L2_HUMAN Putative male-specific lethal-3 protein-like 2 OS=Homo sapiens OX=9606 GN=MSL3P1 PE=5 SV=1	Potri.014G022400	AT1G02740-MRG family protein MRG family protein	AT1G02740	MRG2
16	lightcyan-2011	2	Potra2n10c20853	sp|C0LGW2|PAM74_ARATH Probable LRR receptor-like serine/threonine-protein kinase PAM74 OS=Arabidopsis thaliana OX=3702 GN=PAM74 PE=1 SV=1	Potri.010G178050	AT5G48380-BAK1-interacting receptor-like kinase 1 BAK1-interacting receptor-like kinase 1	AT5G48380	BIR1
16	lightcyan-2011	3	Potra2n15c28442	sp|P40341|YTA12_YEAST Mitochondrial respiratory chain complexes assembly protein YTA12 OS=Saccharomyces cerevisiae (strain ATCC 204508 / S288c) OX=559292 GN=YTA12 PE=1 SV=2	Potri.015G084900	AT4G24710-pachytene checkpoint-like protein pachytene checkpoint-like protein	AT4G24710	PCH2
16	lightcyan-2011	4	Potra2n5c12228	sp|Q8LE94|RING3_ARATH E3 ubiquitin-protein ligase At3g02290 OS=Arabidopsis thaliana OX=3702 GN=At3g02290 PE=2 SV=1	Potri.005G071300	AT5G10380-RING/U-box superfamily protein RING/U-box superfamily protein	AT5G10380	RING1
16	lightcyan-2011	5	Potra2n5c12483	sp|Q7Z8U2|AKR1_ASPOR Palmitoyltransferase akr1 OS=Aspergillus oryzae (strain ATCC 42149 / RIB 40) OX=510516 GN=akr1 PE=3 SV=2	Potri.005G041000	AT3G04970-DHHC-type zinc finger family protein DHHC-type zinc finger family protein	AT3G04970
16	lightcyan-2011	6	Potra2n7c15848	sp|Q2TA44|RN148_BOVIN RING finger protein 148 OS=Bos taurus OX=9913 GN=RNF148 PE=2 SV=1	Potri.007G097500	AT5G10380-RING/U-box superfamily protein RING/U-box superfamily protein	AT5G10380	RING1
16	lightcyan-2011	7	Potra2n14c27526	None available
16	lightcyan-2011	8	Potra2n5c10498	sp|P39073|SSN3_YEAST Meiotic mRNA stability protein kinase SSN3 OS=Saccharomyces cerevisiae (strain ATCC 204508 / S288c) OX=559292 GN=SSN3 PE=1 SV=3	Potri.005G259600	AT2G33580-Protein kinase superfamily protein Protein kinase superfamily protein	AT2G33580	LYK5
16	lightcyan-2011	9	Potra2n2c6031	sp|Q99816|TS101_HUMAN Tumor susceptibility gene 101 protein OS=Homo sapiens OX=9606 GN=TSG101 PE=1 SV=2	Potri.002G046200	AT2G38830-Ubiquitin-conjugating enzyme/RWD-like protein Ubiquitin-conjugating enzyme/RWD-like protein	AT2G38830
16	lightcyan-2011	10	Potra2n3c7564	sp|Q54XP4|CRNL1_DICDI Crooked neck-like protein 1 OS=Dictyostelium discoideum OX=44689 GN=crnkl1 PE=3 SV=1	Potri.003G106200	AT1G17760-Tetratricopeptide repeat (TPR)-like superfamily protein Tetratricopeptide repeat (TPR)-like superfamily protein	AT1G17760	CSTF77
16	lightcyan-2011	11	Potra2n15c28419	sp|Q559T8|Y0701_DICDI Probable serine/threonine-protein kinase DDB_G0272282 OS=Dictyostelium discoideum OX=44689 GN=DDB_G0272282 PE=3 SV=1	Potri.015G086800	AT2G31880-Leucine-rich repeat protein kinase family protein Leucine-rich repeat protein kinase family protein	AT2G31880	SOBIR1
16	lightcyan-2011	12	Potra2n4c10218	sp|Q5J4W4|MPK2_ORYSJ Mitogen-activated protein kinase 2 OS=Oryza sativa subsp. japonica OX=39947 GN=MPK2 PE=2 SV=1	Potri.004G206100	AT2G17220-Protein kinase superfamily protein Protein kinase superfamily protein	AT2G17220
16	lightcyan-2011	13	Potra2n10c20852	sp|Q9SCU5|WNK5_ARATH Probable serine/threonine-protein kinase WNK5 OS=Arabidopsis thaliana OX=3702 GN=WNK5 PE=1 SV=2	Potri.010G178050	AT5G48380-BAK1-interacting receptor-like kinase 1 BAK1-interacting receptor-like kinase 1	AT5G48380	BIR1
16	lightcyan-2011	14	Potra2n6c14979	sp|O16844|COS_DROME Kinesin-like protein costa OS=Drosophila melanogaster OX=7227 GN=cos PE=1 SV=2	Potri.006G048600	AT3G10310-P-loop nucleoside triphosphate hydrolases superfamily protein with CH (Calponin Homology) domain-containing protein P-loop nucleoside triphosphate hydrolases superfamily protein with CH (Calponin Homology) domain-containing protein	AT3G10310
16	lightcyan-2011	15	Potra2n19c33596	sp|Q8RWZ5|SD25_ARATH G-type lectin S-receptor-like serine/threonine-protein kinase SD2-5 OS=Arabidopsis thaliana OX=3702 GN=SD25 PE=1 SV=1	Potri.019G086200	AT1G34300-lectin protein kinase family protein lectin protein kinase family protein	AT1G34300
16	lightcyan-2011	16	Potra2n1c2109	sp|Q9Y225|RNF24_HUMAN RING finger protein 24 OS=Homo sapiens OX=9606 GN=RNF24 PE=1 SV=1	Potri.001G243300	AT3G46620-zinc finger (C3HC4-type RING finger) family protein zinc finger (C3HC4-type RING finger) family protein	AT3G46620	RDUF1
16	lightcyan-2011	17	Potra2n10c20562	None available	Potri.010G208800
16	lightcyan-2011	18	Potra2n5c10648	sp|Q7PCC6|FDP_ARATH bZIP transcription factor 27 OS=Arabidopsis thaliana OX=3702 GN=FDP PE=1 SV=1	Potri.005G243400	AT4G35900-Basic-leucine zipper (bZIP) transcription factor family protein Basic-leucine zipper (bZIP) transcription factor family protein	AT4G35900	FD
16	lightcyan-2011	19	Potra2n16c29287	sp|Q7LL00|YQJC_SCHPO Uncharacterized oligopeptide transporter C1840.12 OS=Schizosaccharomyces pombe (strain 972 / ATCC 24843) OX=284812 GN=SPCC1840.12 PE=3 SV=2	Potri.016G006500	AT4G16370-oligopeptide transporter oligopeptide transporter	AT4G16370	OPT3
16	lightcyan-2011	20	Potra2n3c6583	sp|Q9LW83|CE101_ARATH G-type lectin S-receptor-like serine/threonine-protein kinase CES101 OS=Arabidopsis thaliana OX=3702 GN=CES101 PE=2 SV=2	Potri.003G211300	AT5G24080-Protein kinase superfamily protein Protein kinase superfamily protein	AT5G24080
1	turquoise-2011	1	Potra2n2c4118	sp|Q7V2X3|PSAE_PROMP Photosystem I reaction center subunit IV OS=Prochlorococcus marinus subsp. pastoris (strain CCMP1986 / NIES-2087 / MED4) OX=59919 GN=psaE PE=3 SV=1	Potri.002G253800	AT2G20260-photosystem I subunit E-2 photosystem I subunit E-2	AT2G20260
1	turquoise-2011	2	Potra2n8c18472	sp|Q9CDL9|GLN1A_LACLA Glutamine synthetase OS=Lactococcus lactis subsp. lactis (strain IL1403) OX=272623 GN=glnA PE=3 SV=1	Potri.008G200100	AT5G35630-glutamine synthetase 2 glutamine synthetase 2	AT5G35630
1	turquoise-2011	3	Potra2n4c9882	sp|A8Z3K5|ALF1_STAAT Fructose-bisphosphate aldolase class 1 OS=Staphylococcus aureus (strain USA300 / TCH1516) OX=451516 GN=fda PE=3 SV=1	Potri.004G162400	AT4G38970-fructose-bisphosphate aldolase 2 fructose-bisphosphate aldolase 2	AT4G38970
1	turquoise-2011	4	Potra2n1c662	sp|Q7NH05|PSAF_GLOVI Photosystem I reaction center subunit III OS=Gloeobacter violaceus (strain ATCC 29082 / PCC 7421) OX=251221 GN=psaF PE=1 SV=1	Potri.001G081500	AT1G31330-photosystem I subunit F photosystem I subunit F	AT1G31330
1	turquoise-2011	5	Potra2n7c16140	sp|P36060|MCR1_YEAST NADH-cytochrome b5 reductase 2 OS=Saccharomyces cerevisiae (strain ATCC 204508 / S288c) OX=559292 GN=MCR1 PE=1 SV=1	Potri.007G057200	AT5G66190-ferredoxin-NADP[+]-oxidoreductase 1 ferredoxin-NADP[+]-oxidoreductase 1	AT5G66190
1	turquoise-2011	6	Potra2n13c25292	sp|A5V3X2|ATPD_SPHWW ATP synthase subunit delta OS=Sphingomonas wittichii (strain RW1 / DSM 6014 / JCM 10273) OX=392499 GN=atpH PE=3 SV=1	Potri.013G117000	AT4G09650-F-type H+-transporting ATPase subunit delta F-type H+-transporting ATPase subunit delta	AT4G09650
1	turquoise-2011	7	Potra2n8c16654	sp|Q97CQ5|GLYA_THEVO Serine hydroxymethyltransferase OS=Thermoplasma volcanium (strain ATCC 51530 / DSM 4299 / JCM 9571 / NBRC 15438 / GSS1) OX=273116 GN=glyA PE=3 SV=1	Potri.008G002900	AT4G37930-serine transhydroxymethyltransferase 1 serine transhydroxymethyltransferase 1	AT4G37930
1	turquoise-2011	8	Potra2n5c10999	sp|Q6Q875|SIRO_LEPMC Oxidoreductase sirO OS=Leptosphaeria maculans OX=5022 GN=sirO PE=3 SV=1	Potri.005G207000	AT1G06690-NAD(P)-linked oxidoreductase superfamily protein NAD(P)-linked oxidoreductase superfamily protein	AT1G06690
1	turquoise-2011	9	Potra2n6c13608	sp|Q6LWN2|DGGGP_METMP Digeranylgeranylglyceryl phosphate synthase OS=Methanococcus maripaludis (strain S2 / LL) OX=267377 GN=MMP1677 PE=3 SV=1	Potri.006G197601	AT3G11945-homogentisate prenyltransferase homogentisate prenyltransferase	AT3G11945
1	turquoise-2011	10	Potra2c131s34686	sp|B8GEG7|RS4_METPE 30S ribosomal protein S4 OS=Methanosphaerula palustris (strain ATCC BAA-1556 / DSM 19958 / E1-9c) OX=521011 GN=rps4 PE=3 SV=1	Potri.013G141500	ATCG00380-chloroplast ribosomal protein S4 chloroplast ribosomal protein S4	ATCG00380
1	turquoise-2011	11	Potra2n4c9995	sp|O23702|CTBP_ARATH C-terminal binding protein AN OS=Arabidopsis thaliana OX=3702 GN=AN PE=1 SV=1	Potri.004G175800	AT1G68010-hydroxypyruvate reductase hydroxypyruvate reductase	AT1G68010
1	turquoise-2011	12	Potra2n13c25430	None available	Potri.013G102000	AT4G10000-Thioredoxin family protein Thioredoxin family protein	AT4G10000
1	turquoise-2011	13	Potra2n10c20644	sp|Q5UT56|PAN2_HALVD Proteasome-activating nucleotidase 2 OS=Haloferax volcanii (strain ATCC 29605 / DSM 3757 / JCM 8879 / NBRC 14742 / NCIMB 2012 / VKM B-1768 / DS2) OX=309800 GN=pan2 PE=2 SV=1	Potri.010G200500	AT2G39730-rubisco activase rubisco activase	AT2G39730
1	turquoise-2011	14	Potra2n5c11919	sp|P11934|CATA_PENJA Catalase OS=Penicillium janthinellum OX=5079 PE=1 SV=1	Potri.005G100400	AT4G35090-catalase 2 catalase 2	AT4G35090
1	turquoise-2011	15	Potra2n12c24079	sp|Q5UPV1|YL271_MIMIV Putative ankyrin repeat protein L271 OS=Acanthamoeba polyphaga mimivirus OX=212035 GN=MIMI_L271 PE=4 SV=1	Potri.012G043000	AT3G02850-STELAR K+ outward rectifier STELAR K+ outward rectifier	AT3G02850
1	turquoise-2011	16	Potra2n5c10978	sp|Q9SA52|CP41B_ARATH Chloroplast stem-loop binding protein of 41 kDa b, chloroplastic OS=Arabidopsis thaliana OX=3702 GN=CSP41B PE=1 SV=1	Potri.005G209500	AT3G63140-chloroplast stem-loop binding protein of 41 kDa chloroplast stem-loop binding protein of 41 kDa	AT3G63140
1	turquoise-2011	17	Potra2n19c34416	sp|O07401|HEMH_MYCAV Ferrochelatase OS=Mycobacterium avium OX=1764 GN=hemH PE=3 SV=1	Potri.004G138400	AT2G30390-ferrochelatase 2 ferrochelatase 2	AT2G30390
1	turquoise-2011	18	Potra2n5c11807	sp|Q87L90|CYSJ_VIBPA Sulfite reductase [NADPH] flavoprotein alpha-component OS=Vibrio parahaemolyticus serotype O3:K6 (strain RIMD 2210633) OX=223926 GN=cysJ PE=3 SV=1	Potri.005G112900	AT5G66190-ferredoxin-NADP[+]-oxidoreductase 1 ferredoxin-NADP[+]-oxidoreductase 1	AT5G66190
1	turquoise-2011	19	Potra2n9c19247	sp|Q94JY0|PAB_ARATH Protein IN CHLOROPLAST ATPASE BIOGENESIS, chloroplastic OS=Arabidopsis thaliana OX=3702 GN=PAB PE=1 SV=1	Potri.009G099600	AT4G34090-cyclin delta-3 cyclin delta-3	AT4G34090
1	turquoise-2011	20	Potra2n1c4008	None available	Potri.001G471800	AT1G55680-Transducin/WD40 repeat-like superfamily protein Transducin/WD40 repeat-like superfamily protein	AT1G55680
9	magenta-2011	1	Potra2n3c7581	sp|Q9FPH0|XB34_ARATH Putative E3 ubiquitin-protein ligase XBAT34 OS=Arabidopsis thaliana OX=3702 GN=XBAT34 PE=2 SV=1	Potri.003G104400	AT5G61230-Ankyrin repeat family protein Ankyrin repeat family protein	AT5G61230
9	magenta-2011	2	Potra2n4c8903	sp|Q9XEF0|BH051_ARATH Transcription factor bHLH51 OS=Arabidopsis thaliana OX=3702 GN=BHLH51 PE=2 SV=1	Potri.004G055700	AT1G68810-basic helix-loop-helix (bHLH) DNA-binding superfamily protein basic helix-loop-helix (bHLH) DNA-binding superfamily protein	AT1G68810
9	magenta-2011	3	Potra2n17c31445	sp|Q9TVP3|JDP_DROME J domain-containing protein OS=Drosophila melanogaster OX=7227 GN=jdp PE=2 SV=2	Potri.017G058400	AT4G13830-DNAJ-like 20 DNAJ-like 20	AT4G13830
9	magenta-2011	4	Potra2n9c18687	sp|D4GQ67|CETZ4_HALVD Tubulin-like protein CetZ4 OS=Haloferax volcanii (strain ATCC 29605 / DSM 3757 / JCM 8879 / NBRC 14742 / NCIMB 2012 / VKM B-1768 / DS2) OX=309800 GN=cetZ4 PE=3 SV=1	Potri.009G164100	AT3G52750-Tubulin/FtsZ family protein Tubulin/FtsZ family protein	AT3G52750
9	magenta-2011	5	Potra2n5c11302	sp|Q39R93|CRCB_GEOMG Putative fluoride ion transporter CrcB OS=Geobacter metallireducens (strain GS-15 / ATCC 53774 / DSM 7210) OX=269799 GN=crcB PE=3 SV=1	Potri.005G174600	AT2G41705-camphor resistance CrcB family protein camphor resistance CrcB family protein	AT2G41705
9	magenta-2011	6	Potra2n2c5663	sp|O65649|FPP5_ARATH Filament-like plant protein 5 OS=Arabidopsis thaliana OX=3702 GN=FPP5 PE=2 SV=2	Potri.002G083400	AT3G05270-filament-like protein (DUF869) filament-like protein (DUF869)	AT3G05270
9	magenta-2011	7	Potra2n6c14104	sp|Q9QXM0|ABHD2_MOUSE Monoacylglycerol lipase ABHD2 OS=Mus musculus OX=10090 GN=Abhd2 PE=1 SV=1	Potri.006G136900	AT2G03140-alpha/beta-Hydrolases superfamily protein alpha/beta-Hydrolases superfamily protein	AT2G03140
9	magenta-2011	8	Potra2n1c3668	None available
9	magenta-2011	9	Potra2n3c7754	sp|O29883|LONB_ARCFU Archaeal Lon protease OS=Archaeoglobus fulgidus (strain ATCC 49558 / VC-16 / DSM 4304 / JCM 9628 / NBRC 100126) OX=224325 GN=AF_0364 PE=1 SV=1	Potri.003G086000	AT5G47040-lon protease 2 lon protease 2	AT5G47040
9	magenta-2011	10	Potra2n15c28375	sp|O13769|ULP2_SCHPO Ubiquitin-like-specific protease 2 OS=Schizosaccharomyces pombe (strain 972 / ATCC 24843) OX=284812 GN=ulp2 PE=1 SV=2	Potri.015G090800	AT3G48480-Cysteine proteinases superfamily protein Cysteine proteinases superfamily protein	AT3G48480
9	magenta-2011	11	Potra2n4c10466	sp|Q9VUX3|NOTUM_DROME Palmitoleoyl-protein carboxylesterase NOTUM OS=Drosophila melanogaster OX=7227 GN=Notum PE=1 SV=3	Potri.004G234100	AT4G19420-Pectinacetylesterase family protein Pectinacetylesterase family protein	AT4G19420
9	magenta-2011	12	Potra2n3c6550	None available	Potri.003G214300	AT5G19900-PRLI-interacting factor PRLI-interacting factor	AT5G19900
9	magenta-2011	13	Potra2n5c11323	None available	Potri.005G172100	AT1G36990-C-jun-amino-terminal kinase-interacting protein C-jun-amino-terminal kinase-interacting protein	AT1G36990
9	magenta-2011	14	Potra2n11c22963	None available	Potri.012G013800
9	magenta-2011	15	Potra2n13c25028	sp|O82256|COL13_ARATH Zinc finger protein CONSTANS-LIKE 13 OS=Arabidopsis thaliana OX=3702 GN=COL13 PE=1 SV=1	Potri.013G150500	AT5G54470-B-box type zinc finger family protein B-box type zinc finger family protein	AT5G54470
9	magenta-2011	16	Potra2n10c20865	sp|O05942|DEGPL_RICPR Probable periplasmic serine endoprotease DegP-like OS=Rickettsia prowazekii (strain Madrid E) OX=272947 GN=htrA PE=3 SV=2	Potri.008G079900	AT5G36950-DegP protease 10 DegP protease 10	AT5G36950
9	magenta-2011	17	Potra2n6c14200	None available	Potri.006G127000
9	magenta-2011	18	Potra2n1c2051	None available	Potri.001G237000	AT5G59960-K-stimulated pyrophosphate-energized sodium pump protein K-stimulated pyrophosphate-energized sodium pump protein	AT5G59960
9	magenta-2011	19	Potra2n5c10518	sp|Q6CQX2|MPH1_KLULA ATP-dependent DNA helicase MPH1 OS=Kluyveromyces lactis (strain ATCC 8585 / CBS 2359 / DSM 70799 / NBRC 1267 / NRRL Y-1140 / WM37) OX=284590 GN=MPH1 PE=3 SV=2	Potri.005G257400	AT1G20920-P-loop containing nucleoside triphosphate hydrolases superfamily protein P-loop containing nucleoside triphosphate hydrolases superfamily protein	AT1G20920
9	magenta-2011	20	Potra2n2c5858	sp|Q4R4S4|ARL8B_MACFA ADP-ribosylation factor-like protein 8B OS=Macaca fascicularis OX=9541 GN=ARL8B PE=2 SV=1	Potri.002G062400	AT1G22740-RAB GTPase homolog G3B RAB GTPase homolog G3B	AT1G22740
11	greenyellow-2011	1	Potra2n3c7798	sp|O59952|LIP_THELA Lipase OS=Thermomyces lanuginosus OX=5541 GN=LIP PE=1 SV=1	Potri.003G081500	AT4G16820-alpha/beta-Hydrolases superfamily protein alpha/beta-Hydrolases superfamily protein	AT4G16820
11	greenyellow-2011	2	Potra2n5c11569	sp|Q6NW95|FXL15_DANRE F-box/LRR-repeat protein 15 OS=Danio rerio OX=7955 GN=fbxl15 PE=2 SV=2	Potri.005G141800	AT5G67250-SKP1/ASK1-interacting protein 2 SKP1/ASK1-interacting protein 2	AT5G67250
11	greenyellow-2011	3	Potra2n4c10170	sp|Q9LXM4|CAF1H_ARATH Putative CCR4-associated factor 1 homolog 8 OS=Arabidopsis thaliana OX=3702 GN=CAF1-8 PE=3 SV=1	Potri.004G200400	AT5G22250-Polynucleotidyl transferase, ribonuclease H-like superfamily protein Polynucleotidyl transferase, ribonuclease H-like superfamily protein	AT5G22250
11	greenyellow-2011	4	Potra2n1c2577	sp|Q9LX85|ZAT8_ARATH Zinc finger protein ZAT8 OS=Arabidopsis thaliana OX=3702 GN=ZAT8 PE=2 SV=1	Potri.001G295500	AT1G27730-salt tolerance zinc finger salt tolerance zinc finger	AT1G27730	ZAT10
11	greenyellow-2011	5	Potra2n5c10656	sp|Q6AZB8|HARB1_DANRE Putative nuclease HARBI1 OS=Danio rerio OX=7955 GN=harbi1 PE=2 SV=1		AT4G29780-nuclease nuclease	AT4G29780
11	greenyellow-2011	6	Potra2n5c10495	None available	Potri.002G001500	AT1G21065-secondary thiamine-phosphate synthase enzyme secondary thiamine-phosphate synthase enzyme	AT1G21065
11	greenyellow-2011	7	Potra2n17c30750	sp|Q54AX5|LRRA_DICDI Leucine-rich repeat protein lrrA OS=Dictyostelium discoideum OX=44689 GN=lrrA PE=1 SV=1	Potri.017G136900	AT3G14470-NB-ARC domain-containing disease resistance protein NB-ARC domain-containing disease resistance protein	AT3G14470
11	greenyellow-2011	8	Potra2n6c15244	sp|Q2V2T9|SCL16_ARATH Putative scarecrow-like protein 16 OS=Arabidopsis thaliana OX=3702 GN=SCL16 PE=5 SV=1	Potri.006G016200	AT4G17230-SCARECROW-like 13 SCARECROW-like 13	AT4G17230
11	greenyellow-2011	9	Potra2n14c27101	sp|Q9LG05|WRK10_ARATH Probable WRKY transcription factor 10 OS=Arabidopsis thaliana OX=3702 GN=WRKY10 PE=1 SV=2	Potri.014G096200	AT4G23810-WRKY family transcription factor WRKY family transcription factor	AT4G23810	WRKY53
11	greenyellow-2011	10	Potra2n9c18709	sp|Q9LXM4|CAF1H_ARATH Putative CCR4-associated factor 1 homolog 8 OS=Arabidopsis thaliana OX=3702 GN=CAF1-8 PE=3 SV=1	Potri.009G161500	AT5G22250-Polynucleotidyl transferase, ribonuclease H-like superfamily protein Polynucleotidyl transferase, ribonuclease H-like superfamily protein	AT5G22250
11	greenyellow-2011	11	Potra2n17c31548	sp|Q9FI43|MAPC2_ARATH Calcium-dependent mitochondrial ATP-magnesium/phosphate carrier protein 2 OS=Arabidopsis thaliana OX=3702 GN=APC2 PE=1 SV=1	Potri.017G047800	AT2G22500-uncoupling protein 5 uncoupling protein 5	AT2G22500	PUMP5
11	greenyellow-2011	12	Potra2n17c30781	sp|Q8W4J9|RPP8_ARATH Disease resistance protein RPP8 OS=Arabidopsis thaliana OX=3702 GN=RPP8 PE=1 SV=2	Potri.T116200	AT3G14470-NB-ARC domain-containing disease resistance protein NB-ARC domain-containing disease resistance protein	AT3G14470
11	greenyellow-2011	13	Potra2n9c18732	sp|Q9SJ54|NHL12_ARATH NDR1/HIN1-like protein 12 OS=Arabidopsis thaliana OX=3702 GN=NHL12 PE=2 SV=1	Potri.009G158900	AT2G27080-Late embryogenesis abundant (LEA) hydroxyproline-rich glycoprotein family Late embryogenesis abundant (LEA) hydroxyproline-rich glycoprotein family	AT2G27080	NHL13
11	greenyellow-2011	14	Potra2n1c3765	None available	Potri.001G449800	AT1G32928-Avr9/Cf-9 rapidly elicited protein Avr9/Cf-9 rapidly elicited protein	AT1G32928
11	greenyellow-2011	15	Potra2n18c33083	sp|Q9SFX6|CAF1C_ARATH Putative CCR4-associated factor 1 homolog 3 OS=Arabidopsis thaliana OX=3702 GN=CAF1-3 PE=3 SV=1	Potri.018G020900	AT2G32070-Polynucleotidyl transferase, ribonuclease H-like superfamily protein Polynucleotidyl transferase, ribonuclease H-like superfamily protein	AT2G32070
11	greenyellow-2011	16	Potra2n652s36277	sp|P43565|RIM15_YEAST Serine/threonine-protein kinase RIM15 OS=Saccharomyces cerevisiae (strain ATCC 204508 / S288c) OX=559292 GN=RIM15 PE=1 SV=1	Potri.005G056700	AT5G24080-Protein kinase superfamily protein Protein kinase superfamily protein	AT5G24080
11	greenyellow-2011	17	Potra2n14c27670	sp|Q9HUX6|CNTI_PSEAE Pseudopaline exporter CntI OS=Pseudomonas aeruginosa (strain ATCC 15692 / DSM 22644 / CIP 104116 / JCM 14847 / LMG 12228 / 1C / PRS 101 / PAO1) OX=208964 GN=cntI PE=2 SV=1	Potri.014G157700	AT2G05755-Nodulin MtN21 /EamA-like transporter family protein Nodulin MtN21 /EamA-like transporter family protein	AT2G05755
11	greenyellow-2011	18	Potra2n475s35761	sp|P38239|YBR2_YEAST Uncharacterized RING finger protein YBR062C OS=Saccharomyces cerevisiae (strain ATCC 204508 / S288c) OX=559292 GN=YBR062C PE=1 SV=2	Potri.T030300	AT3G16720-TOXICOS EN LEVADURA 2 TOXICOS EN LEVADURA 2	AT3G16720	ATL2
11	greenyellow-2011	19	Potra2n2c5554	sp|Q9FH95|TOE3_ARATH AP2-like ethylene-responsive transcription factor TOE3 OS=Arabidopsis thaliana OX=3702 GN=TOE3 PE=1 SV=1	Potri.002G094200	AT1G78080-related to AP2 4 related to AP2 4	AT1G78080	RAP2-4
11	greenyellow-2011	20	Potra2n652s36288	sp|Q9LZR8|Y5370_ARATH PAN domain-containing protein At5g03700 OS=Arabidopsis thaliana OX=3702 GN=At5g03700 PE=1 SV=1	Potri.005G056800	AT5G24080-Protein kinase superfamily protein Protein kinase superfamily protein	AT5G24080
3	brown-2011	1	Potra2n17c31787	sp|Q19329|TSR1_CAEEL Pre-rRNA-processing protein TSR1 homolog OS=Caenorhabditis elegans OX=6239 GN=tag-151 PE=3 SV=1	Potri.017G017700	AT1G06720-P-loop containing nucleoside triphosphate hydrolases superfamily protein P-loop containing nucleoside triphosphate hydrolases superfamily protein	AT1G06720
3	brown-2011	2	Potra2n2c4312	sp|A0QJ99|Y3816_MYCA1 Uncharacterized oxidoreductase MAV_3816 OS=Mycobacterium avium (strain 104) OX=243243 GN=MAV_3816 PE=3 SV=2	Potri.T131700	AT1G60710-NAD(P)-linked oxidoreductase superfamily protein NAD(P)-linked oxidoreductase superfamily protein	AT1G60710
3	brown-2011	3	Potra2n3c7797	sp|Q9LVT8|RGGC_ARATH RGG repeats nuclear RNA binding protein C OS=Arabidopsis thaliana OX=3702 GN=RGGC PE=1 SV=1	Potri.003G081600	AT4G17520-Hyaluronan / mRNA binding family Hyaluronan / mRNA binding family	AT4G17520
3	brown-2011	4	Potra2n13c25756	sp|P87139|YDM9_SCHPO Uncharacterized RING finger protein C57A7.09 OS=Schizosaccharomyces pombe (strain 972 / ATCC 24843) OX=284812 GN=SPAC57A7.09 PE=1 SV=1	Potri.013G060500	AT5G56340-RING/U-box superfamily protein RING/U-box superfamily protein	AT5G56340
3	brown-2011	5	Potra2n10c20476	sp|P17293|RS12_THETH 30S ribosomal protein S12 OS=Thermus thermophilus OX=274 GN=rpsL PE=1 SV=3	Potri.006G131500	AT5G02960-Ribosomal protein S12/S23 family protein Ribosomal protein S12/S23 family protein	AT5G02960
3	brown-2011	6	Potra2n1c1896	sp|B1Y8B3|RS11_LEPCP 30S ribosomal protein S11 OS=Leptothrix cholodnii (strain ATCC 51168 / LMG 8142 / SP-6) OX=395495 GN=rpsK PE=3 SV=1	Potri.009G019400	AT3G52580-Ribosomal protein S11 family protein Ribosomal protein S11 family protein	AT3G52580
3	brown-2011	7	Potra2n14c27689	sp|Q07804|YEH1_YEAST Sterol esterase 1 OS=Saccharomyces cerevisiae (strain ATCC 204508 / S288c) OX=559292 GN=YEH1 PE=1 SV=1	Potri.014G159800	AT5G14180-Myzus persicae-induced lipase 1 Myzus persicae-induced lipase 1	AT5G14180
3	brown-2011	8	Potra2n10c20459	sp|Q1B684|LEPA_MYCSS Elongation factor 4 OS=Mycobacterium sp. (strain MCS) OX=164756 GN=lepA PE=3 SV=1	Potri.010G218700	AT1G07920-GTP binding Elongation factor Tu family protein GTP binding Elongation factor Tu family protein	AT1G07920
3	brown-2011	9	Potra2n4c10411	sp|Q9LIL5|PP233_ARATH Putative pentatricopeptide repeat-containing protein At3g15200 OS=Arabidopsis thaliana OX=3702 GN=At3g15200 PE=3 SV=1	Potri.004G227800	AT1G10270-glutamine-rich protein 23 glutamine-rich protein 23	AT1G10270
3	brown-2011	10	Potra2n2c6055	sp|A8GYY0|RS19_SHEPA 30S ribosomal protein S19 OS=Shewanella pealeana (strain ATCC 700345 / ANG-SQ1) OX=398579 GN=rpsS PE=3 SV=1	Potri.002G043200	AT1G04270-cytosolic ribosomal protein S15 cytosolic ribosomal protein S15	AT1G04270
3	brown-2011	11	Potra2n15c28386	sp|O75882|ATRN_HUMAN Attractin OS=Homo sapiens OX=9606 GN=ATRN PE=1 SV=2	Potri.015G090100	AT5G50310-Galactose oxidase/kelch repeat superfamily protein Galactose oxidase/kelch repeat superfamily protein	AT5G50310
3	brown-2011	12	Potra2n13c26150	sp|Q962Q8|RS21_SPOFR 40S ribosomal protein S21 OS=Spodoptera frugiperda OX=7108 GN=RpS21 PE=3 SV=1	Potri.005G026000	AT5G27700-Ribosomal protein S21e Ribosomal protein S21e	AT5G27700
3	brown-2011	13	Potra2n1c2341	sp|Q923Q2|STA13_MOUSE StAR-related lipid transfer protein 13 OS=Mus musculus OX=10090 GN=Stard13 PE=1 SV=5	Potri.001G275200	AT5G19390-Rho GTPase activation protein (RhoGAP) with PH domain-containing protein Rho GTPase activation protein (RhoGAP) with PH domain-containing protein	AT5G19390
3	brown-2011	14	Potra2n8c17868	sp|P38181|NU170_YEAST Nucleoporin NUP170 OS=Saccharomyces cerevisiae (strain ATCC 204508 / S288c) OX=559292 GN=NUP170 PE=1 SV=1	Potri.008G134800	AT1G14850-nucleoporin 155 nucleoporin 155	AT1G14850
3	brown-2011	15	Potra2n14c26426	sp|P63255|CRIP1_RAT Cysteine-rich protein 1 OS=Rattus norvegicus OX=10116 GN=Crip1 PE=1 SV=2	Potri.014G015600	AT1G10200-GATA type zinc finger transcription factor family protein GATA type zinc finger transcription factor family protein	AT1G10200
3	brown-2011	16	Potra2n8c16988	sp|Q606M6|RF3_METCA Peptide chain release factor 3 OS=Methylococcus capsulatus (strain ATCC 33009 / NCIMB 11132 / Bath) OX=243233 GN=prfC PE=3 SV=1	Potri.008G042700	AT1G07920-GTP binding Elongation factor Tu family protein GTP binding Elongation factor Tu family protein	AT1G07920
3	brown-2011	17	Potra2n10c20463	sp|Q88XF3|RF3_LACPL Peptide chain release factor 3 OS=Lactobacillus plantarum (strain ATCC BAA-793 / NCIMB 8826 / WCFS1) OX=220668 GN=prfC PE=3 SV=2	Potri.010G218600	AT1G07920-GTP binding Elongation factor Tu family protein GTP binding Elongation factor Tu family protein	AT1G07920
3	brown-2011	18	Potra2n5c11782	sp|Q5DUX7|RL2H_NYCOV 60S ribosomal protein L2, hydrogenosomal OS=Nyctotherus ovalis OX=70075 GN=rpl2 PE=3 SV=1	Potri.005G115700	AT4G36130-Ribosomal protein L2 family Ribosomal protein L2 family	AT4G36130
3	brown-2011	19	Potra2n4c10077	sp|P22683|RLA2_DICDI 60S acidic ribosomal protein P2 OS=Dictyostelium discoideum OX=44689 GN=rplp2 PE=1 SV=3	Potri.004G185800	AT2G27710-60S acidic ribosomal protein family 60S acidic ribosomal protein family	AT2G27710
3	brown-2011	20	Potra2n10c20142	sp|O26132|RL30_METTH 50S ribosomal protein L30 OS=Methanothermobacter thermautotrophicus (strain ATCC 29096 / DSM 1053 / JCM 10044 / NBRC 100330 / Delta H) OX=187420 GN=rpl30 PE=3 SV=1	Potri.010G250900	AT2G44120-Ribosomal protein L30/L7 family protein Ribosomal protein L30/L7 family protein	AT2G44120
18	lightgreen-2011	1	Potra2n1c2740	sp|O60139|UBP4_SCHPO Probable ubiquitin carboxyl-terminal hydrolase 4 OS=Schizosaccharomyces pombe (strain 972 / ATCC 24843) OX=284812 GN=ubp4 PE=1 SV=2	Potri.001G315600	AT1G04860-ubiquitin-specific protease 2 ubiquitin-specific protease 2	AT1G04860
18	lightgreen-2011	2	Potra2n725s36604	None available
18	lightgreen-2011	3	Potra2n10c21337	None available	Potri.010G124400	AT1G68490-translocase subunit seca translocase subunit seca	AT1G68490
18	lightgreen-2011	4	Potra2n5c10976	sp|Q4R871|CCYL2_MACFA Cyclin-Y-like protein 2 OS=Macaca fascicularis OX=9541 GN=CCNYL2 PE=2 SV=1	Potri.005G209800	AT3G63120-cyclin p1;1 cyclin p1;1	AT3G63120
18	lightgreen-2011	5	Potra2n1c3047	sp|Q0CEI2|DCL2_ASPTN Dicer-like protein 2 OS=Aspergillus terreus (strain NIH 2624 / FGSC A1156) OX=341663 GN=dcl2 PE=3 SV=2	Potri.001G347100	AT5G14610-DEAD box RNA helicase family protein DEAD box RNA helicase family protein	AT5G14610
18	lightgreen-2011	6	Potra2n16c30151	sp|Q9NX36|DJC28_HUMAN DnaJ homolog subfamily C member 28 OS=Homo sapiens OX=9606 GN=DNAJC28 PE=1 SV=2	Potri.016G096900
18	lightgreen-2011	7	Potra2n10c21410	sp|Q9L6L9|FRE_SALTY NAD(P)H-flavin reductase OS=Salmonella typhimurium (strain LT2 / SGSC1412 / ATCC 700720) OX=99287 GN=fre PE=1 SV=3	Potri.010G116500	AT1G15140-FAD/NAD(P)-binding oxidoreductase FAD/NAD(P)-binding oxidoreductase	AT1G15140
18	lightgreen-2011	8	Potra2n5c11298	None available	Potri.005G174900
18	lightgreen-2011	9	Potra2n11c23028	sp|Q8BW70|UBP38_MOUSE Ubiquitin carboxyl-terminal hydrolase 38 OS=Mus musculus OX=10090 GN=Usp38 PE=1 SV=2	Potri.011G095200	AT1G17110-ubiquitin-specific protease 15 ubiquitin-specific protease 15	AT1G17110
18	lightgreen-2011	10	Potra2n12c24390	sp|Q8NEG5|ZSWM2_HUMAN E3 ubiquitin-protein ligase ZSWIM2 OS=Homo sapiens OX=9606 GN=ZSWIM2 PE=1 SV=2	Potri.012G079600	AT3G47990-SUGAR-INSENSITIVE 3 SUGAR-INSENSITIVE 3	AT3G47990
18	lightgreen-2011	11	Potra2n10c21359	sp|Q5JL96|ZFP34_ORYSJ Probable E3 ubiquitin-protein ligase RZFP34 OS=Oryza sativa subsp. japonica OX=39947 GN=RZFP34 PE=2 SV=1	Potri.010G122200	AT3G18290-zinc finger protein-like protein zinc finger protein-like protein	AT3G18290
18	lightgreen-2011	12	Potra2n5c10560	sp|A5DXI9|END3_LODEL Actin cytoskeleton-regulatory complex protein END3 OS=Lodderomyces elongisporus (strain ATCC 11503 / CBS 2605 / JCM 1781 / NBRC 1676 / NRRL YB-4239) OX=379508 GN=END3 PE=3 SV=1	Potri.005G253000	AT1G20760-Calcium-binding EF hand family protein Calcium-binding EF hand family protein	AT1G20760
18	lightgreen-2011	13	Potra2n10c20240	None available
18	lightgreen-2011	14	Potra2n421s35612	None available
18	lightgreen-2011	15	Potra2n4c8794	None available	Potri.004G045400	AT1G28250-transmembrane protein transmembrane protein	AT1G28250
18	lightgreen-2011	16	Potra2n11c23151	sp|Q63802|WEE1_RAT Wee1-like protein kinase OS=Rattus norvegicus OX=10116 GN=Wee1 PE=1 SV=1	Potri.011G072732	AT1G29720-Leucine-rich repeat transmembrane protein kinase Leucine-rich repeat transmembrane protein kinase	AT1G29720
18	lightgreen-2011	17	Potra2n2c6204	sp|Q18211|RCC1_CAEEL Regulator of chromosome condensation OS=Caenorhabditis elegans OX=6239 GN=ran-3 PE=4 SV=1	Potri.002G026600	AT1G19880-Regulator of chromosome condensation (RCC1) family protein Regulator of chromosome condensation (RCC1) family protein	AT1G19880
18	lightgreen-2011	18	Potra2n10c21265	sp|Q51719|YCOBA_PROFR Putative ABC transporter ATP-binding protein in cobA 5'region OS=Propionibacterium freudenreichii subsp. shermanii OX=1752 PE=3 SV=1	Potri.010G131900	AT3G25620-ABC-2 type transporter family protein ABC-2 type transporter family protein	AT3G25620
18	lightgreen-2011	19	Potra2n5c11005	sp|Q8TE96|DQX1_HUMAN ATP-dependent RNA helicase DQX1 OS=Homo sapiens OX=9606 GN=DQX1 PE=2 SV=2	Potri.005G206500	AT2G30800-helicase in vascular tissue and tapetum helicase in vascular tissue and tapetum	AT2G30800
18	lightgreen-2011	20	Potra2n14c27515	sp|Q58633|Y1236_METJA Uncharacterized protein MJ1236 OS=Methanocaldococcus jannaschii (strain ATCC 43067 / DSM 2661 / JAL-1 / JCM 10045 / NBRC 100440) OX=243232 GN=MJ1236 PE=4 SV=1	Potri.014G139600	AT3G26680-DNA repair metallo-beta-lactamase family protein DNA repair metallo-beta-lactamase family protein	AT3G26680
5	green-2011	1	Potra2n10c22334	sp|C0LGS3|Y4372_ARATH Probable LRR receptor-like serine/threonine-protein kinase At4g37250 OS=Arabidopsis thaliana OX=3702 GN=At4g37250 PE=1 SV=1	Potri.010G002500	AT3G17510-CBL-interacting protein kinase 1 CBL-interacting protein kinase 1	AT3G17510
5	green-2011	2	Potra2n15c28338	sp|Q6CC70|EXO70_YARLI Exocyst complex protein EXO70 OS=Yarrowia lipolytica (strain CLIB 122 / E 150) OX=284591 GN=EXO70 PE=3 SV=1	Potri.015G094800	AT5G50380-exocyst subunit exo70 family protein F1 exocyst subunit exo70 family protein F1	AT5G50380
5	green-2011	3	Potra2n16c30021	sp|Q7XC51|MYBS2_ORYSJ Transcription factor MYBS2 OS=Oryza sativa subsp. japonica OX=39947 GN=MYBS2 PE=2 SV=1	Potri.016G083900	AT3G09600-Homeodomain-like superfamily protein Homeodomain-like superfamily protein	AT3G09600
5	green-2011	4	Potra2n7c15540	sp|O23379|COL11_ARATH Putative zinc finger protein CONSTANS-LIKE 11 OS=Arabidopsis thaliana OX=3702 GN=COL11 PE=1 SV=2	Potri.007G130100	AT1G06040-B-box zinc finger family protein B-box zinc finger family protein	AT1G06040
5	green-2011	5	Potra2n1c840	sp|Q0J6N4|KNOSD_ORYSJ Homeobox protein knotted-1-like 13 OS=Oryza sativa subsp. japonica OX=39947 GN=OSH45 PE=2 SV=2	Potri.001G100800	AT5G41410-POX (plant homeobox) family protein POX (plant homeobox) family protein	AT5G41410
5	green-2011	6	Potra2n1c261	sp|A8MQN2|LNK1_ARATH Protein LNK1 OS=Arabidopsis thaliana OX=3702 GN=LNK1 PE=1 SV=1	Potri.001G031800	AT5G06980-hypothetical protein hypothetical protein	AT5G06980
5	green-2011	7	Potra2n3c7215	None available	Potri.003G141800	AT1G64500-Glutaredoxin family protein Glutaredoxin family protein	AT1G64500
5	green-2011	8	Potra2n18c32570	sp|B3H4P1|PP450_ARATH Pentatricopeptide repeat-containing protein At5g66631 OS=Arabidopsis thaliana OX=3702 GN=At5g66631 PE=2 SV=1	Potri.018G081700	AT5G21222-protein kinase family protein protein kinase family protein	AT5G21222
5	green-2011	9	Potra2n5c10540	sp|Q7Y219|PMIR2_ARATH Protein PLASTID MOVEMENT IMPAIRED 1-RELATED 2 OS=Arabidopsis thaliana OX=3702 GN=PMIR2 PE=2 SV=1	Potri.005G255500	AT1G42550-plastid movement impaired1 plastid movement impaired1	AT1G42550
5	green-2011	10	Potra2n15c28505	sp|Q00362|2ABA_YEAST Protein phosphatase PP2A regulatory subunit B OS=Saccharomyces cerevisiae (strain ATCC 204508 / S288c) OX=559292 GN=CDC55 PE=1 SV=2	Potri.015G079300	AT1G17720-Protein phosphatase 2A, regulatory subunit PR55 Protein phosphatase 2A, regulatory subunit PR55	AT1G17720
5	green-2011	11	Potra2n4c10173	sp|Q96AV8|E2F7_HUMAN Transcription factor E2F7 OS=Homo sapiens OX=9606 GN=E2F7 PE=1 SV=3	Potri.004G200800	AT5G22220-E2F transcription factor 1 E2F transcription factor 1	AT5G22220
5	green-2011	12	Potra2n6c14141	sp|Q5RGA4|MYSM1_DANRE Histone H2A deubiquitinase MYSM1 OS=Danio rerio OX=7955 GN=mysm1 PE=2 SV=2	Potri.006G133000	AT3G09600-Homeodomain-like superfamily protein Homeodomain-like superfamily protein	AT3G09600
5	green-2011	13	Potra2n4c8940	sp|Q3UVR3|TTBK2_MOUSE Tau-tubulin kinase 2 OS=Mus musculus OX=10090 GN=Ttbk2 PE=1 SV=1	Potri.004G058300	AT4G18700-CBL-interacting protein kinase 12 CBL-interacting protein kinase 12	AT4G18700
5	green-2011	14	Potra2n266s35153	sp|Q54XX5|Y9849_DICDI Probable serine/threonine-protein kinase DDB_G0278535 OS=Dictyostelium discoideum OX=44689 GN=DDB_G0278535 PE=3 SV=1	Potri.006G171400	AT5G57630-CBL-interacting protein kinase 21 CBL-interacting protein kinase 21	AT5G57630
5	green-2011	15	Potra2n19c34323	sp|Q66H84|MAPK3_RAT MAP kinase-activated protein kinase 3 OS=Rattus norvegicus OX=10116 GN=Mapkapk3 PE=2 SV=1	Potri.019G007200	AT1G49180-protein kinase family protein protein kinase family protein	AT1G49180
5	green-2011	16	Potra2n16c29881	sp|Q8W1S1|DGDG2_ARATH Digalactosyldiacylglycerol synthase 2, chloroplastic OS=Arabidopsis thaliana OX=3702 GN=DGD2 PE=1 SV=1	Potri.016G070200	AT3G11670-UDP-Glycosyltransferase superfamily protein UDP-Glycosyltransferase superfamily protein	AT3G11670
5	green-2011	17	Potra2n5c11200	None available	Potri.005G185200	AT1G76980-patatin-like phospholipase domain protein patatin-like phospholipase domain protein	AT1G76980
5	green-2011	18	Potra2n1c732	sp|Q9W4S1|GRCR2_DROME Glutaredoxin domain-containing cysteine-rich protein CG12206 OS=Drosophila melanogaster OX=7227 GN=CG12206 PE=2 SV=2	Potri.003G141800	AT1G64500-Glutaredoxin family protein Glutaredoxin family protein	AT1G64500
5	green-2011	19	Potra2n6c13709	sp|Q10154|RTF2_SCHPO Replication termination factor 2 OS=Schizosaccharomyces pombe (strain 972 / ATCC 24843) OX=284812 GN=rtf2 PE=1 SV=1	Potri.006G186900	AT5G58020-RTF2 RING-finger protein RTF2 RING-finger protein	AT5G58020
5	green-2011	20	Potra2n2c6406	sp|F4K5K6|PMIR1_ARATH Protein PLASTID MOVEMENT IMPAIRED 1-RELATED 1 OS=Arabidopsis thaliana OX=3702 GN=PMIR1 PE=2 SV=1	Potri.002G006100	AT1G42550-plastid movement impaired1 plastid movement impaired1	AT1G42550
10	purple-2011	1	Potra2n8c17896	sp|Q7V113|SASA_PROMP Adaptive-response sensory-kinase SasA OS=Prochlorococcus marinus subsp. pastoris (strain CCMP1986 / NIES-2087 / MED4) OX=59919 GN=sasA PE=3 SV=1	Potri.008G137900	AT2G01830-CHASE domain containing histidine kinase protein CHASE domain containing histidine kinase protein	AT2G01830
10	purple-2011	2	Potra2n2c4162	sp|Q9SNA3|Y3463_ARATH Putative receptor-like protein kinase At3g46340 OS=Arabidopsis thaliana OX=3702 GN=At3g46340 PE=1 SV=1	Potri.002G248900	AT3G25250-AGC (cAMP-dependent, cGMP-dependent and protein kinase C) kinase family protein AGC (cAMP-dependent, cGMP-dependent and protein kinase C) kinase family protein	AT3G25250
10	purple-2011	3	Potra2n6c14410	sp|P81529|MIFH_TRISP Macrophage migration inhibitory factor homolog OS=Trichinella spiralis OX=6334 PE=1 SV=2	Potri.006G104800	AT3G51660-Tautomerase/MIF superfamily protein Tautomerase/MIF superfamily protein	AT3G51660
10	purple-2011	4	Potra2n7c15947	sp|Q7V0Z8|LIPA2_PROMP Lipoyl synthase 2 OS=Prochlorococcus marinus subsp. pastoris (strain CCMP1986 / NIES-2087 / MED4) OX=59919 GN=lipA2 PE=3 SV=1	Potri.007G078400	AT2G20860-lipoic acid synthase 1 lipoic acid synthase 1	AT2G20860
10	purple-2011	5	Potra2n10c21859	sp|Q9SL05|PGR5_ARATH Protein PROTON GRADIENT REGULATION 5, chloroplastic OS=Arabidopsis thaliana OX=3702 GN=PGR5 PE=1 SV=1	Potri.010G066900	AT2G05620-proton gradient regulation 5 proton gradient regulation 5	AT2G05620
10	purple-2011	6	Potra2n14c27078	sp|Q80TF4|KLH13_MOUSE Kelch-like protein 13 OS=Mus musculus OX=10090 GN=Klhl13 PE=2 SV=3	Potri.014G093700	AT3G61600-POZ/BTB containin G-protein 1 POZ/BTB containin G-protein 1	AT3G61600
10	purple-2011	7	Potra2n2c4961	sp|Q9BYT1|S17A9_HUMAN Solute carrier family 17 member 9 OS=Homo sapiens OX=9606 GN=SLC17A9 PE=1 SV=2	Potri.014G085700	AT4G00370-Major facilitator superfamily protein Major facilitator superfamily protein	AT4G00370
10	purple-2011	8	Potra2n13c25613	sp|Q9RMN9|MTF2_MYCS2 Fatty-acid O-methyltransferase OS=Mycolicibacterium smegmatis (strain ATCC 700084 / mc(2)155) OX=246196 GN=mtf2 PE=3 SV=1	Potri.013G077000	AT1G64970-gamma-tocopherol methyltransferase gamma-tocopherol methyltransferase	AT1G64970
10	purple-2011	9	Potra2n6c14697	sp|Q9LU68|CIA2_ARATH Protein CHLOROPLAST IMPORT APPARATUS 2 OS=Arabidopsis thaliana OX=3702 GN=CIA2 PE=1 SV=1	Potri.006G075200	AT5G57180-chloroplast import apparatus 2 chloroplast import apparatus 2	AT5G57180
10	purple-2011	10	Potra2n10c22062	None available	Potri.010G042300	AT1G10657-transmembrane protein transmembrane protein	AT1G10657
10	purple-2011	11	Potra2n5c12075	sp|Q7UH37|LIPA_RHOBA Lipoyl synthase OS=Rhodopirellula baltica (strain DSM 10527 / NCIMB 13988 / SH1) OX=243090 GN=lipA PE=3 SV=1	Potri.005G086200	AT2G20860-lipoic acid synthase 1 lipoic acid synthase 1	AT2G20860
10	purple-2011	12	Potra2n475s35762	sp|Q8BSP2|CNDH2_MOUSE Condensin-2 complex subunit H2 OS=Mus musculus OX=10090 GN=Ncaph2 PE=1 SV=1	Potri.T030400	AT3G16730-condensin-2 complex subunit H2-like protein condensin-2 complex subunit H2-like protein	AT3G16730
10	purple-2011	13	Potra2n8c17743	sp|Q940A6|PP325_ARATH Pentatricopeptide repeat-containing protein At4g19440, chloroplastic OS=Arabidopsis thaliana OX=3702 GN=At4g19440 PE=2 SV=2	Potri.008G121400	AT1G13410-Tetratricopeptide repeat (TPR)-like superfamily protein Tetratricopeptide repeat (TPR)-like superfamily protein	AT1G13410
10	purple-2011	14	Potra2n4c8432	sp|B3RQN1|WDR12_TRIAD Ribosome biogenesis protein WDR12 homolog OS=Trichoplax adhaerens OX=10228 GN=TRIADDRAFT_55049 PE=3 SV=2	Potri.004G002700	AT2G32950-Transducin/WD40 repeat-like superfamily protein Transducin/WD40 repeat-like superfamily protein	AT2G32950
10	purple-2011	15	Potra2n9c20083	sp|Q5JCT0|GCNT3_MOUSE Beta-1,3-galactosyl-O-glycosyl-glycoprotein beta-1,6-N-acetylglucosaminyltransferase 3 OS=Mus musculus OX=10090 GN=Gcnt3 PE=2 SV=2	Potri.009G003300	AT5G39990-Core-2/I-branching beta-1,6-N-acetylglucosaminyltransferase family protein Core-2/I-branching beta-1,6-N-acetylglucosaminyltransferase family protein	AT5G39990
10	purple-2011	16	Potra2n16c30403	sp|Q8W4G3|DTX46_ARATH Protein DETOXIFICATION 46, chloroplastic OS=Arabidopsis thaliana OX=3702 GN=DTX46 PE=2 SV=1	Potri.016G126000	AT2G38330-MATE efflux family protein MATE efflux family protein	AT2G38330
10	purple-2011	17	Potra2n114s34559	sp|P43471|SCRB_PEDPE Sucrose-6-phosphate hydrolase OS=Pediococcus pentosaceus OX=1255 GN=scrB PE=3 SV=2	Potri.015G127100	AT1G62660-Glycosyl hydrolases family 32 protein Glycosyl hydrolases family 32 protein	AT1G62660
10	purple-2011	18	Potra2n6c14371	None available	Potri.006G108400	AT3G51580-transmembrane protein transmembrane protein	AT3G51580
10	purple-2011	19	Potra2n12c23688	sp|Q10ZF7|FTSH_TRIEI ATP-dependent zinc metalloprotease FtsH OS=Trichodesmium erythraeum (strain IMS101) OX=203124 GN=ftsH PE=3 SV=1	Potri.011G055300	AT4G27680-P-loop containing nucleoside triphosphate hydrolases superfamily protein P-loop containing nucleoside triphosphate hydrolases superfamily protein	AT4G27680
10	purple-2011	20	Potra2n19c33353	sp|Q9ZR08|Y4230_ARATH G-type lectin S-receptor-like serine/threonine-protein kinase At4g03230 OS=Arabidopsis thaliana OX=3702 GN=At4g03230 PE=3 SV=3	Potri.019G119600	AT4G03230-G-type lectin S-receptor-like Serine/Threonine-kinase G-type lectin S-receptor-like Serine/Threonine-kinase	AT4G03230
2	blue-2011	1	Potra2n14c27770	sp|A0A172M468|RLR27_PLAVT Secreted RxLR effector protein 27 OS=Plasmopara viticola OX=143451 GN=RxLR27 PE=2 SV=1	Potri.014G168600	AT3G07700-Protein kinase superfamily protein Protein kinase superfamily protein	AT3G07700
2	blue-2011	2	Potra2n9c18989	sp|Q30YM1|FABH_DESAG 3-oxoacyl-[acyl-carrier-protein] synthase 3 OS=Desulfovibrio alaskensis (strain G20) OX=207559 GN=fabH PE=3 SV=1	Potri.009G128800	AT4G34850-Chalcone and stilbene synthase family protein Chalcone and stilbene synthase family protein	AT4G34850
2	blue-2011	3	Potra2n6c13051	sp|Q63651|GRK1_RAT Rhodopsin kinase GRK1 OS=Rattus norvegicus OX=10116 GN=Grk1 PE=1 SV=1	Potri.006G255700	AT4G32250-Protein kinase superfamily protein Protein kinase superfamily protein	AT4G32250
2	blue-2011	4	Potra2n5c11004	sp|P90916|LIN53_CAEEL Probable histone-binding protein lin-53 OS=Caenorhabditis elegans OX=6239 GN=lin-53 PE=1 SV=2	Potri.005G206600	AT5G08560-transducin family protein / WD-40 repeat family protein transducin family protein / WD-40 repeat family protein	AT5G08560	WDR26
2	blue-2011	5	Potra2n11c22563	None available	Potri.011G146000
2	blue-2011	6	Potra2n16c30475	sp|Q39072|CCB15_ARATH Cyclin-B1-5 OS=Arabidopsis thaliana OX=3702 GN=CYCB1-5 PE=2 SV=3	Potri.016G133400	AT3G51730-saposin B domain-containing protein saposin B domain-containing protein	AT3G51730
2	blue-2011	7	Potra2n1c1334	sp|Q55AD9|ARL5_DICDI ADP-ribosylation factor-like protein 5 OS=Dictyostelium discoideum OX=44689 GN=arl5 PE=3 SV=1	Potri.003G081800	AT1G02130-RAS 5 RAS 5	AT1G02130
2	blue-2011	8	Potra2n10c20369	sp|Q01367|SP3AA_BACSU Stage III sporulation protein AA OS=Bacillus subtilis (strain 168) OX=224308 GN=spoIIIAA PE=4 SV=1	Potri.010G228600	AT3G10420-P-loop containing nucleoside triphosphate hydrolases superfamily protein P-loop containing nucleoside triphosphate hydrolases superfamily protein	AT3G10420
2	blue-2011	9	Potra2n3c7890	None available	Potri.003G072400	AT3G14280-LL-diaminopimelate aminotransferase LL-diaminopimelate aminotransferase	AT3G14280
2	blue-2011	10	Potra2n9c19393	sp|A8GPR9|HLYC_RICAH Possible hemolysin C OS=Rickettsia akari (strain Hartford) OX=293614 GN=tlyC PE=3 SV=1	Potri.009G082300	AT2G14520-CBS domain protein (DUF21) CBS domain protein (DUF21)	AT2G14520
2	blue-2011	11	Potra2n12c24157	sp|Q8VIG6|TRAIP_MOUSE E3 ubiquitin-protein ligase TRAIP OS=Mus musculus OX=10090 GN=Traip PE=1 SV=2	Potri.012G053800	AT1G73760-RING/U-box superfamily protein RING/U-box superfamily protein	AT1G73760
2	blue-2011	12	Potra2n5c11684	sp|O95201|ZN205_HUMAN Zinc finger protein 205 OS=Homo sapiens OX=9606 GN=ZNF205 PE=1 SV=2	Potri.005G125600	AT3G50700-indeterminate(ID)-domain 2 indeterminate(ID)-domain 2	AT3G50700
2	blue-2011	13	Potra2n6c14750	sp|Q10K62|HMOX2_ORYSJ Probable inactive heme oxygenase 2, chloroplastic OS=Oryza sativa subsp. japonica OX=39947 GN=HO2 PE=2 SV=1	Potri.006G069700	AT2G26670-Plant heme oxygenase (decyclizing) family protein Plant heme oxygenase (decyclizing) family protein	AT2G26670
2	blue-2011	14	Potra2n18c33135	sp|Q9LZ86|P2C66_ARATH Probable protein phosphatase 2C 66 OS=Arabidopsis thaliana OX=3702 GN=PLL2 PE=2 SV=1	Potri.018G013900	AT4G31750-HOPW1-1-interacting 2 HOPW1-1-interacting 2	AT4G31750
2	blue-2011	15	Potra2n11c22849	sp|A5FVN2|HIS8_ACICJ Histidinol-phosphate aminotransferase OS=Acidiphilium cryptum (strain JF-5) OX=349163 GN=hisC PE=3 SV=1	Potri.011G115100	AT5G53970-Tyrosine transaminase family protein Tyrosine transaminase family protein	AT5G53970
2	blue-2011	16	Potra2n5c11448	sp|P40453|UBP7_YEAST Ubiquitin carboxyl-terminal hydrolase 7 OS=Saccharomyces cerevisiae (strain ATCC 204508 / S288c) OX=559292 GN=UBP7 PE=1 SV=1	Potri.005G156900	AT4G24560-ubiquitin-specific protease 16 ubiquitin-specific protease 16	AT4G24560
2	blue-2011	17	Potra2n13c25607	None available	Potri.013G077900	AT5G16680-RING/FYVE/PHD zinc finger superfamily protein RING/FYVE/PHD zinc finger superfamily protein	AT5G16680
2	blue-2011	18	Potra2n13c26094	sp|Q12251|YP011_YEAST Uncharacterized mitochondrial carrier YPR011C OS=Saccharomyces cerevisiae (strain ATCC 204508 / S288c) OX=559292 GN=YPR011C PE=1 SV=1	Potri.013G023200	AT3G05290-peroxisomal adenine nucleotide carrier 1 peroxisomal adenine nucleotide carrier 1	AT3G05290
2	blue-2011	19	Potra2n4c9364	sp|Q9Y2P4|S27A6_HUMAN Long-chain fatty acid transport protein 6 OS=Homo sapiens OX=9606 GN=SLC27A6 PE=2 SV=1	Potri.004G102000	AT4G05160-AMP-dependent synthetase and ligase family protein AMP-dependent synthetase and ligase family protein	AT4G05160
2	blue-2011	20	Potra2n10c20388	sp|Q9HE88|SEC8_NEUCR Probable exocyst complex component sec8 OS=Neurospora crassa (strain ATCC 24698 / 74-OR23-1A / CBS 708.71 / DSM 1257 / FGSC 987) OX=367110 GN=sec8 PE=3 SV=1	Potri.010G227100	AT3G10380-subunit of exocyst complex 8 subunit of exocyst complex 8	AT3G10380
17	grey60-2011	1	Potra2n1c1192	sp|P22040|Y415_SYNY3 Uncharacterized ABC transporter ATP-binding protein sll0415 OS=Synechocystis sp. (strain PCC 6803 / Kazusa) OX=1111708 GN=sll0415 PE=3 SV=2	Potri.001G139600	AT4G25960-P-glycoprotein 2 P-glycoprotein 2	AT4G25960
17	grey60-2011	2	Potra2n13c25997	None available	Potri.013G034500
17	grey60-2011	3	Potra2n2c6311	None available	Potri.002G015900	AT5G27280-Zim17-type zinc finger protein Zim17-type zinc finger protein	AT5G27280
17	grey60-2011	4	Potra2n13c24979	sp|Q5UPY6|YL300_MIMIV Uncharacterized protein L300 OS=Acanthamoeba polyphaga mimivirus OX=212035 GN=MIMI_L300 PE=4 SV=1	Potri.013G155900	AT2G30350-Excinuclease ABC, C subunit, N-terminal Excinuclease ABC, C subunit, N-terminal	AT2G30350
17	grey60-2011	5	Potra2n10c20371	sp|C0LGP4|Y3475_ARATH Probable LRR receptor-like serine/threonine-protein kinase At3g47570 OS=Arabidopsis thaliana OX=3702 GN=At3g47570 PE=2 SV=1	Potri.017G152200	AT2G24130-Leucine-rich receptor-like protein kinase family protein Leucine-rich receptor-like protein kinase family protein	AT2G24130
17	grey60-2011	6	Potra2n2c6268	sp|Q5GIT4|VGFR2_DANRE Vascular endothelial growth factor receptor 2 OS=Danio rerio OX=7955 GN=kdr PE=1 SV=2	Potri.002G019900	AT1G75820-Leucine-rich receptor-like protein kinase family protein Leucine-rich receptor-like protein kinase family protein	AT1G75820
17	grey60-2011	7	Potra2n2c4451	None available	Potri.014G156300	AT4G15420-Ubiquitin fusion degradation UFD1 family protein Ubiquitin fusion degradation UFD1 family protein	AT4G15420
17	grey60-2011	8	Potra2n3c7672	sp|Q03049|YD541_YEAST Putative uncharacterized oxidoreductase YDR541C OS=Saccharomyces cerevisiae (strain ATCC 204508 / S288c) OX=559292 GN=YDR541C PE=3 SV=2	Potri.003G093700	AT2G23910-NAD(P)-binding Rossmann-fold superfamily protein NAD(P)-binding Rossmann-fold superfamily protein	AT2G23910
17	grey60-2011	9	Potra2n1c1262	sp|Q9AST6|VSP55_ARATH Vacuolar protein sorting-associated protein 55 homolog OS=Arabidopsis thaliana OX=3702 GN=At1g32410 PE=2 SV=1	Potri.001G146600	AT1G32410-Vacuolar protein sorting 55 (VPS55) family protein Vacuolar protein sorting 55 (VPS55) family protein	AT1G32410
17	grey60-2011	10	Potra2n1c1218	None available	Potri.001G142300
17	grey60-2011	11	Potra2n454s35725	sp|Q7XA40|RGA3_SOLBU Putative disease resistance protein RGA3 OS=Solanum bulbocastanum OX=147425 GN=RGA3 PE=2 SV=2	Potri.001G261300	AT3G14470-NB-ARC domain-containing disease resistance protein NB-ARC domain-containing disease resistance protein	AT3G14470
17	grey60-2011	12	Potra2n4c8863	sp|Q8GY91|APX6_ARATH Putative L-ascorbate peroxidase 6 OS=Arabidopsis thaliana OX=3702 GN=APX6 PE=2 SV=1	Potri.004G052100	AT2G34060-Peroxidase superfamily protein Peroxidase superfamily protein	AT2G34060
17	grey60-2011	13	Potra2n1c2128	sp|P34430|YL39_CAEEL Uncharacterized protein F44B9.9 OS=Caenorhabditis elegans OX=6239 GN=F44B9.9 PE=4 SV=2	Potri.001G245700	AT2G29400-type one protein phosphatase 1 type one protein phosphatase 1	AT2G29400
17	grey60-2011	14	Potra2n7c16229	sp|O94766|B3GA3_HUMAN Galactosylgalactosylxylosylprotein 3-beta-glucuronosyltransferase 3 OS=Homo sapiens OX=9606 GN=B3GAT3 PE=1 SV=2	Potri.007G047500	AT4G36890-Nucleotide-diphospho-sugar transferases superfamily protein Nucleotide-diphospho-sugar transferases superfamily protein	AT4G36890
17	grey60-2011	15	Potra2n4c8658	None available	Potri.004G030100	AT2G44870-replicase polyprotein 1ab protein replicase polyprotein 1ab protein	AT2G44870
17	grey60-2011	16	Potra2n1c3119	sp|Q21LG3|RIMM_SACD2 Ribosome maturation factor RimM OS=Saccharophagus degradans (strain 2-40 / ATCC 43961 / DSM 17024) OX=203122 GN=rimM PE=3 SV=1	Potri.001G353800	AT5G46420-16S rRNA processing protein RimM family 16S rRNA processing protein RimM family	AT5G46420
17	grey60-2011	17	Potra2n4c9697	sp|Q59971|DOXA_STRS5 Cytochrome P-450 monooxygenase DoxA OS=Streptomyces sp. (strain C5) OX=45212 GN=doxA PE=1 SV=1	Potri.004G140900	AT3G19270-cytochrome P450, family 707, subfamily A, polypeptide 4 cytochrome P450, family 707, subfamily A, polypeptide 4	AT3G19270
17	grey60-2011	18	Potra2n6c14950	sp|Q21775|NTAQ1_CAEEL Protein N-terminal glutamine amidohydrolase OS=Caenorhabditis elegans OX=6239 GN=R06C7.6 PE=3 SV=1	Potri.006G051500	AT2G41760-amino-terminal glutamine amidohydrolase amino-terminal glutamine amidohydrolase	AT2G41760
17	grey60-2011	19	Potra2n14c27420	sp|Q9UUC6|SMD3_SCHPO Small nuclear ribonucleoprotein Sm D3 OS=Schizosaccharomyces pombe (strain 972 / ATCC 24843) OX=284812 GN=smd3 PE=1 SV=1	Potri.002G205700	AT5G27720-Small nuclear ribonucleoprotein family protein Small nuclear ribonucleoprotein family protein	AT5G27720
17	grey60-2011	20	Potra2n990s36915	sp|Q8EWW9|RL13_MYCPE 50S ribosomal protein L13 OS=Mycoplasma penetrans (strain HF-2) OX=272633 GN=rplM PE=3 SV=1	Potri.017G066000	AT3G01790-Ribosomal protein L13 family protein Ribosomal protein L13 family protein	AT3G01790
20	royalblue-2011	1	Potra2n1c2183	sp|Q6AZS2|EEDB_XENLA Polycomb protein eed-B OS=Xenopus laevis OX=8355 GN=eed-b PE=1 SV=2	Potri.001G251000	AT5G58760-damaged DNA binding 2 damaged DNA binding 2	AT5G58760
20	royalblue-2011	2	Potra2n3c6597	sp|F4KGE8|GIL1_ARATH Protein GRAVITROPIC IN THE LIGHT 1 OS=Arabidopsis thaliana OX=3702 GN=GIL1 PE=2 SV=1	Potri.003G210200	AT5G12900-DNA double-strand break repair RAD50 ATPase DNA double-strand break repair RAD50 ATPase	AT5G12900
20	royalblue-2011	3	Potra2n4c10083	sp|Q9C560|INVF_ARATH Probable alkaline/neutral invertase F OS=Arabidopsis thaliana OX=3702 GN=INVF PE=2 SV=1	Potri.004G186500	AT5G22510-alkaline/neutral invertase alkaline/neutral invertase	AT5G22510
20	royalblue-2011	4	Potra2n19c33970	sp|E1ACQ0|NOTE_ASPSM Nonribisomal peptide synthase notE OS=Aspergillus sp. (strain MF297-2) OX=877550 GN=notE PE=1 SV=1	Potri.019G049500	AT1G65060-4-coumarate:CoA ligase 3 4-coumarate:CoA ligase 3	AT1G65060
20	royalblue-2011	5	Potra2n6c14861	sp|Q8LBV4|Y1814_ARATH Uncharacterized methyltransferase At1g78140, chloroplastic OS=Arabidopsis thaliana OX=3702 GN=At1g78140 PE=1 SV=1	Potri.006G060400	AT2G41040-S-adenosyl-L-methionine-dependent methyltransferases superfamily protein S-adenosyl-L-methionine-dependent methyltransferases superfamily protein	AT2G41040
20	royalblue-2011	6	Potra2n15c28455	sp|Q9MA83|RLP30_ARATH Receptor-like protein 30 OS=Arabidopsis thaliana OX=3702 GN=RLP30 PE=2 SV=1	Potri.015G083800	AT3G11330-plant intracellular ras group-related LRR 9 plant intracellular ras group-related LRR 9	AT3G11330
20	royalblue-2011	7	Potra2n10c22158	sp|Q9LKR4|FRS10_ARATH Putative protein FAR1-RELATED SEQUENCE 10 OS=Arabidopsis thaliana OX=3702 GN=FRS10 PE=2 SV=2	Potri.010G029000	AT3G06250-FAR1-related sequence 7 FAR1-related sequence 7	AT3G06250
20	royalblue-2011	8	Potra2n16c29839	sp|A9CK30|MFPP_AGRFC Mannosylfructose-phosphate phosphatase OS=Agrobacterium fabrum (strain C58 / ATCC 33970) OX=176299 GN=mfppA PE=1 SV=1	Potri.016G066100	AT2G35840-Sucrose-6F-phosphate phosphohydrolase family protein Sucrose-6F-phosphate phosphohydrolase family protein	AT2G35840
20	royalblue-2011	9	Potra2n5c12552	sp|Q55DK2|Y9628_DICDI Probable serine/threonine-protein kinase DDB_G0269628 OS=Dictyostelium discoideum OX=44689 GN=DDB_G0269628 PE=3 SV=1	Potri.005G033400	AT1G09000-NPK1-related protein kinase 1 NPK1-related protein kinase 1	AT1G09000
20	royalblue-2011	10	Potra2n3c7580	sp|P17040|ZSC20_HUMAN Zinc finger and SCAN domain-containing protein 20 OS=Homo sapiens OX=9606 GN=ZSCAN20 PE=1 SV=3	Potri.003G104500	AT2G38250-Homeodomain-like superfamily protein Homeodomain-like superfamily protein	AT2G38250
20	royalblue-2011	11	Potra2n4c9067	sp|Q0WMN5|Y3913_ARATH Uncharacterized protein At3g49140 OS=Arabidopsis thaliana OX=3702 GN=At3g49140 PE=1 SV=2	Potri.004G072400	AT3G49140-Pentatricopeptide repeat (PPR) superfamily protein Pentatricopeptide repeat (PPR) superfamily protein	AT3G49140
20	royalblue-2011	12	Potra2n1c412	sp|A1TEL7|MPRA_MYCVP Response regulator MprA OS=Mycolicibacterium vanbaalenii (strain DSM 7251 / JCM 13017 / NRRL B-24157 / PYR-1) OX=350058 GN=mprA PE=3 SV=1	Potri.001G050700	AT3G24190-Protein kinase superfamily protein Protein kinase superfamily protein	AT3G24190
20	royalblue-2011	13	Potra2n4c9365	sp|Q55403|Y575_SYNY3 Thylakoid membrane protein slr0575 OS=Synechocystis sp. (strain PCC 6803 / Kazusa) OX=1111708 GN=slr0575 PE=4 SV=1	Potri.004G102100	AT5G38660-acclimation of photosynthesis to environment acclimation of photosynthesis to environment	AT5G38660
20	royalblue-2011	14	Potra2n9c19369	sp|Q8CGF7|TCRG1_MOUSE Transcription elongation regulator 1 OS=Mus musculus OX=10090 GN=Tcerg1 PE=1 SV=2	Potri.009G085400	AT1G44910-pre-mRNA-processing protein 40A pre-mRNA-processing protein 40A	AT1G44910
20	royalblue-2011	15	Potra2n4c9094	sp|Q3KQV9|UAP1L_HUMAN UDP-N-acetylhexosamine pyrophosphorylase-like protein 1 OS=Homo sapiens OX=9606 GN=UAP1L1 PE=1 SV=2	Potri.004G074400	AT5G17310-UDP-glucose pyrophosphorylase 2 UDP-glucose pyrophosphorylase 2	AT5G17310
20	royalblue-2011	16	Potra2n13c25788	sp|P84549|TBA_POPEU Tubulin alpha chain (Fragments) OS=Populus euphratica OX=75702 PE=1 SV=1	Potri.013G056800	AT5G19770-tubulin alpha-3 tubulin alpha-3	AT5G19770
20	royalblue-2011	17	Potra2n1c809	sp|Q5MY90|RTN1B_XENLA Reticulon-1-B OS=Xenopus laevis OX=8355 GN=rtn1-b PE=2 SV=1	Potri.001G097700	AT4G11220-VIRB2-interacting protein 2 VIRB2-interacting protein 2	AT4G11220
20	royalblue-2011	18	Potra2n6c15080	sp|Q4KL91|S36A4_XENLA Proton-coupled amino acid transporter 4 OS=Xenopus laevis OX=8355 GN=slc36a4 PE=2 SV=1	Potri.006G038700	AT2G41190-Transmembrane amino acid transporter family protein Transmembrane amino acid transporter family protein	AT2G41190
20	royalblue-2011	19	Potra2n9c19848	sp|Q9M347|TRP6_ARATH Telomere repeat-binding protein 6 OS=Arabidopsis thaliana OX=3702 GN=TRP6 PE=1 SV=1	Potri.009G032000	AT1G07540-TRF-like 2 TRF-like 2	AT1G07540
20	royalblue-2011	20	Potra2n16c29935	None available	Potri.016G074900	AT3G11560-LETM1-like protein LETM1-like protein	AT3G11560
14	cyan-2011	1	Potra2n771s36728	None available	Potri.019G047900	AT2G01050-zinc ion binding / nucleic acid binding protein zinc ion binding / nucleic acid binding protein	AT2G01050
14	cyan-2011	2	Potra2n9c19847	None available
14	cyan-2011	3	Potra2n6c13959	sp|E3S5D4|M28P3_PYRTT Probable zinc metalloprotease PTT_17836 OS=Pyrenophora teres f. teres (strain 0-1) OX=861557 GN=PTT_17836 PE=3 SV=1	Potri.006G153301	AT5G19740-Peptidase M28 family protein Peptidase M28 family protein	AT5G19740
14	cyan-2011	4	Potra2n5c12090	sp|Q87UH7|TAUB_PSESM Taurine import ATP-binding protein TauB OS=Pseudomonas syringae pv. tomato (strain ATCC BAA-871 / DC3000) OX=223283 GN=tauB PE=3 SV=1	Potri.005G084800	AT5G64840-general control non-repressible 5 general control non-repressible 5	AT5G64840
14	cyan-2011	5	Potra2n14c27118	sp|Q5ASA5|SET2_EMENI Histone-lysine N-methyltransferase, H3 lysine-36 specific OS=Emericella nidulans (strain FGSC A4 / ATCC 38163 / CBS 112.46 / NRRL 194 / M139) OX=227321 GN=set2 PE=3 SV=1	Potri.014G098400	AT3G61740-SET domain protein 14 SET domain protein 14	AT3G61740
14	cyan-2011	6	Potra2n1c2032	None available
14	cyan-2011	7	Potra2n3c7999	sp|O49567|TAUE6_ARATH Sulfite exporter TauE/SafE family protein 6 OS=Arabidopsis thaliana OX=3702 GN=At4g21260 PE=3 SV=2	Potri.003G053000	AT2G25737-Sulfite exporter TauE/SafE family protein Sulfite exporter TauE/SafE family protein	AT2G25737
14	cyan-2011	8	Potra2n3c7575	sp|Q01730|RSU1_MOUSE Ras suppressor protein 1 OS=Mus musculus OX=10090 GN=Rsu1 PE=1 SV=3	Potri.003G105000	AT1G31420-Leucine-rich repeat protein kinase family protein Leucine-rich repeat protein kinase family protein	AT1G31420
14	cyan-2011	9	Potra2n1c3708	sp|Q8L8Z1|CSPLO_ARATH CASP-like protein 1E1 OS=Arabidopsis thaliana OX=3702 GN=At4g15630 PE=1 SV=2	Potri.001G436400	AT1G17200-Uncharacterized protein family (UPF0497) Uncharacterized protein family (UPF0497)	AT1G17200
14	cyan-2011	10	Potra2n14c27346	None available	Potri.014G122900	AT2G25920-pollen-specific LRR extensin-like protein pollen-specific LRR extensin-like protein	AT2G25920
14	cyan-2011	11	Potra2n1c2158	sp|Q21219|PEPT1_CAEEL Peptide transporter family 1 OS=Caenorhabditis elegans OX=6239 GN=pept-1 PE=2 SV=2	Potri.001G248600	AT5G01180-peptide transporter 5 peptide transporter 5	AT5G01180
14	cyan-2011	12	Potra2n6c14665	sp|Q9SL94|FLZ11_ARATH FCS-Like Zinc finger 11 OS=Arabidopsis thaliana OX=3702 GN=FLZ11 PE=1 SV=1	Potri.006G078300	AT5G20700-senescence-associated family protein, putative (DUF581) senescence-associated family protein, putative (DUF581)	AT5G20700
14	cyan-2011	13	Potra2n12c24642	sp|Q7NNH3|CPXT1_GLOVI Chromophore lyase CpcT/CpeT 1 OS=Gloeobacter violaceus (strain ATCC 29082 / PCC 7421) OX=251221 GN=cpcT1 PE=3 SV=1	Potri.012G109800	AT5G51020-crumpled leaf crumpled leaf	AT5G51020
14	cyan-2011	14	Potra2n15c28116	sp|P27236|DCP_SALTY Dipeptidyl carboxypeptidase OS=Salmonella typhimurium (strain LT2 / SGSC1412 / ATCC 700720) OX=99287 GN=dcp PE=1 SV=1	Potri.015G129300	AT5G51540-Zincin-like metalloproteases family protein Zincin-like metalloproteases family protein	AT5G51540
14	cyan-2011	15	Potra2n10c21240	sp|O73792|TIE1_DANRE Tyrosine-protein kinase receptor Tie-1 (Fragment) OS=Danio rerio OX=7955 GN=tie1 PE=2 SV=1	Potri.010G134100	AT3G25560-NSP-interacting kinase 2 NSP-interacting kinase 2	AT3G25560
14	cyan-2011	16	Potra2n14c26691	sp|P47024|YJ41B_YEAST Transposon Ty4-J Gag-Pol polyprotein OS=Saccharomyces cerevisiae (strain ATCC 204508 / S288c) OX=559292 GN=TY4B-J PE=3 SV=3		AT4G23160-cysteine-rich RECEPTOR-like kinase cysteine-rich RECEPTOR-like kinase	AT4G23160
14	cyan-2011	17	Potra2n19c34220	sp|F4I3B3|RB47A_ARATH Polyadenylate-binding protein RBP47A OS=Arabidopsis thaliana OX=3702 GN=RBP47A PE=2 SV=1	Potri.019G018900	AT3G04500-RNA-binding (RRM/RBD/RNP motifs) family protein RNA-binding (RRM/RBD/RNP motifs) family protein	AT3G04500
14	cyan-2011	18	Potra2n3c7739	sp|Q9FZD4|PPR59_ARATH Putative pentatricopeptide repeat-containing protein At1g26500 OS=Arabidopsis thaliana OX=3702 GN=At1g26500 PE=3 SV=1	Potri.003G087300	AT1G32415-pentatricopeptide (PPR) repeat-containing protein pentatricopeptide (PPR) repeat-containing protein	AT1G32415
14	cyan-2011	19	Potra2n559s35959	sp|Q9SHV7|MD15C_ARATH Probable mediator of RNA polymerase II transcription subunit 15c OS=Arabidopsis thaliana OX=3702 GN=MED15C PE=3 SV=1	Potri.003G027400	AT1G15780-mediator of RNA polymerase II transcription subunit 15a-like protein mediator of RNA polymerase II transcription subunit 15a-like protein	AT1G15780
14	cyan-2011	20	Potra2n2c5271	None available	Potri.002G125200	AT1G45207-Remorin family protein Remorin family protein	AT1G45207
8	pink-2011	1	Potra2n3c7722	sp|P58860|PYRE_METKA Orotate phosphoribosyltransferase OS=Methanopyrus kandleri (strain AV19 / DSM 6324 / JCM 9639 / NBRC 100938) OX=190192 GN=pyrE PE=3 SV=1	Potri.003G088400	AT2G35390-Phosphoribosyltransferase family protein Phosphoribosyltransferase family protein	AT2G35390
8	pink-2011	2	Potra2n4c9033	None available	Potri.004G067400	AT1G73390-Endosomal targeting BRO1-like domain-containing protein Endosomal targeting BRO1-like domain-containing protein	AT1G73390
8	pink-2011	3	Potra2n3c6661	None available
8	pink-2011	4	Potra2n18c32312	sp|Q8PYE0|IF5A_METMA Translation initiation factor 5A OS=Methanosarcina mazei (strain ATCC BAA-159 / DSM 3647 / Goe1 / Go1 / JCM 11833 / OCM 88) OX=192952 GN=eif5a PE=3 SV=1	Potri.018G107300	AT1G13950-eukaryotic elongation factor 5A-1 eukaryotic elongation factor 5A-1	AT1G13950
8	pink-2011	5	Potra2n12c23858	sp|O50055|COL1_ARATH Zinc finger protein CONSTANS-LIKE 1 OS=Arabidopsis thaliana OX=3702 GN=COL1 PE=1 SV=1	Potri.012G014000	AT5G53420-CCT motif family protein CCT motif family protein	AT5G53420
8	pink-2011	6	Potra2n1c601	sp|O16374|GALT1_CAEEL Beta-1,4-galactosyltransferase galt-1 OS=Caenorhabditis elegans OX=6239 GN=galt-1 PE=1 SV=4	Potri.001G074600	AT4G20170-glycosyltransferase family protein (DUF23) glycosyltransferase family protein (DUF23)	AT4G20170
8	pink-2011	7	Potra2n10c20549	sp|P47862|AQP3_RAT Aquaporin-3 OS=Rattus norvegicus OX=10116 GN=Aqp3 PE=2 SV=1	Potri.010G209900	AT4G01470-tonoplast intrinsic protein 1;3 tonoplast intrinsic protein 1;3	AT4G01470
8	pink-2011	8	Potra2n2c6439	None available	Potri.002G001900	AT1G76620-Serine/Threonine-kinase, putative (Protein of unknown function, DUF547) Serine/Threonine-kinase, putative (Protein of unknown function, DUF547)	AT1G76620
8	pink-2011	9	Potra2n7c15597	sp|P27898|MYBP_MAIZE Myb-related protein P OS=Zea mays OX=4577 GN=P PE=2 SV=1	Potri.007G122800	AT2G46410-Homeodomain-like superfamily protein Homeodomain-like superfamily protein	AT2G46410
8	pink-2011	10	Potra2n1c2100	sp|P40025|PHM8_YEAST Phosphate metabolism protein 8 OS=Saccharomyces cerevisiae (strain ATCC 204508 / S288c) OX=559292 GN=PHM8 PE=1 SV=1	Potri.001G242300	AT5G59480-Haloacid dehalogenase-like hydrolase (HAD) superfamily protein Haloacid dehalogenase-like hydrolase (HAD) superfamily protein	AT5G59480
8	pink-2011	11	Potra2n8c16957	sp|P38569|PGM_KOMXY Phosphoglucomutase OS=Komagataeibacter xylinus OX=28448 GN=celB PE=3 SV=1	Potri.008G039200	AT5G17530-phosphoglucosamine mutase family protein phosphoglucosamine mutase family protein	AT5G17530
8	pink-2011	12	Potra2n8c18505	sp|Q93ZA5|TBL46_ARATH Putative truncated protein trichome birefringence-like 46 OS=Arabidopsis thaliana OX=3702 GN=TBL46 PE=5 SV=1	Potri.008G203900	AT5G19160-TRICHOME BIREFRINGENCE-LIKE 11 TRICHOME BIREFRINGENCE-LIKE 11	AT5G19160
8	pink-2011	13	Potra2n14c26391	sp|Q9LM15|RA213_ARATH Ethylene-responsive transcription factor RAP2-13 OS=Arabidopsis thaliana OX=3702 GN=RAP2-13 PE=1 SV=1	Potri.014G012200	AT4G37750-Integrase-type DNA-binding superfamily protein Integrase-type DNA-binding superfamily protein	AT4G37750
8	pink-2011	14	Potra2n9c19055	sp|B4KT48|LIS1_DROMO Lissencephaly-1 homolog OS=Drosophila mojavensis OX=7230 GN=Lis-1 PE=3 SV=1	Potri.004G160000	AT2G16405-Transducin/WD40 repeat-like superfamily protein Transducin/WD40 repeat-like superfamily protein	AT2G16405
8	pink-2011	15	Potra2n10c20916	None available	Potri.010G171400	AT1G56180-ATP-dependent zinc metalloprotease ATP-dependent zinc metalloprotease	AT1G56180
8	pink-2011	16	Potra2n3c6773	sp|Q5FWP4|CHFR_XENLA E3 ubiquitin-protein ligase CHFR OS=Xenopus laevis OX=8355 GN=chfr PE=1 SV=1	Potri.003G189400	AT3G54360-zinc ion binding protein zinc ion binding protein	AT3G54360
8	pink-2011	17	Potra2n6c14233	sp|Q9USR1|TXL1_SCHPO Thioredoxin-like protein 1 OS=Schizosaccharomyces pombe (strain 972 / ATCC 24843) OX=284812 GN=txl1 PE=4 SV=1	Potri.006G123100	AT3G53220-Thioredoxin superfamily protein Thioredoxin superfamily protein	AT3G53220
8	pink-2011	18	Potra2n10c20284	sp|P45219|FTSHL_HAEIN ATP-dependent zinc metalloprotease FtsH homolog OS=Haemophilus influenzae (strain ATCC 51907 / DSM 11121 / KW20 / Rd) OX=71421 GN=HI_1465 PE=3 SV=1	Potri.010G237100	AT2G27600-AAA-type ATPase family protein AAA-type ATPase family protein	AT2G27600
8	pink-2011	19	Potra2n15c29114	sp|Q9Y704|MOK14_SCHPO Cell wall alpha-1,3-glucan synthase mok14 OS=Schizosaccharomyces pombe (strain 972 / ATCC 24843) OX=284812 GN=mok14 PE=1 SV=1	Potri.015G012400	AT5G24300-Glycogen/starch synthases, ADP-glucose type Glycogen/starch synthases, ADP-glucose type	AT5G24300
8	pink-2011	20	Potra2n13c25717	None available	Potri.013G064800	AT1G28760-guanosine-3',5'-bis (diphosphate) 3'-pyrophosphohydrolase, putative (DUF2215) guanosine-3',5'-bis (diphosphate) 3'-pyrophosphohydrolase, putative (DUF2215)	AT1G28760

## Sheet: SDS6d_GO_Potra
Supplemental Data Set 6 Table d. Enriched Gene Ontology (GO) terms for biological processes (BP), molecular function (MF) and cellular component (CC) in gene modules detected by WGCNA in autumn 2011. GO term enrichment analyses were performed with PlantGenie (http://plantgenie.org/). Terms with FDR-adjusted P-value <0.05 are in bold.
Module	ID	Description	Statistics (mt/mpat | nt/npat)	P-value	FDR	GO term
22-darkgreen-2011	GO:0006807	nitrogen compound metabolic process	12845/16825 | 27/27	0.0006796	0.4859	BP
13-salmon-2011	GO:1900673	olefin metabolic process	131/14950 | 7/39	4.112e-08	4.198e-05	BP
13-salmon-2011	GO:0005737	cytoplasm	8639/13440 | 38/39	7.22e-07	0.0003686	CC
13-salmon-2011	GO:0019748	secondary metabolic process	264/16825 | 6/45	6.873e-05	0.02339	BP
13-salmon-2011	GO:1901564	organonitrogen compound metabolic process	8770/12820 | 30/31	0.0001169	0.02983	BP
13-salmon-2011	GO:0034975	protein folding in endoplasmic reticulum	6/367 | 2/4	0.001321	0.2491	BP
13-salmon-2011	GO:0047672	anthranilate N-benzoyltransferase activity	16/688 | 2/3	0.001503	0.2491	MF
13-salmon-2011	GO:0031320	hexitol dehydrogenase activity	8/440 | 2/4	0.001708	0.2491	MF
13-salmon-2011	GO:0051186	cofactor metabolic process	1260/14577 | 10/41	0.002096	0.2676	BP
13-salmon-2011	GO:0009058	biosynthetic process	7042/16825 | 28/45	0.004624	0.3613	BP
13-salmon-2011	GO:0044281	small molecule metabolic process	4631/16825 | 21/45	0.004661	0.3613	BP
13-salmon-2011	GO:0012505	endomembrane system	2211/15486 | 14/46	0.003791	0.3613	CC
13-salmon-2011	GO:0034663	endoplasmic reticulum chaperone complex	8/197 | 2/3	0.004262	0.3613	CC
13-salmon-2011	GO:0044183	protein binding involved in protein folding	29/5971 | 2/22	0.004954	0.3613	MF
13-salmon-2011	GO:0051787	misfolded protein binding	29/5971 | 2/22	0.004954	0.3613	MF
13-salmon-2011	GO:0009804	coumarin metabolic process	54/123 | 6/6	0.006078	0.3878	BP
13-salmon-2011	GO:0043169	cation binding	4374/8670 | 23/31	0.006071	0.3878	MF
13-salmon-2011	GO:0045551	cinnamyl-alcohol dehydrogenase activity	14/401 | 2/4	0.006538	0.3927	MF
13-salmon-2011	GO:0034976	response to endoplasmic reticulum stress	112/873 | 3/4	0.007475	0.3947	BP
13-salmon-2011	GO:0006730	one-carbon metabolic process	91/4514 | 3/21	0.008105	0.3947	BP
13-salmon-2011	GO:0005829	cytosol	1752/7267 | 15/34	0.008118	0.3947	CC
13-salmon-2011	GO:0042409	caffeoyl-CoA O-methyltransferase activity	5/88 | 2/3	0.007655	0.3947	MF
13-salmon-2011	GO:0009810	stilbene metabolic process	54/115 | 6/6	0.009179	0.426	BP
13-salmon-2011	GO:0048037	cofactor binding	1749/16986 | 11/49	0.009792	0.4347	MF
13-salmon-2011	GO:0006457	protein folding	367/17146 | 4/42	0.01218	0.4595	BP
13-salmon-2011	GO:0102707	S-adenosyl-L-methionine:beta-alanine N-methyltransferase activity	1/328 | 1/4	0.0122	0.4595	MF
13-salmon-2011	GO:0030748	amine N-methyltransferase activity	1/328 | 1/4	0.0122	0.4595	MF
13-salmon-2011	GO:0046906	tetrapyrrole binding	780/10650 | 5/20	0.01279	0.4595	MF
13-salmon-2011	GO:0008171	O-methyltransferase activity	105/670 | 3/4	0.0133	0.4595	MF
13-salmon-2011	GO:0004617	phosphoglycerate dehydrogenase activity	20/401 | 2/4	0.01337	0.4595	MF
13-salmon-2011	GO:0016744	transferase activity, transferring aldehyde or ketonic groups	50/7002 | 2/25	0.0135	0.4595	MF
13-salmon-2011	GO:0006790	sulfur compound metabolic process	542/14577 | 5/41	0.01733	0.5709	BP
13-salmon-2011	GO:0035966	response to topologically incorrect protein	89/502 | 3/4	0.01887	0.6022	BP
13-salmon-2011	GO:0048518	positive regulation of biological process	1097/6075 | 5/10	0.02151	0.6195	BP
13-salmon-2011	GO:1901681	sulfur compound binding	77/16986 | 2/49	0.02079	0.6195	MF
13-salmon-2011	GO:0051082	unfolded protein binding	296/5971 | 4/22	0.02133	0.6195	MF
13-salmon-2011	GO:0030515	snoRNA binding	41/1877 | 1/1	0.02184	0.6195	MF
13-salmon-2011	GO:0006575	cellular modified amino acid metabolic process	302/8277 | 4/30	0.02254	0.6219	BP
13-salmon-2011	GO:0044422	organelle part	5098/11541 | 18/28	0.02555	0.6864	CC
13-salmon-2011	GO:0065008	regulation of biological quality	1381/7228 | 7/17	0.02978	0.7739	BP
13-salmon-2011	GO:0042430	indole-containing compound metabolic process	287/2452 | 4/11	0.03109	0.7739	BP
13-salmon-2011	GO:0005948	acetolactate synthase complex	11/359 | 1/1	0.03064	0.7739	CC
13-salmon-2011	GO:0042285	xylosyltransferase activity	27/149 | 2/2	0.03183	0.7739	MF
13-salmon-2011	GO:0016801	hydrolase activity, acting on ether bonds	23/5416 | 1/8	0.03349	0.7953	MF
13-salmon-2011	GO:0004737	pyruvate decarboxylase activity	5/142 | 1/1	0.03521	0.8171	MF
13-salmon-2011	GO:0023014	signal transduction by protein phosphorylation	236/710 | 3/3	0.03641	0.8188	BP
13-salmon-2011	GO:1900674	olefin biosynthetic process	71/111 | 7/7	0.03916	0.8188	BP
13-salmon-2011	GO:0018208	peptidyl-proline modification	168/832 | 2/2	0.04058	0.8188	BP
13-salmon-2011	GO:0005975	carbohydrate metabolic process	1842/14127 | 8/31	0.0411	0.8188	BP
13-salmon-2011	GO:0070085	glycosylation	289/16825 | 3/45	0.04192	0.8188	BP
13-salmon-2011	GO:0065009	regulation of molecular function	859/7228 | 5/17	0.04281	0.8188	BP
13-salmon-2011	GO:0048284	organelle fusion	89/2013 | 1/1	0.04421	0.8188	BP
13-salmon-2011	GO:0015931	nucleobase-containing compound transport	211/1403 | 3/6	0.04729	0.8188	BP
13-salmon-2011	GO:0070084	protein initiator methionine removal	23/4283 | 1/9	0.04735	0.8188	BP
13-salmon-2011	GO:0010252	auxin homeostasis	22/444 | 1/1	0.04955	0.8188	BP
13-salmon-2011	GO:0009612	response to mechanical stimulus	13/260 | 1/1	0.05	0.8188	BP
13-salmon-2011	GO:0034399	nuclear periphery	16/1244 | 1/4	0.05052	0.8188	CC
13-salmon-2011	GO:0016688	L-ascorbate peroxidase activity	9/239 | 1/1	0.03766	0.8188	MF
13-salmon-2011	GO:0031072	heat shock protein binding	87/5971 | 2/22	0.04014	0.8188	MF
13-salmon-2011	GO:0050734	hydroxycinnamoyltransferase activity	10/688 | 1/3	0.04304	0.8188	MF
13-salmon-2011	GO:1990610	acetolactate synthase regulator activity	14/593 | 1/2	0.0467	0.8188	MF
13-salmon-2011	GO:0003824	catalytic activity	14879/24168 | 47/65	0.04673	0.8188	MF
13-salmon-2011	GO:0016765	transferase activity, transferring alkyl or aryl (other than methyl) groups	230/7002 | 3/25	0.04726	0.8188	MF
13-salmon-2011	GO:0043024	ribosomal small subunit binding	7/145 | 1/1	0.04828	0.8188	MF
13-salmon-2011	GO:0009066	aspartate family amino acid metabolic process	393/2310 | 5/13	0.05474	0.8733	BP
13-salmon-2011	GO:0017144	drug metabolic process	1517/14577 | 8/41	0.05767	0.8788	BP
13-salmon-2011	GO:0008757	S-adenosylmethionine-dependent methyltransferase activity	328/670 | 4/4	0.0569	0.8788	MF
13-salmon-2011	GO:0043167	ion binding	8670/16986 | 31/49	0.05746	0.8788	MF
13-salmon-2011	GO:0010038	response to metal ion	286/575 | 4/4	0.06056	0.8961	BP
13-salmon-2011	GO:0033843	xyloglucan 6-xylosyltransferase activity	7/27 | 2/2	0.05983	0.8961	MF
13-salmon-2011	GO:0009812	flavonoid metabolic process	155/14950 | 2/39	0.06166	0.8994	BP
13-salmon-2011	GO:0055114	oxidation-reduction process	3141/16825 | 13/45	0.06355	0.9139	BP
13-salmon-2011	GO:0042026	protein refolding	103/367 | 3/4	0.06873	0.9613	BP
13-salmon-2011	GO:0052747	sinapyl alcohol dehydrogenase activity	7/401 | 1/4	0.06827	0.9613	MF
15-midnightblue-2011	GO:0010325	raffinose family oligosaccharide biosynthetic process	4/86 | 2/2	0.001642	0.5967	BP
15-midnightblue-2011	GO:0012505	endomembrane system	2211/15486 | 12/33	0.001335	0.5967	CC
15-midnightblue-2011	GO:0002239	response to oomycetes	23/413 | 2/2	0.002974	0.7206	BP
15-midnightblue-2011	GO:0005215	transporter activity	1821/24168 | 9/45	0.005704	0.7791	MF
15-midnightblue-2011	GO:0010331	gibberellin binding	4/46 | 2/2	0.005797	0.7791	MF
15-midnightblue-2011	GO:0042562	hormone binding	66/16986 | 2/31	0.00643	0.7791	MF
15-midnightblue-2011	GO:1901264	carbohydrate derivative transport	138/1712 | 3/7	0.01409	0.9864	BP
15-midnightblue-2011	GO:0016528	sarcoplasm	59/8639 | 2/22	0.009703	0.9864	CC
15-midnightblue-2011	GO:0019840	isoprenoid binding	46/398 | 2/2	0.0131	0.9864	MF
15-midnightblue-2011	GO:0044425	membrane part	11206/13501 | 33/34	0.01404	0.9864	CC
15-midnightblue-2011	GO:0050577	GDP-L-fucose synthase activity	2/401 | 1/3	0.01493	0.9864	MF
19-lightyellow-2011	GO:0042219	cellular modified amino acid catabolic process	30/1192 | 2/3	0.00181	0.8016	BP
19-lightyellow-2011	GO:0030327	prenylated protein catabolic process	2/568 | 1/1	0.003521	0.8016	BP
19-lightyellow-2011	GO:0047912	galacturonokinase activity	1/2534 | 1/7	0.002762	0.8016	MF
6-red-2011	GO:0044281	small molecule metabolic process	4631/16825 | 60/144	0.0001677	0.1365	BP
6-red-2011	GO:1901135	carbohydrate derivative metabolic process	1481/14950 | 27/132	0.0002003	0.1365	BP
6-red-2011	GO:0010280	UDP-L-rhamnose synthase activity	2/14879 | 2/140	8.791e-05	0.1365	MF
6-red-2011	GO:0033478	UDP-rhamnose metabolic process	4/137 | 2/2	0.0006441	0.1881	BP
6-red-2011	GO:0046930	pore complex	4/507 | 2/5	0.0004641	0.1881	CC
6-red-2011	GO:0012505	endomembrane system	2211/15486 | 35/140	0.0005242	0.1881	CC
6-red-2011	GO:0050377	UDP-glucose 4,6-dehydratase activity	3/174 | 2/3	0.0005956	0.1881	MF
6-red-2011	GO:0050597	taxane 10-beta-hydroxylase activity	5/296 | 2/4	0.001356	0.3464	MF
6-red-2011	GO:0003824	catalytic activity	14879/24168 | 140/195	0.00171	0.3882	MF
6-red-2011	GO:0005737	cytoplasm	8639/13440 | 96/127	0.004099	0.8379	CC
6-red-2011	GO:0036297	interstrand cross-link repair	38/464 | 3/5	0.004536	0.8401	BP
6-red-2011	GO:0042157	lipoprotein metabolic process	122/6715 | 5/62	0.005165	0.8401	BP
6-red-2011	GO:1901564	organonitrogen compound metabolic process	8770/12820 | 89/112	0.006165	0.8401	BP
6-red-2011	GO:0008460	dTDP-glucose 4,6-dehydratase activity	8/174 | 2/3	0.005451	0.8401	MF
6-red-2011	GO:0008144	drug binding	3953/16986 | 43/129	0.005818	0.8401	MF
4-yellow-2011	GO:0006793	phosphorus metabolic process	4579/14577 | 394/892	1.059e-16	5.198e-13	BP
4-yellow-2011	GO:0071944	cell periphery	3239/15486 | 284/925	3.352e-13	8.225e-10	CC
4-yellow-2011	GO:0044281	small molecule metabolic process	4631/16825 | 380/1021	2.2e-12	3.599e-09	BP
4-yellow-2011	GO:1901265	nucleoside phosphate binding	5059/10650 | 381/630	1.118e-11	1.372e-08	MF
4-yellow-2011	GO:0043412	macromolecule modification	4780/11646 | 342/641	6.881e-11	6.753e-08	BP
4-yellow-2011	GO:0016020	membrane	13501/21607 | 929/1319	2.514e-10	2.056e-07	CC
4-yellow-2011	GO:0097367	carbohydrate derivative binding	4601/16986 | 358/1005	5.932e-10	4.158e-07	MF
4-yellow-2011	GO:1901564	organonitrogen compound metabolic process	8770/12820 | 593/765	5.796e-09	3.555e-06	BP
4-yellow-2011	GO:0036094	small molecule binding	5348/16986 | 395/1005	3.871e-08	2.11e-05	MF
4-yellow-2011	GO:0006952	defense response	578/2052 | 67/138	1.141e-07	5.597e-05	BP
4-yellow-2011	GO:0008144	drug binding	3953/16986 | 303/1005	1.376e-07	6.139e-05	MF
4-yellow-2011	GO:0044260	cellular macromolecule metabolic process	9958/11072 | 589/617	1.931e-07	7.897e-05	BP
4-yellow-2011	GO:0012505	endomembrane system	2211/15486 | 182/925	2.109e-06	0.0007961	CC
4-yellow-2011	GO:0009607	response to biotic stimulus	444/4571 | 56/316	3.468e-06	0.001215	BP
4-yellow-2011	GO:0016043	cellular component organization	3174/3995 | 149/162	8.326e-06	0.002724	BP
4-yellow-2011	GO:0030246	carbohydrate binding	502/16986 | 54/1005	1.509e-05	0.004627	MF
4-yellow-2011	GO:0003824	catalytic activity	14879/24168 | 974/1462	2.014e-05	0.005813	MF
4-yellow-2011	GO:0005516	calmodulin binding	169/5971 | 26/385	2.494e-05	0.006799	MF
4-yellow-2011	GO:0017144	drug metabolic process	1517/14577 | 129/892	5.545e-05	0.01343	BP
4-yellow-2011	GO:0051179	localization	3794/21478 | 287/1321	5.553e-05	0.01343	BP
4-yellow-2011	GO:0007154	cell communication	2056/17146 | 165/1034	5.749e-05	0.01343	BP
4-yellow-2011	GO:0001871	pattern binding	217/16986 | 28/1005	8.463e-05	0.01807	MF
4-yellow-2011	GO:0005215	transporter activity	1821/24168 | 149/1462	8.469e-05	0.01807	MF
4-yellow-2011	GO:0043168	anion binding	5149/8670 | 381/570	9.114e-05	0.01863	MF
4-yellow-2011	GO:0043167	ion binding	8670/16986 | 570/1005	0.0001151	0.02259	MF
4-yellow-2011	GO:1901135	carbohydrate derivative metabolic process	1481/14950 | 124/910	0.0001252	0.02316	BP
4-yellow-2011	GO:0009605	response to external stimulus	644/4571 | 68/316	0.0001274	0.02316	BP
4-yellow-2011	GO:0002376	immune system process	228/21478 | 29/1321	0.0001654	0.02873	BP
4-yellow-2011	GO:0042537	benzene-containing compound metabolic process	174/6738 | 21/341	0.0001698	0.02873	BP
4-yellow-2011	GO:0031984	organelle subcompartment	1295/4647 | 94/246	0.0001938	0.0317	CC
4-yellow-2011	GO:0016772	transferase activity, transferring phosphorus-containing groups	3436/7002 | 287/507	0.0002499	0.03956	MF
4-yellow-2011	GO:0061024	membrane organization	308/3174 | 28/149	0.000361	0.05536	BP
4-yellow-2011	GO:0031982	vesicle	626/10531 | 54/569	0.0003899	0.05798	CC
4-yellow-2011	GO:0006790	sulfur compound metabolic process	542/14577 | 53/892	0.0004768	0.068	BP
4-yellow-2011	GO:0051704	multi-organism process	814/21478 | 74/1321	0.000485	0.068	BP
4-yellow-2011	GO:0140096	catalytic activity, acting on a protein	4541/14879 | 344/974	0.0004989	0.068	MF
4-yellow-2011	GO:0031463	Cul3-RING ubiquitin ligase complex	5/156 | 3/7	0.000542	0.07188	CC
4-yellow-2011	GO:0016740	transferase activity	7002/14879 | 507/974	0.0007023	0.09059	MF
4-yellow-2011	GO:0003677	DNA binding	3022/5652 | 151/237	0.00072	0.09059	MF
4-yellow-2011	GO:0004568	chitinase activity	55/696 | 11/49	0.0007789	0.09556	MF
4-yellow-2011	GO:0015802	basic amino acid transport	9/135 | 5/15	0.0008357	0.09778	BP
4-yellow-2011	GO:1901615	organic hydroxy compound metabolic process	493/14950 | 48/910	0.0008558	0.09778	BP
4-yellow-2011	GO:0055081	anion homeostasis	19/347 | 6/24	0.0008568	0.09778	BP
4-yellow-2011	GO:0023052	signaling	1794/21478 | 142/1321	0.0009801	0.1045	BP
4-yellow-2011	GO:0016301	kinase activity	3033/3436 | 269/287	0.0009644	0.1045	MF
4-yellow-2011	GO:0016773	phosphotransferase activity, alcohol group as acceptor	2539/3436 | 234/287	0.0009772	0.1045	MF
4-yellow-2011	GO:0071917	triose-phosphate transmembrane transporter activity	7/1784 | 4/146	0.001241	0.1295	MF
4-yellow-2011	GO:0072328	alkene binding	15/16986 | 5/1005	0.001309	0.1338	MF
4-yellow-2011	GO:0043227	membrane-bounded organelle	10531/11541 | 569/602	0.001356	0.1357	CC
4-yellow-2011	GO:0070271	protein complex biogenesis	437/2114 | 27/76	0.001621	0.1591	BP
4-yellow-2011	GO:0005975	carbohydrate metabolic process	1842/14127 | 140/851	0.001773	0.1699	BP
4-yellow-2011	GO:0005342	organic acid transmembrane transporter activity	124/1784 | 20/146	0.0018	0.1699	MF
4-yellow-2011	GO:0015807	L-amino acid transport	15/135 | 6/15	0.00189	0.175	BP
4-yellow-2011	GO:0042641	actomyosin	2/124 | 2/6	0.001967	0.1755	CC
4-yellow-2011	GO:0015174	basic amino acid transmembrane transporter activity	9/96 | 5/13	0.00195	0.1755	MF
4-yellow-2011	GO:0043492	ATPase activity, coupled to movement of substances	402/631 | 34/40	0.002064	0.1809	MF
4-yellow-2011	GO:0042726	flavin-containing compound metabolic process	124/2572 | 16/153	0.002228	0.1904	BP
4-yellow-2011	GO:0098796	membrane protein complex	762/1320 | 56/76	0.00225	0.1904	CC
4-yellow-2011	GO:0051592	response to calcium ion	8/286 | 4/25	0.002537	0.211	BP
4-yellow-2011	GO:0072524	pyridine-containing compound metabolic process	415/2572 | 38/153	0.002809	0.2276	BP
4-yellow-2011	GO:0018209	peptidyl-serine modification	132/832 | 15/46	0.002876	0.2276	BP
4-yellow-2011	GO:0098588	bounding membrane of organelle	988/1412 | 86/105	0.002873	0.2276	CC
4-yellow-2011	GO:0021700	developmental maturation	88/1811 | 10/76	0.002954	0.2301	BP
4-yellow-2011	GO:0051649	establishment of localization in cell	926/1047 | 77/79	0.003031	0.2324	BP
4-yellow-2011	GO:0098657	import into cell	99/3602 | 16/277	0.003164	0.2388	BP
4-yellow-2011	GO:0046912	transferase activity, transferring acyl groups, acyl groups converted into alkyl on transfer	48/849 | 8/47	0.003349	0.249	MF
4-yellow-2011	GO:0003867	4-aminobutyrate transaminase activity	2/169 | 2/11	0.003874	0.2828	MF
4-yellow-2011	GO:0005326	neurotransmitter transporter activity	9/1821 | 4/149	0.003919	0.2828	MF
4-yellow-2011	GO:0010256	endomembrane system organization	151/3174 | 15/149	0.004134	0.294	BP
4-yellow-2011	GO:0006333	chromatin assembly or disassembly	120/523 | 12/25	0.004229	0.2964	BP
4-yellow-2011	GO:0009332	glutamate-tRNA ligase complex	16/911 | 4/41	0.004347	0.2967	CC
4-yellow-2011	GO:0003993	acid phosphatase activity	87/537 | 14/43	0.004353	0.2967	MF
4-yellow-2011	GO:0005507	copper ion binding	270/2056 | 24/107	0.004505	0.3028	MF
4-yellow-2011	GO:0038199	ethylene receptor activity	15/361 | 5/30	0.004705	0.312	MF
4-yellow-2011	GO:0015179	L-amino acid transmembrane transporter activity	15/96 | 6/13	0.004872	0.3188	MF
4-yellow-2011	GO:0006836	neurotransmitter transport	10/3602 | 4/277	0.004956	0.32	BP
4-yellow-2011	GO:0031467	Cul7-RING ubiquitin ligase complex	3/156 | 2/7	0.005098	0.3207	CC
4-yellow-2011	GO:0031462	Cul2-RING ubiquitin ligase complex	3/156 | 2/7	0.005098	0.3207	CC
4-yellow-2011	GO:0006424	glutamyl-tRNA aminoacylation	16/146 | 4/8	0.005295	0.3248	BP
4-yellow-2011	GO:0004818	glutamate-tRNA ligase activity	16/146 | 4/8	0.005295	0.3248	MF
4-yellow-2011	GO:0017137	Rab GTPase binding	74/173 | 11/14	0.005376	0.3257	MF
4-yellow-2011	GO:0015238	drug transmembrane transporter activity	74/1784 | 13/146	0.005634	0.3371	MF
4-yellow-2011	GO:0072521	purine-containing compound metabolic process	803/2452 | 60/140	0.00638	0.3772	BP
4-yellow-2011	GO:0008509	anion transmembrane transporter activity	324/1063 | 41/97	0.006617	0.3865	MF
4-yellow-2011	GO:0016841	ammonia-lyase activity	28/68 | 7/8	0.006828	0.3942	MF
4-yellow-2011	GO:0008028	monocarboxylic acid transmembrane transporter activity	13/124 | 6/20	0.006949	0.3965	MF
4-yellow-2011	GO:0015729	oxaloacetate transport	8/57 | 3/4	0.007124	0.4018	BP
4-yellow-2011	GO:0032350	regulation of hormone metabolic process	30/72 | 7/8	0.007633	0.4256	BP
4-yellow-2011	GO:0005509	calcium ion binding	473/4352 | 41/260	0.007955	0.4386	MF
4-yellow-2011	GO:0015748	organophosphate ester transport	106/1712 | 16/138	0.008688	0.4737	BP
4-yellow-2011	GO:0015700	arsenite transport	8/196 | 4/24	0.008806	0.4749	BP
4-yellow-2011	GO:0050896	response to stimulus	4571/21478 | 316/1321	0.00917	0.4811	BP
4-yellow-2011	GO:0016050	vesicle organization	138/2013 | 13/93	0.009206	0.4811	BP
4-yellow-2011	GO:0006399	tRNA metabolic process	357/659 | 15/18	0.009216	0.4811	BP
4-yellow-2011	GO:0015717	triose phosphate transport	7/56 | 4/9	0.009414	0.4863	BP
4-yellow-2011	GO:0042873	aldonate transport	8/31 | 4/5	0.009805	0.4966	BP
4-yellow-2011	GO:0015105	arsenite transmembrane transporter activity	8/140 | 4/18	0.009896	0.4966	MF
4-yellow-2011	GO:0003779	actin binding	173/415 | 16/24	0.009918	0.4966	MF
4-yellow-2011	GO:0051186	cofactor metabolic process	1260/14577 | 97/892	0.01009	0.4972	BP
4-yellow-2011	GO:0006820	anion transport	471/1494 | 52/126	0.01013	0.4972	BP
4-yellow-2011	GO:0005310	dicarboxylic acid transmembrane transporter activity	18/124 | 7/20	0.01028	0.4993	MF
4-yellow-2011	GO:0005829	cytosol	1752/7267 | 117/402	0.01039	0.5001	CC
4-yellow-2011	GO:0006040	amino sugar metabolic process	105/1481 | 16/124	0.01099	0.5185	BP
4-yellow-2011	GO:0044815	DNA packaging complex	134/5925 | 13/282	0.01094	0.5185	CC
4-yellow-2011	GO:0004015	adenosylmethionine-8-amino-7-oxononanoate transaminase activity	3/169 | 2/11	0.01121	0.5237	MF
4-yellow-2011	GO:0006413	translational initiation	280/1270 | 14/35	0.01163	0.528	BP
4-yellow-2011	GO:0015709	thiosulfate transport	5/73 | 3/9	0.01182	0.528	BP
4-yellow-2011	GO:0042493	response to drug	298/2071 | 32/151	0.01184	0.528	BP
4-yellow-2011	GO:0004871	signal transducer activity	482/24168 | 42/1462	0.01143	0.528	MF
4-yellow-2011	GO:0042084	5-methyltetrahydrofolate-dependent methyltransferase activity	4/670 | 2/31	0.01174	0.528	MF
4-yellow-2011	GO:0009820	alkaloid metabolic process	139/8770 | 17/593	0.01233	0.5365	BP
4-yellow-2011	GO:0047874	dolichyldiphosphatase activity	4/1529 | 2/72	0.01234	0.5365	MF
4-yellow-2011	GO:0001228	transcriptional activator activity, RNA polymerase II transcription regulatory region sequence-specific DNA binding	47/95 | 6/6	0.01235	0.5365	MF
4-yellow-2011	GO:0097437	maintenance of dormancy	6/22 | 3/3	0.01299	0.559	BP
4-yellow-2011	GO:0000910	cytokinesis	96/156 | 12/13	0.01334	0.5666	BP
4-yellow-2011	GO:1900673	olefin metabolic process	131/14950 | 15/910	0.01345	0.5666	BP
4-yellow-2011	GO:0015605	organophosphate ester transmembrane transporter activity	48/1784 | 9/146	0.01351	0.5666	MF
4-yellow-2011	GO:0003960	NADPH:quinone reductase activity	8/161 | 3/12	0.0145	0.6028	MF
4-yellow-2011	GO:0008061	chitin binding	42/3769 | 8/297	0.015	0.6186	MF
4-yellow-2011	GO:0042562	hormone binding	66/16986 | 9/1005	0.01524	0.6233	MF
4-yellow-2011	GO:0072523	purine-containing compound catabolic process	21/61 | 5/6	0.01564	0.6315	BP
4-yellow-2011	GO:0048856	anatomical structure development	1533/1811 | 71/76	0.01579	0.6315	BP
4-yellow-2011	GO:0046415	urate metabolic process	3/370 | 2/28	0.01583	0.6315	BP
4-yellow-2011	GO:0051648	vesicle localization	36/197 | 6/13	0.01611	0.6364	BP
4-yellow-2011	GO:0016192	vesicle-mediated transport	651/3602 | 64/277	0.01637	0.6364	BP
4-yellow-2011	GO:0030135	coated vesicle	183/588 | 24/53	0.01645	0.6364	CC
4-yellow-2011	GO:0015117	thiosulfate transmembrane transporter activity	5/81 | 3/11	0.01647	0.6364	MF
4-yellow-2011	GO:0015980	energy derivation by oxidation of organic compounds	338/659 | 31/46	0.01665	0.6385	BP
4-yellow-2011	GO:0005515	protein binding	5971/16986 | 385/1005	0.01715	0.6522	MF
4-yellow-2011	GO:0051606	detection of stimulus	68/4571 | 10/316	0.01731	0.6535	BP
4-yellow-2011	GO:0006325	chromatin organization	523/776 | 25/29	0.01788	0.6662	BP
4-yellow-2011	GO:0008172	S-methyltransferase activity	23/670 | 4/31	0.01792	0.6662	MF
4-yellow-2011	GO:0019748	secondary metabolic process	264/16825 | 25/1021	0.01833	0.6722	BP
4-yellow-2011	GO:0043090	amino acid import	6/135 | 3/15	0.01836	0.6722	BP
4-yellow-2011	GO:0090502	RNA phosphodiester bond hydrolysis, endonucleolytic	211/301 | 11/11	0.01854	0.6738	BP
4-yellow-2011	GO:0005667	transcription factor complex	1391/3620 | 85/185	0.01939	0.6995	CC
4-yellow-2011	GO:0048475	coated membrane	144/13501 | 17/929	0.02025	0.7224	CC
4-yellow-2011	GO:0016887	ATPase activity	799/1438 | 47/69	0.02032	0.7224	MF
4-yellow-2011	GO:0010420	polyprenyldihydroxybenzoate methyltransferase activity	5/328 | 2/16	0.02051	0.7241	MF
4-yellow-2011	GO:0065008	regulation of biological quality	1381/7228 | 98/425	0.02075	0.7246	BP
4-yellow-2011	GO:0015800	acidic amino acid transport	11/135 | 4/15	0.02082	0.7246	BP
4-yellow-2011	GO:0048609	multicellular organismal reproductive process	109/210 | 12/15	0.02106	0.7277	BP
4-yellow-2011	GO:0003992	N2-acetyl-L-ornithine:2-oxoglutarate 5-aminotransferase activity	4/169 | 2/11	0.02161	0.7414	MF
4-yellow-2011	GO:0009815	1-aminocyclopropane-1-carboxylate oxidase activity	9/59 | 3/5	0.02184	0.7441	MF
4-yellow-2011	GO:0045333	cellular respiration	301/338 | 31/31	0.02294	0.7722	BP
4-yellow-2011	GO:0003846	2-acylglycerol O-acyltransferase activity	9/72 | 3/6	0.02298	0.7722	MF
4-yellow-2011	GO:0016070	RNA metabolic process	4259/5118 | 176/199	0.02396	0.7841	BP
4-yellow-2011	GO:0009723	response to ethylene	108/933 | 12/57	0.02411	0.7841	BP
4-yellow-2011	GO:0071103	DNA conformation change	230/776 | 14/29	0.02413	0.7841	BP
4-yellow-2011	GO:0000785	chromatin	434/665 | 22/26	0.02365	0.7841	CC
4-yellow-2011	GO:0098805	whole membrane	753/13501 | 66/929	0.0241	0.7841	CC
4-yellow-2011	GO:0051020	GTPase binding	210/576 | 17/31	0.02476	0.7993	MF
4-yellow-2011	GO:0008135	translation factor activity, RNA binding	353/1877 | 15/48	0.02507	0.8033	MF
4-yellow-2011	GO:0008455	alpha-1,6-mannosylglycoprotein 2-beta-N-acetylglucosaminyltransferase activity	6/35 | 2/2	0.02521	0.8033	MF
4-yellow-2011	GO:0001888	glucuronyl-galactosyl-proteoglycan 4-alpha-N-acetylglucosaminyltransferase activity	4/124 | 2/9	0.0262	0.8294	MF
4-yellow-2011	GO:0048487	beta-tubulin binding	8/259 | 2/9	0.02702	0.8494	MF
4-yellow-2011	GO:0003878	ATP citrate synthase activity	5/48 | 3/8	0.02718	0.8494	MF
4-yellow-2011	GO:0031349	positive regulation of defense response	32/56 | 6/6	0.02791	0.8668	BP
4-yellow-2011	GO:0009051	pentose-phosphate shunt, oxidative branch	16/146 | 4/12	0.02818	0.8697	BP
4-yellow-2011	GO:0006438	valyl-tRNA aminoacylation	14/146 | 3/8	0.02978	0.9077	BP
4-yellow-2011	GO:0004832	valine-tRNA ligase activity	14/146 | 3/8	0.02978	0.9077	MF
4-yellow-2011	GO:0009448	gamma-aminobutyric acid metabolic process	4/101 | 2/8	0.03063	0.9143	BP
4-yellow-2011	GO:0006022	aminoglycan metabolic process	169/745 | 19/56	0.03084	0.9143	BP
4-yellow-2011	GO:0042579	microbody	216/5641 | 19/314	0.03093	0.9143	CC
4-yellow-2011	GO:0008047	enzyme activator activity	181/593 | 17/37	0.0302	0.9143	MF
4-yellow-2011	GO:0008194	UDP-glycosyltransferase activity	540/1077 | 47/77	0.03064	0.9143	MF
4-yellow-2011	GO:0046982	protein heterodimerization activity	165/732 | 15/42	0.03205	0.9416	MF
4-yellow-2011	GO:0016405	CoA-ligase activity	51/136 | 7/10	0.03289	0.9606	MF
4-yellow-2011	GO:0042085	5-methyltetrahydropteroyltri-L-glutamate-dependent methyltransferase activity	16/670 | 3/31	0.03337	0.9677	MF
4-yellow-2011	GO:0080044	quercetin 7-O-glucosyltransferase activity	82/258 | 11/21	0.03372	0.9677	MF
4-yellow-2011	GO:0080043	quercetin 3-O-glucosyltransferase activity	82/258 | 11/21	0.03372	0.9677	MF
4-yellow-2011	GO:0051336	regulation of hydrolase activity	365/835 | 32/57	0.03475	0.9914	BP
4-yellow-2011	GO:0006425	glutaminyl-tRNA aminoacylation	6/146 | 2/8	0.03544	0.9938	BP
4-yellow-2011	GO:0005737	cytoplasm	8639/13440 | 495/734	0.03544	0.9938	CC
4-yellow-2011	GO:0004819	glutamine-tRNA ligase activity	6/146 | 2/8	0.03544	0.9938	MF
4-yellow-2011	GO:0043632	modification-dependent macromolecule catabolic process	583/901 | 33/42	0.03574	0.9964	BP
7-black-2011	GO:0016629	12-oxophytodienoate reductase activity	4/396 | 2/3	0.0002294	0.4085	MF
1-turquoise-2011	GO:0009536	plastid	1832/5641 | 675/1301	2.149e-62	1.498e-58	CC
1-turquoise-2011	GO:0009579	thylakoid	503/13440 | 230/2691	2.589e-40	9.023e-37	CC
1-turquoise-2011	GO:0015979	photosynthesis	344/14577 | 156/2722	1.845e-30	4.287e-27	BP
1-turquoise-2011	GO:0043226	organelle	11541/21607 | 2330/3779	1.619e-29	2.821e-26	CC
1-turquoise-2011	GO:0005623	cell	15486/21607 | 2940/3779	3.917e-21	5.461e-18	CC
1-turquoise-2011	GO:0005622	intracellular	13461/15486 | 2694/2940	8.366e-19	9.72e-16	CC
1-turquoise-2011	GO:0031975	envelope	972/15486 | 277/2940	6.69e-14	6.662e-11	CC
1-turquoise-2011	GO:0006396	RNA processing	1081/3798 | 292/748	1.799e-12	1.568e-09	BP
1-turquoise-2011	GO:0044422	organelle part	5098/11541 | 1177/2330	3.453e-12	2.674e-09	CC
1-turquoise-2011	GO:0009657	plastid organization	215/2013 | 84/402	4.786e-12	3.337e-09	BP
1-turquoise-2011	GO:0034641	cellular nitrogen compound metabolic process	7616/12334 | 1550/2288	2.464e-11	1.562e-08	BP
1-turquoise-2011	GO:0003723	RNA binding	1877/5652 | 430/1024	4.968e-11	2.886e-08	MF
1-turquoise-2011	GO:0009987	cellular process	17146/21478 | 3149/3776	5.258e-10	2.82e-07	BP
1-turquoise-2011	GO:0008152	metabolic process	16825/21478 | 3094/3776	1.009e-09	5.023e-07	BP
1-turquoise-2011	GO:0032991	macromolecular complex	5925/21607 | 1176/3779	1.561e-08	7.254e-06	CC
1-turquoise-2011	GO:0005515	protein binding	5971/16986 | 1183/3003	5.454e-08	2.376e-05	MF
1-turquoise-2011	GO:0016168	chlorophyll binding	85/777 | 33/129	1.258e-07	5.159e-05	MF
1-turquoise-2011	GO:0019637	organophosphate metabolic process	1377/4271 | 293/725	2.19e-07	8.48e-05	BP
1-turquoise-2011	GO:0034660	ncRNA metabolic process	659/4259 | 179/851	7.34e-07	0.0002693	BP
1-turquoise-2011	GO:0018298	protein-chromophore linkage	89/4283 | 33/698	1.368e-06	0.000477	BP
1-turquoise-2011	GO:0015976	carbon utilization	173/21478 | 56/3776	1.63e-06	0.0004998	BP
1-turquoise-2011	GO:1901360	organic cyclic compound metabolic process	7133/14950 | 1422/2749	1.721e-06	0.0004998	BP
1-turquoise-2011	GO:0016741	transferase activity, transferring one-carbon groups	693/7002 | 164/1194	1.687e-06	0.0004998	MF
1-turquoise-2011	GO:0016853	isomerase activity	535/14879 | 138/2650	1.712e-06	0.0004998	MF
1-turquoise-2011	GO:0140098	catalytic activity, acting on RNA	749/14879 | 182/2650	2.783e-06	0.000776	MF
1-turquoise-2011	GO:0044435	plastid part	997/1121 | 406/431	3.269e-06	0.0008765	CC
1-turquoise-2011	GO:0005737	cytoplasm	8639/13440 | 1829/2691	3.919e-06	0.001012	CC
1-turquoise-2011	GO:0044444	cytoplasmic part	7267/8639 | 1599/1829	5.048e-06	0.001257	CC
1-turquoise-2011	GO:0009451	RNA modification	538/975 | 169/252	6.219e-06	0.001495	BP
1-turquoise-2011	GO:0010467	gene expression	4850/11646 | 978/2134	8.49e-06	0.001973	BP
1-turquoise-2011	GO:0006091	generation of precursor metabolites and energy	941/14577 | 227/2722	9.948e-06	0.002215	BP
1-turquoise-2011	GO:0009768	photosynthesis, light harvesting in photosystem I	22/70 | 17/27	1.017e-05	0.002215	BP
1-turquoise-2011	GO:0006725	cellular aromatic compound metabolic process	6800/14577 | 1370/2722	1.094e-05	0.002311	BP
1-turquoise-2011	GO:0071840	cellular component organization or biogenesis	4029/21478 | 802/3776	1.179e-05	0.002417	BP
1-turquoise-2011	GO:0046483	heterocycle metabolic process	6803/14577 | 1369/2722	1.468e-05	0.002924	BP
1-turquoise-2011	GO:0006081	cellular aldehyde metabolic process	308/13794 | 86/2559	3.115e-05	0.006032	BP
1-turquoise-2011	GO:0016779	nucleotidyltransferase activity	417/3436 | 94/534	3.589e-05	0.006761	MF
1-turquoise-2011	GO:0009526	plastid envelope	443/482 | 184/188	3.905e-05	0.007164	CC
1-turquoise-2011	GO:0099080	supramolecular complex	305/21607 | 80/3779	7.89e-05	0.0141	CC
1-turquoise-2011	GO:0016021	integral component of membrane	10773/10846 | 1786/1788	0.0002214	0.03858	CC
1-turquoise-2011	GO:0009314	response to radiation	412/1024 | 105/205	0.000248	0.04086	BP
1-turquoise-2011	GO:0032259	methylation	714/16825 | 168/3094	0.0002556	0.04086	BP
1-turquoise-2011	GO:0018193	peptidyl-amino acid modification	832/4283 | 170/698	0.0002579	0.04086	BP
1-turquoise-2011	GO:0030076	light-harvesting complex	5/3620 | 5/690	0.0002487	0.04086	CC
1-turquoise-2011	GO:0006974	cellular response to DNA damage stimulus	495/873 | 128/189	0.0003302	0.05115	BP
1-turquoise-2011	GO:0043231	intracellular membrane-bounded organelle	10363/10514 | 2107/2122	0.0005187	0.0786	CC
1-turquoise-2011	GO:0030388	fructose 1,6-bisphosphate metabolic process	16/913 | 10/203	0.0005448	0.07921	BP
1-turquoise-2011	GO:0007017	microtubule-based process	396/17146 | 99/3149	0.0005454	0.07921	BP
1-turquoise-2011	GO:0043572	plastid fission	38/283 | 17/62	0.000593	0.08437	BP
1-turquoise-2011	GO:1901259	chloroplast rRNA processing	14/320 | 9/71	0.0006401	0.08924	BP
1-turquoise-2011	GO:0015631	tubulin binding	259/415 | 72/94	0.0007445	0.1018	MF
1-turquoise-2011	GO:0032787	monocarboxylic acid metabolic process	987/3275 | 215/605	0.0008919	0.1196	BP
1-turquoise-2011	GO:0043335	protein unfolding	4/17146 | 4/3149	0.001136	0.1494	BP
1-turquoise-2011	GO:0034473	U1 snRNA 3-end processing	5/19 | 4/4	0.00129	0.1635	BP
1-turquoise-2011	GO:0034476	U5 snRNA 3-end processing	5/19 | 4/4	0.00129	0.1635	BP
1-turquoise-2011	GO:0051182	coenzyme transport	14/84 | 8/18	0.0014	0.1743	BP
1-turquoise-2011	GO:0006563	L-serine metabolic process	168/1598 | 41/253	0.001504	0.182	BP
1-turquoise-2011	GO:0047134	protein-disulfide reductase activity	16/71 | 9/17	0.001514	0.182	MF
1-turquoise-2011	GO:0008379	thioredoxin peroxidase activity	5/27 | 5/9	0.001561	0.1844	MF
1-turquoise-2011	GO:0008270	zinc ion binding	1182/2056 | 242/376	0.001633	0.1897	MF
1-turquoise-2011	GO:0031974	membrane-enclosed lumen	1479/21607 | 301/3779	0.001759	0.201	CC
1-turquoise-2011	GO:0051291	protein heterooligomerization	6/94 | 5/21	0.001891	0.2126	BP
1-turquoise-2011	GO:0009066	aspartate family amino acid metabolic process	393/2310 | 88/396	0.00195	0.2157	BP
1-turquoise-2011	GO:0019205	nucleobase-containing compound kinase activity	102/3033 | 26/439	0.002033	0.2215	MF
1-turquoise-2011	GO:0070413	trehalose metabolism in response to stress	13/47 | 7/10	0.002127	0.2227	BP
1-turquoise-2011	GO:0045595	regulation of cell differentiation	25/73 | 9/12	0.002134	0.2227	BP
1-turquoise-2011	GO:0042578	phosphoric ester hydrolase activity	652/1567 | 142/288	0.002154	0.2227	MF
1-turquoise-2011	GO:0001882	nucleoside binding	465/4578 | 102/778	0.002172	0.2227	MF
1-turquoise-2011	GO:0032153	cell division site	9/15486 | 6/2940	0.002307	0.233	CC
1-turquoise-2011	GO:2001070	starch binding	47/217 | 15/36	0.00238	0.237	MF
1-turquoise-2011	GO:0051185	coenzyme transmembrane transporter activity	11/71 | 7/17	0.002651	0.257	MF
1-turquoise-2011	GO:0019001	guanyl nucleotide binding	454/4527 | 99/766	0.002654	0.257	MF
1-turquoise-2011	GO:0006000	fructose metabolic process	154/525 | 49/123	0.002838	0.2674	BP
1-turquoise-2011	GO:0003906	DNA-(apurinic or apyrimidinic site) lyase activity	29/57 | 12/14	0.002806	0.2674	MF
1-turquoise-2011	GO:0016122	xanthophyll metabolic process	9/51 | 6/12	0.002975	0.2765	BP
1-turquoise-2011	GO:0006950	response to stress	2052/4571 | 391/792	0.003051	0.2765	BP
1-turquoise-2011	GO:0006399	tRNA metabolic process	357/659 | 113/179	0.003055	0.2765	BP
1-turquoise-2011	GO:0009438	methylglyoxal metabolic process	24/66 | 10/14	0.003237	0.2843	BP
1-turquoise-2011	GO:0007346	regulation of mitotic cell cycle	139/198 | 29/32	0.003241	0.2843	BP
1-turquoise-2011	GO:0005198	structural molecule activity	873/24168 | 183/4207	0.003263	0.2843	MF
1-turquoise-2011	GO:0033554	cellular response to stress	873/1282 | 189/251	0.003531	0.2896	BP
1-turquoise-2011	GO:0044436	thylakoid part	416/503 | 202/230	0.003518	0.2896	CC
1-turquoise-2011	GO:0008453	alanine-glyoxylate transaminase activity	7/169 | 5/33	0.003388	0.2896	MF
1-turquoise-2011	GO:0016673	oxidoreductase activity, acting on a sulfur group of donors, iron-sulfur protein as acceptor	12/189 | 7/39	0.003448	0.2896	MF
1-turquoise-2011	GO:0009011	starch synthase activity	3/311 | 3/48	0.003484	0.2896	MF
1-turquoise-2011	GO:0010345	suberin biosynthetic process	11/98 | 5/12	0.003626	0.2939	BP
1-turquoise-2011	GO:0003676	nucleic acid binding	5652/10650 | 1024/1831	0.003824	0.3064	MF
1-turquoise-2011	GO:0000959	mitochondrial RNA metabolic process	52/4259 | 19/851	0.003927	0.3076	BP
1-turquoise-2011	GO:0019904	protein domain specific binding	75/5971 | 25/1183	0.003889	0.3076	MF
1-turquoise-2011	GO:0006383	transcription by RNA polymerase III	80/2669 | 23/443	0.004055	0.3083	BP
1-turquoise-2011	GO:0010026	trichome differentiation	107/179 | 24/29	0.004109	0.3083	BP
1-turquoise-2011	GO:0031425	chloroplast RNA processing	19/1081 | 11/292	0.004113	0.3083	BP
1-turquoise-2011	GO:0016723	oxidoreductase activity, oxidizing metal ions, NAD or NADP as acceptor	6/87 | 4/13	0.004016	0.3083	MF
1-turquoise-2011	GO:0005983	starch catabolic process	15/77 | 7/14	0.004279	0.3164	BP
1-turquoise-2011	GO:0051186	cofactor metabolic process	1260/14577 | 271/2722	0.004312	0.3164	BP
1-turquoise-2011	GO:0031498	chromatin disassembly	3/31 | 3/6	0.004449	0.3231	BP
1-turquoise-2011	GO:0010608	posttranscriptional regulation of gene expression	538/3126 | 114/537	0.004666	0.3353	BP
1-turquoise-2011	GO:0070887	cellular response to chemical stimulus	1102/1242 | 198/211	0.004799	0.3414	BP
1-turquoise-2011	GO:0003825	alpha,alpha-trehalose-phosphate synthase (UDP-forming) activity	20/258 | 8/40	0.005132	0.3614	MF
1-turquoise-2011	GO:0006928	movement of cell or subcellular component	170/17146 | 45/3149	0.00552	0.3848	BP
1-turquoise-2011	GO:0032544	plastid translation	15/46 | 11/20	0.005598	0.3864	BP
1-turquoise-2011	GO:0030983	mismatched DNA binding	50/440 | 18/91	0.005682	0.3883	MF
1-turquoise-2011	GO:0052880	oxidoreductase activity, acting on diphenols and related substances as donors, with copper protein as acceptor	6/199 | 4/31	0.005888	0.3985	MF
1-turquoise-2011	GO:0009628	response to abiotic stimulus	1024/4571 | 205/792	0.006043	0.4012	BP
1-turquoise-2011	GO:0016783	sulfurtransferase activity	57/104 | 17/21	0.006006	0.4012	MF
1-turquoise-2011	GO:0009507	chloroplast	1748/1832 | 655/675	0.006559	0.4273	CC
1-turquoise-2011	GO:0045156	electron transporter, transferring electrons within the cyclic electron transport pathway of photosynthesis activity	50/376 | 16/67	0.006507	0.4273	MF
1-turquoise-2011	GO:0016651	oxidoreductase activity, acting on NAD(P)H	268/3136 | 66/586	0.006929	0.4472	MF
1-turquoise-2011	GO:0010857	calcium-dependent protein kinase activity	52/2300 | 14/311	0.007118	0.4552	MF
1-turquoise-2011	GO:0042182	ketone catabolic process	24/66 | 10/15	0.007382	0.4598	BP
1-turquoise-2011	GO:0052546	cell wall pectin metabolic process	21/47 | 10/13	0.00739	0.4598	BP
1-turquoise-2011	GO:0072598	protein localization to chloroplast	51/421 | 16/74	0.007467	0.4598	BP
1-turquoise-2011	GO:0006013	mannose metabolic process	160/525 | 49/123	0.007469	0.4598	BP
1-turquoise-2011	GO:0043609	regulation of carbon utilization	3/57 | 3/12	0.007519	0.4598	BP
1-turquoise-2011	GO:0046496	nicotinamide nucleotide metabolic process	362/389 | 86/87	0.007774	0.4672	BP
1-turquoise-2011	GO:0034715	pICln-Sm protein complex	8/51 | 5/11	0.007755	0.4672	CC
1-turquoise-2011	GO:0051002	ligase activity, forming nitrogen-metal bonds	25/679 | 10/124	0.008016	0.4776	MF
1-turquoise-2011	GO:0005615	extracellular space	125/166 | 16/16	0.008274	0.4847	CC
1-turquoise-2011	GO:0051920	peroxiredoxin activity	31/244 | 10/37	0.008224	0.4847	MF
1-turquoise-2011	GO:0031145	anaphase-promoting complex-dependent catabolic process	17/305 | 6/36	0.008391	0.4874	BP
1-turquoise-2011	GO:0032986	protein-DNA complex disassembly	3/40 | 3/9	0.008502	0.4883	BP
1-turquoise-2011	GO:0104004	cellular response to environmental stimulus	130/2974 | 34/525	0.008545	0.4883	BP
1-turquoise-2011	GO:0003774	motor activity	204/1438 | 53/280	0.008651	0.4903	MF
1-turquoise-2011	GO:1990904	ribonucleoprotein complex	1607/5925 | 352/1176	0.008913	0.4987	CC
1-turquoise-2011	GO:0019237	centromeric DNA binding	4/304 | 3/42	0.008942	0.4987	MF
1-turquoise-2011	GO:0009617	response to bacterium	199/413 | 40/64	0.009082	0.5025	BP
1-turquoise-2011	GO:0016810	hydrolase activity, acting on carbon-nitrogen (but not peptide) bonds	250/5416 | 61/997	0.009324	0.5118	MF
1-turquoise-2011	GO:0008213	protein alkylation	187/4283 | 43/698	0.009414	0.5127	BP
1-turquoise-2011	GO:0044275	cellular carbohydrate catabolic process	139/223 | 29/36	0.009526	0.5148	BP
1-turquoise-2011	GO:0098660	inorganic ion transmembrane transport	732/1018 | 126/158	0.009671	0.5186	BP
1-turquoise-2011	GO:0004567	beta-mannosidase activity	21/63 | 8/12	0.00992	0.5279	MF
1-turquoise-2011	GO:0009058	biosynthetic process	7042/16825 | 1353/3094	0.01023	0.5382	BP
1-turquoise-2011	GO:0006090	pyruvate metabolic process	407/987 | 104/215	0.01027	0.5382	BP
1-turquoise-2011	GO:0034754	cellular hormone metabolic process	135/281 | 27/41	0.01047	0.5448	BP
1-turquoise-2011	GO:0019203	carbohydrate phosphatase activity	72/537 | 23/111	0.01071	0.5529	MF
1-turquoise-2011	GO:0045787	positive regulation of cell cycle	39/118 | 14/26	0.01142	0.5853	BP
1-turquoise-2011	GO:0008886	glyceraldehyde-3-phosphate dehydrogenase (NADP+) (non-phosphorylating) activity	3/124 | 3/29	0.01178	0.5995	MF
1-turquoise-2011	GO:0008214	protein dealkylation	33/4283 | 11/698	0.01226	0.6191	BP
1-turquoise-2011	GO:0000096	sulfur amino acid metabolic process	172/215 | 33/35	0.01253	0.6232	BP
1-turquoise-2011	GO:0051083	de novo cotranslational protein folding	3/78 | 3/19	0.01274	0.6232	BP
1-turquoise-2011	GO:0043623	cellular protein complex assembly	327/343 | 80/80	0.01278	0.6232	BP
1-turquoise-2011	GO:0016906	sterol 3-beta-glucosyltransferase activity	4/258 | 3/40	0.01245	0.6232	MF
1-turquoise-2011	GO:0004645	phosphorylase activity	26/731 | 9/115	0.01278	0.6232	MF
1-turquoise-2011	GO:0006080	substituted mannan metabolic process	12/905 | 6/168	0.01294	0.6262	BP
1-turquoise-2011	GO:0017144	drug metabolic process	1517/14577 | 316/2722	0.01317	0.6262	BP
1-turquoise-2011	GO:0004809	tRNA (guanine-N2-)-methyltransferase activity	13/28 | 5/5	0.0131	0.6262	MF
1-turquoise-2011	GO:0003690	double-stranded DNA binding	440/3022 | 91/509	0.01324	0.6262	MF
1-turquoise-2011	GO:0102202	soladodine glucosyltransferase activity	4/731 | 3/115	0.01347	0.6262	MF
1-turquoise-2011	GO:0102203	brassicasterol glucosyltransferase activity	4/731 | 3/115	0.01347	0.6262	MF
1-turquoise-2011	GO:0102205	cholesterol allpha-glucosyltransferase activity	4/731 | 3/115	0.01347	0.6262	MF
1-turquoise-2011	GO:0009080	pyruvate family amino acid catabolic process	2/47 | 2/6	0.01388	0.6406	BP
1-turquoise-2011	GO:0010396	rhamnogalacturonan II metabolic process	4/197 | 3/32	0.01404	0.6438	BP
1-turquoise-2011	GO:1990937	xylan acetylation	5/43 | 3/6	0.01442	0.657	BP
1-turquoise-2011	GO:0006089	lactate metabolic process	29/216 | 12/50	0.01481	0.6663	BP
1-turquoise-2011	GO:0016604	nuclear body	79/531 | 25/114	0.01479	0.6663	CC
1-turquoise-2011	GO:0006812	cation transport	1041/1494 | 168/221	0.01492	0.6667	BP
1-turquoise-2011	GO:0098687	chromosomal region	135/665 | 36/130	0.01513	0.6716	CC
1-turquoise-2011	GO:0008641	ubiquitin-like modifier activating enzyme activity	90/136 | 17/19	0.01525	0.673	MF
1-turquoise-2011	GO:0042440	pigment metabolic process	236/16825 | 57/3094	0.01545	0.6775	BP
1-turquoise-2011	GO:0033683	nucleotide-excision repair, DNA incision	11/44 | 5/8	0.01566	0.6823	BP
1-turquoise-2011	GO:0009106	lipoate metabolic process	15/52 | 5/7	0.01638	0.7093	BP
1-turquoise-2011	GO:0035326	enhancer binding	2/486 | 2/63	0.01657	0.7131	MF
1-turquoise-2011	GO:0010190	cytochrome b6f complex assembly	4/114 | 3/20	0.01679	0.7174	BP
1-turquoise-2011	GO:0014070	response to organic cyclic compound	225/1179 | 49/197	0.01688	0.7174	BP
1-turquoise-2011	GO:0043981	histone H4-K5 acetylation	11/34 | 6/9	0.01726	0.7207	BP
1-turquoise-2011	GO:0102355	2-oxo-3-(5-oxofuran-2-ylidene)propanoate lactonase activity	2/356 | 2/47	0.01711	0.7207	MF
1-turquoise-2011	GO:0001016	RNA polymerase III regulatory region DNA binding	5/486 | 3/63	0.01718	0.7207	MF
1-turquoise-2011	GO:0043982	histone H4-K8 acetylation	8/34 | 5/9	0.0174	0.722	BP
1-turquoise-2011	GO:0005684	U2-type spliceosomal complex	53/176 | 18/40	0.01778	0.728	CC
1-turquoise-2011	GO:0008911	lactaldehyde dehydrogenase activity	3/16 | 3/5	0.01786	0.728	MF
1-turquoise-2011	GO:0019156	isoamylase activity	5/16 | 3/3	0.01786	0.728	MF
1-turquoise-2011	GO:0051238	sequestering of metal ion	14/106 | 6/19	0.01818	0.7368	BP
1-turquoise-2011	GO:0004614	phosphoglucomutase activity	4/53 | 3/10	0.01834	0.739	MF
1-turquoise-2011	GO:0016656	monodehydroascorbate reductase (NADH) activity	6/161 | 4/34	0.01852	0.7421	MF
1-turquoise-2011	GO:0001056	RNA polymerase III activity	25/148 | 11/37	0.01864	0.7424	MF
1-turquoise-2011	GO:0003824	catalytic activity	14879/24168 | 2650/4207	0.01891	0.7489	MF
1-turquoise-2011	GO:0005975	carbohydrate metabolic process	1842/14127 | 373/2608	0.01906	0.7496	BP
1-turquoise-2011	GO:0009769	photosynthesis, light harvesting in photosystem II	4/70 | 4/27	0.01914	0.7496	BP
1-turquoise-2011	GO:0120114	Sm-like protein family complex	122/5925 | 34/1176	0.01947	0.7541	CC
1-turquoise-2011	GO:0004418	hydroxymethylbilane synthase activity	12/230 | 5/34	0.01937	0.7541	MF
1-turquoise-2011	GO:0098807	chloroplast thylakoid membrane protein complex	5/133 | 5/62	0.02013	0.7726	CC
1-turquoise-2011	GO:0008887	glycerate kinase activity	2/2534 | 2/361	0.02025	0.7726	MF
1-turquoise-2011	GO:0016817	hydrolase activity, acting on acid anhydrides	1564/5416 | 315/997	0.02034	0.7726	MF
1-turquoise-2011	GO:0052673	prenol kinase activity	2/2539 | 2/363	0.02039	0.7726	MF
1-turquoise-2011	GO:0009132	nucleoside diphosphate metabolic process	278/982 | 74/217	0.02064	0.7771	BP
1-turquoise-2011	GO:1903311	regulation of mRNA metabolic process	79/177 | 23/38	0.02083	0.7771	BP
1-turquoise-2011	GO:0000373	Group II intron splicing	23/286 | 11/77	0.02085	0.7771	BP
1-turquoise-2011	GO:0045948	positive regulation of translational initiation	10/37 | 5/8	0.02109	0.7819	BP
1-turquoise-2011	GO:0000245	spliceosomal complex assembly	37/102 | 13/23	0.02142	0.7885	BP
1-turquoise-2011	GO:0045298	tubulin complex	262/413 | 73/101	0.02149	0.7885	CC
1-turquoise-2011	GO:0004639	phosphoribosylaminoimidazolesuccinocarboxamide synthase activity	5/59 | 3/9	0.02184	0.797	MF
1-turquoise-2011	GO:0004527	exonuclease activity	174/456 | 44/92	0.02257	0.8158	MF
1-turquoise-2011	GO:0019209	kinase activator activity	20/47 | 7/9	0.02259	0.8158	MF
1-turquoise-2011	GO:0102985	Delta12-fatty-acid desaturase activity	5/51 | 3/8	0.02283	0.8204	MF
1-turquoise-2011	GO:0008265	Mo-molybdopterin cofactor sulfurase activity	3/57 | 3/17	0.02324	0.8266	MF
1-turquoise-2011	GO:0102867	molybdenum cofactor sulfurtransferase activity	3/57 | 3/17	0.02324	0.8266	MF
1-turquoise-2011	GO:2000539	regulation of protein geranylgeranylation	2/23 | 2/4	0.02372	0.8375	BP
1-turquoise-2011	GO:0046166	glyceraldehyde-3-phosphate biosynthetic process	6/27 | 4/7	0.02391	0.8375	BP
1-turquoise-2011	GO:0036381	pyridoxal 5-phosphate synthase (glutamine hydrolysing) activity	2/36 | 2/6	0.02381	0.8375	MF
1-turquoise-2011	GO:0043633	polyadenylation-dependent RNA catabolic process	13/55 | 6/12	0.02419	0.8407	BP
1-turquoise-2011	GO:0140101	catalytic activity, acting on a tRNA	253/749 | 73/182	0.02424	0.8407	MF
1-turquoise-2011	GO:0005980	glycogen catabolic process	6/27 | 3/4	0.02479	0.8426	BP
1-turquoise-2011	GO:0015672	monovalent inorganic cation transport	551/1041 | 101/168	0.02504	0.8426	BP
1-turquoise-2011	GO:0008608	attachment of spindle microtubules to kinetochore	18/164 | 7/30	0.02515	0.8426	BP
1-turquoise-2011	GO:0009635	response to herbicide	26/313 | 9/56	0.02563	0.8426	BP
1-turquoise-2011	GO:0044599	AP-5 adaptor complex	5/56 | 3/9	0.02536	0.8426	CC
1-turquoise-2011	GO:0004697	protein kinase C activity	13/1405 | 5/195	0.02455	0.8426	MF
1-turquoise-2011	GO:0033201	alpha-1,4-glucan synthase activity	2/731 | 2/115	0.02457	0.8426	MF
1-turquoise-2011	GO:0008836	diaminopimelate decarboxylase activity	11/142 | 5/25	0.02505	0.8426	MF
1-turquoise-2011	GO:0047100	glyceraldehyde-3-phosphate dehydrogenase (NADP+) (phosphorylating) activity	6/13 | 5/6	0.02506	0.8426	MF
1-turquoise-2011	GO:0016703	oxidoreductase activity, acting on single donors with incorporation of molecular oxygen, incorporation of one atom of oxygen (internal monooxygenases or internal mixed function oxidases)	29/53 | 8/9	0.0255	0.8426	MF
1-turquoise-2011	GO:0000702	oxidized base lesion DNA N-glycosylase activity	20/63 | 8/14	0.02553	0.8426	MF
1-turquoise-2011	GO:0009295	nucleoid	34/21607 | 11/3779	0.02591	0.848	CC
1-turquoise-2011	GO:0016620	oxidoreductase activity, acting on the aldehyde or oxo group of donors, NAD or NADP as acceptor	124/147 | 29/30	0.02631	0.8569	MF
1-turquoise-2011	GO:0042178	xenobiotic catabolic process	45/70 | 11/12	0.02656	0.8574	BP
1-turquoise-2011	GO:0050000	chromosome localization	22/197 | 8/36	0.02657	0.8574	BP
1-turquoise-2011	GO:0031119	tRNA pseudouridine synthesis	20/41 | 8/10	0.02691	0.8616	BP
1-turquoise-2011	GO:0009853	photorespiration	6/88 | 4/21	0.02703	0.8616	BP
1-turquoise-2011	GO:0022613	ribonucleoprotein complex biogenesis	1161/2114 | 260/440	0.02707	0.8616	BP
1-turquoise-2011	GO:0005835	fatty acid synthase complex	67/149 | 14/21	0.02745	0.8696	CC
1-turquoise-2011	GO:0102217	6-phosphoglucan, water dikinase activity	2/9 | 2/2	0.02778	0.8762	MF
1-turquoise-2011	GO:0001505	regulation of neurotransmitter levels	231/1381 | 53/252	0.0287	0.8954	BP
1-turquoise-2011	GO:0005666	DNA-directed RNA polymerase III complex	54/162 | 15/30	0.02857	0.8954	CC
1-turquoise-2011	GO:0003727	single-stranded RNA binding	44/1877 | 16/430	0.02877	0.8954	MF
1-turquoise-2011	GO:0045182	translation regulator activity	11/24168 | 5/4207	0.02918	0.9009	MF
1-turquoise-2011	GO:0060090	molecular adaptor activity	26/16986 | 9/3003	0.02921	0.9009	MF
1-turquoise-2011	GO:0004416	hydroxyacylglutathione hydrolase activity	15/92 | 6/17	0.02955	0.9074	MF
1-turquoise-2011	GO:0016407	acetyltransferase activity	297/688 | 63/123	0.02981	0.9101	MF
1-turquoise-2011	GO:0016628	oxidoreductase activity, acting on the CH-CH group of donors, NAD or NADP as acceptor	396/521 | 82/98	0.0299	0.9101	MF
1-turquoise-2011	GO:0015772	oligosaccharide transport	20/190 | 6/25	0.03042	0.9174	BP
1-turquoise-2011	GO:0030091	protein repair	31/5765 | 10/994	0.03045	0.9174	BP
1-turquoise-2011	GO:0006885	regulation of pH	132/154 | 21/21	0.03053	0.9174	BP
1-turquoise-2011	GO:0006109	regulation of carbohydrate metabolic process	36/152 | 13/35	0.031	0.9223	BP
1-turquoise-2011	GO:0016311	dephosphorylation	621/4482 | 121/752	0.03109	0.9223	BP
1-turquoise-2011	GO:0043073	germ cell nucleus	2/5669 | 2/999	0.03103	0.9223	CC
1-turquoise-2011	GO:0044281	small molecule metabolic process	4631/16825 | 894/3094	0.03134	0.9257	BP
1-turquoise-2011	GO:0010135	ureide metabolic process	4/1654 | 3/350	0.03171	0.9288	BP
1-turquoise-2011	GO:0003684	damaged DNA binding	98/3022 | 24/509	0.03165	0.9288	MF
1-turquoise-2011	GO:0007283	spermatogenesis	2/59 | 2/11	0.03214	0.9306	BP
1-turquoise-2011	GO:0080179	1-methylguanosine metabolic process	2/70 | 2/13	0.0323	0.9306	BP
1-turquoise-2011	GO:0010833	telomere maintenance via telomere lengthening	19/81 | 8/19	0.03335	0.9306	BP
1-turquoise-2011	GO:1901999	homogentisate metabolic process	3/51 | 2/6	0.03337	0.9306	BP
1-turquoise-2011	GO:0071013	catalytic step 2 spliceosome	63/94 | 15/17	0.03285	0.9306	CC
1-turquoise-2011	GO:1990391	DNA repair complex	39/5925 | 13/1176	0.03308	0.9306	CC
1-turquoise-2011	GO:0030267	glyoxylate reductase (NADP) activity	10/401 | 5/81	0.03228	0.9306	MF
1-turquoise-2011	GO:0052894	norspermine:oxygen oxidoreductase activity	9/19 | 4/4	0.03251	0.9306	MF
1-turquoise-2011	GO:0052901	spermine:oxygen oxidoreductase (spermidine-forming) activity	9/19 | 4/4	0.03251	0.9306	MF
1-turquoise-2011	GO:0051184	cofactor transmembrane transporter activity	71/1784 | 17/272	0.03309	0.9306	MF
1-turquoise-2011	GO:0050592	4-hydroxyphenylacetaldehyde oxime monooxygenase activity	9/296 | 4/45	0.03313	0.9306	MF
1-turquoise-2011	GO:0047085	hydroxyphenylacetonitrile 2-monooxygenase activity	9/296 | 4/45	0.03313	0.9306	MF
1-turquoise-2011	GO:0004331	fructose-2,6-bisphosphate 2-phosphatase activity	3/35 | 3/12	0.03361	0.9335	MF
1-turquoise-2011	GO:0097718	disordered domain specific binding	3/75 | 3/25	0.03406	0.9389	MF
1-turquoise-2011	GO:0003725	double-stranded RNA binding	31/1877 | 12/430	0.03408	0.9389	MF
1-turquoise-2011	GO:0008452	RNA ligase activity	6/30 | 2/2	0.03448	0.9464	MF
1-turquoise-2011	GO:0010242	oxygen evolving activity	2/3136 | 2/586	0.03487	0.9532	MF
1-turquoise-2011	GO:0003973	(S)-2-hydroxy-acid oxidase activity	5/56 | 3/10	0.03511	0.956	MF
1-turquoise-2011	GO:0065008	regulation of biological quality	1381/7228 | 252/1198	0.03539	0.96	BP
1-turquoise-2011	GO:0090421	embryonic meristem initiation	2/8 | 2/2	0.03571	0.9616	BP
1-turquoise-2011	GO:0042851	L-alanine metabolic process	2/114 | 2/22	0.03586	0.9616	BP
1-turquoise-2011	GO:0098573	intrinsic component of mitochondrial membrane	74/97 | 17/18	0.03575	0.9616	CC
1-turquoise-2011	GO:0050808	synapse organization	2/3174 | 2/604	0.03616	0.9622	BP
1-turquoise-2011	GO:0090143	nucleoid organization	2/3174 | 2/604	0.03616	0.9622	BP
1-turquoise-2011	GO:0000417	HIR complex	2/3642 | 2/695	0.03637	0.9641	CC
1-turquoise-2011	GO:0030203	glycosaminoglycan metabolic process	139/169 | 24/25	0.03697	0.9674	BP
1-turquoise-2011	GO:0035337	fatty-acyl-CoA metabolic process	11/31 | 5/7	0.03702	0.9674	BP
1-turquoise-2011	GO:0050281	serine-glyoxylate transaminase activity	2/169 | 2/33	0.03719	0.9674	MF
1-turquoise-2011	GO:0004760	serine-pyruvate transaminase activity	2/169 | 2/33	0.03719	0.9674	MF
1-turquoise-2011	GO:0047958	glycine:2-oxoglutarate aminotransferase activity	2/169 | 2/33	0.03719	0.9674	MF
1-turquoise-2011	GO:0010114	response to red light	25/110 | 9/23	0.03737	0.9685	BP
1-turquoise-2011	GO:0032881	regulation of polysaccharide metabolic process	13/23 | 7/8	0.03762	0.9714	BP
1-turquoise-2011	GO:0043024	ribosomal small subunit binding	7/145 | 4/31	0.03789	0.9748	MF
1-turquoise-2011	GO:0043087	regulation of GTPase activity	178/365 | 28/45	0.03815	0.9778	BP
1-turquoise-2011	GO:0017169	CDP-alcohol phosphatidyltransferase activity	25/63 | 7/10	0.03831	0.9783	MF
1-turquoise-2011	GO:0044093	positive regulation of molecular function	367/859 | 57/112	0.0387	0.9845	BP
1-turquoise-2011	GO:0051540	metal cluster binding	273/16986 | 60/3003	0.03886	0.9851	MF
1-turquoise-2011	GO:0018026	peptidyl-lysine monomethylation	15/137 | 6/26	0.03902	0.9855	BP
11-greenyellow-2011	GO:0035770	ribonucleoprotein granule	92/1296 | 4/5	0.0001129	0.08174	CC
11-greenyellow-2011	GO:0030014	CCR4-NOT complex	77/3620 | 3/10	0.0009974	0.2693	CC
11-greenyellow-2011	GO:1905202	methylcrotonoyl-CoA carboxylase complex	1/1792 | 1/2	0.001116	0.2693	CC
11-greenyellow-2011	GO:0008037	cell recognition	212/17146 | 4/41	0.001608	0.291	BP
11-greenyellow-2011	GO:0005739	mitochondrion	1247/5641 | 6/9	0.005202	0.6684	CC
11-greenyellow-2011	GO:0043531	ADP binding	463/4161 | 6/16	0.005539	0.6684	MF
3-brown-2011	GO:0005198	structural molecule activity	873/24168 | 324/3352	6.515e-69	4.266e-65	MF
3-brown-2011	GO:0071840	cellular component organization or biogenesis	4029/21478 | 890/3024	5.433e-54	1.779e-50	BP
3-brown-2011	GO:1990904	ribonucleoprotein complex	1607/5925 | 527/1149	4.174e-53	9.111e-50	CC
3-brown-2011	GO:0043226	organelle	11541/21607 | 2047/3126	1.778e-49	2.91e-46	CC
3-brown-2011	GO:0003723	RNA binding	1877/5652 | 497/925	2.601e-45	3.406e-42	MF
3-brown-2011	GO:0031974	membrane-enclosed lumen	1479/21607 | 403/3126	1.914e-40	2.089e-37	CC
3-brown-2011	GO:0022613	ribonucleoprotein complex biogenesis	1161/2114 | 458/602	1.748e-36	1.635e-33	BP
3-brown-2011	GO:0043603	cellular amide metabolic process	1654/7616 | 483/1386	2.781e-36	2.276e-33	BP
3-brown-2011	GO:0032991	macromolecular complex	5925/21607 | 1149/3126	3.361e-35	2.446e-32	CC
3-brown-2011	GO:0043228	non-membrane-bounded organelle	2707/11541 | 696/2047	2.06e-33	1.349e-30	CC
3-brown-2011	GO:0010467	gene expression	4850/11646 | 972/1788	3.643e-32	2.169e-29	BP
3-brown-2011	GO:0005623	cell	15486/21607 | 2506/3126	5.006e-32	2.732e-29	CC
3-brown-2011	GO:0006396	RNA processing	1081/3798 | 298/628	7.851e-29	3.954e-26	BP
3-brown-2011	GO:0005737	cytoplasm	8639/13440 | 1708/2317	1.524e-26	7.126e-24	CC
3-brown-2011	GO:0034660	ncRNA metabolic process	659/4259 | 207/698	4.367e-26	1.906e-23	BP
3-brown-2011	GO:0044085	cellular component biogenesis	2114/4029 | 602/890	2.519e-25	1.031e-22	BP
3-brown-2011	GO:0005622	intracellular	13461/15486 | 2320/2506	1.432e-22	5.517e-20	CC
3-brown-2011	GO:0034641	cellular nitrogen compound metabolic process	7616/12334 | 1386/1951	5.617e-21	2.043e-18	BP
3-brown-2011	GO:0044422	organelle part	5098/11541 | 1076/2047	2.673e-17	9.21e-15	CC
3-brown-2011	GO:0006807	nitrogen compound metabolic process	12845/16825 | 2028/2450	4.436e-17	1.452e-14	BP
3-brown-2011	GO:0009058	biosynthetic process	7042/16825 | 1208/2450	5.052e-16	1.575e-13	BP
3-brown-2011	GO:0071826	ribonucleoprotein complex subunit organization	312/948 | 117/211	1.097e-14	3.265e-12	BP
3-brown-2011	GO:0005739	mitochondrion	1247/5641 | 342/1135	8.278e-13	2.357e-10	CC
3-brown-2011	GO:0009987	cellular process	17146/21478 | 2554/3024	1.31e-12	3.575e-10	BP
3-brown-2011	GO:0010608	posttranscriptional regulation of gene expression	538/3126 | 131/444	2.216e-12	5.804e-10	BP
3-brown-2011	GO:0005730	nucleolus	544/855 | 201/253	1.251e-10	3.152e-08	CC
3-brown-2011	GO:0044444	cytoplasmic part	7267/8639 | 1517/1708	5.389e-10	1.307e-07	CC
3-brown-2011	GO:0003676	nucleic acid binding	5652/10650 | 925/1541	1.71e-09	4e-07	MF
3-brown-2011	GO:1901566	organonitrogen compound biosynthetic process	2863/3572 | 712/817	2.177e-09	4.916e-07	BP
3-brown-2011	GO:0006457	protein folding	367/17146 | 97/2554	4.92e-09	1.074e-06	BP
3-brown-2011	GO:0006839	mitochondrial transport	159/3602 | 50/504	5.801e-09	1.225e-06	BP
3-brown-2011	GO:0140098	catalytic activity, acting on RNA	749/14879 | 156/2033	2.046e-08	4.187e-06	MF
3-brown-2011	GO:0044238	primary metabolic process	14127/16825 | 2140/2450	2.454e-07	4.869e-05	BP
3-brown-2011	GO:0051641	cellular localization	1149/3794 | 212/533	2.959e-07	5.59e-05	BP
3-brown-2011	GO:0071704	organic substance metabolic process	14950/16825 | 2247/2450	2.988e-07	5.59e-05	BP
3-brown-2011	GO:0016072	rRNA metabolic process	331/659 | 134/207	3.137e-07	5.707e-05	BP
3-brown-2011	GO:0055044	symplast	541/21607 | 121/3126	4.091e-07	7.24e-05	CC
3-brown-2011	GO:0003735	structural constituent of ribosome	732/873 | 297/324	4.475e-07	7.712e-05	MF
3-brown-2011	GO:0030054	cell junction	543/21607 | 121/3126	5.012e-07	8.244e-05	CC
3-brown-2011	GO:0051082	unfolded protein binding	296/5971 | 78/923	5.036e-07	8.244e-05	MF
3-brown-2011	GO:0044428	nuclear part	1612/2028 | 419/481	6.088e-07	9.723e-05	CC
3-brown-2011	GO:0033036	macromolecule localization	1340/3794 | 238/533	1.003e-06	0.0001563	BP
3-brown-2011	GO:0070925	organelle assembly	269/595 | 87/139	2.053e-06	0.0003126	BP
3-brown-2011	GO:0018193	peptidyl-amino acid modification	832/4283 | 156/588	3.581e-06	0.0005329	BP
3-brown-2011	GO:0043933	macromolecular complex subunit organization	948/3174 | 211/557	4.756e-06	0.0006921	BP
3-brown-2011	GO:0017038	protein import	218/1029 | 64/193	1.054e-05	0.0015	BP
3-brown-2011	GO:0098805	whole membrane	753/13501 | 146/1876	1.082e-05	0.001508	CC
3-brown-2011	GO:0046777	protein autophosphorylation	224/2351 | 49/288	1.356e-05	0.00185	BP
3-brown-2011	GO:0043648	dicarboxylic acid metabolic process	275/3275 | 63/464	3.014e-05	0.004028	BP
3-brown-2011	GO:0005746	mitochondrial respiratory chain	106/167 | 29/31	3.561e-05	0.004663	CC
3-brown-2011	GO:0070585	protein localization to mitochondrion	129/421 | 47/99	4.046e-05	0.005195	BP
3-brown-2011	GO:0022626	cytosolic ribosome	10/43 | 8/11	4.361e-05	0.005491	CC
3-brown-2011	GO:0008152	metabolic process	16825/21478 | 2450/3024	5.078e-05	0.006274	BP
3-brown-2011	GO:0030684	preribosome	151/1496 | 73/506	7.05e-05	0.008548	CC
3-brown-2011	GO:0042273	ribosomal large subunit biogenesis	156/1031 | 86/422	7.344e-05	0.008743	BP
3-brown-2011	GO:0017062	respiratory chain complex III assembly	5/114 | 4/9	9.098e-05	0.01045	BP
3-brown-2011	GO:0016410	N-acyltransferase activity	209/688 | 39/78	9.014e-05	0.01045	MF
3-brown-2011	GO:0008565	protein transporter activity	79/137 | 22/24	9.776e-05	0.01104	MF
3-brown-2011	GO:0005840	ribosome	1119/1210 | 394/409	0.0001094	0.01194	CC
3-brown-2011	GO:0005844	polysome	68/1496 | 38/506	0.0001094	0.01194	CC
3-brown-2011	GO:0016070	RNA metabolic process	4259/5118 | 698/797	0.0001369	0.01449	BP
3-brown-2011	GO:0030529	intracellular ribonucleoprotein complex	1496/1598 | 506/523	0.0001372	0.01449	CC
3-brown-2011	GO:0022884	macromolecule transmembrane transporter activity	63/1784 | 19/227	0.00016	0.01663	MF
3-brown-2011	GO:0012505	endomembrane system	2211/15486 | 416/2506	0.0001974	0.02019	CC
3-brown-2011	GO:0031975	envelope	972/15486 | 198/2506	0.0002146	0.02129	CC
3-brown-2011	GO:0004518	nuclease activity	456/1567 | 79/196	0.0002125	0.02129	MF
3-brown-2011	GO:0000988	transcription factor activity, protein binding	212/1362 | 36/133	0.0002316	0.02263	MF
3-brown-2011	GO:0005515	protein binding	5971/16986 | 923/2409	0.0002611	0.02514	MF
3-brown-2011	GO:0071705	nitrogen compound transport	1445/3602 | 238/504	0.0002909	0.0276	BP
3-brown-2011	GO:0051131	chaperone-mediated protein complex assembly	18/327 | 8/38	0.0002986	0.02785	BP
3-brown-2011	GO:0016779	nucleotidyltransferase activity	417/3436 | 81/470	0.000302	0.02785	MF
3-brown-2011	GO:0043021	ribonucleoprotein complex binding	145/343 | 40/65	0.0004237	0.03853	MF
3-brown-2011	GO:0007005	mitochondrion organization	251/2013 | 68/381	0.0004446	0.03988	BP
3-brown-2011	GO:0010685	tetracyclic triterpenoid metabolic process	3/37 | 3/4	0.0005148	0.04555	BP
3-brown-2011	GO:0040029	regulation of gene expression, epigenetic	159/3126 | 38/444	0.0005481	0.04785	BP
3-brown-2011	GO:0009295	nucleoid	34/21607 | 13/3126	0.0005555	0.04786	CC
3-brown-2011	GO:0016853	isomerase activity	535/14879 | 100/2033	0.0005667	0.04819	MF
3-brown-2011	GO:2001289	lipid X metabolic process	3/46 | 3/5	0.0006588	0.0553	BP
3-brown-2011	GO:0006518	peptide metabolic process	1439/1654 | 440/483	0.0007147	0.0585	BP
3-brown-2011	GO:0018478	malonate-semialdehyde dehydrogenase (acetylating) activity	6/124 | 4/12	0.0007091	0.0585	MF
3-brown-2011	GO:0032044	DSIF complex	5/65 | 3/4	0.0008936	0.07224	CC
3-brown-2011	GO:0016871	cycloartenol synthase activity	3/41 | 3/5	0.0009381	0.07491	MF
3-brown-2011	GO:0097033	mitochondrial respiratory chain complex III biogenesis	5/437 | 4/55	0.001031	0.0813	BP
3-brown-2011	GO:0035639	purine ribonucleoside triphosphate binding	4105/4774 | 604/673	0.001085	0.08459	MF
3-brown-2011	GO:0010248	establishment or maintenance of transmembrane electrochemical gradient	3/1018 | 3/111	0.001265	0.09747	BP
3-brown-2011	GO:0033212	iron assimilation	7/56 | 4/6	0.0013	0.09895	BP
3-brown-2011	GO:1905267	endonucleolytic cleavage involved in tRNA processing	3/45 | 3/6	0.001409	0.1025	BP
3-brown-2011	GO:0006986	response to unfolded protein	55/89 | 16/17	0.001425	0.1025	BP
3-brown-2011	GO:0000177	cytoplasmic exosome (RNase complex)	16/46 | 7/8	0.001365	0.1025	CC
3-brown-2011	GO:0070847	core mediator complex	7/100 | 5/17	0.001381	0.1025	CC
3-brown-2011	GO:0005459	UDP-galactose transmembrane transporter activity	12/58 | 6/9	0.001396	0.1025	MF
3-brown-2011	GO:0009064	glutamine family amino acid metabolic process	274/2310 | 58/342	0.001566	0.1114	BP
3-brown-2011	GO:1901564	organonitrogen compound metabolic process	8770/12820 | 1440/2022	0.001583	0.1115	BP
3-brown-2011	GO:0000176	nuclear exosome (RNase complex)	26/45 | 10/10	0.001665	0.1148	CC
3-brown-2011	GO:0004386	helicase activity	331/1438 | 70/226	0.001658	0.1148	MF
3-brown-2011	GO:0042254	ribosome biogenesis	1031/1161 | 422/458	0.00209	0.1425	BP
3-brown-2011	GO:0016614	oxidoreductase activity, acting on CH-OH group of donors	440/3136 | 72/378	0.002375	0.1603	MF
3-brown-2011	GO:0015294	solute:cation symporter activity	68/127 | 12/13	0.002424	0.1619	MF
3-brown-2011	GO:0016053	organic acid biosynthetic process	819/912 | 144/150	0.002451	0.1621	BP
3-brown-2011	GO:0000275	mitochondrial proton-transporting ATP synthase complex, catalytic core F(1)	24/80 | 6/7	0.002482	0.1625	CC
3-brown-2011	GO:0090305	nucleic acid phosphodiester bond hydrolysis	459/5118 | 93/797	0.002908	0.1885	BP
3-brown-2011	GO:0050897	cobalt ion binding	52/2056 | 14/254	0.003051	0.1959	MF
3-brown-2011	GO:0015603	iron chelate transmembrane transporter activity	6/1784 | 4/227	0.003112	0.1978	MF
3-brown-2011	GO:0009790	embryo development	223/1293 | 46/186	0.003243	0.2042	BP
3-brown-2011	GO:0071702	organic substance transport	1712/3602 | 268/504	0.003605	0.2248	BP
3-brown-2011	GO:0010038	response to metal ion	286/575 | 58/92	0.003671	0.2268	BP
3-brown-2011	GO:0006996	organelle organization	2013/3174 | 381/557	0.003927	0.2403	BP
3-brown-2011	GO:0030943	mitochondrion targeting sequence binding	5/96 | 4/18	0.004045	0.2452	MF
3-brown-2011	GO:0016407	acetyltransferase activity	297/688 | 45/78	0.004437	0.266	MF
3-brown-2011	GO:0070180	large ribosomal subunit rRNA binding	14/268 | 8/61	0.00448	0.266	MF
3-brown-2011	GO:0043168	anion binding	5149/8670 | 736/1170	0.00451	0.266	MF
3-brown-2011	GO:0010229	inflorescence development	13/221 | 5/22	0.004676	0.2734	BP
3-brown-2011	GO:0001882	nucleoside binding	465/4578 | 86/656	0.005149	0.2984	MF
3-brown-2011	GO:0016126	sterol biosynthetic process	91/126 | 15/15	0.005329	0.302	BP
3-brown-2011	GO:0016434	rRNA (cytosine) methyltransferase activity	3/64 | 3/12	0.00528	0.302	MF
3-brown-2011	GO:0016879	ligase activity, forming carbon-nitrogen bonds	142/679 | 35/115	0.005351	0.302	MF
3-brown-2011	GO:0031072	heat shock protein binding	87/5971 | 23/923	0.005479	0.3066	MF
3-brown-2011	GO:0046483	heterocycle metabolic process	6803/14577 | 1080/2196	0.005632	0.3125	BP
3-brown-2011	GO:0043331	response to dsRNA	49/78 | 19/22	0.005755	0.3167	BP
3-brown-2011	GO:0016741	transferase activity, transferring one-carbon groups	693/7002 | 117/954	0.005893	0.3216	MF
3-brown-2011	GO:0042886	amide transport	1111/1445 | 198/238	0.006201	0.3356	BP
3-brown-2011	GO:0008334	histone mRNA metabolic process	5/608 | 4/121	0.006367	0.3417	BP
3-brown-2011	GO:0000959	mitochondrial RNA metabolic process	52/4259 | 16/698	0.007048	0.3752	BP
3-brown-2011	GO:0000469	cleavage involved in rRNA processing	36/78 | 16/23	0.007276	0.3842	BP
3-brown-2011	GO:0016071	mRNA metabolic process	608/4259 | 121/698	0.007668	0.3985	BP
3-brown-2011	GO:0016874	ligase activity	679/14879 | 115/2033	0.007629	0.3985	MF
3-brown-2011	GO:1902626	assembly of large subunit precursor of preribosome	10/303 | 8/116	0.008116	0.4165	BP
3-brown-2011	GO:0019637	organophosphate metabolic process	1377/4271 | 207/563	0.008213	0.4165	BP
3-brown-2011	GO:0044877	macromolecular complex binding	343/16986 | 65/2409	0.008213	0.4165	MF
3-brown-2011	GO:0002094	polyprenyltransferase activity	12/82 | 5/11	0.008269	0.4165	MF
3-brown-2011	GO:0010165	response to X-ray	3/27 | 2/2	0.008547	0.424	BP
3-brown-2011	GO:0061927	TOC-TIC supercomplex I	4/324 | 3/44	0.008529	0.424	CC
3-brown-2011	GO:0009892	negative regulation of metabolic process	685/765 | 112/117	0.008743	0.4305	BP
3-brown-2011	GO:0030497	fatty acid elongation	8/263 | 4/32	0.009002	0.4357	BP
3-brown-2011	GO:0000478	endonucleolytic cleavage involved in rRNA processing	8/18 | 6/7	0.00905	0.4357	BP
3-brown-2011	GO:0051787	misfolded protein binding	29/5971 | 10/923	0.00901	0.4357	MF
3-brown-2011	GO:0072334	UDP-galactose transmembrane transport	12/42 | 6/9	0.00922	0.4407	BP
3-brown-2011	GO:0055122	response to very low light intensity stimulus	2/78 | 2/8	0.009324	0.4423	BP
3-brown-2011	GO:0003697	single-stranded DNA binding	130/3022 | 25/361	0.00939	0.4423	MF
3-brown-2011	GO:0015931	nucleobase-containing compound transport	211/1403 | 47/230	0.009674	0.4525	BP
3-brown-2011	GO:0008466	glycogenin glucosyltransferase activity	6/258 | 3/23	0.01044	0.4848	MF
3-brown-2011	GO:0033853	aspartate-prephenate aminotransferase activity	2/169 | 2/18	0.01078	0.4932	MF
3-brown-2011	GO:0033854	glutamate-prephenate aminotransferase activity	2/169 | 2/18	0.01078	0.4932	MF
3-brown-2011	GO:0019001	guanyl nucleotide binding	454/4527 | 83/656	0.01085	0.4932	MF
3-brown-2011	GO:0042255	ribosome assembly	148/159 | 71/72	0.01094	0.494	BP
3-brown-2011	GO:1901576	organic substance biosynthetic process	6887/6974 | 1194/1201	0.01112	0.494	BP
3-brown-2011	GO:0030515	snoRNA binding	41/1877 | 18/497	0.0111	0.494	MF
3-brown-2011	GO:0003923	GPI-anchor transamidase activity	4/1689 | 3/248	0.01117	0.494	MF
3-brown-2011	GO:0097344	Rix1 complex	7/3642 | 4/538	0.01137	0.4998	CC
3-brown-2011	GO:0016627	oxidoreductase activity, acting on the CH-CH group of donors	521/3136 | 79/378	0.01174	0.5124	MF
3-brown-2011	GO:0034249	negative regulation of cellular amide metabolic process	88/124 | 21/23	0.01205	0.5158	BP
3-brown-2011	GO:0006790	sulfur compound metabolic process	542/14577 | 101/2196	0.01205	0.5158	BP
3-brown-2011	GO:0005080	protein kinase C binding	2/142 | 2/16	0.01199	0.5158	MF
3-brown-2011	GO:0051336	regulation of hydrolase activity	365/835 | 60/111	0.01227	0.5195	BP
3-brown-2011	GO:0032101	regulation of response to external stimulus	69/143 | 13/17	0.0123	0.5195	BP
3-brown-2011	GO:0009078	pyruvate family amino acid metabolic process	114/2310 | 26/342	0.01286	0.5397	BP
3-brown-2011	GO:0006366	transcription by RNA polymerase II	566/2669 | 85/325	0.01329	0.5508	BP
3-brown-2011	GO:1901505	carbohydrate derivative transmembrane transporter activity	133/1784 | 26/227	0.01323	0.5508	MF
3-brown-2011	GO:0043543	protein acylation	207/4283 | 40/588	0.01344	0.5519	BP
3-brown-2011	GO:0070125	mitochondrial translational elongation	16/30 | 6/6	0.01349	0.5519	BP
3-brown-2011	GO:0018888	3-chloroacrylic acid metabolic process	8/987 | 4/133	0.01428	0.5615	BP
3-brown-2011	GO:0000053	argininosuccinate metabolic process	2/46 | 2/6	0.01449	0.5615	BP
3-brown-2011	GO:0032259	methylation	714/16825 | 125/2450	0.01449	0.5615	BP
3-brown-2011	GO:0015030	Cajal body	10/79 | 6/20	0.01415	0.5615	CC
3-brown-2011	GO:0005850	eukaryotic translation initiation factor 2 complex	6/1515 | 4/290	0.01428	0.5615	CC
3-brown-2011	GO:0015020	glucuronosyltransferase activity	53/505 | 12/60	0.01421	0.5615	MF
3-brown-2011	GO:0004069	L-aspartate:2-oxoglutarate aminotransferase activity	28/169 | 7/18	0.01423	0.5615	MF
3-brown-2011	GO:0031386	protein tag	34/24168 | 10/3352	0.01431	0.5615	MF
3-brown-2011	GO:0042736	NADH kinase activity	5/2534 | 3/305	0.01434	0.5615	MF
3-brown-2011	GO:0046465	dolichyl diphosphate metabolic process	2/393 | 2/48	0.01464	0.5628	BP
3-brown-2011	GO:0016458	gene silencing	205/478 | 46/85	0.0147	0.5628	BP
3-brown-2011	GO:0048856	anatomical structure development	1533/1811 | 212/237	0.01499	0.5698	BP
3-brown-2011	GO:1903313	positive regulation of mRNA metabolic process	7/25 | 3/3	0.01522	0.5698	BP
3-brown-2011	GO:0033365	protein localization to organelle	421/928 | 99/188	0.01523	0.5698	BP
3-brown-2011	GO:0003690	double-stranded DNA binding	440/3022 | 67/361	0.01511	0.5698	MF
3-brown-2011	GO:0060589	nucleoside-triphosphatase regulator activity	161/593 | 31/82	0.01548	0.5761	MF
3-brown-2011	GO:0005488	binding	16986/24168 | 2409/3352	0.01578	0.5837	MF
3-brown-2011	GO:0071806	protein transmembrane transport	170/214 | 47/52	0.0163	0.5995	BP
3-brown-2011	GO:0015934	large ribosomal subunit	133/280 | 45/77	0.0168	0.6144	CC
3-brown-2011	GO:0006360	transcription by RNA polymerase I	34/2669 | 9/325	0.01722	0.6209	BP
3-brown-2011	GO:0009628	response to abiotic stimulus	1024/4571 | 165/641	0.01729	0.6209	BP
3-brown-2011	GO:0048211	Golgi vesicle docking	3/45 | 2/4	0.01762	0.6209	BP
3-brown-2011	GO:0009662	etioplast organization	2/215 | 2/29	0.01765	0.6209	BP
3-brown-2011	GO:0033750	ribosome localization	33/126 | 10/21	0.01774	0.6209	BP
3-brown-2011	GO:0046836	glycolipid transport	2/34 | 2/5	0.01783	0.6209	BP
3-brown-2011	GO:0098799	outer mitochondrial membrane protein complex	43/54 | 15/15	0.01751	0.6209	CC
3-brown-2011	GO:0034448	EGO complex	2/34 | 2/5	0.01783	0.6209	CC
3-brown-2011	GO:0008270	zinc ion binding	1182/2056 | 162/254	0.01749	0.6209	MF
3-brown-2011	GO:0019842	vitamin binding	253/5348 | 49/776	0.01811	0.6273	MF
3-brown-2011	GO:0031118	rRNA pseudouridine synthesis	10/32 | 5/7	0.0187	0.6415	BP
3-brown-2011	GO:0000387	spliceosomal snRNP assembly	53/102 | 15/20	0.01893	0.6415	BP
3-brown-2011	GO:0002831	regulation of response to biotic stimulus	67/123 | 11/13	0.01905	0.6415	BP
3-brown-2011	GO:0006813	potassium ion transport	161/261 | 17/20	0.01906	0.6415	BP
3-brown-2011	GO:0010154	fruit development	407/641 | 71/97	0.0193	0.6415	BP
3-brown-2011	GO:0016556	mRNA modification	36/79 | 12/17	0.0193	0.6415	BP
3-brown-2011	GO:0005876	spindle microtubule	20/84 | 6/11	0.01886	0.6415	CC
3-brown-2011	GO:0030964	NADH dehydrogenase complex	72/751 | 21/143	0.01929	0.6415	CC
3-brown-2011	GO:0004491	methylmalonate-semialdehyde dehydrogenase (acylating) activity	19/124 | 5/12	0.01969	0.6512	MF
3-brown-2011	GO:0043170	macromolecule metabolic process	11646/14950 | 1788/2247	0.0198	0.6514	BP
3-brown-2011	GO:0015932	nucleobase-containing compound transmembrane transporter activity	131/1784 | 25/227	0.02018	0.6608	MF
3-brown-2011	GO:0009066	aspartate family amino acid metabolic process	393/2310 | 72/342	0.02065	0.668	BP
3-brown-2011	GO:0048519	negative regulation of biological process	926/6075 | 149/843	0.02071	0.668	BP
3-brown-2011	GO:0005847	mRNA cleavage and polyadenylation specificity factor complex	11/33 | 6/9	0.02052	0.668	CC
3-brown-2011	GO:0032418	lysosome localization	2/197 | 2/29	0.02103	0.675	BP
3-brown-2011	GO:0016817	hydrolase activity, acting on acid anhydrides	1564/5416 | 249/778	0.02144	0.6848	MF
3-brown-2011	GO:0019859	thymine metabolic process	7/248 | 4/45	0.02202	0.6959	BP
3-brown-2011	GO:0046113	nucleobase catabolic process	16/81 | 5/10	0.02237	0.6959	BP
3-brown-2011	GO:0014070	response to organic cyclic compound	225/1179 | 42/167	0.02254	0.6959	BP
3-brown-2011	GO:0016074	snoRNA metabolic process	20/659 | 11/207	0.02255	0.6959	BP
3-brown-2011	GO:0010413	glucuronoxylan metabolic process	24/99 | 7/14	0.02264	0.6959	BP
3-brown-2011	GO:0031428	box C/D snoRNP complex	9/36 | 6/12	0.02232	0.6959	CC
3-brown-2011	GO:0004088	carbamoyl-phosphate synthase (glutamine-hydrolyzing) activity	16/53 | 7/12	0.02223	0.6959	MF
3-brown-2011	GO:0004746	riboflavin synthase activity	2/230 | 2/35	0.02259	0.6959	MF
3-brown-2011	GO:0035821	modification of morphology or physiology of other organism	12/61 | 4/7	0.02314	0.7059	BP
3-brown-2011	GO:1901360	organic cyclic compound metabolic process	7133/14950 | 1116/2247	0.0234	0.7059	BP
3-brown-2011	GO:0006565	L-serine catabolic process	10/41 | 4/6	0.0235	0.7059	BP
3-brown-2011	GO:0048471	perinuclear region of cytoplasm	9/7267 | 5/1517	0.02336	0.7059	CC
3-brown-2011	GO:0080146	L-cysteine desulfhydrase activity	3/116 | 2/11	0.02344	0.7059	MF
3-brown-2011	GO:0009816	defense response to bacterium, incompatible interaction	18/40 | 6/7	0.02361	0.706	BP
3-brown-2011	GO:0048366	leaf development	182/245 | 27/30	0.0238	0.7083	BP
3-brown-2011	GO:0030312	external encapsulating structure	393/3239 | 63/412	0.0239	0.7083	CC
3-brown-2011	GO:0015631	tubulin binding	259/415 | 29/37	0.02437	0.7188	MF
3-brown-2011	GO:0019725	cellular homeostasis	406/630 | 68/92	0.02484	0.7276	BP
3-brown-2011	GO:1902347	response to strigolactone	2/124 | 2/20	0.02491	0.7276	BP
3-brown-2011	GO:0003963	RNA-3-phosphate cyclase activity	2/16 | 2/3	0.025	0.7276	MF
3-brown-2011	GO:0016444	somatic cell DNA recombination	6/254 | 3/31	0.02565	0.7432	BP
3-brown-2011	GO:0032104	regulation of response to extracellular stimulus	2/22 | 2/4	0.02597	0.7492	BP
3-brown-2011	GO:0016093	polyprenol metabolic process	27/88 | 5/7	0.02626	0.752	BP
3-brown-2011	GO:0017178	diphthine-ammonia ligase activity	2/59 | 2/10	0.0263	0.752	MF
3-brown-2011	GO:0044183	protein binding involved in protein folding	29/5971 | 9/923	0.02642	0.7521	MF
3-brown-2011	GO:0005854	nascent polypeptide-associated complex	24/1515 | 9/290	0.02684	0.7602	CC
3-brown-2011	GO:0005813	centrosome	49/95 | 11/14	0.02693	0.7602	CC
3-brown-2011	GO:0006473	protein acetylation	168/207 | 37/40	0.02792	0.7776	BP
3-brown-2011	GO:0070727	cellular macromolecule localization	938/985 | 191/195	0.02805	0.7776	BP
3-brown-2011	GO:0072529	pyrimidine-containing compound catabolic process	49/68 | 10/10	0.02826	0.7776	BP
3-brown-2011	GO:0050619	phytochromobilin:ferredoxin oxidoreductase activity	2/9 | 2/2	0.02778	0.7776	MF
3-brown-2011	GO:0042781	3-tRNA processing endoribonuclease activity	2/207 | 2/35	0.02791	0.7776	MF
3-brown-2011	GO:0051992	UDP-N-acetylmuramoyl-L-alanyl-D-glutamyl-meso-2,6-diaminopimelyl-D-alanyl-D-alanine:undecaprenyl-phosphate transferase activity	2/63 | 2/11	0.02816	0.7776	MF
3-brown-2011	GO:0009109	coenzyme catabolic process	7/60 | 3/7	0.02874	0.784	BP
3-brown-2011	GO:0034388	Pwp2p-containing subcomplex of 90S preribosome	9/33 | 7/15	0.02866	0.784	CC
3-brown-2011	GO:0090630	activation of GTPase activity	23/102 | 8/19	0.02937	0.7947	BP
3-brown-2011	GO:0035035	histone acetyltransferase binding	2/576 | 2/99	0.02929	0.7947	MF
3-brown-2011	GO:0070206	protein trimerization	10/94 | 4/13	0.02964	0.7958	BP
3-brown-2011	GO:0031380	nuclear RNA-directed RNA polymerase complex	9/27 | 4/5	0.02965	0.7958	CC
3-brown-2011	GO:0006325	chromatin organization	523/776 | 100/134	0.02978	0.796	BP
3-brown-2011	GO:0016018	cyclosporin A binding	23/60 | 6/8	0.03001	0.7989	MF
3-brown-2011	GO:0017087	mitochondrial processing peptidase complex	6/96 | 2/5	0.03016	0.7992	CC
3-brown-2011	GO:0036137	kynurenine aminotransferase activity	3/169 | 2/18	0.03027	0.7992	MF
3-brown-2011	GO:0140034	methylation-dependent protein binding	13/53 | 5/9	0.03068	0.8068	MF
3-brown-2011	GO:0102751	UDP-alpha-D-glucose:glucosyl-glycogenin alpha-D-glucosyltransferase activity	6/731 | 3/94	0.03083	0.8075	MF
3-brown-2011	GO:0008213	protein alkylation	187/4283 | 35/588	0.03119	0.8115	BP
3-brown-2011	GO:0071025	RNA surveillance	32/186 | 8/24	0.03129	0.8115	BP
3-brown-2011	GO:0101031	chaperone complex	41/3642 | 11/538	0.03135	0.8115	CC
3-brown-2011	GO:0000913	preprophase band assembly	2/20 | 2/4	0.03158	0.8141	BP
3-brown-2011	GO:0016787	hydrolase activity	5416/14879 | 778/2033	0.03176	0.8155	MF
3-brown-2011	GO:0008104	protein localization	1159/1340 | 215/238	0.03199	0.8184	BP
3-brown-2011	GO:0009100	glycoprotein metabolic process	281/548 | 53/87	0.03219	0.8197	BP
3-brown-2011	GO:0051202	phytochromobilin metabolic process	8/227 | 3/22	0.0323	0.8197	BP
3-brown-2011	GO:0031977	thylakoid lumen	33/416 | 7/41	0.03257	0.8198	CC
3-brown-2011	GO:0005951	carbamoyl-phosphate synthase complex	16/911 | 7/191	0.03264	0.8198	CC
3-brown-2011	GO:0009528	plastid inner membrane	66/84 | 13/13	0.03268	0.8198	CC
3-brown-2011	GO:0051418	microtubule nucleation by microtubule organizing center	8/34 | 3/4	0.0329	0.8224	BP
3-brown-2011	GO:0090391	granum assembly	3/42 | 2/5	0.0331	0.8241	BP
3-brown-2011	GO:0031491	nucleosome binding	47/70 | 8/8	0.03331	0.8262	MF
3-brown-2011	GO:0090332	stomatal closure	34/87 | 10/16	0.0339	0.8377	BP
3-brown-2011	GO:0099078	BORC complex	2/149 | 2/28	0.03428	0.8439	CC
3-brown-2011	GO:0010286	heat acclimation	20/198 | 7/34	0.03446	0.8452	BP
3-brown-2011	GO:1901135	carbohydrate derivative metabolic process	1481/14950 | 247/2247	0.03474	0.8488	BP
3-brown-2011	GO:0018200	peptidyl-glutamic acid modification	2/832 | 2/156	0.03497	0.8513	BP
3-brown-2011	GO:0006842	tricarboxylic acid transport	5/212 | 2/14	0.03622	0.8784	BP
3-brown-2011	GO:1901699	cellular response to nitrogen compound	129/182 | 28/33	0.0365	0.8788	BP
3-brown-2011	GO:0070402	NADPH binding	20/77 | 4/6	0.0365	0.8788	MF
3-brown-2011	GO:0050801	ion homeostasis	347/444 | 41/46	0.03688	0.8845	BP
3-brown-2011	GO:0047186	N-acetylneuraminate 7-O(or 9-O)-acetyltransferase activity	4/103 | 2/9	0.03741	0.8939	MF
3-brown-2011	GO:0009615	response to virus	34/413 | 9/59	0.03803	0.9056	BP
3-brown-2011	GO:0043628	ncRNA 3-end processing	44/67 | 16/19	0.03879	0.9174	BP
3-brown-2011	GO:0009678	hydrogen-translocating pyrophosphatase activity	19/418 | 5/44	0.03881	0.9174	MF
3-brown-2011	GO:0006403	RNA localization	115/1340 | 28/238	0.039	0.9187	BP
3-brown-2011	GO:0006474	N-terminal protein amino acid acetylation	21/34 | 6/6	0.04035	0.9469	BP
3-brown-2011	GO:0033043	regulation of organelle organization	280/301 | 41/41	0.04114	0.9621	BP
3-brown-2011	GO:0016810	hydrolase activity, acting on carbon-nitrogen (but not peptide) bonds	250/5416 | 46/778	0.04153	0.9678	MF
3-brown-2011	GO:0050515	4-(cytidine 5-diphospho)-2-C-methyl-D-erythritol kinase activity	7/2534 | 3/305	0.04174	0.9692	MF
3-brown-2011	GO:0015142	tricarboxylic acid transmembrane transporter activity	5/124 | 2/9	0.04199	0.9715	MF
3-brown-2011	GO:0030620	U2 snRNA binding	3/29 | 2/4	0.04215	0.9717	MF
3-brown-2011	GO:0042221	response to chemical	2071/4571 | 311/641	0.04302	0.9869	BP
3-brown-2011	GO:0008233	peptidase activity	1059/1689 | 168/248	0.0431	0.9869	MF
3-brown-2011	GO:0050662	coenzyme binding	824/1749 | 117/222	0.04338	0.9897	MF
3-brown-2011	GO:0016763	transferase activity, transferring pentosyl groups	149/1077 | 27/143	0.0439	0.998	MF
3-brown-2011	GO:0004683	calmodulin-dependent protein kinase activity	82/1405 | 15/163	0.04408	0.9987	MF
3-brown-2011	GO:1901575	organic substance catabolic process	2236/2332 | 275/281	0.04428	0.9999	BP
18-lightgreen-2011	GO:0070647	protein modification by small protein conjugation or removal	821/4283 | 9/16	0.001047	0.6743	BP
5-green-2011	GO:0005634	nucleus	5669/10363 | 92/123	2.978e-06	0.005831	CC
5-green-2011	GO:0030048	actin filament-based movement	2/52 | 2/2	0.0007541	0.6047	BP
5-green-2011	GO:0030705	cytoskeleton-dependent intracellular transport	5/875 | 2/9	0.0009265	0.6047	BP
5-green-2011	GO:0019374	galactolipid metabolic process	4/209 | 2/4	0.001635	0.7203	BP
5-green-2011	GO:0051647	nucleus localization	4/197 | 2/4	0.001839	0.7203	BP
5-green-2011	GO:0006413	translational initiation	280/1270 | 6/9	0.005007	0.9987	BP
5-green-2011	GO:0065007	biological regulation	7228/21478 | 93/221	0.005275	0.9987	BP
5-green-2011	GO:0005694	chromosome	730/2707 | 16/32	0.004375	0.9987	CC
5-green-2011	GO:0005622	intracellular	13461/15486 | 157/168	0.004877	0.9987	CC
5-green-2011	GO:0043226	organelle	11541/21607 | 136/219	0.005611	0.9987	CC
5-green-2011	GO:0071074	eukaryotic initiation factor eIF2 binding	3/35 | 2/2	0.005042	0.9987	MF
2-blue-2011	GO:0031982	vesicle	626/10531 | 176/1712	8.162e-15	5.193e-11	CC
2-blue-2011	GO:0016043	cellular component organization	3174/3995 | 515/575	3.497e-12	1.113e-08	BP
2-blue-2011	GO:0140096	catalytic activity, acting on a protein	4541/14879 | 848/2337	4.358e-11	9.243e-08	MF
2-blue-2011	GO:0070647	protein modification by small protein conjugation or removal	821/4283 | 226/829	1.214e-10	1.931e-07	BP
2-blue-2011	GO:0043412	macromolecule modification	4780/11646 | 864/1809	1.918e-10	2.441e-07	BP
2-blue-2011	GO:0019787	ubiquitin-like protein transferase activity	552/3143 | 158/594	4.809e-10	5.099e-07	MF
2-blue-2011	GO:0016192	vesicle-mediated transport	651/3602 | 180/679	6.856e-10	6.231e-07	BP
2-blue-2011	GO:0009056	catabolic process	2515/16825 | 480/2547	3.165e-09	2.517e-06	BP
2-blue-2011	GO:0051179	localization	3794/21478 | 713/3358	4.032e-09	2.851e-06	BP
2-blue-2011	GO:0098805	whole membrane	753/13501 | 177/2113	4.518e-09	2.874e-06	CC
2-blue-2011	GO:0007033	vacuole organization	98/2013 | 41/357	8.431e-09	4.876e-06	BP
2-blue-2011	GO:0007154	cell communication	2056/17146 | 414/2715	1.801e-08	9.546e-06	BP
2-blue-2011	GO:0023052	signaling	1794/21478 | 362/3358	4.803e-08	2.35e-05	BP
2-blue-2011	GO:0044260	cellular macromolecule metabolic process	9958/11072 | 1616/1732	7.442e-08	3.382e-05	BP
2-blue-2011	GO:1901564	organonitrogen compound metabolic process	8770/12820 | 1478/2017	1.244e-07	5.275e-05	BP
2-blue-2011	GO:0012505	endomembrane system	2211/15486 | 440/2493	1.665e-07	6.621e-05	CC
2-blue-2011	GO:0044265	cellular macromolecule catabolic process	901/1070 | 215/228	2.549e-07	9.538e-05	BP
2-blue-2011	GO:0005694	chromosome	730/2707 | 138/361	3.338e-07	0.000118	CC
2-blue-2011	GO:0065007	biological regulation	7228/21478 | 1256/3358	3.625e-07	0.0001214	BP
2-blue-2011	GO:0050896	response to stimulus	4571/21478 | 820/3358	1.015e-06	0.0003229	BP
2-blue-2011	GO:0006793	phosphorus metabolic process	4579/14577 | 803/2251	1.504e-06	0.0004349	BP
2-blue-2011	GO:0042578	phosphoric ester hydrolase activity	652/1567 | 140/254	1.5e-06	0.0004349	MF
2-blue-2011	GO:0061919	process utilizing autophagic mechanism	124/17146 | 40/2715	4.056e-06	0.001075	BP
2-blue-2011	GO:0098588	bounding membrane of organelle	988/1412 | 215/265	3.983e-06	0.001075	CC
2-blue-2011	GO:0044093	positive regulation of molecular function	367/859 | 84/140	5.376e-06	0.001368	BP
2-blue-2011	GO:0006044	N-acetylglucosamine metabolic process	5/60 | 5/8	1.025e-05	0.002509	BP
2-blue-2011	GO:0016874	ligase activity	679/14879 | 147/2337	1.777e-05	0.004187	MF
2-blue-2011	GO:0072665	protein localization to vacuole	59/421 | 21/64	1.922e-05	0.004366	BP
2-blue-2011	GO:0000407	phagophore assembly site	27/7267 | 14/1187	2.179e-05	0.00462	CC
2-blue-2011	GO:0050662	coenzyme binding	824/1749 | 144/242	2.135e-05	0.00462	MF
2-blue-2011	GO:0007034	vacuolar transport	127/3602 | 43/679	3.12e-05	0.006403	BP
2-blue-2011	GO:0010243	response to organonitrogen compound	123/205 | 34/39	5.444e-05	0.0105	BP
2-blue-2011	GO:0003677	DNA binding	3022/5652 | 472/788	5.308e-05	0.0105	MF
2-blue-2011	GO:0044281	small molecule metabolic process	4631/16825 | 782/2547	6.115e-05	0.01144	BP
2-blue-2011	GO:0008270	zinc ion binding	1182/2056 | 194/286	7.492e-05	0.01362	MF
2-blue-2011	GO:0005622	intracellular	13461/15486 | 2224/2493	9.295e-05	0.01643	CC
2-blue-2011	GO:0006508	proteolysis	1531/6715 | 313/1157	0.0001089	0.0169	BP
2-blue-2011	GO:0031090	organelle membrane	1412/2935 | 265/473	0.0001026	0.0169	CC
2-blue-2011	GO:0044425	membrane part	11206/13501 | 1812/2113	0.0001073	0.0169	CC
2-blue-2011	GO:0031252	cell leading edge	5/15486 | 5/2493	0.0001078	0.0169	CC
2-blue-2011	GO:0004674	protein serine/threonine kinase activity	1405/2300 | 267/384	0.0001056	0.0169	MF
2-blue-2011	GO:0006807	nitrogen compound metabolic process	12845/16825 | 2017/2547	0.0001143	0.01732	BP
2-blue-2011	GO:0042995	cell projection	50/15486 | 19/2493	0.000153	0.02263	CC
2-blue-2011	GO:1901265	nucleoside phosphate binding	5059/10650 | 828/1603	0.0001708	0.0247	MF
2-blue-2011	GO:0048856	anatomical structure development	1533/1811 | 236/257	0.0001851	0.02617	BP
2-blue-2011	GO:0099023	tethering complex	147/5925 | 39/907	0.000266	0.03678	CC
2-blue-2011	GO:0005623	cell	15486/21607 | 2493/3364	0.0003177	0.04301	CC
2-blue-2011	GO:0007568	aging	79/1811 | 23/257	0.0003342	0.0443	BP
2-blue-2011	GO:0008135	translation factor activity, RNA binding	353/1877 | 62/224	0.0003426	0.04448	MF
2-blue-2011	GO:0044238	primary metabolic process	14127/16825 | 2196/2547	0.0003526	0.04486	BP
2-blue-2011	GO:0016740	transferase activity	7002/14879 | 1174/2337	0.0004416	0.05508	MF
2-blue-2011	GO:1901565	organonitrogen compound catabolic process	1192/1636 | 271/339	0.0004968	0.06078	BP
2-blue-2011	GO:0043230	extracellular organelle	13/92 | 8/19	0.0005561	0.06676	CC
2-blue-2011	GO:1903293	phosphatase complex	226/1792 | 58/313	0.0005788	0.06819	CC
2-blue-2011	GO:1903320	regulation of protein modification by small protein conjugation or removal	102/121 | 36/36	0.0006147	0.07111	BP
2-blue-2011	GO:0043632	modification-dependent macromolecule catabolic process	583/901 | 159/215	0.0006451	0.07329	BP
2-blue-2011	GO:0047458	beta-pyrazolylalanine synthase activity	5/230 | 4/27	0.0007097	0.07921	MF
2-blue-2011	GO:0005773	vacuole	663/5641 | 135/899	0.0007516	0.08244	CC
2-blue-2011	GO:0004839	ubiquitin activating enzyme activity	51/90 | 23/28	0.0008696	0.09377	MF
2-blue-2011	GO:1901700	response to oxygen-containing compound	892/2071 | 185/366	0.0009225	0.09687	BP
2-blue-2011	GO:0005776	autophagosome	21/663 | 11/135	0.0009288	0.09687	CC
2-blue-2011	GO:0035770	ribonucleoprotein granule	92/1296 | 19/129	0.001046	0.1073	CC
2-blue-2011	GO:0032588	trans-Golgi network membrane	15/82 | 8/16	0.001117	0.1128	CC
2-blue-2011	GO:0005543	phospholipid binding	141/282 | 34/48	0.001177	0.117	MF
2-blue-2011	GO:0051050	positive regulation of transport	19/57 | 9/12	0.001198	0.1172	BP
2-blue-2011	GO:0032993	protein-DNA complex	184/5925 | 44/907	0.001248	0.1203	CC
2-blue-2011	GO:0006996	organelle organization	2013/3174 | 357/515	0.001288	0.1207	BP
2-blue-2011	GO:0032482	Rab protein signal transduction	70/124 | 25/31	0.001317	0.1207	BP
2-blue-2011	GO:0006413	translational initiation	280/1270 | 41/122	0.001328	0.1207	BP
2-blue-2011	GO:0005654	nucleoplasm	586/1244 | 107/186	0.00132	0.1207	CC
2-blue-2011	GO:0005515	protein binding	5971/16986 | 1004/2661	0.001354	0.1213	MF
2-blue-2011	GO:0046982	protein heterodimerization activity	165/732 | 41/122	0.001403	0.124	MF
2-blue-2011	GO:1902494	catalytic complex	1792/5925 | 313/907	0.001475	0.1285	CC
2-blue-2011	GO:0044815	DNA packaging complex	134/5925 | 34/907	0.001507	0.1296	CC
2-blue-2011	GO:0046822	regulation of nucleocytoplasmic transport	8/40 | 5/7	0.001538	0.1305	BP
2-blue-2011	GO:0055075	potassium ion homeostasis	34/67 | 11/12	0.001666	0.1394	BP
2-blue-2011	GO:0061024	membrane organization	308/3174 | 69/515	0.001796	0.1465	BP
2-blue-2011	GO:0042579	microbody	216/5641 | 51/899	0.001794	0.1465	CC
2-blue-2011	GO:0010218	response to far red light	15/110 | 7/17	0.001897	0.1511	BP
2-blue-2011	GO:0016197	endosomal transport	115/875 | 36/178	0.0019	0.1511	BP
2-blue-2011	GO:0016050	vesicle organization	138/2013 | 38/357	0.002047	0.1607	BP
2-blue-2011	GO:0120036	plasma membrane bounded cell projection organization	7/14 | 6/6	0.002331	0.1809	BP
2-blue-2011	GO:0071704	organic substance metabolic process	14950/16825 | 2304/2547	0.002544	0.1919	BP
2-blue-2011	GO:0010256	endomembrane system organization	151/3174 | 38/515	0.00256	0.1919	BP
2-blue-2011	GO:0022411	cellular component disassembly	161/3174 | 40/515	0.002564	0.1919	BP
2-blue-2011	GO:0010042	response to manganese ion	5/286 | 4/46	0.002633	0.1925	BP
2-blue-2011	GO:0015171	amino acid transmembrane transporter activity	96/124 | 21/21	0.002628	0.1925	MF
2-blue-2011	GO:0048878	chemical homeostasis	444/699 | 83/110	0.0027	0.1952	BP
2-blue-2011	GO:0006082	organic acid metabolic process	3339/4501 | 599/766	0.002746	0.1963	BP
2-blue-2011	GO:0050234	pyrazolylalanine synthase activity	4/174 | 3/17	0.002959	0.2072	MF
2-blue-2011	GO:0031491	nucleosome binding	47/70 | 13/13	0.002964	0.2072	MF
2-blue-2011	GO:0060968	regulation of gene silencing	51/165 | 10/15	0.003079	0.2129	BP
2-blue-2011	GO:0004523	RNA-DNA hybrid ribonuclease activity	164/207 | 23/23	0.003329	0.2277	MF
2-blue-2011	GO:0010033	response to organic substance	1179/2071 | 232/366	0.003406	0.2283	BP
2-blue-2011	GO:0019776	Atg8 ligase activity	5/7002 | 4/1174	0.003408	0.2283	MF
2-blue-2011	GO:0022406	membrane docking	101/17146 | 27/2715	0.00345	0.2286	BP
2-blue-2011	GO:0042762	regulation of sulfur metabolic process	12/78 | 6/13	0.003611	0.2368	BP
2-blue-2011	GO:0034976	response to endoplasmic reticulum stress	112/873 | 31/156	0.003915	0.254	BP
2-blue-2011	GO:0072511	divalent inorganic cation transport	195/1041 | 44/165	0.003952	0.254	BP
2-blue-2011	GO:0031201	SNARE complex	55/706 | 17/116	0.004041	0.2571	CC
2-blue-2011	GO:0051365	cellular response to potassium ion starvation	4/96 | 4/26	0.0045	0.279	BP
2-blue-2011	GO:0070271	protein complex biogenesis	437/2114 | 68/249	0.004596	0.279	BP
2-blue-2011	GO:0035725	sodium ion transmembrane transport	25/108 | 6/9	0.004602	0.279	BP
2-blue-2011	GO:0017086	3-methyl-2-oxobutanoate dehydrogenase (lipoamide) complex	2/96 | 2/7	0.004605	0.279	CC
2-blue-2011	GO:0015291	secondary active transmembrane transporter activity	458/846 | 85/131	0.004556	0.279	MF
2-blue-2011	GO:0030062	mitochondrial tricarboxylic acid cycle enzyme complex	4/18 | 3/3	0.004902	0.2942	CC
2-blue-2011	GO:0008198	ferrous iron binding	26/604 | 8/68	0.005086	0.3024	MF
2-blue-2011	GO:0010304	PSII associated light-harvesting complex II catabolic process	6/699 | 5/181	0.005285	0.3114	BP
2-blue-2011	GO:0050461	L-mimosine synthase activity	4/230 | 3/27	0.005382	0.3141	MF
2-blue-2011	GO:0033962	cytoplasmic mRNA processing body assembly	17/176 | 4/9	0.005675	0.3262	BP
2-blue-2011	GO:0035556	intracellular signal transduction	677/1782 | 159/362	0.005691	0.3262	BP
2-blue-2011	GO:0034067	protein localization to Golgi apparatus	6/421 | 4/64	0.005786	0.3287	BP
2-blue-2011	GO:0010565	regulation of cellular ketone metabolic process	61/105 | 12/13	0.00596	0.3293	BP
2-blue-2011	GO:0016021	integral component of membrane	10773/10846 | 1723/1727	0.006004	0.3293	CC
2-blue-2011	GO:0032542	sulfiredoxin activity	9/69 | 3/4	0.005976	0.3293	MF
2-blue-2011	GO:0004709	MAP kinase kinase kinase activity	73/133 | 21/27	0.006003	0.3293	MF
2-blue-2011	GO:0010648	negative regulation of cell communication	45/92 | 14/18	0.006148	0.3343	BP
2-blue-2011	GO:0071824	protein-DNA complex subunit organization	202/948 | 43/145	0.00639	0.3382	BP
2-blue-2011	GO:0010647	positive regulation of cell communication	127/172 | 35/39	0.006402	0.3382	BP
2-blue-2011	GO:0071396	cellular response to lipid	228/248 | 53/53	0.006538	0.3382	BP
2-blue-2011	GO:0033176	proton-transporting V-type ATPase complex	77/181 | 12/16	0.00647	0.3382	CC
2-blue-2011	GO:0019899	enzyme binding	576/5971 | 119/1004	0.006458	0.3382	MF
2-blue-2011	GO:0022821	potassium ion antiporter activity	16/51 | 7/10	0.006491	0.3382	MF
2-blue-2011	GO:0015980	energy derivation by oxidation of organic compounds	338/659 | 49/75	0.006615	0.3394	BP
2-blue-2011	GO:0030874	nucleolar chromatin	7/25 | 5/7	0.006948	0.3508	CC
2-blue-2011	GO:0043167	ion binding	8670/16986 | 1417/2661	0.006918	0.3508	MF
2-blue-2011	GO:0090087	regulation of peptide transport	19/72 | 9/17	0.007228	0.3621	BP
2-blue-2011	GO:0030258	lipid modification	176/1222 | 42/208	0.007594	0.3775	BP
2-blue-2011	GO:0006103	2-oxoglutarate metabolic process	4/102 | 3/14	0.007773	0.3834	BP
2-blue-2011	GO:0003826	alpha-ketoacid dehydrogenase activity	4/3136 | 3/407	0.007848	0.3841	MF
2-blue-2011	GO:0004724	magnesium-dependent protein serine/threonine phosphatase activity	104/195 | 35/51	0.008114	0.3941	MF
2-blue-2011	GO:0045851	pH reduction	7/132 | 4/19	0.008351	0.3944	BP
2-blue-2011	GO:0018209	peptidyl-serine modification	132/832 | 33/143	0.008421	0.3944	BP
2-blue-2011	GO:0002178	palmitoyltransferase complex	6/883 | 4/147	0.00843	0.3944	CC
2-blue-2011	GO:0043227	membrane-bounded organelle	10531/11541 | 1712/1847	0.008431	0.3944	CC
2-blue-2011	GO:0005057	signal transducer activity, downstream of receptor	133/482 | 27/66	0.008321	0.3944	MF
2-blue-2011	GO:0005746	mitochondrial respiratory chain	106/167 | 17/19	0.008699	0.4039	CC
2-blue-2011	GO:0042886	amide transport	1111/1445 | 225/273	0.008819	0.4066	BP
2-blue-2011	GO:0048468	cell development	189/329 | 38/52	0.008914	0.408	BP
2-blue-2011	GO:0015684	ferrous iron transport	11/32 | 4/4	0.009177	0.417	BP
2-blue-2011	GO:0060321	acceptance of pollen	12/205 | 5/26	0.009529	0.4299	BP
2-blue-2011	GO:0016830	carbon-carbon lyase activity	226/728 | 40/95	0.009675	0.4335	MF
2-blue-2011	GO:0016311	dephosphorylation	621/4482 | 131/791	0.00981	0.4342	BP
2-blue-2011	GO:0001047	core promoter binding	13/486 | 5/55	0.009827	0.4342	MF
2-blue-2011	GO:0016703	oxidoreductase activity, acting on single donors with incorporation of molecular oxygen, incorporation of one atom of oxygen (internal monooxygenases or internal mixed function oxidases)	29/53 | 7/7	0.01013	0.4443	MF
2-blue-2011	GO:0043682	copper-transporting ATPase activity	5/19 | 3/3	0.01032	0.4497	MF
2-blue-2011	GO:0071470	cellular response to osmotic stress	24/35 | 10/10	0.01068	0.4597	BP
2-blue-2011	GO:0030139	endocytic vesicle	13/588 | 8/164	0.01069	0.4597	CC
2-blue-2011	GO:0098781	ncRNA transcription	8/98 | 3/7	0.01095	0.4677	BP
2-blue-2011	GO:0050221	prostaglandin-E2 9-reductase activity	8/401 | 4/51	0.01109	0.4702	MF
2-blue-2011	GO:0051788	response to misfolded protein	34/89 | 13/21	0.01132	0.4738	BP
2-blue-2011	GO:0048244	phytanoyl-CoA dioxygenase activity	2/118 | 2/13	0.0113	0.4738	MF
2-blue-2011	GO:0009991	response to extracellular stimulus	151/644 | 42/134	0.01169	0.4852	BP
2-blue-2011	GO:0006611	protein export from nucleus	11/83 | 5/13	0.01184	0.4852	BP
2-blue-2011	GO:0071462	cellular response to water stimulus	10/27 | 4/4	0.01197	0.4852	BP
2-blue-2011	GO:0099402	plant organ development	416/936 | 74/138	0.01218	0.4852	BP
2-blue-2011	GO:0051046	regulation of secretion	10/48 | 5/9	0.0122	0.4852	BP
2-blue-2011	GO:0030004	cellular monovalent inorganic cation homeostasis	38/79 | 11/14	0.01228	0.4852	BP
2-blue-2011	GO:0045324	late endosome to vacuole transport	36/75 | 16/23	0.01231	0.4852	BP
2-blue-2011	GO:1902115	regulation of organelle assembly	9/43 | 4/6	0.01231	0.4852	BP
2-blue-2011	GO:0001101	response to acid chemical	663/2071 | 136/366	0.01235	0.4852	BP
2-blue-2011	GO:0003779	actin binding	173/415 | 34/61	0.01203	0.4852	MF
2-blue-2011	GO:0005887	integral component of plasma membrane	277/401 | 58/72	0.01247	0.4859	CC
2-blue-2011	GO:0031901	early endosome membrane	12/33 | 7/10	0.01255	0.4859	CC
2-blue-2011	GO:0009540	zeaxanthin epoxidase [overall] activity	13/296 | 5/36	0.0126	0.4859	MF
2-blue-2011	GO:0070696	transmembrane receptor protein serine/threonine kinase binding	2/40 | 2/5	0.01282	0.4914	MF
2-blue-2011	GO:0007019	microtubule depolymerization	3/22 | 2/2	0.01299	0.4923	BP
2-blue-2011	GO:0003856	3-dehydroquinate synthase activity	22/89 | 6/10	0.013	0.4923	MF
2-blue-2011	GO:0001676	long-chain fatty acid metabolic process	17/344 | 7/58	0.01329	0.5003	BP
2-blue-2011	GO:0023056	positive regulation of signaling	124/175 | 35/41	0.01341	0.5008	BP
2-blue-2011	GO:0003996	acyl-CoA ligase activity	7/51 | 4/9	0.01346	0.5008	MF
2-blue-2011	GO:0008047	enzyme activator activity	181/593 | 37/90	0.01363	0.5043	MF
2-blue-2011	GO:0000149	SNARE binding	77/5971 | 21/1004	0.01374	0.5054	MF
2-blue-2011	GO:0008170	N-methyltransferase activity	176/670 | 28/74	0.01385	0.5066	MF
2-blue-2011	GO:0035435	phosphate ion transmembrane transport	27/47 | 7/7	0.01412	0.5075	BP
2-blue-2011	GO:0022624	proteasome accessory complex	71/197 | 18/33	0.01402	0.5075	CC
2-blue-2011	GO:0034657	GID complex	7/3620 | 4/567	0.01404	0.5075	CC
2-blue-2011	GO:0010942	positive regulation of cell death	8/20 | 4/4	0.01445	0.5164	BP
2-blue-2011	GO:1901420	negative regulation of response to alcohol	22/31 | 10/10	0.01458	0.5182	BP
2-blue-2011	GO:0008117	sphinganine-1-phosphate aldolase activity	2/54 | 2/7	0.01468	0.5187	MF
2-blue-2011	GO:0010928	regulation of auxin mediated signaling pathway	51/70 | 12/12	0.01492	0.5225	BP
2-blue-2011	GO:0001523	retinoid metabolic process	8/88 | 4/13	0.01495	0.5225	BP
2-blue-2011	GO:0046903	secretion	158/3602 | 41/679	0.01526	0.5257	BP
2-blue-2011	GO:0040007	growth	383/21478 | 76/3358	0.01527	0.5257	BP
2-blue-2011	GO:0005829	cytosol	1752/7267 | 316/1187	0.01537	0.5257	CC
2-blue-2011	GO:0008234	cysteine-type peptidase activity	259/943 | 53/151	0.01535	0.5257	MF
2-blue-2011	GO:0000151	ubiquitin ligase complex	208/851 | 46/144	0.01564	0.5294	CC
2-blue-2011	GO:0044421	extracellular region part	166/611 | 25/63	0.01565	0.5294	CC
2-blue-2011	GO:0004124	cysteine synthase activity	37/288 | 8/28	0.0158	0.5319	MF
2-blue-2011	GO:0080043	quercetin 3-O-glucosyltransferase activity	82/258 | 18/37	0.01597	0.532	MF
2-blue-2011	GO:0080044	quercetin 7-O-glucosyltransferase activity	82/258 | 18/37	0.01597	0.532	MF
2-blue-2011	GO:0034440	lipid oxidation	61/96 | 20/24	0.01612	0.5323	BP
2-blue-2011	GO:0008219	cell death	113/17146 | 27/2715	0.01648	0.5323	BP
2-blue-2011	GO:0072329	monocarboxylic acid catabolic process	83/145 | 24/32	0.01656	0.5323	BP
2-blue-2011	GO:0030030	cell projection organization	14/3174 | 6/515	0.01658	0.5323	BP
2-blue-2011	GO:0048868	pollen tube development	116/153 | 20/21	0.01665	0.5323	BP
2-blue-2011	GO:0019005	SCF ubiquitin ligase complex	64/156 | 18/30	0.01652	0.5323	CC
2-blue-2011	GO:0003863	3-methyl-2-oxobutanoate dehydrogenase (2-methylpropanoyl-transferring) activity	2/51 | 2/7	0.01647	0.5323	MF
2-blue-2011	GO:0004067	asparaginase activity	4/150 | 3/26	0.01665	0.5323	MF
2-blue-2011	GO:0032239	regulation of nucleobase-containing compound transport	2/35 | 2/5	0.01681	0.5346	BP
2-blue-2011	GO:0016638	oxidoreductase activity, acting on the CH-NH2 group of donors	83/3136 | 18/407	0.01745	0.5505	MF
2-blue-2011	GO:0050660	flavin adenine dinucleotide binding	255/414 | 50/68	0.01748	0.5505	MF
2-blue-2011	GO:0006414	translational elongation	147/1270 | 22/122	0.01775	0.5563	BP
2-blue-2011	GO:0004392	heme oxygenase (decyclizing) activity	10/695 | 4/78	0.01823	0.5686	MF
2-blue-2011	GO:0102391	decanoate--CoA ligase activity	7/53 | 4/10	0.01835	0.5694	MF
2-blue-2011	GO:0016671	oxidoreductase activity, acting on a sulfur group of donors, disulfide as acceptor	61/189 | 12/22	0.01859	0.5742	MF
2-blue-2011	GO:0048545	response to steroid hormone	73/124 | 21/27	0.01896	0.5826	BP
2-blue-2011	GO:0043620	regulation of DNA-templated transcription in response to stress	30/143 | 10/26	0.01915	0.5832	BP
2-blue-2011	GO:0005496	steroid binding	14/182 | 5/23	0.01916	0.5832	MF
2-blue-2011	GO:0005963	magnesium-dependent protein serine/threonine phosphatase complex	104/213 | 35/57	0.01929	0.5844	CC
2-blue-2011	GO:0099568	cytoplasmic region	147/7267 | 34/1187	0.01939	0.5846	CC
2-blue-2011	GO:0016881	acid-amino acid ligase activity	59/142 | 11/16	0.01953	0.5857	MF
2-blue-2011	GO:0010486	manganese:proton antiporter activity	2/18 | 2/3	0.01961	0.5857	MF
2-blue-2011	GO:0044087	regulation of cellular component biogenesis	146/599 | 32/96	0.01974	0.5869	BP
2-blue-2011	GO:0005215	transporter activity	1821/24168 | 314/3751	0.01984	0.5871	MF
2-blue-2011	GO:0031907	microbody lumen	10/34 | 3/3	0.02005	0.5879	CC
2-blue-2011	GO:0003882	CDP-diacylglycerol-serine O-phosphatidyltransferase activity	2/25 | 2/4	0.02	0.5879	MF
2-blue-2011	GO:0044088	regulation of vacuole organization	7/34 | 4/7	0.02044	0.5937	BP
2-blue-2011	GO:1990316	Atg1/ULK1 kinase complex	14/28 | 5/5	0.02037	0.5937	CC
2-blue-2011	GO:0016408	C-acyltransferase activity	9/688 | 4/90	0.02056	0.5945	MF
2-blue-2011	GO:0000380	alternative mRNA splicing, via spliceosome	58/272 | 10/25	0.02082	0.5965	BP
2-blue-2011	GO:0015706	nitrate transport	27/63 | 6/7	0.02087	0.5965	BP
2-blue-2011	GO:0015662	ATPase activity, coupled to transmembrane movement of ions, phosphorylative mechanism	98/229 | 18/29	0.02091	0.5965	MF
2-blue-2011	GO:0051123	RNA polymerase II transcriptional preinitiation complex assembly	36/53 | 9/9	0.02124	0.6034	BP
2-blue-2011	GO:0009850	auxin metabolic process	26/281 | 8/41	0.02152	0.6063	BP
2-blue-2011	GO:0006572	tyrosine catabolic process	8/26 | 3/3	0.02154	0.6063	BP
2-blue-2011	GO:0046874	quinolinate metabolic process	10/50 | 3/4	0.02175	0.6088	BP
2-blue-2011	GO:0097602	cullin family protein binding	22/5971 | 8/1004	0.02182	0.6088	MF
2-blue-2011	GO:0032527	protein exit from endoplasmic reticulum	28/745 | 10/139	0.02283	0.6344	BP
2-blue-2011	GO:0006097	glyoxylate cycle	23/46 | 7/8	0.02349	0.6431	BP
2-blue-2011	GO:0022607	cellular component assembly	1072/1260 | 170/189	0.02354	0.6431	BP
2-blue-2011	GO:0016143	S-glycoside metabolic process	11/65 | 5/12	0.02355	0.6431	BP
2-blue-2011	GO:0003997	acyl-CoA oxidase activity	20/54 | 6/8	0.02355	0.6431	MF
2-blue-2011	GO:0006520	cellular amino acid metabolic process	2392/2834 | 454/520	0.02366	0.6433	BP
2-blue-2011	GO:0035494	SNARE complex disassembly	14/54 | 6/11	0.02425	0.6556	BP
2-blue-2011	GO:0045995	regulation of embryonic development	11/40 | 5/8	0.02452	0.6556	BP
2-blue-2011	GO:0009605	response to external stimulus	644/4571 | 134/820	0.02453	0.6556	BP
2-blue-2011	GO:0016856	racemase and epimerase activity, acting on hydroxy acids and derivatives	2/106 | 2/17	0.02444	0.6556	MF
2-blue-2011	GO:0003952	NAD+ synthase (glutamine-hydrolyzing) activity	11/53 | 3/4	0.02479	0.66	MF
2-blue-2011	GO:0007032	endosome organization	16/40 | 9/14	0.02502	0.6633	BP
2-blue-2011	GO:0016236	macroautophagy	73/124 | 29/40	0.02551	0.6685	BP
2-blue-2011	GO:0003830	beta-1,4-mannosylglycoprotein 4-beta-N-acetylglucosaminyltransferase activity	22/35 | 7/7	0.02536	0.6685	MF
2-blue-2011	GO:0016627	oxidoreductase activity, acting on the CH-CH group of donors	521/3136 | 82/407	0.02553	0.6685	MF
2-blue-2011	GO:0004029	aldehyde dehydrogenase (NAD) activity	16/124 | 5/15	0.02568	0.6696	MF
2-blue-2011	GO:0044267	cellular protein metabolic process	5765/6138 | 1019/1070	0.02594	0.6737	BP
2-blue-2011	GO:0000212	meiotic spindle organization	12/38 | 3/3	0.02608	0.6744	BP
2-blue-2011	GO:0023057	negative regulation of signaling	45/110 | 14/23	0.02618	0.6744	BP
2-blue-2011	GO:0044248	cellular catabolic process	1950/2322 | 396/455	0.0263	0.6748	BP
2-blue-2011	GO:0099516	ion antiporter activity	89/185 | 17/25	0.02662	0.6801	MF
2-blue-2011	GO:0060627	regulation of vesicle-mediated transport	34/69 | 10/13	0.02713	0.6871	BP
2-blue-2011	GO:0006624	vacuolar protein processing	6/109 | 3/14	0.02718	0.6871	BP
2-blue-2011	GO:0044390	ubiquitin-like protein conjugating enzyme binding	45/576 | 15/119	0.02721	0.6871	MF
2-blue-2011	GO:0031468	nuclear envelope reassembly	5/14 | 3/3	0.02747	0.6881	BP
2-blue-2011	GO:0016623	oxidoreductase activity, acting on the aldehyde or oxo group of donors, oxygen as acceptor	5/147 | 3/23	0.02741	0.6881	MF
2-blue-2011	GO:0000444	MIS12/MIND type complex	7/31 | 3/4	0.02781	0.6911	CC
2-blue-2011	GO:0004306	ethanolamine-phosphate cytidylyltransferase activity	4/36 | 3/8	0.02781	0.6911	MF
2-blue-2011	GO:0098660	inorganic ion transmembrane transport	732/1018 | 138/177	0.02824	0.6942	BP
2-blue-2011	GO:0000210	NAD+ diphosphatase activity	9/26 | 5/7	0.02828	0.6942	MF
2-blue-2011	GO:0001085	RNA polymerase II transcription factor binding	15/195 | 5/25	0.02837	0.6942	MF
2-blue-2011	GO:0102721	ubiquinol:oxygen oxidoreductase activity	21/123 | 4/8	0.02837	0.6942	MF
2-blue-2011	GO:0044042	glucan metabolic process	772/905 | 91/99	0.02858	0.6944	BP
2-blue-2011	GO:0051205	protein insertion into membrane	37/87 | 7/9	0.02859	0.6944	BP
2-blue-2011	GO:0101005	ubiquitinyl hydrolase activity	137/1689 | 32/287	0.02877	0.6959	MF
2-blue-2011	GO:0042967	acyl-carrier-protein biosynthetic process	500/1991 | 72/237	0.02949	0.7107	BP
2-blue-2011	GO:0031386	protein tag	34/24168 | 10/3751	0.02965	0.7117	MF
2-blue-2011	GO:0090058	metaxylem development	2/38 | 2/7	0.02987	0.7135	BP
2-blue-2011	GO:0051604	protein maturation	180/1819 | 31/226	0.02995	0.7135	BP
2-blue-2011	GO:0017137	Rab GTPase binding	74/173 | 17/28	0.03006	0.7135	MF
2-blue-2011	GO:0044255	cellular lipid metabolic process	1222/1333 | 208/219	0.03056	0.7162	BP
2-blue-2011	GO:0036513	Derlin-1 retrotranslocation complex	2/141 | 2/25	0.0304	0.7162	CC
2-blue-2011	GO:0005942	phosphatidylinositol 3-kinase complex	16/47 | 6/9	0.03062	0.7162	CC
2-blue-2011	GO:0003955	NAD(P)H dehydrogenase (quinone) activity	31/161 | 6/14	0.03029	0.7162	MF
2-blue-2011	GO:0043226	organelle	11541/21607 | 1847/3364	0.03078	0.7171	CC
2-blue-2011	GO:0016210	naringenin-chalcone synthase activity	10/688 | 4/90	0.03088	0.7171	MF
2-blue-2011	GO:0080119	ER body organization	2/2013 | 2/357	0.03138	0.7246	BP
2-blue-2011	GO:0005483	soluble NSF attachment protein activity	8/5971 | 4/1004	0.03149	0.7246	MF
2-blue-2011	GO:0004176	ATP-dependent peptidase activity	57/92 | 10/11	0.03155	0.7246	MF
2-blue-2011	GO:0098590	plasma membrane region	19/530 | 7/92	0.03173	0.7261	CC
2-blue-2011	GO:0046873	metal ion transmembrane transporter activity	324/650 | 70/121	0.03192	0.7278	MF
2-blue-2011	GO:0018293	protein-FAD linkage	1/31 | 1/1	0.03226	0.7323	BP
2-blue-2011	GO:0016877	ligase activity, forming carbon-sulfur bonds	136/679 | 38/147	0.03235	0.7323	MF
2-blue-2011	GO:0050203	oxalate-CoA ligase activity	2/53 | 2/10	0.03266	0.7367	MF
2-blue-2011	GO:0070985	TFIIK complex	5/25 | 2/2	0.03333	0.7494	CC
2-blue-2011	GO:0004126	cytidine deaminase activity	13/57 | 3/4	0.03367	0.7542	MF
2-blue-2011	GO:0030150	protein import into mitochondrial matrix	48/94 | 7/8	0.03382	0.7549	BP
2-blue-2011	GO:0035672	oligopeptide transmembrane transport	57/90 | 13/15	0.03425	0.7549	BP
2-blue-2011	GO:0016579	protein deubiquitination	139/160 | 33/34	0.03461	0.7549	BP
2-blue-2011	GO:1901421	positive regulation of response to alcohol	21/30 | 8/8	0.03477	0.7549	BP
2-blue-2011	GO:1901703	protein localization involved in auxin polar transport	4/19 | 2/2	0.03509	0.7549	BP
2-blue-2011	GO:0055081	anion homeostasis	19/347 | 7/62	0.03526	0.7549	BP
2-blue-2011	GO:0090696	post-embryonic plant organ development	52/236 | 14/41	0.03558	0.7549	BP
2-blue-2011	GO:1905038	regulation of membrane lipid metabolic process	5/16 | 4/6	0.03571	0.7549	BP
2-blue-2011	GO:0015629	actin cytoskeleton	149/581 | 30/88	0.03535	0.7549	CC
2-blue-2011	GO:0010009	cytoplasmic side of endosome membrane	2/8 | 2/2	0.03571	0.7549	CC
2-blue-2011	GO:0034272	phosphatidylinositol 3-kinase complex, class III, type II	3/16 | 3/6	0.03571	0.7549	CC
2-blue-2011	GO:0034271	phosphatidylinositol 3-kinase complex, class III, type I	3/16 | 3/6	0.03571	0.7549	CC
2-blue-2011	GO:0016314	phosphatidylinositol-3,4,5-trisphosphate 3-phosphatase activity	3/23 | 2/3	0.03444	0.7549	MF
2-blue-2011	GO:0047840	dCTP diphosphatase activity	16/47 | 3/3	0.03454	0.7549	MF
2-blue-2011	GO:0035091	phosphatidylinositol binding	83/141 | 25/34	0.03472	0.7549	MF
2-blue-2011	GO:0052904	N1-acetylspermidine:oxygen oxidoreductase (3-acetamidopropanal-forming) activity	2/19 | 2/4	0.03509	0.7549	MF
2-blue-2011	GO:0052902	spermidine:oxygen oxidoreductase (3-aminopropanal-forming) activity	2/19 | 2/4	0.03509	0.7549	MF
2-blue-2011	GO:0032441	pheophorbide a oxygenase activity	4/33 | 3/8	0.03592	0.7568	MF
2-blue-2011	GO:0032451	demethylase activity	30/14879 | 9/2337	0.03611	0.7583	MF
2-blue-2011	GO:0016607	nuclear speck	54/79 | 12/13	0.03669	0.7678	CC
2-blue-2011	GO:0098534	centriole assembly	3/31 | 2/4	0.03693	0.7703	BP
2-blue-2011	GO:0051383	kinetochore organization	13/55 | 3/4	0.03732	0.7733	BP
2-blue-2011	GO:0009308	amine metabolic process	345/8770 | 71/1478	0.03732	0.7733	BP
2-blue-2011	GO:0001708	cell fate specification	24/70 | 6/9	0.03747	0.7739	BP
2-blue-2011	GO:0007265	Ras protein signal transduction	124/150 | 31/33	0.03904	0.8038	BP
2-blue-2011	GO:0009916	alternative oxidase activity	23/123 | 4/8	0.03951	0.8108	MF
2-blue-2011	GO:0052663	antheraxanthin epoxidase activity	3/296 | 2/36	0.03995	0.8147	MF
2-blue-2011	GO:0052662	zeaxanthin epoxidase activity	3/296 | 2/36	0.03995	0.8147	MF
2-blue-2011	GO:0043248	proteasome assembly	33/327 | 9/49	0.04023	0.8177	BP
2-blue-2011	GO:2000243	positive regulation of reproductive process	45/79 | 12/15	0.04063	0.8208	BP
2-blue-2011	GO:0005785	signal recognition particle receptor complex	11/30 | 3/3	0.04064	0.8208	CC
2-blue-2011	GO:0015749	monosaccharide transport	13/190 | 5/31	0.04119	0.8293	BP
2-blue-2011	GO:1903338	regulation of cell wall organization or biogenesis	10/127 | 3/11	0.04184	0.8397	BP
2-blue-2011	GO:0052746	inositol phosphorylation	10/35 | 4/6	0.04282	0.8528	BP
2-blue-2011	GO:0034063	stress granule assembly	7/176 | 2/9	0.04284	0.8528	BP
2-blue-2011	GO:0006297	nucleotide-excision repair, DNA gap filling	3/93 | 2/12	0.04289	0.8528	BP
2-blue-2011	GO:0030952	establishment or maintenance of cytoskeleton polarity	2/22 | 2/5	0.04329	0.858	BP
2-blue-2011	GO:0015295	solute:proton symporter activity	107/118 | 28/28	0.04348	0.8591	MF
2-blue-2011	GO:0017053	transcriptional repressor complex	27/5925 | 8/907	0.04381	0.8629	CC
2-blue-2011	GO:0009804	coumarin metabolic process	54/123 | 8/11	0.0446	0.8656	BP
2-blue-2011	GO:0097306	cellular response to alcohol	133/165 | 27/29	0.04484	0.8656	BP
2-blue-2011	GO:0072528	pyrimidine-containing compound biosynthetic process	125/157 | 13/13	0.04512	0.8656	BP
2-blue-2011	GO:0090174	organelle membrane fusion	73/85 | 18/18	0.04558	0.8656	BP
2-blue-2011	GO:0005814	centriole	3/36 | 2/5	0.04482	0.8656	CC
2-blue-2011	GO:0005737	cytoplasm	8639/13440 | 1461/2218	0.04542	0.8656	CC
2-blue-2011	GO:0016811	hydrolase activity, acting on carbon-nitrogen (but not peptide) bonds, in linear amides	150/250 | 26/35	0.04481	0.8656	MF
2-blue-2011	GO:0070547	L-tyrosine aminotransferase activity	3/169 | 2/22	0.04492	0.8656	MF
2-blue-2011	GO:0015093	ferrous iron transmembrane transporter activity	11/22 | 4/4	0.04511	0.8656	MF
2-blue-2011	GO:0001883	purine nucleoside binding	448/465 | 76/76	0.04539	0.8656	MF
2-blue-2011	GO:0034596	phosphatidylinositol phosphate 4-phosphatase activity	2/45 | 2/10	0.04545	0.8656	MF
2-blue-2011	GO:0052744	phosphatidylinositol monophosphate phosphatase activity	2/45 | 2/10	0.04545	0.8656	MF
2-blue-2011	GO:0008360	regulation of cell shape	28/50 | 5/5	0.04639	0.8709	BP
2-blue-2011	GO:0016695	oxidoreductase activity, acting on hydrogen as donor	3/3136 | 2/407	0.04608	0.8709	MF
2-blue-2011	GO:0000285	1-phosphatidylinositol-3-phosphate 5-kinase activity	6/56 | 3/9	0.04633	0.8709	MF
2-blue-2011	GO:0032453	histone demethylase activity (H3-K4 specific)	13/25 | 6/7	0.04641	0.8709	MF
2-blue-2011	GO:0046203	spermidine catabolic process	2/7 | 2/2	0.04762	0.8883	BP
2-blue-2011	GO:0032774	RNA biosynthetic process	2682/2755 | 423/429	0.04799	0.8883	BP
2-blue-2011	GO:0015934	large ribosomal subunit	133/280 | 9/12	0.04801	0.8883	CC
2-blue-2011	GO:0000991	transcription factor activity, core RNA polymerase II binding	7/34 | 3/5	0.04762	0.8883	MF
2-blue-2011	GO:0036094	small molecule binding	5348/16986 | 875/2661	0.04803	0.8883	MF
2-blue-2011	GO:0009415	response to water	187/234 | 42/47	0.04891	0.8963	BP
2-blue-2011	GO:0010833	telomere maintenance via telomere lengthening	19/81 | 4/7	0.04898	0.8963	BP
2-blue-2011	GO:0020037	heme binding	728/777 | 70/71	0.04899	0.8963	MF
2-blue-2011	GO:0003682	chromatin binding	237/16986 | 47/2661	0.04903	0.8963	MF
2-blue-2011	GO:0044275	cellular carbohydrate catabolic process	139/223 | 17/21	0.04927	0.8967	BP
2-blue-2011	GO:0004865	protein serine/threonine phosphatase inhibitor activity	15/58 | 3/4	0.04933	0.8967	MF
2-blue-2011	GO:0009375	ferredoxin hydrogenase complex	3/257 | 2/35	0.04958	0.8987	CC
2-blue-2011	GO:0034998	oligosaccharyltransferase I complex	8/56 | 2/3	0.05051	0.9128	CC
2-blue-2011	GO:0003857	3-hydroxyacyl-CoA dehydrogenase activity	17/401 | 5/51	0.05129	0.9244	MF
2-blue-2011	GO:0009617	response to bacterium	199/413 | 43/75	0.05203	0.935	BP
2-blue-2011	GO:0010230	alternative respiration	3/242 | 2/34	0.05258	0.9371	BP
2-blue-2011	GO:0046838	phosphorylated carbohydrate dephosphorylation	28/108 | 6/12	0.05279	0.9371	BP
2-blue-2011	GO:0048518	positive regulation of biological process	1097/6075 | 213/1074	0.05332	0.9371	BP
2-blue-2011	GO:0051053	negative regulation of DNA metabolic process	56/82 | 11/12	0.05347	0.9371	BP
2-blue-2011	GO:0010331	gibberellin binding	4/46 | 2/5	0.05279	0.9371	MF
2-blue-2011	GO:0046027	phospholipid:diacylglycerol acyltransferase activity	3/198 | 2/28	0.053	0.9371	MF
2-blue-2011	GO:0070405	ammonium ion binding	6/4374 | 3/686	0.05307	0.9371	MF
2-blue-2011	GO:0008798	beta-aspartyl-peptidase activity	3/33 | 2/5	0.05315	0.9371	MF
2-blue-2011	GO:0070012	oligopeptidase activity	6/1059 | 3/167	0.05345	0.9371	MF
2-blue-2011	GO:1902930	regulation of alcohol biosynthetic process	18/46 | 3/3	0.05375	0.9395	BP
2-blue-2011	GO:0033095	aleurone grain	6/588 | 4/164	0.05405	0.942	CC
2-blue-2011	GO:0008144	drug binding	3953/16986 | 652/2661	0.05421	0.9424	MF
2-blue-2011	GO:0016645	oxidoreductase activity, acting on the CH-NH group of donors	94/3136 | 18/407	0.05461	0.9467	MF
2-blue-2011	GO:0030686	90S preribosome	43/151 | 4/6	0.05529	0.9532	CC
2-blue-2011	GO:0016730	oxidoreductase activity, acting on iron-sulfur proteins as donors	33/3136 | 8/407	0.05525	0.9532	MF
2-blue-2011	GO:0060151	peroxisome localization	2/197 | 2/47	0.05599	0.961	BP
2-blue-2011	GO:0009987	cellular process	17146/21478 | 2715/3358	0.05624	0.961	BP
2-blue-2011	GO:0010222	stem vascular tissue pattern formation	3/18 | 2/3	0.05637	0.961	BP
2-blue-2011	GO:0051641	cellular localization	1149/3794 | 234/713	0.05662	0.961	BP
2-blue-2011	GO:0043596	nuclear replication fork	40/87 | 8/11	0.05659	0.961	CC
2-blue-2011	GO:0000785	chromatin	434/665 | 93/130	0.05664	0.961	CC
2-blue-2011	GO:0051014	actin filament severing	6/164 | 3/27	0.05687	0.9623	BP
2-blue-2011	GO:0098847	sequence-specific single stranded DNA binding	20/68 | 4/6	0.05708	0.9633	MF
2-blue-2011	GO:0015145	monosaccharide transmembrane transporter activity	12/85 | 5/17	0.05759	0.9693	MF
2-blue-2011	GO:0051119	sugar transmembrane transporter activity	85/99 | 17/17	0.05786	0.9699	MF
2-blue-2011	GO:0046593	mandelonitrile lyase activity	8/54 | 3/7	0.05793	0.9699	MF
2-blue-2011	GO:0006531	aspartate metabolic process	113/145 | 22/24	0.0584	0.9739	BP
2-blue-2011	GO:0051266	sirohydrochlorin ferrochelatase activity	2/19 | 2/5	0.05848	0.9739	MF
2-blue-2011	GO:0019788	NEDD8 transferase activity	6/552 | 4/158	0.05905	0.9809	MF
2-blue-2011	GO:0034720	histone H3-K4 demethylation	13/24 | 6/7	0.0595	0.9857	BP
2-blue-2011	GO:0032880	regulation of protein localization	35/88 | 11/19	0.06061	0.9927	BP
2-blue-2011	GO:0022622	root system development	157/936 | 30/138	0.06136	0.9927	BP
2-blue-2011	GO:0030242	autophagy of peroxisome	15/124 | 8/40	0.06151	0.9927	BP
2-blue-2011	GO:0015680	intracellular copper ion transport	1/16 | 1/1	0.0625	0.9927	BP
2-blue-2011	GO:0009668	plastid membrane organization	43/72 | 10/12	0.06252	0.9927	BP
2-blue-2011	GO:0080135	regulation of cellular response to stress	75/95 | 11/11	0.06273	0.9927	BP
2-blue-2011	GO:0051246	regulation of protein metabolic process	1024/1329 | 203/251	0.06291	0.9927	BP
2-blue-2011	GO:0010133	proline catabolic process to glutamate	3/17 | 2/3	0.06324	0.9927	BP
2-blue-2011	GO:1900457	regulation of brassinosteroid mediated signaling pathway	11/26 | 3/3	0.06346	0.9927	BP
2-blue-2011	GO:0009846	pollen germination	34/330 | 8/44	0.06362	0.9927	BP
2-blue-2011	GO:0050789	regulation of biological process	6075/7228 | 1074/1256	0.06396	0.9927	BP
2-blue-2011	GO:1905392	plant organ morphogenesis	144/176 | 27/29	0.06405	0.9927	BP
2-blue-2011	GO:0071496	cellular response to external stimulus	126/644 | 33/134	0.06421	0.9927	BP
2-blue-2011	GO:0071822	protein complex subunit organization	524/948 | 89/145	0.06432	0.9927	BP
2-blue-2011	GO:0006825	copper ion transport	33/215 | 7/25	0.06451	0.9927	BP
2-blue-2011	GO:0043200	response to amino acid	8/27 | 3/4	0.06462	0.9927	BP
2-blue-2011	GO:0010325	raffinose family oligosaccharide biosynthetic process	4/86 | 2/10	0.06479	0.9927	BP
2-blue-2011	GO:1901658	glycosyl compound catabolic process	24/52 | 5/6	0.06507	0.9927	BP
2-blue-2011	GO:0008541	proteasome regulatory particle, lid subcomplex	23/71 | 9/18	0.0618	0.9927	CC
2-blue-2011	GO:0009524	phragmoplast	71/7267 | 17/1187	0.06187	0.9927	CC
2-blue-2011	GO:0043235	receptor complex	3/5925 | 2/907	0.06308	0.9927	CC
2-blue-2011	GO:0044433	cytoplasmic vesicle part	274/489 | 79/127	0.06322	0.9927	CC
2-blue-2011	GO:0016460	myosin II complex	5/79 | 3/17	0.06388	0.9927	CC
2-blue-2011	GO:0005886	plasma membrane	2898/3039 | 476/492	0.06481	0.9927	CC
2-blue-2011	GO:0033263	CORVET complex	13/50 | 4/7	0.06485	0.9927	CC
2-blue-2011	GO:0004473	malate dehydrogenase (decarboxylating) (NADP+) activity	5/43 | 2/4	0.06008	0.9927	MF
2-blue-2011	GO:0004851	uroporphyrin-III C-methyltransferase activity	1/33 | 1/2	0.06061	0.9927	MF
2-blue-2011	GO:0045159	myosin II binding	5/41 | 3/9	0.06115	0.9927	MF
2-blue-2011	GO:0060589	nucleoside-triphosphatase regulator activity	161/593 | 31/90	0.06128	0.9927	MF
2-blue-2011	GO:0008661	1-deoxy-D-xylulose-5-phosphate synthase activity	19/50 | 4/5	0.0622	0.9927	MF
2-blue-2011	GO:0035673	oligopeptide transmembrane transporter activity	54/121 | 11/17	0.06287	0.9927	MF
2-blue-2011	GO:0015444	magnesium-importing ATPase activity	6/22 | 2/2	0.06494	0.9927	MF
2-blue-2011	GO:0047980	hippurate hydrolase activity	6/150 | 3/26	0.06496	0.9927	MF
8-pink-2011	GO:0044380	protein localization to cytoskeleton	4/421 | 2/4	0.0004046	0.2501	BP
8-pink-2011	GO:0032259	methylation	714/16825 | 11/79	0.0004844	0.2501	BP
8-pink-2011	GO:0006413	translational initiation	280/1270 | 5/5	0.0005065	0.2501	BP
8-pink-2011	GO:0016741	transferase activity, transferring one-carbon groups	693/7002 | 11/33	0.0002076	0.2501	MF
8-pink-2011	GO:0042558	pteridine-containing compound metabolic process	98/2536 | 4/13	0.001146	0.3792	BP
8-pink-2011	GO:0009606	tropism	122/644 | 5/6	0.00116	0.3792	BP
8-pink-2011	GO:0007049	cell cycle	708/17146 | 10/80	0.001637	0.3792	BP
8-pink-2011	GO:0008213	protein alkylation	187/4283 | 5/21	0.001728	0.3792	BP
8-pink-2011	GO:0043178	alcohol binding	61/5348 | 3/20	0.001402	0.3792	MF
8-pink-2011	GO:0005515	protein binding	5971/16986 | 39/75	0.001995	0.3939	MF
8-pink-2011	GO:0007017	microtubule-based process	396/17146 | 7/80	0.002484	0.4459	BP
8-pink-2011	GO:1990752	microtubule end	6/296 | 2/5	0.003343	0.5339	CC
8-pink-2011	GO:0051010	microtubule plus-end binding	5/236 | 2/5	0.003514	0.5339	MF
8-pink-2011	GO:0006766	vitamin metabolic process	392/4631 | 7/26	0.004705	0.6195	BP
8-pink-2011	GO:0043226	organelle	11541/21607 | 68/102	0.004449	0.6195	CC
8-pink-2011	GO:0006563	L-serine metabolic process	168/1598 | 4/8	0.005883	0.7262	BP
8-pink-2011	GO:0005856	cytoskeleton	581/2707 | 8/15	0.006541	0.7599	CC
8-pink-2011	GO:0009066	aspartate family amino acid metabolic process	393/2310 | 6/12	0.008611	0.9213	BP
8-pink-2011	GO:0001505	regulation of neurotransmitter levels	231/1381 | 5/9	0.008865	0.9213	BP
8-pink-2011	GO:0009628	response to abiotic stimulus	1024/4571 | 10/21	0.009329	0.9213	BP
8-pink-2011	GO:0016043	cellular component organization	3174/3995 | 20/20	0.009918	0.9328	BP
8-pink-2011	GO:0051186	cofactor metabolic process	1260/14577 | 12/67	0.0115	0.9842	BP
8-pink-2011	GO:0043076	megasporocyte nucleus	2/5669 | 1/34	0.01196	0.9842	CC
8-pink-2011	GO:1990825	sequence-specific mRNA binding	4/355 | 1/1	0.01127	0.9842	MF
8-pink-2011	GO:0009612	response to mechanical stimulus	13/260 | 2/4	0.01312	0.9967	BP
8-pink-2011	GO:0034708	methyltransferase complex	67/851 | 3/7	0.01299	0.9967	CC

## Sheet: SDS6e_GO_ATG
Supplemental Data Set 6 Table e. Enriched Gene Ontology (GO) terms for biological processes (BP), molecular function (MF) and cellular component (CC) in gene modules detected by WGCNA in autumn 2011. GO term enrichment analyses were performed using the best DIAMOND hits for Arabidopsis gene IDs with PlantGenIE (https://plantgenie.org/).
Module	ID	Description	Statistics (mt/mpat | nt/npat)	P-value	FDR	GO term
10-purple-2011	GO:0005623	cell	21773/26239 | 122/127	5.615e-06	0.007776	CC
11-greenyellow-2011	GO:0009612	response to mechanical stimulus	63/880 | 7/10	7.052e-07	0.0005945	BP
11-greenyellow-2011	GO:1900673	olefin metabolic process	119/9672 | 6/34	3.102e-06	0.001308	BP
11-greenyellow-2011	GO:1901698	response to nitrogen compound	799/3841 | 15/23	4.758e-06	0.001337	BP
11-greenyellow-2011	GO:0002376	immune system process	986/22203 | 13/71	1.28e-05	0.002385	BP
11-greenyellow-2011	GO:1901700	response to oxygen-containing compound	2368/3841 | 23/23	1.415e-05	0.002385	BP
11-greenyellow-2011	GO:0042493	response to drug	1022/3841 | 16/23	1.951e-05	0.002741	BP
11-greenyellow-2011	GO:0045730	respiratory burst	121/10242 | 5/35	5.179e-05	0.006236	BP
11-greenyellow-2011	GO:0009611	response to wounding	335/3914 | 9/28	0.0003528	0.03717	BP
13-salmon-2011	GO:0050896	response to stimulus	6497/22203 | 40/59	1.017e-09	1.021e-06	BP
13-salmon-2011	GO:0044422	organelle part	3145/17475 | 22/44	1.335e-06	0.0006704	CC
13-salmon-2011	GO:0012505	endomembrane system	1503/21773 | 15/58	6.313e-06	0.002113	CC
13-salmon-2011	GO:0009056	catabolic process	1731/10242 | 17/37	3.625e-05	0.009098	BP
13-salmon-2011	GO:0009987	cellular process	11724/22203 | 46/59	5.693e-05	0.01143	BP
13-salmon-2011	GO:0016020	membrane	5056/26239 | 25/61	7.558e-05	0.01265	CC
13-salmon-2011	GO:0003824	catalytic activity	6815/21864 | 29/51	0.0001268	0.01819	MF
13-salmon-2011	GO:0031982	vesicle	326/17283 | 6/43	0.0001456	0.01827	CC
13-salmon-2011	GO:0005737	cytoplasm	12126/19855 | 47/56	0.0001828	0.02039	CC
13-salmon-2011	GO:0019748	secondary metabolic process	636/10242 | 9/37	0.0003348	0.03362	BP
16-lightcyan-2011	GO:0023052	signaling	1676/22203 | 17/47	2.386e-08	2.097e-05	BP
16-lightcyan-2011	GO:0002376	immune system process	986/22203 | 12/47	6.817e-07	0.0002719	BP
16-lightcyan-2011	GO:0050896	response to stimulus	6497/22203 | 30/47	9.281e-07	0.0002719	BP
16-lightcyan-2011	GO:0065007	biological regulation	5549/22203 | 27/47	2.165e-06	0.0004757	BP
16-lightcyan-2011	GO:0006952	defense response	1606/3914 | 20/23	6.946e-06	0.001215	BP
16-lightcyan-2011	GO:0042493	response to drug	1022/3841 | 15/20	8.296e-06	0.001215	BP
16-lightcyan-2011	GO:0007154	cell communication	2028/11724 | 17/34	1.229e-05	0.001543	BP
16-lightcyan-2011	GO:0016020	membrane	5056/26239 | 23/52	3.451e-05	0.003792	CC
16-lightcyan-2011	GO:0071944	cell periphery	3737/21773 | 20/49	8.024e-05	0.007837	CC
16-lightcyan-2011	GO:0034976	response to endoplasmic reticulum stress	357/1397 | 8/9	0.0001199	0.01054	BP
16-lightcyan-2011	GO:0051704	multi-organism process	2059/22203 | 13/47	0.0002496	0.01994	BP
16-lightcyan-2011	GO:0045730	respiratory burst	121/10242 | 4/29	0.0003503	0.02566	BP
16-lightcyan-2011	GO:0008219	cell death	496/11724 | 7/34	0.0004623	0.03126	BP
16-lightcyan-2011	GO:0016740	transferase activity	2830/6815 | 16/20	0.0005175	0.03249	MF
16-lightcyan-2011	GO:0008061	chitin binding	5/455 | 2/4	0.0005758	0.03374	MF
17-grey60-2011	GO:0032502	developmental process	4126/22203 | 20/42	1.717e-05	0.01583	BP
1-turquoise-2011	GO:0005623	cell	21773/26239 | 3867/4076	5.762e-134	2.884e-130	CC
1-turquoise-2011	GO:0009987	cellular process	11724/22203 | 2389/3552	6.888e-81	1.724e-77	BP
1-turquoise-2011	GO:0008152	metabolic process	10242/22203 | 2138/3552	2.853e-75	4.76e-72	BP
1-turquoise-2011	GO:0044422	organelle part	3145/17475 | 952/3190	5.334e-75	6.675e-72	CC
1-turquoise-2011	GO:0043226	organelle	17475/26239 | 3190/4076	2.356e-70	2.358e-67	CC
1-turquoise-2011	GO:0009579	thylakoid	505/19855 | 263/3570	2.398e-69	2e-66	CC
1-turquoise-2011	GO:0071840	cellular component organization or biogenesis	3450/22203 | 915/3552	1.726e-67	1.234e-64	BP
1-turquoise-2011	GO:0009536	plastid	4042/9203 | 1183/1957	9.718e-62	6.08e-59	CC
1-turquoise-2011	GO:0006081	cellular aldehyde metabolic process	433/8911 | 240/1898	1.848e-57	1.028e-54	BP
1-turquoise-2011	GO:0031975	envelope	902/21773 | 341/3867	2.853e-48	1.428e-45	CC
1-turquoise-2011	GO:0015979	photosynthesis	419/9323 | 220/1998	1.293e-46	5.885e-44	BP
1-turquoise-2011	GO:0003824	catalytic activity	6815/21864 | 1385/3297	1.981e-46	8.263e-44	MF
1-turquoise-2011	GO:0032501	multicellular organismal process	3812/22203 | 893/3552	6.44e-40	2.479e-37	BP
1-turquoise-2011	GO:0032502	developmental process	4126/22203 | 945/3552	2.374e-38	8.489e-36	BP
1-turquoise-2011	GO:0065007	biological regulation	5549/22203 | 1178/3552	3.172e-33	1.058e-30	BP
1-turquoise-2011	GO:0051186	cofactor metabolic process	1100/9323 | 395/1998	2.704e-32	8.457e-30	BP
1-turquoise-2011	GO:0006091	generation of precursor metabolites and energy	615/9323 | 252/1998	5.2e-30	1.531e-27	BP
1-turquoise-2011	GO:0016020	membrane	5056/26239 | 1054/4076	1.326e-29	3.687e-27	CC
1-turquoise-2011	GO:0061024	membrane organization	215/2996 | 134/851	4.479e-27	1.18e-24	BP
1-turquoise-2011	GO:0044281	small molecule metabolic process	2706/10242 | 761/2138	2.549e-26	6.378e-24	BP
1-turquoise-2011	GO:0006790	sulfur compound metabolic process	713/9323 | 271/1998	4.683e-26	1.116e-23	BP
1-turquoise-2011	GO:1901135	carbohydrate derivative metabolic process	1228/9672 | 401/2010	8.691e-26	1.977e-23	BP
1-turquoise-2011	GO:0009657	plastid organization	389/1971 | 216/643	1.064e-25	2.315e-23	BP
1-turquoise-2011	GO:0005737	cytoplasm	12126/19855 | 2452/3570	1.312e-25	2.737e-23	CC
1-turquoise-2011	GO:0050896	response to stimulus	6497/22203 | 1302/3552	1.721e-25	3.446e-23	BP
1-turquoise-2011	GO:0000003	reproduction	2395/22203 | 561/3552	7.851e-24	1.511e-21	BP
1-turquoise-2011	GO:1901360	organic cyclic compound metabolic process	5106/9672 | 1256/2010	5.125e-23	9.5e-21	BP
1-turquoise-2011	GO:0042440	pigment metabolic process	349/10242 | 153/2138	6.754e-23	1.207e-20	BP
1-turquoise-2011	GO:0006793	phosphorus metabolic process	1947/9323 | 578/1998	1.962e-22	3.386e-20	BP
1-turquoise-2011	GO:0006090	pyruvate metabolic process	418/1330 | 198/389	4.287e-22	7.152e-20	BP
1-turquoise-2011	GO:0032991	macromolecular complex	1606/26239 | 386/4076	3.206e-20	5.176e-18	CC
1-turquoise-2011	GO:0046483	heterocycle metabolic process	4619/9323 | 1171/1998	3.318e-20	5.189e-18	BP
1-turquoise-2011	GO:0016108	tetraterpenoid metabolic process	106/291 | 69/93	6.032e-20	9.149e-18	BP
1-turquoise-2011	GO:0046490	isopentenyl diphosphate metabolic process	234/410 | 147/182	9.295e-19	1.368e-16	BP
1-turquoise-2011	GO:0043412	macromolecule modification	2248/7072 | 605/1478	3.973e-17	5.681e-15	BP
1-turquoise-2011	GO:0006396	RNA processing	879/3017 | 306/737	5.657e-17	7.864e-15	BP
1-turquoise-2011	GO:0006725	cellular aromatic compound metabolic process	4901/9323 | 1214/1998	6.197e-17	8.383e-15	BP
1-turquoise-2011	GO:0044435	plastid part	1253/1545 | 555/612	5.071e-16	6.678e-14	CC
1-turquoise-2011	GO:0005488	binding	6597/21864 | 1186/3297	4.606e-15	5.911e-13	MF
1-turquoise-2011	GO:0009311	oligosaccharide metabolic process	212/1302 | 99/324	2.251e-14	2.817e-12	BP
1-turquoise-2011	GO:0034660	ncRNA metabolic process	427/3202 | 174/816	6.51e-14	7.947e-12	BP
1-turquoise-2011	GO:0006720	isoprenoid metabolic process	498/1178 | 206/351	1.032e-13	1.23e-11	BP
1-turquoise-2011	GO:0009628	response to abiotic stimulus	2800/6497 | 678/1302	2.011e-13	2.34e-11	BP
1-turquoise-2011	GO:0006996	organelle organization	1971/2996 | 643/851	3.434e-13	3.82e-11	BP
1-turquoise-2011	GO:0042886	amide transport	1133/1673 | 256/303	3.38e-13	3.82e-11	BP
1-turquoise-2011	GO:0042793	plastid transcription	72/2189 | 44/483	3.841e-13	4.179e-11	BP
1-turquoise-2011	GO:0048046	apoplast	328/2807 | 72/275	1.424e-12	1.517e-10	CC
1-turquoise-2011	GO:0006629	lipid metabolic process	1386/8845 | 389/1847	2.146e-12	2.238e-10	BP
1-turquoise-2011	GO:0005515	protein binding	2141/6597 | 488/1186	2.207e-12	2.254e-10	MF
1-turquoise-2011	GO:0051179	localization	3270/22203 | 661/3552	2.331e-12	2.333e-10	BP
1-turquoise-2011	GO:0016043	cellular component organization	2996/3446 | 851/915	1.552e-11	1.523e-09	BP
1-turquoise-2011	GO:0051640	organelle localization	178/1264 | 80/309	6.675e-11	6.425e-09	BP
1-turquoise-2011	GO:0051644	plastid localization	105/178 | 68/80	7.02e-11	6.63e-09	BP
1-turquoise-2011	GO:0006974	cellular response to DNA damage stimulus	300/1397 | 101/280	1.599e-10	1.482e-08	BP
1-turquoise-2011	GO:0006739	NADP metabolic process	186/372 | 109/159	4.278e-10	3.893e-08	BP
1-turquoise-2011	GO:0031984	organelle subcompartment	729/2986 | 292/927	1.632e-09	1.459e-07	CC
1-turquoise-2011	GO:0044444	cytoplasmic part	9901/12126 | 2101/2452	2.025e-09	1.778e-07	CC
1-turquoise-2011	GO:0051156	glucose 6-phosphate metabolic process	182/735 | 108/298	2.785e-09	2.404e-07	BP
1-turquoise-2011	GO:0005982	starch metabolic process	233/382 | 113/142	4.434e-09	3.761e-07	BP
1-turquoise-2011	GO:0009314	response to radiation	1266/2800 | 372/678	4.544e-09	3.79e-07	BP
1-turquoise-2011	GO:0044093	positive regulation of molecular function	122/251 | 63/85	4.966e-09	4.075e-07	BP
1-turquoise-2011	GO:0016246	RNA interference	184/254 | 67/70	1.848e-08	1.492e-06	BP
1-turquoise-2011	GO:0009069	serine family amino acid metabolic process	255/534 | 113/174	2.369e-08	1.852e-06	BP
1-turquoise-2011	GO:0044042	glucan metabolic process	382/668 | 142/193	2.35e-08	1.852e-06	BP
1-turquoise-2011	GO:0070271	protein complex biogenesis	613/1486 | 218/415	3.087e-08	2.377e-06	BP
1-turquoise-2011	GO:1901265	nucleoside phosphate binding	839/3622 | 196/619	5.606e-08	4.251e-06	MF
1-turquoise-2011	GO:0019637	organophosphate metabolic process	1093/1936 | 377/575	8.095e-08	6.047e-06	BP
1-turquoise-2011	GO:0009825	multidimensional cell growth	111/722 | 41/128	8.853e-08	6.516e-06	BP
1-turquoise-2011	GO:0031163	metallo-sulfur cluster assembly	99/883 | 57/293	1.015e-07	7.36e-06	BP
1-turquoise-2011	GO:0033013	tetrapyrrole metabolic process	220/2049 | 104/642	1.173e-07	8.388e-06	BP
1-turquoise-2011	GO:0031974	membrane-enclosed lumen	538/26239 | 129/4076	1.685e-07	1.188e-05	CC
1-turquoise-2011	GO:0022900	electron transport chain	92/194 | 50/69	1.728e-07	1.201e-05	BP
1-turquoise-2011	GO:0072598	protein localization to chloroplast	71/524 | 38/141	2.463e-07	1.688e-05	BP
1-turquoise-2011	GO:0051656	establishment of organelle localization	108/142 | 69/74	3.534e-07	2.39e-05	BP
1-turquoise-2011	GO:0008047	enzyme activator activity	28/203 | 13/24	3.677e-07	2.454e-05	MF
1-turquoise-2011	GO:0072524	pyridine-containing compound metabolic process	383/2053 | 162/645	4.021e-07	2.648e-05	BP
1-turquoise-2011	GO:0048518	positive regulation of biological process	991/4800 | 266/1011	5.771e-07	3.751e-05	BP
1-turquoise-2011	GO:0010598	NAD(P)H dehydrogenase complex (plastoquinone)	10/350 | 10/88	6.76e-07	4.338e-05	CC
1-turquoise-2011	GO:0016779	nucleotidyltransferase activity	142/1441 | 50/274	1.073e-06	6.795e-05	MF
1-turquoise-2011	GO:0051641	cellular localization	1264/3270 | 309/661	1.27e-06	7.945e-05	BP
1-turquoise-2011	GO:0065009	regulation of molecular function	251/5549 | 85/1178	1.42e-06	8.774e-05	BP
1-turquoise-2011	GO:0097367	carbohydrate derivative binding	620/6597 | 156/1186	1.588e-06	9.694e-05	MF
1-turquoise-2011	GO:0035670	plant-type ovary development	160/258 | 57/67	2.418e-06	0.0001458	BP
1-turquoise-2011	GO:0043473	pigmentation	113/22203 | 38/3552	2.992e-06	0.0001783	BP
1-turquoise-2011	GO:0072511	divalent inorganic cation transport	212/773 | 67/158	3.41e-06	0.0002008	BP
1-turquoise-2011	GO:0036094	small molecule binding	873/6597 | 206/1186	4.012e-06	0.0002335	MF
1-turquoise-2011	GO:0033559	unsaturated fatty acid metabolic process	70/425 | 34/109	4.506e-06	0.0002592	BP
1-turquoise-2011	GO:0005198	structural molecule activity	457/21864 | 104/3297	7.461e-06	0.0004243	MF
1-turquoise-2011	GO:0016071	mRNA metabolic process	372/3202 | 130/816	9.711e-06	0.00054	BP
1-turquoise-2011	GO:0040029	regulation of gene expression, epigenetic	433/2332 | 128/504	9.702e-06	0.00054	BP
1-turquoise-2011	GO:0009615	response to virus	184/1419 | 59/279	1.189e-05	0.0006541	BP
1-turquoise-2011	GO:0048037	cofactor binding	104/6597 | 37/1186	1.263e-05	0.0006874	MF
1-turquoise-2011	GO:0042044	fluid transport	141/2987 | 48/572	1.295e-05	0.0006972	BP
1-turquoise-2011	GO:0009743	response to carbohydrate	405/1875 | 113/379	1.532e-05	0.0008155	BP
1-turquoise-2011	GO:0003727	single-stranded RNA binding	41/1204 | 15/138	1.697e-05	0.0008942	MF
1-turquoise-2011	GO:0046471	phosphatidylglycerol metabolic process	64/186 | 33/58	1.796e-05	0.0009362	BP
1-turquoise-2011	GO:0009735	response to cytokinin	266/1849 | 79/367	2.011e-05	0.001027	BP
1-turquoise-2011	GO:0022613	ribonucleoprotein complex biogenesis	416/1486 | 149/415	2.002e-05	0.001027	BP
1-turquoise-2011	GO:0051704	multi-organism process	2059/22203 | 396/3552	2.205e-05	0.001115	BP
1-turquoise-2011	GO:0010218	response to far red light	99/411 | 51/139	2.258e-05	0.00113	BP
1-turquoise-2011	GO:0009056	catabolic process	1731/10242 | 425/2138	2.705e-05	0.00134	BP
1-turquoise-2011	GO:0009790	embryo development	591/3470 | 182/837	2.807e-05	0.001378	BP
1-turquoise-2011	GO:0072593	reactive oxygen species metabolic process	374/9323 | 113/1998	3.064e-05	0.001489	BP
1-turquoise-2011	GO:0031109	microtubule polymerization or depolymerization	73/243 | 34/68	3.296e-05	0.001571	BP
1-turquoise-2011	GO:0046906	tetrapyrrole binding	47/3622 | 20/619	3.291e-05	0.001571	MF
1-turquoise-2011	GO:0140098	catalytic activity, acting on RNA	237/6815 | 74/1385	3.651e-05	0.001724	MF
1-turquoise-2011	GO:0006818	hydrogen transport	107/2987 | 38/572	3.7e-05	0.001731	BP
1-turquoise-2011	GO:0016021	integral component of membrane	198/451 | 43/64	4.54e-05	0.002104	CC
1-turquoise-2011	GO:0043933	macromolecular complex subunit organization	658/2996 | 227/851	6.491e-05	0.00298	BP
1-turquoise-2011	GO:1990391	DNA repair complex	11/1606 | 9/386	8.505e-05	0.00387	CC
1-turquoise-2011	GO:0005975	carbohydrate metabolic process	1302/8845 | 324/1847	8.879e-05	0.004004	BP
1-turquoise-2011	GO:0009637	response to blue light	128/1191 | 56/345	0.0001143	0.005109	BP
1-turquoise-2011	GO:0043228	non-membrane-bounded organelle	977/17475 | 223/3190	0.0001217	0.005389	CC
1-turquoise-2011	GO:0090626	plant epidermis morphogenesis	298/598 | 101/162	0.0001307	0.005737	BP
1-turquoise-2011	GO:0008652	cellular amino acid biosynthetic process	455/514 | 177/186	0.0001631	0.007098	BP
1-turquoise-2011	GO:0009295	nucleoid	48/26239 | 18/4076	0.0001756	0.007576	CC
1-turquoise-2011	GO:0043331	response to dsRNA	144/330 | 55/92	0.0001947	0.008328	BP
1-turquoise-2011	GO:0017144	drug metabolic process	898/9323 | 235/1998	0.0002103	0.008921	BP
1-turquoise-2011	GO:0051301	cell division	339/11724 | 96/2389	0.0002451	0.01031	BP
1-turquoise-2011	GO:0043168	anion binding	749/1706 | 180/344	0.0002785	0.01162	MF
1-turquoise-2011	GO:0016741	transferase activity, transferring one-carbon groups	152/2830 | 47/549	0.0003253	0.01346	MF
1-turquoise-2011	GO:0048367	shoot system development	1429/2626 | 395/657	0.0003974	0.01617	BP
1-turquoise-2011	GO:0030983	mismatched DNA binding	10/54 | 8/16	0.0003966	0.01617	MF
1-turquoise-2011	GO:0016458	gene silencing	453/708 | 134/180	0.0004048	0.01634	BP
1-turquoise-2011	GO:0003729	mRNA binding	27/1204 | 10/138	0.0004309	0.01725	MF
1-turquoise-2011	GO:0003677	DNA binding	1361/2827 | 234/420	0.0004618	0.01834	MF
1-turquoise-2011	GO:0006259	DNA metabolic process	781/3178 | 222/762	0.0005448	0.02147	BP
1-turquoise-2011	GO:0032259	methylation	528/10242 | 141/2138	0.0005879	0.02281	BP
1-turquoise-2011	GO:0070887	cellular response to chemical stimulus	1352/1775 | 296/358	0.0005873	0.02281	BP
1-turquoise-2011	GO:1901699	cellular response to nitrogen compound	176/403 | 60/104	0.0006321	0.02434	BP
1-turquoise-2011	GO:0008144	drug binding	720/6597 | 162/1186	0.0006386	0.0244	MF
1-turquoise-2011	GO:0033365	protein localization to organelle	524/992 | 141/226	0.0006478	0.02456	BP
1-turquoise-2011	GO:0002376	immune system process	986/22203 | 195/3552	0.0007189	0.02705	BP
1-turquoise-2011	GO:0016859	cis-trans isomerase activity	59/209 | 27/60	0.0007276	0.02718	MF
1-turquoise-2011	GO:0030091	protein repair	10/3544 | 7/695	0.0007478	0.02772	BP
1-turquoise-2011	GO:0008135	translation factor activity, RNA binding	123/1204 | 26/138	0.0007662	0.0282	MF
1-turquoise-2011	GO:0055114	oxidation-reduction process	401/10242 | 110/2138	0.000841	0.03072	BP
1-turquoise-2011	GO:0010608	posttranscriptional regulation of gene expression	334/2332 | 95/504	0.0008806	0.03194	BP
1-turquoise-2011	GO:0001505	regulation of neurotransmitter levels	69/1532 | 28/360	0.0009236	0.03302	BP
1-turquoise-2011	GO:0006354	DNA-templated transcription, elongation	126/2189 | 43/483	0.0009178	0.03302	BP
1-turquoise-2011	GO:0007275	multicellular organism development	3470/3761 | 837/884	0.0009309	0.03304	BP
1-turquoise-2011	GO:0043562	cellular response to nitrogen levels	32/352 | 11/46	0.0009427	0.03323	BP
1-turquoise-2011	GO:0048522	positive regulation of cellular process	769/926 | 224/251	0.001089	0.03811	BP
1-turquoise-2011	GO:0040007	growth	962/22203 | 189/3552	0.00119	0.04135	BP
1-turquoise-2011	GO:0043572	plastid fission	20/282 | 12/76	0.001286	0.04438	BP
1-turquoise-2011	GO:0042592	homeostatic process	366/1532 | 108/360	0.001389	0.04761	BP
21-darkred-2011	GO:0016020	membrane	5056/26239 | 25/50	9.946e-07	0.0009658	CC
2-blue-2011	GO:0005623	cell	21773/26239 | 3262/3440	5.149e-110	2.434e-106	CC
2-blue-2011	GO:0050896	response to stimulus	6497/22203 | 1276/2998	6.812e-63	1.61e-59	BP
2-blue-2011	GO:0065007	biological regulation	5549/22203 | 1052/2998	1.356e-40	2.137e-37	BP
2-blue-2011	GO:0016020	membrane	5056/26239 | 948/3440	2.976e-37	3.517e-34	CC
2-blue-2011	GO:0003824	catalytic activity	6815/21864 | 1211/2924	1.558e-36	1.473e-33	MF
2-blue-2011	GO:0009056	catabolic process	1731/10242 | 453/1616	5.629e-35	4.435e-32	BP
2-blue-2011	GO:0009987	cellular process	11724/22203 | 1884/2998	6.537e-33	4.414e-30	BP
2-blue-2011	GO:0005515	protein binding	2141/6597 | 513/1079	8.79e-30	5.194e-27	MF
2-blue-2011	GO:0043226	organelle	17475/26239 | 2576/3440	9.942e-30	5.222e-27	CC
2-blue-2011	GO:0051179	localization	3270/22203 | 641/2998	2.512e-26	1.188e-23	BP
2-blue-2011	GO:0012505	endomembrane system	1503/21773 | 361/3262	7.822e-22	3.361e-19	CC
2-blue-2011	GO:0008152	metabolic process	10242/22203 | 1616/2998	2.949e-20	1.161e-17	BP
2-blue-2011	GO:0002376	immune system process	986/22203 | 232/2998	2.007e-18	7.297e-16	BP
2-blue-2011	GO:0023052	signaling	1676/22203 | 350/2998	2.716e-18	9.171e-16	BP
2-blue-2011	GO:0005488	binding	6597/21864 | 1079/2924	3e-17	9.453e-15	MF
2-blue-2011	GO:0071944	cell periphery	3737/21773 | 727/3262	1.71e-16	5.052e-14	CC
2-blue-2011	GO:0005773	vacuole	857/9203 | 208/1344	2.182e-15	6.066e-13	CC
2-blue-2011	GO:0016192	vesicle-mediated transport	503/2987 | 167/597	7.995e-15	2.1e-12	BP
2-blue-2011	GO:0005829	cytosol	1692/9901 | 361/1494	2.049e-14	5.097e-12	CC
2-blue-2011	GO:0032502	developmental process	4126/22203 | 706/2998	1.407e-13	3.326e-11	BP
2-blue-2011	GO:0070085	glycosylation	187/10242 | 70/1616	3.243e-13	7.3e-11	BP
2-blue-2011	GO:0003677	DNA binding	1361/2827 | 224/337	4.075e-13	8.755e-11	MF
2-blue-2011	GO:0030258	lipid modification	191/1178 | 79/246	9.194e-13	1.889e-10	BP
2-blue-2011	GO:0007031	peroxisome organization	124/1971 | 56/365	1.398e-12	2.754e-10	BP
2-blue-2011	GO:0007034	vacuolar transport	129/2987 | 59/597	1.158e-11	2.19e-09	BP
2-blue-2011	GO:0005215	transporter activity	1157/21864 | 229/2924	2.624e-10	4.77e-08	MF
2-blue-2011	GO:0007154	cell communication	2028/11724 | 422/1884	3.052e-10	5.343e-08	BP
2-blue-2011	GO:0051704	multi-organism process	2059/22203 | 373/2998	3.544e-10	5.983e-08	BP
2-blue-2011	GO:0072665	protein localization to vacuole	118/524 | 53/119	4.962e-10	8.088e-08	BP
2-blue-2011	GO:0032501	multicellular organismal process	3812/22203 | 634/2998	7.433e-10	1.171e-07	BP
2-blue-2011	GO:0030054	cell junction	854/26239 | 173/3440	2.106e-09	3.211e-07	CC
2-blue-2011	GO:0008219	cell death	496/11724 | 130/1884	2.612e-09	3.858e-07	BP
2-blue-2011	GO:0055044	symplast	852/26239 | 172/3440	3.054e-09	4.375e-07	CC
2-blue-2011	GO:0006508	proteolysis	931/3869 | 191/562	5.364e-09	7.457e-07	BP
2-blue-2011	GO:0043412	macromolecule modification	2248/7072 | 404/1019	5.957e-09	8.046e-07	BP
2-blue-2011	GO:0140096	catalytic activity, acting on a protein	1463/6815 | 335/1211	9.502e-09	1.248e-06	MF
2-blue-2011	GO:0042579	microbody	185/9203 | 57/1344	1.12e-08	1.431e-06	CC
2-blue-2011	GO:0031982	vesicle	326/17283 | 87/2557	1.354e-08	1.684e-06	CC
2-blue-2011	GO:0071840	cellular component organization or biogenesis	3450/22203 | 571/2998	1.469e-08	1.78e-06	BP
2-blue-2011	GO:1901265	nucleoside phosphate binding	839/3622 | 161/480	1.58e-08	1.867e-06	MF
2-blue-2011	GO:0005634	nucleus	9473/17241 | 1524/2544	2.61e-08	3.009e-06	CC
2-blue-2011	GO:0009100	glycoprotein metabolic process	195/467 | 71/110	3.102e-08	3.491e-06	BP
2-blue-2011	GO:0006629	lipid metabolic process	1386/8845 | 280/1369	1.639e-07	1.798e-05	BP
2-blue-2011	GO:1902494	catalytic complex	530/1606 | 103/210	1.674e-07	1.798e-05	CC
2-blue-2011	GO:0040007	growth	962/22203 | 185/2998	2.517e-07	2.644e-05	BP
2-blue-2011	GO:0035770	ribonucleoprotein granule	13/481 | 7/23	3.105e-07	3.19e-05	CC
2-blue-2011	GO:0032787	monocarboxylic acid metabolic process	1330/1864 | 288/352	4.36e-07	4.386e-05	BP
2-blue-2011	GO:0055114	oxidation-reduction process	401/10242 | 101/1616	4.798e-07	4.725e-05	BP
2-blue-2011	GO:0042157	lipoprotein metabolic process	159/3869 | 47/562	4.921e-07	4.747e-05	BP
2-blue-2011	GO:0022610	biological adhesion	94/22203 | 31/2998	1.063e-06	9.985e-05	BP
2-blue-2011	GO:0009123	nucleoside monophosphate metabolic process	242/692 | 52/89	1.079e-06	9.985e-05	BP
2-blue-2011	GO:0046149	pigment catabolic process	59/349 | 24/59	1.098e-06	9.985e-05	BP
2-blue-2011	GO:0098805	whole membrane	609/5056 | 158/948	1.806e-06	0.0001611	CC
2-blue-2011	GO:0009141	nucleoside triphosphate metabolic process	232/692 | 50/89	2.089e-06	0.0001828	BP
2-blue-2011	GO:0017144	drug metabolic process	898/9323 | 192/1478	2.55e-06	0.0002191	BP
2-blue-2011	GO:0007033	vacuole organization	55/1971 | 25/365	3.013e-06	0.0002543	BP
2-blue-2011	GO:0009132	nucleoside diphosphate metabolic process	200/692 | 45/89	3.068e-06	0.0002545	BP
2-blue-2011	GO:0031090	organelle membrane	890/1616 | 201/301	3.335e-06	0.0002718	CC
2-blue-2011	GO:0061919	process utilizing autophagic mechanism	73/11724 | 28/1884	3.519e-06	0.000282	BP
2-blue-2011	GO:0010118	stomatal movement	97/11724 | 34/1884	3.627e-06	0.0002857	BP
2-blue-2011	GO:0099023	tethering complex	37/1606 | 16/210	4.343e-06	0.0003366	CC
2-blue-2011	GO:0043234	protein complex	737/1606 | 126/210	7.686e-06	0.000586	CC
2-blue-2011	GO:0006631	fatty acid metabolic process	425/655 | 110/137	9.085e-06	0.0006817	BP
2-blue-2011	GO:0036211	protein modification process	1813/1922 | 381/387	9.812e-06	0.0007247	BP
2-blue-2011	GO:0043574	peroxisomal transport	97/960 | 43/242	1.132e-05	0.0008232	BP
2-blue-2011	GO:0070589	cellular component macromolecule biosynthetic process	195/673 | 48/101	1.368e-05	0.0009798	BP
2-blue-2011	GO:0005856	cytoskeleton	161/977 | 33/101	1.606e-05	0.001133	CC
2-blue-2011	GO:0008104	protein localization	1076/1344 | 244/275	1.731e-05	0.001203	BP
2-blue-2011	GO:1901137	carbohydrate derivative biosynthetic process	668/1035 | 142/183	2.133e-05	0.001461	BP
2-blue-2011	GO:0051604	protein maturation	68/2025 | 17/171	2.53e-05	0.001708	BP
2-blue-2011	GO:0098588	bounding membrane of organelle	630/890 | 165/201	2.621e-05	0.001745	CC
2-blue-2011	GO:0030029	actin filament-based process	244/11724 | 64/1884	2.901e-05	0.001879	BP
2-blue-2011	GO:0042578	phosphoric ester hydrolase activity	328/691 | 86/136	2.875e-05	0.001879	MF
2-blue-2011	GO:0010228	vegetative to reproductive phase transition of meristem	451/1733 | 105/294	3.387e-05	0.002163	BP
2-blue-2011	GO:1901700	response to oxygen-containing compound	2368/3841 | 529/781	4.666e-05	0.002941	BP
2-blue-2011	GO:0000003	reproduction	2395/22203 | 386/2998	5.866e-05	0.003649	BP
2-blue-2011	GO:0016021	integral component of membrane	198/451 | 35/50	7.344e-05	0.004509	CC
2-blue-2011	GO:0009846	pollen germination	49/343 | 16/45	8.734e-05	0.005293	BP
2-blue-2011	GO:0016310	phosphorylation	943/1859 | 197/327	9.105e-05	0.005448	BP
2-blue-2011	GO:0070271	protein complex biogenesis	613/1486 | 118/223	9.268e-05	0.005476	BP
2-blue-2011	GO:1903509	liposaccharide metabolic process	118/404 | 35/72	9.493e-05	0.00554	BP
2-blue-2011	GO:0003729	mRNA binding	27/1204 | 8/74	0.0001202	0.006929	MF
2-blue-2011	GO:0010256	endomembrane system organization	197/2996 | 54/518	0.0001623	0.009246	BP
2-blue-2011	GO:0060089	molecular transducer activity	115/21864 | 30/2924	0.0001962	0.01104	MF
2-blue-2011	GO:0044282	small molecule catabolic process	596/966 | 174/244	0.0001996	0.0111	BP
2-blue-2011	GO:0042398	cellular modified amino acid biosynthetic process	56/2790 | 16/306	0.000205	0.01127	BP
2-blue-2011	GO:0009629	response to gravity	162/2800 | 54/601	0.0002096	0.01139	BP
2-blue-2011	GO:0009312	oligosaccharide biosynthetic process	49/195 | 14/24	0.0002125	0.01141	BP
2-blue-2011	GO:0044281	small molecule metabolic process	2706/10242 | 485/1616	0.0002306	0.01225	BP
2-blue-2011	GO:0051641	cellular localization	1264/3270 | 287/641	0.0002475	0.013	BP
2-blue-2011	GO:0018205	peptidyl-lysine modification	348/409 | 72/74	0.0002506	0.01302	BP
2-blue-2011	GO:1903409	reactive oxygen species biosynthetic process	85/295 | 29/60	0.0002549	0.0131	BP
2-blue-2011	GO:0140110	transcription regulator activity	1695/21864 | 275/2924	0.0002586	0.01314	MF
2-blue-2011	GO:0042537	benzene-containing compound metabolic process	261/4858 | 62/761	0.0002969	0.01493	BP
2-blue-2011	GO:0005975	carbohydrate metabolic process	1302/8845 | 244/1369	0.0003187	0.01586	BP
2-blue-2011	GO:0019748	secondary metabolic process	636/10242 | 132/1616	0.0003511	0.01729	BP
2-blue-2011	GO:0048513	animal organ development	168/2626 | 47/461	0.0003583	0.01746	BP
2-blue-2011	GO:0009606	tropism	166/2097 | 54/452	0.0004101	0.01978	BP
2-blue-2011	GO:0072329	monocarboxylic acid catabolic process	228/349 | 83/106	0.0004687	0.02238	BP
2-blue-2011	GO:0044087	regulation of cellular component biogenesis	129/567 | 39/110	0.0004841	0.02287	BP
2-blue-2011	GO:0099568	cytoplasmic region	53/9901 | 18/1494	0.0004886	0.02287	CC
2-blue-2011	GO:0022622	root system development	625/2626 | 138/461	0.0005093	0.0236	BP
2-blue-2011	GO:0001101	response to acid chemical	1557/3841 | 357/781	0.0005838	0.02679	BP
2-blue-2011	GO:0015075	ion transmembrane transporter activity	605/939 | 136/182	0.0006798	0.0309	MF
2-blue-2011	GO:0051273	beta-glucan metabolic process	139/382 | 29/50	0.0007082	0.03188	BP
2-blue-2011	GO:0009628	response to abiotic stimulus	2800/6497 | 601/1276	0.0007284	0.03248	BP
2-blue-2011	GO:0009723	response to ethylene	353/1849 | 98/393	0.0007364	0.03253	BP
2-blue-2011	GO:0042886	amide transport	1133/1673 | 252/336	0.0007507	0.03286	BP
2-blue-2011	GO:0048468	cell development	663/1087 | 126/176	0.0009335	0.04048	BP
2-blue-2011	GO:0072593	reactive oxygen species metabolic process	374/9323 | 82/1478	0.001002	0.04307	BP
2-blue-2011	GO:0042762	regulation of sulfur metabolic process	16/166 | 7/21	0.001053	0.04472	BP
2-blue-2011	GO:0009608	response to symbiont	39/1419 | 17/298	0.00106	0.04472	BP
2-blue-2011	GO:0015318	inorganic molecular entity transmembrane transporter activity	522/939 | 120/182	0.001075	0.04495	MF
2-blue-2011	GO:0016071	mRNA metabolic process	372/3202 | 73/452	0.001126	0.04669	BP
2-blue-2011	GO:0048511	rhythmic process	171/22203 | 38/2998	0.001192	0.04899	BP
2-blue-2011	GO:0044260	cellular macromolecule metabolic process	6145/6732 | 918/979	0.001225	0.04993	BP
3-brown-2011	GO:0005623	cell	21773/26239 | 3012/3167	3.415e-106	1.569e-102	CC
3-brown-2011	GO:0009987	cellular process	11724/22203 | 1872/2758	4.799e-66	1.103e-62	BP
3-brown-2011	GO:0044422	organelle part	3145/17475 | 767/2483	4.679e-65	7.168e-62	CC
3-brown-2011	GO:0008152	metabolic process	10242/22203 | 1667/2758	1.563e-58	1.796e-55	BP
3-brown-2011	GO:0043226	organelle	17475/26239 | 2483/3167	1.879e-54	1.727e-51	CC
3-brown-2011	GO:0071840	cellular component organization or biogenesis	3450/22203 | 685/2758	2.179e-42	1.669e-39	BP
3-brown-2011	GO:0043228	non-membrane-bounded organelle	977/17475 | 293/2483	2.376e-39	1.56e-36	CC
3-brown-2011	GO:0031974	membrane-enclosed lumen	538/26239 | 175/3167	1.385e-36	7.957e-34	CC
3-brown-2011	GO:0032991	macromolecular complex	1606/26239 | 364/3167	7.07e-35	3.61e-32	CC
3-brown-2011	GO:0016020	membrane	5056/26239 | 858/3167	1.277e-30	5.87e-28	CC
3-brown-2011	GO:0005198	structural molecule activity	457/21864 | 143/2582	3.175e-29	1.327e-26	MF
3-brown-2011	GO:0005829	cytosol	1692/9901 | 448/1692	3.743e-27	1.434e-24	CC
3-brown-2011	GO:0032259	methylation	528/10242 | 183/1667	1.829e-26	6.468e-24	BP
3-brown-2011	GO:0005737	cytoplasm	12126/19855 | 1943/2790	2.035e-24	6.68e-22	CC
3-brown-2011	GO:0003824	catalytic activity	6815/21864 | 1024/2582	1.265e-22	3.876e-20	MF
3-brown-2011	GO:0072527	pyrimidine-containing compound metabolic process	155/2053 | 89/507	1.123e-19	3.226e-17	BP
3-brown-2011	GO:0032501	multicellular organismal process	3812/22203 | 646/2758	1.661e-19	4.49e-17	BP
3-brown-2011	GO:0031975	envelope	902/21773 | 221/3012	1.549e-18	3.955e-16	CC
3-brown-2011	GO:0043412	macromolecule modification	2248/7072 | 493/1153	6.558e-18	1.586e-15	BP
3-brown-2011	GO:0006913	nucleocytoplasmic transport	192/2987 | 81/516	3.214e-17	7.386e-15	BP
3-brown-2011	GO:0032502	developmental process	4126/22203 | 675/2758	1.012e-16	2.215e-14	BP
3-brown-2011	GO:0051179	localization	3270/22203 | 553/2758	2.794e-16	5.837e-14	BP
3-brown-2011	GO:0044281	small molecule metabolic process	2706/10242 | 571/1667	5.426e-15	1.084e-12	BP
3-brown-2011	GO:0050896	response to stimulus	6497/22203 | 983/2758	5.66e-15	1.084e-12	BP
3-brown-2011	GO:0006839	mitochondrial transport	149/2987 | 65/516	9.076e-15	1.669e-12	BP
3-brown-2011	GO:0000003	reproduction	2395/22203 | 419/2758	1.499e-14	2.65e-12	BP
3-brown-2011	GO:0055044	symplast	852/26239 | 179/3167	4.096e-14	6.972e-12	CC
3-brown-2011	GO:0030054	cell junction	854/26239 | 179/3167	5.12e-14	8.405e-12	CC
3-brown-2011	GO:1901135	carbohydrate derivative metabolic process	1228/9672 | 292/1581	3.427e-13	5.432e-11	BP
3-brown-2011	GO:0006793	phosphorus metabolic process	1947/9323 | 431/1546	3.692e-13	5.657e-11	BP
3-brown-2011	GO:0046483	heterocycle metabolic process	4619/9323 | 894/1546	5.623e-13	8.337e-11	BP
3-brown-2011	GO:0005488	binding	6597/21864 | 937/2582	6.963e-13	1e-10	MF
3-brown-2011	GO:0044444	cytoplasmic part	9901/12126 | 1692/1943	1.756e-12	2.445e-10	CC
3-brown-2011	GO:1901360	organic cyclic compound metabolic process	5106/9672 | 960/1581	2.494e-12	3.371e-10	BP
3-brown-2011	GO:1901265	nucleoside phosphate binding	839/3622 | 173/484	9.793e-12	1.286e-09	MF
3-brown-2011	GO:0033365	protein localization to organelle	524/992 | 166/232	2.921e-11	3.641e-09	BP
3-brown-2011	GO:0012505	endomembrane system	1503/21773 | 297/3012	2.931e-11	3.641e-09	CC
3-brown-2011	GO:0006396	RNA processing	879/3017 | 219/534	5.65e-11	6.787e-09	BP
3-brown-2011	GO:0008135	translation factor activity, RNA binding	123/1204 | 37/124	5.759e-11	6.787e-09	MF
3-brown-2011	GO:0006996	organelle organization	1971/2996 | 456/594	7.564e-11	8.691e-09	BP
3-brown-2011	GO:0006725	cellular aromatic compound metabolic process	4901/9323 | 920/1546	1.158e-09	1.298e-07	BP
3-brown-2011	GO:0009259	ribonucleotide metabolic process	384/551 | 148/171	1.453e-09	1.59e-07	BP
3-brown-2011	GO:0042886	amide transport	1133/1673 | 258/317	1.519e-09	1.623e-07	BP
3-brown-2011	GO:0007005	mitochondrion organization	125/1971 | 58/456	2.688e-09	2.807e-07	BP
3-brown-2011	GO:0005515	protein binding	2141/6597 | 380/937	1.089e-08	1.112e-06	MF
3-brown-2011	GO:0036094	small molecule binding	873/6597 | 179/937	2.715e-08	2.713e-06	MF
3-brown-2011	GO:0048046	apoplast	328/2807 | 48/187	2.951e-08	2.885e-06	CC
3-brown-2011	GO:0043094	cellular metabolic compound salvage	182/9323 | 60/1546	3.484e-08	3.336e-06	BP
3-brown-2011	GO:0015931	nucleobase-containing compound transport	125/1502 | 51/307	4.061e-08	3.809e-06	BP
3-brown-2011	GO:0006403	RNA localization	68/1344 | 34/283	4.918e-08	4.521e-06	BP
3-brown-2011	GO:0033036	macromolecule localization	1344/3270 | 283/553	9.904e-08	8.753e-06	BP
3-brown-2011	GO:0065007	biological regulation	5549/22203 | 802/2758	9.897e-08	8.753e-06	BP
3-brown-2011	GO:0031982	vesicle	326/17283 | 81/2432	1.313e-07	1.138e-05	CC
3-brown-2011	GO:0071166	ribonucleoprotein complex localization	67/1264 | 33/268	1.438e-07	1.224e-05	BP
3-brown-2011	GO:0051641	cellular localization	1264/3270 | 268/553	1.675e-07	1.375e-05	BP
3-brown-2011	GO:0051169	nuclear transport	67/960 | 33/207	1.665e-07	1.375e-05	BP
3-brown-2011	GO:0019637	organophosphate metabolic process	1093/1936 | 289/431	2.52e-07	2.032e-05	BP
3-brown-2011	GO:0140098	catalytic activity, acting on RNA	237/6815 | 65/1024	3.963e-07	3.141e-05	MF
3-brown-2011	GO:0010038	response to metal ion	598/1377 | 133/230	1.098e-06	8.554e-05	BP
3-brown-2011	GO:0009295	nucleoid	48/26239 | 19/3167	1.191e-06	9.125e-05	CC
3-brown-2011	GO:0044445	cytosolic part	319/1692 | 119/448	1.474e-06	0.000111	CC
3-brown-2011	GO:0009536	plastid	4042/9203 | 750/1521	2.161e-06	0.0001602	CC
3-brown-2011	GO:0006457	protein folding	290/11724 | 77/1872	2.221e-06	0.000162	BP
3-brown-2011	GO:0017038	protein import	256/1017 | 90/245	2.268e-06	0.0001629	BP
3-brown-2011	GO:0098805	whole membrane	609/5056 | 145/858	2.511e-06	0.0001776	CC
3-brown-2011	GO:0003735	structural constituent of ribosome	362/457 | 131/143	2.857e-06	0.000199	MF
3-brown-2011	GO:0008104	protein localization	1076/1344 | 252/283	5.756e-06	0.0003948	BP
3-brown-2011	GO:0005215	transporter activity	1157/21864 | 184/2582	1.231e-05	0.0008323	MF
3-brown-2011	GO:0005730	nucleolus	300/350 | 119/124	1.317e-05	0.0008771	CC
3-brown-2011	GO:0070585	protein localization to mitochondrion	105/524 | 52/166	1.47e-05	0.0009655	BP
3-brown-2011	GO:1901293	nucleoside phosphate biosynthetic process	269/303 | 132/136	1.527e-05	0.0009886	BP
3-brown-2011	GO:0022613	ribonucleoprotein complex biogenesis	416/1486 | 114/301	1.905e-05	0.001216	BP
3-brown-2011	GO:0070647	protein modification by small protein conjugation or removal	351/1813 | 99/362	2.071e-05	0.001304	BP
3-brown-2011	GO:0006090	pyruvate metabolic process	418/1330 | 101/235	2.577e-05	0.001601	BP
3-brown-2011	GO:0005773	vacuole	857/9203 | 185/1521	2.965e-05	0.001817	CC
3-brown-2011	GO:0051604	protein maturation	68/2025 | 25/337	3.76e-05	0.002274	BP
3-brown-2011	GO:0015197	peptide transporter activity	136/1157 | 39/184	3.982e-05	0.002377	MF
3-brown-2011	GO:0097367	carbohydrate derivative binding	620/6597 | 122/937	5.038e-05	0.002969	MF
3-brown-2011	GO:0009790	embryo development	591/3470 | 138/610	5.243e-05	0.00305	BP
3-brown-2011	GO:0009628	response to abiotic stimulus	2800/6497 | 479/983	6.585e-05	0.003783	BP
3-brown-2011	GO:0006807	nitrogen compound metabolic process	7651/10242 | 1307/1667	6.713e-05	0.003809	BP
3-brown-2011	GO:0046686	response to cadmium ion	470/598 | 120/133	7.085e-05	0.003922	BP
3-brown-2011	GO:0016614	oxidoreductase activity, acting on CH-OH group of donors	140/1016 | 35/139	7.169e-05	0.003922	MF
3-brown-2011	GO:0004576	oligosaccharyl transferase activity	5/286 | 5/44	7.054e-05	0.003922	MF
3-brown-2011	GO:0005507	copper ion binding	201/798 | 48/121	9.456e-05	0.005113	MF
3-brown-2011	GO:0042887	amide transmembrane transporter activity	82/939 | 25/138	9.64e-05	0.005152	MF
3-brown-2011	GO:0034660	ncRNA metabolic process	427/3202 | 107/585	0.000103	0.005441	BP
3-brown-2011	GO:0016853	isomerase activity	209/6815 | 52/1024	0.0001049	0.005476	MF
3-brown-2011	GO:0009451	RNA modification	394/993 | 127/256	0.0001192	0.006157	BP
3-brown-2011	GO:0048532	anatomical structure arrangement	264/1813 | 57/251	0.0001232	0.00629	BP
3-brown-2011	GO:0048507	meristem development	502/1223 | 104/196	0.0001435	0.007248	BP
3-brown-2011	GO:0048518	positive regulation of biological process	991/4800 | 182/703	0.0001651	0.008247	BP
3-brown-2011	GO:0019205	nucleobase-containing compound kinase activity	29/1265 | 12/173	0.0001858	0.00918	MF
3-brown-2011	GO:0071702	organic substance transport	1663/2987 | 324/516	0.0001944	0.009503	BP
3-brown-2011	GO:0015932	nucleobase-containing compound transmembrane transporter activity	44/939 | 16/138	0.0002151	0.01041	MF
3-brown-2011	GO:1990904	ribonucleoprotein complex	595/1606 | 164/364	0.0002255	0.0108	CC
3-brown-2011	GO:0044428	nuclear part	600/922 | 181/244	0.0002799	0.01307	CC
3-brown-2011	GO:0004518	nuclease activity	136/691 | 29/82	0.0002763	0.01307	MF
3-brown-2011	GO:0016874	ligase activity	165/6815 | 42/1024	0.0002816	0.01307	MF
3-brown-2011	GO:0061458	reproductive system development	1744/2626 | 340/464	0.0002877	0.01322	BP
3-brown-2011	GO:0071944	cell periphery	3737/21773 | 584/3012	0.0003117	0.01419	CC
3-brown-2011	GO:0018193	peptidyl-amino acid modification	409/1813 | 107/362	0.000316	0.01424	BP
3-brown-2011	GO:0046390	ribose phosphate biosynthetic process	166/192 | 94/99	0.0003237	0.01444	BP
3-brown-2011	GO:0035670	plant-type ovary development	160/258 | 38/45	0.0003462	0.01519	BP
3-brown-2011	GO:0022884	macromolecule transmembrane transporter activity	50/939 | 17/138	0.0003471	0.01519	MF
3-brown-2011	GO:0040029	regulation of gene expression, epigenetic	433/2332 | 82/319	0.0004143	0.01796	BP
3-brown-2011	GO:0034976	response to endoplasmic reticulum stress	357/1397 | 70/196	0.0004217	0.01812	BP
3-brown-2011	GO:0044703	multi-organism reproductive process	317/834 | 70/137	0.0004526	0.01926	BP
3-brown-2011	GO:0015605	organophosphate ester transmembrane transporter activity	26/939 | 11/138	0.0005044	0.02127	MF
3-brown-2011	GO:0016071	mRNA metabolic process	372/3202 | 92/585	0.0005621	0.02349	BP
3-brown-2011	GO:0050793	regulation of developmental process	881/2032 | 182/355	0.0005957	0.02444	BP
3-brown-2011	GO:1901505	carbohydrate derivative transmembrane transporter activity	52/939 | 17/138	0.0005912	0.02444	MF
3-brown-2011	GO:1901564	organonitrogen compound metabolic process	5166/7639 | 930/1302	0.0006597	0.02683	BP
3-brown-2011	GO:0055086	nucleobase-containing small molecule metabolic process	769/1130 | 235/312	0.0006718	0.02709	BP
3-brown-2011	GO:0043331	response to dsRNA	144/330 | 35/55	0.0009055	0.03619	BP
3-brown-2011	GO:0034504	protein localization to nucleus	144/524 | 61/166	0.0009951	0.03943	BP
3-brown-2011	GO:0009735	response to cytokinin	266/1849 | 51/238	0.001019	0.04002	BP
3-brown-2011	GO:0007275	multicellular organism development	3470/3761 | 610/641	0.001041	0.04055	BP
3-brown-2011	GO:0000338	protein deneddylation	101/183 | 42/58	0.001073	0.04118	BP
3-brown-2011	GO:0009553	embryo sac development	246/534 | 67/113	0.001075	0.04118	BP
3-brown-2011	GO:0019783	ubiquitin-like protein-specific protease activity	30/94 | 10/14	0.001236	0.04696	MF
3-brown-2011	GO:0019867	outer membrane	72/5056 | 23/858	0.00127	0.04783	CC
4-yellow-2011	GO:0050896	response to stimulus	6497/22203 | 595/1169	2.213e-57	7.723e-54	BP
4-yellow-2011	GO:0002376	immune system process	986/22203 | 167/1169	7.879e-43	1.375e-39	BP
4-yellow-2011	GO:0016020	membrane	5056/26239 | 449/1339	4.838e-37	5.628e-34	CC
4-yellow-2011	GO:0003824	catalytic activity	6815/21864 | 561/1169	4.022e-35	3.509e-32	MF
4-yellow-2011	GO:0051179	localization	3270/22203 | 326/1169	4.738e-33	3.307e-30	BP
4-yellow-2011	GO:0023052	signaling	1676/22203 | 208/1169	1.206e-32	7.017e-30	BP
4-yellow-2011	GO:0071944	cell periphery	3737/21773 | 372/1231	2.093e-31	1.043e-28	CC
4-yellow-2011	GO:0051704	multi-organism process	2059/22203 | 229/1169	6.149e-29	2.683e-26	BP
4-yellow-2011	GO:0065007	biological regulation	5549/22203 | 455/1169	2.458e-27	9.53e-25	BP
4-yellow-2011	GO:0005623	cell	21773/26239 | 1231/1339	1.573e-22	5.49e-20	CC
4-yellow-2011	GO:0007154	cell communication	2028/11724 | 240/773	1.955e-22	6.202e-20	BP
4-yellow-2011	GO:0009987	cellular process	11724/22203 | 773/1169	1.824e-21	5.303e-19	BP
4-yellow-2011	GO:0008219	cell death	496/11724 | 89/773	1.063e-18	2.854e-16	BP
4-yellow-2011	GO:0012505	endomembrane system	1503/21773 | 168/1231	4.222e-18	1.053e-15	CC
4-yellow-2011	GO:0008152	metabolic process	10242/22203 | 671/1169	1.391e-15	3.236e-13	BP
4-yellow-2011	GO:0042537	benzene-containing compound metabolic process	261/4858 | 51/294	1.106e-14	2.413e-12	BP
4-yellow-2011	GO:0009607	response to biotic stimulus	1420/6497 | 202/595	6.304e-13	1.294e-10	BP
4-yellow-2011	GO:0045730	respiratory burst	121/10242 | 33/671	8.327e-13	1.614e-10	BP
4-yellow-2011	GO:0017144	drug metabolic process	898/9323 | 112/601	1.664e-12	3.056e-10	BP
4-yellow-2011	GO:0016310	phosphorylation	943/1859 | 123/161	2.692e-12	4.697e-10	BP
4-yellow-2011	GO:0006952	defense response	1606/3914 | 228/399	5.722e-12	9.509e-10	BP
4-yellow-2011	GO:1901265	nucleoside phosphate binding	839/3622 | 75/170	4.936e-10	7.83e-08	MF
4-yellow-2011	GO:0072593	reactive oxygen species metabolic process	374/9323 | 57/601	6.506e-10	9.873e-08	BP
4-yellow-2011	GO:0042493	response to drug	1022/3841 | 156/390	8.061e-10	1.172e-07	BP
4-yellow-2011	GO:1901615	organic hydroxy compound metabolic process	759/9672 | 91/621	2.093e-09	2.922e-07	BP
4-yellow-2011	GO:0048583	regulation of response to stimulus	735/3040 | 119/311	3.427e-09	4.601e-07	BP
4-yellow-2011	GO:0044281	small molecule metabolic process	2706/10242 | 243/671	4.91e-09	6.12e-07	BP
4-yellow-2011	GO:0005215	transporter activity	1157/21864 | 109/1169	4.741e-09	6.12e-07	MF
4-yellow-2011	GO:0043412	macromolecule modification	2248/7072 | 173/387	3.044e-08	3.663e-06	BP
4-yellow-2011	GO:0009605	response to external stimulus	2097/6497 | 251/595	6.57e-08	7.643e-06	BP
4-yellow-2011	GO:0009056	catabolic process	1731/10242 | 165/671	9.838e-08	1.073e-05	BP
4-yellow-2011	GO:0005515	protein binding	2141/6597 | 176/393	9.646e-08	1.073e-05	MF
4-yellow-2011	GO:0005737	cytoplasm	12126/19855 | 730/1065	1.15e-07	1.216e-05	CC
4-yellow-2011	GO:0005773	vacuole	857/9203 | 85/524	1.645e-07	1.689e-05	CC
4-yellow-2011	GO:0072657	protein localization to membrane	379/992 | 74/124	1.848e-07	1.842e-05	BP
4-yellow-2011	GO:0055044	symplast	852/26239 | 79/1339	2.258e-07	2.189e-05	CC
4-yellow-2011	GO:0030054	cell junction	854/26239 | 79/1339	2.483e-07	2.343e-05	CC
4-yellow-2011	GO:0031982	vesicle	326/17283 | 40/888	2.983e-07	2.74e-05	CC
4-yellow-2011	GO:0016192	vesicle-mediated transport	503/2987 | 86/315	5.057e-07	4.526e-05	BP
4-yellow-2011	GO:0010243	response to organonitrogen compound	444/649 | 84/95	1.078e-06	9.409e-05	BP
4-yellow-2011	GO:0051606	detection of stimulus	144/6497 | 32/595	1.476e-06	0.0001256	BP
4-yellow-2011	GO:0006793	phosphorus metabolic process	1947/9323 | 172/601	2.015e-06	0.0001675	BP
4-yellow-2011	GO:0010256	endomembrane system organization	197/2996 | 27/167	6.663e-06	0.0005408	BP
4-yellow-2011	GO:0051193	regulation of cofactor metabolic process	208/344 | 42/48	1.231e-05	0.000976	BP
4-yellow-2011	GO:0051649	establishment of localization in cell	1052/1175 | 138/140	1.28e-05	0.0009926	BP
4-yellow-2011	GO:0051186	cofactor metabolic process	1100/9323 | 105/601	1.511e-05	0.001147	BP
4-yellow-2011	GO:0042579	microbody	185/9203 | 26/524	1.634e-05	0.001214	CC
4-yellow-2011	GO:0003677	DNA binding	1361/2827 | 67/97	1.818e-05	0.001322	MF
4-yellow-2011	GO:0009611	response to wounding	335/3914 | 58/399	1.947e-05	0.001387	BP
4-yellow-2011	GO:0034976	response to endoplasmic reticulum stress	357/1397 | 64/162	2.257e-05	0.001576	BP
4-yellow-2011	GO:0009642	response to light intensity	283/1191 | 33/73	2.636e-05	0.001804	BP
4-yellow-2011	GO:0008104	protein localization	1076/1344 | 130/141	2.798e-05	0.001878	BP
4-yellow-2011	GO:0070085	glycosylation	187/10242 | 28/671	3.165e-05	0.002084	BP
4-yellow-2011	GO:0005975	carbohydrate metabolic process	1302/8845 | 114/545	3.49e-05	0.002255	BP
4-yellow-2011	GO:0071495	cellular response to endogenous stimulus	920/1854 | 121/192	5.614e-05	0.003562	BP
4-yellow-2011	GO:0031090	organelle membrane	890/1616 | 83/115	7.255e-05	0.004521	CC
4-yellow-2011	GO:0030258	lipid modification	191/1178 | 28/87	9.307e-05	0.005588	BP
4-yellow-2011	GO:0051273	beta-glucan metabolic process	139/382 | 19/26	9.175e-05	0.005588	BP
4-yellow-2011	GO:0070271	protein complex biogenesis	613/1486 | 44/69	9.446e-05	0.005588	BP
4-yellow-2011	GO:0036094	small molecule binding	873/6597 | 78/393	0.0001001	0.005821	MF
4-yellow-2011	GO:0097367	carbohydrate derivative binding	620/6597 | 59/393	0.0001529	0.008747	MF
4-yellow-2011	GO:0005829	cytosol	1692/9901 | 132/578	0.0001569	0.008834	CC
4-yellow-2011	GO:0007033	vacuole organization	55/1971 | 11/111	0.0001614	0.008939	BP
4-yellow-2011	GO:0006950	response to stress	3914/6497 | 399/595	0.0001898	0.01035	BP
4-yellow-2011	GO:0006810	transport	2987/3064 | 315/315	0.0002108	0.01132	BP
4-yellow-2011	GO:0009812	flavonoid metabolic process	247/9672 | 31/621	0.0002443	0.01292	BP
4-yellow-2011	GO:0043492	ATPase activity, coupled to movement of substances	171/312 | 22/25	0.0002818	0.01468	MF
4-yellow-2011	GO:0016740	transferase activity	2830/6815 | 272/561	0.000303	0.01555	MF
4-yellow-2011	GO:0009559	embryo sac central cell differentiation	23/162 | 4/4	0.0003203	0.01574	BP
4-yellow-2011	GO:0015849	organic acid transport	281/1663 | 50/190	0.0003195	0.01574	BP
4-yellow-2011	GO:0008144	drug binding	720/6597 | 65/393	0.0003169	0.01574	MF
4-yellow-2011	GO:0006301	postreplication repair	36/254 | 6/9	0.0003351	0.01624	BP
4-yellow-2011	GO:0035556	intracellular signal transduction	495/1582 | 86/205	0.0003587	0.01707	BP
4-yellow-2011	GO:0048193	Golgi vesicle transport	310/503 | 67/86	0.000362	0.01707	BP
4-yellow-2011	GO:0007031	peroxisome organization	124/1971 | 17/111	0.000373	0.01713	BP
4-yellow-2011	GO:0036211	protein modification process	1813/1922 | 169/170	0.0003721	0.01713	BP
4-yellow-2011	GO:0042221	response to chemical	3841/6497 | 390/595	0.0004376	0.01983	BP
4-yellow-2011	GO:0044283	small molecule biosynthetic process	1297/2007 | 126/165	0.0004983	0.0223	BP
4-yellow-2011	GO:0051716	cellular response to stimulus	2705/5048 | 298/492	0.0006086	0.02655	BP
4-yellow-2011	GO:0043167	ion binding	1706/6597 | 130/393	0.0006015	0.02655	MF
4-yellow-2011	GO:0009723	response to ethylene	353/1849 | 54/190	0.000631	0.02714	BP
4-yellow-2011	GO:0042157	lipoprotein metabolic process	159/3869 | 21/239	0.0006377	0.02714	BP
4-yellow-2011	GO:0005811	lipid droplet	6/977 | 3/33	0.0006566	0.02761	CC
4-yellow-2011	GO:0072350	tricarboxylic acid metabolic process	23/1864 | 8/174	0.0007078	0.02941	BP
4-yellow-2011	GO:0007568	aging	158/4126 | 20/242	0.0007814	0.03178	BP
4-yellow-2011	GO:0032787	monocarboxylic acid metabolic process	1330/1864 | 142/174	0.0007831	0.03178	BP
4-yellow-2011	GO:1901698	response to nitrogen compound	799/3841 | 106/390	0.0008869	0.03558	BP
4-yellow-2011	GO:0015748	organophosphate ester transport	50/1663 | 14/190	0.0008974	0.03559	BP
4-yellow-2011	GO:0006413	translational initiation	59/1426 | 5/20	0.0009829	0.03854	BP
4-yellow-2011	GO:0010817	regulation of hormone levels	966/1532 | 112/150	0.001036	0.04016	BP
5-green-2011	GO:0005623	cell	21773/26239 | 266/277	1.525e-11	2.826e-08	CC
5-green-2011	GO:0005488	binding	6597/21864 | 111/240	1.009e-07	9.352e-05	MF
5-green-2011	GO:0005634	nucleus	9473/17241 | 151/213	1.15e-06	0.0007103	CC
5-green-2011	GO:0050896	response to stimulus	6497/22203 | 103/238	2.687e-06	0.001245	BP
5-green-2011	GO:0065007	biological regulation	5549/22203 | 89/238	1.378e-05	0.005106	BP
5-green-2011	GO:0043226	organelle	17475/26239 | 216/277	2.022e-05	0.006244	CC
6-red-2011	GO:0012505	endomembrane system	1503/21773 | 43/191	3.512e-12	6.679e-09	CC
6-red-2011	GO:0050896	response to stimulus	6497/22203 | 97/187	6.619e-11	6.294e-08	BP
6-red-2011	GO:0016020	membrane	5056/26239 | 77/207	1.213e-09	5.77e-07	CC
6-red-2011	GO:0003824	catalytic activity	6815/21864 | 94/177	1.007e-09	5.77e-07	MF
6-red-2011	GO:0002376	immune system process	986/22203 | 28/187	1.712e-08	5.426e-06	BP
6-red-2011	GO:0009987	cellular process	11724/22203 | 136/187	1.688e-08	5.426e-06	BP
6-red-2011	GO:0071944	cell periphery	3737/21773 | 63/191	7.234e-08	1.966e-05	CC
6-red-2011	GO:0008152	metabolic process	10242/22203 | 119/187	9.96e-07	0.0002156	BP
6-red-2011	GO:0034976	response to endoplasmic reticulum stress	357/1397 | 19/27	1.02e-06	0.0002156	BP
6-red-2011	GO:0051704	multi-organism process	2059/22203 | 37/187	7.637e-06	0.001453	BP
6-red-2011	GO:0023052	signaling	1676/22203 | 30/187	6.878e-05	0.01189	BP
6-red-2011	GO:0005623	cell	21773/26239 | 191/207	7.725e-05	0.01224	CC
6-red-2011	GO:0016801	hydrolase activity, acting on ether bonds	8/2289 | 3/29	9.821e-05	0.01437	MF
6-red-2011	GO:0043933	macromolecular complex subunit organization	658/2996 | 18/35	0.0001133	0.01539	BP
6-red-2011	GO:0022610	biological adhesion	94/22203 | 6/187	0.0001451	0.0184	BP
6-red-2011	GO:0005737	cytoplasm	12126/19855 | 126/170	0.000224	0.02663	CC
6-red-2011	GO:0043094	cellular metabolic compound salvage	182/9323 | 9/110	0.0002883	0.03226	BP
6-red-2011	GO:0009607	response to biotic stimulus	1420/6497 | 36/97	0.0004092	0.04324	BP
6-red-2011	GO:1901615	organic hydroxy compound metabolic process	759/9672 | 20/113	0.0004499	0.04504	BP
6-red-2011	GO:0045730	respiratory burst	121/10242 | 7/119	0.0005071	0.04822	BP
7-black-2011	GO:0005623	cell	21773/26239 | 158/165	4.492e-07	0.0007125	CC
8-pink-2011	GO:0005515	protein binding	2141/6597 | 29/43	2.565e-06	0.00387	MF
9-magenta-2011	GO:0005623	cell	21773/26239 | 122/126	1.237e-06	0.001614	CC

## Sheet: SDS6f_Pfam
Supplemental Data Set 6 Table f. Pfam enrichment in gene modules detected in WGCNA in autumn 2011. Enrichment analyses were performed using the best DIAMOND hits for Arabidopsis gene IDs with PlantGenIE (https://plantgenie.org/).
Module	ID	Description	Statistics	P-value	FDR
10-purple-2011	PF00443	Ubiquitin carboxyl-terminal hydrolase	15/21738 | 2/119	0.002978	0.04991
10-purple-2011	PF00512	His Kinase A (phospho-acceptor) domain	11/21738 | 2/119	0.001583	0.04991
10-purple-2011	PF01922	SRP19 protein	1/21738 | 1/119	0.005474	0.04991
10-purple-2011	PF04037	Domain of unknown function (DUF382)	1/21738 | 1/119	0.005474	0.04991
10-purple-2011	PF05971	Protein of unknown function (DUF890)	1/21738 | 1/119	0.005474	0.04991
10-purple-2011	PF06278	Condensin II complex subunit CAP-H2 or CNDH2, N-terminal	1/21738 | 1/119	0.005474	0.04991
10-purple-2011	PF08149	BING4CT (NUC141) domain	1/21738 | 1/119	0.005474	0.04991
10-purple-2011	PF08642	Histone deacetylation protein Rxt3	1/21738 | 1/119	0.005474	0.04991
10-purple-2011	PF09778	Guanylylate cyclase	1/21738 | 1/119	0.005474	0.04991
10-purple-2011	PF10950	Organ specific protein	1/21738 | 1/119	0.005474	0.04991
10-purple-2011	PF12146	Serine aminopeptidase, S33	10/21738 | 2/119	0.001299	0.04991
10-purple-2011	PF13328	HD domain	1/21738 | 1/119	0.005474	0.04991
10-purple-2011	PF13538	UvrD-like helicase C-terminal domain	1/21738 | 1/119	0.005474	0.04991
10-purple-2011	PF15502	M-phase-specific PLK1-interacting protein	1/21738 | 1/119	0.005474	0.04991
10-purple-2011	PF16835	Pre-mRNA-splicing factor SF3a complex subunit 2 (Prp11)	1/21738 | 1/119	0.005474	0.04991
10-purple-2011	PF16858	Condensin II complex subunit CAP-H2 or CNDH2, C-term	1/21738 | 1/119	0.005474	0.04991
10-purple-2011	PF16869	PF16858	1/21738 | 1/119	0.005474	0.04991
11-greenyellow-2011	PF01894	Uncharacterised protein family UPF0047	1/21738 | 1/71	0.003266	0.043
11-greenyellow-2011	PF04857	CAF1 family ribonuclease	13/21738 | 2/71	0.0008015	0.03166
11-greenyellow-2011	PF05093	Cytokine-induced anti-apoptosis inhibitor 1, Fe-S biogenesis	1/21738 | 1/71	0.003266	0.043
11-greenyellow-2011	PF05529	B-cell receptor-associated protein 31-like	1/21738 | 1/71	0.003266	0.043
11-greenyellow-2011	PF10291	Muniscin C-terminal mu homology domain	1/21738 | 1/71	0.003266	0.043
11-greenyellow-2011	PF13359	DDE superfamily endonuclease	11/21738 | 2/71	0.0005676	0.03166
12-tan-2011	PF00498	FHA domain	17/21738 | 2/69	0.001309	0.03146
12-tan-2011	PF00571	CBS domain	27/21738 | 2/69	0.003311	0.03146
12-tan-2011	PF00857	Isochorismatase family	4/21738 | 1/69	0.01264	0.04802
12-tan-2011	PF01239	Protein prenyltransferase alpha subunit repeat	4/21738 | 1/69	0.01264	0.04802
12-tan-2011	PF02594	Uncharacterised ACR, YggU family COG1872	2/21738 | 1/69	0.006338	0.03706
12-tan-2011	PF02598	Putative RNA methyltransferase	1/21738 | 1/69	0.003174	0.03146
12-tan-2011	PF03297	S25 ribosomal protein	4/21738 | 1/69	0.01264	0.04802
12-tan-2011	PF05207	CSL zinc finger	2/21738 | 1/69	0.006338	0.03706
12-tan-2011	PF05705	Eukaryotic protein of unknown function (DUF829)	4/21738 | 1/69	0.01264	0.04802
12-tan-2011	PF07524	Bromodomain associated	4/21738 | 1/69	0.01264	0.04802
12-tan-2011	PF10168	Nuclear pore component	1/21738 | 1/69	0.003174	0.03146
12-tan-2011	PF10366	Vacuolar sorting protein 39 domain 1	2/21738 | 1/69	0.006338	0.03706
12-tan-2011	PF10367	Vacuolar sorting protein 39 domain 2	2/21738 | 1/69	0.006338	0.03706
12-tan-2011	PF10406	Transcription factor TFIID complex subunit 8 C-term	1/21738 | 1/69	0.003174	0.03146
12-tan-2011	PF10494	Serine-threonine protein kinase 19	1/21738 | 1/69	0.003174	0.03146
12-tan-2011	PF11976	Ubiquitin-2 like Rad60 SUMO-like	25/21738 | 2/69	0.002842	0.03146
12-tan-2011	PF13177	DNA polymerase III, delta subunit	4/21738 | 1/69	0.01264	0.04802
12-tan-2011	PF13325	N-terminal region of micro-spherule protein	2/21738 | 1/69	0.006338	0.03706
12-tan-2011	PF14566	Inositol hexakisphosphate	1/21738 | 1/69	0.003174	0.03146
12-tan-2011	PF16312	Coiled-coil region of Oberon	4/21738 | 1/69	0.01264	0.04802
13-salmon-2011	PF00031	Cystatin domain	8/21738 | 1/61	0.02223	0.04023
13-salmon-2011	PF00037	4Fe-4S binding domain	2/21738 | 1/61	0.005605	0.02366
13-salmon-2011	PF00107	Zinc-binding dehydrogenase	35/21738 | 2/61	0.004342	0.02366
13-salmon-2011	PF00113	Enolase, C-terminal TIM barrel domain	3/21738 | 1/61	0.008395	0.02655
13-salmon-2011	PF00153	Mitochondrial carrier protein	59/21738 | 2/61	0.01196	0.02754
13-salmon-2011	PF00205	Thiamine pyrophosphate enzyme, central domain	6/21738 | 1/61	0.01672	0.0353
13-salmon-2011	PF00262	Calreticulin family	5/21738 | 1/61	0.01395	0.03119
13-salmon-2011	PF00275	EPSP synthase (3-phosphoshikimate 1-carboxyvinyltransferase)	2/21738 | 1/61	0.005605	0.02366
13-salmon-2011	PF00389	D-isomer specific 2-hydroxyacid dehydrogenase, catalytic domain	9/21738 | 2/61	0.0002753	0.005231
13-salmon-2011	PF00438	S-adenosylmethionine synthetase, N-terminal domain	4/21738 | 1/61	0.01118	0.02655
13-salmon-2011	PF00670	S-adenosyl-L-homocysteine hydrolase, NAD binding domain	2/21738 | 1/61	0.005605	0.02366
13-salmon-2011	PF00923	Transaldolase/Fructose-6-phosphate aldolase	2/21738 | 1/61	0.005605	0.02366
13-salmon-2011	PF01074	Glycosyl hydrolases family 38 N-terminal domain	4/21738 | 1/61	0.01118	0.02655
13-salmon-2011	PF01596	O-methyltransferase	1/21738 | 1/61	0.002806	0.02366
13-salmon-2011	PF01842	ACT domain	18/21738 | 3/61	1.665e-05	0.001265
13-salmon-2011	PF02219	Methylenetetrahydrofolate reductase	2/21738 | 1/61	0.005605	0.02366
13-salmon-2011	PF02458	Transferase family	63/21738 | 3/61	0.0007406	0.01126
13-salmon-2011	PF02772	S-adenosylmethionine synthetase, central domain	4/21738 | 1/61	0.01118	0.02655
13-salmon-2011	PF02773	S-adenosylmethionine synthetase, C-terminal domain	4/21738 | 1/61	0.01118	0.02655
13-salmon-2011	PF02775	Thiamine pyrophosphate enzyme, C-terminal TPP binding domain	8/21738 | 1/61	0.02223	0.04023
13-salmon-2011	PF02776	Thiamine pyrophosphate enzyme, N-terminal TPP binding domain	7/21738 | 1/61	0.01948	0.03796
13-salmon-2011	PF02826	D-isomer specific 2-hydroxyacid dehydrogenase, NAD binding domain	7/21738 | 1/61	0.01948	0.03796
13-salmon-2011	PF03254	Xyloglucan fucosyltransferase	10/21738 | 1/61	0.02772	0.04787
13-salmon-2011	PF03332	Eukaryotic phosphomannomutase	1/21738 | 1/61	0.002806	0.02366
13-salmon-2011	PF03952	Enolase, N-terminal domain	3/21738 | 1/61	0.008395	0.02655
13-salmon-2011	PF04068	Possible Fer4-like domain in RNase L inhibitor, RLI	3/21738 | 1/61	0.008395	0.02655
13-salmon-2011	PF04427	Brix domain	6/21738 | 1/61	0.01672	0.0353
13-salmon-2011	PF05221	S-adenosyl-L-homocysteine hydrolase	2/21738 | 1/61	0.005605	0.02366
13-salmon-2011	PF05637	galactosyl transferase GMA12/MNN10 family	8/21738 | 2/61	0.0002145	0.005231
13-salmon-2011	PF05879	Root hair defective 3 GTP-binding protein (RHD3)	3/21738 | 1/61	0.008395	0.02655
13-salmon-2011	PF06351	Allene oxide cyclase	4/21738 | 1/61	0.01118	0.02655
13-salmon-2011	PF06814	Lung seven transmembrane receptor	7/21738 | 1/61	0.01948	0.03796
13-salmon-2011	PF07002	Copine	9/21738 | 1/61	0.02498	0.04415
13-salmon-2011	PF07748	Glycosyl hydrolases family 38 C-terminal domain	4/21738 | 1/61	0.01118	0.02655
13-salmon-2011	PF07942	N2227-like protein	2/21738 | 1/61	0.005605	0.02366
13-salmon-2011	PF07991	Acetohydroxy acid isomeroreductase, NADPH-binding domain	4/21738 | 2/61	4.631e-05	0.00176
13-salmon-2011	PF08240	Alcohol dehydrogenase GroES-like domain	27/21738 | 2/61	0.002599	0.02366
13-salmon-2011	PF09261	Alpha mannosidase middle domain	4/21738 | 1/61	0.01118	0.02655
13-salmon-2011	PF10151	TMEM214, C-terminal, caspase 4 activator	3/21738 | 1/61	0.008395	0.02655
13-salmon-2011	PF10369	Small subunit of acetolactate synthase	2/21738 | 1/61	0.005605	0.02366
13-salmon-2011	PF13578	Methyltransferase domain	8/21738 | 1/61	0.02223	0.04023
13-salmon-2011	PF13621	Cupin-like domain	4/21738 | 1/61	0.01118	0.02655
13-salmon-2011	PF13710	ACT domain	1/21738 | 1/61	0.002806	0.02366
13-salmon-2011	PF13855	Leucine rich repeat	260/21738 | 4/61	0.006119	0.02448
14-cyan-2011	PF00013	KH domain	24/21738 | 2/54	0.001614	0.02391
14-cyan-2011	PF00398	Ribosomal RNA adenine dimethylase	1/21738 | 1/54	0.002484	0.02391
14-cyan-2011	PF01342	SAND domain	2/21738 | 1/54	0.004962	0.03821
14-cyan-2011	PF01432	Peptidase family M3	4/21738 | 1/54	0.0099	0.04012
14-cyan-2011	PF01925	Sulfite exporter TauE/SafE	6/21738 | 1/54	0.01481	0.04563
14-cyan-2011	PF02225	PA domain	46/21738 | 2/54	0.005845	0.04012
14-cyan-2011	PF02862	DDHD domain	1/21738 | 1/54	0.002484	0.02391
14-cyan-2011	PF04253	Transferrin receptor-like dimerisation domain	2/21738 | 1/54	0.004962	0.03821
14-cyan-2011	PF04389	Peptidase family M28	5/21738 | 1/54	0.01236	0.04326
14-cyan-2011	PF04678	Mitochondrial calcium uniporter	6/21738 | 1/54	0.01481	0.04563
14-cyan-2011	PF05158	RNA polymerase Rpc34 subunit	1/21738 | 1/54	0.002484	0.02391
14-cyan-2011	PF05667	Protein of unknown function (DUF812)	1/21738 | 1/54	0.002484	0.02391
14-cyan-2011	PF06206	CpeT/CpcT family (DUF1001)	1/21738 | 1/54	0.002484	0.02391
14-cyan-2011	PF07727	Reverse transcriptase (RNA-dependent DNA polymerase)	4/21738 | 1/54	0.0099	0.04012
14-cyan-2011	PF07990	Nucleic acid binding protein NABP	4/21738 | 1/54	0.0099	0.04012
14-cyan-2011	PF08263	Leucine rich repeat N-terminal domain	212/21738 | 3/54	0.01575	0.04665
14-cyan-2011	PF08311	Mad3/BUB1 homology region 1	3/21738 | 1/54	0.007434	0.04012
14-cyan-2011	PF08806	Sep15/SelM redox domain	1/21738 | 1/54	0.002484	0.02391
14-cyan-2011	PF09725	Folate-sensitive fragile site protein Fra10Ac1	1/21738 | 1/54	0.002484	0.02391
14-cyan-2011	PF11960	Domain of unknown function (DUF3474)	4/21738 | 1/54	0.0099	0.04012
14-cyan-2011	PF12848	ABC transporter	4/21738 | 1/54	0.0099	0.04012
14-cyan-2011	PF13245	AAA domain	4/21738 | 1/54	0.0099	0.04012
14-cyan-2011	PF13831	PHD-finger	6/21738 | 1/54	0.01481	0.04563
14-cyan-2011	PF13832	PHD-zinc-finger like domain	5/21738 | 1/54	0.01236	0.04326
14-cyan-2011	PF16544	Homodimerisation region of STAR domain protein	5/21738 | 1/54	0.01236	0.04326
14-cyan-2011	PF16987	KIX domain	3/21738 | 1/54	0.007434	0.04012
15-midnightblue-2011	PF00122	E1-E2 ATPase	43/21738 | 2/54	0.005124	0.0354
15-midnightblue-2011	PF00560	Leucine Rich Repeat	164/21738 | 4/54	0.0007363	0.02555
15-midnightblue-2011	PF00689	Cation transporting ATPase, C-terminus	15/21738 | 2/54	0.0006229	0.02555
15-midnightblue-2011	PF00690	Cation transporter/ATPase, N-terminus	27/21738 | 2/54	0.002043	0.02555
15-midnightblue-2011	PF00777	Glycosyltransferase family 29 (sialyltransferase)	3/21738 | 1/54	0.007434	0.04346
15-midnightblue-2011	PF01592	NifU-like N terminal domain	3/21738 | 1/54	0.007434	0.04346
15-midnightblue-2011	PF03151	Triose-phosphate Transporter family	31/21738 | 2/54	0.002689	0.02555
15-midnightblue-2011	PF03650	Uncharacterised protein family (UPF0041)	4/21738 | 1/54	0.0099	0.04703
15-midnightblue-2011	PF05753	Translocon-associated protein beta (TRAPB)	1/21738 | 1/54	0.002484	0.02555
15-midnightblue-2011	PF06624	Ribosome associated membrane protein RAMP4	2/21738 | 1/54	0.004962	0.0354
15-midnightblue-2011	PF07991	Acetohydroxy acid isomeroreductase, NADPH-binding domain	4/21738 | 1/54	0.0099	0.04703
15-midnightblue-2011	PF08263	Leucine rich repeat N-terminal domain	212/21738 | 4/54	0.001899	0.02555
15-midnightblue-2011	PF09787	Golgin subfamily A member 5	1/21738 | 1/54	0.002484	0.02555
15-midnightblue-2011	PF13246	Cation transport ATPase (P-type)	4/21738 | 1/54	0.0099	0.04703
15-midnightblue-2011	PF13369	Transglutaminase-like superfamily	1/21738 | 1/54	0.002484	0.02555
15-midnightblue-2011	PF13855	Leucine rich repeat	260/21738 | 4/54	0.003957	0.03342
16-lightcyan-2011	PF00069	Protein kinase domain	491/21738 | 5/52	0.006255	0.02673
16-lightcyan-2011	PF00274	Fructose-bisphosphate aldolase class-I	8/21738 | 1/52	0.01898	0.04831
16-lightcyan-2011	PF00305	Lipoxygenase	6/21738 | 1/52	0.01427	0.03805
16-lightcyan-2011	PF00852	Glycosyltransferase family 10 (fucosyltransferase) C-term	3/21738 | 1/52	0.00716	0.02673
16-lightcyan-2011	PF01086	Clathrin light chain	3/21738 | 1/52	0.00716	0.02673
16-lightcyan-2011	PF01476	LysM domain	10/21738 | 2/52	0.0002495	0.01083
16-lightcyan-2011	PF03106	WRKY DNA -binding domain	72/21738 | 3/52	0.0006853	0.01279
16-lightcyan-2011	PF03737	Aldolase/RraA	3/21738 | 1/52	0.00716	0.02673
16-lightcyan-2011	PF05096	Glutamine cyclotransferase	1/21738 | 1/52	0.002392	0.02673
16-lightcyan-2011	PF05712	MRG	2/21738 | 1/52	0.004779	0.02673
16-lightcyan-2011	PF05743	UEV domain	3/21738 | 1/52	0.00716	0.02673
16-lightcyan-2011	PF05843	Suppressor of forked protein (Suf)	4/21738 | 1/52	0.009535	0.0281
16-lightcyan-2011	PF06241	Castor and Pollux, part of voltage-gated ion channel	3/21738 | 1/52	0.00716	0.02673
16-lightcyan-2011	PF06547	Protein of unknown function (DUF1117)	3/21738 | 1/52	0.00716	0.02673
16-lightcyan-2011	PF07714	Protein tyrosine kinase	519/21738 | 5/52	0.00786	0.02751
16-lightcyan-2011	PF08263	Leucine rich repeat N-terminal domain	212/21738 | 3/52	0.01423	0.03805
16-lightcyan-2011	PF09454	Vps23 core domain	3/21738 | 1/52	0.00716	0.02673
16-lightcyan-2011	PF10601	LITAF-like zinc ribbon domain	1/21738 | 1/52	0.002392	0.02673
16-lightcyan-2011	PF11717	RNA binding activity-knot of a chromodomain	4/21738 | 1/52	0.009535	0.0281
16-lightcyan-2011	PF13191	AAA ATPase domain	4/21738 | 1/52	0.009535	0.0281
16-lightcyan-2011	PF13428	Tetratricopeptide repeat	2/21738 | 1/52	0.004779	0.02673
16-lightcyan-2011	PF13855	Leucine rich repeat	260/21738 | 5/52	0.0003869	0.01083
17-grey60-2011	PF01541	GIY-YIG catalytic domain	3/21738 | 1/54	0.007434	0.03779
17-grey60-2011	PF01782	RimM N-terminal domain	1/21738 | 1/54	0.002484	0.02526
17-grey60-2011	PF02545	Maf-like protein	3/21738 | 1/54	0.007434	0.03779
17-grey60-2011	PF03152	Ubiquitin fusion degradation protein UFD1	4/21738 | 1/54	0.0099	0.04314
17-grey60-2011	PF03360	Glycosyltransferase family 43	4/21738 | 1/54	0.0099	0.04314
17-grey60-2011	PF03741	Integral membrane protein TerC family	1/21738 | 1/54	0.002484	0.02526
17-grey60-2011	PF04133	Vacuolar protein sorting 55	2/21738 | 1/54	0.004962	0.03779
17-grey60-2011	PF05180	DNL zinc finger	3/21738 | 1/54	0.007434	0.03779
17-grey60-2011	PF05239	PRC-barrel domain	1/21738 | 1/54	0.002484	0.02526
17-grey60-2011	PF08514	STAG domain	1/21738 | 1/54	0.002484	0.02526
17-grey60-2011	PF09764	N-terminal glutamine amidase	1/21738 | 1/54	0.002484	0.02526
17-grey60-2011	PF12576	Protein of unknown function (DUF3754)	3/21738 | 1/54	0.007434	0.03779
17-grey60-2011	PF12923	Ribosomal RNA-processing protein 7 (RRP7)	1/21738 | 1/54	0.002484	0.02526
17-grey60-2011	PF13855	Leucine rich repeat	260/21738 | 4/54	0.003957	0.03448
18-lightgreen-2011	PF00005	ABC transporter	119/21738 | 3/47	0.002176	0.0243
18-lightgreen-2011	PF01061	ABC-2 type transporter	42/21738 | 2/47	0.003728	0.03569
18-lightgreen-2011	PF01541	GIY-YIG catalytic domain	3/21738 | 1/54	0.007434	0.03779
18-lightgreen-2011	PF01782	RimM N-terminal domain	1/21738 | 1/54	0.002484	0.02526
18-lightgreen-2011	PF01814	Hemerythrin HHE cation binding domain	4/21738 | 1/47	0.008621	0.04243
18-lightgreen-2011	PF02545	Maf-like protein	3/21738 | 1/54	0.007434	0.03779
18-lightgreen-2011	PF03152	Ubiquitin fusion degradation protein UFD1	4/21738 | 1/54	0.0099	0.04314
18-lightgreen-2011	PF03360	Glycosyltransferase family 43	4/21738 | 1/54	0.0099	0.04314
18-lightgreen-2011	PF03386	Early nodulin 93 ENOD93 protein	1/21738 | 1/47	0.002162	0.0243
18-lightgreen-2011	PF03741	Integral membrane protein TerC family	1/21738 | 1/54	0.002484	0.02526
18-lightgreen-2011	PF03770	Inositol polyphosphate kinase	2/21738 | 1/47	0.00432	0.03618
18-lightgreen-2011	PF04083	Partial alpha/beta-hydrolase lipase region	4/21738 | 1/47	0.008621	0.04243
18-lightgreen-2011	PF04133	Vacuolar protein sorting 55	2/21738 | 1/54	0.004962	0.03779
18-lightgreen-2011	PF04176	TIP41-like family	1/21738 | 1/47	0.002162	0.0243
18-lightgreen-2011	PF04618	HD-ZIP protein N terminus	5/21738 | 1/47	0.01076	0.04243
18-lightgreen-2011	PF05093	Cytokine-induced anti-apoptosis inhibitor 1, Fe-S biogenesis	1/21738 | 1/47	0.002162	0.0243
18-lightgreen-2011	PF05180	DNL zinc finger	3/21738 | 1/54	0.007434	0.03779
18-lightgreen-2011	PF05239	PRC-barrel domain	1/21738 | 1/54	0.002484	0.02526
18-lightgreen-2011	PF06584	DIRP	3/21738 | 1/47	0.006473	0.04243
18-lightgreen-2011	PF07522	DNA repair metallo-beta-lactamase	5/21738 | 1/47	0.01076	0.04243
18-lightgreen-2011	PF07744	SPOC domain	6/21738 | 1/47	0.0129	0.0458
18-lightgreen-2011	PF08514	STAG domain	1/21738 | 1/54	0.002484	0.02526
18-lightgreen-2011	PF09258	Glycosyl transferase family 64 domain	3/21738 | 1/47	0.006473	0.04243
18-lightgreen-2011	PF09764	N-terminal glutamine amidase	1/21738 | 1/54	0.002484	0.02526
18-lightgreen-2011	PF12041	Transcriptional regulator DELLA protein N terminal	5/21738 | 1/47	0.01076	0.04243
18-lightgreen-2011	PF12576	Protein of unknown function (DUF3754)	3/21738 | 1/54	0.007434	0.03779
18-lightgreen-2011	PF12763	Cytoskeletal-regulatory complex EF hand	5/21738 | 1/47	0.01076	0.04243
18-lightgreen-2011	PF12923	Ribosomal RNA-processing protein 7 (RRP7)	1/21738 | 1/54	0.002484	0.02526
18-lightgreen-2011	PF13423	Ubiquitin carboxyl-terminal hydrolase	28/21738 | 2/47	0.001669	0.0243
18-lightgreen-2011	PF13516	Leucine Rich repeat	5/21738 | 1/47	0.01076	0.04243
18-lightgreen-2011	PF13855	Leucine rich repeat	260/21738 | 4/54	0.003957	0.03448
18-lightgreen-2011	PF13893	RNA recognition motif. (a.k.a. RRM, RBD, or RNP domain)	17/21738 | 2/47	0.0006095	0.0243
19-lightyellow-2011	PF00130	Phorbol esters/diacylglycerol binding domain (C1 domain)	2/21738 | 1/57	0.005238	0.04911
19-lightyellow-2011	PF00293	NUDIX domain	29/21738 | 2/57	0.002621	0.03619
19-lightyellow-2011	PF01764	Lipase (class 3)	43/21738 | 2/57	0.005693	0.04911
19-lightyellow-2011	PF02628	Cytochrome oxidase assembly protein	1/21738 | 1/57	0.002622	0.03619
19-lightyellow-2011	PF03155	ALG6, ALG8 glycosyltransferase family	2/21738 | 1/57	0.005238	0.04911
19-lightyellow-2011	PF04800	ETC complex I subunit conserved region	1/21738 | 1/57	0.002622	0.03619
19-lightyellow-2011	PF08449	UAA transporter family	15/21738 | 2/57	0.0006939	0.03619
19-lightyellow-2011	PF14803	Nudix N-terminal	1/21738 | 1/57	0.002622	0.03619
1-turquoise-2011	PF00254	FKBP-type peptidyl-prolyl cis-trans isomerase	22/21738 | 12/3792	8.877e-05	0.03799
1-turquoise-2011	PF00504	Chlorophyll A-B binding protein	28/21738 | 15/3792	1.544e-05	0.008346
1-turquoise-2011	PF01370	NAD dependent epimerase/dehydratase family	42/21738 | 18/3792	0.0001054	0.03799
1-turquoise-2011	PF01535	PPR repeat	367/21738 | 131/3792	2.491e-17	2.693e-14
1-turquoise-2011	PF13041	PPR repeat family	423/21738 | 157/3792	1.833e-22	3.963e-19
1-turquoise-2011	PF14432	DYW family of nucleic acid deaminases	90/21738 | 41/3792	5.874e-10	4.233e-07
20-royalblue-2011	PF00249	Myb-like DNA-binding domain	240/21738 | 3/48	0.01596	0.04663
20-royalblue-2011	PF00501	AMP-binding enzyme	45/21738 | 2/48	0.004449	0.0361
20-royalblue-2011	PF00550	Phosphopantetheine attachment site	9/21738 | 1/48	0.0197	0.04663
20-royalblue-2011	PF00682	HMGL-like	5/21738 | 1/48	0.01099	0.04108
20-royalblue-2011	PF01704	UTP--glucose-1-phosphate uridylyltransferase	6/21738 | 1/48	0.01318	0.04253
20-royalblue-2011	PF01846	FF domain	3/21738 | 1/48	0.00661	0.0361
20-royalblue-2011	PF03912	Psb28 protein	1/21738 | 1/48	0.002208	0.03427
20-royalblue-2011	PF03999	Microtubule associated protein (MAP65/ASE1 family)	9/21738 | 1/48	0.0197	0.04663
20-royalblue-2011	PF04433	SWIRM domain	8/21738 | 1/48	0.01753	0.04663
20-royalblue-2011	PF05030	SSXT protein (N-terminal region)	3/21738 | 1/48	0.00661	0.0361
20-royalblue-2011	PF05348	Proteasome maturation factor UMP1	3/21738 | 1/48	0.00661	0.0361
20-royalblue-2011	PF06201	PITH domain	2/21738 | 1/48	0.004411	0.0361
20-royalblue-2011	PF07766	LETM1-like protein	4/21738 | 1/48	0.008804	0.03907
20-royalblue-2011	PF07897	Ethylene-responsive binding factor-associated repression	5/21738 | 1/48	0.01099	0.04108
20-royalblue-2011	PF07970	Endoplasmic reticulum vesicle transporter	6/21738 | 1/48	0.01318	0.04253
20-royalblue-2011	PF08282	haloacid dehalogenase-like hydrolase	5/21738 | 1/48	0.01099	0.04108
20-royalblue-2011	PF08472	Sucrose-6-phosphate phosphohydrolase C-terminal	4/21738 | 1/48	0.008804	0.03907
20-royalblue-2011	PF09416	RNA helicase (UPF2 interacting domain)	1/21738 | 1/48	0.002208	0.03427
20-royalblue-2011	PF10184	Uncharacterized conserved protein (DUF2358)	7/21738 | 1/48	0.01536	0.04663
20-royalblue-2011	PF11016	Protein of unknown function (DUF2854)	1/21738 | 1/48	0.002208	0.03427
20-royalblue-2011	PF12899	Alkaline and neutral invertase	9/21738 | 1/48	0.0197	0.04663
20-royalblue-2011	PF13193	AMP-binding enzyme C-terminal domain	33/21738 | 2/48	0.002413	0.03427
20-royalblue-2011	PF13360	PQQ-like domain	3/21738 | 1/48	0.00661	0.0361
20-royalblue-2011	PF13445	RING-type zinc-finger	9/21738 | 1/48	0.0197	0.04663
20-royalblue-2011	PF13850	Endoplasmic Reticulum-Golgi Intermediate Compartment (ERGIC)	6/21738 | 1/48	0.01318	0.04253
20-royalblue-2011	PF14108	Domain of unknown function (DUF4281)	1/21738 | 1/48	0.002208	0.03427
20-royalblue-2011	PF14372	Domain of unknown function (DUF4413)	2/21738 | 1/48	0.004411	0.0361
20-royalblue-2011	PF16136	Putative nuclear localisation signal	3/21738 | 1/48	0.00661	0.0361
20-royalblue-2011	PF16495	SWIRM-associated region 1	4/21738 | 1/48	0.008804	0.03907
20-royalblue-2011	PF16561	Glycogen recognition site of AMP-activated protein kinase	8/21738 | 1/48	0.01753	0.04663
21-darkred-2011	PF00205	Thiamine pyrophosphate enzyme, central domain	6/21738 | 1/51	0.014	0.04517
21-darkred-2011	PF00305	Lipoxygenase	6/21738 | 1/51	0.014	0.04517
21-darkred-2011	PF00622	SPRY domain	7/21738 | 1/51	0.01631	0.04632
21-darkred-2011	PF00828	Ribosomal proteins 50S-L15, 50S-L18e, 60S-L27A	6/21738 | 1/51	0.014	0.04517
21-darkred-2011	PF00919	Uncharacterized protein family UPF0004	2/21738 | 1/51	0.004687	0.02773
21-darkred-2011	PF02127	Aminopeptidase I zinc metalloprotease (M18)	2/21738 | 1/51	0.004687	0.02773
21-darkred-2011	PF02259	FAT domain	5/21738 | 1/51	0.01168	0.04363
21-darkred-2011	PF02260	FATC domain	5/21738 | 1/51	0.01168	0.04363
21-darkred-2011	PF02416	mttA/Hcf106 family	2/21738 | 1/51	0.004687	0.02773
21-darkred-2011	PF02775	Thiamine pyrophosphate enzyme, C-terminal TPP binding domain	8/21738 | 1/51	0.01862	0.04896
21-darkred-2011	PF02776	Thiamine pyrophosphate enzyme, N-terminal TPP binding domain	7/21738 | 1/51	0.01631	0.04632
21-darkred-2011	PF03358	NADPH-dependent FMN reductase	4/21738 | 1/51	0.009352	0.04363
21-darkred-2011	PF03643	Vacuolar protein sorting-associated protein 26	3/21738 | 1/51	0.007022	0.03835
21-darkred-2011	PF06217	GAGA binding protein-like family	7/21738 | 1/51	0.01631	0.04632
21-darkred-2011	PF07107	Wound-induced protein WI12	2/21738 | 1/51	0.004687	0.02773
21-darkred-2011	PF07983	X8 domain	66/21738 | 2/51	0.01052	0.04363
21-darkred-2011	PF08314	Secretory pathway protein Sec39	1/21738 | 1/51	0.002346	0.02773
21-darkred-2011	PF08771	FKBP12-rapamycin binding domain	1/21738 | 1/51	0.002346	0.02773
21-darkred-2011	PF10018	Vitamin-D-receptor interacting Mediator subunit 4	1/21738 | 1/51	0.002346	0.02773
21-darkred-2011	PF10172	Det1 complexing ubiquitin ligase	2/21738 | 1/51	0.004687	0.02773
21-darkred-2011	PF10408	Ubiquitin elongating factor core	2/21738 | 1/51	0.004687	0.02773
21-darkred-2011	PF11865	Domain of unknown function (DUF3385)	1/21738 | 1/51	0.002346	0.02773
21-darkred-2011	PF12906	RING-variant domain	26/21738 | 2/51	0.001692	0.02773
21-darkred-2011	PF13350	Tyrosine phosphatase family	5/21738 | 1/51	0.01168	0.04363
21-darkred-2011	PF13508	Acetyltransferase (GNAT) domain	4/21738 | 1/51	0.009352	0.04363
21-darkred-2011	PF13740	ACT domain	2/21738 | 1/51	0.004687	0.02773
21-darkred-2011	PF13848	Thioredoxin-like domain	8/21738 | 1/51	0.01862	0.04896
22-darkgreen-2011	PF00208	Glutamate/Leucine/Phenylalanine/Valine dehydrogenase	4/21738 | 1/43	0.00789	0.03535
22-darkgreen-2011	PF00226	DnaJ domain	97/21738 | 2/43	0.0158	0.04145
22-darkgreen-2011	PF00995	Sec1 family	8/21738 | 1/43	0.01572	0.04145
22-darkgreen-2011	PF01237	Oxysterol-binding protein	12/21738 | 1/43	0.02349	0.0494
22-darkgreen-2011	PF01564	Spermine/spermidine synthase domain	5/21738 | 1/43	0.009852	0.03535
22-darkgreen-2011	PF01637	ATPase domain predominantly from Archaea	4/21738 | 1/43	0.00789	0.03535
22-darkgreen-2011	PF01729	Quinolinate phosphoribosyl transferase, C-terminal domain	1/21738 | 1/43	0.001978	0.03017
22-darkgreen-2011	PF01753	MYND finger	11/21738 | 1/43	0.02155	0.04695
22-darkgreen-2011	PF02375	jmjN domain	8/21738 | 1/43	0.01572	0.04145
22-darkgreen-2011	PF02666	Phosphatidylserine decarboxylase	3/21738 | 1/43	0.005923	0.03535
22-darkgreen-2011	PF02749	Quinolinate phosphoribosyl transferase, N-terminal domain	1/21738 | 1/43	0.001978	0.03017
22-darkgreen-2011	PF02812	Glu/Leu/Phe/Val dehydrogenase, dimerisation domain	4/21738 | 1/43	0.00789	0.03535
22-darkgreen-2011	PF02928	C5HC2 zinc finger	7/21738 | 1/43	0.01377	0.04145
22-darkgreen-2011	PF03735	ENT domain	9/21738 | 1/43	0.01767	0.04145
22-darkgreen-2011	PF04062	ARP2/3 complex ARPC3 (21 kDa) subunit	1/21738 | 1/43	0.001978	0.03017
22-darkgreen-2011	PF04511	Der1-like family	5/21738 | 1/43	0.009852	0.03535
22-darkgreen-2011	PF05207	CSL zinc finger	2/21738 | 1/43	0.003952	0.03444
22-darkgreen-2011	PF07227	PHD - plant homeodomain finger protein	9/21738 | 1/43	0.01767	0.04145
22-darkgreen-2011	PF10033	Autophagy-related protein 13	2/21738 | 1/43	0.003952	0.03444
22-darkgreen-2011	PF10533	Plant zinc cluster domain	7/21738 | 1/43	0.01377	0.04145
22-darkgreen-2011	PF12074	Domain of unknown function (DUF3554)	1/21738 | 1/43	0.001978	0.03017
22-darkgreen-2011	PF12165	Alfin	7/21738 | 1/43	0.01377	0.04145
22-darkgreen-2011	PF12698	ABC-2 family transporter protein	9/21738 | 1/43	0.01767	0.04145
22-darkgreen-2011	PF13439	Glycosyltransferase Family 4	3/21738 | 1/43	0.005923	0.03535
22-darkgreen-2011	PF13499	EF-hand domain pair	112/21738 | 2/43	0.02071	0.04678
22-darkgreen-2011	PF14308	X-domain of DnaJ-containing	5/21738 | 1/43	0.009852	0.03535
22-darkgreen-2011	PF14634	zinc-RING finger domain	2/21738 | 1/43	0.003952	0.03444
22-darkgreen-2011	PF15413	Pleckstrin homology domain	5/21738 | 1/43	0.009852	0.03535
22-darkgreen-2011	PF16312	Coiled-coil region of Oberon	4/21738 | 1/43	0.00789	0.03535
2-blue-2011	PF00254	FKBP-type peptidyl-prolyl cis-trans isomerase	22/21738 | 12/3792	8.877e-05	0.03799
2-blue-2011	PF00504	Chlorophyll A-B binding protein	28/21738 | 15/3792	1.544e-05	0.008346
2-blue-2011	PF00632	HECT-domain (ubiquitin-transferase)	7/21738 | 6/3296	7.373e-05	0.02722
2-blue-2011	PF01370	NAD dependent epimerase/dehydratase family	42/21738 | 18/3792	0.0001054	0.03799
2-blue-2011	PF01535	PPR repeat	367/21738 | 131/3792	2.491e-17	2.693e-14
2-blue-2011	PF03822	NAF domain	26/21738 | 14/3296	5.209e-06	0.003205
2-blue-2011	PF07714	Protein tyrosine kinase	519/21738 | 114/3296	1.971e-05	0.009098
2-blue-2011	PF13041	PPR repeat family	423/21738 | 157/3792	1.833e-22	3.963e-19
2-blue-2011	PF13920	Zinc finger, C3HC4 type (RING finger)	80/21738 | 31/3296	2.34e-07	0.000216
2-blue-2011	PF14432	DYW family of nucleic acid deaminases	90/21738 | 41/3792	5.874e-10	4.233e-07
2-blue-2011	PF14531	Kinase-like	58/21738 | 26/3296	6.908e-08	0.0001275
3-brown-22011	PF00118	TCP-1/cpn60 chaperonin family	23/21738 | 12/3014	1.504e-05	0.009958
3-brown-22011	PF00270	DEAD/DEAH box helicase	72/21738 | 24/3014	2.163e-05	0.01075
3-brown-22011	PF00400	WD domain, G-beta repeat	188/21738 | 50/3014	2.835e-06	0.003087
3-brown-22011	PF00632	HECT-domain (ubiquitin-transferase)	7/21738 | 6/3296	7.373e-05	0.02722
3-brown-22011	PF01535	PPR repeat	367/21738 | 79/3014	3.624e-05	0.0144
3-brown-22011	PF03822	NAF domain	26/21738 | 14/3296	5.209e-06	0.003205
3-brown-22011	PF07714	Protein tyrosine kinase	519/21738 | 114/3296	1.971e-05	0.009098
3-brown-22011	PF13041	PPR repeat family	423/21738 | 93/3014	3.108e-06	0.003087
3-brown-22011	PF13920	Zinc finger, C3HC4 type (RING finger)	80/21738 | 31/3296	2.34e-07	0.000216
3-brown-22011	PF14531	Kinase-like	58/21738 | 26/3296	6.908e-08	0.0001275
4-yellow-2011	PF00560	Leucine Rich Repeat	164/21738 | 29/1331	2.211e-07	4.313e-05
4-yellow-2011	PF00781	Diacylglycerol kinase catalytic domain	12/21738 | 5/1331	0.0004705	0.04945
4-yellow-2011	PF03106	WRKY DNA -binding domain	72/21738 | 18/1331	2.28e-07	4.313e-05
4-yellow-2011	PF07714	Protein tyrosine kinase	519/21738 | 67/1331	5.813e-09	2.749e-06
4-yellow-2011	PF08263	Leucine rich repeat N-terminal domain	212/21738 | 39/1331	5.856e-10	5.539e-07
4-yellow-2011	PF11721	Di-glucose binding within endoplasmic reticulum	31/21738 | 9/1331	6.941e-05	0.01094
4-yellow-2011	PF13855	Leucine rich repeat	260/21738 | 40/1331	6.878e-08	2.169e-05
4-yellow-2011	PF14380	Wall-associated receptor kinase C-terminal	11/21738 | 5/1331	0.000289	0.03418
4-yellow-2011	PF16656	Purple acid Phosphatase, N-terminal domain	20/21738 | 7/1331	0.0001214	0.0164
5-green-2011	PF01842	ACT domain	18/21738 | 3/250	0.001079	0.04034
5-green-2011	PF03101	FAR1 DNA-binding domain	17/21738 | 3/250	0.0009071	0.04034
5-green-2011	PF03822	NAF domain	26/21738 | 6/250	4.137e-07	0.0001237
5-green-2011	PF04434	SWIM zinc finger	18/21738 | 3/250	0.001079	0.04034
5-green-2011	PF04641	Rtf2 RING-finger	2/21738 | 2/250	0.0001317	0.01313
5-green-2011	PF10551	MULE transposase domain	17/21738 | 3/250	0.0009071	0.04034
5-green-2011	PF14531	Kinase-like	58/21738 | 7/250	4.463e-06	0.0006672
5-green-2011	PF14619	Snf2-ATP coupling, chromatin remodelling complex	3/21738 | 2/250	0.0003922	0.02932
8-pink-2011	PF03271	EB1-like C-terminal motif	3/21738 | 2/128	0.0001028	0.01666
9-magenta-2011	PF00642	Zinc finger C-x8-C-x5-C-x3-H type (and similar)	50/21738 | 3/117	0.002477	0.04654
9-magenta-2011	PF02042	RWP-RK domain	14/21738 | 2/117	0.002505	0.04654
9-magenta-2011	PF02537	CrcB-like protein, Camphor Resistance (CrcB)	1/21738 | 1/117	0.005382	0.04654
9-magenta-2011	PF03850	Transcription factor Tfb4	1/21738 | 1/117	0.005382	0.04654
9-magenta-2011	PF04494	WD40 associated region in TFIID subunit, NTD2 domain	1/21738 | 1/117	0.005382	0.04654
9-magenta-2011	PF04821	Timeless protein	1/21738 | 1/117	0.005382	0.04654
9-magenta-2011	PF05029	Timeless protein C terminal region	1/21738 | 1/117	0.005382	0.04654
9-magenta-2011	PF05991	YacP-like NYN domain	1/21738 | 1/117	0.005382	0.04654
9-magenta-2011	PF06278	Condensin II complex subunit CAP-H2 or CNDH2, N-terminal	1/21738 | 1/117	0.005382	0.04654
9-magenta-2011	PF07818	HCNGP-like protein	1/21738 | 1/117	0.005382	0.04654
9-magenta-2011	PF10994	Protein of unknown function (DUF2817)	1/21738 | 1/117	0.005382	0.04654
9-magenta-2011	PF13893	RNA recognition motif. (a.k.a. RRM, RBD, or RNP domain)	17/21738 | 2/117	0.003705	0.04654
9-magenta-2011	PF15912	Virilizer, N-terminal	1/21738 | 1/117	0.005382	0.04654
9-magenta-2011	PF16275	Splicing factor 1 helix-hairpin domain	1/21738 | 1/117	0.005382	0.04654
9-magenta-2011	PF16858	Condensin II complex subunit CAP-H2 or CNDH2, C-term	1/21738 | 1/117	0.005382	0.04654
9-magenta-2011	PF16869	PF16858	1/21738 | 1/117	0.005382	0.04654
9-magenta-2011	PF17035	Bromodomain extra-terminal - transcription regulation	9/21738 | 2/117	0.001009	0.04654

## Sheet: SDS6g_KEGG
Supplemental Data Set 6 Table g. Enriched Kyoto Encyclopedia of Genes and Genomes (KEGG) pathways in gene modules detected in WGCNA in autumn 2011. KEGG pathway enrichment analyses were performed with g:profiler (https://biit.cs.ut.ee/gprofiler/gost) using the best DIAMOND hits for Arabidopsis gene IDs obtained from PlantGenIE (https://plantgenie.org/).
Module color	Term name	Term ID	(-)log10(P-value)	Term size	Intersection size
13-salmon-2011	Biosynthesis of amino acids	KEGG:01230	3.2399	244	8
13-salmon-2011	Metabolic pathways	KEGG:01100	2.89117	2273	22
13-salmon-2011	Biosynthesis of secondary metabolites	KEGG:01110	2.69304	1236	16
13-salmon-2011	Cysteine and methionine metabolism	KEGG:00270	2.05808	120	5
13-salmon-2011	Stilbenoid, diarylheptanoid and gingerol biosynthesis	KEGG:00945	1.6107	9	2
6-red-2011	N-Glycan biosynthesis	KEGG:00510	2.02724	46	5
6-red-2011	Various types of N-glycan biosynthesis	KEGG:00513	1.63761	32	4
4-yellow-2011	MAPK signaling pathway - plant	KEGG:04016	5.0605	139	28
4-yellow-2011	Plant-pathogen interaction	KEGG:04626	2.57667	204	30
4-yellow-2011	Biosynthesis of secondary metabolites	KEGG:01110	2.23473	1236	116
4-yellow-2011	Citrate cycle (TCA cycle)	KEGG:00020	1.88172	63	13
4-yellow-2011	Carbon metabolism	KEGG:01200	1.40015	270	33
1-turquoise-2011	Photosynthesis	KEGG:00195	6.20291	46	27
1-turquoise-2011	Photosynthesis - antenna proteins	KEGG:00196	1.70842	22	12
1-turquoise-2011	Carbon fixation in photosynthetic organisms	KEGG:00710	1.60814	68	26
11-greenyellow-2011	RNA degradation	KEGG:03018	1.74529	113	3
3-brown-2011	Ribosome	KEGG:03010	17.437	326	130
3-brown-2011	Ribosome biogenesis in eukaryotes	KEGG:03008	7.19607	93	43
3-brown-2011	RNA transport	KEGG:03013	2.48596	170	53
5-green-2011	Circadian rhythm - plant	KEGG:04712	1.81035	39	4
2-blue-2011	Autophagy - other	KEGG:04136	7.02974	41	24
2-blue-2011	Endocytosis	KEGG:04144	3.08925	158	48
2-blue-2011	Fatty acid degradation	KEGG:00071	2.28479	47	19
2-blue-2011	Nicotinate and nicotinamide metabolism	KEGG:00760	1.99693	18	10
2-blue-2011	Proteasome	KEGG:03050	1.94964	61	22

## Sheet: SDS6h_Eigengenes
Supplemental Data Set 6 Table h. Eigengene patterns in aspen samples (genotype I201) in autumn 2011. Values are first principal component scores (PC1) of the module gene expression.
Module-number-color-2011	I201_217	I201_231	I201_243	I201_245	I201_248	I201_252	I201_254	I201_256	I201_261	I201_262	I201_265
ME-0-unassigned-grey-2011	0.341949	-0.781349	0.455988	-0.00772728	0.00074757	0.0862524	-0.0412208	0.115018	-0.0691099	-0.177514	0.0769673
ME-10-purple-2011	0.37356	0.288332	-0.149862	0.303185	-0.0357949	0.0287185	-0.579002	-0.535612	0.0326876	0.127996	0.145793
ME-11-greenyellow-2011	-0.192946	-0.0935904	-0.179429	-0.238304	0.149322	-0.103825	0.899747	-0.0480636	-0.0839285	-0.11414	0.00515743
ME-12-tan-2011	0.11049	-0.616196	0.132499	-0.283801	0.27054	0.0992755	0.300261	0.172968	-0.496512	0.0772902	0.233186
ME-13-salmon-2011	-0.359541	-0.127549	0.24289	0.186137	0.254992	0.350294	0.0639107	0.438181	-0.27617	-0.417066	-0.356079
ME-14-cyan-2011	0.586343	0.299951	-0.446088	0.169872	-0.397215	-0.270153	-0.0936681	-0.103125	0.229091	0.145563	-0.12057
ME-15-midnightblue-2011	-0.311906	-0.550067	0.323047	0.177734	0.252574	0.229808	0.0378296	0.438007	-0.340855	-0.0765505	-0.179621
ME-16-lightcyan-2011	-0.461106	-0.448412	-0.36186	0.210541	0.209616	0.160624	0.518606	0.251527	-0.0940936	-0.000518617	0.0150748
ME-17-grey60-2011	0.473769	0.116302	0.124738	0.0600242	-0.237842	-0.0709291	0.0420629	-0.791588	-0.0234146	0.10226	0.204617
ME-18-lightgreen-2011	0.402022	-0.630215	0.316586	-0.00191457	-0.213158	-0.0614635	-0.349919	0.233173	-0.123249	0.150395	0.277743
ME-19-lightyellow-2011	-0.177198	0.127746	-0.758609	0.0926706	0.39321	0.161727	0.345114	-0.187444	0.116008	0.0250273	-0.138252
ME-1-turquoise-2011	0.47284	0.471893	0.320625	-0.00894478	0.135626	-0.0817666	-0.0668526	-0.149881	-0.356779	-0.376927	-0.359834
ME-20-royalblue-2011	0.0726095	0.284152	-0.444241	0.187498	-0.146156	-0.227252	0.00761469	-0.588733	0.259797	0.390829	0.203882
ME-21-darkred-2011	0.0924258	-0.0474443	0.186116	-0.861166	-0.15939	0.0376727	0.285508	0.169329	0.200123	0.173338	-0.0765115
ME-22-darkgreen-2011	0.237551	0.12308	0.105064	-0.39614	-0.0795647	-0.779513	0.175758	0.151183	0.197748	0.0360732	0.228761
ME-23-darkturquoise-2011	-0.383216	0.350765	-0.393542	0.0356289	0.0536585	0.175631	0.310998	-0.27327	0.383241	-0.436702	0.176808
ME-2-blue-2011	-0.252019	-0.319999	-0.331247	-0.0437914	-0.252579	-0.0416479	-0.0288733	-0.111917	0.393226	0.491392	0.497456
ME-3-brown-2011	0.0106241	0.347902	0.283593	-0.0188405	0.305195	0.0622751	0.121405	0.242541	-0.350435	-0.487828	-0.516432
ME-4-yellow-2011	-0.576742	-0.522225	-0.224144	-0.0291465	0.00186244	0.239913	0.117514	0.33794	0.132222	0.217595	0.305212
ME-5-green-2011	0.392913	-0.325034	-0.187445	0.250679	-0.310374	-0.0626478	-0.39937	-0.265897	0.14633	0.361908	0.398939
ME-6-red-2011	-0.702664	0.000211136	0.112712	-0.0873257	0.234008	0.281439	0.345862	0.342597	-0.0823359	-0.153692	-0.290813
ME-7-black-2011	-0.704565	0.511282	-0.129072	-0.226282	0.151194	0.0627736	0.332134	-0.0792625	0.110269	0.0815635	-0.110033
ME-8-pink-2011	0.00207417	0.483739	-0.124144	-0.037208	-0.00544365	-0.34236	0.164244	-0.693387	0.260723	0.228511	0.0632526
ME-9-magenta-2011	0.631818	-0.165826	0.0434837	0.142315	-0.250943	-0.325112	-0.366301	-0.208324	-0.11303	0.256362	0.355558

## Sheet: SDS6i_Correlation
Supplemental Data Set 6 Table i. The number of individual genes that showed significant correlation (positive or negative) with environmental parameters and chlorophyll content (Chlorophyll content index-CCI) in genotype I201 in autumn 2011.
Parameter	No. genes with significant correlation
CCI	7281
Max.Tm.12h	6534
Max.Tm.24h	6494
Mean.Tm.24h	5115
Mean.Tm.12h	4799
Tm-Sampling	4566
Min.Tm.24h	2901
Min.Tm.12h	2409
Chilling.hours.24h	2211
Chilling.hours.12h	1537
Mean.VPD.12h	1477
Mean.VPD.24h	1186
Mean.RH.12h	1149
Min.RH.24h	1141
Max.VDP.24h	997
Tm.range.24h	953
Mean.RH.24h	902
Max.VDP.12h	860
Precipitation-Sampling	859
Precipitation.12h	855
VPD-Sampling	801
Mean.air.pressure.24h	786
Max.solar.radiation.24h	754
Solar.radiation-Sampling	720
Mean.air.pressure.12h	718
Tm.range.12h	694
RH-Sampling	681
Min.RH.12h	675
Max.solar.radiation.12h	655
Air.pressure-Sampling	653
Precipitation.24h	548
