# Supplementary material for: Salicylic acid metabolism and signalling coordinate senescence initiation in aspen in nature
Source: Nat Commun. 2023 Jul 18;14:4288. doi: 10.1038/s41467-023-39564-5 (PMC10354028; doi:10.1038/s41467-023-39564-5)
Supplement: Supplementary file 5 — Supplementary Data 1-16 [file 41467_2023_39564_MOESM5_ESM.zip › Supplementary_Data_1-16/Supplementary_Data_7.txt]

Potra-ID	Module number	ModuleColor	GS.set1.Mean.Tm.12h	GS.set2.Mean.Tm.12h	GS.set3.Mean.Tm.12h	p.GS.set1.Mean.Tm.12h	p.GS.set2.Mean.Tm.12h	p.GS.set3.Mean.Tm.12h	Z.GS.meta.Mean.Tm.12h	p.GS.metaMean.Tm.12h	GS.set1.Mean.Tm.24h	GS.set2.Mean.Tm.24h	GS.set3.Mean.Tm.24h	p.GS.set1.Mean.Tm.24h	p.GS.set2.Mean.Tm.24h	p.GS.set3.Mean.Tm.24h	Z.GS.meta.Mean.Tm.24h	p.GS.metaMean.Tm.24h	GS.set1.Min.Tm.12h	GS.set2.Min.Tm.12h	GS.set3.Min.Tm.12h	p.GS.set1.Min.Tm.12h	p.GS.set2.Min.Tm.12h	p.GS.set3.Min.Tm.12h	Z.GS.meta.Min.Tm.12h	p.GS.metaMin.Tm.12h	GS.set1.Min.Tm.24h	GS.set2.Min.Tm.24h	GS.set3.Min.Tm.24h	p.GS.set1.Min.Tm.24h	p.GS.set2.Min.Tm.24h	p.GS.set3.Min.Tm.24h	Z.GS.meta.Min.Tm.24h	p.GS.metaMin.Tm.24h	GS.set1.Max.Tm.12h	GS.set2.Max.Tm.12h	GS.set3.Max.Tm.12h	p.GS.set1.Max.Tm.12h	p.GS.set2.Max.Tm.12h	p.GS.set3.Max.Tm.12h	Z.GS.meta.Max.Tm.12h	p.GS.metaMax.Tm.12h	GS.set1.Max.Tm.24h	GS.set2.Max.Tm.24h	GS.set3.Max.Tm.24h	p.GS.set1.Max.Tm.24h	p.GS.set2.Max.Tm.24h	p.GS.set3.Max.Tm.24h	Z.GS.meta.Max.Tm.24h
Potra2c131s34685	0	grey	0.143730783	0.423095524	0.241258825	0.474464382	0.027885938	0.256080919	2.387520714	0.02544367	0.042171333	0.403969803	0.209930175	0.834563479	0.036638168	0.324835046	1.935521045	0.079389583	-0.080357864	0.444103823	0.060179847	0.690306518	0.020305875	0.779988277	1.30862741	0.285990887	-0.094870557	0.451493933	0.0463203	0.637855219	0.018079471	0.829827196	1.255453393	0.313971326	0.144053664	0.083784134	0.389373866	0.473461809	0.677785737	0.060012131	1.774352843	0.114007207	-0.052828273	-0.018855936	0.378841621	0.793554925	0.925625388	0.067911364	0.872619169
Potra2c131s34686	3	brown	0.081068067	0.40050452	-0.126042256	0.687704514	0.038436437	0.557295324	1.116092459	0.39657384	0.139745484	0.297005956	-0.211066993	0.486928687	0.132466327	0.322161543	0.709791131	0.716750505	0.182173633	0.174114926	-0.546086833	0.36311103	0.385077314	0.005769587	-0.619811997	0.803072354	0.178014221	0.145890078	-0.520113943	0.374355157	0.467780437	0.009179715	-0.617566812	0.805291391	0.030724192	0.25933368	0.539604465	0.879085313	0.191465708	0.006500634	2.489396797	0.019194009	0.07814658	0.24506368	0.435131995	0.698430011	0.217939413	0.033578501	2.210686526
Potra2c131s34687	1	turquoise	0.258248937	0.35991229	0.670626627	0.193396249	0.06518102	0.000335395	4.049039318	7.71E-05	0.233691466	0.276576362	0.712604191	0.240727917	0.162549932	9.34E-05	3.923841803	0.000130722	0.127336144	0.035019438	0.634424622	0.526776749	0.862330132	0.00086967	2.498452121	0.018710549	0.109673739	0.013220117	0.679899115	0.586054323	0.947818965	0.000257346	2.600788175	0.01395148	0.148897742	0.372340562	-0.016031921	0.45855267	0.055798451	0.940730466	1.518748958	0.193238547	0.081370499	0.33319372	0.134580397	0.68659753	0.089447102	0.530676937	1.602105219
Potra2c499s35820	3	brown	-0.088925499	-0.096929364	0.190018295	0.659153975	0.630543197	0.373818764	-0.01717502	1.479445486	-0.159182268	-0.058418263	0.200748748	0.427735451	0.772249471	0.346916708	-0.081177427	1.402951276	-0.207517855	-0.004032522	0.056141174	0.298975995	0.984073587	0.794433876	-0.46733074	0.9603949	-0.209046769	-0.011566388	0.092790067	0.295349832	0.954339216	0.666292321	-0.393883756	1.040500296	0.130681114	0.054486958	0.146203024	0.515884059	0.787217235	0.49543686	0.93563723	0.524189999	0.107167257	0.021070794	0.176487046	0.594695522	0.916917329	0.409396828	0.854379092
Potra2c499s35826	1	turquoise	0.291093979	0.460386208	0.461603967	0.140720135	0.015670363	0.023169563	3.654604085	0.000386369	0.392088445	0.399206602	0.402221544	0.04309761	0.039127817	0.05135733	3.570541201	0.000534367	0.052569294	0.07659606	0.40524475	0.794545626	0.704145545	0.049469566	1.537639672	0.186205113	0.072593883	0.08105126	0.377357743	0.718970393	0.687766051	0.069085266	1.519432556	0.192980479	0.329081837	0.519899492	0.25439819	0.093718381	0.005442921	0.230286731	3.354418985	0.001192978	0.339875702	0.35193925	0.263448076	0.082822025	0.071814331	0.213556764	2.813750287
Potra2c499s35830	1	turquoise	0.303365752	0.367367068	0.518729096	0.12398634	0.059417432	0.009400541	3.572702242	0.000529975	0.183518335	0.40591656	0.453333542	0.359518803	0.035657812	0.026094413	3.103117577	0.002872403	-0.048617196	0.256749471	0.493803314	0.809701796	0.196086909	0.014191063	2.082922952	0.055887371	-0.023070089	0.230645374	0.462066081	0.909064789	0.247089665	0.023014287	1.965235264	0.074080521	0.496944636	0.233160335	0.087972726	0.008364609	0.24182931	0.68271318	2.498509565	0.018707517	0.265634456	0.150602438	0.142014285	0.180515023	0.453365385	0.508001678	1.610938763
Potra2n1022s36932	9	magenta	-0.223196117	-0.089773596	-0.141795306	0.263109232	0.656099184	0.50866279	-1.301784526	0.289485083	-0.423729775	-0.17781564	-0.327140909	0.027627663	0.374896981	0.118666968	-2.744001938	0.009104277	-0.051338428	0.364706301	0.278143567	0.799258432	0.061427161	0.188165339	1.728878511	0.125746261	-0.075117115	0.336914797	0.218879189	0.709611898	0.085710072	0.304152106	1.397339842	0.2434671	-0.122658663	-0.34990057	-0.539226583	0.542191061	0.07359094	0.006545532	-3.043601474	0.003506469	-0.417904387	-0.495079064	-0.68091801	0.030074041	0.008651012	0.000249822	-5.101750424
Potra2n1028s36937	1	turquoise	0.722945345	0.503212299	0.739741461	2.05E-05	0.007459946	3.61E-05	6.808342737	1.48E-11	0.760337533	0.555061382	0.676862926	4.18E-06	0.00265445	0.000280948	6.913789943	7.08E-12	0.412432451	0.35184608	0.532238641	0.032528229	0.071894797	0.007423664	3.933540044	0.000125556	0.432295649	0.353051864	0.520568875	0.024325178	0.070858749	0.009108117	3.963592626	0.000110745	0.390980029	0.081671452	0.218913173	0.043743515	0.685496589	0.304075149	2.030965438	0.063387751	0.460617465	0.211294312	0.161252196	0.015611435	0.290069697	0.451602188	2.497676238
Potra2n1041s36943	1	turquoise	0.512893635	0.361452823	0.569273744	0.006224889	0.06395588	0.003691734	4.479159092	1.12E-05	0.437157201	0.318237022	0.514856399	0.022598506	0.105718887	0.010041558	3.846482049	0.000179739	0.272189619	0.13166227	0.423700952	0.16959365	0.512709927	0.0390899	2.412902477	0.02373908	0.240302661	0.097440945	0.402261304	0.227295808	0.628731494	0.051332145	2.144256969	0.048018454	0.42067059	0.232765358	0.039847086	0.028891466	0.242650519	0.853337287	2.087171616	0.055308936	0.364977318	0.322819192	0.150906462	0.061220073	0.100516254	0.481514499	2.482778218
Potra2n1048s36945	2	blue	-0.288723111	-0.366752218	-0.577967346	0.14413222	0.059877228	0.003096483	-3.75397433	0.000261079	-0.144068352	-0.08100473	-0.534916127	0.473416229	0.687936423	0.007076271	-2.269858839	0.034824224	0.157457818	-0.053241656	-0.420968525	0.432822165	0.79197421	0.040507509	-0.911027797	0.543421092	0.17275046	0.000761809	-0.406281735	0.38887046	0.996991061	0.048834661	-0.661620807	0.762321404	-0.454071445	-0.33140559	-0.097850446	0.017351809	0.091286097	0.649201893	-2.674027478	0.011241947	-0.469201655	-0.153238776	-0.314475463	0.013549894	0.445404762	0.134487799	-2.796833915
Potra2n1048s36946	1	turquoise	0.369967713	0.191044625	0.574649862	0.057502944	0.339802627	0.003313245	3.451757507	0.000835422	0.403788218	0.330175269	0.695866225	0.036730699	0.092567877	0.000159465	4.553073767	7.93E-06	0.600586472	0.195810876	0.418060823	0.000925191	0.32766045	0.042060217	3.782228837	0.000233146	0.551782368	0.190748493	0.433691298	0.002847653	0.340565849	0.034236971	3.607665485	0.000463447	-0.142647545	-0.073697903	0.223649956	0.477835912	0.714870699	0.293466421	-0.011690334	1.486009014	0.004303662	0.087227571	0.441075967	0.98300287	0.665285827	0.030967489	1.547291995
Potra2n1049s36950	2	blue	-0.467285638	-0.238690965	-0.626304307	0.013989285	0.230523083	0.001059692	-4.156232567	4.85E-05	-0.332418674	-0.129346073	-0.633583578	0.090240727	0.520218347	0.000887881	-3.396911664	0.001022264	-0.120384613	-0.208280415	-0.21405112	0.549760471	0.297163943	0.3152074	-1.548153231	0.182378113	-0.123912921	-0.194932052	-0.207122251	0.538037118	0.329879159	0.331495883	-1.498691912	0.200930364	-0.405578227	-0.083098818	-0.55624409	0.035826668	0.680283574	0.004763105	-3.181578261	0.002197124	-0.476535503	0.006118308	-0.617770748	0.011972286	0.975837752	0.001296769	-3.432634542
Potra2n1055s36952	3	brown	0.358747912	0.516940804	0.2330594	0.066119003	0.005762364	0.273086771	3.37843938	0.001093478	0.448040745	0.517296451	0.34407856	0.019093451	0.005723147	0.099688999	4.016593413	8.86E-05	0.048982132	-0.033751881	-0.128629089	0.80829938	0.86726899	0.549167216	-0.306227437	1.139147226	0.093639226	-0.027849896	-0.10160095	0.642244308	0.890326464	0.636644611	-0.085398416	1.397916979	0.353002743	0.670042909	0.356257426	0.070900729	0.000131625	0.087504532	4.414459748	1.52E-05	0.446323371	0.798346919	0.678572235	0.019614826	6.04E-07	0.000267439	6.782213838
Potra2n1055s36953	4	yellow	-0.471137627	-0.476521745	-0.391152333	0.013117603	0.011975096	0.058751286	-4.092213203	6.41E-05	-0.522743578	-0.612945998	-0.555962749	0.005150109	0.000675938	0.004788848	-5.432533543	8.33E-08	-0.669333514	-0.344661129	-0.336727599	0.000134613	0.078311562	0.10762739	-4.323223934	2.31E-05	-0.648730579	-0.333922355	-0.399217911	0.000252032	0.088705822	0.053287905	-4.378869619	1.79E-05	0.084075343	-0.179176622	-0.103486853	0.676725342	0.371192692	0.630366523	-0.560854384	0.862345214	0.042840956	-0.317258816	-0.336169705	0.831973079	0.106855042	0.108248313	-1.772004521
Potra2n106s34546	0	grey	-0.031862041	-0.276622116	0.073405836	0.874641466	0.162477573	0.733196542	-0.712763568	0.71398811	0.053007297	-0.198582336	0.095325757	0.792870265	0.320723234	0.657707733	-0.168884745	1.298830948	-0.152442789	-0.005387192	-0.229159267	0.447800389	0.978724371	0.281421847	-1.090857936	0.413003098	-0.146334569	-0.024626803	-0.226083898	0.466410653	0.902956287	0.288106235	-1.119593444	0.394330576	0.091160472	-0.222865343	0.341050968	0.651115371	0.263835796	0.10290416	0.571659085	0.851329437	0.172433738	-0.222236524	0.409310127	0.389753972	0.265220608	0.04701684	1.027764832
Potra2n10c20098	1	turquoise	0.678095586	0.642749251	0.567195346	0.000101588	0.000299794	0.003847529	6.327662658	3.73E-10	0.672159002	0.598474539	0.567621142	0.000123056	0.000974935	0.003815167	6.089802519	1.70E-09	0.439744242	0.098312905	0.218324013	0.021721226	0.62564839	0.305411005	2.247918105	0.036872119	0.450979528	0.072795741	0.204996905	0.018227652	0.718220237	0.336591703	2.176385052	0.044289721	0.226211398	0.62664829	0.463636844	0.256545786	0.000469938	0.022492757	4.148050416	5.03E-05	0.314691421	0.64806068	0.54976075	0.109880144	0.000257026	0.005386756	4.842419374
Potra2n10c20099	1	turquoise	0.715181338	0.532035958	0.594558299	2.76E-05	0.004284627	0.002183709	6.157397789	1.11E-09	0.680015349	0.556696002	0.589504903	9.54E-05	0.002562408	0.002433575	6.039575025	2.32E-09	0.389899819	0.193162803	0.22598648	0.044380338	0.334373482	0.288319588	2.375854389	0.026262556	0.374152386	0.171216259	0.205070033	0.054523749	0.393160841	0.336415595	2.197688643	0.041956952	0.500002426	0.366356863	0.481732336	0.007912388	0.060174342	0.017144312	4.117184815	5.75E-05	0.565982019	0.414787409	0.462873515	0.002089743	0.03145301	0.022744994	4.482879672
Potra2n10c20100	15	midnightblue	0.534796648	0.655254442	0.661017893	0.004052675	0.000207683	0.000437194	6.139282737	1.24E-09	0.666543791	0.686391421	0.683620071	0.000146953	7.71E-05	0.000230787	7.014003314	3.47E-12	0.534500528	0.180329512	0.140423478	0.004077032	0.368071526	0.512813941	2.630849544	0.01277576	0.528419217	0.192003777	0.152438241	0.004605506	0.33733767	0.477023541	2.674544374	0.011224631	0.072002122	0.476664079	0.645710028	0.721170989	0.011946053	0.000654658	3.784949631	0.00023061	0.242207396	0.465614894	0.698141548	0.223520894	0.014381995	0.000148588	4.508426488
Potra2n10c20102	25	orange	-0.128101585	-0.132275179	0.553458741	0.524274454	0.51073197	0.00502316	0.932113146	0.526917083	-0.042935934	-0.228386955	0.46249407	0.8316058	0.251877043	0.022871227	0.560150782	0.863064893	0.20018105	-0.04020735	0.456644335	0.3167628	0.842170661	0.024889881	1.804873366	0.106641751	0.190414318	-0.063726678	0.473630512	0.341428358	0.752165054	0.019393866	1.766181602	0.11604808	-0.497783199	-0.116247847	0.199861732	0.008238487	0.563654082	0.349095965	-1.365680641	0.258058835	-0.361163708	-0.072134709	0.197895635	0.064184434	0.720677744	0.353955087	-0.7573657
Potra2n10c20103	3	brown	0.721564701	0.605110588	0.536812156	2.16E-05	0.000825992	0.006838558	6.277557282	5.16E-10	0.747016788	0.568248499	0.586604495	7.60E-06	0.001986493	0.002587662	6.47192058	1.45E-10	0.27148605	0.215406121	0.31494061	0.170743029	0.28056521	0.133881261	2.318452586	0.030637105	0.302161869	0.197952492	0.309926651	0.125560243	0.322291822	0.140523707	2.347274529	0.028366973	0.536837878	0.547209593	0.378021643	0.003888122	0.003137103	0.068558151	4.5818924	6.91E-06	0.664706686	0.640759071	0.645014469	0.000155614	0.000317358	0.000666435	6.581507177
Potra2n10c20104	1	turquoise	0.633826423	0.451069702	0.451070104	0.000385791	0.018201605	0.026944515	4.87796707	1.61E-06	0.726115897	0.528708787	0.571426622	1.81E-05	0.004579085	0.003536005	6.11479835	1.45E-09	0.535608637	0.118322112	0.071854353	0.00398652	0.556667695	0.738641493	2.264303997	0.035333136	0.527749031	0.102830208	0.073579644	0.004667152	0.609775092	0.732587332	2.192094586	0.042559016	0.170146195	0.388172764	0.476934001	0.396169131	0.045413722	0.018449325	3.08402234	0.003063334	0.324080642	0.573820597	0.683399059	0.099118195	0.001751121	0.000232295	5.118600526
Potra2n10c20105	3	brown	0.699354497	0.600433479	0.609864033	4.93E-05	0.000928719	0.001555616	6.422111835	2.02E-10	0.658479995	0.538830062	0.571469133	0.000188412	0.003733043	0.003532987	5.779579476	1.12E-08	0.291915728	-0.018283178	0.098590282	0.13955121	0.927878675	0.646717316	1.082997252	0.418214464	0.280542999	-0.033799383	0.085373433	0.156361332	0.867083815	0.691632313	0.966316655	0.500828632	0.538354887	0.770127998	0.674594137	0.003769545	2.63E-06	0.000299793	6.90189679	7.70E-12	0.676784323	0.814327495	0.746354958	0.000106021	2.36E-07	2.81E-05	8.278755383
Potra2n10c20106	2	blue	-0.323001211	0.010396954	-0.237136769	0.100313617	0.958951767	0.264542594	-1.591660565	0.16719149	-0.204671139	0.058653753	-0.180032161	0.305801564	0.771355347	0.399899475	-0.922686623	0.534255808	0.06053408	0.288046962	0.128163057	0.7642263	0.145116128	0.550627514	1.379681919	0.251526903	0.060772302	0.30855833	0.1484002	0.763324432	0.117363042	0.488908376	1.501243258	0.199938983	-0.47210876	-0.465889365	-0.531447343	0.0129051	0.014316861	0.00752901	-4.541099478	8.39E-06	-0.525526594	-0.465389765	-0.586237216	0.004876615	0.014435602	0.002607752	-4.960665028
Potra2n10c20107	4	yellow	-0.633602756	-0.397849659	-0.673923217	0.000388199	0.039861195	0.000305572	-5.588054367	3.44E-08	-0.603241309	-0.408219012	-0.665886593	0.000865797	0.034525548	0.000382694	-5.442325249	7.89E-08	-0.210836066	-0.115983226	-0.136634593	0.29114138	0.564548204	0.524363714	-1.326563216	0.276979816	-0.205730796	-0.096983678	-0.154622852	0.303249586	0.630350752	0.470655661	-1.305448813	0.287610099	-0.660277051	-0.431930645	-0.627555125	0.000178373	0.024459027	0.001028286	-5.621339669	2.84E-08	-0.565243627	-0.343597228	-0.596970125	0.002124362	0.079297735	0.002072375	-4.747182526
Potra2n10c20108	5	green	-0.246247851	-0.046798788	-0.34197029	0.215653231	0.816698248	0.101919889	-1.825891029	0.101800017	-0.425010056	-0.168277949	-0.492714473	0.02711221	0.401452509	0.014439032	-3.261771306	0.001660776	-0.459307265	-0.266977743	-0.257831047	0.015947727	0.178238071	0.223841658	-2.937242679	0.004967173	-0.465838417	-0.280747929	-0.282801364	0.014328933	0.15604623	0.180569431	-3.077160189	0.003134744	0.261993553	0.232549165	-0.133295455	0.186788294	0.243100792	0.534644136	1.095059064	0.410236142	0.035004298	0.002927045	-0.256532955	0.862389094	0.98843932	0.226264523	-0.601025472
Potra2n10c20111	1	turquoise	0.414203225	0.685565187	0.544295269	0.031717029	7.93E-05	0.005964379	5.348194415	1.33E-07	0.217155414	0.650378286	0.507874663	0.276582619	0.00024011	0.011288499	4.393114383	1.68E-05	0.014142685	0.14924342	-0.046928736	0.944182905	0.457498276	0.827624365	0.347722888	1.092072459	0.012588088	0.156972872	-0.004472363	0.950310538	0.434258535	0.983452742	0.481148839	0.945616078	0.500271729	0.563841779	0.632532578	0.007873564	0.002191445	0.000911098	5.448962805	7.60E-08	0.250188954	0.646669234	0.548753222	0.208161456	0.000267676	0.005489558	4.629150909
Potra2n10c20112	10	purple	-0.025257051	-0.011458179	-0.395357315	0.900484725	0.954765963	0.055851484	-1.238317087	0.323397766	-0.069764098	0.041140269	-0.446708729	0.729513062	0.838555379	0.028645153	-1.384309774	0.249395434	-0.128994326	-0.208697048	-0.370325989	0.52136324	0.296176825	0.074859965	-2.038777438	0.062208368	-0.13893482	-0.150233416	-0.414158076	0.489484247	0.454485651	0.044217413	-2.033879501	0.062945619	0.127984329	0.146690558	-0.191501372	0.524657402	0.465315113	0.370030875	0.27296181	1.177323858	0.047026158	0.162236607	-0.249794173	0.815822663	0.41880659	0.239121416	-0.082701759
Potra2n10c20116	5	green	-0.514779831	-0.65729627	-0.796440191	0.006005572	0.000195293	3.23E-06	-6.866529657	9.87E-12	-0.675690634	-0.746666331	-0.807402819	0.000109849	7.71E-06	1.85E-06	-8.188920149	3.95E-16	-0.410736991	-0.145719837	-0.420983022	0.033320467	0.468305622	0.040499883	-2.899322077	0.005609558	-0.411078892	-0.185893329	-0.44211992	0.033159473	0.353225682	0.030526109	-3.090121973	0.003001115	-0.175001957	-0.54366794	-0.392246961	0.382622842	0.003378228	0.057985475	-3.391820793	0.001041448	-0.383003678	-0.734872291	-0.54924394	0.04862069	1.27E-05	0.005439285	-5.548020114
Potra2n10c20118	24	darkgrey	0.038995716	-0.110445268	0.325155011	0.84687069	0.583405495	0.121053361	0.706179903	0.720114399	0.14678522	-0.252094581	0.230943173	0.46502402	0.204603279	0.277589718	0.319934568	1.123526898	0.24615087	-0.23371423	0.34127425	0.215839852	0.240680785	0.10266446	1.000885888	0.47532297	0.236525362	-0.249301426	0.360022812	0.234907419	0.209832925	0.083973633	0.98148807	0.489528172	-0.295682052	0.014520413	-0.15550995	0.134283319	0.942694498	0.468082394	-1.262475887	0.310166396	-0.278902506	-0.122128066	-0.286261258	0.158900099	0.543952833	0.175065958	-1.978832121
Potra2n10c20120	1	turquoise	0.716296204	0.792468027	0.807623102	2.65E-05	8.36E-07	1.83E-06	8.743471922	3.39E-18	0.752112688	0.866365657	0.809717253	6.07E-06	5.21E-09	1.64E-06	9.678117847	5.60E-22	0.532390653	0.392019105	0.349680959	0.004254208	0.043137793	0.093936844	3.897503177	0.000145784	0.52256675	0.404250295	0.35594261	0.005167916	0.036495604	0.087804708	3.919538783	0.000133078	0.322864017	0.495367076	0.592273211	0.100466323	0.008606267	0.002293848	4.379126766	1.79E-05	0.342018342	0.604387243	0.600613647	0.080778694	0.000841202	0.001913365	4.929234155
Potra2n10c20122	0	grey	-0.239593814	-0.42397611	0.150016196	0.228711467	0.027527875	0.484134429	-1.602363201	0.163612976	-0.186439128	-0.427803236	0.089732694	0.351788754	0.026014652	0.6766973	-1.620756335	0.15760486	-0.097669907	-0.38302833	0.210666729	0.627921333	0.048604983	0.323101334	-0.868794594	0.577439236	-0.155231524	-0.374714171	0.203580108	0.439437501	0.05413317	0.340014548	-1.029738432	0.454699214	-0.16172976	-0.120343183	-0.08968968	0.420281108	0.549898829	0.676844104	-1.063637171	0.431239645	-0.088511581	-0.148870424	-0.014093498	0.660646825	0.458636049	0.947886618	-0.727318804
Potra2n10c20123	1	turquoise	0.448689556	0.416800399	0.123111932	0.018899461	0.030556764	0.566567947	3.010736748	0.00390922	0.575600961	0.531535335	0.094350093	0.001681173	0.004327876	0.661005955	3.85933796	0.000170542	0.355828065	0.208492516	-0.294548571	0.068517027	0.29666116	0.162359761	0.862995345	0.58221004	0.376508949	0.229286691	-0.28402907	0.052900022	0.24996257	0.178603084	1.026084982	0.457277293	0.112064899	0.409316499	0.483347798	0.577862063	0.033996078	0.016722273	3.008051159	0.003943933	0.201052226	0.578075101	0.296339269	0.314617401	0.001587975	0.159701589	3.319711207
Potra2n10c20126	1	turquoise	0.75340194	0.557220936	0.7021761	5.73E-06	0.002533436	0.000130887	7.006679514	3.66E-12	0.818885887	0.611991395	0.683013177	1.78E-07	0.000692846	0.000234949	7.645794833	3.11E-14	0.343415902	0.184859474	0.25014352	0.079466754	0.355957052	0.238443369	2.265267151	0.035244436	0.351632939	0.188137834	0.243386611	0.07207914	0.347338837	0.251782261	2.282566785	0.033683849	0.575697261	0.416557046	0.582746072	0.001677459	0.030664006	0.002805421	4.979237074	9.58E-07	0.652619133	0.568924152	0.667375566	0.000224694	0.001956576	0.000367249	6.298514559
Potra2n10c20127	4	yellow	-0.412626821	-0.356020229	-0.430753122	0.032438381	0.068357173	0.035611633	-3.589335835	0.000497282	-0.286328191	-0.295670824	-0.431526248	0.147638936	0.134298807	0.035245747	-2.980600275	0.004315261	0.099841992	-0.078500066	-0.229117821	0.620256625	0.697129216	0.281511276	-0.569561134	0.853463093	0.077992571	-0.078961791	-0.248556515	0.698997009	0.695431376	0.241533753	-0.690308428	0.735000373	-0.504557753	-0.299309943	-0.202526295	0.00727688	0.129346932	0.342573859	-3.05075674	0.003423981	-0.407415887	-0.166120524	-0.240387588	0.034917177	0.40760277	0.257854629	-2.396545262
Potra2n10c20128	3	brown	0.422221634	0.554121022	0.658148396	0.028244993	0.002708673	0.000472366	5.240480497	2.40E-07	0.326347753	0.526688131	0.635703876	0.096642239	0.004766168	0.000842587	4.70171371	3.87E-06	0.074198442	0.023496648	0.234646502	0.71301452	0.907390467	0.269740369	0.92991708	0.528621029	0.031241178	0.001294004	0.224150595	0.877065782	0.994889058	0.292358832	0.71143691	0.7152203	0.438861673	0.686396357	0.521009468	0.022017329	7.71E-05	0.009039218	5.351699776	1.31E-07	0.476255761	0.757927086	0.656918995	0.012029525	4.67E-06	0.000488169	6.489644358
Potra2n10c20129	3	brown	0.176398695	0.519553008	0.39453669	0.378776277	0.005479537	0.056408509	3.306262706	0.001418241	0.310814961	0.49498824	0.491502375	0.114567353	0.008665163	0.014719235	3.951439644	0.000116524	-0.079485213	0.053524401	-0.161834339	0.693508396	0.790893496	0.449948672	-0.517416367	0.907298305	-0.076019423	0.031799192	-0.128977384	0.706275175	0.874886826	0.548077008	-0.479274756	0.947614768	0.393542064	0.694683135	0.725617955	0.042262032	5.81E-05	6.00E-05	6.164418977	1.06E-09	0.629856575	0.733922284	0.817384269	0.00043053	1.32E-05	1.09E-06	7.956187537
Potra2n10c20130	2	blue	-0.640364058	-0.636969367	-0.635640083	0.00032095	0.000353314	0.00084392	-6.397569176	2.37E-10	-0.60408459	-0.550921557	-0.531107012	0.000847638	0.002900323	0.0075747	-5.410661178	9.42E-08	-0.307806936	-0.075316203	-0.340239358	0.118304985	0.708875221	0.103778935	-2.095787976	0.054151505	-0.305528487	-0.097608658	-0.316574993	0.12119524	0.628138015	0.131765673	-2.08153217	0.056077834	-0.502153346	-0.600322656	-0.38324998	0.00760674	0.000931282	0.06451372	-4.690077684	4.10E-06	-0.496951573	-0.640154634	-0.342971645	0.008363559	0.000322868	0.100855733	-4.731412518
Potra2n10c20131	11	greenyellow	-0.482762073	-0.465608208	-0.5967441	0.010755644	0.014383584	0.002082599	-4.839637036	1.95E-06	-0.571185458	-0.601951276	-0.663865659	0.00185925	0.00089423	0.000404555	-6.049654191	2.18E-09	-0.305605793	-0.294303411	-0.248239655	0.121096335	0.136194586	0.2421539	-2.473369734	0.020076838	-0.290529318	-0.292591576	-0.246534696	0.14152744	0.138595097	0.245508656	-2.415277296	0.023584852	-0.282503008	-0.232104487	-0.485119972	0.153366107	0.244028668	0.016269081	-2.955099226	0.004688528	-0.283731358	-0.310298647	-0.442520228	0.15150998	0.115202621	0.030358198	-3.055738588
Potra2n10c20134	3	brown	0.296880426	0.672082949	0.570310816	0.13263784	0.000123356	0.003616009	4.989719817	9.07E-07	0.206444603	0.593772043	0.645209136	0.301538034	0.001094107	0.000663121	4.65483168	4.86E-06	0.042846725	0.345727997	0.302214306	0.83195077	0.077332073	0.151195676	2.009456151	0.066733171	0.024795049	0.333950208	0.317684269	0.902296411	0.088677578	0.130343587	1.96519134	0.074088144	0.392982508	0.439362282	0.41811128	0.042582144	0.021848972	0.04203288	3.766014859	0.000248811	0.491787129	0.360644818	0.566088489	0.00917644	0.064596218	0.003932737	4.382246308
Potra2n10c20135	15	midnightblue	0.007871385	0.206031691	0.188701266	0.968917477	0.302527369	0.377201181	1.143325964	0.379354918	0.14594278	0.232396543	0.382382158	0.467617917	0.243418993	0.065172044	2.198600434	0.041859519	0.21804642	0.145521422	-0.053873272	0.27456805	0.468918109	0.802574911	0.916772728	0.53889262	0.23057107	0.144202365	0.00966654	0.247246216	0.473000448	0.964243607	1.123163853	0.392051867	-0.15410248	0.051375372	0.232584305	0.442813106	0.799116877	0.27409362	0.341592569	1.098986295	-0.107436847	0.151887333	0.281612106	0.593763483	0.449476171	0.182488402	0.914321101
Potra2n10c20139	10	purple	-0.04150052	0.173814691	-0.188508542	0.837160171	0.385910126	0.377697604	-0.129626732	1.345292629	-0.262836632	0.053422983	-0.364813961	0.185322408	0.791281095	0.079637158	-1.658231493	0.145906126	-0.495212708	-0.423020144	-0.532961786	0.008630225	0.027916763	0.007328468	-4.479618698	1.12E-05	-0.534849542	-0.425526702	-0.604223642	0.004048337	0.026906421	0.001766197	-4.929936467	1.23E-06	0.52999231	0.719166405	0.413181203	0.004463519	2.37E-05	0.044770712	5.508738995	5.42E-08	0.342247118	0.532703977	0.16235871	0.080562811	0.00422749	0.448461992	3.187592129
Potra2n10c20141	10	purple	-0.134109187	-0.137830527	-0.38569575	0.504835772	0.49297632	0.062685807	-1.891357267	0.087865003	-0.182680237	-0.114893942	-0.450504272	0.361755223	0.568235483	0.027160463	-2.180767733	0.0438009	-0.038376805	0.007623436	-0.172613842	0.849273479	0.969896134	0.419914217	-0.560999186	0.862197138	-0.044482342	0.041375996	-0.202658742	0.825630763	0.837642381	0.342251566	-0.565490244	0.857610537	-0.12687076	-0.149608109	-0.416364907	0.528300928	0.456387279	0.04298721	-2.003801691	0.067636961	-0.275285369	-0.233271139	-0.577259705	0.164600977	0.241599265	0.003141684	-3.284546544
Potra2n10c20142	6	red	0.36776285	0.611465897	0.788407542	0.059122915	0.000702309	4.75E-06	6.057051065	2.08E-09	0.3695174	0.672798358	0.733559559	0.057830955	0.000120566	4.53E-05	6.010547335	2.77E-09	0.521525747	0.619933134	0.63954593	0.005273813	0.000562756	0.000765565	5.813451351	9.18E-09	0.494824508	0.611494328	0.654073153	0.008690721	0.000701795	0.000526514	5.737924709	1.44E-08	-0.071883252	-0.015195357	0.163945415	0.721613296	0.940035408	0.443979244	0.196273153	1.266594561	-0.186468341	0.047502076	0.094051153	0.351711943	0.813990641	0.662017747	-0.15198338
Potra2n10c20143	0	grey	0.036394563	-0.013424994	0.313396815	0.856977863	0.947011405	0.135901917	0.944581109	0.517309163	-0.087274545	-0.04816813	0.230651192	0.665115902	0.811428301	0.27821467	0.244310685	1.210485313	-0.330140541	-0.257236577	-0.06569972	0.092604253	0.195210032	0.760359269	-1.927927259	0.080796262	-0.330047745	-0.235363232	-0.057728259	0.092701506	0.237282882	0.78874906	-1.8387328	0.098931745	0.275447515	0.179178797	0.357336686	0.164342371	0.37118679	0.0864813	2.351450241	0.028050586	0.206968406	0.096458784	0.301216517	0.300285914	0.632211541	0.15261716	1.727349176
Potra2n10c20145	1	turquoise	0.581908193	0.6436468	0.762708189	0.001452393	0.000292156	1.47E-05	6.842451643	1.17E-11	0.5192396	0.614892626	0.684396039	0.005512837	0.000642571	0.00022556	5.997343443	3.01E-09	0.306241077	0.126112062	0.386594263	0.120285794	0.530790244	0.062024371	2.383647865	0.025712995	0.310833373	0.124401866	0.382164418	0.114544747	0.536421867	0.065338025	2.379208101	0.026024817	0.434428117	0.540390154	0.397927888	0.02355504	0.00361531	0.054134154	4.229537357	3.51E-05	0.494468226	0.624377832	0.461202461	0.008746556	0.000499698	0.02330516	5.028884544
Potra2n10c20146	1	turquoise	0.114036617	0.12256621	0.312250864	0.571145147	0.542497845	0.137415932	1.56102935	0.177775239	0.274804822	0.107056121	0.469135137	0.165369089	0.595079928	0.020741874	2.502724794	0.0184862	0.219548183	-0.000565706	0.296897939	0.271193898	0.997765612	0.15887858	1.471597257	0.2116945	0.260172693	0.039210772	0.351130407	0.189981651	0.846036094	0.092489784	1.875089744	0.091170567	-0.028382171	0.139511691	-0.015549371	0.888243152	0.487665008	0.942511518	0.281313818	1.167704569	0.085788898	0.055713783	0.001872545	0.670497928	0.782538119	0.993071406	0.414330901
Potra2n10c20147	9	magenta	-0.474665956	-0.259176609	-0.445880468	0.012359161	0.191744423	0.028977614	-3.554042334	0.000569037	-0.429967649	-0.055370888	-0.352515958	0.025189175	0.783845185	0.091122133	-2.484897003	0.019438338	-0.40701137	-0.257881776	-0.575757064	0.035115775	0.194052722	0.003239518	-3.785486981	0.000230112	-0.405107141	-0.203089665	-0.565674966	0.036062842	0.309635009	0.003964976	-3.571312719	0.000532795	-0.101169086	-0.036407971	0.125941372	0.615592582	0.856925706	0.557613411	-0.055328423	1.433815228	-0.243756862	0.073831101	0.062744431	0.220481289	0.714376596	0.770851446	-0.334464277
Potra2n10c20148	3	brown	0.230174243	0.415567656	0.525360738	0.248083393	0.031103143	0.008381691	3.534162006	0.000613605	0.414451998	0.54503631	0.470317657	0.03160438	0.003283255	0.020380136	4.420015038	1.48E-05	0.278314479	-0.028866352	-0.129578479	0.159817195	0.886348706	0.546197842	0.388952422	1.045967013	0.296909547	0.02828393	-0.125566779	0.132598038	0.888627612	0.558795224	0.623542161	0.799392459	0.024482675	0.513293744	0.694823353	0.90352162	0.00617781	0.000164679	4.02939727	8.39E-05	0.352970728	0.765336439	0.753286461	0.070928101	3.31E-06	2.15E-05	6.632613508
Potra2n10c20149	1	turquoise	0.639978379	0.712674574	0.759778176	0.000324491	3.03E-05	1.66E-05	7.461603552	1.28E-13	0.710031637	0.723651731	0.686320374	3.35E-05	1.99E-05	0.00021304	7.48076479	1.11E-13	0.370291891	0.335088888	0.282768297	0.057267712	0.087528727	0.180622599	2.915622087	0.005324703	0.376383417	0.336442444	0.30585284	0.052985549	0.086177777	0.146091574	3.008904865	0.003932868	0.381735034	0.491085644	0.589983677	0.049434399	0.009291789	0.002408905	4.547391753	8.15E-06	0.568713658	0.576534414	0.661910871	0.001965855	0.001645472	0.000426723	5.917216156
Potra2n10c20150	1	turquoise	0.744597406	0.666931162	0.673330163	8.43E-06	0.000145182	0.00031076	7.30968853	4.02E-13	0.788091322	0.699155123	0.683443274	1.06E-06	4.96E-05	0.000231993	7.839933799	6.76E-15	0.618149992	0.26859265	0.325083867	0.000589942	0.175527351	0.121139496	3.792577296	0.000223638	0.624951068	0.258163157	0.336998003	0.000492033	0.193549484	0.107327381	3.828453839	0.000193426	0.19098245	0.45092417	0.465864234	0.339962786	0.018243658	0.021769617	3.327666108	0.001313651	0.251338656	0.518212142	0.487466617	0.206009737	0.00562321	0.01568446	3.84076629
Potra2n10c20151	1	turquoise	-0.049526006	-0.29417295	0.014406831	0.806210393	0.136376464	0.946729598	-0.979126187	0.491276451	-0.026186023	-0.195912926	-0.07484339	0.896843353	0.327403401	0.728162539	-0.851625278	0.591633157	0.222489961	-0.293233389	-0.023785229	0.264661914	0.137691523	0.912157081	-0.283313535	1.165404754	0.161961071	-0.334164517	-0.10536583	0.419607823	0.088460488	0.624136079	-0.817871992	0.620145427	-0.277752563	-0.093266927	0.016055434	0.16069707	0.643573692	0.940643689	-1.049972841	0.440595899	-0.275551822	-0.004174084	-0.048225559	0.164176164	0.983514564	0.822933464	-0.95929859
Potra2n10c20152	6	red	0.020583473	0.046776125	0.522731865	0.91883254	0.816785533	0.008774007	1.765452377	0.116231651	0.053707823	0.018359175	0.413326395	0.790192619	0.927579666	0.044688134	1.398681528	0.242862759	0.05948064	0.180328583	0.345733971	0.768218026	0.368074036	0.097962843	1.674711302	0.140986333	0.041389994	0.163600749	0.36470079	0.837588171	0.414852262	0.079737597	1.631373806	0.154217203	-0.235999587	-0.20915777	0.079920862	0.23598017	0.295087649	0.71047068	-1.090300744	0.413371031	-0.241436273	-0.203822544	0.107184733	0.225044047	0.307854845	0.618128543	-1.016368498
Potra2n10c20153	4	yellow	-0.798062468	-0.568521408	-0.798665261	6.14E-07	0.001974362	2.89E-06	-7.983918717	2.13E-15	-0.773395337	-0.616778309	-0.804893737	2.24E-06	0.000611627	2.11E-06	-8.059790833	1.15E-15	-0.416606464	-0.227295874	-0.358811303	0.030642204	0.254211502	0.085097789	-2.9652269	0.004536896	-0.402359581	-0.206823047	-0.367105277	0.037465223	0.30063306	0.077624108	-2.879656003	0.005971639	-0.540062193	-0.445974734	-0.609861721	0.003639793	0.01972208	0.001555698	-5.048143892	6.69E-07	-0.566036676	-0.571293923	-0.655453249	0.0020872	0.001854689	0.000507605	-5.852371715
Potra2n10c20154	12	tan	0.137578776	-0.326880199	-0.296527415	0.493774174	0.096067536	0.159424087	-1.40773546	0.238814127	0.005086598	-0.342862166	-0.283665965	0.979911263	0.079984608	0.179183099	-1.806676681	0.106219059	-0.268794877	-0.475213255	-0.424938415	0.175189946	0.012244845	0.038460914	-3.515944224	0.00065729	-0.294754208	-0.496342314	-0.468593033	0.135567471	0.008456195	0.020909436	-3.824950419	0.000196198	0.568784826	0.341347498	0.315007959	0.001962713	0.08141427	0.133793603	3.77369483	0.000241271	0.593338203	0.342094974	0.39074985	0.001105712	0.080706332	0.05903482	4.117656854
Potra2n10c20155	7	black	0.518113073	0.23480988	0.268527829	0.005633951	0.238419543	0.204532915	3.092470689	0.002977468	0.416584433	0.225412995	0.278920921	0.030651922	0.258273207	0.186882645	2.718382685	0.009840287	0.159882291	0.166024082	0.44722221	0.425679917	0.407878924	0.02844058	2.252439559	0.036441762	0.163908584	0.146459934	0.436590237	0.413962791	0.466024696	0.032922303	2.170704038	0.044930328	0.319117201	0.043449411	-0.279893934	0.104704296	0.829620789	0.185285577	0.301316062	1.144760241	0.094609468	0.005091068	-0.373968444	0.638784885	0.979893613	0.07182462	-0.77569713
Potra2n10c20156	15	midnightblue	0.281170504	0.758643858	0.739802819	0.155397903	4.52E-06	3.60E-05	6.273444385	5.30E-10	0.325905388	0.70950662	0.626555227	0.097121672	3.41E-05	0.001053327	5.52697656	4.89E-08	0.366803053	0.586609896	0.401369005	0.059839108	0.001299838	0.051899678	4.203553043	3.94E-05	0.379738598	0.56086619	0.401651868	0.050736574	0.00233989	0.051719242	4.137044652	5.28E-05	-0.046094927	0.250389099	0.423349212	0.819410119	0.20778578	0.039270158	1.828739472	0.101157969	-0.040015608	0.251521365	0.396019135	0.842914096	0.205669191	0.055405363	1.760860248
Potra2n10c20158	3	brown	0.229972051	0.176283374	0.224290195	0.248510667	0.379093017	0.292050455	1.808104335	0.105885395	0.209449328	0.197510693	0.148460196	0.294399692	0.323394894	0.488730716	1.596492242	0.165568405	0.125108508	-0.259976704	0.011079073	0.534091502	0.190327604	0.959022668	-0.375053836	1.061430643	0.123970786	-0.232114548	-0.015757802	0.53784584	0.244007647	0.941742186	-0.365447782	1.072165768	0.203272059	0.369256061	0.230524477	0.309191377	0.058021983	0.278486164	2.349565797	0.028192983	0.351181502	0.431174245	0.192506344	0.07247078	0.02473831	0.367476754	2.918498985
Potra2n10c20159	9	magenta	-0.371836422	-0.28138948	-0.674663458	0.056157246	0.1550627	0.000299201	-4.180798095	4.36E-05	-0.507279857	-0.363308328	-0.835919046	0.006918042	0.062504024	3.67E-07	-5.982676243	3.29E-09	-0.306387668	0.041964794	-0.408839012	0.12009933	0.835362803	0.047296102	-1.968463086	0.073522169	-0.287619465	0.060610269	-0.454863597	0.145740691	0.763937826	0.02553206	-2.008342855	0.066910306	-0.07864822	-0.355667069	-0.322089168	0.696584273	0.068651176	0.124805737	-2.205550913	0.041123189	-0.422871238	-0.530459	-0.561572077	0.027977737	0.004422118	0.004297107	-4.727830289
Potra2n10c20161	17	grey60	-0.156028685	-0.491402118	-0.253573565	0.437062534	0.009239601	0.231853018	-2.708923113	0.010125297	-0.073750243	-0.393585223	-0.268818712	0.71467653	0.042237422	0.204024112	-2.160578097	0.046091917	0.017942435	-0.290981146	-0.336520173	0.929219453	0.140881188	0.107857944	-1.761425141	0.117249709	0.029084367	-0.263185674	-0.335784708	0.885495882	0.184717862	0.10867834	-1.640078335	0.151483321	-0.138726729	-0.168647564	0.096004931	0.49014133	0.400404105	0.655415441	-0.633822486	0.789295015	-0.228709404	-0.31027394	-0.230555662	0.25118983	0.115233086	0.278419333	-2.234101186
Potra2n10c20163	26	darkorange	-0.190779201	-0.265494252	0.06365542	0.340486657	0.180753841	0.767612904	-1.170176001	0.362895223	-0.116554968	-0.147548502	0.131679026	0.562617164	0.462680356	0.539654463	-0.408397984	1.02447227	0.349082065	0.317350172	0.460873883	0.074313638	0.106748552	0.023416603	3.350523781	0.001209883	0.330066962	0.319456359	0.458739519	0.09268136	0.104315287	0.024151015	3.287910522	0.001514009	-0.580744735	-0.693255068	-0.400941454	0.001492447	6.10E-05	0.052173338	-5.531740784	4.76E-08	-0.702187853	-0.687070244	-0.493824801	4.45E-05	7.54E-05	0.014186205	-6.413180537
Potra2n10c20164	9	magenta	0.076701277	-0.188528539	-0.252534695	0.703757195	0.346320124	0.233836228	-1.027958491	0.45595403	0.052657411	-0.18637521	-0.2645907	0.794208507	0.351956851	0.211504079	-1.126207091	0.390116809	-0.114380216	-0.278789938	-0.293457202	0.569978212	0.159075372	0.163994963	-1.977070588	0.072050478	-0.112098827	-0.234522091	-0.265302327	0.577746189	0.239012124	0.210232388	-1.750860269	0.119954973	0.124646636	0.173020122	-0.080430244	0.535614121	0.388119127	0.708703609	0.647968836	0.77550766	0.122058203	0.157240244	-0.190494596	0.544185005	0.433466282	0.37259983	0.289587012
Potra2n10c20165	4	yellow	-0.024956931	-0.261298056	-0.472752047	0.901661556	0.188003609	0.019651537	-2.235127089	0.03811351	0.058845389	-0.337128235	-0.420008368	0.770627939	0.085499367	0.041015154	-2.055128478	0.059799895	0.383398305	-0.079047826	-0.040307267	0.048369739	0.695115168	0.851661709	0.828475575	0.611101833	0.411157	-0.045723135	0.006452583	0.033122781	0.820843395	0.976127865	1.146908952	0.377128879	-0.648842582	-0.329766991	-0.627091242	0.000251205	0.092996213	0.001039839	-5.215964764	2.74E-07	-0.479601734	-0.408270617	-0.657029814	0.011359595	0.034500505	0.000486726	-4.892484953
Potra2n10c20169	0	grey	-0.582690444	-0.375837837	-0.108368033	0.001425988	0.053358522	0.614232978	-3.359571123	0.001170953	-0.654703096	-0.179075995	-0.048483421	0.000211145	0.371465847	0.822001414	-2.915708902	0.005323222	-0.357624158	-0.242835576	-0.265296562	0.067034122	0.222285214	0.210242668	-2.531429087	0.017039818	-0.371221262	-0.26213111	-0.277703537	0.056597492	0.186548573	0.188894093	-2.672462005	0.011294535	-0.21128144	-0.115091535	0.181460304	0.290099765	0.567565817	0.396108598	-0.456063495	0.97251648	-0.272384422	-0.034698982	0.339913573	0.169276376	0.863578274	0.104131615	0.051748243
Potra2n10c20173	2	blue	-0.19017523	-0.083289034	-0.216377376	0.34204625	0.679589944	0.309850483	-1.392110531	0.245833395	-0.141555233	-0.109453649	-0.271461637	0.481248093	0.586810898	0.199440425	-1.48265579	0.207248829	0.02933638	0.288759162	-0.322117881	0.884510219	0.144079895	0.124770207	0.038189349	1.45430507	0.056759703	0.269209746	-0.349092253	0.778554789	0.17449918	0.094529375	-0.026021645	1.468860111	-0.312523115	-0.421172621	0.04327039	0.112484086	0.028680925	0.840887788	-2.112637981	0.051947648	-0.134461559	-0.433306963	-0.032438327	0.503706792	0.02395743	0.880393507	-1.81773612
Potra2n10c20174	2	blue	-0.148598744	0.335589746	0.008326939	0.459465709	0.087026978	0.969196297	0.598188335	0.824571411	-0.020645427	0.437814231	0.017192593	0.918589031	0.022373014	0.936447662	1.342353259	0.269222224	0.356792535	0.562360852	0.346545995	0.067717621	0.00226428	0.097124277	3.893113988	0.000148448	0.384294125	0.586056247	0.387568383	0.047803859	0.00131705	0.061313356	4.21564261	3.74E-05	-0.678403601	-0.381838798	-0.400118398	0.000100571	0.049367444	0.052703303	-4.6936014	4.03E-06	-0.486277786	-0.142239924	-0.310471004	0.010115476	0.47910779	0.139791371	-2.816233465
Potra2n10c20175	1	turquoise	0.803711537	0.628077875	0.509007686	4.45E-07	0.000452005	0.011077879	6.852783219	1.09E-11	0.843092789	0.682018053	0.624260008	3.40E-08	8.93E-05	0.001112795	7.942275905	2.98E-15	0.624807649	0.274816816	0.205013104	0.000493941	0.165349887	0.336552688	3.49297923	0.000716495	0.616920981	0.242469142	0.216121547	0.000609339	0.223005461	0.310436854	3.387321963	0.001058678	0.31569424	0.414706915	0.450189956	0.10869108	0.031489283	0.027281019	3.530648611	0.000621813	0.429822123	0.543768324	0.56334182	0.025244001	0.003371182	0.004151081	4.813365677
Potra2n10c20176	0	grey	-0.367327377	0.205676218	-0.546781353	0.059447031	0.303380701	0.00569552	-2.17214452	0.044767146	-0.457049674	0.156082854	-0.696305559	0.016541192	0.436901402	0.000157313	-3.299686798	0.001451892	-0.583897354	-0.057418312	-0.584177901	0.001386062	0.776049305	0.002722867	-3.906381533	0.000140533	-0.575694973	0.005750066	-0.6371058	0.001677547	0.977291623	0.000813743	-3.917019068	0.000134476	0.231694592	0.229478681	0.157628543	0.244886028	0.249555289	0.461966284	1.78612111	0.111119476	0.074190615	0.173647339	-0.047557098	0.71304353	0.386374784	0.825350714	0.592089913
Potra2n10c20177	2	blue	-0.454405253	-0.472100824	-0.409925975	0.017259359	0.012906825	0.046653731	-4.074834993	6.91E-05	-0.582104944	-0.566700157	-0.532441452	0.001445712	0.00205654	0.007396862	-5.384036476	1.09E-07	-0.033764232	0.08770501	0.072308757	0.86722084	0.663559473	0.73704548	0.352484121	1.086712838	-0.042589424	0.090107739	0.03221701	0.832945916	0.6548971	0.881203894	0.225080873	1.232874541	-0.508546782	-0.661821721	-0.567421911	0.006756185	0.000170124	0.003830281	-5.659971282	2.27E-08	-0.781959193	-0.864412255	-0.832032241	1.46E-06	6.18E-09	4.65E-07	-10.0507055
Potra2n10c20181	2	blue	-0.573432735	-0.673422417	-0.496136454	0.001766688	0.000118179	0.013671463	-5.715988599	1.64E-08	-0.525173685	-0.608436485	-0.42556841	0.004910599	0.000759091	0.038143782	-4.95431554	1.09E-06	-0.144009023	-0.098645833	-0.091513763	0.473600359	0.624472827	0.670628768	-0.952839203	0.511007322	-0.144398309	-0.091002723	-0.072148944	0.472392863	0.651681521	0.737606673	-0.878927368	0.569160988	-0.557996755	-0.690186752	-0.579818988	0.002491133	6.78E-05	0.002980808	-6.06050648	2.04E-09	-0.546091896	-0.714151912	-0.438683853	0.003211557	2.87E-05	0.031998071	-5.628772086
Potra2n10c20183	2	blue	-0.46403358	-0.528912342	-0.564639145	0.01476204	0.00456059	0.004046712	-4.881750347	1.58E-06	-0.387436556	-0.508649362	-0.541205008	0.045859975	0.006743221	0.006313308	-4.439915074	1.35E-05	0.098426483	0.045859217	-0.058952987	0.625247249	0.820318726	0.784369301	0.257701991	1.194955364	0.100120019	0.051206338	-0.042044925	0.619278309	0.799764596	0.845340334	0.32401718	1.118887541	-0.732316594	-0.729733314	-0.651212904	1.41E-05	1.56E-05	0.000567652	-7.479945674	1.12E-13	-0.710012355	-0.766717761	-0.779647399	3.35E-05	3.10E-06	7.09E-06	-8.311892582
Potra2n10c20185	1	turquoise	0.572846883	0.624478437	0.104288902	0.001790427	0.000498345	0.627704009	4.278892314	2.82E-05	0.511932915	0.565029492	0.159157506	0.006339171	0.002134494	0.457578281	3.914780306	0.00013573	0.065782616	0.032609361	-0.243545088	0.74442774	0.871724831	0.251463981	-0.388706401	1.04624002	0.061647195	0.03591963	-0.223084706	0.76001483	0.858825717	0.294720091	-0.332526451	1.109237655	0.687955979	0.673873489	0.515885148	7.32E-05	0.000116479	0.009867852	6.342911995	3.38E-10	0.746637275	0.64925224	0.535955945	7.72E-06	0.000248203	0.006945066	6.641626952
Potra2n10c20186	3	brown	0.280125442	0.013131137	0.055472185	0.15700477	0.948169714	0.796833207	1.01914181	0.462203471	0.191578524	0.128483401	0.195821099	0.338429208	0.523028402	0.359125051	1.47014404	0.21228412	-0.085594432	-0.114651377	-0.058257285	0.671203599	0.569058046	0.786856437	-0.738068005	0.690709688	-0.115439349	-0.173404175	-0.091447556	0.566387901	0.387050511	0.670853998	-1.088756401	0.414391984	0.543256691	0.265849019	0.237738301	0.003407225	0.180149973	0.263296749	3.200034785	0.002061165	0.49153296	0.389324582	0.548626811	0.009218095	0.044722442	0.005502572	4.40902659
Potra2n10c20190	7	black	0.694832207	0.685576619	0.676626714	5.78E-05	7.93E-05	0.000282861	7.126570824	1.54E-12	0.670304412	0.725933077	0.676696948	0.000130538	1.82E-05	0.000282291	7.226720047	7.42E-13	0.446501727	0.47560814	0.620013779	0.019560143	0.012162912	0.001230434	4.843251474	1.92E-06	0.412783528	0.447403469	0.601622858	0.032366088	0.019285579	0.001871207	4.540926398	8.40E-06	0.439438746	0.251212344	0.047915591	0.02182335	0.206245392	0.824054157	2.232107359	0.038411802	0.405881477	0.303826452	0.103005054	0.035675292	0.12338788	0.631968073	2.428830421
Potra2n10c20194	2	blue	-0.655973081	-0.257147828	-0.730617117	0.000203246	0.195369596	5.03E-05	-5.546107547	4.38E-08	-0.604652675	-0.177884982	-0.728874721	0.000835593	0.374707733	5.35E-05	-5.049546482	6.64E-07	-0.511545207	-0.166889198	-0.448803522	0.006385789	0.405405461	0.027817917	-3.425327165	0.000921089	-0.502881355	-0.111640129	-0.454040052	0.007505564	0.57931365	0.02583352	-3.246772827	0.001750823	-0.301588808	-0.197561957	-0.462257981	0.126314547	0.323266781	0.022950053	-2.830951134	0.006961472	-0.405161836	-0.274229596	-0.600731298	0.036035357	0.16629186	0.001908409	-3.933323371
Potra2n10c20196	1	turquoise	0.72251122	0.663458677	0.668061378	2.08E-05	0.000161751	0.00036032	7.127671833	1.53E-12	0.611311245	0.622190208	0.688741281	0.000705116	0.000529917	0.000198151	6.445498103	1.73E-10	0.137987753	0.07007837	0.118143174	0.492478364	0.728339797	0.582446123	0.924959115	0.532480762	0.131601747	0.049232049	0.123480461	0.51290545	0.807339303	0.565398014	0.860455343	0.584307135	0.724494943	0.620901597	0.676978139	1.93E-05	0.000548454	0.000280019	6.974500108	4.60E-12	0.660077453	0.658841317	0.758119091	0.000179465	0.000186354	1.77E-05	7.257534736
Potra2n10c20202	6	red	0.331718809	0.682735571	0.805084636	0.090961924	8.72E-05	2.09E-06	6.41716185	2.08E-10	0.304221881	0.677158061	0.700464322	0.122875897	0.000104741	0.000138158	5.636285977	2.61E-08	0.354830381	0.554092287	0.544889427	0.069351601	0.002710344	0.005899177	4.527793948	8.94E-06	0.341617336	0.528113556	0.565720205	0.081158162	0.004633535	0.003961438	4.459893681	1.23E-05	0.00956219	0.1679004	0.218319892	0.962245088	0.402525012	0.305420363	1.117808658	0.395473084	-0.197952279	0.190368323	0.112122371	0.322292352	0.341547175	0.601940494	0.28216006
Potra2n10c20203	8	pink	0.591984228	0.347385852	0.399148291	0.001142618	0.075828617	0.053333311	4.15591223	4.86E-05	0.462466049	0.174994566	0.296355129	0.015146927	0.382643256	0.159678184	2.782425297	0.008093143	0.154927007	-0.299161726	-0.064591196	0.440346573	0.129545979	0.764290172	-0.615138874	0.807694518	0.147818796	-0.301141236	-0.057440887	0.461851898	0.126905972	0.789777639	-0.622984389	0.79994217	0.47791816	0.72619752	0.539631998	0.011692688	1.80E-05	0.006497373	5.794224836	1.03E-08	0.566852504	0.608431121	0.645516443	0.002049555	0.000759195	0.000657918	5.973691669
Potra2n10c20208	3	brown	0.487030473	0.505406963	0.623682208	0.00998264	0.007163291	0.001128212	5.122392418	4.53E-07	0.532085473	0.453672456	0.650467105	0.00428037	0.017462846	0.000578824	5.226227742	2.60E-07	0.328544795	0.025262379	0.161866783	0.094287379	0.900463836	0.449856613	1.500116918	0.200376179	0.327607013	0.015097422	0.188392204	0.095287186	0.940421205	0.377997452	1.541836364	0.184670044	0.325197674	0.706852239	0.62639948	0.097892395	3.76E-05	0.001057274	5.508625306	5.42E-08	0.579346917	0.735168538	0.770433267	0.001541827	1.25E-05	1.06E-05	7.388679603
Potra2n10c20209	26	darkorange	-0.32966361	-0.064936673	0.121168734	0.09310491	0.747608478	0.572754614	-0.846543883	0.595874107	-0.210010352	0.019264533	0.157980456	0.293078745	0.924018267	0.460954389	-0.128358678	1.346797696	0.336051519	0.401269607	0.548550949	0.086566316	0.038033474	0.005510394	3.905608332	0.000140983	0.315919015	0.43127172	0.556781063	0.108425876	0.024702175	0.004714295	3.977445314	0.000104489	-0.688530201	-0.571775326	-0.493090022	7.18E-05	0.001834559	0.014353107	-5.779286529	1.13E-08	-0.698926288	-0.600126621	-0.57650074	5.00E-05	0.00093583	0.003190781	-6.278848282
Potra2n10c20211	3	brown	0.472835143	0.461550798	0.766370042	0.012748028	0.015375462	1.26E-05	5.663344952	2.23E-08	0.46491732	0.424510525	0.702172897	0.014548636	0.027312391	0.0001309	5.12212595	4.53E-07	0.279744965	-0.051403814	0.305341224	0.157592708	0.799007902	0.146801755	1.535252773	0.187082625	0.276654769	-0.101524566	0.30407825	0.162425949	0.614345715	0.14856541	1.376245146	0.253118624	0.120604372	0.505700047	0.602779802	0.549026852	0.007124437	0.001823855	3.84643594	0.000179773	0.268852876	0.572844538	0.629377135	0.175093261	0.001790523	0.00098397	4.682065959
Potra2n10c20212	1	turquoise	0.327949028	0.308216557	0.770626926	0.094921632	0.117790801	1.05E-05	4.66989928	4.52E-06	0.233955755	0.456486496	0.77447621	0.240181104	0.016692039	8.92E-06	4.903982657	1.41E-06	0.237654534	0.112161322	0.482760996	0.232614511	0.577532775	0.016874584	2.450551709	0.021395621	0.186307168	0.103388226	0.471279358	0.352135846	0.607825994	0.020089732	2.229431679	0.038677795	0.087057341	0.222902801	0.233459735	0.665901761	0.263753451	0.272240187	1.550490828	0.18153563	0.013538084	0.407304478	0.358570023	0.946565662	0.034971783	0.085323016	2.303408969
Potra2n10c20214	1	turquoise	0.580204068	0.483610905	0.706929452	0.001511382	0.010598071	0.00011242	5.822364434	8.70E-09	0.636843078	0.530188479	0.712896823	0.000354571	0.004446076	9.25E-05	6.296025231	4.58E-10	0.429308062	0.556291461	0.460623744	0.025438447	0.002584928	0.023501729	4.48530843	1.09E-05	0.423128465	0.556660602	0.44940027	0.027872476	0.002564372	0.027585797	4.426723108	1.44E-05	0.204486864	0.015357293	0.335802752	0.306246713	0.939397516	0.108658158	1.589135346	0.168044759	0.288371945	0.161798764	0.521602441	0.144642623	0.420080193	0.008947173	2.894661648
Potra2n10c20215	4	yellow	-0.198792011	-0.41704186	-0.299741671	0.320202091	0.030450655	0.154735551	-2.701044018	0.010368328	-0.122651807	-0.297261552	-0.31986594	0.542213808	0.132117602	0.127579054	-2.138383999	0.048728385	-0.221414601	-0.265036086	-0.518887649	0.267037757	0.181535795	0.009375037	-2.990345162	0.004179936	-0.251158211	-0.270104851	-0.500942074	0.206346442	0.173015314	0.012650352	-3.031375989	0.003651628	-0.110997	-0.166685343	0.151178365	0.581514498	0.405987546	0.480715762	-0.394902441	1.039372333	0.150495787	-0.028203296	0.231746743	0.453689003	0.888943184	0.275874364	0.995516231
Potra2n10c20216	4	yellow	-0.544587743	-0.350059769	-0.56278873	0.003314133	0.073451004	0.004196262	-4.542697675	8.33E-06	-0.477836072	-0.282467025	-0.512955567	0.011709135	0.153420722	0.010369172	-3.874538447	0.00016024	-0.213750608	-0.028318572	-0.145486132	0.284367784	0.88849204	0.497576286	-1.10527301	0.403561964	-0.220763547	-0.004503202	-0.135435023	0.268482828	0.982214915	0.528046039	-1.029983206	0.454526834	-0.490134043	-0.434340508	-0.600737348	0.009450203	0.023586284	0.001908154	-4.77117077	2.75E-06	-0.331913908	-0.327396641	-0.42384879	0.090760443	0.095512563	0.039014332	-3.202134461
Potra2n10c20218	1	turquoise	0.473781433	0.395275201	0.37564906	0.012545786	0.041282638	0.070456134	3.762879774	0.000251952	0.60325325	0.558914736	0.452847924	0.000865538	0.002441861	0.026274962	5.160195033	3.70E-07	0.135498265	0.023140523	0.163970532	0.500392516	0.908788298	0.443908476	0.90846243	0.545450932	0.148260902	0.056897095	0.165728342	0.460498515	0.778031942	0.438970659	1.048568055	0.441565447	0.343123201	0.35832461	0.271303431	0.079740168	0.066462574	0.19971282	2.868366397	0.006188961	0.475154858	0.535623018	0.306608192	0.012257001	0.003985357	0.145047533	4.075767067
Potra2n10c20223	0	grey	0.138448201	0.287423257	0.186613265	0.491021525	0.146027993	0.382599423	1.767363643	0.115751022	0.028857579	0.318047381	0.099962252	0.886383027	0.105938444	0.642119553	1.306041264	0.287307788	-0.075851314	0.113858183	-0.046059776	0.706896442	0.571751568	0.830770801	-0.014092331	1.483134478	-0.073128807	0.129378677	-0.093504045	0.716983036	0.520112287	0.663870975	-0.089845047	1.392615525	0.109589019	0.316170257	0.206991874	0.586345501	0.108130011	0.331807138	1.831469094	0.100545835	0.097297824	0.270072706	0.399753485	0.629238128	0.173068448	0.052939603	2.227681533
Potra2n10c20226	1	turquoise	0.558349084	0.324214033	0.637391057	0.002472122	0.098971214	0.00080798	4.832065432	2.03E-06	0.573343059	0.315077894	0.642558421	0.001770304	0.109420758	0.000709493	4.890065227	1.51E-06	0.029228923	-0.150662132	0.013416928	0.884930479	0.453184304	0.950385288	-0.317524397	1.126268596	0.042076735	-0.143642116	0.055107493	0.834929559	0.474739893	0.79814193	-0.146626834	1.325139858	0.761918875	0.652408044	0.737586468	3.89E-06	0.000226108	3.91E-05	7.698669019	2.06E-14	0.762166531	0.555314061	0.728316099	3.84E-06	0.00264004	5.46E-05	7.203157927
Potra2n10c20227	1	turquoise	0.754365095	0.51500145	0.844188674	5.49E-06	0.005980238	2.16E-07	7.82769316	7.45E-15	0.826860792	0.694988578	0.879778732	1.06E-07	5.75E-05	1.48E-08	9.599416505	1.21E-21	0.566635551	0.428450735	0.481041852	0.002059509	0.025765438	0.017327329	4.596933046	6.43E-06	0.576603701	0.443472796	0.504349022	0.001642848	0.020505939	0.01196512	4.776579705	2.67E-06	0.305962259	0.12799424	0.458726235	0.120641038	0.524625029	0.024155643	2.626336207	0.012946428	0.424508656	0.317624919	0.574720083	0.027313143	0.106428767	0.003308528	4.030475669
Potra2n10c20228	1	turquoise	0.759381805	0.696335278	0.78802154	4.37E-06	5.48E-05	4.83E-06	8.241902717	2.54E-16	0.733501275	0.696289604	0.79590292	1.34E-05	5.49E-05	3.31E-06	8.130061558	6.44E-16	0.381376577	0.303276949	0.386992551	0.049666244	0.124101941	0.061732896	3.169000658	0.002294461	0.36911221	0.294663596	0.389942182	0.058127343	0.135693356	0.059606977	3.109895055	0.002807307	0.520474654	0.53088475	0.520842766	0.005382595	0.004384634	0.009065235	4.936649976	1.19E-06	0.667761163	0.658665127	0.654858999	0.00014145	0.000187355	0.000515674	6.732986608
Potra2n10c20229	14	cyan	0.205088155	-0.093079897	0.260681573	0.304795671	0.644241929	0.218581911	1.053681408	0.438043206	0.328854631	-0.013228113	0.272444179	0.09395879	0.947787449	0.197754359	1.704657736	0.132387415	0.134678048	-0.331304332	-0.274193308	0.503013796	0.091391081	0.194776864	-1.364743129	0.258500698	0.175034748	-0.252679549	-0.208051183	0.38253228	0.20351941	0.329283286	-0.806783359	0.629686963	-0.023937141	0.204527119	0.499580891	0.905661857	0.306149436	0.012932994	2.015766068	0.065736665	0.115828763	0.195661032	0.373952554	0.565070409	0.328038107	0.071837655	1.97235624
Potra2n10c20230	4	yellow	-0.368218861	-0.524133706	-0.493000127	0.058784991	0.005011916	0.014373637	-4.257852187	3.10E-05	-0.210948185	-0.444358155	-0.440441963	0.29087894	0.020225694	0.031238018	-3.277379901	0.001571629	-0.255562885	-0.602014559	-0.38213929	0.198234293	0.000892817	0.0653572	-3.854659779	0.000173836	-0.26101677	-0.560994885	-0.367071565	0.188496681	0.002333296	0.077653444	-3.645035366	0.000401033	-0.30505588	-0.118536838	-0.355568736	0.121801185	0.555946739	0.088162198	-2.2602246	0.035710972	0.037636602	0.006703164	-0.291456877	0.852148889	0.97352882	0.167021939	-0.684781247
Potra2n10c20231	2	blue	-0.092867003	-0.257989884	-0.43562209	0.645002909	0.193859269	0.033356812	-2.294967779	0.032602456	-0.126690213	-0.378308084	-0.377118883	0.528892803	0.05168609	0.069275667	-2.591126855	0.014349333	0.018110699	-0.330008846	-0.278375896	0.928557334	0.092742296	0.187781347	-1.711678626	0.130433864	-0.006678137	-0.318262667	-0.30480678	0.973627619	0.105689224	0.147546242	-1.823587285	0.102321735	-0.078353765	-0.089356715	-0.085909562	0.69766749	0.657600093	0.68978935	-0.71851198	0.708662496	-0.245216054	-0.110476601	-0.24818113	0.217644324	0.583298034	0.242268558	-1.729236534
Potra2n10c20233	0	grey	0.117368359	-0.058938557	0.106134454	0.559875133	0.770274363	0.621594578	0.458543634	0.969842882	0.188810497	-0.076898211	0.16187141	0.345586066	0.703030513	0.449843486	0.771482672	0.660631334	-0.074699866	-0.088751829	-0.181337224	0.711156655	0.659780186	0.396434506	-0.969477598	0.498460429	-0.058340944	-0.09651774	-0.150639914	0.772543102	0.632002426	0.48229816	-0.859163232	0.585375698	0.157159333	0.090994187	0.193775357	0.433705946	0.651712159	0.364266214	1.252343703	0.315666976	0.319555508	0.037118135	0.125190437	0.104201768	0.854164033	0.559983694	1.40395877
Potra2n10c20234	13	salmon	-0.002171322	0.079156855	-0.337363935	0.991424004	0.694714523	0.106922367	-0.728106536	0.69982256	-0.09515426	-0.072781598	-0.349074148	0.636845637	0.718272787	0.094547641	-1.47276499	0.211221624	0.018661113	-0.221723493	-0.237661163	0.92639178	0.266353904	0.263456301	-1.253128467	0.315238436	0.011646839	-0.230037881	-0.221842727	0.95402195	0.248371501	0.297486388	-1.253448955	0.315063547	-0.267191218	0.353137288	-0.26690341	0.177878073	0.070785788	0.207390061	-0.465933113	0.961895067	-0.186927688	0.281178304	-0.16721063	0.35050547	0.155385954	0.434829718	-0.168976041
Potra2n10c20235	1	turquoise	0.661486581	0.495326785	0.647024617	0.000171885	0.008612515	0.000632891	5.949664309	4.03E-09	0.609322271	0.538922219	0.659705197	0.000742089	0.003725999	0.000452992	5.928559985	4.58E-09	0.401920927	0.058422942	0.209000276	0.037693092	0.772231702	0.32703188	1.972860627	0.072767165	0.35384719	0.036753302	0.204032406	0.070181691	0.855582582	0.338919594	1.734153293	0.124336332	0.388416825	0.562333412	0.583153098	0.045266545	0.002265649	0.002781741	4.826902744	2.08E-06	0.456801232	0.664139626	0.682152004	0.016607598	0.000158377	0.000240966	5.989976848
Potra2n10c20239	3	brown	0.557167873	0.396875671	0.462465005	0.002536352	0.040394312	0.022880919	4.382400868	1.76E-05	0.45612912	0.435230621	0.501386268	0.016788347	0.023270407	0.012559225	4.260194189	3.06E-05	0.138491647	-0.054492449	-0.03705859	0.490884177	0.787196278	0.863503495	0.144513515	1.327642478	0.104636403	-0.078611219	-0.049354046	0.603475709	0.696720361	0.818856249	-0.057991332	1.4306333	0.594500912	0.567530889	0.666862154	0.001074848	0.002018698	0.000372512	6.015109971	2.70E-09	0.597180466	0.600750065	0.785492323	0.001006549	0.000921432	5.44E-06	6.861868799
Potra2n10c20240	2	blue	-0.122395072	-0.367984267	-0.628341511	0.543065943	0.058958647	0.001008953	-3.469979731	0.000780746	-0.168762258	-0.455401663	-0.559331085	0.400079092	0.016985803	0.004488201	-3.621785096	0.000438866	-0.089186636	-0.21026132	-0.354157454	0.658212805	0.292489043	0.089521469	-1.876785338	0.090821281	-0.039350707	-0.185744277	-0.3536671	0.845493113	0.353618698	0.089997404	-1.657109134	0.146246119	-0.053685148	-0.329819433	-0.24543328	0.790279255	0.092941111	0.247691888	-1.822685747	0.1025265	-0.176322188	-0.39233408	-0.208242314	0.378986393	0.042955501	0.328829142	-2.283386457
Potra2n10c20241	7	black	0.610204611	0.725071941	0.858454049	0.000725484	1.88E-05	8.06E-08	8.184599415	4.10E-16	0.568646282	0.72868543	0.779919424	0.001968833	1.63E-05	7.01E-06	7.366672567	2.62E-13	0.532773209	0.557047012	0.643100181	0.004221606	0.002543004	0.000699795	5.596612587	3.28E-08	0.52142082	0.536040783	0.64799861	0.005284588	0.003951689	0.000617169	5.487493329	6.12E-08	0.219204103	0.191074657	0.237916389	0.271964611	0.339725283	0.262928633	1.858541602	0.094638212	0.07582243	0.233564497	0.213630576	0.707003203	0.240990907	0.316181832	1.493786399
Potra2n10c20242	4	yellow	-0.456091192	-0.301710857	-0.676266157	0.016798596	0.12615362	0.000285802	-4.546802064	8.17E-06	-0.463795614	-0.29002415	-0.560845001	0.014819943	0.142252511	0.00435834	-4.02856183	8.42E-05	-0.335032826	-0.48940088	-0.194975181	0.087585025	0.009573788	0.361245766	-3.086035177	0.003042672	-0.363232689	-0.454822136	-0.195666938	0.062562703	0.017144469	0.35951099	-3.052214098	0.0034074	-0.281221665	0.152965746	-0.392071309	0.155319541	0.446225708	0.058107841	-1.511008786	0.196179318	-0.282225229	0.077332306	-0.320940323	0.15378809	0.701429613	0.126233328	-1.514698202
Potra2n10c20245	2	blue	-0.442435436	-0.362540145	-0.629058076	0.020838331	0.063101961	0.000991609	-4.471891452	1.16E-05	-0.378777017	-0.27545688	-0.556558333	0.051373307	0.164327444	0.004734489	-3.667184341	0.000367854	-0.068219301	-0.035404252	-0.285087734	0.735288829	0.860831751	0.176919414	-1.093504256	0.411258692	-0.058427827	-0.005155367	-0.2759057	0.77221315	0.979639724	0.191891665	-0.950772316	0.512579953	-0.373164643	-0.421927791	-0.467761497	0.055215815	0.02836656	0.021168587	-3.80452593	0.000213114	-0.497291531	-0.527084065	-0.577329258	0.00831224	0.004729008	0.003137216	-5.05030983
Potra2n10c20250	2	blue	-0.116562197	-0.017021248	-0.240864119	0.562592765	0.932845128	0.256883503	-1.052498449	0.438856383	-0.039646806	-0.028050811	-0.119311949	0.844344413	0.889540001	0.578693858	-0.520152113	0.904436338	0.056013853	-0.191759733	-0.034088489	0.781394766	0.337963819	0.874354915	-0.490981933	0.935158839	0.082009854	-0.172106388	-0.008467738	0.684259396	0.390668336	0.968675686	-0.287479206	1.160618132	-0.309459904	0.106347421	-0.19029478	0.116240139	0.597533744	0.373110913	-1.137126217	0.383228288	-0.235203579	0.1103696	-0.204215991	0.237610462	0.583665048	0.338475758	-0.932920151
Potra2n10c20254	2	blue	-0.626266086	-0.457772397	-0.412514091	0.000474836	0.016349259	0.045151671	-4.737783811	3.24E-06	-0.444588899	-0.509557875	-0.378588973	0.020153173	0.006629313	0.06811015	-4.081321624	6.72E-05	-0.075396836	-0.161121445	0.02969064	0.708576931	0.422054587	0.890462582	-0.606845749	0.815929926	-0.058998119	-0.137236859	0.046877387	0.770048346	0.494858822	0.827810224	-0.442157565	0.987562786	-0.723102255	-0.428812231	-0.706624927	2.04E-05	0.025627147	0.00011353	-6.346393866	3.31E-10	-0.575647626	-0.558523538	-0.628121709	0.001679373	0.002462755	0.001014325	-5.713480294
Potra2n10c20255	4	yellow	-0.672562154	-0.044069045	-0.812895653	0.000121481	0.827226752	1.39E-06	-5.556143398	4.14E-08	-0.632245605	-0.136728846	-0.719606394	0.000403093	0.496472571	7.38E-05	-5.003950086	8.43E-07	-0.540101086	-0.29141113	-0.437016095	0.003636882	0.140268159	0.032732606	-3.879598046	0.000156944	-0.539144524	-0.273170905	-0.450800832	0.003709053	0.167999688	0.027047109	-3.864977857	0.000166649	-0.289480103	0.315493278	-0.422646307	0.143036377	0.108928596	0.039632344	-1.138404942	0.382427147	-0.236302882	0.15251305	-0.400692823	0.235360954	0.447588654	0.052332992	-1.401039346
Potra2n10c20257	2	blue	-0.301169215	-0.604021145	-0.551395991	0.126868942	0.000848993	0.005223343	-4.596376983	6.45E-06	-0.090300683	-0.566108448	-0.470206768	0.654203361	0.002083865	0.020413839	-3.496034762	0.000708341	0.005978609	-0.523740423	-0.293048406	0.976389297	0.00505069	0.164610423	-2.478872863	0.019769741	0.018493546	-0.501882569	-0.28849237	0.927051002	0.007644663	0.171579401	-2.343638853	0.028644979	-0.39348732	-0.205734218	-0.450156769	0.042293266	0.303241366	0.027293773	-3.116265559	0.002747359	-0.151640903	-0.291969013	-0.348290516	0.450220702	0.139475657	0.095340792	-2.293602805
Potra2n10c20258	2	blue	-0.249345428	-0.318194242	-0.246999446	0.209749843	0.105768386	0.244591204	-2.369877901	0.026690941	-0.048928025	-0.29050725	-0.228733798	0.808507269	0.141559059	0.282340731	-1.63541027	0.152944606	0.217911234	-0.033503257	-0.034450379	0.2748731	0.868238291	0.873031515	0.449225404	0.979903595	0.223325456	-0.023095739	0.0028685	0.262825484	0.908964099	0.989386445	0.596819844	0.825941501	-0.540977927	-0.398011049	-0.311454205	0.003571782	0.0397734	0.138475566	-3.836575315	0.000187143	-0.288106099	-0.422856115	-0.092145663	0.145029883	0.027983935	0.668480502	-2.408563387
Potra2n10c20259	6	red	0.542453438	0.509953866	0.777655311	0.003464476	0.006580174	7.75E-06	6.193082433	8.85E-10	0.582105595	0.611455423	0.78110732	0.00144569	0.000702499	6.64E-06	6.81327327	1.43E-11	0.529253408	0.493484576	0.557444323	0.004529742	0.00890227	0.004654586	4.965005617	1.03E-06	0.510798764	0.50523885	0.578445192	0.006476356	0.007185658	0.003066274	5.021145891	7.70E-07	0.095824476	-0.002774348	0.214362273	0.634463131	0.989042376	0.314487616	0.859104693	0.585424138	0.078402506	0.067664561	0.193534784	0.697488145	0.737366367	0.364873595	0.953212919
Potra2n10c20261	2	blue	-0.347833133	-0.388245338	-0.338989797	0.075426851	0.045369918	0.105136465	-3.186413242	0.00216073	-0.194496274	-0.340928025	-0.337518765	0.330982719	0.081813622	0.106751341	-2.54521151	0.016381735	0.098093198	-0.302920957	0.210807759	0.62642466	0.124566154	0.322770017	-0.039137434	1.453171224	0.089180909	-0.259078871	0.207194837	0.65823344	0.191917997	0.331322673	0.062119942	1.425700974	-0.662186357	-0.332760684	-0.713660696	0.000168227	0.089889866	9.02E-05	-5.721080902	1.59E-08	-0.509866245	-0.320741208	-0.675205814	0.00659102	0.102851351	0.000294607	-4.804953229
Potra2n10c20262	7	black	0.615062524	0.715885548	0.725360695	0.000639728	2.69E-05	6.06E-05	7.153805185	1.27E-12	0.690965701	0.798043072	0.763141757	6.60E-05	6.15E-07	1.44E-05	8.326981433	1.24E-16	0.698576551	0.519305696	0.545678507	5.07E-05	0.0055058	0.005813507	5.814506611	9.12E-09	0.679284784	0.507219714	0.553605127	9.77E-05	0.006925807	0.005009202	5.69186454	1.88E-08	0.083692464	0.226114795	0.183630254	0.678119663	0.256754393	0.390387468	1.409359916	0.238093155	0.114437353	0.314169914	0.228152492	0.569784266	0.110502306	0.283599231	1.89938498
Potra2n10c20265	4	yellow	-0.122672935	-0.513010405	-0.298912585	0.54214371	0.006211118	0.15593548	-2.827097716	0.007045799	-0.093811082	-0.513740835	-0.209691796	0.641631016	0.006125559	0.325397351	-2.487099379	0.019318412	0.262007682	-0.031856671	0.091098878	0.186763662	0.874662432	0.672040615	0.929797541	0.528713879	0.274175784	-0.039197653	0.139999423	0.16637837	0.846087001	0.514100443	1.08067004	0.419765872	-0.553794475	-0.556646871	-0.385655703	0.002727722	0.002565134	0.062715413	-4.714945526	3.63E-06	-0.530403348	-0.645894739	-0.401666827	0.004427038	0.000273771	0.051709713	-5.075514218
Potra2n10c20266	0	grey	0.105978796	0.306050269	-0.278409348	0.598811783	0.12052882	0.187726103	0.445450306	0.983991546	0.241258523	0.490626388	-0.507836897	0.225396132	0.009367962	0.011295575	0.744337465	0.685008512	0.413100413	0.728668982	-0.193120876	0.032220297	1.63E-05	0.365919976	3.411447736	0.000969283	0.439788101	0.742076031	-0.224134651	0.021706596	9.39E-06	0.292394065	3.50210329	0.000692401	-0.49847208	-0.548422856	-0.205069825	0.008136076	0.003057958	0.336416095	-3.921747908	0.000131863	-0.324893451	-0.231101126	-0.399959978	0.098225109	0.24613087	0.052805787	-2.799669701
Potra2n10c20269	2	blue	-0.296140348	-0.478581867	-0.049670441	0.133652297	0.011560417	0.817713926	-2.520307674	0.017587844	-0.19973205	-0.278088981	-0.13295262	0.317872039	0.160169878	0.535704972	-1.771098494	0.114816487	0.073222306	-0.08180318	0.167772153	0.716635852	0.685014897	0.433266535	0.433744617	0.996710855	0.069195514	-0.045162355	0.191658614	0.731637259	0.823006294	0.36963057	0.595121538	0.827643349	-0.513831709	-0.449509027	-0.267766654	0.006114985	0.018656758	0.205868391	-3.780114206	0.000235135	-0.512452814	-0.315012637	-0.468486081	0.006277109	0.109498226	0.020942623	-3.951437898
Potra2n10c20270	2	blue	-0.641123	-0.535433084	-0.634382787	0.00031408	0.004000745	0.000870568	-5.947192321	4.09E-09	-0.491097341	-0.438327877	-0.585825208	0.009289856	0.022198012	0.002630447	-4.726728199	3.42E-06	-0.136970239	-0.20120171	-0.183712483	0.495705437	0.314250179	0.390171593	-1.489961641	0.204351483	-0.146501299	-0.178816179	-0.18041961	0.465897382	0.372171658	0.398869026	-1.441771618	0.224050218	-0.698264152	-0.516898894	-0.630835334	5.12E-05	0.005767	0.000949695	-6.156903985	1.11E-09	-0.614561319	-0.478626848	-0.735277688	0.000648147	0.011551498	4.25E-05	-6.117982035
Potra2n10c20273	7	black	0.673866539	0.513318402	0.740548642	0.000116505	0.006174919	3.50E-05	6.575398328	7.28E-11	0.635749916	0.591394922	0.759635805	0.000365619	0.001159012	1.67E-05	6.825841431	1.31E-11	0.410885692	0.4555144	0.560766882	0.03325037	0.016955078	0.004364963	4.396556399	1.65E-05	0.377910964	0.432278592	0.56876419	0.05195214	0.024331419	0.003729428	4.232066028	3.47E-05	0.412072491	0.057886856	0.168581465	0.032695149	0.774268197	0.431018881	1.892913096	0.087554141	0.340479252	0.1167212	0.18571614	0.082242515	0.562056284	0.384932268	1.871055935
Potra2n10c20274	2	blue	-0.706177786	-0.651155594	-0.666196871	3.86E-05	0.000234661	0.00037943	-6.959728993	5.11E-12	-0.674877075	-0.620455262	-0.664791031	0.000112775	0.000555006	0.000394414	-6.631226136	4.99E-11	-0.287674223	-0.069534714	-0.218027926	0.145660584	0.730369795	0.306083717	-1.655669528	0.146683142	-0.281058262	-0.053897437	-0.207721158	0.155569921	0.78946825	0.330068342	-1.560340038	0.17801932	-0.508644888	-0.676843441	-0.553683459	0.006743786	0.000105818	0.005001746	-5.68466949	1.97E-08	-0.653964231	-0.761625071	-0.714748621	0.000215864	3.94E-06	8.70E-05	-7.573578451
Potra2n10c20275	1	turquoise	0.514734125	0.516540415	0.597898456	0.006010809	0.005806787	0.002030829	5.161263584	3.68E-07	0.648564821	0.414643962	0.540244953	0.00025326	0.031517676	0.006425122	5.141583065	4.09E-07	0.564610673	0.050609377	0.280483554	0.002154429	0.802053111	0.184322377	2.772985816	0.008331681	0.547574295	0.051361204	0.258806631	0.003113131	0.799171161	0.222032143	2.640650692	0.012412048	0.081332216	0.469643255	0.327653633	0.686737624	0.013450262	0.118056452	2.627689305	0.012895049	0.3211385	0.498351254	0.433182801	0.102401801	0.008153961	0.034471813	3.796415093
Potra2n10c20276	4	yellow	-0.378441744	-0.137136002	-0.211148396	0.051596786	0.495178995	0.321970619	-2.12853137	0.049939578	-0.148748139	-0.123116395	-0.118557493	0.459009387	0.540673374	0.581114776	-1.112399469	0.398949649	0.05186161	0.085429474	-0.043597279	0.797254394	0.671802407	0.839700876	0.27892537	1.170453147	0.082759176	0.102147185	-0.014373204	0.681522724	0.612164363	0.946853764	0.496432908	0.929383518	-0.53541351	-0.263002415	-0.367348618	0.004002333	0.185035099	0.077412603	-3.546459328	0.000585668	-0.391041309	-0.162832918	-0.101207969	0.043707606	0.417075471	0.637955903	-1.941605261
Potra2n10c20282	15	midnightblue	0.247814124	0.619839122	0.594083381	0.212654337	0.000564161	0.002206221	4.674895583	4.41E-06	0.484228046	0.775346748	0.640655082	0.010484721	2.04E-06	0.000744492	6.565513969	7.78E-11	0.413656961	0.41394425	0.24929559	0.03196552	0.03183464	0.240091302	3.231055887	0.001850007	0.425132767	0.435564724	0.248722127	0.027063217	0.023152736	0.241210037	3.345758454	0.001230868	-0.235086015	0.37319561	0.360017817	0.237851874	0.055194014	0.083978245	1.46108283	0.215989068	0.04135655	0.585825899	0.439292664	0.837717689	0.001324269	0.031733225	3.333725796
Potra2n10c20283	3	brown	0.562440582	-0.066100778	0.232502116	0.002260307	0.743232507	0.274268037	2.287368294	0.033261503	0.578806485	-0.021190646	0.240957007	0.001561293	0.91644637	0.256694481	2.511599369	0.018027817	0.129287496	-0.508808683	-0.280954748	0.520408923	0.006723127	0.183555118	-2.026348262	0.064093663	0.125429462	-0.502823667	-0.289376143	0.533034644	0.00751354	0.170211786	-2.039275558	0.0621338	0.515812919	0.52364821	0.670966334	0.005888243	0.005059818	0.000332209	5.525710636	4.92E-08	0.698010126	0.569070699	0.682187362	5.17E-05	0.001950139	0.000240716	6.614015442
Potra2n10c20284	12	tan	-0.189573128	-0.007891917	-0.277085664	0.343605277	0.968836437	0.189920642	-1.347224591	0.266861865	-0.163065119	-0.108992269	-0.247984918	0.416402452	0.5883983	0.242653217	-1.476700604	0.209633865	-0.234818346	-0.306208066	-0.276243043	0.238402126	0.120327813	0.191326743	-2.37201064	0.026537372	-0.227637508	-0.331016595	-0.320276246	0.253479033	0.091689906	0.127063904	-2.560742602	0.015667306	-0.037434459	0.34331615	0.046240649	0.852934459	0.079559852	0.830115665	1.050210264	0.440432177	0.189118115	0.345420223	0.200896737	0.344786268	0.077613673	0.346553907	2.144027582
Potra2n10c20285	0	grey	-0.312261787	0.09436958	-0.002910204	0.112800973	0.639639528	0.989232149	-0.667210233	0.756956783	-0.349970175	0.126363581	0.07366746	0.073529732	0.529964382	0.73227959	-0.488252027	0.938057006	-0.086305578	-0.214572692	0.1267849	0.668624343	0.282475456	0.554956293	-0.533767272	0.890253839	-0.119152355	-0.193835129	0.122134455	0.553882479	0.332661268	0.56967627	-0.579927956	0.842944804	-0.035271095	0.382422736	-0.100588811	0.861350182	0.048991987	0.640024041	0.787874498	0.646155179	-0.159034292	0.28428432	0.047460057	0.428170659	0.150679676	0.825701755	0.509500437
Potra2n10c20287	2	blue	-0.571889858	-0.644982665	-0.64716549	0.001829798	0.000281104	0.000630596	-6.176755511	9.81E-10	-0.496620379	-0.601611347	-0.636329397	0.00841381	0.000901856	0.00082961	-5.617328472	2.91E-08	0.037481383	-0.019973314	-0.091196593	0.852752089	0.921231135	0.671707996	-0.197065138	1.265664846	0.047759867	-0.002203865	-0.077947254	0.812998682	0.991295471	0.717330835	-0.079897411	1.404478273	-0.778871484	-0.778012484	-0.695827213	1.71E-06	1.78E-06	0.000159658	-8.339185396	1.12E-16	-0.799243509	-0.807654118	-0.784393926	5.74E-07	3.53E-07	5.72E-06	-9.260764839
Potra2n10c20290	6	red	0.345423749	-0.017046855	0.408018119	0.077610443	0.932744327	0.047785796	2.163898653	0.045708193	0.229654141	-0.185368954	0.250972383	0.249183456	0.354609485	0.236839682	0.828090577	0.611428808	0.392035688	0.183857261	0.313448211	0.043128181	0.358616719	0.135834296	2.610940317	0.013544048	0.365610338	0.148010968	0.290596053	0.060738488	0.461263361	0.168336511	2.34734312	0.028361751	-0.014393083	-0.226985797	0.148435428	0.943196209	0.254877508	0.488804058	-0.303461443	1.142307341	-0.320321409	-0.542895589	-0.143974576	0.103327967	0.003432862	0.502102178	-3.10690225
Potra2n10c20294	4	yellow	-0.388600318	-0.72633679	-0.780988324	0.04515614	1.79E-05	6.68E-06	-6.680221026	3.58E-11	-0.364109315	-0.734434725	-0.80581125	0.061885244	1.29E-05	2.01E-06	-6.829578159	1.28E-11	-0.098040469	-0.38905717	-0.479361892	0.626611021	0.044882187	0.017779267	-2.883489932	0.005899428	-0.102888832	-0.375574986	-0.50066366	0.609570204	0.053538947	0.012707746	-2.927966768	0.005117798	-0.444639743	-0.48739758	-0.341319937	0.020137221	0.009918383	0.102615464	-3.880398582	0.000156428	-0.225197337	-0.485426999	-0.411956072	0.258741099	0.010267398	0.045472279	-3.377591169
Potra2n10c20295	0	grey	0.265672921	0.576363844	-0.175676328	0.180449543	0.001651946	0.41158612	2.201657268	0.041534291	0.230628933	0.661332798	-0.168365797	0.247124299	0.000172698	0.431617227	2.513127727	0.0179499	0.053453162	0.328142263	-0.177125131	0.791165753	0.094715563	0.40767826	0.653329192	0.770316115	0.03562135	0.353192738	-0.200831959	0.859986622	0.070738458	0.346712686	0.616985903	0.805866036	0.089732214	0.361695047	-0.039268893	0.656248113	0.063764881	0.855443437	1.246939423	0.318629565	0.174387562	0.408694914	-0.070530508	0.384321954	0.034295149	0.743297212	1.570272099
Potra2n10c20296	0	grey	0.1211986	0.497990256	0.38036266	0.547045423	0.008207593	0.06672395	3.014098325	0.003866164	-0.114620466	0.405436883	0.204930641	0.569162906	0.035897399	0.336751329	1.472286343	0.211415355	-0.094208606	0.296661755	0.378941732	0.64021328	0.132936998	0.067832717	1.690181031	0.136489989	-0.102083055	0.278629362	0.332803567	0.612388894	0.159325632	0.112050784	1.467368716	0.21341367	0.125438979	0.142221264	-0.123850573	0.533003322	0.479166057	0.564224142	0.440268418	0.989614067	-0.003229956	0.102292621	-0.139306439	0.98724303	0.611655291	0.51620618	-0.092707007
Potra2n10c20300	5	green	-0.537689828	-0.691305954	-0.857856288	0.003821144	6.53E-05	8.42E-08	-7.669952056	2.58E-14	-0.623157634	-0.6813238	-0.79879015	0.000516362	9.14E-05	2.87E-06	-7.474310088	1.16E-13	-0.693793419	-0.505922383	-0.62471911	5.99E-05	0.00709508	0.001100675	-6.061623166	2.02E-09	-0.692066521	-0.510585614	-0.641067993	6.36E-05	0.006502416	0.000736775	-6.144050469	1.21E-09	0.155560396	-0.072533831	-0.2200738	0.438456858	0.719193609	0.301454127	-0.362889121	1.07503157	0.02822703	-0.136468554	-0.271120848	0.888850297	0.497300435	0.2000275	-1.0679438
Potra2n10c20302	5	green	-0.290646402	-0.209227179	-0.622442756	0.141359769	0.294923782	0.001161902	-3.451058778	0.000837588	-0.466075426	-0.459096123	-0.740232423	0.014272847	0.016002475	3.55E-05	-5.465547287	6.92E-08	-0.590140836	-0.482358462	-0.836796779	0.001194578	0.010831251	3.47E-07	-6.753217021	2.17E-11	-0.57786546	-0.495810956	-0.868507871	0.001595695	0.008537687	3.76E-08	-7.066191388	2.39E-12	0.302178151	0.317188155	0.225086042	0.125538858	0.106937463	0.290296304	2.468923784	0.020328012	0.048136859	0.034013376	-0.117798689	0.811548559	0.866249705	0.583554079	-0.083195632
Potra2n10c20304	3	brown	-0.179799956	-0.024106248	0.334873658	0.369503261	0.904998346	0.10970095	0.348876849	1.090772649	-0.234533755	0.077933808	0.283539141	0.238988089	0.699213391	0.179385991	0.325009059	1.117761323	-0.466128317	-0.05837744	0.09673359	0.014260356	0.7724045	0.652959484	-1.364069519	0.258818531	-0.494463088	-0.059858849	0.07891052	0.008747363	0.766784236	0.713979888	-1.523345196	0.191508548	0.428743349	0.169799718	0.439939473	0.025653452	0.397145977	0.031453766	3.096727194	0.002935048	0.26168728	0.273730586	0.348171693	0.187322804	0.167095305	0.095461489	2.56826917
Potra2n10c20307	3	brown	0.282804868	0.096000193	-0.01752393	0.152908478	0.633839074	0.935225356	1.06978477	0.427074299	0.18342915	0.038157115	-0.094544263	0.3597564	0.850126698	0.660349073	0.388985492	1.045930318	-0.342445901	-0.438670079	-0.304973867	0.080375589	0.022082043	0.1473132	-3.241632673	0.001782707	-0.326295737	-0.434646779	-0.303385781	0.096698522	0.023477205	0.149538753	-3.170051068	0.002286182	0.710324712	0.452776109	0.335385371	3.31E-05	0.017714427	0.10912571	4.917026232	1.32E-06	0.725610691	0.449641609	0.401231125	1.84E-05	0.018617732	0.051987807	5.203192528
Potra2n10c20308	6	red	0.510154129	0.584880332	0.761351739	0.006555441	0.001354262	1.55E-05	6.265199261	5.59E-10	0.457653005	0.613145546	0.759767951	0.016380838	0.00067245	1.66E-05	6.184293997	9.36E-10	0.594095089	0.697532983	0.701660087	0.001085534	5.26E-05	0.000133043	6.821714864	1.35E-11	0.56372408	0.669228124	0.7096961	0.002197159	0.000135062	0.000102757	6.579762904	7.07E-11	-0.054794784	-0.117117076	0.064048702	0.786042501	0.560721587	0.766215959	-0.324301557	1.118564612	-0.176955361	-0.059625103	0.068754412	0.377249488	0.76767028	0.749557127	-0.502105677
Potra2n10c20310	2	blue	-0.686882162	-0.64168846	-0.721811526	7.59E-05	0.000309047	6.85E-05	-7.095785815	1.93E-12	-0.652943752	-0.638397178	-0.646478396	0.000222535	0.000339369	0.000641858	-6.51676456	1.08E-10	-0.403686462	-0.105193632	-0.255549545	0.036782632	0.601537847	0.228111581	-2.248171093	0.036847923	-0.427572911	-0.127307227	-0.254635792	0.026103771	0.526871395	0.229836733	-2.39360036	0.025025874	-0.373886391	-0.680392847	-0.612425202	0.054709447	9.42E-05	0.001467325	-5.460110119	7.14E-08	-0.429437223	-0.76281509	-0.688761241	0.025389477	3.73E-06	0.000198032	-6.510659452
Potra2n10c20311	3	brown	0.570525376	0.411321431	0.46564762	0.001887219	0.033045646	0.021839106	4.499763068	1.02E-05	0.562400041	0.346918868	0.407579543	0.002262327	0.076249827	0.048049042	4.053538145	7.57E-05	0.22853659	0.14556642	0.237769438	0.251557983	0.468779166	0.263232364	1.751253787	0.119853306	0.254662364	0.140861972	0.224125904	0.199874715	0.483420148	0.292413396	1.778459251	0.112992688	0.429657869	0.39548146	0.427158902	0.025305999	0.041167293	0.037352334	3.76985094	0.000245018	0.500985602	0.423101873	0.463868292	0.007771422	0.027883343	0.022416724	4.252813739
Potra2n10c20312	4	yellow	-0.161643899	-0.636517589	-0.48516388	0.420531179	0.000357829	0.016257981	-4.076927902	6.85E-05	-0.195296903	-0.688119565	-0.425596977	0.328956939	7.28E-05	0.03812945	-4.239423048	3.36E-05	0.039065597	-0.390597021	-0.471827379	0.846599473	0.043968478	0.019925754	-2.465603055	0.020517423	0.048117797	-0.408294775	-0.470228655	0.81162187	0.034488786	0.020407183	-2.494649403	0.018912245	-0.202351844	-0.352398187	0.114465766	0.311433609	0.071418974	0.594320457	-1.343816964	0.268511373	-0.223439268	-0.399829149	-0.057958368	0.262575964	0.03879497	0.787925688	-2.035591324
Potra2n10c20314	4	yellow	-0.688339048	-0.546081009	-0.739824896	7.22E-05	0.00321229	3.60E-05	-6.780511109	1.80E-11	-0.673743239	-0.539145841	-0.716380341	0.000116968	0.003708953	8.24E-05	-6.538350226	9.33E-11	-0.617921978	-0.209290889	-0.397908985	0.000593499	0.294773418	0.054146631	-3.83692909	0.000186874	-0.601653525	-0.168701019	-0.402700867	0.000900907	0.400252611	0.051054349	-3.656076967	0.000384157	-0.057000403	-0.334965776	-0.412175593	0.777638864	0.087652393	0.045345942	-2.357231497	0.027617647	-0.081741907	-0.316410414	-0.406025653	0.68523894	0.107847762	0.048990856	-2.34907789
Potra2n10c20315	2	blue	-0.739864862	-0.538761072	-0.63314447	1.03E-05	0.003738324	0.000897518	-6.503868832	1.17E-10	-0.693708856	-0.578848543	-0.627840888	6.01E-05	0.001559771	0.001021224	-6.373826899	2.77E-10	-0.2324004	0.029740154	-0.113624667	0.243410948	0.882931348	0.597050746	-0.906521271	0.546990017	-0.219510565	0.035261267	-0.10371697	0.271278091	0.861388445	0.629602159	-0.824202822	0.614736486	-0.634776086	-0.732709869	-0.6870311	0.000375713	1.39E-05	0.000208571	-7.142072364	1.38E-12	-0.647916474	-0.760824705	-0.67244546	0.000258112	4.09E-06	0.000318643	-7.316729016
Potra2n10c20316	3	brown	-0.004661003	-0.081451208	0.211475489	0.981591791	0.686302222	0.321204137	0.332345382	1.109442713	0.04592559	-0.007071991	0.183342906	0.820062852	0.972072845	0.391142373	0.614426734	0.808400061	0.210742245	-0.05954334	-0.069225458	0.291361103	0.767980281	0.747895396	0.257760439	1.194887697	0.170853605	-0.061506462	-0.073928858	0.394178919	0.760546928	0.731363784	0.119752338	1.357019008	-0.14240802	0.086922365	0.319750368	0.478583078	0.666390286	0.127724431	0.734999763	0.693509457	-0.149022606	0.123335895	0.283393671	0.458171658	0.539946292	0.179618908	0.713472172
Potra2n10c20319	7	black	0.694656839	0.668173693	0.771045406	5.81E-05	0.000139628	1.03E-05	7.574553086	5.41E-14	0.581744849	0.646072385	0.731140211	0.00145796	0.000272362	4.94E-05	6.660142543	4.10E-11	0.332914283	0.329292587	0.430797076	0.089732628	0.093495797	0.035590751	3.234535269	0.001827613	0.287439966	0.289959874	0.407203931	0.146003511	0.142344959	0.048275394	2.886135864	0.005850056	0.506753041	0.421706118	0.395789996	0.006986301	0.028458549	0.055559508	4.043883211	7.89E-05	0.406475429	0.429251631	0.382801452	0.035380287	0.025459866	0.06485333	3.662494359
Potra2n10c20322	4	yellow	-0.414637143	-0.113155677	-0.373024826	0.031520753	0.574141872	0.072601806	-2.663044418	0.011615579	-0.451621157	-0.232136626	-0.398028439	0.018042976	0.243961528	0.054067821	-3.228542019	0.001866345	-0.064442505	-0.276218767	-0.11477393	0.749468418	0.163116234	0.593321457	-1.31710866	0.281703307	-0.04499464	-0.275988418	-0.130501416	0.823653411	0.163481763	0.543318318	-1.303318804	0.288698916	-0.402382871	0.157173819	-0.328621991	0.037453155	0.433663033	0.116909651	-1.697850871	0.134303868	-0.537331556	-0.010766537	-0.521689438	0.00384919	0.957493892	0.008933735	-3.331290136
Potra2n10c20323	4	yellow	-0.334336088	-0.357242438	-0.587075845	0.088286981	0.067347188	0.002562072	-3.90558348	0.000140997	-0.151602343	-0.413412585	-0.529413746	0.450337261	0.032077191	0.007805468	-3.306315138	0.001417976	0.119586165	-0.11431634	-0.576070388	0.552429728	0.570195069	0.003218908	-1.762552598	0.116963967	0.124172989	-0.11154291	-0.583135077	0.537177688	0.579646109	0.002782785	-1.76981233	0.115137614	-0.548417051	-0.251042957	-0.039187573	0.003058333	0.206561697	0.855739737	-2.625270344	0.012987029	-0.311884301	-0.34944037	-0.135348608	0.113259878	0.073996606	0.528311778	-2.353250085
Potra2n10c20324	18	lightgreen	0.355716093	-0.064938853	-0.705201113	0.068610305	0.747600275	0.000118852	-1.490411028	0.204174292	0.273263097	0.04902312	-0.681268666	0.167850479	0.808141902	0.000247277	-1.300614016	0.290085911	-0.363646928	-0.152615203	-0.481532141	0.062241865	0.447280906	0.017197212	-2.96576521	0.004528963	-0.314353844	-0.12340229	-0.481542362	0.110282579	0.539726451	0.017194508	-2.718997681	0.00982201	0.603878146	-0.03987437	-0.349207467	0.000852053	0.843461799	0.094413194	0.916150378	0.539382042	0.53795211	-0.006916826	-0.462084448	0.003800724	0.972685362	0.023008133	0.361853522
Potra2n10c20325	1	turquoise	0.599823401	0.542891925	0.69897025	0.000942904	0.003433123	0.000144791	6.09920576	1.60E-09	0.479108158	0.392718304	0.640774187	0.011456419	0.042733958	0.000742259	4.761110961	2.89E-06	0.362499478	0.097217533	0.443899176	0.063133739	0.629522422	0.029785429	2.669735342	0.011386658	0.318115668	0.060991595	0.416099095	0.105859345	0.76249449	0.043133947	2.327167871	0.029934498	0.31530265	0.491793844	0.332491938	0.109154255	0.009175342	0.112407695	3.432559379	0.000896869	0.174398008	0.361065877	0.407676951	0.38429303	0.064261916	0.047990477	2.772242808
Potra2n10c20326	0	grey	-0.343250674	0.081067955	-0.571871534	0.079621006	0.687704923	0.003504524	-2.559282433	0.015733273	-0.232310108	0.035978523	-0.442231254	0.243599323	0.858596535	0.030479335	-1.865495114	0.093168055	0.06438539	-0.009334049	-0.051521661	0.749683475	0.963145261	0.811037521	0.019531254	1.476625957	0.087508632	-0.029519875	-0.056857968	0.664269344	0.883792646	0.7918651	0.01388381	1.483384017	-0.456473828	0.05544078	-0.467125729	0.016695445	0.78357872	0.021368476	-2.63382503	0.012664348	-0.342964972	0.028763537	-0.390279293	0.07988827	0.886750937	0.059367648	-2.064861859
Potra2n10c20327	1	turquoise	0.600899531	0.564622528	0.301310303	0.000918008	0.002153863	0.152483148	4.693434983	4.03E-06	0.600691946	0.540911779	0.277960322	0.000922766	0.003576658	0.188468585	4.524888834	9.06E-06	0.239078365	-0.004611223	-0.023996349	0.229744575	0.981788362	0.911380356	0.625473072	0.797490925	0.215427906	-0.014424973	-0.060930573	0.280515389	0.943070554	0.777310685	0.4249347	1.006326417	0.480402173	0.5515635	0.337735167	0.011204022	0.002860967	0.106512639	4.254784706	3.14E-05	0.442821464	0.568243354	0.377549716	0.020714129	0.001986723	0.068932529	4.310685674
Potra2n10c20328	3	brown	0.275522829	0.291876687	0.54075331	0.16422235	0.139606587	0.006365711	3.323209113	0.001334823	0.315895629	0.27658662	0.543091844	0.108453445	0.162533707	0.006098291	3.411896125	0.00096769	-0.044543331	-0.036039246	0.005910956	0.825395304	0.85836025	0.978131194	-0.216744953	1.24261067	-0.021799617	-0.037945829	0.037110385	0.914053846	0.850947432	0.863314466	-0.071991268	1.413913285	0.349089015	0.490373086	0.563136948	0.074307479	0.009410199	0.004167769	4.326968193	2.27E-05	0.52444676	0.473525668	0.67384551	0.004981233	0.012600183	0.000306247	5.381425497
Potra2n10c20329	2	blue	-0.499730547	-0.561719069	-0.520342265	0.007951746	0.002296485	0.009143723	-4.980751432	9.50E-07	-0.460479065	-0.504157329	-0.381464078	0.01564668	0.007330963	0.065874086	-4.127128633	5.51E-05	-0.152760035	-0.449575717	-0.29690992	0.446844774	0.018637119	0.158860963	-2.67112981	0.011339461	-0.126825239	-0.439936809	-0.247941262	0.528450125	0.021657053	0.242738857	-2.416799389	0.023486466	-0.414087113	-0.201736481	-0.262683031	0.031769717	0.312938625	0.214938588	-2.590597899	0.014371405	-0.284205281	-0.17992558	-0.24816372	0.150798157	0.369163324	0.242302671	-2.055132185
Potra2n10c20330	10	purple	-0.503014458	-0.239405419	-0.615050906	0.007487189	0.229088703	0.001381294	-4.243776895	3.30E-05	-0.597270514	-0.203364226	-0.675679445	0.001004321	0.308967353	0.000290645	-4.807631021	2.29E-06	-0.423784906	-0.161175429	-0.492589981	0.027605304	0.421897036	0.014467608	-3.235937303	0.00181866	-0.443425271	-0.143570881	-0.525311529	0.020521072	0.474961297	0.008388898	-3.373359751	0.001113853	-0.17831983	-0.074037031	-0.223527648	0.373522196	0.713612915	0.293737405	-1.350156632	0.265448619	-0.4097294	-0.174021042	-0.443886554	0.033798573	0.385337626	0.029790632	-3.055969602
Potra2n10c20331	1	turquoise	0.675432138	0.495220065	0.559609647	0.000110771	0.008629082	0.004464065	5.648609628	2.43E-08	0.630758518	0.467196585	0.515603412	0.000419985	0.014009991	0.009915174	5.150461662	3.90E-07	0.145285425	-0.017623702	0.073396025	0.469647145	0.930473791	0.733230935	0.570626659	0.852379115	0.137136211	-0.017023431	0.056109082	0.495178332	0.932836534	0.794548934	0.501344902	0.924192614	0.738820801	0.504273363	0.649066798	1.08E-05	0.007315256	0.000600315	6.433640711	1.87E-10	0.761338118	0.628363848	0.641338812	3.99E-06	0.00044849	0.000731752	7.076752091
Potra2n10c20332	7	black	0.553617723	0.51380497	0.704564373	0.002738081	0.006118095	0.000121301	5.812524537	9.23E-09	0.484416913	0.530672674	0.707851896	0.010450234	0.004403271	0.000109113	5.623454084	2.81E-08	0.477334697	0.591292559	0.638219213	0.011810005	0.00116188	0.000791446	5.506720409	5.48E-08	0.437184783	0.558157438	0.645092458	0.022589002	0.002482447	0.000665106	5.248877171	2.30E-07	0.230799118	-0.104156805	0.046211994	0.246765951	0.605145705	0.830219448	0.50194557	0.923558713	0.09602257	-0.049173699	0.045198405	0.633759619	0.807563434	0.833892251	0.258464451
Potra2n10c20333	9	magenta	-0.446460635	-0.27996498	-0.490924017	0.01957273	0.157252536	0.014854495	-3.671733019	0.000361367	-0.407306783	-0.270974344	-0.497496194	0.034970653	0.171582405	0.013375915	-3.528942372	0.000625836	0.0315703	0.039465768	-0.090651246	0.875780509	0.845046703	0.673565105	-0.041007541	1.450934826	0.018881757	0.080359849	-0.097432888	0.925523819	0.690299241	0.650605774	0.022304393	1.473307717	-0.536431682	-0.466291937	-0.551106128	0.003920405	0.014221771	0.005252003	-4.867165611	1.70E-06	-0.707363039	-0.603829691	-0.751237965	3.69E-05	0.000853092	2.33E-05	-7.206520247
Potra2n10c20335	25	orange	-0.277540634	-0.256393795	0.670271716	0.161029809	0.196728896	0.000338752	0.617034567	0.805817889	-0.205259306	-0.243051431	0.692763095	0.304383432	0.221861673	0.000175417	0.993582338	0.480639369	0.181203859	-0.038559035	0.345342364	0.365714706	0.848565875	0.098369166	1.392844794	0.245500094	0.155909758	-0.071942478	0.351135662	0.437416411	0.72139291	0.092484568	1.238866811	0.32309224	-0.550483705	-0.181418002	0.534287717	0.002927433	0.365138832	0.007156562	-0.702367273	0.723675224	-0.427123034	-0.13834697	0.500449729	0.026278554	0.49134163	0.012751992	-0.230232291
Potra2n10c20336	17	grey60	0.019945403	0.048979849	-0.277988243	0.92134087	0.808308148	0.188422358	-0.574048091	0.848902888	0.211014011	0.261218786	-0.075816416	0.290724929	0.188142472	0.724761373	1.184692526	0.354208558	0.295610023	0.342629953	-0.131682436	0.134382692	0.080202537	0.539643868	1.551689598	0.181104769	0.325271946	0.367301577	-0.085964149	0.097811296	0.059466276	0.689601802	1.853267921	0.09576595	-0.310884239	-0.238986642	-0.080548467	0.114482312	0.22992874	0.708293695	-1.850258264	0.096414503	-0.094971901	-0.158658721	-0.024727306	0.637494507	0.429276325	0.908691724	-0.803875014
Potra2n10c20338	1	turquoise	0.702588803	0.76279847	0.779171088	4.39E-05	3.73E-06	7.25E-06	8.238588378	2.61E-16	0.718243631	0.750296156	0.811058084	2.46E-05	6.58E-06	1.53E-06	8.480641228	3.36E-17	0.562732972	0.382765043	0.489095413	0.002245786	0.04877294	0.015288861	4.451001553	1.28E-05	0.536500475	0.366508787	0.48790497	0.003914922	0.060060034	0.01557718	4.283647994	2.76E-05	0.282721824	0.448717653	0.379746981	0.153034277	0.018891097	0.067202656	3.316136017	0.001369071	0.310060126	0.426829387	0.463519929	0.115496973	0.026393151	0.022531244	3.600764579
Potra2n10c20340	2	blue	-0.68310569	-0.586953742	-0.748906095	8.61E-05	0.001289247	2.55E-05	-6.981006064	4.40E-12	-0.528326584	-0.623057864	-0.714919402	0.004613985	0.000517746	8.65E-05	-6.233746606	6.83E-10	-0.200484981	-0.245129749	-0.33886542	0.316013305	0.217811429	0.105272303	-2.264447643	0.035319895	-0.176327665	-0.21119298	-0.329293482	0.37897135	0.290306462	0.116119212	-2.059603225	0.059154732	-0.657987596	-0.508141772	-0.565149757	0.000191248	0.006807577	0.004006244	-5.629730772	2.71E-08	-0.51944258	-0.59917845	-0.527807694	0.005491251	0.000958104	0.008029728	-5.248663775
Potra2n10c20341	2	blue	-0.391853041	-0.486269817	-0.415085837	0.04323415	0.01011689	0.043696909	-3.924652966	0.000130282	-0.311484756	-0.382772018	-0.390427638	0.113747102	0.048768484	0.059262567	-3.210841883	0.001985201	-0.057155811	-0.1451065	-0.035902296	0.777047653	0.470200269	0.86772534	-0.684304421	0.740674434	-0.061433933	-0.1191632	-0.013247776	0.760821193	0.553846138	0.951010063	-0.559082117	0.864158518	-0.454752026	-0.568351782	-0.53430868	0.017163747	0.001981895	0.007153872	-4.893054484	1.49E-06	-0.523677047	-0.528008067	-0.569829621	0.005056962	0.004643242	0.00365098	-5.12677104
Potra2n10c20343	2	blue	-0.302673761	-0.185693116	-0.033747005	0.124889243	0.353753656	0.875603994	-1.535759426	0.186896092	-0.303420954	-0.193914634	-0.063282273	0.123914519	0.332459142	0.768938979	-1.642931594	0.150595631	0.133242937	0.118101604	0.41429777	0.507616499	0.557408507	0.044138731	1.923129251	0.081695729	0.107967087	0.117213429	0.388669317	0.591932143	0.560396948	0.060517348	1.763734697	0.116664985	-0.612162619	-0.378019271	-0.588239707	0.000689786	0.051879474	0.002499803	-5.032466641	7.26E-07	-0.634668559	-0.42102558	-0.644611192	0.000376842	0.028742462	0.000673346	-5.533113559
Potra2n10c20344	12	tan	-0.098119222	-0.238543793	-0.313971132	0.626332691	0.230819297	0.13514766	-1.866257635	0.093007993	-0.044593186	-0.177182843	-0.211776782	0.825202842	0.37662659	0.320499093	-1.228059508	0.329136945	-0.378605082	-0.136992066	-0.228640202	0.051487817	0.495636102	0.282543125	-2.178434707	0.044060532	-0.341630018	-0.151302949	-0.230482044	0.08114614	0.45124282	0.278577119	-2.103220958	0.053169689	0.316133622	-0.040645489	0.030040656	0.108173115	0.840472375	0.889178977	0.908942074	0.545071055	0.428794359	0.053976243	0.223794612	0.02563397	0.789167245	0.293146122	2.095779414
Potra2n10c20346	6	red	0.375437313	0.623874331	0.649334872	0.053633638	0.000506517	0.000596148	5.34706052	1.34E-07	0.350914871	0.55109745	0.584478426	0.072702859	0.002889494	0.002705804	4.659920208	4.74E-06	0.638612564	0.627315518	0.782722153	0.000337307	0.000461492	6.17E-06	7.159160109	1.22E-12	0.607296461	0.580282958	0.76288956	0.000781471	0.001508606	1.46E-05	6.66406437	4.00E-11	-0.399035595	-0.065840157	-0.19281835	0.039219643	0.744211532	0.366685878	-1.938769782	0.078794066	-0.348698258	0.01104712	-0.21122978	0.074654388	0.956387177	0.321779805	-1.599529064
Potra2n10c20351	1	turquoise	0.268541497	0.082348624	0.292095582	0.175612768	0.683021655	0.166051214	1.847678415	0.096973318	0.080475276	0.019165605	0.163956194	0.689876112	0.924407349	0.443948872	0.736188027	0.692424416	0.329111852	0.111831587	0.189358509	0.093686656	0.578659173	0.375511049	1.830019179	0.100870606	0.318863353	0.108498636	0.198811427	0.104996162	0.590098731	0.351686827	1.813825432	0.104556909	0.001256163	-0.012784247	0.241445922	0.995038517	0.949537194	0.255701048	0.633727139	0.789388366	-0.216430337	-0.099071543	-0.000334598	0.278228981	0.622970961	0.998761942	-0.922661857
Potra2n10c20352	0	grey	0.314748152	-0.123194073	-0.005334267	0.109812622	0.540416016	0.980264349	0.568632031	0.854408824	0.12607237	0.00032093	0.073558915	0.530920629	0.998732412	0.732659978	0.566371747	0.856711645	-0.09028229	0.180672428	0.005049434	0.654269482	0.367146135	0.981317986	0.279685093	1.169578674	-0.078613937	0.223883489	0.039243065	0.696710363	0.261603529	0.855537545	0.536348277	0.887576806	0.350280018	-0.343242201	0.101796137	0.073257742	0.079628923	0.635993703	0.299716799	1.146589776	0.111867755	-0.257036739	0.199866657	0.578535573	0.195569449	0.349083843	0.113895971
Potra2n10c20361	1	turquoise	0.611908574	0.11263288	0.416635557	0.00069433	0.575923588	0.042838205	3.583111511	0.000509288	0.696096954	0.239300898	0.458000635	5.53E-05	0.229298174	0.024409538	4.526032619	9.02E-06	0.667474417	0.396008004	0.463670297	0.00014273	0.040873996	0.022481754	4.895860209	1.47E-06	0.659786941	0.35738968	0.437029166	0.000181063	0.067226294	0.032726798	4.635740865	5.33E-06	0.061457394	-0.249733719	0.101172378	0.760732472	0.209017658	0.638074716	-0.283940647	1.164683799	0.170353486	-0.065037155	0.01491244	0.395585355	0.747230454	0.944862789	0.348984424
Potra2n10c20364	4	yellow	-0.342240705	-0.43528792	-0.404874777	0.080568858	0.023250192	0.049697637	-3.538883809	0.000602734	-0.477156481	-0.50748785	-0.433835552	0.011846033	0.006891248	0.034170582	-4.371929908	1.85E-05	-0.202282315	-0.160533215	0.067088457	0.311603434	0.42377342	0.755442832	-0.87761814	0.570226472	-0.232321671	-0.217204198	0.04432577	0.243575195	0.276472074	0.837057006	-1.200177483	0.345105628	-0.326740383	-0.340889626	-0.50108071	0.0962182	0.081850253	0.012621852	-3.495627834	0.000709422	-0.354718909	-0.416271068	-0.639474777	0.069445332	0.03079042	0.000766934	-4.400565408
Potra2n10c20366	8	pink	-0.347954498	-0.345415312	0.352697827	0.075318118	0.077618173	0.090943741	-1.090150727	0.413470131	-0.422495152	-0.359558446	0.310729874	0.028132213	0.065464969	0.139444065	-1.517415766	0.193742619	-0.678101538	-0.494340812	0.264006216	0.000101568	0.008766596	0.21255242	-3.215012261	0.001956584	-0.658161848	-0.467007204	0.243769977	0.00019024	0.014054108	0.25101277	-3.066956412	0.003243756	0.271147044	0.088956253	0.181702302	0.171298794	0.659043107	0.395468243	1.557862164	0.178898889	0.258763852	0.09744371	0.297122192	0.192478178	0.62872171	0.15854906	1.876181392
Potra2n10c20367	13	salmon	0.013842138	0.546599481	-0.186821662	0.945367314	0.00317756	0.382058672	1.299110467	0.290859032	-0.077772467	0.592067116	-0.145623562	0.699807614	0.001140329	0.4971658	1.343286128	0.268769013	-0.285883381	0.423610138	0.078166977	0.148296918	0.027676232	0.716566028	0.668234007	0.755976346	-0.277477654	0.417824797	0.038647422	0.161128785	0.030108635	0.857708305	0.56689784	0.856175388	0.148402535	0.129000582	-0.376504787	0.460065385	0.521342866	0.069767019	-0.266253695	1.185065748	0.246194888	0.294331323	-0.055210586	0.215755136	0.136155695	0.79777192	1.45150218
Potra2n10c20369	4	yellow	-0.795351653	-0.72456938	-0.873677455	7.14E-07	1.92E-05	2.48E-08	-9.433760784	5.93E-21	-0.719201705	-0.767075649	-0.849234329	2.37E-05	3.05E-06	1.54E-07	-8.934399139	6.14E-19	-0.33189095	-0.527778101	-0.489809172	0.090784134	0.004664463	0.015118095	-4.141465636	5.18E-05	-0.314201321	-0.502267138	-0.491539528	0.110464763	0.00759085	0.014710581	-3.990371695	9.90E-05	-0.605081738	-0.310254524	-0.501026715	0.000826594	0.11525703	0.012632946	-4.441360781	1.34E-05	-0.512760588	-0.393666237	-0.514741165	0.006240611	0.042191255	0.010061172	-4.377808632
Potra2n10c20372	0	grey	-0.324782821	0.44181159	0.237210899	0.09834631	0.021040336	0.264388858	1.051755926	0.439367317	-0.360228687	0.323602111	0.354609474	0.064927929	0.099646824	0.089084411	0.884125739	0.56494251	0.02485018	0.175038139	0.189885917	0.902080198	0.382522916	0.374157947	1.102831086	0.405150789	0.032156096	0.160901406	0.217664009	0.873493638	0.4226971	0.306911786	1.160432368	0.368809222	-0.469051292	0.353885395	0.089283058	0.013583957	0.070149292	0.678232428	-0.158760713	1.310786104	-0.635265863	0.423838007	0.397258704	0.000370606	0.027583783	0.054577221	0.278645871
Potra2n10c20373	1	turquoise	0.775121033	0.771593269	0.771357437	2.06E-06	2.45E-06	1.02E-05	8.710981142	4.52E-18	0.723889626	0.837912539	0.772802902	1.97E-05	4.95E-08	9.59E-06	8.930278573	6.37E-19	0.581497838	0.545334158	0.517269624	0.001466413	0.003262887	0.009638013	5.235383377	2.47E-07	0.564456514	0.562265049	0.523791624	0.002161807	0.002269063	0.008614061	5.256865756	2.20E-07	0.294158737	0.338736437	0.323187437	0.136396289	0.083924365	0.123451967	2.800798169	0.007646459	0.391005303	0.572447263	0.57865471	0.043728702	0.001806777	0.003053107	4.860386355
Potra2n10c20376	1	turquoise	0.715550309	0.673109816	0.758608875	2.72E-05	0.00011937	1.74E-05	7.639281496	3.28E-14	0.800128918	0.78079548	0.790353915	5.46E-07	1.55E-06	4.33E-06	9.100054989	1.35E-19	0.457371097	0.298228835	0.347030048	0.016455604	0.130803921	0.096626947	3.294365485	0.001479662	0.464811325	0.320598192	0.374709589	0.014574096	0.103013538	0.07121865	3.479248944	0.000754232	0.449368723	0.424362023	0.50543335	0.018698129	0.027372132	0.011753557	4.211841622	3.80E-05	0.516234165	0.568677982	0.523971699	0.00584096	0.001967431	0.008587125	5.087999024
Potra2n10c20378	17	grey60	-0.43503274	-0.119317069	-0.039924991	0.02334033	0.553330674	0.853053584	-1.799741194	0.10785227	-0.279943269	0.02090615	0.010937735	0.15728608	0.917564343	0.959545005	-0.740308556	0.688669186	0.071756516	0.443815706	0.365472648	0.722084969	0.020397023	0.079054469	2.622078178	0.013109307	0.081448518	0.483655523	0.38254698	0.686312063	0.010589842	0.065046617	2.850549518	0.006546563	-0.611781141	-0.593590083	-0.430055112	0.000696619	0.001098961	0.03594455	-5.272474915	2.02E-07	-0.593669529	-0.559151557	-0.515881627	0.00109684	0.002429287	0.009868442	-5.341317567
Potra2n10c20379	5	green	-0.225003199	-0.475792948	-0.165383482	0.259162772	0.012124723	0.439937074	-2.606833218	0.013707579	-0.216954317	-0.365791966	-0.101451379	0.277038604	0.060600856	0.637143574	-2.01931859	0.065181175	-0.152903407	-0.3831644	-0.15741937	0.446413261	0.048518361	0.462568288	-2.040315654	0.061978345	-0.175336198	-0.36309259	-0.151747422	0.381700316	0.062671504	0.479046281	-2.023815059	0.064483776	-0.137394753	-0.113007136	0.058127969	0.494357794	0.574647858	0.787318964	-0.569182876	0.853848061	0.040969502	0.099901212	0.191544659	0.839216902	0.620048191	0.36992065	0.932882608
Potra2n10c20381	4	yellow	-0.276597905	-0.671132844	-0.479522933	0.16251586	0.000127148	0.017735533	-4.580747064	6.95E-06	-0.3412508	-0.527470506	-0.548295297	0.081506198	0.004692976	0.005536823	-4.387703513	1.72E-05	-0.648229308	-0.214355777	-0.270349215	0.00025576	0.282973985	0.201361121	-3.60857142	0.000461832	-0.636724554	-0.212736018	-0.292739023	0.000355754	0.286714306	0.165077286	-3.612967287	0.000454069	0.195313636	-0.451662579	-0.27555947	0.32891468	0.018031107	0.192472656	-1.600089146	0.164368213	0.181924442	-0.372358021	-0.339747043	0.363779022	0.055786057	0.104312234	-1.556206005
Potra2n10c20382	11	greenyellow	0.230440184	-0.272821652	-0.346628423	0.247522138	0.168565785	0.097039454	-1.109877004	0.400578046	0.079693482	-0.338247397	-0.372989379	0.692743759	0.084400959	0.072631126	-1.847162234	0.097085447	0.068541992	-0.120063751	0.076068515	0.734081162	0.550832414	0.723880994	0.05629347	1.432662031	0.077031931	-0.155813697	0.057327446	0.702537235	0.437702359	0.790183765	-0.075262083	1.410009284	0.046855199	-0.147530835	-0.457316448	0.816480991	0.462734531	0.024650906	-1.631179432	0.154278696	0.020414466	-0.06900737	-0.422195034	0.919496854	0.732340578	0.039866258	-1.360165707
Potra2n10c20383	0	grey	0.370594016	0.126805493	-0.218132464	0.057049157	0.52851485	0.305846102	0.890953912	0.559430844	0.545302918	0.172133903	-0.132675757	0.003265018	0.390591432	0.536562387	1.90623103	0.084930357	0.295183702	0.007315246	0.060454595	0.134971943	0.971112621	0.779008061	1.063281063	0.431481766	0.293060766	-0.002446171	0.067005622	0.137934129	0.990338487	0.755735831	1.046205812	0.44319903	0.105485241	0.072440202	-0.157040034	0.600524775	0.719541679	0.463661059	0.086315504	1.396823421	0.357780883	0.179290256	-0.124773408	0.066905911	0.370884374	0.561301981	1.26418632
Potra2n10c20387	12	tan	0.174620621	0.392977082	-0.421913488	0.383676921	0.042585258	0.040012745	0.489566247	0.936661299	0.170182122	0.468569792	-0.36276837	0.396067919	0.013693514	0.081467429	0.93401713	0.525442585	-0.217434842	-0.133854186	-0.506019706	0.275949815	0.50565356	0.011640444	-2.535950548	0.016821385	-0.212235017	-0.129481582	-0.537291355	0.287877522	0.519777608	0.006779546	-2.623744877	0.013045335	0.566728248	0.648002395	0.246757742	0.002055251	0.000257464	0.245068066	4.765721059	2.82E-06	0.619180414	0.672564898	0.240678589	0.000574096	0.00012147	0.257261316	5.107762266
Potra2n10c20388	2	blue	-0.684373324	-0.546370553	-0.753021331	8.26E-05	0.003192855	2.17E-05	-6.840768978	1.18E-11	-0.647025317	-0.616803777	-0.700004286	0.000264914	0.000611218	0.000140171	-6.649927434	4.40E-11	-0.213755425	-0.165400448	-0.4296401	0.284356673	0.409667186	0.036143656	-2.352830805	0.027946664	-0.209655774	-0.164202045	-0.409637027	0.293913174	0.413115842	0.046823822	-2.271133527	0.034708344	-0.539644906	-0.365953881	-0.405414503	0.003671149	0.060478365	0.049365195	-4.015119337	8.91E-05	-0.587969959	-0.53055153	-0.520315769	0.001258381	0.004413948	0.009147894	-5.215005452
Potra2n10c20389	5	green	-0.27114265	-0.540321812	-0.622805824	0.171306006	0.0036204	0.001151945	-4.523855722	9.11E-06	-0.232952214	-0.552690964	-0.718444714	0.242261793	0.002792949	7.68E-05	-4.930514708	1.23E-06	-0.534751021	-0.502890637	-0.525081519	0.00405642	0.007504281	0.008422655	-4.899265037	1.44E-06	-0.517088303	-0.521721389	-0.545361318	0.005746072	0.005253772	0.005847818	-4.97946211	9.56E-07	0.29789852	-0.062212901	-0.219596713	0.131251454	0.757877031	0.302529826	0.102502832	1.377536348	0.293688594	-0.144677346	-0.349422089	0.137053253	0.471528322	0.094197055	-0.534915983
Potra2n10c20390	5	green	-0.802659107	-0.497356062	-0.827782449	4.73E-07	0.008302529	6.00E-07	-7.966720789	2.44E-15	-0.694059061	-0.45048373	-0.764365761	5.93E-05	0.018371416	1.37E-05	-6.597259408	6.28E-11	-0.441274265	-0.221257787	-0.380490724	0.021215605	0.267385359	0.066624706	-3.102154141	0.002881768	-0.427923561	-0.192745321	-0.384185913	0.025968193	0.335439364	0.063809458	-2.980357461	0.004318683	-0.440646147	-0.248116477	-0.546604924	0.021422001	0.212078702	0.005714259	-3.758481611	0.000256421	-0.424815156	-0.353866714	-0.504499778	0.027190172	0.070165133	0.01193552	-3.88080452
Potra2n10c20391	1	turquoise	0.443880743	0.543078056	0.360555859	0.020376419	0.003419887	0.083482576	4.156096179	4.86E-05	0.564370555	0.711627564	0.514609258	0.002165931	3.15E-05	0.010083663	5.956658032	3.86E-09	0.572676915	0.463996214	0.370729245	0.001797366	0.01477112	0.074519209	4.385134109	1.74E-05	0.588721414	0.497047812	0.410949925	0.001235969	0.008349004	0.04605486	4.707702083	3.76E-06	0.018615517	0.084035176	0.124648886	0.926571154	0.676871569	0.561695881	0.636222188	0.78694742	0.001030112	0.26623663	0.130358275	0.995931346	0.179491808	0.54376445	1.145537414
Potra2n10c20392	4	yellow	-0.605931824	-0.72468694	-0.749301662	0.000809013	1.91E-05	2.51E-05	-7.306745615	4.11E-13	-0.588256375	-0.747244962	-0.728265736	0.001249798	7.52E-06	5.47E-05	-7.244108813	6.53E-13	-0.181798056	-0.394522534	-0.307722978	0.364118094	0.04170573	0.143516408	-2.59612344	0.014142328	-0.175450911	-0.394167352	-0.297655293	0.381383998	0.041906579	0.15776765	-2.545969075	0.016346226	-0.48862712	-0.352567381	-0.528812152	0.00970568	0.071273643	0.007888853	-4.199313405	4.02E-05	-0.513358927	-0.436715764	-0.504497541	0.006170169	0.022751044	0.011935959	-4.492889688
Potra2n10c20393	4	yellow	-0.203886851	-0.127422249	-0.367927608	0.307698946	0.52649498	0.076911118	-2.012140919	0.066307626	-0.092005525	-0.275356588	-0.29180918	0.648085774	0.164487355	0.166486008	-1.896166113	0.086907124	-0.089854219	0.037609444	0.014646283	0.655809064	0.852254421	0.94584546	-0.111802764	1.366469694	-0.064782537	0.022780805	0.059639027	0.748188466	0.910200497	0.781918715	0.040195686	1.451905675	-0.282972628	-0.245044251	-0.527698952	0.15265457	0.217977058	0.008045104	-3.151329744	0.002437933	-0.119621176	-0.305596843	-0.335808954	0.55231256	0.121107783	0.108651221	-2.204346498
Potra2n10c20395	4	yellow	-0.078187981	-0.107302693	-0.581978226	0.698277616	0.594227208	0.00285056	-2.339168431	0.028990077	0.035324544	-0.196636223	-0.554112527	0.861142075	0.325585045	0.004961073	-2.163718255	0.045728969	0.070977254	0.050299739	-0.085475249	0.724987313	0.803240771	0.691282187	0.118530023	1.358471562	0.083285378	0.049036559	-0.10754302	0.679603273	0.808090268	0.61694796	0.090293915	1.392080483	-0.174160032	-0.155837204	-0.63519823	0.384952286	0.437632375	0.000853204	-2.99272666	0.004147459	0.015434884	-0.195454755	-0.483868045	0.939091888	0.328558428	0.016588178	-1.956915138
Potra2n10c20396	2	blue	-0.444299999	-0.259060163	-0.571696282	0.020244005	0.191951232	0.003516896	-3.904236366	0.000141785	-0.406764477	-0.232870003	-0.576677769	0.035237431	0.242432769	0.003179272	-3.711531542	0.000309013	-0.479850782	-0.377394293	-0.568285095	0.011310998	0.05229989	0.003765164	-4.401888375	1.61E-05	-0.448307993	-0.341618131	-0.57388117	0.019013349	0.081157409	0.003365262	-4.18967241	4.19E-05	-0.017215555	0.024535264	0.018158632	0.932080251	0.90331534	0.932884336	0.070318701	1.415909997	-0.071322703	-0.028460222	-0.119590128	0.723700234	0.88793772	0.577802341	-0.613829745
Potra2n10c20397	2	blue	-0.283960775	-0.452793122	-0.193309347	0.151165101	0.017709624	0.365443296	-2.782378671	0.008094306	-0.255376124	-0.391481968	-0.16313297	0.198573742	0.043450078	0.446271579	-2.393453413	0.025035901	0.181507389	-0.119411737	0.131236201	0.364898606	0.553013646	0.541030857	0.540923556	0.882840411	0.200516344	-0.095103214	0.180636774	0.315936028	0.637027244	0.398292115	0.806013545	0.630352559	-0.601790621	-0.526489577	-0.446511996	0.000897827	0.004784896	0.028723843	-4.999333999	8.63E-07	-0.683693078	-0.54360624	-0.527041071	8.45E-05	0.003382565	0.008138649	-5.75915534
Potra2n10c20399	2	blue	-0.295102994	-0.539146688	-0.662436987	0.135083706	0.003708888	0.000420655	-4.777244171	2.67E-06	-0.2300297	-0.431624039	-0.575531336	0.248388795	0.024571924	0.003254436	-3.78529375	0.000230291	-0.008817835	-0.279470014	-0.398784798	0.965182241	0.158018555	0.053570872	-1.997593735	0.068641085	0.034965551	-0.263865968	-0.379812837	0.862539993	0.183543522	0.067151326	-1.761967301	0.117112233	-0.392011939	-0.296213239	-0.276512052	0.043141948	0.133552133	0.19087707	-2.845937574	0.006642131	-0.333163262	-0.165456928	-0.213161973	0.089478191	0.409505051	0.317269783	-2.068218774
Potra2n10c20400	2	blue	-0.692441178	-0.691685584	-0.652997825	6.28E-05	6.44E-05	0.000541667	-7.032101907	3.05E-12	-0.637480372	-0.695753744	-0.639648345	0.000348266	5.59E-05	0.000763598	-6.707689368	2.97E-11	-0.20639595	-0.332858666	-0.153777913	0.301654501	0.089789539	0.473113368	-2.023190257	0.064580304	-0.197610391	-0.340121814	-0.171906921	0.323145769	0.082585342	0.4218496	-2.070826068	0.05756258	-0.601771154	-0.536564621	-0.660122729	0.000898264	0.003909815	0.000447915	-5.886568336	5.91E-09	-0.701684821	-0.615505431	-0.762718826	4.54E-05	0.000632369	1.47E-05	-7.300446758
Potra2n10c20401	9	magenta	-0.566496572	-0.550176804	-0.730218246	0.002065907	0.002946563	5.10E-05	-6.156416954	1.12E-09	-0.569126378	-0.583411282	-0.716763117	0.001947697	0.001402024	8.13E-05	-6.232554505	6.88E-10	-0.108194521	-0.205236214	-0.240505293	0.591147381	0.304439031	0.257614537	-1.578862915	0.171551256	-0.101711849	-0.161074574	-0.246126375	0.613689229	0.422191405	0.246316562	-1.444186519	0.223029774	-0.535841715	-0.464128189	-0.633305643	0.003967702	0.014739071	0.000893971	-5.20058021	2.98E-07	-0.610591323	-0.57531515	-0.737205521	0.000718309	0.001692237	3.96E-05	-6.498526797
Potra2n10c20402	26	darkorange	-0.240293033	0.030380502	0.096145854	0.227314999	0.8804283	0.654940185	-0.358600776	1.07984065	-0.346455948	0.022245016	0.030506547	0.076669136	0.912304423	0.887470853	-0.896438431	0.555027975	-0.139074947	0.411062655	0.088183461	0.489042022	0.033167105	0.681991853	1.09652088	0.409276337	-0.146592737	0.419245231	0.09175301	0.46561602	0.029496038	0.669815105	1.112652444	0.398786591	-0.088911438	-0.424843377	-0.00013701	0.659204669	0.027178872	0.999493043	-1.567109814	0.175633539	-0.458829413	-0.573878928	-0.347930409	0.016071854	0.00174879	0.09570693	-4.300454122
Potra2n10c20403	4	yellow	-0.438413687	-0.596986936	-0.373843823	0.022168885	0.001011352	0.071926896	-4.408865166	1.56E-05	-0.261621678	-0.536419462	-0.279061044	0.18743743	0.00392138	0.186652072	-3.278996165	0.001562656	0.258328285	-0.151546643	0.226339117	0.193254579	0.450505661	0.287547754	0.94587189	0.516320899	0.245800993	-0.150969441	0.220267336	0.216514031	0.452252698	0.301018433	0.891654254	0.558867421	-0.743589459	-0.527483288	-0.541323183	8.81E-06	0.004691789	0.006299658	-6.101479929	1.58E-09	-0.550414996	-0.632460016	-0.512053723	0.002931706	0.000400707	0.01052767	-5.47032724
Potra2n10c20404	0	grey	-0.273375413	0.112068934	-0.178769718	0.167668827	0.577848283	0.403267338	-0.974246793	0.494901024	-0.316913143	0.023634158	-0.13963353	0.107258692	0.906850796	0.515211744	-1.259843466	0.311588754	-0.090956513	0.019565892	0.236945018	0.651847401	0.922833124	0.264940526	0.447272189	0.982017817	-0.099943882	0.018256302	0.234323832	0.619898024	0.927984421	0.270418591	0.409791844	1.022937974	-0.226482229	0.210900483	-0.428114109	0.25596153	0.290990578	0.036883292	-1.286387931	0.297461563	-0.209017134	0.066105171	-0.386036579	0.295419855	0.743216007	0.062434272	-1.523821615
Potra2n10c20406	2	blue	-0.37668962	-0.168440784	-0.000632528	0.052777117	0.400990442	0.997659561	-1.636358125	0.152646987	-0.348571218	-0.100817465	-0.024455968	0.07476744	0.616826938	0.909689655	-1.408514929	0.238467974	0.095872045	0.310907378	0.348774987	0.634294165	0.114453918	0.094849854	2.191692808	0.042602543	0.109637754	0.337940068	0.370684247	0.586177995	0.084701516	0.074557174	2.387235126	0.025463446	-0.516894541	-0.552150795	-0.445912833	0.005767482	0.002825362	0.028964565	-4.744247134	3.14E-06	-0.706066789	-0.6881499	-0.647525016	3.87E-05	7.27E-05	0.000624771	-7.063923983
Potra2n10c20407	3	brown	0.3899656	0.30154231	0.385441341	0.044341348	0.126375895	0.062874071	3.187679115	0.002151294	0.257810327	0.29067775	0.436634352	0.194180648	0.141314901	0.032902611	2.892962134	0.00572441	-0.198860299	-0.019880564	-0.117150477	0.320032476	0.921595803	0.585641375	-0.957918348	0.5071559	-0.191135556	-0.035267866	-0.114663162	0.339568476	0.861362752	0.593680461	-0.972363955	0.496304276	0.716804869	0.456777486	0.636905825	2.60E-05	0.016613957	0.000817805	6.063920366	1.99E-09	0.682198743	0.451248741	0.828363846	8.88E-05	0.018149978	5.79E-07	7.012326387
Potra2n10c20410	20	royalblue	-0.046144391	0.28250129	0.354126475	0.819219474	0.153368714	0.089551481	1.707387371	0.131625114	-0.015918862	0.371298667	0.244680186	0.937185695	0.056541948	0.249191924	1.755985446	0.118636341	0.354788309	0.682685494	0.450144484	0.069386966	8.73E-05	0.027298495	4.791708712	2.48E-06	0.35533585	0.685421311	0.471502839	0.068927797	7.97E-05	0.020022731	4.881800734	1.58E-06	-0.33434452	-0.351417793	-0.128345291	0.08827846	0.072265584	0.550056278	-2.412857199	0.023742029	-0.492819891	-0.331431902	-0.340553694	0.009008801	0.09125883	0.103439486	-3.513088778
Potra2n10c20411	2	blue	-0.462060841	-0.442506161	-0.532484763	0.015247757	0.020815531	0.007391149	-4.42286081	1.46E-05	-0.340247588	-0.318470867	-0.432712086	0.082464586	0.105448621	0.034690343	-3.229882339	0.001857618	-0.016859961	-0.067397382	-0.216817217	0.93348007	0.738367618	0.30884394	-0.840142843	0.601242451	0.008364552	-0.014127343	-0.166535315	0.966971069	0.944243363	0.436713682	-0.471857598	0.955542654	-0.541165001	-0.438786031	-0.416618936	0.003558022	0.02204286	0.042847344	-4.308926456	2.46E-05	-0.549021031	-0.466608409	-0.423192536	0.003019569	0.014147385	0.039350662	-4.463839721
Potra2n10c20416	2	blue	-0.553817027	-0.367804083	-0.584691492	0.002726403	0.059092298	0.002693761	-4.728083416	3.40E-06	-0.42037853	-0.301135343	-0.483073456	0.029014522	0.126913773	0.016793341	-3.617895252	0.000445513	-0.096540844	-0.027688583	-0.155717123	0.631920488	0.890957979	0.467482478	-0.784653314	0.648985293	-0.089971651	0.013558506	-0.137538315	0.655386575	0.946485171	0.521597663	-0.596118685	0.826643914	-0.589638521	-0.390074885	-0.546976648	0.001209086	0.044276635	0.005674837	-4.806546843	2.30E-06	-0.505949421	-0.384475824	-0.496041276	0.007091517	0.047689721	0.01369235	-4.251977274
Potra2n10c20418	7	black	0.332708304	0.003692257	0.398971101	0.089943534	0.985417314	0.053449012	2.153032448	0.046974193	0.34957384	-0.090056602	0.466800899	0.073878776	0.65508101	0.021471191	2.163045121	0.045806564	0.711975924	0.185073001	0.602871345	3.11E-05	0.355391906	0.001820152	5.002336045	8.50E-07	0.700831382	0.127834795	0.613791736	4.68E-05	0.525145966	0.001421996	4.815631414	2.20E-06	-0.26996233	-0.214071148	-0.178168141	0.173250984	0.283628989	0.404877723	-1.91448444	0.083337428	-0.262853627	-0.301786163	0.029528389	0.185292941	0.126054401	0.891057689	-1.596219954
Potra2n10c20419	0	grey	0.066166241	-0.374930992	0.162929114	0.742986655	0.053983014	0.446847746	-0.501341761	0.92419593	0.025071408	-0.438098945	0.020699937	0.901212645	0.022275872	0.923516646	-1.22796076	0.329192548	0.124678028	-0.213104822	0.228567795	0.535510569	0.285859929	0.28269976	0.367135951	1.070276418	0.073267254	-0.20492997	0.260267181	0.71646897	0.305176988	0.219341367	0.333206613	1.10846749	-0.274945376	-0.210007182	-0.182658551	0.165144165	0.293086197	0.392943592	-1.930307973	0.080353035	-0.362247443	-0.274101195	-0.424764816	0.063330957	0.166498335	0.038548667	-3.135519973
Potra2n10c20422	3	brown	0.26992074	0.492338456	0.248615412	0.173319799	0.009086626	0.241418597	3.043023215	0.003513214	0.231210418	0.459095509	0.187105072	0.245901309	0.016002635	0.381323976	2.624764163	0.01300635	-0.070017476	0.092924329	-0.072270202	0.728567084	0.644797965	0.737180854	-0.129479187	1.345467739	-0.061834856	0.09701517	-0.123754748	0.759305468	0.630239179	0.564527962	-0.234643781	1.221727838	0.415166875	0.388153979	0.419710184	0.031282462	0.045425066	0.041173822	3.669364345	0.000364731	0.36545993	0.388801979	0.476542334	0.060852647	0.045035051	0.018559317	3.694920814
Potra2n10c20423	9	magenta	-0.150633141	-0.124639092	-0.107411871	0.453272244	0.535639008	0.617380001	-1.091856779	0.412344086	-0.246873806	-0.163774319	-0.208862786	0.214451326	0.414350611	0.327357453	-1.778816979	0.112904659	-0.208287936	0.2359417	0.08131738	0.297146105	0.236098477	0.705629572	0.30467493	1.140920618	-0.181729181	0.235073844	0.050264674	0.364302953	0.237876877	0.815569467	0.297263903	1.149397557	0.078684841	-0.30565333	-0.331893179	0.696449598	0.121035546	0.113095797	-1.618000193	0.158493834	0.067987743	-0.507853708	-0.371227317	0.736155808	0.00684433	0.07409996	-2.475239981
Potra2n10c20424	3	brown	0.450190477	0.507768165	0.42124773	0.018456885	0.006855276	0.040360824	4.232126309	3.47E-05	0.348926333	0.442881578	0.341070751	0.074451755	0.020694842	0.102882906	3.38712641	0.001059433	-0.050682895	-0.038574292	-0.158870231	0.801771185	0.848506635	0.458401073	-0.691742067	0.733648986	-0.044393707	-0.045384807	-0.169182223	0.825972979	0.822148157	0.429354504	-0.721937995	0.7054989	0.718976875	0.730034067	0.725691738	2.39E-05	1.55E-05	5.99E-05	7.785432349	1.04E-14	0.695835814	0.74457689	0.762229494	5.58E-05	8.44E-06	1.50E-05	7.96558204
Potra2n10c20425	19	lightyellow	0.101498957	0.167590531	0.31452928	0.614435503	0.40340646	0.134417522	1.664045793	0.144154918	0.115191797	0.094294492	0.290857552	0.567226155	0.639907135	0.167936412	1.418085994	0.23424849	-0.034093385	0.15767357	0.438563574	0.865937881	0.432183957	0.032050602	1.634523432	0.153223485	-0.011547726	0.150130108	0.484782169	0.954412815	0.454799534	0.016354684	1.836478031	0.099430483	-0.078185978	-0.007748726	-0.30892223	0.698284988	0.969401606	0.141882178	-1.113347527	0.398338803	-0.101140702	-0.026084243	-0.090142004	0.615692184	0.897242209	0.675300936	-0.613055689
Potra2n10c20426	1	turquoise	0.502348829	0.499770706	0.516062421	0.00757946	0.007945922	0.009838172	4.725754256	3.44E-06	0.725683356	0.587079014	0.64691009	1.84E-05	0.001285407	0.000634762	6.682937854	3.51E-11	0.685437138	0.289963292	0.315353291	7.97E-05	0.142340043	0.133344785	4.16872473	4.59E-05	0.693308078	0.295203902	0.362778994	6.09E-05	0.134943981	0.081457842	4.373728807	1.83E-05	-0.13705821	0.234544367	0.165550985	0.495426018	0.238966223	0.439467533	0.744233187	0.68510312	0.091824523	0.385986568	0.22288819	0.648734226	0.046749014	0.295156727	2.054836841
Potra2n10c20427	3	brown	0.656166275	0.352808989	0.532740481	0.000202067	0.071066505	0.007357492	4.941792872	1.16E-06	0.704167534	0.341449438	0.513951937	4.15E-05	0.081317445	0.01019636	5.092700539	5.29E-07	0.449288262	-0.040079901	-0.002086195	0.018721889	0.842664801	0.992280901	1.275221728	0.303346159	0.456774859	-0.026391228	0.028023973	0.01661466	0.896039263	0.896578304	1.42353373	0.231872237	0.274258192	0.477032196	0.685001744	0.166245902	0.011871213	0.000221552	4.581733905	6.92E-06	0.460143595	0.631351773	0.775820871	0.015732382	0.000413174	8.41E-06	6.385117959
Potra2n10c20428	5	green	-0.160575164	-0.659236251	-0.506248069	0.423650716	0.000184128	0.011596634	-4.262523098	3.03E-05	-0.181088385	-0.643923606	-0.404315154	0.366025462	0.000289835	0.050044174	-3.89769904	0.000145666	-0.527385509	-0.553604168	-0.647740492	0.004700881	0.002738877	0.000621302	-5.582149586	3.56E-08	-0.515306037	-0.558057997	-0.622774141	0.005945566	0.002487819	0.001152811	-5.439477316	8.02E-08	0.322763575	-0.141097677	0.193189823	0.100578231	0.482681101	0.365745553	1.086048513	0.416186295	0.260136968	-0.290676048	0.144358393	0.19004468	0.141317337	0.500951041	0.298269456
Potra2n10c20429	4	yellow	-0.200707307	-0.250692459	-0.261468403	0.315465741	0.207217249	0.21714473	-2.051703051	0.060297795	-0.046914013	-0.187976099	-0.16987362	0.816254496	0.347761063	0.427443325	-1.149222361	0.375696454	-0.212428473	-0.339788514	-0.135336932	0.287428006	0.082905996	0.528347689	-2.012953895	0.06617922	-0.20337475	-0.305908092	-0.106841058	0.308941779	0.120710142	0.619261844	-1.798114027	0.10823841	0.085547545	0.057811985	-0.232022981	0.67137378	0.774552734	0.275286244	-0.225340459	1.232571641	0.316074565	0.150135343	0.058469254	0.108242628	0.454783625	0.786098432	1.539996647
Potra2n10c20430	7	black	0.675833645	0.280012113	0.66569573	0.000109342	0.157179731	0.000384714	5.376157357	1.14E-07	0.635319307	0.413087166	0.654228572	0.000370052	0.032226381	0.000524355	5.553560934	4.20E-08	0.397286695	0.285509763	0.462314548	0.040168648	0.148851212	0.022931146	3.416096844	0.000952885	0.360203258	0.25658518	0.441416378	0.064948242	0.196383271	0.030823008	3.129843598	0.002623491	0.344127648	-0.039035156	0.190612496	0.078804889	0.846717617	0.372298459	1.445501982	0.222475405	0.315252159	0.125745209	0.184550654	0.109214083	0.531995903	0.38797499	1.812623898
Potra2n10c20432	2	blue	-0.072163896	-0.188924859	0.151892762	0.720569179	0.345288598	0.47862036	-0.346156966	1.093837131	0.148977081	-0.122769217	0.177348102	0.458310555	0.541824315	0.407078671	0.562476655	0.860686957	0.313149982	-0.305376876	0.147377942	0.11172663	0.121389384	0.491940445	0.426841485	1.004242182	0.311049293	-0.258762584	0.16426895	0.114279888	0.192480434	0.443068127	0.61323789	0.809578582	-0.397419325	0.056410908	-0.110726396	0.040096045	0.779882554	0.606499162	-1.352176884	0.264478105	-0.266971607	-7.58E-05	-0.21971181	0.178248426	0.999700653	0.302270097	-1.394877979
Potra2n10c20433	19	lightyellow	-0.174791291	0.284722759	0.317374335	0.383204952	0.150023651	0.130739801	1.225657794	0.330491219	-0.15106059	0.293600019	0.272374988	0.451976574	0.137177282	0.197872775	1.190501491	0.350774016	-0.131624979	0.3473414	0.534308867	0.512830392	0.075868635	0.007153848	2.278421378	0.034052226	-0.073834965	0.364334754	0.56517412	0.714362265	0.061711948	0.004004322	2.623067048	0.013071318	-0.16437305	-0.040154258	-0.319101715	0.412622757	0.842376502	0.128542583	-1.49022135	0.204249067	-0.311299355	-0.162413776	-0.180842158	0.113973714	0.418291846	0.397746928	-1.897692357
Potra2n10c20436	25	orange	0.068305778	-0.062364162	0.354302386	0.734965128	0.757305707	0.08938116	1.02015224	0.461484396	0.090940786	-0.046111562	0.348692487	0.651903857	0.819346	0.094933323	1.115637087	0.396866266	0.33487258	0.331867176	0.469012506	0.087746095	0.090808673	0.020779683	3.379033118	0.001091119	0.338694909	0.326179462	0.506526096	0.083964757	0.096824423	0.01154348	3.50641517	0.000681279	-0.464396185	-0.418211065	-0.260283664	0.014674168	0.029941041	0.219311124	-3.459312221	0.000812335	-0.453261623	-0.323696992	-0.200257491	0.017577789	0.099541842	0.348122651	-2.930054323
Potra2n10c20438	3	brown	0.745314009	0.674056527	0.609731491	8.18E-06	0.000115796	0.001560306	7.058383744	2.53E-12	0.76045665	0.640463393	0.638353415	4.16E-06	0.000320043	0.000788794	7.115479765	1.67E-12	0.45455956	0.109380516	0.199830741	0.017216759	0.587062391	0.349172252	2.281304029	0.033795694	0.455124803	0.126142109	0.223154472	0.017061452	0.530691553	0.294565176	2.398551706	0.024690079	0.351234593	0.755304168	0.565807137	0.072424637	5.26E-06	0.003954648	5.639750007	2.55E-08	0.593175892	0.836103069	0.809490554	0.001110081	5.63E-08	1.66E-06	8.505790674
Potra2n10c20439	0	grey	0.146675805	-0.361344079	-0.026275126	0.465360487	0.064041772	0.903001723	-0.737113051	0.691580405	0.169404488	-0.315263503	-0.007141454	0.398261934	0.109200639	0.973580125	-0.467725908	0.959970917	-0.100770103	-0.36333871	-0.216266104	0.616993277	0.062480466	0.31010544	-1.98600027	0.070549941	-0.078793892	-0.359005482	-0.167596798	0.696048604	0.06591062	0.43375437	-1.770786446	0.114894331	0.320635378	0.046909614	0.279286686	0.102971349	0.816271437	0.186281187	1.871893677	0.091831972	0.351523245	0.152408395	0.417782194	0.072174154	0.447904058	0.042211428	2.708451119
Potra2n10c20440	5	green	-0.788428284	-0.694330208	-0.790068424	1.04E-06	5.88E-05	4.39E-06	-8.454704922	4.20E-17	-0.740689893	-0.722790958	-0.800913139	9.96E-06	2.06E-05	2.59E-06	-8.367088686	8.86E-17	-0.321518225	-0.340190072	-0.316806735	0.1019735	0.08251979	0.131467661	-2.873547273	0.006088355	-0.326052861	-0.325299665	-0.329021064	0.096961644	0.097781042	0.116439414	-2.876760374	0.006026709	-0.546845161	-0.421733304	-0.59151885	0.003161216	0.028447255	0.00233123	-4.911991104	1.35E-06	-0.509549094	-0.441066288	-0.654779393	0.006630406	0.021283765	0.000516763	-5.111786552
Potra2n10c20442	4	yellow	-0.576120976	-0.552390605	-0.543503948	0.001661203	0.002810933	0.006052154	-5.340065184	1.39E-07	-0.531441568	-0.547873582	-0.496437665	0.004336018	0.003093575	0.013605535	-4.960418664	1.06E-06	-0.231742686	-0.077205383	-0.34725916	0.24478533	0.701897564	0.096392212	-1.885855052	0.088971735	-0.227691049	-0.122026928	-0.323621677	0.253364366	0.544288954	0.122919658	-1.932083886	0.080023729	-0.429299449	-0.701130497	-0.204168286	0.025441716	4.63E-05	0.338591057	-4.395987822	1.65E-05	-0.322257495	-0.62661267	-0.116255316	0.101143502	0.000470392	0.58852915	-3.405027196
Potra2n10c20444	1	turquoise	0.821861439	0.701669538	0.7796392	1.47E-07	4.54E-05	7.10E-06	8.69746038	5.09E-18	0.85041998	0.747443457	0.790659055	1.95E-08	7.46E-06	4.27E-06	9.328664554	1.61E-20	0.519009802	0.316887055	0.375151883	0.005537362	0.107289201	0.070858885	3.67527176	0.000356395	0.523136185	0.310721669	0.382456911	0.005110756	0.114681947	0.065115135	3.694977773	0.000329859	0.466802043	0.536670437	0.518237095	0.014102031	0.003901402	0.009480047	4.74533333	3.12E-06	0.475793199	0.552600297	0.56176817	0.012124672	0.002798368	0.004280717	5.010590539
Potra2n10c20445	3	brown	0.571186136	0.41678052	0.482311672	0.001859222	0.030565513	0.016991973	4.57981811	6.98E-06	0.525273719	0.400938746	0.548286325	0.004900946	0.038207319	0.005537753	4.578831648	7.01E-06	0.207755676	-0.025678571	0.04728054	0.298410126	0.898832207	0.826351236	0.66258619	0.761393426	0.200218006	-0.065831259	0.039424612	0.316671608	0.744244965	0.854876115	0.502398055	0.92308132	0.463378254	0.609212652	0.601755988	0.014921952	0.000744175	0.001865705	5.37536453	1.15E-07	0.616098743	0.634384736	0.751227579	0.000622626	0.000379838	2.33E-05	6.878444366
Potra2n10c20446	17	grey60	0.250066446	-0.32056266	0.034869143	0.208391632	0.103053862	0.871500547	-0.127210394	1.348160818	0.403732214	-0.133091319	0.139646087	0.036759274	0.508103979	0.515173588	1.229974498	0.328059982	0.447639439	0.063528	0.007982318	0.019214254	0.752914015	0.970470594	1.595929403	0.165756834	0.463676125	0.094386676	0.057630581	0.014849089	0.639578607	0.789098635	1.878625132	0.090443546	-0.193785082	-0.468859937	0.006521399	0.332788538	0.01362741	0.975873342	-2.01713856	0.065521583	-0.181971161	-0.386268044	-0.102154185	0.36365373	0.046575375	0.634800374	-1.984905127
Potra2n10c20447	4	yellow	-0.813715749	-0.733011114	-0.834623721	2.45E-07	1.37E-05	3.97E-07	-9.242864337	3.60E-20	-0.787812236	-0.796294266	-0.829158045	1.07E-06	6.78E-07	5.53E-07	-9.428355382	6.25E-21	-0.439193948	-0.270081343	-0.394857413	0.021905466	0.173054171	0.056190299	-3.290527192	0.001499998	-0.430005605	-0.26758351	-0.397678477	0.025174891	0.17721785	0.054298962	-3.259115961	0.0016764	-0.521038846	-0.558182929	-0.561531183	0.005323971	0.002481072	0.004300531	-5.206833156	2.88E-07	-0.534557944	-0.657834977	-0.611450684	0.004072299	0.000192134	0.0015004	-5.92560536
Potra2n10c20448	13	salmon	0.257709709	-0.134559193	-0.37206908	0.194360899	0.503394201	0.073395487	-0.68805897	0.73712347	0.12608135	-0.330547971	-0.277640121	0.530891129	0.092178163	0.188999278	-1.397640215	0.243331703	-0.041727792	-0.602834038	-0.487736405	0.83628022	0.000874688	0.015618362	-3.577891849	0.000519565	-0.041489564	-0.588062469	-0.452144013	0.837202594	0.001255603	0.026538449	-3.387391141	0.001058411	0.239277281	0.456989324	0.00700433	0.229345521	0.016557303	0.974087249	2.147966326	0.047574646	0.194793497	0.139070506	0.102298722	0.330229793	0.489056034	0.634318902	1.251678481
Potra2n10c20449	10	purple	-0.418127152	-0.512231585	-0.614194211	0.029977385	0.006303455	0.001408876	-4.856929605	1.79E-06	-0.442862922	-0.486684165	-0.627826445	0.020700826	0.010043575	0.00102158	-4.906407867	1.39E-06	-0.027902977	0.00208751	-0.091354706	0.890118675	0.991755022	0.67116991	-0.322625131	1.120468738	-0.03968807	0.022486788	-0.100267128	0.844184356	0.911354965	0.641099569	-0.32214521	1.121014035	-0.486516006	-0.556592505	-0.65510376	0.010073276	0.002568153	0.000512337	-5.470398523	6.74E-08	-0.612903338	-0.712155673	-0.788921664	0.000676686	3.09E-05	4.63E-06	-7.527232215
Potra2n10c20450	9	magenta	-0.559498522	-0.33752956	-0.465073603	0.002410964	0.085104245	0.022024117	-4.203049117	3.95E-05	-0.571921503	-0.334247027	-0.498776117	0.001828484	0.088377015	0.013102528	-4.36401995	1.92E-05	-0.05533682	0.253378467	0.07388863	0.783975079	0.202229557	0.731504698	0.788275379	0.645803469	-0.068442401	0.256219955	0.050927842	0.734453812	0.197043198	0.813177753	0.696644974	0.729037505	-0.632681902	-0.729055354	-0.651867335	0.000398251	1.61E-05	0.000558002	-6.936626295	6.02E-12	-0.810387849	-0.843477113	-0.846591541	3.00E-07	3.30E-08	1.84E-07	-10.1851319
Potra2n10c20451	0	grey	0.015458614	-0.029953528	0.049846756	0.938998418	0.88209717	0.817077511	0.093232089	1.388578773	0.201063301	0.129086665	0.240266128	0.314590187	0.521062571	0.258102532	1.626784637	0.155674269	0.319570801	0.364533652	0.260429064	0.104184267	0.061559367	0.219044474	2.780914373	0.008130905	0.311934098	0.344993223	0.285060638	0.113199262	0.078005658	0.176962369	2.763962605	0.008565612	-0.463397579	-0.396406266	-0.21697338	0.014917216	0.04065326	0.308487057	-3.255775651	0.001696246	-0.077556079	-0.116089904	0.209451787	0.700604846	0.564187674	0.325964093	0.014741791
Potra2n10c20452	8	pink	0.03467345	0.306217672	0.582714438	0.863677734	0.120315584	0.002807269	2.818465712	0.007238065	-0.204514094	0.193134675	0.520879864	0.30618091	0.334445233	0.00905944	1.529801195	0.189098919	-0.050376379	0.31964954	0.358874784	0.802946766	0.104094193	0.085038605	1.827821156	0.101364596	-0.04576451	0.291030464	0.337229191	0.820683863	0.140810777	0.107071371	1.683344299	0.138462689	0.024647661	0.036068626	0.393670652	0.902874477	0.858245929	0.057001011	1.302235372	0.289253905	-0.102094853	0.141735753	0.530420641	0.612347584	0.480683323	0.007667548	1.715881526
Potra2n10c20453	11	greenyellow	-0.285742804	0.150025445	-0.367148543	0.148505302	0.455117651	0.07758647	-1.455025668	0.218493234	-0.448812423	-0.006698154	-0.443367524	0.018862907	0.973548596	0.030005228	-2.704386119	0.010264608	-0.308924592	0.227769944	0.005978719	0.116905907	0.253195459	0.977880551	-0.236457789	1.219616187	-0.315638163	0.190819547	-0.04021317	0.108757319	0.340382629	0.852004278	-0.494648523	0.931272366	-0.042082316	-0.042983783	-0.434894074	0.834907964	0.83142078	0.033686543	-1.507420973	0.19755418	-0.10914639	-0.102422744	-0.288175718	0.587867833	0.611199966	0.172071267	-1.416178701
Potra2n10c20455	2	blue	-0.686500961	-0.41295868	-0.553005343	7.69E-05	0.03228544	0.005066599	-5.382709018	1.10E-07	-0.714486909	-0.446597284	-0.623888018	2.83E-05	0.019530897	0.0011227	-5.954777743	3.91E-09	-0.475374151	0.010236612	-0.241078838	0.012211406	0.9595843	0.256446699	-2.128824595	0.049903163	-0.475428366	0.029223346	-0.254965042	0.012200156	0.884952291	0.229214122	-2.114263542	0.051739147	-0.252572191	-0.49103145	-0.44623518	0.203718035	0.009300751	0.028834858	-3.596450509	0.000483883	-0.395998111	-0.611771589	-0.511624814	0.040879491	0.000696791	0.01060375	-4.793713699
Potra2n10c20456	1	turquoise	0.437170264	0.105361339	0.488871509	0.022594005	0.600955131	0.015342753	3.106023238	0.002844327	0.411555567	0.004439052	0.499833021	0.03293606	0.982468233	0.012880253	2.76264311	0.008600313	0.247339495	-0.161808197	0.333329697	0.213560094	0.420052731	0.111450088	1.19639966	0.347310951	0.234507406	-0.180535317	0.334464945	0.239042388	0.367515979	0.110162001	1.104839099	0.403843973	0.300027268	0.327917845	0.188422138	0.128386755	0.094954917	0.377920288	2.392932518	0.025071472	0.234905303	0.193269685	0.284192622	0.238223274	0.33410093	0.178342254	2.047426301
Potra2n10c20457	26	darkorange	0.075669543	-0.398476681	0.681216924	0.707568401	0.039520965	0.000247651	1.252510467	0.315575875	0.004998084	-0.393724539	0.678269273	0.980260768	0.042158056	0.000269792	1.049514054	0.440912386	0.328551704	0.14277615	0.539268618	0.094280042	0.477434993	0.006540525	3.033232054	0.003629242	0.325189109	0.092043462	0.556722629	0.09790175	0.647949893	0.004719586	2.941387953	0.004901175	-0.18611053	-0.48133054	0.229758003	0.35265344	0.011025811	0.28013196	-1.424814361	0.231316305	-0.307820152	-0.617592943	0.190460652	0.118288371	0.000598666	0.372686624	-2.477881742
Potra2n10c20458	5	green	-0.672019922	-0.708800268	-0.825212817	0.000123604	3.50E-05	6.97E-07	-8.08146807	9.60E-16	-0.821590166	-0.843505001	-0.869823164	1.50E-07	3.30E-08	3.39E-08	-10.5214824	1.03E-25	-0.568223958	-0.536742879	-0.584489694	0.001987587	0.003895652	0.002705166	-5.404812748	9.73E-08	-0.583102123	-0.571138886	-0.610764234	0.001412259	0.001861212	0.00152408	-5.723075175	1.57E-08	-0.16493381	-0.202820177	-0.279921134	0.41100812	0.310291197	0.185241068	-1.853050963	0.095812582	-0.336387307	-0.430835172	-0.4836663	0.086232497	0.024864343	0.016640074	-3.77014626
Potra2n10c20459	7	black	0.471980524	0.569919383	0.687640945	0.012932996	0.001913215	0.000204802	5.632804973	2.66E-08	0.363220718	0.655466431	0.636235941	0.062571995	0.000206365	0.000831538	5.400210958	9.98E-08	0.215930137	0.477683757	0.604404899	0.279368375	0.011739703	0.00175907	4.030122107	8.36E-05	0.186925544	0.472648912	0.582093988	0.350511094	0.012788146	0.002843716	3.830822688	0.000191573	0.420443984	0.131870658	0.061055412	0.028986907	0.512037005	0.776865664	1.842384593	0.098128371	0.147001097	0.168204326	0.043312397	0.464360541	0.401661524	0.840735243	1.035039213
Potra2n10c20460	15	midnightblue	0.663932062	0.617348996	0.676056225	0.000159399	0.000602522	0.000287527	6.614855477	5.58E-11	0.76370791	0.645839062	0.69575302	3.58E-06	0.000274214	0.000160024	7.444968815	1.45E-13	0.667900688	0.404526747	0.615173029	0.000140832	0.036355527	0.0013774	5.510196355	5.38E-08	0.675507797	0.390673548	0.617377184	0.000110501	0.043923456	0.001308719	5.512333853	5.31E-08	0.153673638	0.345375488	0.163366715	0.444098889	0.077654669	0.445611421	1.93331875	0.079795415	0.237288919	0.362445916	0.166063289	0.233355294	0.063175611	0.438033108	2.248304441
Potra2n10c20461	1	turquoise	0.350390681	0.619073659	0.768927779	0.073160785	0.00057572	1.13E-05	5.90074291	5.43E-09	0.227714586	0.668264109	0.696316737	0.253313967	0.000139231	0.000157258	5.329626218	1.48E-07	0.213171696	0.279834799	0.328469984	0.28570518	0.157453749	0.11708913	2.37864314	0.026064734	0.203072388	0.273690667	0.314086923	0.309677052	0.167159697	0.134995955	2.285526858	0.03342293	0.267861259	0.459950589	0.570414289	0.176751436	0.015781865	0.003608527	3.983177335	0.000102	-0.017363389	0.505189518	0.641996722	0.931498349	0.007192233	0.000719671	3.617948118
Potra2n10c20462	7	black	0.723568187	0.681975267	0.840959623	2.00E-05	8.94E-05	2.67E-07	8.361532558	9.29E-17	0.650464789	0.704106113	0.790527351	0.000239499	4.16E-05	4.29E-06	7.672728183	2.53E-14	0.534208219	0.488185073	0.622198864	0.004101197	0.009781708	0.001168632	5.23415217	2.49E-07	0.512190207	0.474266842	0.616651753	0.006308393	0.012443082	0.001330992	5.06995945	5.97E-07	0.400499172	0.240964937	0.288389519	0.038439266	0.225978468	0.171739056	2.738005526	0.009271956	0.271735641	0.257894963	0.314193652	0.170334662	0.194029117	0.134856231	2.446942528
Potra2n10c20463	1	turquoise	0.691213447	0.664713127	0.753657014	6.55E-05	0.000155583	2.12E-05	7.42498482	1.69E-13	0.581293982	0.745762587	0.707118019	0.001473421	8.02E-06	0.000111737	7.085752792	2.07E-12	0.136872698	0.306143042	0.425177096	0.496015346	0.120410614	0.038340521	2.540069627	0.01662456	0.120443149	0.308579637	0.402269083	0.549565018	0.117336414	0.051327219	2.424756186	0.022978006	0.721719931	0.425788719	0.354147066	2.15E-05	0.02680254	0.089531532	4.945652805	1.14E-06	0.658418355	0.506087377	0.44397198	0.000188765	0.00707336	0.02975543	5.181992274
Potra2n10c20464	2	blue	-0.554860027	-0.600757716	-0.746254891	0.002665982	0.000921256	2.83E-05	-6.421409606	2.03E-10	-0.418959446	-0.505539461	-0.667191531	0.029618475	0.007145703	0.000369128	-5.077590629	5.73E-07	-0.039862983	-0.227639977	-0.349155227	0.84350596	0.253473746	0.094465859	-1.771013295	0.114837736	-0.044149206	-0.188641309	-0.34557053	0.826917149	0.346026424	0.098132275	-1.654673025	0.146986262	-0.690863073	-0.451486514	-0.493882044	6.63E-05	0.018081601	0.014173269	-5.322720301	1.53E-07	-0.603758182	-0.437317392	-0.538737994	0.000854627	0.022543358	0.006603967	-5.002820309
Potra2n10c20465	4	yellow	-0.518179814	-0.623879184	-0.669456231	0.005626713	0.00050645	0.000346575	-5.960561405	3.77E-09	-0.425515878	-0.593338698	-0.659207511	0.02691072	0.001105698	0.000459109	-5.425997181	8.64E-08	-0.14453718	-0.316976534	-0.459454977	0.471962495	0.107184584	0.023902794	-2.712708753	0.01001036	-0.12372757	-0.287324219	-0.450557091	0.538650031	0.146173165	0.027140246	-2.52693717	0.017259313	-0.529703414	-0.386373286	-0.359118534	0.004489312	0.046510584	0.084811646	-3.896719701	0.000146257	-0.367685429	-0.381821235	-0.361179295	0.059180438	0.049378772	0.082910995	-3.298852338
Potra2n10c20466	1	turquoise	0.556578381	0.604688981	0.36202174	0.002568938	0.000834828	0.082143312	4.861576311	1.75E-06	0.576716096	0.563340252	0.355696838	0.001638599	0.002215882	0.088039586	4.746286304	3.11E-06	0.792663849	0.682549349	0.441784208	8.27E-07	8.77E-05	0.030667496	6.805513847	1.51E-11	0.769569762	0.695107631	0.406172523	2.70E-06	5.72E-05	0.048901227	6.585761652	6.79E-11	-0.135808119	-0.128716512	-0.104905949	0.499404046	0.522268349	0.625658698	-1.053262576	0.438330999	0.04311548	-0.015046025	0.004292918	0.830911592	0.940623682	0.984116586	0.092728819
Potra2n10c20467	2	blue	-0.561298336	-0.249506355	-0.465145163	0.00231781	0.209446178	0.022000984	-3.932543143	0.000126078	-0.512835656	-0.300490293	-0.36775108	0.006231736	0.12776974	0.077063754	-3.575413216	0.000524513	-0.151045553	-0.043104124	-0.012292241	0.452022122	0.830955494	0.954539908	-0.59719034	0.825570461	-0.144689012	-0.010032404	0.022152162	0.471492195	0.960389916	0.918167838	-0.389596947	1.045251915	-0.621350528	-0.350225256	-0.576530698	0.000541933	0.073305757	0.003188831	-4.934780135	1.20E-06	-0.575656692	-0.470382052	-0.5368921	0.001679023	0.013284937	0.006828684	-4.991612948
Potra2n10c20469	12	tan	0.136938996	0.135759822	-0.101625236	0.495804693	0.499558054	0.636563606	0.515991763	0.908790243	-0.059854368	-0.009476975	-0.129017599	0.766801218	0.962581315	0.547951194	-0.551689399	0.871741761	-0.172671437	-0.271487521	-0.276896502	0.38909079	0.170740619	0.190235683	-2.077310799	0.056659325	-0.191530505	-0.303106701	-0.29966485	0.338552597	0.124323785	0.154846459	-2.300371956	0.032140734	0.393382734	0.580057989	0.341945884	0.042352987	0.001516534	0.101945929	4.077766343	6.82E-05	0.380718657	0.521560011	0.454358909	0.050094003	0.005270298	0.025716465	4.154639471
Potra2n10c20470	6	red	0.008697002	0.166555046	0.564980345	0.96565908	0.40635984	0.004019632	2.243880674	0.03726012	0.100403087	0.144469976	0.50883892	0.618282904	0.472170737	0.011109044	2.230439181	0.038577451	0.401162736	0.296780107	0.594382639	0.038089558	0.132775023	0.002192013	3.96367659	0.000110706	0.397338987	0.31019808	0.614730244	0.04014001	0.11532666	0.001391563	4.080066671	6.75E-05	-0.544505905	-0.251411485	-0.194583285	0.003319794	0.205873947	0.362230717	-3.037873093	0.003573814	-0.493620416	-0.288130423	-0.1778294	0.008880629	0.144994418	0.405786085	-2.903995158
Potra2n10c20471	2	blue	-0.431748048	-0.43939033	-0.458084113	0.024526211	0.021839571	0.024380219	-4.034987039	8.19E-05	-0.508591294	-0.511850238	-0.447790445	0.006750557	0.006349088	0.028215559	-4.555740109	7.83E-06	0.092637533	-0.017502986	-0.023732115	0.645823528	0.930948899	0.912352503	0.153379593	1.317148405	0.095899722	-0.005295317	-0.028741449	0.634195867	0.979087134	0.893944853	0.184551977	1.280370684	-0.60644268	-0.506674005	-0.544570109	0.000798606	0.00699659	0.005934144	-5.295287834	1.78E-07	-0.753285901	-0.699808451	-0.620768851	5.76E-06	4.85E-05	0.001208769	-7.299788798
Potra2n10c20472	1	turquoise	0.44574922	0.326668547	0.717057507	0.019791712	0.096295678	8.05E-05	4.804180901	2.33E-06	0.296238768	0.402930811	0.718601638	0.133517065	0.037170135	7.64E-05	4.564712241	7.50E-06	0.282625139	0.388209866	0.724340014	0.153180834	0.045391324	6.28E-05	4.503848588	1.00E-05	0.226870966	0.350402974	0.693569816	0.255124438	0.073150021	0.000171142	4.037602537	8.10E-05	0.216372218	-0.114699095	0.049147711	0.278361215	0.568896185	0.819601398	0.435272194	0.995047298	0.025586775	-0.021336639	0.123545787	0.899192046	0.915872726	0.565190741	0.348557406
Potra2n10c20473	3	brown	0.611776491	0.394429912	0.470037463	0.000696702	0.041758033	0.020465383	4.639945682	5.23E-06	0.442126962	0.288628527	0.307475211	0.020938018	0.144269566	0.143855708	3.088885206	0.003013636	0.174538237	-0.147758472	0.096884501	0.383904862	0.462036725	0.652451272	0.34256302	1.097890839	0.149197319	-0.160291445	0.055673403	0.45763882	0.424480995	0.796111347	0.118108282	1.358972792	0.490321175	0.690348367	0.458201205	0.009418874	6.74E-05	0.024339142	5.339004355	1.40E-07	0.4501194	0.669077716	0.440471044	0.01847765	0.000135705	0.031225568	5.015618855
Potra2n10c20474	2	blue	-0.682158342	-0.452090329	-0.566092532	8.89E-05	0.017908912	0.003932423	-5.549729696	4.29E-08	-0.562876373	-0.466345654	-0.554135271	0.002238693	0.014209122	0.004958924	-4.988585495	9.12E-07	-0.204033007	-0.028592046	-0.238865444	0.307344806	0.887421903	0.260972456	-1.339528948	0.270597806	-0.223187409	-0.024106365	-0.260433533	0.263128342	0.90499789	0.219036282	-1.44680281	0.221928239	-0.586293757	-0.509661323	-0.344317912	0.001309642	0.006616446	0.099438033	-4.5351665	8.63E-06	-0.581147282	-0.582935463	-0.631344286	0.001478482	0.001417803	0.000937976	-5.856337636
Potra2n10c20475	0	grey	0.262744569	-0.055714991	-0.221917304	0.185482092	0.782533516	0.297319827	0.004568391	1.494532446	0.380955464	0.071888439	-0.129884138	0.049939706	0.721593995	0.545243422	1.0122544	0.467124647	0.289563617	-0.08038538	-0.309409197	0.142915848	0.69020564	0.141222393	-0.238314457	1.217455814	0.298524634	-0.05816411	-0.313493808	0.130404097	0.773214773	0.135774323	-0.157787739	1.311936091	0.084754599	-0.132404902	0.125702956	0.674254274	0.510313814	0.558365464	0.202991783	1.258712182	0.259402111	0.019858009	0.091984028	0.191344367	0.921684488	0.669029772	1.073470735
Potra2n10c20476	6	red	0.177017866	0.648724009	0.777955509	0.377078276	0.00025208	7.65E-06	5.564968025	3.93E-08	0.14751845	0.586514218	0.681776167	0.462772512	0.001302799	0.000243634	4.624063737	5.64E-06	0.44980045	0.654830798	0.66737424	0.018571066	0.000210339	0.000367263	5.843503021	7.67E-09	0.439048815	0.637602825	0.688028579	0.021954269	0.000347066	0.000202437	5.822889272	8.68E-09	-0.292836423	0.017469089	0.100889226	0.138249886	0.931082314	0.639020259	-0.54625849	0.877332399	-0.454173104	-0.06435429	0.000710724	0.017323611	0.749800581	0.997370228	-1.598457855
Potra2n10c20478	3	brown	0.325011521	0.44460131	0.519731188	0.098095882	0.020149278	0.009240314	3.912993407	0.000136739	0.265516004	0.464053662	0.489422209	0.180716774	0.014757162	0.015210481	3.685385041	0.000342536	-0.283834283	-0.007733263	0.019470193	0.151355185	0.969462637	0.928048538	-0.812083167	0.625115867	-0.297399058	-0.016339981	-0.000767682	0.131930271	0.935527355	0.997159476	-0.934514887	0.525057541	0.789722065	0.613880823	0.516036013	9.70E-07	0.000659731	0.009842588	6.701276936	3.10E-11	0.783695377	0.65999978	0.549129558	1.33E-06	0.000179891	0.005450969	7.005030884
Potra2n10c20480	4	yellow	-0.348555132	-0.544293984	-0.583176673	0.074781763	0.00333449	0.002780374	-4.618754551	5.79E-06	-0.183532261	-0.446094535	-0.465039825	0.359481713	0.019685171	0.022035044	-3.285074808	0.001529329	0.095041608	-0.296552275	-0.316451356	0.637246444	0.133086958	0.131924865	-1.49480136	0.202449437	0.082275508	-0.281968083	-0.3059507	0.683288726	0.154179467	0.145956011	-1.454514378	0.218705625	-0.575718827	-0.191971575	-0.42684586	0.001676629	0.337420249	0.037507072	-3.689891514	0.000336525	-0.366264313	-0.2187209	-0.296515925	0.060244059	0.273049319	0.159441023	-2.578393635
Potra2n10c20483	7	black	0.700567701	0.527417059	0.754152195	4.72E-05	0.004697946	2.08E-05	6.86081074	1.03E-11	0.623358116	0.580212789	0.795130801	0.000513591	0.001511075	3.44E-06	6.960819959	5.07E-12	0.502731581	0.394978836	0.512866428	0.007526286	0.041448823	0.01038475	4.336388926	2.17E-05	0.46338624	0.359297074	0.491756819	0.014919994	0.065675325	0.014660048	3.991608767	9.84E-05	0.320972429	0.245426592	0.275526478	0.102589537	0.217237039	0.19252808	2.449678663	0.021447563	0.350359628	0.270103108	0.413494959	0.073187982	0.173018195	0.044592413	3.046723886
Potra2n10c20485	2	blue	-0.193181754	0.033817403	-0.42404378	0.334325147	0.867013569	0.038914838	-1.692784191	0.135744829	-0.312795123	-0.042947233	-0.53742212	0.112154948	0.83156211	0.006763516	-2.68455034	0.010894117	-0.032835826	0.064624087	-0.037375617	0.870841305	0.748784822	0.862346596	-0.009269752	1.488905871	-0.04331806	0.080308561	-0.046756815	0.830128472	0.69048728	0.828246673	-0.019506041	1.476656127	-0.395246723	-0.194645233	-0.579539556	0.041298584	0.330605244	0.002998027	-3.567904248	0.000539772	-0.423073865	-0.197225631	-0.608021338	0.027894792	0.324107853	0.001621914	-3.791318059
Potra2n10c20487	1	turquoise	0.58841845	0.556899154	0.762317803	0.001244963	0.002551162	1.49E-05	6.475768863	1.41E-10	0.551083789	0.512060274	0.679608254	0.002890334	0.00632392	0.00025953	5.665392132	2.20E-08	0.21753668	0.513638591	0.511566418	0.275719422	0.006137475	0.010614143	3.806482655	0.000211436	0.193789367	0.517078779	0.535770649	0.33277764	0.005747123	0.006968297	3.838747381	0.000185495	0.472023133	0.02530186	0.30583599	0.012923721	0.900309035	0.146114925	2.4085911	0.024021343	0.464171146	0.087505592	0.258969635	0.014728652	0.664280338	0.221730756	2.421812126
Potra2n10c20488	3	brown	0.530054083	0.491585426	0.372907221	0.00445802	0.009209484	0.072699115	4.318309003	2.36E-05	0.446997797	0.403248965	0.346825009	0.019408705	0.037006588	0.096837379	3.602352698	0.000473025	0.066968149	-0.033863968	-0.014310478	0.739977033	0.86683206	0.94708538	0.057060318	1.43174572	0.055325464	-0.046967534	0.006276116	0.784018378	0.816048398	0.976780554	0.041186715	1.450720567	0.599371727	0.614678951	0.533489328	0.000953526	0.000646162	0.007259665	5.677495891	2.05E-08	0.654749632	0.613192956	0.572273616	0.000210851	0.000671623	0.003476278	6.085807574
Potra2n10c20489	3	brown	0.762966485	0.660874615	0.625421692	3.70E-06	0.000175141	0.001082346	7.176646179	1.07E-12	0.70155761	0.632262376	0.593935991	4.56E-05	0.000402906	0.002213248	6.515192351	1.09E-10	0.277592422	0.087794043	0.171792259	0.160948455	0.663237724	0.422163976	1.546899537	0.182831209	0.273120743	0.078624362	0.15236499	0.168080911	0.69667202	0.477237814	1.452245966	0.219649839	0.622662989	0.70799386	0.601972173	0.000523254	3.61E-05	0.001856801	6.540276805	9.21E-11	0.678589869	0.780976194	0.710544285	1.00E-04	1.53E-06	9.99E-05	7.816302428
Potra2n10c20490	13	salmon	0.029290618	0.190837023	-0.030943786	0.884689189	0.340337573	0.885868215	0.55849276	0.86476192	-0.007437489	0.138361402	-0.025178992	0.970630096	0.491295986	0.907030799	0.312323405	1.132192131	0.091342896	0.295112377	0.300502891	0.650460906	0.13507071	0.153639597	1.982127239	0.071197502	0.10100735	0.257759874	0.274512628	0.616160224	0.194271018	0.194236612	1.81678782	0.103874413	-0.110146736	-0.159053638	-0.322030794	0.584429801	0.428113749	0.12487799	-1.686577443	0.137526949	0.068998274	0.010876407	-0.007571327	0.732374586	0.957060518	0.971990399	0.210392929
Potra2n10c20491	11	greenyellow	-0.343284497	-0.324761243	-0.203926833	0.079589411	0.098369963	0.339174984	-2.565721467	0.01544422	-0.255088672	-0.351660001	-0.252754411	0.199096982	0.072055714	0.23341586	-2.513036904	0.017954522	0.111352699	0.143540613	0.206859318	0.58029681	0.475055391	0.332123776	1.308413188	0.286099803	0.103685596	0.125942119	0.192442191	0.606788377	0.531348598	0.367639491	1.193614426	0.348943243	-0.643082548	-0.430663781	-0.474953409	0.000296937	0.024928247	0.019011017	-4.932286851	1.22E-06	-0.458014742	-0.38737854	-0.348418829	0.016285311	0.045895288	0.095210583	-3.592953221
Potra2n10c20492	20	royalblue	-0.170491879	0.18312269	0.748976667	0.395195883	0.360573544	2.54E-05	2.666090916	0.011510841	-0.035139607	0.129133737	0.648692221	0.861862167	0.520909329	0.000606179	2.36678435	0.026915077	0.066426042	0.175861714	0.573181161	0.742011197	0.380252452	0.00341323	2.471335353	0.020191428	0.052000648	0.173318092	0.586456799	0.796722025	0.387289888	0.002595725	2.476133493	0.019922086	-0.164050212	-0.134814095	0.102477646	0.413553925	0.50257854	0.633723076	-0.590960612	0.831820219	-0.12438366	-0.178397734	0.120415371	0.536481973	0.373310036	0.575161128	-0.553817487
Potra2n10c20495	1	turquoise	0.53240161	0.675975093	0.717189524	0.004253272	0.000108842	8.01E-05	6.527380088	1.00E-10	0.530323438	0.741125537	0.735119759	0.00443411	9.78E-06	4.28E-05	7.000821994	3.82E-12	0.130902194	0.247497809	0.186772498	0.515168009	0.213257685	0.382186203	1.621466383	0.157376481	0.12895023	0.257241696	0.21048283	0.521506852	0.195200833	0.323533673	1.712625567	0.13017217	0.62333446	0.50682584	0.609878382	0.000513918	0.006976835	0.001555109	5.639946061	2.55E-08	0.552205433	0.661630613	0.658611489	0.002822069	0.000171126	0.000466529	6.23156671
Potra2n10c20496	1	turquoise	0.016750534	0.329816829	0.495304346	0.933910878	0.092943847	0.013854955	2.508051964	0.018209822	0.177896247	0.476339871	0.561810765	0.374676992	0.012012291	0.004277163	3.735967387	0.000280492	-0.038216789	0.207477685	-0.005393092	0.849894924	0.29907164	0.980046749	0.48277883	0.943879176	-0.019656448	0.224932407	0.048552304	0.922477034	0.259316646	0.821752472	0.735452759	0.693095701	0.302466752	0.257432932	0.66766957	0.125160278	0.194857325	0.000364265	3.845668101	0.000180337	0.347831756	0.345003452	0.670869829	0.075428086	0.07799625	0.000333112	4.286140311
Potra2n10c20497	1	turquoise	0.368648506	0.291412623	0.619062985	0.058467984	0.140266034	0.001258189	3.942309191	0.000121051	0.34627498	0.254648392	0.569066437	0.076833535	0.19990024	0.00370703	3.544111804	0.000590907	0.457775345	0.407270688	0.462918439	0.016348479	0.034988358	0.022730087	4.032288786	8.29E-05	0.460114993	0.38605799	0.451118238	0.015739707	0.046704907	0.026926208	3.927776759	0.000128602	-0.033363392	-0.192880663	0.304889121	0.868783664	0.335093595	0.147431365	0.192546629	1.27097107	0.12142479	-0.020413627	0.415044849	0.546292076	0.919500151	0.043719803	1.489427997
Potra2n10c20498	2	blue	-0.332683177	0.138031232	-0.11228612	0.089969288	0.492340705	0.601406701	-0.902699031	0.550028477	-0.268374727	0.209434249	-0.169012057	0.175891454	0.294435247	0.42982559	-0.642635379	0.780691081	0.146973298	0.650426698	0.310304142	0.46444595	0.000239768	0.140015565	3.536551424	0.000608081	0.162586412	0.65947032	0.314878863	0.417790608	0.00018282	0.133961663	3.642179752	0.000405509	-0.501785314	-0.568921081	-0.457947414	0.007658322	0.001956711	0.024428245	-4.796901757	2.42E-06	-0.584184997	-0.49508793	-0.541427395	0.00137669	0.008649632	0.006287641	-5.13902622
Potra2n10c20499	1	turquoise	0.530768124	0.227000887	0.611231495	0.004394875	0.254845069	0.001507927	4.298685441	2.58E-05	0.66167719	0.396899676	0.675574985	0.000170882	0.040381105	0.000291515	5.732666444	1.48E-08	0.689953014	0.367131633	0.738184084	6.84E-05	0.059593169	3.82E-05	6.122350164	1.38E-09	0.679250003	0.365830712	0.73777112	9.78E-05	0.060571526	3.88E-05	6.057400445	2.08E-09	-0.177456526	-0.28937809	-0.112128185	0.375877972	0.143183703	0.601921535	-1.682607704	0.138676589	0.10170697	0.07549779	0.089815378	0.613706327	0.708203527	0.676415141	0.756858673
Potra2n10c20500	1	turquoise	0.777413203	0.596663662	0.776214982	1.84E-06	0.001019421	8.26E-06	7.789592423	1.01E-14	0.843246488	0.602417287	0.803121868	3.36E-08	0.000883867	2.31E-06	8.567932791	1.58E-17	0.620515775	0.204574606	0.444833875	0.000554113	0.306034707	0.02940212	3.989420068	9.94E-05	0.623011397	0.236824936	0.48109588	0.000518391	0.234297642	0.017312951	4.224064774	3.60E-05	0.278658581	0.391823294	0.412362988	0.159280073	0.043251429	0.045238312	3.208585441	0.002000845	0.378425213	0.39549763	0.470052266	0.051607824	0.041158261	0.020460872	3.738551052
Potra2n10c20501	1	turquoise	0.799701037	0.728000209	0.828483109	5.60E-07	1.68E-05	5.75E-07	9.042046879	2.31E-19	0.839407785	0.787038936	0.828429295	4.45E-08	1.12E-06	5.77E-07	9.793657538	1.80E-22	0.492010758	0.327569767	0.326462197	0.009139921	0.09532706	0.119478665	3.454561662	0.000826782	0.487621321	0.332843381	0.343115973	0.00987939	0.089805183	0.100703035	3.505770975	0.00068293	0.481037279	0.415452884	0.605421589	0.011081849	0.031154409	0.001719547	4.690202735	4.09E-06	0.57407444	0.527286145	0.676723838	0.001740997	0.004710137	0.000282073	5.808266355
Potra2n10c20507	19	lightyellow	0.196870627	0.353510277	0.315961454	0.324997085	0.070467893	0.132557011	2.528281828	0.017193345	0.186895192	0.279681318	0.244708083	0.350590737	0.157691213	0.249136252	2.051801838	0.060283387	0.323810596	0.525724608	0.522277758	0.099416254	0.004857634	0.008843294	4.225351016	3.58E-05	0.316479891	0.505254457	0.478701156	0.10776621	0.007183579	0.017959625	3.963763559	0.000110666	-0.30788729	-0.347288142	-0.407388031	0.11820399	0.075916601	0.048164348	-3.135775176	0.002571008	-0.218408507	-0.327194481	-0.490060425	0.273752065	0.095729518	0.015058356	-3.07326777
Potra2n10c20508	19	lightyellow	0.124746543	0.449199612	0.179412009	0.535284591	0.018748095	0.401551906	2.249477182	0.036723229	0.024913388	0.300254222	0.131012921	0.901832313	0.128084051	0.541725477	1.323082018	0.278712156	0.175614735	0.467263878	0.598436757	0.380932516	0.013994342	0.002007065	3.845037802	0.000180801	0.148109868	0.457625375	0.554612559	0.460960627	0.016388154	0.004914023	3.550214009	0.000577377	-0.338950997	-0.149615644	-0.608892959	0.083715912	0.456364342	0.00159026	-3.368923062	0.001131937	-0.288619123	-0.288995953	-0.611210209	0.144283227	0.143736552	0.00150866	-3.641252847
Potra2n10c20509	5	green	-0.739850875	-0.373985767	-0.604210031	1.03E-05	0.054640013	0.001766733	-5.772417106	1.17E-08	-0.786511347	-0.522247882	-0.689498877	1.15E-06	0.00520016	0.000193682	-7.032704086	3.04E-12	-0.69882997	-0.370574226	-0.220328607	5.02E-05	0.057063453	0.30088058	-4.226869617	3.55E-05	-0.703335198	-0.380109764	-0.272016641	4.27E-05	0.050492463	0.198486828	-4.433534111	1.39E-05	-0.12600137	-0.013145647	-0.586928739	0.531153897	0.948112518	0.002570035	-2.22603404	0.039017852	-0.251515826	-0.255935432	-0.747080516	0.205679508	0.197558358	2.74E-05	-4.114395262
Potra2n10c20510	5	green	-0.167648047	-0.434837677	-0.5872943	0.40324277	0.023409425	0.002550285	-3.657270971	0.000382372	-0.280978819	-0.496634645	-0.606052328	0.155691753	0.00841164	0.00169541	-4.309126795	2.46E-05	-0.183342635	0.007613817	-0.225967943	0.359986974	0.969934101	0.288360196	-1.136008408	0.383929568	-0.183013218	-0.034047312	-0.231208192	0.360865704	0.866117441	0.277023246	-1.270301282	0.305965997	-0.099287516	-0.495670856	-0.390129792	0.622209588	0.008559283	0.059473693	-2.972235265	0.004434601	-0.137259165	-0.582227763	-0.469177998	0.494788025	0.001441555	0.020728673	-3.69924636
Potra2n10c20511	1	turquoise	0.628102312	0.64531788	0.612426463	0.000451703	0.000278389	0.001467282	6.276288678	5.20E-10	0.656008379	0.638214072	0.666919886	0.00020303	0.000341129	0.000371917	6.628701857	5.08E-11	0.200199862	0.014124112	0.081806982	0.316716378	0.944256094	0.703934945	0.848645548	0.594117831	0.228860494	0.023059162	0.118724543	0.250868246	0.909107683	0.58057836	1.06218348	0.432228597	0.610925689	0.769627366	0.669702497	0.000712155	2.70E-06	0.000344196	7.187572799	9.89E-13	0.65520459	0.774123273	0.790443297	0.000207994	2.16E-06	4.31E-06	8.143813598
Potra2n10c20514	1	turquoise	-0.030271889	0.168497574	0.541129441	0.880852775	0.400829362	0.00632205	2.04406218	0.061421107	0.08503635	0.221885632	0.641372054	0.673230257	0.265995399	0.000731137	2.956882212	0.004661502	-0.229372878	-0.135236976	0.151104996	0.249779682	0.501226815	0.480931222	-0.65458558	0.769101916	-0.216325529	-0.106636937	0.17877225	0.278467475	0.596530797	0.403260566	-0.454135238	0.974597238	0.335699274	0.253824838	0.434791271	0.086917545	0.201408709	0.033733312	3.01862975	0.00380881	0.397028594	0.358479813	0.502805123	0.040310235	0.066336444	0.012271752	3.793384678
Potra2n10c20515	3	brown	0.332031288	0.691057567	0.66547388	0.090639385	6.58E-05	0.000387073	5.623301585	2.81E-08	0.400902764	0.572794572	0.621132634	0.038226263	0.00179256	0.001198448	5.075599556	5.79E-07	-0.053736582	0.08242446	0.079073524	0.790082744	0.682744688	0.713413345	0.297786335	1.148799367	-0.060473292	0.086279327	0.07260884	0.76445648	0.668719487	0.735992067	0.271875444	1.178576689	0.553836889	0.730255058	0.590964888	0.002725242	1.53E-05	0.002359009	6.322763181	3.85E-10	0.701257889	0.682564889	0.733390551	4.60E-05	8.77E-05	4.56E-05	7.452844383
Potra2n10c20516	1	turquoise	0.710067724	0.655322709	0.535611467	3.34E-05	0.000207258	0.006988306	6.445676552	1.73E-10	0.701474168	0.635586059	0.494198759	4.57E-05	0.0003673	0.014101874	6.145883603	1.19E-09	0.195839345	0.094091988	-0.129410954	0.327588728	0.640629062	0.546721266	0.492741291	0.933293097	0.206189365	0.092034712	-0.127913421	0.302149342	0.647981233	0.551410469	0.522010543	0.902494485	0.711554256	0.730270692	0.832380795	3.16E-05	1.53E-05	4.56E-07	8.49117115	3.07E-17	0.771860226	0.760271266	0.784746145	2.42E-06	4.20E-06	5.63E-06	8.700362595
Potra2n10c20517	1	turquoise	0.773135055	0.80547803	0.705548962	2.27E-06	4.02E-07	0.000117532	8.562040913	1.66E-17	0.83401293	0.746874883	0.667466817	6.52E-08	7.64E-06	0.000366321	8.438757906	4.81E-17	0.549202616	0.372146164	0.181545587	0.003007998	0.05593659	0.395882864	3.407418996	0.000983706	0.553461961	0.354436854	0.190620891	0.002747238	0.069682935	0.372277007	3.391643938	0.00104212	0.400961681	0.50868563	0.640230897	0.038195248	0.006738642	0.000752491	4.899816577	1.44E-06	0.496989811	0.548038536	0.766436531	0.008357773	0.003082842	1.26E-05	6.090669522
Potra2n10c20518	2	blue	-0.678614042	-0.631019403	-0.732592224	9.99E-05	0.000416978	4.69E-05	-7.06128085	2.47E-12	-0.685920097	-0.638372771	-0.677503846	7.84E-05	0.000339603	0.000275815	-6.838910353	1.20E-11	-0.487759603	-0.263921674	-0.521905507	0.009855355	0.183447591	0.00890043	-3.887135671	0.000152151	-0.480643464	-0.256713489	-0.523094681	0.011157474	0.19615179	0.008718973	-3.842410288	0.000182748	-0.276794569	-0.445219501	-0.268457919	0.162205055	0.019956064	0.204655326	-2.947635649	0.004803213	-0.445591672	-0.54747692	-0.319492894	0.019840477	0.003119516	0.128048733	-4.054558025
Potra2n10c20521	9	magenta	-0.362820148	-0.268981801	-0.550038855	0.062883501	0.174878477	0.005358666	-3.568142996	0.00053928	-0.288277926	-0.144936981	-0.521328346	0.144779497	0.47072463	0.008989623	-2.843496533	0.006693224	0.093067298	0.221318676	-0.133527008	0.644286954	0.267250355	0.533928202	0.555317845	0.868015912	0.096758189	0.245769364	-0.115882137	0.631149858	0.216575046	0.589734821	0.689267898	0.735982044	-0.527529927	-0.455530907	-0.584149484	0.004687457	0.016950583	0.002724485	-4.923949683	1.27E-06	-0.573385138	-0.484240107	-0.651067928	0.001768606	0.010482515	0.000569809	-5.513959052
Potra2n10c20522	6	red	0.383892183	0.549519764	0.758706649	0.048057112	0.002987879	1.73E-05	5.640644603	2.54E-08	0.327184018	0.569992428	0.696234975	0.095740757	0.001910065	0.000157657	5.178523702	3.35E-07	0.500339675	0.652631153	0.677575617	0.007863794	0.000224614	0.000275245	6.071380571	1.90E-09	0.486662368	0.631954348	0.674615473	0.010047421	0.000406354	0.000299611	5.90278955	5.36E-09	-0.102735461	-0.124829383	0.085476906	0.610106294	0.535011427	0.691276487	-0.427823804	1.003169108	-0.269992123	-0.112776111	0.006158231	0.173201701	0.575435206	0.977216575	-1.109483117
Potra2n10c20523	2	blue	-0.704269511	-0.656210733	-0.778710634	4.13E-05	0.000201797	7.40E-06	-7.619334012	3.82E-14	-0.650175452	-0.607691473	-0.752500535	0.000241551	0.000773653	2.22E-05	-6.925181073	6.53E-12	-0.297788175	-0.245431847	-0.41279983	0.131401204	0.217226879	0.044988188	-2.798526225	0.00770046	-0.297173292	-0.222099253	-0.414509029	0.132237945	0.265523537	0.044019948	-2.7309098	0.009473963	-0.554800726	-0.508082852	-0.483002182	0.002669386	0.006815081	0.016811845	-4.848880518	1.86E-06	-0.661464423	-0.604867123	-0.63479296	0.000172002	0.000831084	0.000861796	-6.348551118
Potra2n10c20524	1	turquoise	0.644637282	0.61862245	0.698610418	0.000283926	0.000582629	0.000146429	6.639203105	4.73E-11	0.542677022	0.652288406	0.710378643	0.003448459	0.000226913	0.000100488	6.409115627	2.20E-10	0.255382513	0.304289166	0.37858071	0.198562123	0.122788935	0.068116658	2.739920317	0.009218112	0.23533684	0.274278967	0.370668745	0.237337012	0.166212518	0.074570257	2.558865558	0.015752152	0.552457324	0.438415178	0.433517133	0.00280693	0.022168379	0.034317263	4.409960383	1.55E-05	0.542566618	0.443479511	0.508384744	0.00345636	0.020503802	0.011193274	4.648193422
Potra2n10c20527	4	yellow	-0.399111416	-0.484197474	-0.685796757	0.039178908	0.010490312	0.000216385	-5.020096218	7.75E-07	-0.423022834	-0.509843715	-0.71598411	0.027915663	0.006593812	8.35E-05	-5.36230568	1.23E-07	-0.009558129	-0.208759078	-0.404201495	0.962261112	0.296030036	0.050114785	-1.800037852	0.107781992	-0.012868267	-0.195686265	-0.417669481	0.949205963	0.327974493	0.042272718	-1.814130043	0.104486561	-0.498751294	-0.309157104	-0.431032345	0.008094873	0.116616388	0.035479143	-3.752389457	0.000262736	-0.413282249	-0.319584465	-0.473960139	0.032136877	0.104168632	0.019297891	-3.620030795
Potra2n10c20528	1	turquoise	0.731177607	0.66434863	0.75564003	1.48E-05	0.000157353	1.96E-05	7.669336159	2.59E-14	0.706765594	0.548125484	0.752075636	3.77E-05	0.003077197	2.25E-05	6.967372355	4.84E-12	0.392613557	0.173799716	0.394874183	0.042794264	0.385951691	0.056178907	2.835296973	0.006867466	0.393525784	0.14091271	0.420438588	0.042271319	0.483261012	0.040787077	2.824090747	0.007112244	0.477292009	0.647296454	0.42810706	0.011818627	0.000262828	0.036886736	4.963329739	1.04E-06	0.541438346	0.611952547	0.606146634	0.003537998	0.000693542	0.001691826	5.708599361
Potra2n10c20529	1	turquoise	0.421679455	0.107110455	0.524733	0.028469629	0.594891982	0.00847402	3.187021412	0.002156192	0.527264207	0.121925465	0.567086048	0.004712183	0.544626248	0.003855873	3.788210251	0.000227605	0.467054048	0.107283561	0.151512191	0.014043185	0.594293355	0.479736036	2.185928023	0.043231307	0.490297907	0.081734423	0.178645407	0.009422765	0.685266307	0.403599818	2.274100624	0.034439906	0.187731825	0.149536437	0.556134058	0.348399345	0.456605511	0.004773159	2.681891779	0.010981071	0.313537346	0.308388013	0.558360429	0.111260462	0.117576066	0.004573163	3.564095846
Potra2n10c20531	2	blue	-0.574555356	-0.561560554	-0.613532217	0.001721955	0.002304499	0.001430511	-5.657249888	2.31E-08	-0.601449876	-0.577311801	-0.606747646	0.000905498	0.00161624	0.001669138	-5.813976023	9.15E-09	-0.092957067	-0.035349088	-0.212110878	0.644680937	0.861046517	0.319718391	-0.954460976	0.50977553	-0.100154198	-0.034963433	-0.205831298	0.619158085	0.86254824	0.33458557	-0.956536491	0.508201886	-0.6084288	-0.617831376	-0.525380713	0.00075924	0.000594918	0.008378767	-5.702813233	1.77E-08	-0.7661984	-0.767618983	-0.713435227	3.18E-06	2.97E-06	9.09E-05	-8.268648616
Potra2n10c20532	2	blue	-0.721161531	-0.728593378	-0.728527631	2.20E-05	1.64E-05	5.42E-05	-7.805939782	8.86E-15	-0.557646521	-0.69184963	-0.695581751	0.002510155	6.41E-05	0.000160873	-6.600348749	6.15E-11	-0.122342066	-0.249788562	-0.303316596	0.543241956	0.208914384	0.149636247	-1.939674963	0.078628806	-0.118784441	-0.246306285	-0.291474869	0.555115929	0.215540838	0.16699454	-1.883362412	0.089476906	-0.729778397	-0.594999899	-0.629964563	1.56E-05	0.001061833	0.000970037	-6.665736332	3.95E-11	-0.624471105	-0.668526716	-0.6052096	0.000498444	0.000138084	0.001727725	-6.345884743
Potra2n10c20533	2	blue	-0.421007368	-0.40124563	-0.697134657	0.028750091	0.038046051	0.000153319	-4.856666532	1.79E-06	-0.374151259	-0.265468211	-0.597110618	0.054524534	0.180798222	0.002066041	-3.785193498	0.000230384	-0.286631879	-0.179528138	-0.383638096	0.147190912	0.370239421	0.064220954	-2.470113348	0.020260537	-0.245469949	-0.121713971	-0.35991413	0.217153228	0.545329634	0.08407402	-2.09683435	0.054012363	-0.102317592	-0.218758053	-0.354135213	0.611567901	0.272965819	0.089543014	-1.940684836	0.078444775	-0.201057725	-0.223399906	-0.442268302	0.314603889	0.262662244	0.030463783	-2.530815218
Potra2n10c20534	1	turquoise	0.39351847	0.324230233	0.539226348	0.042275491	0.098953375	0.00654556	3.804876278	0.000212813	0.601823392	0.404439212	0.621819044	0.000897093	0.036399834	0.00117918	5.218779283	2.70E-07	0.286728441	-0.040909091	0.018024807	0.147048661	0.839450951	0.933377889	0.782242201	0.651108371	0.289765578	-0.044414882	0.029563287	0.142624676	0.825891221	0.890929685	0.812929729	0.624387523	0.230642061	0.516208838	0.696391836	0.247096645	0.005843794	0.000156893	4.656390013	4.83E-06	0.530194166	0.602871809	0.732373873	0.004445572	0.00087386	4.73E-05	6.247133445
Potra2n10c20535	5	green	-0.721284358	-0.640388479	-0.84767278	2.18E-05	0.000320727	1.71E-07	-8.197545795	3.68E-16	-0.708517072	-0.703295136	-0.778929596	3.54E-05	4.28E-05	7.32E-06	-7.89837286	4.24E-15	-0.443347464	-0.282136173	-0.430810646	0.020545867	0.153923555	0.035584306	-3.460480782	0.000808818	-0.435022003	-0.281283145	-0.452930201	0.023344129	0.155225411	0.026244301	-3.50246908	0.000691451	-0.451989971	-0.501185648	-0.498407223	0.01793752	0.007742999	0.013180847	-4.478481069	1.13E-05	-0.479862698	-0.659654247	-0.518718527	0.011308677	0.000181798	0.009402243	-5.3520821
Potra2n10c20538	6	red	0.298998515	0.16472234	0.583555901	0.129765419	0.411616608	0.002758473	3.178728578	0.002218838	0.285148237	0.192999468	0.506526092	0.149388978	0.334790252	0.011543481	2.922031222	0.00521635	0.708920144	0.425573014	0.219466077	3.49E-05	0.026888036	0.302824787	4.470912354	1.17E-05	0.695625831	0.43236018	0.241998951	5.62E-05	0.024301576	0.254580338	4.483644044	1.10E-05	-0.429033762	-0.374422521	0.314822869	0.025542699	0.054335664	0.134034605	-1.577773838	0.171926364	-0.533657979	-0.45848175	0.364128902	0.004147017	0.016162664	0.080246613	-2.114906682
Potra2n10c20545	6	red	0.236225899	0.276416535	0.753130791	0.235518023	0.162802869	2.16E-05	4.168564921	4.60E-05	0.254285669	0.304060136	0.684249269	0.200563667	0.123085129	0.000226541	3.923700254	0.000130799	0.588475363	0.545970938	0.644812267	0.001243269	0.003219705	0.000669893	5.793334977	1.04E-08	0.567709321	0.534224893	0.660505869	0.002010649	0.004099815	0.000443299	5.729455267	1.51E-08	-0.334856388	-0.371442669	0.092484262	0.087762384	0.05643873	0.667330405	-1.880363657	0.0900878	-0.434557889	-0.343550998	0.013453123	0.023508821	0.079340801	0.950251602	-2.341138923
Potra2n10c20546	3	brown	0.537529975	0.381045303	0.366313151	0.003833636	0.049881268	0.078315629	3.932706885	0.000125992	0.545993934	0.330728898	0.397276684	0.003218154	0.091989424	0.05456528	3.899085598	0.000144835	0.084057425	-0.092660082	0.126193916	0.676790572	0.645742872	0.556817291	0.318537003	1.125116446	0.077520334	-0.110662256	0.124743307	0.700736569	0.582661472	0.561397187	0.243038913	1.211962879	0.526922883	0.6239265	0.401819411	0.004744106	0.000505806	0.051612597	4.955790153	1.08E-06	0.697471181	0.67738868	0.622262848	5.27E-05	0.000103957	0.001166863	6.84218667
Potra2n10c20547	4	yellow	-0.4093786	-0.007119171	-0.454826548	0.033966314	0.971886604	0.02554556	-2.604905944	0.013784923	-0.410523128	0.082629391	-0.384620217	0.03342149	0.681996443	0.063484668	-2.1182615	0.051229391	-0.401897689	0.298297528	-0.044499527	0.037705194	0.130710991	0.836426648	-0.461973088	0.96615093	-0.376385332	0.339468407	-0.001688643	0.052984243	0.083214847	0.993751848	-0.126827093	1.348615878	-0.064572094	-0.358623912	-0.543198702	0.748980539	0.066219505	0.0060863	-2.918396681	0.005277547	-0.020432533	-0.212195318	-0.43942769	0.919425834	0.287969824	0.031674723	-1.957883203
Potra2n10c20548	3	brown	0.629670241	0.327449865	0.569221018	0.000432737	0.095455505	0.003695619	4.870490128	1.67E-06	0.601997055	0.197793767	0.569233028	0.000893208	0.322687858	0.003694734	4.339001196	2.15E-05	0.269443196	-0.16968023	0.149427112	0.174111319	0.397483173	0.485871964	0.71059837	0.71599973	0.264903234	-0.201069067	0.152604186	0.181762974	0.314576018	0.476538298	0.611444076	0.811358446	0.474742647	0.713989931	0.589321071	0.012343089	2.89E-05	0.002443104	5.906818829	5.23E-09	0.531280942	0.595105115	0.637900865	0.004349995	0.001059106	0.000797767	5.731252607
Potra2n10c20549	8	pink	-0.052820479	0.157328495	0.02060236	0.793584735	0.433204957	0.923876158	0.361149845	1.07698115	0.055037921	0.136915025	0.007176699	0.785114959	0.495880852	0.973449779	0.576213909	0.846705907	-0.257465842	-0.183128269	-0.124933035	0.194798252	0.360558659	0.560797214	-1.635122741	0.15303498	-0.229390159	-0.169647268	-0.086854076	0.249743022	0.397576218	0.686546713	-1.404494797	0.24025734	0.18993226	0.321010623	0.065734675	0.342674864	0.102546337	0.76023541	1.69392827	0.135418371	0.466362702	0.490829184	0.322564753	0.01420511	0.009334262	0.124218197	3.915472565
Potra2n10c20552	7	black	0.769410705	0.547380005	0.74901354	2.72E-06	0.003125882	2.54E-05	7.344229631	3.10E-13	0.67255735	0.521072871	0.736523844	0.0001215	0.005320452	4.06E-05	6.575068978	7.29E-11	0.476235828	0.356466761	0.560767118	0.012033613	0.067986832	0.004364943	4.288662584	2.70E-05	0.452449247	0.335890295	0.561101335	0.017806906	0.086726942	0.004336669	4.134940206	5.33E-05	0.396149252	0.174425345	0.197484044	0.040795601	0.38421734	0.354977321	2.260392977	0.035695308	0.302246646	0.13638888	0.208897213	0.125448932	0.497553975	0.327275913	1.87097544
Potra2n10c20554	1	turquoise	0.376188748	0.237951849	0.445076556	0.053118395	0.232013268	0.029303246	3.138269272	0.00254923	0.315876471	0.289024046	0.33541263	0.108476034	0.143695858	0.109095129	2.747817285	0.008999015	0.024486539	0.104928127	-0.25635382	0.903506462	0.602460858	0.226600236	-0.335324768	1.106070168	0.003069462	0.076788023	-0.263657389	0.987876868	0.703437072	0.213179744	-0.500292239	0.925303977	0.499218848	0.19569075	0.706576632	0.008026268	0.327963187	0.000113707	4.53889892	8.48E-06	0.55430096	0.128190037	0.644815262	0.002698224	0.523985664	0.000669841	4.250421256
Potra2n10c20555	2	blue	-0.336201128	-0.334031438	-0.547471895	0.086417463	0.088595247	0.005622669	-3.67732355	0.000353541	-0.213892377	-0.21081692	-0.504908113	0.284040876	0.29118621	0.011855648	-2.750285808	0.008931496	0.108232661	0.049677165	0.013527076	0.591015822	0.805630029	0.949978466	0.49382693	0.932142619	0.098480392	0.107565533	0.011092051	0.625056886	0.593318803	0.958974706	0.626972403	0.796015988	-0.558617496	-0.48844568	-0.726533185	0.002457723	0.009736826	5.81E-05	-5.857613114	7.04E-09	-0.449250202	-0.462488384	-0.680842985	0.018733136	0.015141385	0.000250369	-5.09073712
Potra2n10c20556	3	brown	0.282811865	0.128667994	0.5912252	0.152897882	0.522426498	0.00234592	3.05300826	0.003398396	0.211752192	-0.002032453	0.565170605	0.289001361	0.991972472	0.004004599	2.349005478	0.028235445	0.253193505	-0.028171491	0.275094065	0.202570357	0.889067661	0.193255519	1.430462073	0.228876666	0.247640188	-0.061978036	0.315146611	0.212985965	0.758764372	0.133613271	1.43439404	0.227189771	0.161382337	0.204886446	0.42740263	0.421293481	0.30528196	0.037232209	2.306715389	0.031606038	0.195200137	0.122545986	0.485741572	0.329201376	0.542564965	0.016112517	2.362890345
Potra2n10c20563	7	black	0.474257244	0.733101687	0.751403524	0.012445106	1.37E-05	2.32E-05	6.832011886	1.26E-11	0.44715382	0.659530504	0.693587521	0.019361274	0.000182485	0.000171049	5.990086071	3.15E-09	0.397444867	0.545371558	0.625053726	0.040082075	0.003260337	0.001091913	4.965893997	1.03E-06	0.397470377	0.532323493	0.647407433	0.040068127	0.004259954	0.000626671	5.014629064	7.97E-07	0.18124289	0.24773174	0.075611213	0.365609703	0.212811368	0.725478233	1.464528423	0.214574434	0.017839251	0.176716172	0.066928415	0.929625502	0.377905082	0.756008951	0.748565
Potra2n10c20564	2	blue	-0.564231101	-0.497994982	-0.628648156	0.002172635	0.008206889	0.001001499	-5.424394596	8.72E-08	-0.596714131	-0.534339953	-0.623173324	0.001018157	0.004090291	0.001141941	-5.684575945	1.97E-08	-0.238201454	-0.227669999	-0.356372151	0.231509305	0.253409443	0.087395333	-2.379385793	0.026012274	-0.23969782	-0.19495531	-0.331431883	0.228503384	0.329820324	0.113628024	-2.208498193	0.040814345	-0.391022386	-0.406794373	-0.411751746	0.043718692	0.035222682	0.045590119	-3.623989787	0.00043514	-0.532337099	-0.547836041	-0.602551509	0.004258789	0.003096022	0.001833117	-5.377046415
Potra2n10c20565	7	black	0.578247247	0.398084294	0.563487344	0.00158166	0.039733607	0.004139262	4.848661774	1.86E-06	0.564955839	0.455621107	0.616751542	0.002137988	0.016926038	0.001327909	5.216460402	2.74E-07	0.409480683	0.183054562	0.46334099	0.033917433	0.360755349	0.022590251	3.148380202	0.00246267	0.371781663	0.149094766	0.440021448	0.056196326	0.457951546	0.031418488	2.839755459	0.006772219	0.285665325	0.2182929	0.136268843	0.148620243	0.274012423	0.525485159	1.860033751	0.094321126	0.226185012	0.226912716	0.188012103	0.256602754	0.255034642	0.378978069	1.846342008
Potra2n10c20567	23	darkturquoise	-0.126922465	0.293689525	0.263770665	0.528131485	0.13705195	0.212975894	1.236736538	0.324277364	0.049407017	0.424798026	0.365617989	0.806667311	0.027197033	0.078926332	2.490107908	0.019155647	-0.335739649	-0.18143267	-0.237991683	0.086877233	0.365099406	0.262773094	-2.194991171	0.042246347	-0.32713297	-0.126359084	-0.186985085	0.095795605	0.529979142	0.381634924	-1.859495647	0.094435373	0.259093573	0.52202878	0.57716047	0.19189188	0.005222414	0.003148067	4.219570077	3.67E-05	0.491854722	0.709165169	0.835515291	0.009165389	3.46E-05	3.76E-07	7.376971871
Potra2n10c20570	3	brown	0.172141982	-0.043015343	-0.099411073	0.390568855	0.831298752	0.643965149	0.107578913	1.371494587	0.002199981	-0.117004505	-0.177368137	0.991310813	0.56110097	0.407024817	-0.81841549	0.619679969	-0.021133904	0.154427412	0.0432123	0.916669334	0.441840204	0.841098743	0.505463829	0.919849646	-0.032609367	0.073465088	-0.054916509	0.871724809	0.715734601	0.7988275	-0.030574686	1.463413095	0.119130733	-0.206929984	-0.113912043	0.553954932	0.30037765	0.5961173	-0.570385968	0.852623917	-0.022785442	-0.293704341	-0.126594972	0.910182291	0.137031211	0.555554065	-1.284033045
Potra2n10c20571	5	green	-0.298164717	-0.316811663	-0.3303893	0.130890705	0.107377408	0.114837673	-2.764394598	0.008554279	-0.489497164	-0.453917641	-0.440016969	0.009557482	0.017394543	0.031420415	-4.237848964	3.39E-05	-0.362575149	0.013966448	-0.294380571	0.063074619	0.944877416	0.162610729	-1.877696668	0.090634009	-0.36781152	-0.051328541	-0.354312496	0.059086777	0.799296313	0.089371378	-2.265229161	0.035247931	0.053313418	-0.267485799	0.07487629	0.791699884	0.177382135	0.728047454	-0.434219337	0.996193759	-0.041968401	-0.397344173	-0.101265603	0.835348841	0.040137171	0.637763527	-1.610248864
Potra2n10c20573	3	brown	0.287066566	0.485249132	0.724943231	0.146551326	0.010299399	6.15E-05	4.868047093	1.69E-06	0.184427845	0.403550408	0.652687093	0.357101072	0.036852162	0.000546115	3.885908519	0.000152922	0.091729315	0.254843097	0.513143043	0.649075416	0.19954474	0.010336473	2.553199676	0.016010743	0.121704121	0.249054367	0.500598167	0.545362405	0.210299825	0.012721278	2.577170675	0.014941913	0.27398382	0.296656442	0.310786626	0.166687237	0.132944272	0.139368007	2.564965621	0.015477904	0.231240978	0.227484209	0.300421905	0.245837146	0.253807538	0.153755935	2.18765245
Potra2n10c20575	3	brown	0.794078545	-0.214918061	0.636834253	7.66E-07	0.281682857	0.000819263	4.532982584	8.72E-06	0.713650168	-0.28426653	0.627388393	2.92E-05	0.150706337	0.001032426	3.734661231	0.000281952	0.497290991	-0.415112589	0.301762158	0.008312321	0.031306815	0.151838655	1.14344466	0.379281028	0.480234286	-0.391495506	0.323243865	0.011236504	0.043442185	0.123382701	1.224647663	0.331062002	0.445235322	0.227882279	0.423819045	0.01995114	0.25295509	0.039029526	3.276540967	0.001576306	0.530245209	0.197322703	0.563178216	0.004441043	0.323864962	0.004164403	4.00807098
Potra2n10c20576	6	red	0.337917904	0.183938293	0.768931687	0.084723224	0.358401241	1.13E-05	4.30845196	2.47E-05	0.370324357	0.236775957	0.724116431	0.057244194	0.234397266	6.32E-05	4.300304737	2.56E-05	0.518116709	0.310604849	0.637757742	0.005633556	0.114825561	0.000800623	4.626459475	5.58E-06	0.52310095	0.33385341	0.685393866	0.005114278	0.088775764	0.00021899	4.950816333	1.11E-06	-0.2863284	-0.265070155	0.149429536	0.147638628	0.181477568	0.485864807	-1.226526332	0.330001009	-0.287971055	-0.175924275	0.142815203	0.145226886	0.3800803	0.505587237	-0.979276699
Potra2n10c20579	1	turquoise	0.56532926	0.547711567	0.213081029	0.002120322	0.003104148	0.317457941	4.211007349	3.81E-05	0.657863748	0.583824649	0.322689694	0.000191967	0.00138844	0.124064178	5.113042598	4.76E-07	0.636235383	0.095719503	-0.065686635	0.000360676	0.634836059	0.760405638	2.26935683	0.034869953	0.613549461	0.087995128	-0.075321967	0.000665437	0.662511263	0.726489071	2.113173714	0.051878853	0.072155362	0.566681362	0.477548045	0.720600924	0.002057404	0.01827795	3.47137708	0.000776694	0.261988826	0.536332476	0.53694423	0.186796535	0.003928325	0.006822251	4.127899821
Potra2n10c20580	2	blue	-0.378705339	0.029336433	-0.23193003	0.051421021	0.88451001	0.275484051	-1.705504965	0.132150431	-0.173057098	0.129608976	-0.333122118	0.388016169	0.519363427	0.111686803	-1.066268579	0.429453374	-0.101253771	0.03720845	-0.009920501	0.615295448	0.853812941	0.963304815	-0.212704123	1.247336626	-0.086392566	0.108889259	-0.026846474	0.668309097	0.588752966	0.900902522	-0.007147708	1.491445505	-0.342651474	-0.103099014	-0.387100781	0.080182321	0.608835856	0.061653874	-2.435435636	0.022310806	-0.265566567	-0.059873528	-0.612783413	0.180630635	0.766728604	0.001455325	-2.890302176
Potra2n10c20581	0	grey	0.024211172	-0.184922845	0.14781194	0.9045867	0.355789272	0.490652042	-0.066903375	1.419987939	0.17290325	-0.180408934	0.177895209	0.388444652	0.367857077	0.405609525	0.46455797	0.963372055	0.026385024	-0.075377594	0.165569759	0.896063574	0.708648109	0.439414921	0.310705618	1.134036639	0.050883801	-0.079569242	0.119695736	0.801000875	0.693199856	0.577464046	0.242531639	1.212552367	0.04008493	-0.029589665	-0.020857834	0.842645302	0.883519753	0.922934921	-0.026157158	1.468697981	0.116485387	-0.15226211	0.086308658	0.56285201	0.448345122	0.688418553	0.129118022
Potra2n10c20582	12	tan	-0.305479529	0.033377847	-0.009370124	0.121257908	0.868727298	0.965339392	-0.839906071	0.60144158	-0.195826561	0.140072183	-0.03379065	0.327620934	0.485900708	0.875444332	-0.257210352	1.19552459	-0.351018899	-0.140442528	-0.312059014	0.072612244	0.484736729	0.137670578	-2.340632805	0.028876636	-0.370922899	-0.141218499	-0.311441313	0.056811987	0.482302491	0.138492762	-2.407135702	0.024117291	0.26939681	0.322099186	0.448870356	0.174188339	0.101320814	0.027791843	3.070239264	0.00320831	0.380315078	0.482127889	0.476447111	0.050357828	0.010874642	0.018586139	4.07742782
Potra2n10c20583	14	cyan	0.018095817	-0.386890397	-0.043497957	0.92861589	0.046193262	0.840061471	-1.243816028	0.32035092	0.146539178	-0.263250506	0.064813909	0.465780813	0.184605723	0.763499961	-0.176408647	1.289959367	0.348558863	0.162948294	0.069074866	0.074778441	0.416740986	0.748426528	1.712183089	0.130294399	0.316633013	0.147001692	0.077810726	0.107586638	0.464358712	0.717806191	1.585160727	0.169394732	-0.21423952	-0.496571746	0.029898801	0.283241406	0.00842121	0.889699166	-2.119742165	0.051041693	-0.084983693	-0.37764798	0.043791487	0.673421594	0.052128916	0.838995885	-1.274201564
Potra2n10c20585	13	salmon	0.045010506	0.596807082	-0.21653519	0.823592186	0.001015834	0.309489107	1.52079512	0.192466889	-0.190894397	0.503027537	-0.37881491	0.340189682	0.007485385	0.067932359	-0.040139534	1.451972825	-0.279130041	0.403664049	-0.31886588	0.158546237	0.036794079	0.12884098	-0.486843637	0.939553716	-0.241414871	0.42453325	-0.304712575	0.225086421	0.027303259	0.147677749	-0.254864688	1.198241416	0.408785766	0.133512294	0.146678569	0.034251305	0.506751036	0.49402021	2.041115389	0.061859039	0.11725358	0.082435261	-0.034289511	0.560261697	0.682705243	0.873619757	0.485664553
Potra2n10c20586	5	green	-0.631641288	-0.518333375	-0.627522154	0.000409885	0.005610091	0.001029103	-5.80198395	9.83E-09	-0.779512457	-0.736358308	-0.735476169	1.65E-06	1.19E-05	4.22E-05	-8.281860755	1.82E-16	-0.498837888	-0.304779968	-0.247455597	0.00808213	0.122155966	0.243692906	-3.174250721	0.002253358	-0.49512322	-0.332989151	-0.294002887	0.008644139	0.089656061	0.163175925	-3.38672581	0.001060981	-0.246426112	-0.31789797	-0.44131	0.215310488	0.106111663	0.0308681	-2.960155868	0.004612251	-0.431880267	-0.557569064	-0.588662377	0.024477548	0.002514378	0.002477509	-4.9804803
Potra2n10c20591	1	turquoise	0.597484801	0.468294607	0.645490577	0.000999035	0.013756456	0.000658354	5.53423868	4.69E-08	0.561830499	0.460309564	0.602587684	0.002290865	0.015689934	0.001831646	5.159317031	3.72E-07	0.499428709	0.052796943	0.301219239	0.007995634	0.793674757	0.152613269	2.577878461	0.014911343	0.446067429	0.022799544	0.279877386	0.019693517	0.910126926	0.185312659	2.229520141	0.038668975	0.184472894	0.533258635	0.365626223	0.356981569	0.004180543	0.078919078	3.29356722	0.00148387	0.125925304	0.511872369	0.31632587	0.531403861	0.006346432	0.132086579	2.884264869
Potra2n10c20592	5	green	-0.154790681	0.113252107	-0.260741151	0.440753876	0.573813503	0.218472867	-0.844901917	0.597248406	-0.415661823	-0.141687603	-0.465367074	0.03106113	0.480833932	0.021929371	-3.05420934	0.003384818	-0.409957306	0.245316782	-0.314002497	0.033689952	0.217449402	0.135106555	-1.414491361	0.235826523	-0.386738817	0.23326069	-0.308108352	0.046286101	0.241620953	0.1429898	-1.354062175	0.263574814	0.341723955	-0.194170962	0.068864675	0.081057137	0.331807994	0.749168048	0.646858598	0.776585195	-0.067028385	-0.476719812	-0.263636761	0.73975111	0.011934697	0.213216879	-2.422429715
Potra2n10c20595	1	turquoise	0.255073449	0.260250088	0.715279656	0.199124717	0.189845155	8.54E-05	3.953477046	0.000115535	0.379004214	0.349779409	0.764076036	0.051222301	0.073697577	1.39E-05	4.929822721	1.23E-06	0.354429421	-0.149673886	0.269631563	0.069689206	0.456187049	0.202606845	1.38287571	0.250054469	0.352487272	-0.135301043	0.284667847	0.071342425	0.501022184	0.17758587	1.462927773	0.215230715	-0.014318329	0.51674659	0.571775995	0.943490771	0.005783876	0.003511264	3.370205339	0.001126683	0.165234484	0.536859174	0.653149444	0.410143823	0.003886435	0.000539508	4.327022805
Potra2n10c20596	14	cyan	0.168092791	-0.338171737	0.221384534	0.401978287	0.084474877	0.298510995	0.083282599	1.400440255	0.276690749	-0.162116541	0.368180493	0.162369077	0.419155627	0.076692859	1.394105808	0.244928484	0.345717141	-0.185193797	0.139391653	0.077341992	0.355072431	0.515947019	0.879978563	0.568306384	0.362026757	-0.196772006	0.214710938	0.063504037	0.325244377	0.313682253	1.109795661	0.400630634	-0.16472323	-0.126344631	0.090341338	0.411614046	0.530026584	0.674621284	-0.601257938	0.8215023	-0.111661174	-0.068858161	0.136677047	0.579241694	0.732898502	0.524233617	-0.15032518
Potra2n10c20597	10	purple	-0.159490193	-0.111732958	-0.367985913	0.4268306	0.578996285	0.076860754	-1.833811578	0.100022953	-0.16518258	-0.122588385	-0.405441344	0.410292949	0.542424256	0.049348708	-2.001755895	0.067966487	0.052429973	0.115977117	0.000296848	0.795078716	0.564568851	0.998901622	0.488605493	0.937681535	0.04498643	0.147832304	-0.035355765	0.823685088	0.461810518	0.869722055	0.464073902	0.963892199	-0.260634956	-0.282535792	-0.517044071	0.189167401	0.153316357	0.009675152	-3.158357778	0.002379911	-0.376972052	-0.376363625	-0.615424655	0.052585437	0.052999043	0.001369407	-4.230581918
Potra2n10c20604	10	purple	0.177940818	0.228202794	-0.142564611	0.374555383	0.252270082	0.506342066	0.801054282	0.634650332	0.133171678	0.103490884	-0.180729163	0.50784558	0.607467705	0.39804682	0.191704127	1.27196096	-0.294840867	-0.164783869	-0.094138847	0.135447159	0.411439511	0.661720876	-1.61292115	0.160142459	-0.259391985	-0.149543558	-0.094074806	0.19136232	0.456583827	0.661937669	-1.456774996	0.21776775	0.429788931	0.412392157	0.001515897	0.02525652	0.03254688	0.994391016	2.596777057	0.014115447	0.359607087	0.225393031	-0.174554819	0.065425879	0.258316498	0.414625307	1.271105978
Potra2n10c20605	1	turquoise	0.564112251	0.715071885	0.641956571	0.002178362	2.77E-05	0.000720403	6.497143602	1.23E-10	0.707600861	0.722312279	0.741064187	3.66E-05	2.10E-05	3.44E-05	7.761506062	1.26E-14	0.308749666	0.324898529	0.600958714	0.117124071	0.098219549	0.00189886	3.775619629	0.000239416	0.337252415	0.325219881	0.621533046	0.085376958	0.097868141	0.001187175	3.957497298	0.000113609	0.451788778	0.545616361	0.094557541	0.017994985	0.003243689	0.660304161	3.429553714	0.000906862	0.630058872	0.62196245	0.395641739	0.000428145	0.000533153	0.055659419	5.375921534
Potra2n10c20606	0	grey	0.124881258	0.085444119	0.442961091	0.534840403	0.671749236	0.03017413	1.89841873	0.086461416	-0.083779722	-0.067821843	0.272079343	0.677801807	0.73677715	0.198379291	0.31732283	1.126497984	-0.066936137	0.033949626	0.370392989	0.740097104	0.866498177	0.074803268	0.957612416	0.507387354	-0.068907676	0.016117033	0.341747927	0.732713341	0.936405278	0.10215732	0.811537652	0.62558547	0.261858238	0.2536477	0.166855194	0.187024317	0.201734181	0.435820754	1.978611952	0.071789569	-0.064812657	0.060953901	0.071588834	0.748075116	0.762637131	0.739574566	0.183012173
Potra2n10c20607	3	brown	0.141139452	0.227619795	0.021611988	0.482550177	0.253516976	0.920157006	1.137503467	0.382991814	0.107442598	0.201318554	0.021659102	0.593743607	0.313963324	0.919983492	0.959228687	0.506165328	-0.332081344	-0.092363716	-0.240311807	0.090587798	0.646803268	0.258009281	-1.927548421	0.08086698	-0.335163917	-0.10960508	-0.235061454	0.087453426	0.586290297	0.268869775	-1.972777776	0.072781329	0.575203654	0.478533663	0.481046068	0.00169657	0.011569982	0.017326206	4.815748833	2.20E-06	0.545781593	0.626830859	0.538756615	0.003232494	0.000467613	0.006601732	5.524189288
Potra2n10c20608	2	blue	-0.569004673	-0.44101858	-0.109080797	0.001953037	0.021299425	0.611891339	-3.528418435	0.000627076	-0.450245669	-0.55830953	-0.07486844	0.018440775	0.00247425	0.728074914	-3.422955674	0.000929163	-0.213654241	-0.235650645	-0.179974991	0.284590133	0.236693916	0.400051648	-1.812452343	0.104874497	-0.205451984	-0.226528397	-0.123386126	0.303919758	0.255862021	0.565697386	-1.602968288	0.163412483	-0.489993617	-0.313580428	0.171414426	0.00947377	0.111208705	0.423200807	-2.015411566	0.065792315	-0.533956071	-0.436205916	0.071420841	0.00412214	0.022928265	0.7401651	-2.875450556
Potra2n10c20610	1	turquoise	0.209626454	-0.055434142	0.463047477	0.29398224	0.783604026	0.02268731	1.811267446	0.105149194	0.132078498	-0.052426743	0.293254784	0.511366284	0.795091078	0.164299511	1.050191071	0.440445411	0.267556033	-0.223173799	0.30637588	0.177264038	0.263158213	0.145368064	0.993554796	0.480659491	0.230208766	-0.27793895	0.286307136	0.248010488	0.160404836	0.174993774	0.650283729	0.773263448	0.011176625	0.28113223	0.166448636	0.955876392	0.155456544	0.43695581	1.321258112	0.279622973	-0.033217551	0.314246279	0.142217679	0.869352397	0.110411039	0.507387996	1.230745628
Potra2n10c20611	2	blue	-0.470617831	-0.206018862	-0.542491333	0.013232531	0.302558139	0.006166048	-3.723699576	0.000294487	-0.43419524	-0.283070624	-0.48886321	0.023638165	0.152506392	0.015344754	-3.630202204	0.000424799	-0.123444422	0.183976659	-0.180842185	0.539586973	0.358299246	0.397746856	-0.316137376	1.127847358	-0.098661031	0.176986897	-0.166969242	0.624419185	0.377163099	0.43550263	-0.225813362	1.232019876	-0.418802871	-0.503676935	-0.546975954	0.029685728	0.007396293	0.00567491	-4.550951441	8.01E-06	-0.42353494	-0.555691047	-0.482639298	0.027706795	0.002618665	0.016906313	-4.539111944
Potra2n10c20612	2	blue	0.046477874	0.136979709	-0.097638024	0.817934428	0.495675355	0.649915937	0.266944503	1.184267836	0.095434905	0.121409876	-0.046910983	0.63584756	0.546341733	0.827688619	0.501426564	0.924106423	0.504023664	0.320634742	0.485945514	0.007349092	0.10297207	0.016061419	3.997910777	9.59E-05	0.530045879	0.344435903	0.504195355	0.00445875	0.078519548	0.011995354	4.243186412	3.31E-05	-0.633147032	-0.286582897	-0.713379788	0.000393146	0.147263108	9.10E-05	-5.427576925	8.57E-08	-0.583967217	-0.376675171	-0.615136333	0.001383781	0.052786938	0.001378569	-5.015386452
Potra2n10c20613	0	grey	-0.246280802	0.271204637	0.034134957	0.215589848	0.171204286	0.874184968	0.169590683	1.297998076	-0.298232746	0.295476176	-0.04889025	0.130798629	0.134567491	0.820531395	-0.141227606	1.331535208	-0.268958294	0.184581359	0.034564066	0.174917625	0.356693938	0.87261584	-0.163338532	1.305377846	-0.272479489	0.194823734	0.035315157	0.169121694	0.330153253	0.869870441	-0.141599526	1.331094512	0.039969408	0.099199578	0.007611219	0.843093246	0.622519553	0.971842876	0.42336435	1.008044176	-0.095155536	0.07954334	-0.032821316	0.636841098	0.693294959	0.878991412	-0.134328479
Potra2n10c20614	15	midnightblue	0.367795156	0.692070381	0.795220489	0.059098926	6.36E-05	3.43E-06	6.512669406	1.11E-10	0.48082395	0.785521638	0.784036125	0.011122762	1.21E-06	5.81E-06	7.430716679	1.62E-13	0.640254308	0.480167132	0.660418006	0.000321954	0.011249519	0.000444354	5.84921145	7.41E-09	0.620940505	0.50418003	0.672879189	0.000547886	0.007327888	0.000314757	5.908868702	5.17E-09	-0.304036037	0.157638982	0.089359577	0.123116325	0.432286235	0.677971093	-0.204801309	1.256591047	-0.230015849	0.343780277	0.154958533	0.248418072	0.079127388	0.469681073	0.781476838
Potra2n10c20615	24	darkgrey	-0.112618991	-0.416229344	0.225569651	0.575970955	0.030808899	0.289233594	-0.984138495	0.487571133	-0.189540055	-0.502392987	0.183994175	0.343691037	0.007573309	0.389432577	-1.644789562	0.150019823	0.261826852	-0.142700236	-0.089104001	0.18707909	0.477671629	0.678844104	0.117140354	1.360123248	0.229181984	-0.153306931	-0.129531671	0.250184875	0.44519996	0.546344068	-0.125277151	1.350456211	-0.384618434	-0.207179841	0.488293008	0.047600288	0.299781417	0.015482715	-0.331766692	1.110098156	-0.409547371	-0.268631099	0.377893376	0.03388553	0.175463166	0.068659751	-0.97420197
Potra2n10c20616	7	black	0.498096027	0.363491847	0.470893917	0.008191848	0.062361829	0.020205718	4.062350594	7.29E-05	0.525232565	0.432421531	0.479191322	0.004904915	0.024279155	0.017825685	4.43412917	1.39E-05	0.744790634	0.396933744	0.6063245	8.37E-06	0.040362367	0.001685085	5.891028658	5.76E-09	0.734647678	0.392689872	0.59716873	1.28E-05	0.04275032	0.002063426	5.772976276	1.17E-08	-0.166425724	-0.067683621	-0.14629062	0.406729537	0.737294959	0.495175757	-1.079645189	0.420450315	-0.132135856	-0.024567843	-0.221966651	0.51118126	0.903187547	0.297209646	-1.065885177
Potra2n10c20618	2	blue	-0.150447602	-0.128971012	-0.062624018	0.453835254	0.521439167	0.771279789	-0.981828016	0.489276875	-0.253493639	-0.23323024	-0.201054321	0.202017543	0.24168416	0.346167831	-1.98595833	0.070556927	0.05473266	0.007456245	-0.112257353	0.786279544	0.97055606	0.60150046	-0.125598681	1.35007441	0.036402187	0.013024521	-0.100468651	0.856948205	0.948589992	0.640425707	-0.130260204	1.344540846	-0.193714755	-0.116831208	-0.042228517	0.332967434	0.561685244	0.844672982	-1.019596225	0.461879994	-0.526195441	-0.278035172	-0.385982013	0.004812754	0.160254118	0.062474491	-3.615038431
Potra2n10c20619	0	grey	-0.323920696	-0.502319088	-0.095031652	0.099294651	0.007583605	0.6587013	-2.822785864	0.007141254	-0.279973477	-0.487618132	0.003064665	0.157239409	0.009879945	0.98866067	-2.360522721	0.027373801	-0.029550022	-0.114948527	-0.069125466	0.883674763	0.568050454	0.748248051	-0.606121078	0.816651533	-0.01969203	-0.128915396	-0.056817053	0.922337118	0.521620313	0.792011672	-0.585109624	0.837711012	-0.314434633	-0.32134995	0.148375777	0.110186168	0.102163136	0.488980707	-1.496453983	0.201803087	-0.181804033	-0.343720702	0.057651876	0.364102054	0.079182798	0.78902242	-1.408766645
Potra2n10c20620	1	turquoise	0.629935602	0.591376906	0.741473199	0.000429597	0.001159516	3.38E-05	6.685084169	3.46E-11	0.646651158	0.681864556	0.795012856	0.000267817	8.97E-05	3.46E-06	7.562849716	5.91E-14	0.258433731	0.16859505	0.296586574	0.193066422	0.400552965	0.159336902	2.08276185	0.055909405	0.284043878	0.195926861	0.323521678	0.151040313	0.327368308	0.123042093	2.324892485	0.030116565	0.510285626	0.503798072	0.546338103	0.006539243	0.007379774	0.005742697	4.88634996	1.54E-06	0.535287463	0.621844149	0.58214333	0.004012576	0.000534841	0.002840803	5.629205498
Potra2n10c20621	3	brown	0.079915079	0.004823392	0.323926679	0.691930512	0.980950567	0.12254677	1.155079883	0.372086573	0.032864627	-0.091266742	0.28162146	0.870728954	0.650734085	0.182473254	0.614520156	0.808307487	-0.385666513	-0.249963526	-0.011486148	0.046947072	0.20858514	0.957518349	-1.942346755	0.078142705	-0.383145939	-0.294098129	-0.008469208	0.048530106	0.136480853	0.968670253	-2.063257138	0.058632306	0.524693165	0.388442438	0.436552404	0.004957194	0.045251121	0.032939197	4.133097639	5.37E-05	0.467384805	0.335827328	0.497110093	0.013966258	0.086789736	0.013459298	3.948463947
Potra2n10c20622	3	brown	0.15616749	0.169242979	-0.008427692	0.436649706	0.398718478	0.968823756	0.925022238	0.53243151	0.030749433	0.118988795	-0.042081707	0.878986698	0.554430667	0.845206623	0.319894882	1.123572027	-0.271468109	-0.031303636	-0.00979746	0.170772409	0.876821851	0.96375964	-0.920738133	0.535780743	-0.279925727	-0.06047389	-0.032722236	0.157313188	0.764454214	0.879354102	-1.093664211	0.411153414	0.471409879	0.277679317	0.19693812	0.013057738	0.160812014	0.356335856	2.841247938	0.006740604	0.300842803	0.351700596	0.20154674	0.127301446	0.072020585	0.344963063	2.510090926
Potra2n10c20623	2	blue	-0.754521176	-0.599780675	-0.786442096	5.45E-06	0.000943904	5.20E-06	-7.71470877	1.82E-14	-0.646226098	-0.487224059	-0.753114679	0.000271149	0.009948713	2.16E-05	-6.410413463	2.18E-10	-0.26501153	-0.199769395	-0.326091172	0.181577771	0.317779687	0.119924095	-2.284793295	0.033487426	-0.264028657	-0.16943416	-0.322631171	0.183263456	0.398178094	0.124136304	-2.180603092	0.043819179	-0.593078833	-0.537997109	-0.5781276	0.001112701	0.003797229	0.003086324	-5.492152017	5.96E-08	-0.5248053	-0.412852581	-0.627085231	0.004946287	0.032334274	0.001039989	-4.944958126
Potra2n10c20625	2	blue	-0.798582893	-0.733473296	-0.74353673	5.96E-07	1.34E-05	3.13E-05	-8.457885131	4.08E-17	-0.770199539	-0.75074837	-0.671461905	2.62E-06	6.45E-06	0.000327609	-7.963170803	2.52E-15	-0.334854116	-0.270076263	-0.282190659	0.087764669	0.173062568	0.181553109	-2.590375998	0.014380673	-0.335126654	-0.270535628	-0.280229649	0.087490818	0.172304356	0.184736732	-2.586926343	0.014525444	-0.558453817	-0.557269612	-0.599972953	0.002466495	0.002530764	0.001940547	-5.51264903	5.30E-08	-0.656988646	-0.620273615	-0.594736056	0.000197117	0.000557691	0.002175333	-6.222387461
Potra2n10c20626	5	green	-0.493964866	-0.345599979	-0.582430335	0.008825951	0.077449109	0.002823909	-4.40696548	1.57E-05	-0.574422392	-0.518139515	-0.518566268	0.001727202	0.005631082	0.009426792	-5.100036319	5.09E-07	-0.617788691	-0.537686082	-0.614772275	0.000595587	0.003821437	0.001390214	-5.757643435	1.28E-08	-0.609741358	-0.574412852	-0.609046433	0.000734162	0.001727579	0.001584741	-5.849128048	7.41E-09	0.148309347	0.207217261	0.044311613	0.46035034	0.299692185	0.837108369	1.158362463	0.370074226	0.155946912	0.072441446	0.219225867	0.437305838	0.719537055	0.303367618	1.266831944
Potra2n10c20627	7	black	0.717540576	0.354736144	0.73812526	2.52E-05	0.069430834	3.83E-05	6.238735463	6.62E-10	0.667094895	0.391138914	0.677286218	0.000144439	0.04365046	0.000277549	5.749521828	1.34E-08	0.559446048	0.239948951	0.531331982	0.002413727	0.228001479	0.007544471	4.134090619	5.35E-05	0.528177975	0.183733306	0.491681096	0.004627616	0.358946482	0.014677642	3.690437958	0.000335802	0.211497423	0.158323961	0.280298061	0.289595486	0.430263157	0.184625025	1.86073811	0.094171754	0.236191817	0.272380662	0.335133317	0.235587582	0.169282497	0.109408778	2.445616093
Potra2n10c20628	1	turquoise	0.546155558	-0.162699661	0.088193598	0.003207276	0.417461977	0.68195716	1.534816665	0.187243302	0.47655745	-0.103445485	0.092959821	0.011967805	0.60762614	0.665716334	1.449612056	0.220750098	0.452647312	-0.244853639	0.327431507	0.01775082	0.218346621	0.118320663	1.607903167	0.161784582	0.448915423	-0.252682724	0.299154308	0.018832309	0.203513537	0.155584961	1.485372927	0.206167595	0.297064696	0.067003655	-0.164945524	0.132386126	0.73984386	0.441166018	0.627123777	0.795867153	0.241446047	0.194497939	-0.219388377	0.225024698	0.330978499	0.303000309	0.675822184
Potra2n10c20629	1	turquoise	0.631596998	0.618064064	0.597175774	0.000410386	0.00059128	0.002063109	6.096922573	1.62E-09	0.484584814	0.621355825	0.644765764	0.010419656	0.000541856	0.00067069	5.701366182	1.78E-08	0.237066579	0.44126078	0.14993431	0.233806552	0.02122002	0.484375768	2.474460663	0.020015627	0.214182167	0.434646555	0.158157944	0.283373391	0.023477285	0.460444479	2.404037814	0.024322644	0.497350813	0.287361671	0.612118215	0.008303318	0.146118256	0.001477676	4.358031853	1.97E-05	0.286169802	0.208771884	0.617740926	0.147872991	0.295999736	0.001297671	3.414901822
Potra2n10c20630	10	purple	-0.059021994	0.203179061	-0.196917362	0.769957753	0.309417524	0.356387574	-0.116087952	1.361374255	-0.049316327	0.099172383	-0.342280119	0.807015604	0.622615421	0.101589745	-0.821124328	0.617363181	-0.032200997	0.15283545	0.021243018	0.87331839	0.446617766	0.92151599	0.409228772	1.023557673	-0.063557744	0.128737115	0.010940574	0.752801875	0.522201198	0.95953451	0.219611091	1.239261079	-0.010633639	0.083771674	-0.325344672	0.958018111	0.677831121	0.120823956	-0.70256194	0.723493182	-0.018021754	-0.111771498	-0.501243904	0.928907325	0.578864546	0.012588372	-1.868063422
Potra2n10c20634	19	lightyellow	-0.113958372	0.179018438	0.333657381	0.571411034	0.371622136	0.111077158	1.131519217	0.38675493	-0.261962416	0.120558257	0.236369885	0.186842586	0.549180762	0.266136371	0.227884565	1.229603974	-0.275739142	0.315612862	0.537261821	0.163877979	0.108787214	0.00678317	1.751773483	0.119719148	-0.28166017	0.347335507	0.528804188	0.154649046	0.075873941	0.007889962	1.804140972	0.106813815	-0.098284625	-0.309336351	-0.361481951	0.625748287	0.116393553	0.082634579	-2.233083449	0.038315163	-0.180550315	-0.377244495	-0.384932055	0.367475511	0.052401054	0.063252248	-2.771579162
Potra2n10c20635	2	blue	0.088611357	-0.043872708	-0.094221538	0.660286854	0.827985163	0.661440989	-0.126171555	1.349394191	0.082413036	-0.042354104	-0.148199142	0.682786407	0.83385627	0.489503986	-0.288194802	1.159796442	0.492044632	0.483377462	0.046884637	0.0091344	0.010641213	0.82778398	3.204728957	0.002027846	0.470735134	0.469244487	0.094849804	0.013206522	0.013540204	0.659315916	3.202448366	0.002043971	-0.436249914	-0.534808419	-0.099875423	0.022912927	0.004051709	0.64241016	-3.344158481	0.001237989	-0.486055271	-0.533484434	-0.196399575	0.010155027	0.004161558	0.357679012	-3.789005349
Potra2n10c20637	4	yellow	-0.321641225	-0.285874676	-0.654191058	0.101835054	0.148309816	0.000524875	-3.930830327	0.000126979	-0.47891701	-0.447623763	-0.737333129	0.011494101	0.019218985	3.95E-05	-5.454301233	7.37E-08	-0.144264488	0.115971562	-0.143098365	0.472807771	0.564587629	0.504734964	-0.473277527	0.954022789	-0.112152184	0.094661424	-0.171524975	0.577563981	0.638599841	0.422897299	-0.520167798	0.904419941	-0.380121793	-0.514820786	-0.669681602	0.050484568	0.006000884	0.000344397	-4.992554893	8.94E-07	-0.52782152	-0.660045399	-0.751272408	0.00466045	0.00017964	2.33E-05	-6.626426998
Potra2n10c20639	1	turquoise	0.516214037	0.502970428	0.549167718	0.005843212	0.007493263	0.005447068	4.917331633	1.32E-06	0.579785827	0.643203189	0.618717649	0.001526172	0.000295909	0.001268401	6.073498643	1.88E-09	0.263887342	0.288438654	0.084295089	0.18350671	0.144545566	0.695344298	1.866020396	0.093057768	0.26300125	0.267470302	0.093951946	0.185037116	0.177408201	0.66235365	1.82403024	0.102221251	0.502483538	0.36404842	0.618040439	0.00756071	0.061932118	0.001288635	4.65143063	4.94E-06	0.523208673	0.48706435	0.618374257	0.005103519	0.009976696	0.001278627	5.168999171
Potra2n10c20642	1	turquoise	0.453074255	0.125545786	0.599289712	0.017630417	0.532651851	0.001969896	3.648746429	0.000395285	0.380277736	0.175151502	0.632950387	0.050382294	0.382209931	0.000901807	3.687749691	0.000339369	-0.113492572	0.301863201	0.529163951	0.572995022	0.125952959	0.007840002	2.165352014	0.045541107	-0.085270151	0.26301978	0.498335369	0.672380943	0.185005022	0.013196147	2.012317418	0.066279731	0.667630483	-0.039191056	0.132175728	0.000142032	0.8461126	0.538112548	2.574884766	0.015041023	0.529069086	-0.054882785	0.152234847	0.004546391	0.785706753	0.477618632	1.956759191
Potra2n10c20644	3	brown	0.751667764	0.748851009	0.743434187	6.19E-06	7.01E-06	3.14E-05	8.215411744	3.17E-16	0.652309092	0.697635614	0.680972828	0.000226774	5.24E-05	0.000249422	6.990166051	4.12E-12	0.462036329	0.18448758	0.339310948	0.015253875	0.356942615	0.104786321	2.938595158	0.004945551	0.463809923	0.177145594	0.33464147	0.014816456	0.376728545	0.109962696	2.9089357	0.005439922	0.389624199	0.683589514	0.552636993	0.044543995	8.47E-05	0.005102122	5.28513787	1.88E-07	0.474374091	0.771058818	0.627722157	0.012420484	2.52E-06	0.001024153	6.439212803
Potra2n10c20647	1	turquoise	0.714163983	0.712329794	0.784738372	2.87E-05	3.07E-05	5.63E-06	8.024109397	1.53E-15	0.630065563	0.706903513	0.76316772	0.000428066	3.75E-05	1.44E-05	7.40191934	2.01E-13	0.331828412	0.359035838	0.42440982	0.090848695	0.065886095	0.038728607	3.307254713	0.001413228	0.30429731	0.328024422	0.409318838	0.122778414	0.09484119	0.047011688	3.067846555	0.003234109	0.582815547	0.399861919	0.44021078	0.001421804	0.038777512	0.031337131	4.426653015	1.44E-05	0.508957814	0.428115883	0.484106077	0.006704364	0.025894075	0.016527117	4.372072424
Potra2n10c20650	1	turquoise	0.576626452	0.725200135	0.605693733	0.001641987	1.87E-05	0.001709097	6.450566722	1.67E-10	0.44885329	0.662415357	0.558481803	0.018850762	0.000167045	0.004562465	5.403843952	9.78E-08	0.457483932	0.426627095	0.422728645	0.016425645	0.026472331	0.039589782	3.963438005	0.000110817	0.439764209	0.406411819	0.411876713	0.021714564	0.035411788	0.045518019	3.793196423	0.000223081	0.111557514	0.434447639	0.205917239	0.57959616	0.023548082	0.334379349	2.23249588	0.038373311	0.06126405	0.3762899	0.223808545	0.761463712	0.053049334	0.293115284	1.935962767
Potra2n10c20651	5	green	-0.381779912	-0.176407675	-0.70946806	0.049405432	0.378751619	0.000103525	-4.075113962	6.90E-05	-0.621511666	-0.433463696	-0.820991947	0.000539609	0.023900844	8.87E-07	-6.580802414	7.02E-11	-0.504169422	-0.208596099	-0.434328298	0.007329325	0.296415812	0.033944577	-3.472756635	0.000772713	-0.507349436	-0.220829418	-0.476638936	0.006909069	0.268336393	0.018532138	-3.666740722	0.000368492	0.054029865	0.047219025	-0.364875041	0.788962445	0.815080115	0.079582989	-0.743276162	0.685971751	-0.137048489	-0.118368521	-0.458242199	0.495456891	0.556511836	0.024324774	-2.082133803
Potra2n10c20652	1	turquoise	0.645901695	0.524520597	0.510780178	0.000273716	0.004974019	0.010754899	5.426132386	8.64E-08	0.661336663	0.663409195	0.500514981	0.000172678	0.000161999	0.012738483	6.091054269	1.68E-09	0.58731708	0.644839388	0.632380025	0.001278137	0.000282272	0.000914511	6.175325904	9.90E-10	0.57619257	0.643671145	0.611833777	0.001658469	0.000291951	0.001487323	6.03022904	2.46E-09	0.049411996	0.019985532	-0.046385531	0.806648192	0.921183098	0.829590968	0.074754528	1.410615033	0.126895189	0.14026562	0.159214734	0.528220866	0.485292567	0.457414464	1.210754633
Potra2n10c20653	11	greenyellow	-0.203512749	-0.550302629	-0.0786848	0.30860656	0.002938707	0.714764649	-2.595695922	0.014159935	-0.194243382	-0.614937241	-0.049301839	0.331624166	0.000641824	0.819044773	-2.770855381	0.008386388	-0.120123776	-0.230469498	0.111188687	0.550631807	0.247460324	0.604987925	-0.723577429	0.703987804	-0.082952399	-0.205165802	0.11910168	0.680817671	0.304608605	0.57936813	-0.516736544	0.908010123	-0.071105868	-0.435780582	-0.2171117	0.724508035	0.023076968	0.308171162	-2.151204446	0.047190099	0.014639286	-0.465629134	0.054402621	0.942226128	0.014378609	0.800672905	-1.266561963
Potra2n10c20654	0	grey	0.061023427	0.075718828	0.231990269	0.762374041	0.707386187	0.275355847	1.035260766	0.450820721	0.076155324	0.121153706	0.320608177	0.70577307	0.547195005	0.126648258	1.471674867	0.211663047	-0.171649104	-0.172828732	0.263271749	0.391947678	0.388652292	0.213874715	-0.274298661	1.17578267	-0.193268532	-0.139941189	0.277730956	0.334103869	0.486312757	0.188848627	-0.199284682	1.263060091	0.458342023	0.231679853	-0.105603318	0.016199279	0.244916895	0.623350364	1.823672803	0.102302329	0.490257392	0.284681411	-0.002080605	0.009429543	0.150085433	0.992301586	2.387967869
Potra2n10c20655	6	red	0.277470957	0.428333464	0.690264756	0.161139312	0.02581043	0.000189254	4.441905263	1.34E-05	0.22667298	0.403615018	0.607101078	0.255550551	0.03681913	0.001655918	3.808628847	0.000209609	0.43750555	0.556505691	0.673678608	0.022478723	0.002572981	0.000307703	5.380133585	1.12E-07	0.417873532	0.529663083	0.653256622	0.030087448	0.004492923	0.000537986	5.102026521	5.04E-07	-0.249723978	-0.19184049	0.019819553	0.209036004	0.337756543	0.926760839	-1.243528391	0.320509778	-0.372429168	-0.18762224	-0.031058344	0.055735576	0.348685915	0.885448393	-1.761659352
Potra2n10c20656	1	turquoise	0.634849336	0.609671808	0.440801642	0.000374945	0.000735472	0.031084313	5.490085781	6.03E-08	0.673325506	0.680097123	0.600684278	0.000118547	9.51E-05	0.001910388	6.63182059	4.97E-11	0.312268996	0.324834091	0.068076844	0.112792222	0.098290127	0.751949315	2.09018205	0.054902174	0.344978743	0.330842379	0.108196882	0.078018976	0.091871192	0.614795806	2.324999104	0.030108012	0.528046577	0.430902661	0.548175213	0.004639697	0.024839216	0.005549274	4.694087544	4.02E-06	0.476848057	0.450372145	0.608288112	0.011908601	0.018403899	0.001612169	4.810879682
Potra2n10c20657	11	greenyellow	-0.550061071	-0.404463594	-0.454317683	0.002953805	0.036387488	0.025731575	-4.350979174	2.03E-05	-0.609954702	-0.559324688	-0.530255439	0.000730154	0.002420129	0.007690037	-5.46934771	6.78E-08	-0.251698901	-0.115369492	-0.022768572	0.205338654	0.566624394	0.915898518	-1.138747718	0.382212591	-0.247088493	-0.141037314	-0.045354766	0.214040146	0.482870312	0.833325444	-1.261132582	0.310891625	-0.471763049	-0.347950086	-0.539831723	0.012980418	0.075322068	0.006473756	-4.162610682	4.72E-05	-0.418166524	-0.413607711	-0.447373716	0.029960328	0.031988001	0.028380444	-3.859667649
Potra2n10c20659	8	pink	0.077811334	0.111749785	-0.090553289	0.699664448	0.578938764	0.673898881	0.303130765	1.142685314	0.008461202	0.060743043	-0.15060102	0.96658964	0.763435185	0.482412564	-0.210963251	1.249373921	-0.10791732	0.116640443	-0.09501965	0.592103925	0.562328732	0.65874186	-0.232589895	1.224119812	-0.095846422	0.106089843	-0.11242918	0.634385176	0.598426655	0.600940511	-0.275877256	1.173963516	0.211876743	0.083425347	0.117112717	0.288711188	0.679093031	0.585763065	1.181036627	0.35638226	0.30081277	0.137785908	0.223086379	0.127341295	0.493117678	0.294716376	1.910837936
Potra2n10c20660	0	grey	0.097240618	0.336120156	0.35263991	0.62944068	0.086498002	0.091000523	2.288912939	0.033126617	-0.181602251	0.215500794	0.165839089	0.364643771	0.280348739	0.438660549	0.555165355	0.868172345	-0.145453383	0.479304612	0.412566209	0.469128233	0.011417799	0.045121818	2.272236189	0.034608373	-0.151055357	0.480161475	0.396117969	0.451992426	0.011250616	0.055338978	2.205664017	0.0411113	0.148664267	-0.195147111	-0.15561373	0.459265542	0.329335373	0.467781827	-0.5631551	0.859993912	-0.193864497	-0.24801366	-0.1589194	0.332586597	0.212274332	0.458260192	-1.732046893
Potra2n10c20661	13	salmon	-0.023142637	-0.004367015	0.187060785	0.90878	0.982752698	0.381438729	0.433173211	0.997333408	-0.313138277	-0.278356192	0.008503516	0.111740739	0.159752015	0.968543399	-1.737660374	0.123406012	0.016936088	0.008670425	0.257632506	0.933180374	0.965763959	0.22421111	0.78767841	0.646327256	-0.002214391	-0.030815203	0.212732085	0.991253901	0.87872974	0.318269856	0.489638845	0.936584225	-0.116057486	-0.025724248	-0.053180849	0.564297222	0.898653162	0.805064505	-0.554971897	0.868370824	-0.360908433	-0.271051177	-0.10569549	0.064386762	0.171456188	0.623045525	-2.180798819
Potra2n10c20662	13	salmon	-0.210288619	-0.047636946	0.403638445	0.292424945	0.813471637	0.050465726	0.405132351	1.028070341	-0.190799116	-0.034173004	0.385248486	0.340435306	0.865627591	0.063017072	0.443706774	0.985881896	-0.105354837	-0.23237403	0.44515249	0.60097772	0.243465953	0.029272364	0.307605925	1.137573317	-0.137228494	-0.222057666	0.428038292	0.494885372	0.265615354	0.036920349	0.18835108	1.275902169	-0.310612552	0.316635143	-0.054767746	0.114816087	0.10758414	0.79936161	-0.129177886	1.345825341	-0.154071745	0.376275156	0.263393002	0.44290519	0.053059396	0.213656039	1.42447766
Potra2n10c20663	7	black	0.688499955	0.660457935	0.830084861	7.18E-05	0.00017739	5.23E-07	7.948814999	2.82E-15	0.658490879	0.715201076	0.830590941	0.00018835	2.76E-05	5.07E-07	8.095175492	8.58E-16	0.436738603	0.400572584	0.569534286	0.022743131	0.038400451	0.003672585	4.328128619	2.26E-05	0.396376766	0.38729281	0.557169925	0.040669578	0.04594751	0.004679211	4.092678417	6.40E-05	0.390143743	0.290869814	0.25641228	0.044235898	0.141040229	0.226490641	2.764097891	0.008562062	0.355266022	0.393570873	0.408322091	0.068986224	0.042245603	0.047604006	3.447430845
Potra2n10c20664	1	turquoise	0.415226605	0.343270462	0.27788142	0.031255685	0.079602521	0.18859926	3.081376197	0.003090692	0.440416231	0.32971083	0.179778373	0.021497958	0.09305525	0.400575247	2.845617729	0.006648806	0.670947899	0.43496066	0.423534472	0.000127898	0.023365843	0.039175135	4.914605301	1.33E-06	0.656416013	0.376949626	0.371368816	0.000200552	0.052600637	0.073981181	4.471147745	1.17E-05	-0.097637235	-0.114057539	-0.088520347	0.628036914	0.571074062	0.680839283	-0.853793314	0.589829279	0.020053041	-0.035149364	-0.266724153	0.92091768	0.861824175	0.207706991	-0.783804658
Potra2n10c20665	7	black	0.641735614	0.408389473	0.632127271	0.00030863	0.03444288	0.00092019	5.46641592	6.89E-08	0.634711872	0.380678072	0.661360984	0.000376387	0.050120485	0.000433145	5.473600696	6.61E-08	0.3618706	0.114667631	0.413630984	0.06362673	0.569002908	0.044515287	2.618145659	0.013261359	0.350513909	0.094193575	0.39682059	0.073052936	0.640266864	0.054868817	2.466370453	0.020473514	0.40322389	0.216940742	0.101070679	0.037019457	0.277069403	0.638414261	2.145069487	0.047920937	0.341566547	0.286002006	0.240811602	0.081206321	0.148121237	0.256990413	2.541779037
Potra2n10c20666	13	salmon	-0.27643093	0.255952696	-0.381633447	0.162780076	0.197527074	0.065744138	-1.152167304	0.373878496	-0.351905784	0.229013138	-0.364959877	0.071843225	0.250543628	0.079507799	-1.424255082	0.231558968	-0.505563027	0.299022481	-0.042800301	0.007142579	0.12973318	0.842595233	-0.832770879	0.607460942	-0.526660626	0.262065716	-0.031180465	0.004768758	0.186662509	0.885000886	-1.000106018	0.475888806	0.030218055	0.031746422	-0.356898531	0.881063179	0.875092849	0.08689562	-0.832041381	0.608078381	0.076082269	0.166986121	-0.182795004	0.706042968	0.405128873	0.392584075	0.206022379
Potra2n10c20668	10	purple	-0.181398722	-0.042753886	-0.704784276	0.365190656	0.832309809	0.00012045	-3.027241244	0.003701954	-0.191507946	-0.015053202	-0.696594031	0.338610571	0.940595408	0.000155913	-2.933864864	0.005021549	-0.13374352	0.003807622	-0.369461123	0.506008669	0.984961726	0.075594775	-1.427583974	0.230117459	-0.133106441	0.04629083	-0.374710394	0.508055347	0.818655127	0.071217995	-1.319477046	0.280514519	-0.160550553	-0.105378129	-0.50677305	0.423722701	0.600896808	0.011496435	-2.284943508	0.033474211	-0.233939417	-0.182138916	-0.588846409	0.240214883	0.363204049	0.002467856	-3.050129551
Potra2n10c20669	4	yellow	-0.718686966	-0.372164552	-0.681314934	2.41E-05	0.055923513	0.000246943	-5.992703713	3.10E-09	-0.722051813	-0.363215331	-0.744887057	2.12E-05	0.062576176	2.98E-05	-6.334536638	3.57E-10	-0.41665448	0.105743006	-0.258743581	0.030621032	0.599629884	0.222148793	-1.691247247	0.136184386	-0.4102626	0.119069848	-0.274973745	0.033544887	0.554158977	0.193458264	-1.677349288	0.1402113	-0.484986374	-0.568093238	-0.529925596	0.010346825	0.001993423	0.007735102	-4.987425567	9.18E-07	-0.504229869	-0.580371344	-0.628265472	0.00732114	0.001505502	0.001010809	-5.516008448
Potra2n10c20670	1	turquoise	0.164675303	0.453879023	0.2663312	0.411752019	0.017405287	0.208402885	2.632072002	0.012729881	0.042990294	0.271272761	0.091255472	0.831395605	0.171092546	0.671507602	1.175190769	0.359877604	0.356275436	0.229735102	0.306585848	0.068145322	0.249012005	0.145078339	2.608705854	0.013632799	0.328535816	0.165834355	0.247960259	0.094296914	0.408422502	0.242701588	2.153876551	0.046874782	-0.146486494	0.281693829	-0.090385114	0.465942947	0.154597665	0.674472059	0.164406788	1.304116381	-0.073533206	0.162379629	-0.109016014	0.715481803	0.418391028	0.61210402	-0.036114686
Potra2n10c20671	2	blue	-0.795552598	-0.729001273	-0.747539587	7.06E-07	1.61E-05	2.69E-05	-8.4305567	5.16E-17	-0.703117238	-0.731672535	-0.744357339	4.31E-05	1.45E-05	3.04E-05	-7.812951038	8.38E-15	-0.208915195	-0.237201158	-0.23970239	0.295660798	0.233533343	0.259255142	-1.972128414	0.072892424	-0.211389531	-0.232771524	-0.249821051	0.289847324	0.242637685	0.239069203	-1.99521458	0.069029222	-0.705460652	-0.640741845	-0.650607214	3.96E-05	0.000317514	0.000576711	-6.82948185	1.28E-11	-0.719258578	-0.716379776	-0.77300317	2.36E-05	2.64E-05	9.51E-06	-7.997420098
Potra2n10c20672	22	darkgreen	0.523044623	-0.08020664	0.338712296	0.005119911	0.690861009	0.105439714	2.398733332	0.024677837	0.331294998	-0.19609401	0.336520812	0.091400764	0.32694758	0.107857233	1.368602696	0.256685251	0.091954687	-0.382558655	0.094540548	0.64826788	0.048904918	0.66036164	-0.64052915	0.782742966	0.068134864	-0.38068206	0.094906462	0.735604934	0.050117883	0.659124398	-0.702397285	0.723647157	0.566480261	0.16674596	0.34222823	0.002066659	0.405814411	0.101644981	3.305838418	0.00142039	0.517379308	0.150322801	0.432499882	0.005714043	0.454214165	0.034789218	3.344380433
Potra2n10c20673	1	turquoise	0.078114255	-0.051159426	0.010578341	0.698549004	0.799944378	0.960873274	0.106790526	1.372432745	0.069222305	0.000321088	0.094228431	0.731537122	0.998731786	0.66141766	0.45700565	0.971500477	-0.169132757	0.105464253	-0.144282594	0.399030215	0.600597666	0.501178273	-0.580860659	0.842001553	-0.150354704	0.053958509	-0.137714052	0.454117286	0.789234979	0.521060589	-0.656752373	0.767010229	0.39670383	-0.093192833	0.295830088	0.040488956	0.643838389	0.1604543	1.767642745	0.115680971	0.315054495	-0.06354343	0.123001135	0.109448531	0.752855839	0.566919896	1.092607733
Potra2n10c20674	8	pink	0.176388664	0.174050216	-0.003263377	0.378803822	0.385256724	0.987925484	1.013342052	0.466345212	0.215187269	0.072945441	0.048912566	0.281066027	0.717664077	0.820450774	0.974567569	0.494662211	0.036027524	-0.079851476	-0.127332651	0.858405861	0.692163897	0.553233959	-0.473656011	0.95361784	0.023726543	-0.122173528	-0.149187879	0.906488247	0.543801781	0.486578487	-0.69299042	0.732473345	0.240033468	0.360804195	0.221054672	0.22783273	0.064469521	0.299249982	2.406014136	0.024191461	0.526184921	0.404490783	0.496276972	0.004813753	0.036373725	0.013640675	4.400883875
Potra2n10c20675	10	purple	-0.061928216	-0.280970074	-0.393087153	0.758952635	0.155705169	0.057402918	-2.13754006	0.048831137	-0.191040155	-0.229490942	-0.437370193	0.339814139	0.249529293	0.032575539	-2.502829094	0.018480753	0.025225047	-0.182169326	-0.186992422	0.900610207	0.363122569	0.381615908	-0.971386406	0.497033843	-0.011716786	-0.181333975	-0.21582771	0.95374611	0.365364733	0.311111183	-1.156946248	0.370941483	-0.168800294	-0.049009175	-0.376451135	0.399971343	0.808195476	0.069810073	-1.705736084	0.132085842	-0.320169793	-0.077449767	-0.442015095	0.103500506	0.700996643	0.0305702	-2.467537236
Potra2n10c20676	3	brown	0.481947356	0.074322972	0.546335679	0.010908717	0.712552964	0.005742956	3.392386067	0.001039301	0.462647495	0.023010711	0.48329403	0.015101956	0.909297891	0.016736183	2.939623722	0.004929166	-0.0112187	-0.014019536	0.153323197	0.955710446	0.944668202	0.474438731	0.345640849	1.094418964	-0.021329498	-0.027169131	0.140999717	0.915900786	0.892992	0.511068245	0.244357901	1.210430466	0.6391689	0.224342854	0.555260248	0.000332034	0.260600404	0.004853637	4.538519019	8.50E-06	0.705773752	0.257674925	0.62752468	3.91E-05	0.194423239	0.001029041	5.294297965
Potra2n10c20679	21	darkred	0.522796376	-0.249730281	0.309783012	0.005144802	0.209024134	0.140717405	1.805744141	0.106437472	0.536966655	-0.207178968	0.274015726	0.003877934	0.299783499	0.195077754	1.886350186	0.088871671	0.212845924	-0.177258616	-0.010577544	0.286459528	0.376419239	0.960876218	0.078163137	1.406547426	0.220994037	-0.174129896	0.023135774	0.267970661	0.385035817	0.914546961	0.203474198	1.258146617	0.365342442	-0.130829336	0.406556763	0.060941936	0.515403932	0.048667344	1.894336252	0.087270588	0.392101004	-0.037837833	0.252046608	0.043090336	0.851366998	0.234771838	1.784219831
Potra2n10c20680	3	brown	0.56231359	0.560953262	0.655951847	0.002266639	0.002335427	0.00050092	5.795042326	1.02E-08	0.582447706	0.493886925	0.666337787	0.001434137	0.008838299	0.000377955	5.662898619	2.23E-08	0.259937946	0.022572998	0.192856079	0.190396071	0.911016442	0.36659031	1.362050409	0.259772966	0.270303819	-0.002785648	0.202502888	0.17268668	0.988997749	0.342630835	1.348207932	0.266387271	0.470020251	0.762935985	0.637433559	0.013365688	3.71E-06	0.000807124	6.409923575	2.18E-10	0.690713658	0.769565216	0.816594793	6.66E-05	2.70E-06	1.13E-06	8.498890686
Potra2n10c20683	0	grey	-0.354412049	-0.317821745	-0.006808502	0.069703861	0.106200115	0.974811493	-2.038305994	0.062279011	-0.484877881	-0.535596662	-0.145987429	0.01036646	0.003987489	0.49607978	-3.652422333	0.000389667	-0.273727209	-0.418298757	0.032451118	0.167100752	0.029903098	0.880346675	-2.009364136	0.066747796	-0.321835812	-0.426534879	0.031977266	0.101616316	0.02650849	0.88208188	-2.192023984	0.042566662	-0.0128878	0.200996808	0.124591115	0.94912896	0.31475361	0.561878672	0.890187158	0.560048098	-0.060246673	-0.072637987	-0.090748763	0.765314771	0.718806468	0.673232887	-0.630612588
Potra2n10c20684	0	grey	0.161297043	0.069407924	0.004267651	0.421542227	0.730843479	0.98421006	0.681969718	0.742887148	0.060669827	0.084157841	-0.040041595	0.763712345	0.67642505	0.852628978	0.310381666	1.134406102	-0.447408119	-0.460882938	-0.494129009	0.019284171	0.015544014	0.014117572	-4.295101484	2.62E-05	-0.414859394	-0.426914471	-0.465407947	0.0314206	0.026359905	0.021916202	-3.956461536	0.000114102	0.740171284	0.582010542	0.51961126	1.02E-05	0.001448914	0.009259369	6.225310537	7.21E-10	0.586990569	0.550113835	0.385898092	0.001288117	0.002950501	0.062536383	4.830631112
Potra2n10c20685	0	grey	0.143558995	-0.007243455	-0.092918079	0.474998247	0.971396003	0.66585795	0.144040102	1.328203204	0.262451021	-0.112540836	-0.021639976	0.185991888	0.576237531	0.920053931	0.390912496	1.043792876	0.2008284	-0.062736001	-0.083993903	0.31516775	0.755901782	0.69638229	0.178394793	1.287619407	0.229505631	-0.059047304	-0.046298456	0.249498152	0.769861718	0.829906306	0.378420195	1.057677703	-0.030829336	-0.018491979	-0.013556752	0.878674526	0.927057165	0.949868859	-0.179126778	1.286757234	0.125487125	-0.262288515	-0.003040523	0.532844875	0.186274524	0.988749991	-0.419342735
Potra2n10c20686	0	grey	0.507664084	0.478296734	-0.039536616	0.006868614	0.011617089	0.854468099	3.011583789	0.00389833	0.420132038	0.469605706	-0.108401334	0.029118708	0.01345871	0.614123493	2.469113797	0.020317221	0.383933139	0.281197418	-0.093058749	0.048031259	0.155356676	0.665380747	1.749649408	0.120268243	0.395290294	0.29666782	-0.11111379	0.041274189	0.132928694	0.605232659	1.787621774	0.110755575	0.061811466	0.256274961	-0.041989564	0.759393871	0.196943711	0.845541586	0.821554747	0.61699553	0.027462743	0.290122837	-0.056122591	0.891842221	0.142110656	0.7945005	0.789431222
Potra2n10c20687	2	blue	-0.63781851	-0.717782577	-0.610482009	0.000344961	2.50E-05	0.001533908	-6.706763519	2.98E-11	-0.629498966	-0.670069658	-0.569285155	0.000434774	0.000131514	0.003690893	-6.229300256	7.03E-10	-0.152206585	-0.476213031	-0.291410725	0.448512595	0.012038289	0.167092236	-2.751071833	0.008910092	-0.161356346	-0.467002764	-0.279219923	0.421369271	0.014055144	0.186390872	-2.708018321	0.010152943	-0.626002656	-0.349229488	-0.381373283	0.000478239	0.07418307	0.065943829	-4.261357017	3.05E-05	-0.737890644	-0.471990945	-0.47990862	1.12E-05	0.012930727	0.017631147	-5.626142717
Potra2n10c20689	3	brown	0.708904973	0.633082512	0.720026863	3.49E-05	0.000393851	7.28E-05	7.167866411	1.14E-12	0.648476936	0.597406606	0.678731036	0.000253913	0.001000961	0.000266213	6.458638084	1.58E-10	0.266131113	0.057539446	0.377800627	0.17967081	0.775588723	0.068733288	2.029901845	0.063549776	0.249676391	0.059459667	0.361457715	0.209125651	0.768297556	0.082656687	1.933314762	0.079796152	0.550024269	0.703597856	0.440364438	0.002956111	4.23E-05	0.031271226	5.589391988	3.42E-08	0.691919048	0.759028361	0.585202244	6.39E-05	4.44E-06	0.002665079	7.142919077
Potra2n10c20690	1	turquoise	0.589156511	0.206717222	0.645978425	0.001223152	0.300885949	0.000650162	4.638732673	5.26E-06	0.559728659	0.055482553	0.54515805	0.002398876	0.78341947	0.005869895	3.641877184	0.000405986	0.512662831	0.121714617	0.209068518	0.006252184	0.545327484	0.326870358	2.562612145	0.015583205	0.483927578	0.06493524	0.201680566	0.010539781	0.747613869	0.34463607	2.265954793	0.035181227	0.161616405	0.064660006	0.574527466	0.42061127	0.748649621	0.003321482	2.429322474	0.022690607	0.196342173	-0.106245886	0.598248778	0.326323538	0.597885654	0.002015337	2.136033879
Potra2n10c20691	3	brown	0.61850288	0.500956365	0.569409369	0.000584472	0.007775583	0.003681755	5.426425282	8.62E-08	0.54484581	0.291972594	0.481002459	0.003296338	0.139470581	0.017337818	4.051752772	7.63E-05	0.500345273	0.383115188	0.524922551	0.007862989	0.048549675	0.008446052	4.331508124	2.22E-05	0.487434186	0.340911414	0.506902991	0.009911995	0.081829466	0.011471745	4.075463389	6.89E-05	0.253639985	0.203857407	0.134962787	0.201748365	0.30777032	0.529499016	1.713104286	0.130040033	0.318909548	0.110210833	0.11977736	0.104943003	0.584209808	0.577202638	1.599249258
Potra2n10c20693	14	cyan	0.310041581	-0.343746221	0.378122259	0.115519882	0.079159059	0.068478535	0.968473393	0.499212001	0.286482255	-0.189317631	0.35403734	0.147411526	0.344268123	0.089637876	1.299731295	0.290539621	0.138955212	-0.295101728	0.244891922	0.489419879	0.13508546	0.248769586	0.20267491	1.259083703	0.113587471	-0.257190215	0.282415129	0.572672151	0.195293377	0.18119112	0.355972166	1.082792115	0.280815203	-0.00186004	0.265172016	0.155942887	0.992653428	0.210464869	1.563319395	0.176966233	0.29125288	0.135929472	0.269026556	0.140493552	0.499017179	0.203661084	2.007583657
Potra2n10c20696	7	black	0.098648558	0.008040827	0.100887637	0.62446321	0.968248709	0.639025566	0.583053057	0.839786376	0.237488446	0.085483967	0.129780407	0.232950834	0.671604571	0.545567233	1.299728551	0.290541032	0.076667637	0.236375949	0.07117769	0.703881348	0.23521194	0.741020089	1.110343192	0.400276751	0.112466667	0.272905394	0.093124053	0.576490561	0.168429927	0.665159255	1.387247927	0.248049264	0.208006877	-0.155601222	-0.078804379	0.29781315	0.438335204	0.714348875	-0.057351258	1.431398084	0.352856296	-0.225286684	-0.145032549	0.071026003	0.258547186	0.498932279	0.007116518
Potra2n10c20697	2	blue	-0.60173254	-0.661047014	-0.678490742	0.000899131	0.000174219	0.00026807	-6.540451995	9.20E-11	-0.456207523	-0.572238846	-0.593093971	0.01676718	0.001815356	0.002253757	-5.148604329	3.94E-07	-0.061745101	-0.155770586	-0.237384106	0.75964472	0.437830724	0.264029874	-1.287171201	0.297051934	-0.05431403	-0.126566635	-0.219342745	0.787877368	0.529298101	0.30310342	-1.128075383	0.388932127	-0.657056806	-0.676921907	-0.610030706	0.000196711	0.000105548	0.001549736	-6.570535789	7.52E-11	-0.625214356	-0.698359308	-0.616173567	0.000488547	5.10E-05	0.00134585	-6.558460985
Potra2n10c20698	0	grey	-0.388456875	-0.072094326	-0.311016661	0.045242429	0.720827964	0.139060026	-2.263082382	0.035445917	-0.268688031	0.223222958	-0.23366262	0.175368156	0.263050331	0.271811787	-0.784399307	0.649208767	-0.183870413	-0.062190043	-0.416009516	0.358581738	0.757963377	0.043183486	-1.91591486	0.083063901	-0.196870343	-0.023422254	-0.433427174	0.324997795	0.907682448	0.034358794	-1.900273102	0.086095934	-0.190688909	0.01985504	0.0764548	0.34071954	0.92169616	0.722532673	-0.292523552	1.154829533	-0.160975291	0.383476417	0.11373559	0.422481297	0.048320188	0.596690375	1.007182975
Potra2n10c20700	0	grey	-0.319122249	0.037693412	0.16317493	0.104698498	0.851928138	0.446153033	-0.39983211	1.033920267	-0.261289724	-0.056555534	0.037750795	0.188018201	0.779331929	0.860977852	-0.833341208	0.606978483	-0.270854192	-0.190986794	-0.137465754	0.171779916	0.339951595	0.521819494	-1.734713692	0.124187295	-0.271536491	-0.14204196	-0.125658356	0.170660445	0.479726112	0.5585062	-1.558947362	0.178513259	-0.035814391	0.12431337	0.277278463	0.859235274	0.536714048	0.189599912	1.02835264	0.455675967	0.03834476	0.118128031	0.188877466	0.849397923	0.557319699	0.376747646	0.971050444
Potra2n10c20703	1	turquoise	0.498058563	0.57338491	0.62264883	0.008197422	0.001768616	0.001156242	5.437006799	8.13E-08	0.57587817	0.618989292	0.644339777	0.001670502	0.000577006	0.000678033	6.0558175	2.10E-09	0.3157428	0.038930441	0.313923195	0.108633745	0.847124043	0.135210501	1.935961789	0.079308572	0.329469911	0.077537055	0.315364655	0.093308826	0.70067495	0.133330035	2.096366365	0.054074556	0.334855818	0.593143286	0.353349219	0.087762957	0.00111096	0.090306947	3.975607522	0.0001053	0.515921756	0.669969498	0.516326576	0.005875995	0.000131932	0.009794082	5.535050628
Potra2n10c20704	2	blue	-0.447286338	-0.506289399	-0.487974871	0.019321063	0.007046843	0.015560128	-4.443872859	1.33E-05	-0.203621506	-0.373862424	-0.349775839	0.308342531	0.054726204	0.093841608	-2.71929219	0.009813268	0.080366244	-0.030788405	-0.026234798	0.690275796	0.878834437	0.903149915	0.072531733	1.413268129	0.098142468	0.014910413	0.024981767	0.626250546	0.941157932	0.907755982	0.394938682	1.039332213	-0.662269055	-0.6375917	-0.525277452	0.000167799	0.000347175	0.008393893	-6.057604422	2.07E-09	-0.327813419	-0.446493773	-0.421083076	0.095066448	0.019562579	0.040447278	-3.585043499
Potra2n10c20705	6	red	0.294306007	0.350474287	0.735535651	0.136190968	0.0730876	4.21E-05	4.479362922	1.12E-05	0.304894226	0.358521896	0.6618981	0.122008955	0.066302277	0.000426871	4.148210646	5.03E-05	0.545228305	0.406628665	0.605032376	0.003270113	0.035304496	0.001734587	4.909706165	1.37E-06	0.52188198	0.3972202	0.628591856	0.00523737	0.040205087	0.001002864	4.886085397	1.54E-06	-0.290269049	-0.091395883	0.083591494	0.141900672	0.650270854	0.697769958	-0.900413846	0.551850082	-0.28311145	-0.063537623	0.012748348	0.152444688	0.752877732	0.952854896	-0.989362125
Potra2n10c20706	27	white	0.217168154	-0.170256815	-0.055548056	0.276553747	0.395857539	0.796561006	-0.009847733	1.488214159	0.414227264	0.036395061	0.081655235	0.03170613	0.856975927	0.70446003	1.598927706	0.164755	0.309365888	0.040241643	0.202439603	0.116356865	0.842037713	0.342784908	1.595428189	0.165924775	0.331737262	0.092952215	0.265963657	0.090942853	0.644698281	0.2090552	2.002372831	0.067866972	-0.115221285	-0.321342431	-0.354820374	0.567126274	0.102171615	0.088881039	-2.300332245	0.032144106	0.084807731	-0.110980176	-0.323502722	0.674061125	0.581572123	0.123065312	-0.98497437
Potra2n10c20707	9	magenta	-0.442303248	-0.394013972	-0.555110357	0.020881002	0.041993549	0.004867556	-4.26842997	2.95E-05	-0.556826824	-0.378484354	-0.615525066	0.002555161	0.051568341	0.001366228	-4.907009525	1.39E-06	-0.201234916	0.080873893	-0.232971297	0.314168641	0.688415574	0.273273307	-0.997669013	0.477659826	-0.195195706	0.116640901	-0.240265231	0.329212572	0.562327185	0.258104363	-0.896166888	0.555245456	-0.22333184	-0.497367608	-0.448903801	0.262811484	0.008300792	0.027778802	-3.540205251	0.000599724	-0.492670656	-0.567645454	-0.645995761	0.009032865	0.002013527	0.000649873	-5.49765123
Potra2n10c20710	2	blue	0.082855951	-0.114022539	0.038992873	0.681169566	0.571192983	0.85644922	0.014788489	1.482301385	0.114394245	-0.160978951	-0.057353938	0.569930588	0.422470608	0.790088919	-0.292590182	1.154753128	0.455161007	0.138295553	0.350062091	0.017051544	0.491504257	0.093554716	2.809563183	0.007441317	0.471738934	0.136589345	0.337680082	0.012985686	0.496916172	0.106573363	2.827465449	0.007037712	-0.337354493	-0.354592286	-0.410814366	0.085276436	0.069551922	0.046133796	-3.265924021	0.001636613	-0.333382811	-0.468044889	-0.574776018	0.089254282	0.01381378	0.003304774	-4.238579031
Potra2n10c20712	2	blue	-0.610037084	-0.597863889	-0.58255415	0.000728612	0.000989744	0.002816647	-5.842381746	7.72E-09	-0.434146229	-0.530323408	-0.489985102	0.02365569	0.004434113	0.015076245	-4.498830025	1.02E-05	-0.103811943	-0.381852472	-0.443436566	0.606347735	0.049358626	0.029976611	-2.752260181	0.008877822	-0.062767391	-0.343841148	-0.396307967	0.7557833	0.079070803	0.055211534	-2.351530953	0.028044501	-0.585123812	-0.294714388	-0.198742572	0.001346483	0.135622782	0.35185707	-3.356979192	0.001181986	-0.520466158	-0.38330335	-0.258107184	0.005383482	0.04843003	0.223328487	-3.54675956
Potra2n10c20715	1	turquoise	0.318095418	0.339075855	0.552545665	0.105882797	0.083594789	0.005110962	3.654911142	0.000385907	0.338824756	0.424752512	0.488180628	0.083838513	0.027215269	0.015510024	3.772598926	0.000242334	0.368870735	0.111625139	0.108504915	0.058304539	0.579364905	0.613782997	1.73608228	0.123823931	0.329872554	0.102534483	0.098774413	0.092885322	0.610809085	0.646099518	1.554639903	0.180047782	0.082461979	0.358642294	0.558161379	0.682607677	0.066204599	0.004590752	3.028541893	0.003686055	0.209199096	0.629424674	0.721077087	0.294990075	0.00043566	7.02E-05	5.214466736
Potra2n10c20716	3	brown	0.310722132	0.478217924	0.649601347	0.114681379	0.011632793	0.000592031	4.528340453	8.92E-06	0.37321112	0.575078997	0.680407008	0.055183098	0.001701426	0.000253571	5.270387812	2.04E-07	-0.123481461	0.162681459	0.236990709	0.539464364	0.417514789	0.264845672	0.769752832	0.662169786	-0.130059553	0.165363666	0.263139977	0.517899803	0.409772796	0.214112534	0.833952063	0.606461996	0.568640489	0.321214461	0.476494751	0.001969089	0.102316015	0.018572716	4.228661943	3.53E-05	0.744239083	0.580393126	0.770906246	8.57E-06	0.001504737	1.04E-05	7.454211931
Potra2n10c20718	2	blue	-0.30786203	-0.210853846	-0.144894146	0.118235732	0.291099752	0.499346398	-1.93161984	0.080109668	-0.121408379	-0.174511949	-0.06271749	0.546346717	0.383977613	0.770947277	-1.031258344	0.45362953	-0.06055932	0.112007325	-0.067389697	0.764130729	0.57805872	0.754377585	-0.033103331	1.460388279	-0.081494566	0.124737825	-0.025959209	0.686143593	0.535313344	0.904162711	0.055881205	1.433154666	-0.261232173	-0.445755611	-0.130863237	0.188119016	0.019789735	0.542191374	-2.512310393	0.017991531	-0.159139629	-0.27704845	0.008623567	0.427860831	0.161804446	0.96809952	-1.26121103
Potra2n10c20719	2	blue	-0.760692673	-0.618547887	-0.694727153	4.11E-06	0.000583778	0.000165167	-7.287538102	4.74E-13	-0.575326034	-0.504498255	-0.664257649	0.001691815	0.007284894	0.000400232	-5.662671873	2.24E-08	-0.201428404	-0.101609305	-0.252552532	0.313693788	0.614048643	0.233802084	-1.58291088	0.170162668	-0.191037228	-0.060167547	-0.239569516	0.339821679	0.765614514	0.259527296	-1.393849933	0.245044389	-0.673762557	-0.625487133	-0.593993146	0.000116895	0.000484958	0.002210521	-6.330774052	3.66E-10	-0.56311955	-0.531279594	-0.592774489	0.00222671	0.004350112	0.002269291	-5.395412096
Potra2n10c20720	18	lightgreen	0.39348247	0.498513736	-0.657451745	0.042296034	0.008129918	0.000481265	0.645875963	0.777539532	0.504649965	0.421513815	-0.560764041	0.007264473	0.028538545	0.004365204	1.184612927	0.354255785	0.114371404	0.252353497	-0.177970508	0.570008127	0.204123058	0.405407555	0.589043873	0.833747765	0.131679482	0.235248497	-0.143612728	0.51265433	0.237518268	0.503188617	0.682798472	0.742101293	0.311263649	0.243227287	-0.511428731	0.114017395	0.221517016	0.010638682	0.116754583	1.360581802	0.503236285	0.229975742	-0.539643498	0.007456649	0.248502863	0.006496011	0.639467879
Potra2n10c20721	4	yellow	-0.654848031	-0.740999487	-0.821950739	0.00021023	9.83E-06	8.40E-07	-8.161528828	4.96E-16	-0.60052184	-0.749044947	-0.8181962	0.00092668	6.95E-06	1.04E-06	-7.923519208	3.46E-15	-0.329656566	-0.365177841	-0.466641078	0.093112319	0.0610672	0.021521876	-3.463358693	0.000800215	-0.329668299	-0.36512449	-0.476108591	0.093099978	0.061107845	0.018681746	-3.496181809	0.000707951	-0.469338795	-0.544483584	-0.460359921	0.013518888	0.003321339	0.023591783	-4.580339785	6.96E-06	-0.474709167	-0.573431931	-0.590496868	0.012350103	0.00176672	0.002382698	-5.211093341
Potra2n10c20722	2	blue	-0.334634136	-0.11911144	-0.407827437	0.087986182	0.554019587	0.047900111	-2.522759679	0.017465692	-0.152029502	-0.157816859	-0.387032417	0.449046936	0.431760382	0.06170378	-2.007412879	0.067058578	0.129328707	-0.048403776	-0.109992619	0.520274844	0.810522215	0.608901111	-0.063467929	1.424090845	0.123766122	-0.011569458	-0.099014785	0.538522522	0.954327112	0.645293364	0.056708874	1.432165658	-0.574600116	-0.203693726	-0.506480622	0.001720192	0.308167281	0.01155216	-3.996368619	9.65E-05	-0.517602607	-0.278252229	-0.63374289	0.005689568	0.159914499	0.000884406	-4.503911804
Potra2n10c20723	0	grey	0.088873461	0.271848752	-0.19069717	0.659341589	0.170149823	0.372082106	0.539420491	0.884395118	0.012069321	0.374192014	-0.248415645	0.952355954	0.054496125	0.241809329	0.48308321	0.943554982	0.184679305	0.505631254	0.210297885	0.356434321	0.007133541	0.323968822	2.724893078	0.009648347	0.180569149	0.531349915	0.201213031	0.367424699	0.004343988	0.345779255	2.788488783	0.007943187	-0.262748428	-0.144789354	-0.467135712	0.185475396	0.471181517	0.021365325	-2.568971916	0.015300109	-0.268941612	0.047444791	-0.458110061	0.17494541	0.814211106	0.024371111	-1.999119129
Potra2n10c20726	2	blue	-0.332233546	-0.078684672	0.039606605	0.090431077	0.696450218	0.854213157	-1.117203855	0.395860759	-0.51242042	-0.103388813	-0.094624865	0.006280961	0.607823943	0.660076465	-2.190462481	0.042736069	-0.131566885	0.441978138	0.472695133	0.513018089	0.020986251	0.019668327	2.378946653	0.026043283	-0.137063849	0.418085609	0.451624859	0.495408107	0.029995391	0.026734133	2.205593805	0.04111868	-0.151523272	-0.588478237	-0.528912291	0.450576328	0.001243184	0.007874922	-3.984356228	0.000101495	-0.458976324	-0.651050398	-0.575110492	0.016033608	0.000235392	0.003282402	-5.449308459
Potra2n10c20727	16	lightcyan	-0.599853271	-0.339662858	-0.345963061	0.000942205	0.083027129	0.097725722	-3.998546683	9.56E-05	-0.545650742	-0.380447327	-0.345345413	0.003241357	0.050271255	0.098365999	-3.898844886	0.000144979	-0.461679141	-0.572838729	-0.447471185	0.015343244	0.001790759	0.02834181	-4.627173334	5.56E-06	-0.440123239	-0.563968822	-0.423767606	0.021595073	0.002185291	0.039055815	-4.431999636	1.40E-05	-0.275658604	0.195170945	0.056194934	0.164006136	0.32927514	0.794241143	-0.093816846	1.387881974	-0.130190395	0.267929714	0.237321739	0.517475161	0.176636615	0.264159099	1.069982622
Potra2n10c20728	4	yellow	-0.766046939	-0.667825277	-0.645355692	3.20E-06	0.000141166	0.000660635	-7.324514251	3.60E-13	-0.824295186	-0.780269766	-0.700234613	1.26E-07	1.59E-06	0.00013916	-8.747327967	3.28E-18	-0.440659903	-0.409047005	-0.155859098	0.021417463	0.034125485	0.467071588	-3.045308723	0.003486624	-0.433924965	-0.403453606	-0.158237074	0.023734939	0.036901697	0.460217236	-3.008533566	0.003937677	-0.495930822	-0.396233369	-0.638224781	0.008519247	0.040748971	0.000791335	-4.825155318	2.10E-06	-0.594275097	-0.532196781	-0.637967531	0.001080783	0.004270812	0.000796439	-5.731535936
Potra2n10c20729	4	yellow	-0.708380668	-0.538756347	-0.662690981	3.56E-05	0.003738686	0.000417753	-6.45056009	1.67E-10	-0.623890318	-0.548924185	-0.693424499	0.000506299	0.003025757	0.000171905	-6.205945327	8.16E-10	-0.221478156	-0.195074863	-0.488152473	0.26689696	0.329517994	0.015516873	-2.665650835	0.011525918	-0.188329958	-0.172882434	-0.461904305	0.346837675	0.388502649	0.02306855	-2.407635064	0.024084333	-0.644607092	-0.486887284	-0.229565262	0.000284174	0.010007798	0.280546783	-4.379915839	1.78E-05	-0.625253768	-0.478747795	-0.353165505	0.000488027	0.011527545	0.090486205	-4.62211764
Potra2n10c20730	4	yellow	-0.725805926	-0.71100697	-0.761153262	1.83E-05	3.23E-05	1.57E-05	-7.927374708	3.36E-15	-0.613875942	-0.659367868	-0.734279245	0.000659815	0.000183392	4.41E-05	-6.889774081	8.38E-12	-0.272198625	-0.24871257	-0.290361648	0.169578972	0.210946927	0.168695719	-2.349028408	0.028233706	-0.24787773	-0.228471986	-0.271636937	0.212533153	0.251695702	0.199138893	-2.156707651	0.046542676	-0.643122146	-0.627855584	-0.630369817	0.0002966	0.000454753	0.000960524	-6.343444988	3.37E-10	-0.520208154	-0.58203278	-0.607115894	0.005410476	0.001448159	0.001655366	-5.49316121
Potra2n10c20733	9	magenta	-0.255287633	-0.338312897	-0.480856503	0.198734718	0.084337007	0.017376726	-3.189555473	0.002137377	-0.247601226	-0.354497195	-0.53621592	0.213060298	0.069632052	0.006912581	-3.421335375	0.000934717	0.17211355	0.064661187	-0.169589402	0.390648317	0.748645176	0.428228409	0.225035135	1.232927912	0.192017358	0.093679211	-0.189206001	0.337302844	0.642101595	0.375902843	0.313876389	1.130422386	-0.411773087	-0.470052885	-0.419269504	0.032834512	0.013358387	0.041409198	-3.946256342	0.000119074	-0.608277838	-0.641519053	-0.679673734	0.000762172	0.000310547	0.000259036	-6.478282666
Potra2n10c20734	20	royalblue	-0.107393547	0.114740196	0.476943678	0.59391314	0.568756789	0.018446614	1.426987097	0.230375421	-0.039779707	0.284671999	0.51312822	0.84382893	0.150099498	0.010339055	2.265580434	0.035215626	0.381723759	0.38182661	0.710968199	0.049441678	0.049375305	9.86E-05	4.729533465	3.38E-06	0.385567751	0.371345069	0.723507419	0.047008322	0.056508672	6.46E-05	4.777227737	2.67E-06	-0.587728139	-0.389813225	-0.362636141	0.001265667	0.044431704	0.081586822	-4.163164677	4.71E-05	-0.682789642	-0.216312028	-0.356940792	8.70E-05	0.278498205	0.086855593	-4.054046033
Potra2n10c20735	0	grey	-0.264187975	0.135664687	-0.160877236	0.182989479	0.499861489	0.452668911	-0.826586031	0.612707607	-0.329955315	0.184066362	-0.331358359	0.092798452	0.35806084	0.113713023	-1.384548874	0.249285681	-0.61396639	-0.046960952	-0.59160551	0.000658264	0.816073745	0.002326909	-4.042257654	7.94E-05	-0.582161898	-0.031773135	-0.592549409	0.001443783	0.874988556	0.00228029	-3.859282785	0.00017058	0.355524326	0.200243861	0.35782495	0.068770284	0.316607819	0.086021345	2.672981895	0.011277046	0.211792916	0.179596824	0.10441136	0.288906465	0.370053319	0.62729789	1.428706864
Potra2n10c20736	16	lightcyan	-0.201803881	0.406603381	-0.195649684	0.312773565	0.035316993	0.359554199	0.118327757	1.358711948	-0.093306552	0.350574424	-0.007068454	0.643432149	0.073000018	0.973850099	0.767555013	0.664127397	-0.269361713	0.146605027	-0.128729943	0.174246628	0.465578208	0.548851427	-0.721513232	0.705890704	-0.277358654	0.144992569	-0.122284826	0.161315917	0.47055265	0.569197604	-0.733485986	0.694893108	0.16521995	0.48303792	-0.101867783	0.410185576	0.010704225	0.635754849	1.725684247	0.12660635	0.183976664	0.483774082	0.131084838	0.358299232	0.010568001	0.541501698	2.418161108
Potra2n10c20738	4	yellow	-0.520762133	-0.443921744	-0.44453383	0.005352655	0.020363438	0.029524732	-4.33811913	2.16E-05	-0.572694945	-0.594566142	-0.452865842	0.001796628	0.001073139	0.026268282	-5.179666684	3.33E-07	-0.050743038	-0.079778963	0.192614394	0.801540566	0.692430011	0.367202755	0.150799334	1.320201017	-0.063469537	-0.133127229	0.174879552	0.753134444	0.507988501	0.413744046	-0.091572978	1.390555983	-0.609576238	-0.342512204	-0.738733287	0.000737276	0.080313216	3.75E-05	-5.641260915	2.53E-08	-0.598236612	-0.513139571	-0.58173209	0.000980682	0.006195915	0.00286516	-5.430776067
Potra2n10c20741	4	yellow	-0.26528439	-0.458527652	-0.139913458	0.181111721	0.01615065	0.514361433	-2.596190652	0.014139562	-0.283514497	-0.407434547	-0.110984912	0.1518365	0.034908038	0.605653875	-2.391888955	0.025142869	0.075826546	0.013916431	-0.109377761	0.706987989	0.945074526	0.610916812	-0.037896884	1.454654846	0.084833932	0.019595073	-0.062772462	0.673965882	0.922718376	0.77075174	0.131845415	1.342659846	-0.561889952	-0.502746838	-0.014193152	0.002287872	0.007524173	0.947518624	-3.469532904	0.000782046	-0.573406102	-0.437373248	0.021374826	0.001767761	0.022524155	0.921030493	-3.17977515
Potra2n10c20742	3	brown	0.418765845	0.759822566	0.541768604	0.02970165	4.28E-06	0.006248429	5.805496631	9.63E-09	0.369197263	0.728603819	0.543952146	0.058065031	1.64E-05	0.006002307	5.442206934	7.89E-08	-0.1263625	0.272340948	0.142297193	0.52996793	0.169347145	0.507148185	0.827769207	0.611701825	-0.118316129	0.276086159	0.12636309	0.556687788	0.163326592	0.556284277	0.819097009	0.619096602	0.710051071	0.641200912	0.47108323	3.34E-05	0.000313383	0.020148683	6.140959688	1.23E-09	0.774466155	0.672601456	0.680638922	2.13E-06	0.000121328	0.000251863	7.579929628
Potra2n10c20743	2	blue	-0.216838651	-0.314985397	-0.41638615	0.277301093	0.109530576	0.0429755	-2.77783545	0.008208348	-0.017879625	-0.157454429	-0.267597678	0.929466619	0.432832195	0.206165655	-1.252703041	0.315470699	0.140286648	-0.223482421	-0.124744717	0.485226483	0.262481396	0.561392729	-0.588130252	0.834667303	0.175495609	-0.165958364	-0.086397135	0.381260784	0.408067163	0.688114785	-0.206190829	1.254962777	-0.400911846	-0.201008836	-0.317931845	0.038221481	0.314724043	0.130027713	-2.70624654	0.010207276	-0.317974923	-0.177523831	-0.411589853	0.106022421	0.375694003	0.045683656	-2.653649484
Potra2n10c20744	2	blue	-0.597534209	-0.700584146	-0.675720118	0.00099782	4.72E-05	0.000290307	-6.720645468	2.71E-11	-0.411138968	-0.653433975	-0.619138282	0.033131249	0.000219308	0.001255971	-5.476318288	6.51E-08	-0.141454331	-0.312757541	-0.30243248	0.481563917	0.112200381	0.150886111	-2.190677668	0.042712689	-0.130770578	-0.303088003	-0.28228822	0.515594237	0.124348167	0.181395717	-2.068763555	0.05785242	-0.658158424	-0.523889513	-0.551728447	0.00019026	0.005035961	0.005190634	-5.639742994	2.55E-08	-0.501139365	-0.499795403	-0.578182172	0.007749567	0.007942342	0.003082871	-4.961572937
Potra2n10c20745	3	brown	0.502995671	0.113455144	0.619068542	0.00748978	0.573122381	0.001258025	3.885426178	0.000153226	0.500065392	0.040157066	0.579982524	0.007903296	0.842365616	0.00297077	3.495833968	0.000708874	0.210000444	-0.214851331	0.128717724	0.29310204	0.281835889	0.548889682	0.335848577	1.105477585	0.194446384	-0.236285057	0.12819763	0.331109203	0.235397316	0.550519119	0.222406186	1.235996546	0.34202378	0.379999293	0.590755631	0.080773558	0.050565022	0.002369576	4.021927817	8.66E-05	0.567337622	0.508336607	0.757087731	0.002027448	0.006782813	1.85E-05	6.155046665
Potra2n10c20746	0	grey	-0.416287484	-0.499273053	0.399638708	0.030783152	0.008018346	0.053014097	-1.716218934	0.129182968	-0.300874802	-0.375873731	0.424038743	0.127258999	0.053333921	0.038917405	-0.81159559	0.625535584	-0.483033945	-0.376604851	0.155466486	0.010704964	0.052834755	0.468208303	-2.240115153	0.037625172	-0.496307754	-0.372377795	0.128006521	0.008461475	0.055772024	0.551118414	-2.352220002	0.027992601	0.056213857	-0.312840738	0.176008072	0.780632938	0.112099822	0.410689489	-0.290321939	1.157354935	0.180974313	-0.136001321	0.312678531	0.366332596	0.498788201	0.136849496	1.00926943
Potra2n10c20747	1	turquoise	0.618879554	0.537979769	0.750676937	0.000578683	0.003798576	2.38E-05	6.462458059	1.55E-10	0.545934044	0.506363749	0.725357673	0.003222193	0.007037105	6.06E-05	5.866932833	6.66E-09	0.000847885	0.19122764	0.396701198	0.996651086	0.339331456	0.054948489	1.697983316	0.134266366	0.011046551	0.157611591	0.39294083	0.956389419	0.432367241	0.057504046	1.615264993	0.159379982	0.729603872	0.435297691	0.500643621	1.57E-05	0.023246746	0.012711885	5.514833801	5.24E-08	0.746759437	0.390494263	0.524405421	7.68E-06	0.04402899	0.008522535	5.555000865
Potra2n10c20748	9	magenta	-0.414905273	-0.533406047	-0.522619056	0.031399957	0.00416814	0.008791177	-4.562349091	7.59E-06	-0.47839182	-0.574082356	-0.638264999	0.011598164	0.001740682	0.00079054	-5.435654813	8.19E-08	-0.167204406	-0.008715402	-0.270024549	0.404506342	0.965586467	0.201924042	-1.262234978	0.310296369	-0.167532866	0.001265023	-0.312398746	0.403570612	0.99500352	0.137219875	-1.359809818	0.260835172	-0.287473279	-0.560975174	-0.363928203	0.145954709	0.002334305	0.080425827	-3.717719045	0.000301544	-0.517009922	-0.716914791	-0.665004785	0.005754725	2.58E-05	0.000392103	-6.424785694
Potra2n10c20749	12	tan	-0.169519074	-0.230151351	-0.316128501	0.397938213	0.248131745	0.132341218	-2.057078081	0.059518074	-0.16585841	-0.219579982	-0.245738008	0.408353561	0.271122742	0.247086595	-1.806985904	0.106146716	-0.349457607	-0.461923384	-0.442136678	0.073981381	0.015282087	0.030519065	-3.781816528	0.000233532	-0.34663489	-0.461636973	-0.4510692	0.076506843	0.015353824	0.026944858	-3.801710634	0.000215551	0.330597638	0.428622425	0.30808913	0.092126322	0.025699683	0.143016033	3.176648514	0.002234812	0.424967921	0.425487678	0.461683358	0.027129049	0.026921921	0.023142827	3.974010167
Potra2n10c20750	1	turquoise	0.137137331	0.075431438	0.30816941	0.495174775	0.708448939	0.142906491	1.479117913	0.208663205	0.10844347	0.143365318	0.188672428	0.590288896	0.475600504	0.377275439	1.248138933	0.317970274	0.295019191	0.210669769	0.225396428	0.135199826	0.29153091	0.289613962	2.116166936	0.051495918	0.268076807	0.216469133	0.197186645	0.176390069	0.278140732	0.355717024	1.969260066	0.073384852	-0.257402796	0.09847451	0.202496316	0.194911428	0.625077654	0.342646833	0.081089903	1.403055684	-0.145176821	0.086005437	0.183640195	0.469982841	0.669712478	0.390361368	0.329825912
Potra2n10c20751	1	turquoise	0.14805622	0.286215271	0.393894637	0.461124831	0.147805773	0.056847312	2.408159006	0.024049794	0.32364041	0.40725852	0.481801728	0.099604438	0.034994329	0.017126006	3.639701871	0.000409431	0.131358702	0.240658586	0.213822017	0.513690976	0.226587198	0.31573802	1.678130989	0.139982295	0.102532122	0.224389529	0.23316062	0.610817346	0.260498618	0.272872566	1.59922982	0.16465432	0.035446083	0.108396029	0.201765319	0.860668898	0.590452453	0.34442908	0.970497432	0.497697906	0.176590488	0.252947144	0.357792358	0.378249835	0.203024901	0.08605199	2.275318106
Potra2n10c20752	0	grey	0.014519229	0.043277732	-0.294247765	0.942699162	0.830284357	0.162809314	-0.654171015	0.76950245	0.085651006	-0.036197695	-0.318165089	0.670998275	0.857743741	0.129730631	-0.749251357	0.68055858	-0.047347137	-0.360540755	-0.246586339	0.814586965	0.064679046	0.245406599	-1.908360992	0.084516862	-0.009772969	-0.365286577	-0.283023317	0.961413464	0.060984428	0.180212839	-1.921699501	0.08196537	0.05058408	0.38856382	-0.167952708	0.802150123	0.045178084	0.432764544	0.870857847	0.575747663	-0.019808817	0.409635541	-0.076019333	0.921877904	0.033843388	0.724052722	0.992786941
Potra2n10c20754	2	blue	-0.317323588	-0.388493431	-0.390802758	0.106779531	0.045220427	0.058997489	-3.25014652	0.001730183	-0.217847377	-0.32317095	-0.454568968	0.275017269	0.100124928	0.025639583	-2.934834353	0.005005887	0.250633329	-0.013095243	-0.005221621	0.207327983	0.948311203	0.980681038	0.687318538	0.737823029	0.246095492	0.003885761	-0.01843516	0.215946467	0.984653152	0.931864568	0.686591923	0.73850988	-0.761930823	-0.527471257	-0.51210799	3.88E-06	0.004692907	0.010518077	-6.114142543	1.46E-09	-0.680480131	-0.457846856	-0.725037259	9.39E-05	0.016329589	6.13E-05	-6.310220359
Potra2n10c20755	7	black	0.079221131	0.077189492	0.088585093	0.694478365	0.70195616	0.680617851	0.692962982	0.732499175	0.237587138	0.231798328	0.189105378	0.232750947	0.244668861	0.376161474	1.899084486	0.086330053	0.206545679	-0.014146862	0.019911114	0.301296163	0.944166441	0.926423385	0.618034208	0.804829184	0.20624231	-0.002508316	0.028576839	0.302022472	0.990093047	0.894548949	0.674200633	0.750275651	-0.004283239	0.07085205	0.009381376	0.983083517	0.725453979	0.965297793	0.217916447	1.241241319	0.094882163	0.246450583	0.153201505	0.637813908	0.215263465	0.474793747	1.419285716
Potra2n10c20757	20	royalblue	-0.025838419	0.131566624	0.375008681	0.898205651	0.513018931	0.070975215	1.375012563	0.253691325	-0.219916841	0.087630365	0.195045049	0.270369693	0.663829267	0.36107033	0.143269768	1.329115697	-0.067173371	0.531979944	0.517175548	0.739207414	0.004289448	0.009653488	3.067630066	0.003236453	-0.06176358	0.538457166	0.515429192	0.759574871	0.003761663	0.009944531	3.103069055	0.002872874	0.184749585	-0.370296209	-0.217185467	0.356248104	0.057264583	0.308002773	-1.180409693	0.356755963	-0.201224661	-0.438206444	-0.390050371	0.314193821	0.022239284	0.059530088	-3.061041256
Potra2n10c20758	5	green	-0.421099296	-0.283099889	-0.561134798	0.028711598	0.152462159	0.004333846	-3.854618033	0.000173866	-0.456027754	-0.453503594	-0.625432675	0.016815748	0.017510015	0.001082062	-4.820372955	2.15E-06	-0.393145316	-0.231716988	-0.348087688	0.042488807	0.244839134	0.095546888	-2.86450004	0.006265022	-0.374004171	-0.223197852	-0.368677897	0.054627161	0.263105423	0.076264931	-2.837753141	0.006814846	-0.042470372	-0.077690656	-0.326339646	0.833406454	0.700108991	0.119625659	-1.264676316	0.308981075	-0.00859616	-0.242688196	-0.251151348	0.966057035	0.22257471	0.236494352	-1.434645621
Potra2n10c20759	25	orange	-0.202742974	-0.370989138	0.317891973	0.31047934	0.056764312	0.130078547	-0.826332465	0.612923283	-0.148197503	-0.185539956	0.294997746	0.460692466	0.354157865	0.161690094	-0.149545666	1.321684617	0.095895028	0.208073666	0.47516433	0.634212539	0.297654553	0.018950547	2.286519744	0.033335806	0.11349158	0.208735667	0.479263521	0.572998397	0.29608543	0.017806025	2.354252942	0.027839965	-0.458395213	-0.596930522	-0.213756803	0.016185333	0.001012756	0.315889162	-4.004804088	9.31E-05	-0.411210672	-0.544908542	-0.15836716	0.033097588	0.003292025	0.459843789	-3.458330347
Potra2n10c20760	3	brown	0.508745948	0.553130443	0.653563373	0.006731033	0.002766814	0.000533651	5.533969327	4.70E-08	0.503679268	0.543803551	0.607433209	0.007395975	0.003368712	0.001643576	5.268224015	2.07E-07	0.052252085	0.120691472	0.29968031	0.795759507	0.548736215	0.154824133	1.338320974	0.271187741	0.040155588	0.096568857	0.286546996	0.842371346	0.631821143	0.174616713	1.19394626	0.348748485	0.509879938	0.552513621	0.406678276	0.006589324	0.002803555	0.048593562	4.588374941	6.70E-06	0.728609597	0.703377884	0.612274789	1.64E-05	4.27E-05	0.001472389	7.12492142
Potra2n10c20763	2	blue	-0.591794254	-0.674357549	-0.532148867	0.001147881	0.000114679	0.007435554	-5.933798911	4.44E-09	-0.501544601	-0.623371955	-0.460625143	0.007692218	0.000513401	0.023501252	-5.049310596	6.65E-07	-0.129262509	-0.071465692	0.000570066	0.520490227	0.723167699	0.997890681	-0.580360338	0.842507469	-0.127137132	-0.05631024	0.007799191	0.527428275	0.780265882	0.971147768	-0.510615202	0.914430793	-0.598007755	-0.703050543	-0.689011746	0.000986238	4.32E-05	0.000196546	-6.804168355	1.52E-11	-0.606971361	-0.788100464	-0.605983241	0.000787957	1.06E-06	0.00169804	-7.013535173
Potra2n10c20764	9	magenta	-0.258645836	-0.306511049	-0.445804379	0.192688328	0.119942554	0.02900831	-2.976564766	0.004372463	-0.352096769	-0.377940036	-0.549533704	0.071678445	0.051932627	0.00540978	-3.882552532	0.000155049	-0.05575445	0.100414588	-0.149294855	0.78238314	0.618242477	0.486262493	-0.277601116	1.171977863	-0.033232192	0.119189925	-0.181658912	0.869295298	0.553756596	0.395583015	-0.247709059	1.206539284	-0.168960943	-0.442894286	-0.408105284	0.399516424	0.020690767	0.047733612	-3.039539884	0.003554097	-0.46594657	-0.683776347	-0.725330428	0.014303317	8.42E-05	6.06E-05	-6.359414378
Potra2n10c20765	8	pink	0.483913673	0.368469472	0.073282857	0.010542335	0.058599919	0.733627685	2.839414234	0.006779466	0.327620815	0.158048334	-0.014623618	0.095272414	0.431076598	0.945929142	1.402458578	0.241167527	0.242447778	-0.033931373	-0.04132924	0.223047501	0.866569324	0.847942804	0.504131752	0.921253193	0.231634735	-0.064506772	-0.05770802	0.245011395	0.749226454	0.788821488	0.338109573	1.102920925	0.330400056	0.469361621	0.169778715	0.092332682	0.013513733	0.42770539	2.925296378	0.005161925	0.42229169	0.445198525	0.343166857	0.028216072	0.019962595	0.100649241	3.650889035
Potra2n10c20766	2	blue	-0.433279496	-0.589074848	-0.598639068	0.023967358	0.001225549	0.001998196	-5.162702577	3.65E-07	-0.377671894	-0.641474453	-0.509579285	0.052112822	0.000310943	0.010972861	-4.865245927	1.71E-06	0.137215309	-0.085148974	-0.169175841	0.494927224	0.672821085	0.429372167	-0.310357254	1.134433944	0.157534859	-0.083142737	-0.155429112	0.432594214	0.680123397	0.468316586	-0.206328216	1.254801809	-0.664310958	-0.600141067	-0.44962283	0.000157537	0.000935495	0.027499626	-5.623691371	2.80E-08	-0.728489991	-0.740364557	-0.551290622	1.64E-05	1.01E-05	0.005233746	-7.097420472
Potra2n10c20768	1	turquoise	0.728759734	0.511565055	0.468282214	1.63E-05	0.006383395	0.021006001	5.679240846	2.03E-08	0.698066547	0.680352692	0.562977973	5.16E-05	9.43E-05	0.004180757	6.613604599	5.63E-11	0.153471868	0.177605203	-0.017759364	0.44470454	0.375471651	0.934356925	0.916663106	0.538978807	0.154844389	0.194776282	-0.009162082	0.440593387	0.330273374	0.966108514	0.995357832	0.479343389	0.674229719	0.41884257	0.578711458	0.000115152	0.029668665	0.003049549	5.439710958	8.01E-08	0.688329614	0.560561588	0.746567217	7.22E-05	0.002355562	2.79E-05	6.881499168
Potra2n10c20770	2	blue	-0.666285349	-0.416313703	-0.514434308	0.000148145	0.030771547	0.010113557	-5.140680952	4.11E-07	-0.677079772	-0.43975984	-0.524518978	0.000105008	0.021716022	0.008505691	-5.317738837	1.58E-07	-0.361872594	-0.027385535	-0.043268253	0.063625162	0.892144546	0.840895548	-1.2905105	0.295310203	-0.367474579	-0.000161684	-0.033125892	0.059337316	0.99936139	0.877876633	-1.203048328	0.343436429	-0.37863265	-0.46448261	-0.63336599	0.051469443	0.014653288	0.000892645	-4.625264342	5.61E-06	-0.447420619	-0.570088827	-0.653068707	0.019280388	0.001905915	0.000540657	-5.373461915
Potra2n10c20772	3	brown	0.383571063	0.325951235	0.370168608	0.048260201	0.097071901	0.074993274	3.195887657	0.002091021	0.331719298	0.164502498	0.319874428	0.09096142	0.412249715	0.127568382	2.372191296	0.026524399	0.154435378	-0.222446522	0.143390546	0.441816367	0.264757621	0.503856284	0.187344957	1.277085264	0.137898985	-0.245683049	0.126985997	0.492759473	0.216741618	0.554323685	0.022343077	1.473261431	0.182164956	0.542331012	0.321204894	0.363134276	0.003473274	0.125903521	3.187104518	0.002155573	0.349608815	0.570100645	0.425379665	0.073847923	0.001905407	0.038238576	4.153419482
Potra2n10c20774	3	brown	0.443281013	0.568793378	0.746977017	0.020567062	0.001962336	2.75E-05	5.855222026	7.15E-09	0.387185601	0.588143134	0.701048461	0.046012881	0.001253185	0.000135638	5.481475505	6.33E-08	0.169697376	0.290449262	0.487242311	0.397434776	0.141642167	0.015739588	2.799810413	0.007669894	0.186891732	0.266133045	0.505947107	0.350599817	0.179667532	0.0116544	2.842223308	0.006720015	0.289699591	0.374811109	0.273956009	0.142719764	0.054065997	0.195179008	2.759665014	0.008679099	0.343070216	0.503420975	0.393145324	0.079789738	0.007431302	0.057362753	3.756338036
Potra2n10c20776	6	red	0.352269268	0.479257252	0.813046972	0.071529863	0.0114271	1.38E-06	5.64553441	2.47E-08	0.329572002	0.39408253	0.774413453	0.093201308	0.041954657	8.94E-06	4.983630585	9.36E-07	0.257380783	0.581230633	0.678309909	0.194950956	0.001475604	0.000269475	4.914565983	1.33E-06	0.249150664	0.548778436	0.713010556	0.210117757	0.003035088	9.21E-05	4.93377753	1.21E-06	0.02007633	-0.098891519	0.109827991	0.920826121	0.62360589	0.609440545	0.070171994	1.416085148	-0.113019806	-0.153016839	0.143750304	0.574604693	0.44607202	0.502775415	-0.380885545
Potra2n10c20781	4	yellow	-0.014001264	-0.223025169	-0.150052685	0.944740208	0.263484566	0.484026905	-1.104680111	0.403947337	-0.016367328	-0.302397344	-0.024569468	0.935419676	0.12525125	0.909272209	-1.014917602	0.46521766	-0.145290376	-0.024817126	0.032335757	0.469631844	0.902209829	0.880769068	-0.406465743	1.026600635	-0.11292796	-0.074676531	0.033166537	0.574917642	0.71124308	0.877727885	-0.453517697	0.975264005	0.067130169	-0.212294312	-0.191926927	0.73936941	0.287739697	0.368948083	-0.954492001	0.509751985	0.15139938	-0.346678706	0.129480511	0.450951046	0.076467144	0.546503911	-0.250980728
Potra2n10c20782	0	grey	0.269482893	-0.069882501	-0.095600145	0.174045426	0.729070959	0.65678128	0.335884897	1.1054365	0.269013638	-0.05874759	-0.154530003	0.174825466	0.770999137	0.470925412	0.204532695	1.256905867	-0.064788038	-0.047868432	-0.125222917	0.748167763	0.81258102	0.559881079	-0.666473853	0.757662406	-0.054096474	-0.037452704	-0.11479277	0.788708065	0.852863548	0.593260407	-0.57671954	0.846193396	0.250991685	-0.120650171	-0.104818681	0.206657506	0.548874019	0.625947802	0.105478996	1.373993604	0.241680975	0.00904846	-0.167002526	0.22455995	0.964272169	0.435409813	0.281353613
Potra2n10c20783	0	grey	0.025200911	-0.199798391	0.455519185	0.900704846	0.317707995	0.025294107	0.819506421	0.61874631	0.038311022	-0.17822059	0.451902714	0.849528946	0.373792564	0.026629258	0.909659165	0.544503428	-0.275992385	-0.13317084	0.077298936	0.163475464	0.507848273	0.719589017	-0.99491187	0.479668694	-0.26126058	-0.174047657	0.098897091	0.18806925	0.38526382	0.645688036	-1.010999994	0.468024649	0.289022903	0.147974132	0.3757569	0.143697513	0.461376142	0.070369006	2.359094002	0.027479422	0.168809609	0.145649127	0.487762641	0.399944956	0.468523848	0.015611947	2.359182
Potra2n10c20785	3	brown	0.725598732	0.539633622	0.535195053	1.85E-05	0.003672	0.007040875	6.014303792	2.71E-09	0.601201432	0.495814124	0.528557473	0.000911127	0.008537199	0.007924376	5.168706358	3.54E-07	0.563844586	0.445730475	0.434777941	0.002191309	0.019797509	0.03373938	4.488163791	1.08E-05	0.52520715	0.403229154	0.388103361	0.004907368	0.037016755	0.060925551	4.027620565	8.45E-05	0.250436274	0.170783785	0.190471863	0.2076973	0.394375096	0.372657957	1.758723337	0.117936767	0.254721339	0.320280703	0.407235287	0.199766999	0.10337427	0.048256467	2.880808522
Potra2n10c20787	20	royalblue	-0.279371496	0.687610376	0.846047955	0.158171338	7.40E-05	1.91E-07	4.969783433	1.01E-06	-0.36626172	0.689238873	0.795646235	0.060246013	7.00E-05	3.36E-06	4.277468323	2.84E-05	-0.298844739	0.31836355	0.604746302	0.129972422	0.105572589	0.001745713	1.959504563	0.075080589	-0.322118414	0.316357544	0.629072361	0.101299266	0.107909852	0.000991266	1.985085755	0.070702397	-0.03263096	0.470209248	0.275260934	0.871640561	0.013323455	0.192974577	2.144132168	0.048033447	-0.257562897	0.416411748	0.295119689	0.194624112	0.030728182	0.161508627	1.342856168
Potra2n10c20788	5	green	-0.172767124	-0.318856718	-0.663536141	0.388824005	0.105003799	0.00040822	-3.621482733	0.000439379	-0.30333417	-0.261381544	-0.604990628	0.124027444	0.187857434	0.001736207	-3.574830259	0.000525683	-0.122787935	-0.072465243	-0.195329703	0.541762234	0.719448585	0.360356091	-1.101653226	0.405918689	-0.164979806	-0.055516735	-0.194966775	0.410875837	0.783289168	0.361266876	-1.175895709	0.359454831	-0.149489923	-0.216950222	-0.44846478	0.456747168	0.277047895	0.027950373	-2.378558972	0.026070685	-0.18487011	-0.187015389	-0.478208956	0.355928888	0.350275401	0.018094944	-2.496130869
Potra2n10c20790	3	brown	0.495604029	0.542800358	0.62977633	0.0085696	0.00343965	0.000974483	5.331082748	1.46E-07	0.600888474	0.581660286	0.682458074	0.000918261	0.001460849	0.000238812	6.182224508	9.48E-10	0.19805252	-0.117132576	0.191669589	0.322042395	0.560669356	0.369602639	0.765236494	0.666196098	0.228387651	-0.092897428	0.228216382	0.251875557	0.644894133	0.283460739	1.031277458	0.453616089	0.399204067	0.796780156	0.520027097	0.039129177	6.60E-07	0.009193435	5.92685498	4.63E-09	0.60058457	0.908956999	0.78520523	0.000925235	5.46E-11	5.51E-06	9.262997164
Potra2n10c20791	1	turquoise	0.561779471	0.52384031	0.435678931	0.002293437	0.005040818	0.033331176	4.777643087	2.66E-06	0.614075167	0.59758712	0.519612012	0.000656404	0.00099652	0.00925925	5.614670296	2.95E-08	0.487118216	0.345329841	0.2423564	0.009967251	0.077696518	0.253857663	3.245782397	0.001756925	0.494219255	0.347601542	0.258251801	0.008785751	0.075634672	0.223060044	3.326157655	0.001320782	0.2588917	0.364452724	0.37384156	0.192250698	0.061621414	0.071928755	2.931457335	0.005060636	0.239759048	0.388048552	0.43165463	0.228380948	0.045488772	0.035185279	3.138898435
Potra2n10c20792	0	grey	-0.099064997	-0.089124538	-0.731878706	0.622994044	0.658436567	4.81E-05	-3.070811447	0.003202169	-0.190342327	0.008033616	-0.808216926	0.341614338	0.96827717	1.78E-06	-3.571090281	0.000533247	-0.365639981	0.024742996	-0.394358262	0.060716009	0.902500559	0.056530189	-2.164391085	0.045651521	-0.356065936	0.031211765	-0.447703242	0.068319194	0.87718066	0.028249998	-2.289605169	0.033066323	0.195409225	-0.319942651	-0.472207634	0.328673341	0.103759398	0.019812613	-1.774711951	0.113918192	0.166512387	-0.090007917	-0.594420312	0.406481768	0.655256122	0.002190229	-1.628902347
Potra2n10c20793	3	brown	0.597696235	0.67435943	0.26674123	0.000993844	0.000114672	0.207676786	5.094187086	5.25E-07	0.660611507	0.752235814	0.326531501	0.000176558	6.04E-06	0.119395598	6.033130718	2.41E-09	0.094329752	0.087305301	-0.293131027	0.639781467	0.665004651	0.164485904	-0.291997369	1.155432953	0.108247975	0.112208701	-0.286542834	0.590963004	0.577371006	0.174623252	-0.159308085	1.310139227	0.698566607	0.6785429	0.662766812	5.07E-05	0.000100113	0.00041689	7.041487629	2.85E-12	0.862361403	0.777072874	0.73376147	7.37E-09	1.87E-06	4.49E-05	9.293162916
Potra2n10c20794	6	red	0.320249634	0.471263421	0.637791227	0.10340962	0.013089914	0.000799954	4.47835402	1.13E-05	0.412540172	0.557942546	0.655855852	0.03247841	0.002494069	0.000502201	5.211681778	2.81E-07	0.701313415	0.640433063	0.70998995	4.60E-05	0.00032032	0.000101774	7.104356639	1.81E-12	0.697838884	0.653644652	0.754885439	5.20E-05	0.000217934	2.02E-05	7.413144023	1.85E-13	-0.452274807	-0.250583326	-0.08983779	0.017856423	0.207421655	0.676338668	-2.390503325	0.025237945	-0.414014468	-0.078458266	-0.112559883	0.031802717	0.697282994	0.600514724	-1.804526241
Potra2n10c20796	3	brown	0.577436638	0.380225111	0.537733744	0.001611588	0.05041679	0.006725444	4.68428409	4.21E-06	0.688017544	0.376447299	0.54003027	7.30E-05	0.052942011	0.006450351	5.216023977	2.74E-07	0.341558042	-0.004653258	0.102064357	0.081214387	0.981622374	0.635099679	1.291190175	0.294956611	0.366811086	0.012479164	0.131416742	0.059833086	0.950739982	0.540469499	1.50460422	0.198638791	0.298281239	0.52001205	0.576168466	0.130733023	0.00543107	0.00321248	4.330227929	2.23E-05	0.470188454	0.482781507	0.616566887	0.013328096	0.010752015	0.001333618	4.941594431
Potra2n10c20798	3	brown	0.435017371	0.345479101	-0.295412138	0.023345768	0.077559742	0.161074007	1.560972694	0.177795291	0.418931429	0.41547949	-0.197408341	0.0296305	0.031142519	0.355165528	2.023503864	0.064531838	-0.214333953	-0.287329955	-0.709946013	0.283024174	0.146164755	0.000101921	-3.884162086	0.000154025	-0.199825105	-0.244724157	-0.712352987	0.317641953	0.218597904	9.42E-05	-3.721201117	0.000297416	0.761339847	0.719423144	0.518314678	3.99E-06	2.35E-05	0.009467473	7.056182371	2.57E-12	0.775305464	0.772477341	0.496118338	2.04E-06	2.35E-06	0.013675437	7.420068168
Potra2n10c20799	23	darkturquoise	0.362029475	0.488529807	0.132135446	0.063501904	0.009722374	0.538237519	2.996534675	0.004096008	0.297576574	0.480366245	0.109052388	0.131688717	0.011210966	0.611984603	2.693418546	0.010608514	-0.074887164	0.192987981	-0.109684467	0.710463095	0.334819575	0.609910987	0.049370621	1.440935911	-0.088632009	0.206740612	-0.144909684	0.660212357	0.300830043	0.499299898	-0.046194352	1.444733016	0.559530217	0.434303244	0.287612522	0.002409296	0.023599584	0.172948521	3.969207185	0.000108168	0.592547273	0.458178105	0.402701387	0.001127143	0.016242321	0.051054021	4.552476367
Potra2n10c20800	22	darkgreen	0.195416467	-0.680326403	0.020942613	0.328655061	9.44E-05	0.922622595	-1.767009634	0.115839922	0.196286035	-0.72044891	0.045175923	0.32646464	2.26E-05	0.833973755	-1.926338646	0.081093154	0.151619147	-0.434827643	-0.189118363	0.450286465	0.023412984	0.376128092	-1.422036092	0.232523661	0.104215865	-0.450676576	-0.205548088	0.604939947	0.018315387	0.335265689	-1.664388499	0.144052225	0.164907112	-0.284462187	0.324387869	0.411084915	0.150413292	0.121984494	0.547333608	0.876224338	0.131977739	-0.418876885	0.17156295	0.511691391	0.029653922	0.422793069	-0.435983722
Potra2n10c20801	1	turquoise	0.434227672	0.07509685	0.38852268	0.023626574	0.709686897	0.060622909	2.670253213	0.01136911	0.482271833	0.249893205	0.42078241	0.010847537	0.208717426	0.040605522	3.470173058	0.000780185	0.191084875	0.228241332	0.346760968	0.339698969	0.252187801	0.096903174	2.20881136	0.040781647	0.179430783	0.24657793	0.36014371	0.370503295	0.215018874	0.083862068	2.271485323	0.034676422	0.318369765	-0.051359562	0.098019974	0.105565407	0.799177454	0.648632246	1.070044347	0.426899022	0.560170264	0.201689941	0.13890318	0.002375827	0.313052634	0.517433452	2.796469353
Potra2n10c20802	15	midnightblue	0.084356564	0.068306838	0.206049902	0.67570189	0.73496116	0.334061168	1.007678883	0.470412969	0.215246411	0.045884182	0.274747304	0.280930632	0.820222482	0.193840221	1.527420939	0.189984559	0.238152012	0.207948354	0.252784501	0.231609073	0.29795216	0.23335833	2.009833866	0.066673163	0.231587568	0.215092506	0.251722771	0.245110214	0.281283058	0.235393956	2.008296337	0.066917716	-0.177650789	-0.071560297	-0.106568293	0.37534712	0.72281543	0.620161909	-1.014951928	0.465193115	-0.132360889	0.002567385	-0.206348807	0.51045567	0.989859759	0.333344931	-0.943872
Potra2n10c20803	20	royalblue	-0.417409473	-0.172613596	0.138629331	0.030289678	0.389252109	0.518267682	-1.408796473	0.238343037	-0.364159825	-0.135540622	0.145199044	0.061846384	0.500257334	0.498434327	-1.099491435	0.407330652	-0.014347743	0.299798885	0.357411349	0.943374867	0.128691892	0.086410847	1.864013531	0.093479706	-0.051692871	0.236929428	0.300315843	0.797900611	0.2340852	0.153908387	1.386969018	0.248176815	-0.427021748	-0.388758467	-0.093915344	0.026318036	0.045061156	0.662477596	-2.75669157	0.00875841	-0.512091934	-0.504336963	-0.14614005	0.006320133	0.007306659	0.495624609	-3.63368943
Potra2n10c20804	4	yellow	-0.427222463	-0.692287221	-0.689765123	0.026239843	6.31E-05	0.000192133	-6.0733246	1.88E-09	-0.305861325	-0.672674087	-0.635189254	0.120769829	0.000121047	0.000853393	-5.297795459	1.76E-07	-0.350059959	-0.282900864	-0.590083157	0.073450837	0.15276315	0.002403806	-3.73017746	0.000287017	-0.291604866	-0.284457658	-0.573907	0.13999258	0.15042007	0.003363503	-3.480620135	0.000750382	-0.122985242	-0.429727308	-0.046799599	0.541108028	0.025279775	0.828091796	-1.810302508	0.105373332	-0.193007107	-0.601825452	-0.158512274	0.334770753	0.000897046	0.459427386	-3.006335938
Potra2n10c20805	2	blue	-0.245044421	-0.088729517	-0.568672165	0.217976729	0.659860652	0.00373627	-2.727069282	0.009584943	-0.08404045	-0.121837171	-0.472344538	0.676852371	0.544919843	0.019772007	-1.986084831	0.070535858	0.251404278	-0.068160131	-0.049820663	0.205887382	0.735510337	0.817171688	0.409545266	1.023209332	0.261555032	-0.021343464	-0.036448677	0.187553931	0.915845912	0.865729955	0.612635484	0.810176086	-0.472695162	-0.149250575	-0.633474765	0.012778173	0.457476465	0.000890261	-3.939964319	0.000122241	-0.237007261	-0.068681544	-0.533541988	0.23392704	0.733559078	0.007252827	-2.50751501
Potra2n10c20806	3	brown	0.066257305	0.184032398	0.137413692	0.742644699	0.358151096	0.521978684	1.103414293	0.404770938	0.073833158	0.200534146	0.176520525	0.714368968	0.315892167	0.409306558	1.283451117	0.299001112	-0.131633238	0.043603169	0.078843987	0.512803713	0.829026584	0.714211175	-0.042304306	1.44938417	-0.110846071	0.036575764	0.051686418	0.582031524	0.856273048	0.810443937	-0.075580747	1.409628982	0.2601268	0.045440015	0.141164968	0.190062622	0.821935218	0.510568157	1.284692429	0.298349678	0.401415084	0.284756789	0.262265565	0.037957235	0.149972819	0.215695134	2.800432745
Potra2n10c20808	1	turquoise	0.377268991	0.415272316	0.36934798	0.0523845	0.031235204	0.075691307	3.471323637	0.000776849	0.453646227	0.301829739	0.258621779	0.017470166	0.125997014	0.222374257	3.028372635	0.00368812	0.122747916	0.155267765	0.188079869	0.541894971	0.439329377	0.378803135	1.323472026	0.27851768	0.158783895	0.136044583	0.195837791	0.428907646	0.498650354	0.359083277	1.394729681	0.244646057	0.433061007	0.369062392	0.242848077	0.024046449	0.058163865	0.252865781	3.127653425	0.002643117	0.406104328	0.226746099	0.254983372	0.035564377	0.255393127	0.229179492	2.616220688
Potra2n10c20809	2	blue	-0.404368662	-0.527294318	-0.464199069	0.036435575	0.004709375	0.022308421	-4.291960103	2.66E-05	-0.239938918	-0.393606265	-0.339457691	0.228021516	0.042225426	0.104626617	-2.864704434	0.006260979	-0.031830718	-0.311510525	-0.315461339	0.874763749	0.113715632	0.133204582	-1.906513638	0.084875397	-0.004284668	-0.308915667	-0.251863526	0.983077877	0.116917031	0.23512342	-1.631288761	0.154244106	-0.434177884	-0.208153921	-0.174356378	0.02364437	0.297464049	0.415164346	-2.429269516	0.022693921	-0.301391226	-0.217231757	-0.120595033	0.126575385	0.276409638	0.574586819	-1.863338714
Potra2n10c20810	8	pink	0.510872725	0.424610984	0.189364904	0.006467334	0.027272038	0.375494628	3.455510922	0.000823876	0.434489655	0.213540388	0.138677171	0.023533113	0.284852972	0.518121899	2.347593667	0.028342682	0.294726045	-0.029042767	-0.290487555	0.135606588	0.8856586	0.168502709	-0.017021198	1.479629557	0.243714851	-0.042093274	-0.312205314	0.220563333	0.834865555	0.13747636	-0.278245558	1.171235798	0.352707884	0.530621983	0.640002545	0.071153129	0.004407736	0.000756828	4.823119403	2.12E-06	0.402598071	0.36325584	0.71461359	0.037341796	0.062544739	8.74E-05	4.758564946
Potra2n10c20811	14	cyan	-0.149373777	-0.130347683	0.35181856	0.45710099	0.516964912	0.091808619	0.182352536	1.282959108	-0.01219639	-0.0242003	0.369585671	0.951854913	0.904629353	0.07548862	0.945471402	0.516627397	-0.004983825	-0.167792394	0.061382514	0.980317073	0.402832122	0.775699942	-0.336952336	1.104229247	0.013999816	-0.148319965	0.115197346	0.944745913	0.460317868	0.591950005	-0.077581115	1.407241898	-0.281182775	-0.033135932	0.389300707	0.155379105	0.869670716	0.06006444	0.18306408	1.282121609	-0.382118484	-0.09480356	0.175450716	0.049187332	0.638093726	0.412196519	-0.956435711
Potra2n10c20812	3	brown	0.519273723	0.388948569	0.434826022	0.005509203	0.044947191	0.033717497	4.107544531	6.00E-05	0.572755272	0.343945124	0.443278716	0.001794164	0.078974219	0.030042069	4.205957828	3.90E-05	0.273616603	-0.132593203	-0.04871001	0.167279211	0.509707131	0.821182594	0.293467624	1.153747114	0.259550634	-0.150571299	-0.025487499	0.191081192	0.453459859	0.905896588	0.259770131	1.192561638	0.288873627	0.604499966	0.539795684	0.143913849	0.000838816	0.006478013	4.514945094	9.50E-06	0.547632585	0.689012323	0.7481002	0.003109314	7.06E-05	2.63E-05	6.840789148
Potra2n10c20813	1	turquoise	0.696287196	0.520230554	0.662950183	5.49E-05	0.005408128	0.000414809	6.308587195	4.22E-10	0.769825541	0.619475132	0.701797353	2.67E-06	0.000569632	0.000132466	7.392873492	2.16E-13	0.408441468	0.071062993	0.115436663	0.034417696	0.724667798	0.591175452	1.771588488	0.114694338	0.417149156	0.086022351	0.152057692	0.030403599	0.66965114	0.478137262	1.946330653	0.077422551	0.509471065	0.580939402	0.703012487	0.006640126	0.001485679	0.000127457	5.903576335	5.34E-09	0.647744829	0.703687551	0.834941811	0.00025941	4.22E-05	3.89E-07	8.012594055
Potra2n10c20814	2	blue	-0.601953776	-0.475975376	-0.206264199	0.000894174	0.012087125	0.333547574	-4.071135362	7.02E-05	-0.493498142	-0.380327644	-0.132767349	0.008900107	0.050349598	0.536278665	-3.078441164	0.003121299	0.082840712	-0.351687927	-0.131066245	0.681225172	0.072031547	0.54155955	-1.177794647	0.358317725	0.084737446	-0.332084652	-0.084310338	0.674316636	0.09058439	0.695291759	-0.980071269	0.490576411	-0.792853762	-0.213100805	-0.123212448	8.19E-07	0.285869226	0.566248744	-4.075113394	6.90E-05	-0.768014831	-0.128477779	-0.119507904	2.91E-06	0.523046739	0.578065794	-3.629535717
Potra2n10c20818	3	brown	0.506411818	0.326850606	0.05454707	0.007030815	0.096099411	0.800154073	2.737826023	0.009277018	0.524384222	0.339515557	0.139906798	0.00498735	0.083169301	0.514381658	3.083117803	0.003072661	0.119149017	0.036021552	0.014092579	0.553893663	0.858429099	0.947890012	0.487790923	0.938546913	0.159783106	0.042343344	0.038260618	0.425970831	0.8338979	0.859118508	0.691209401	0.734150935	0.383568295	0.346464369	0.111549833	0.048261955	0.076661493	0.603808424	2.513602177	0.017925773	0.465793779	0.440514021	0.271248813	0.014339517	0.021465624	0.199806918	3.575353818
Potra2n10c20819	1	turquoise	0.363442885	0.307562222	0.57381953	0.062399741	0.118612955	0.003369463	3.785837845	0.000229787	0.367344111	0.26494548	0.592679156	0.05943455	0.181690711	0.002273944	3.742214324	0.000273609	0.248476089	0.362922969	0.294715325	0.211395432	0.062803427	0.162110924	2.652788554	0.011974479	0.214920075	0.370342186	0.329884866	0.28167824	0.057231283	0.115426309	2.680706152	0.01102005	0.2118125	0.075413659	0.425074796	0.288860835	0.708514703	0.038392085	2.068048347	0.057953216	0.154632818	-0.004440089	0.314564529	0.441225777	0.982464137	0.134371506	1.318916403
Potra2n10c20820	2	blue	-0.665739488	-0.659445125	-0.607204873	0.000150691	0.00018296	0.001652053	-6.511776579	1.11E-10	-0.566318695	-0.66521359	-0.531193906	0.00207412	0.00015318	0.007563012	-5.77165159	1.18E-08	-0.138197707	-0.260234573	-0.218347605	0.49181381	0.189872513	0.305357445	-1.771389867	0.114743839	-0.131061529	-0.259152516	-0.183278382	0.514652246	0.1917872	0.391312001	-1.64808876	0.149001688	-0.711066891	-0.548500054	-0.52492675	3.22E-05	0.00305298	0.008445433	-5.925298393	4.68E-09	-0.654814038	-0.614186092	-0.593687003	0.000210444	0.000654512	0.002225161	-6.178589948
Potra2n10c20823	14	cyan	0.0234099	0.036598671	0.314502303	0.90773094	0.856183954	0.134452745	1.054839969	0.437247782	0.134099398	0.12254525	0.387985973	0.504867154	0.542567408	0.061010483	1.853735368	0.095665544	0.358153232	0.343601736	0.304833913	0.066602064	0.079293536	0.147508382	2.968396486	0.004490369	0.38683233	0.378154652	0.358065572	0.046228809	0.051788754	0.085795352	3.341245237	0.001251053	-0.215432612	-0.40345498	0.025552873	0.280504628	0.036900993	0.905656265	-1.797448156	0.108396752	-0.348250657	-0.396543927	0.010919422	0.075053286	0.040577183	0.959612685	-2.23073465
Potra2n10c20824	11	greenyellow	-0.371576282	-0.384198973	-0.551932105	0.05634309	0.047863716	0.005170682	-3.977720291	0.000104369	-0.482527642	-0.572182083	-0.662063709	0.010799506	0.001817698	0.000424952	-5.554682274	4.17E-08	-0.167629073	-0.250405247	-0.096018065	0.403296763	0.20775549	0.655371142	-1.487896846	0.205167149	-0.200499727	-0.295708108	-0.145969142	0.31597697	0.134247386	0.496134331	-1.864781828	0.093317987	-0.264093177	-0.104158592	-0.52217623	0.183152467	0.605139476	0.008858848	-2.65147586	0.012021126	-0.214092774	-0.254075972	-0.5347965	0.283579186	0.200947895	0.007091498	-2.993869351
Potra2n10c20825	0	grey	-0.210014404	0.161438817	-0.009722297	0.293069217	0.42112881	0.964037491	-0.171598204	1.295630129	-0.426397775	-0.092237284	-0.149247989	0.026562323	0.647255847	0.486400917	-1.989106102	0.070034239	-0.129872297	0.145908403	0.034279144	0.518507831	0.467723926	0.873657668	0.140055356	1.33292438	-0.15021819	0.107341404	0.007417256	0.454531906	0.59409338	0.972560163	-0.105796488	1.373615735	-0.073198649	0.012719358	-0.055238553	0.716723693	0.949793008	0.797671551	-0.324704438	1.118107163	-0.340207568	-0.259442905	-0.169380961	0.082502995	0.191272058	0.428804674	-2.25246839
Potra2n10c20828	8	pink	0.109435767	0.060554728	-0.233041208	0.586872386	0.764148117	0.273125282	-0.150685445	1.320335783	0.065328071	0.153612291	-0.222565296	0.746136321	0.444282988	0.295875032	0.022865357	1.472636511	-0.189208166	0.04325644	-0.099987011	0.344552346	0.830366663	0.642036696	-0.699583836	0.72628086	-0.227381522	0.052930733	-0.164621772	0.254027743	0.793163058	0.442075664	-0.965021645	0.501800956	0.41029491	0.208891175	-0.168668241	0.033529564	0.29571759	0.430778257	1.409387065	0.23808112	0.494461219	0.325228066	-0.028556251	0.008747657	0.097859204	0.894624505	2.461345987
Potra2n10c20829	6	red	0.044104589	0.206420669	0.656942315	0.82708947	0.301595323	0.000487865	2.864304122	0.006268898	0.109831383	0.10410848	0.592215442	0.585512671	0.605314082	0.002296693	2.464318203	0.020591127	0.010223419	0.248140853	0.449280112	0.959636349	0.21203234	0.02763241	2.071235996	0.057505121	-0.01003329	0.217419111	0.471434327	0.960386422	0.275985416	0.020043252	1.995117104	0.069045164	0.04519116	-0.103412647	0.249759651	0.822895165	0.607740754	0.239188488	0.521913865	0.902595457	0.034902703	-0.172879521	0.208257035	0.862784764	0.388510765	0.32879418	0.169008109
Potra2n10c20831	1	turquoise	-0.017130975	-0.141331467	-0.258134596	0.932413186	0.481948628	0.223277588	-1.175406004	0.359748484	-0.077180818	0.064747623	-0.200441095	0.701988146	0.748319858	0.347671647	-0.586320408	0.836490328	-0.511731321	-0.360733793	-0.686815294	0.006363374	0.064525464	0.000209919	-5.001516141	8.53E-07	-0.499727159	-0.338312634	-0.649465788	0.007952238	0.084337264	0.000594122	-4.698348528	3.93E-06	0.657709451	0.24355172	0.528336583	0.000192866	0.220882112	0.007955293	4.586327168	6.77E-06	0.540276974	0.460478084	0.346054042	0.003623743	0.01564693	0.097631671	4.160008928
Potra2n10c20832	4	yellow	-0.206858985	-0.1271217	0.008451513	0.300547209	0.527478812	0.96873568	-0.951971043	0.511667501	-0.130481934	-0.075194801	0.032908363	0.516529591	0.709324411	0.878672788	-0.507159414	0.918064454	0.253559146	0.085673406	0.202519541	0.201897023	0.670916988	0.342590297	1.552322009	0.180877791	0.262502649	0.09287846	0.230493217	0.185902156	0.644961948	0.278553168	1.680433021	0.139309644	-0.537669019	-0.386029517	-0.273788393	0.003822768	0.046722486	0.195463403	-3.67066475	0.000362881	-0.450627001	-0.355141982	-0.258092167	0.018329777	0.069090106	0.223356374	-3.188462497
Potra2n10c20834	3	brown	0.631950282	0.406772413	0.521445316	0.0004064	0.035233515	0.008971487	4.962062739	1.05E-06	0.62829982	0.315045862	0.507708082	0.000449275	0.10945878	0.011319741	4.589142551	6.68E-06	0.338276839	-0.065976317	0.163072565	0.084372208	0.743699997	0.446442263	1.2714027	0.305378134	0.33098053	-0.093531091	0.160131691	0.091727412	0.642630318	0.454793836	1.15944829	0.369410254	0.372561959	0.584958285	0.531412205	0.05564145	0.001351767	0.007533717	4.667332111	4.58E-06	0.57298135	0.654042509	0.647242042	0.001784954	0.00021536	0.000629351	6.227038772
Potra2n10c20836	24	darkgrey	0.209961391	-0.654954208	-0.145876108	0.293193876	0.000209562	0.49641191	-2.045615396	0.061191338	0.268246226	-0.678954131	-0.027925206	0.176106398	9.88E-05	0.896940905	-1.669699962	0.142468112	0.441333245	-0.41237414	-0.272795028	0.021196309	0.032555223	0.197154651	-0.655681837	0.768043287	0.434577762	-0.41204414	-0.23784202	0.02350175	0.032708326	0.263082317	-0.577396223	0.845507738	-0.178862332	-0.288442223	0.190877797	0.372046222	0.144540374	0.371620822	-0.855606445	0.588323256	-0.047201072	-0.352187486	0.079764221	0.815149231	0.071600277	0.711014369	-0.982044523
Potra2n10c20837	1	turquoise	-0.121249481	0.040575331	-0.016254989	0.546875917	0.84074427	0.939907231	-0.278575006	1.170856494	-0.156928052	0.214668719	-0.104701118	0.434391416	0.282254938	0.626337352	-0.111875314	1.366383405	-0.147132067	0.227788344	-0.223416455	0.463958255	0.253156078	0.293983899	-0.373923425	1.062691931	-0.161651425	0.230388636	-0.250890716	0.420509256	0.247630864	0.236997376	-0.487780318	0.938558181	0.131356256	-0.124401895	0.245403544	0.513698885	0.536421772	0.247751005	0.698809586	0.727006555	-0.089948701	-0.066690716	-0.093875742	0.655469136	0.741017839	0.662611711	-0.708136393
Potra2n10c20838	3	brown	0.56768491	0.647929121	0.479751538	0.002011749	0.000258016	0.0176736	5.502498196	5.62E-08	0.581062551	0.593582052	0.456724863	0.001481412	0.001099176	0.024861151	5.224656144	2.62E-07	0.25079822	0.235201012	0.20516656	0.207019291	0.237615731	0.336183219	1.995283554	0.069017944	0.294061685	0.225882661	0.199874957	0.13653172	0.257256125	0.349063415	2.08686407	0.055350635	0.418773571	0.575658867	0.416837889	0.029698327	0.001678939	0.042727078	4.383606589	1.75E-05	0.542569387	0.685876721	0.617145163	0.003456162	7.85E-05	0.001315807	6.130578434
Potra2n10c20843	3	brown	0.215973075	0.038659419	0.128252223	0.279270452	0.848176129	0.550347978	1.094322583	0.410720286	0.200872648	0.036758535	0.062646577	0.315058905	0.855562231	0.771199536	0.863893804	0.581469347	-0.075420944	0.056349538	-0.214138496	0.708487753	0.780116234	0.315005174	-0.644301758	0.779069664	-0.109978076	0.050939126	-0.234757911	0.585008841	0.800788783	0.269506449	-0.819400815	0.618836655	0.471293562	0.096206496	0.501167944	0.013083287	0.633106702	0.012603947	3.247577233	0.001745881	0.518651859	0.03297738	0.421216452	0.005575748	0.870289129	0.040377236	2.970010555
Potra2n10c20845	1	turquoise	0.614849433	0.68590818	0.415521436	0.000643296	7.84E-05	0.04345419	5.691955734	1.88E-08	0.64813321	0.722761059	0.469953787	0.000256481	2.06E-05	0.020490897	6.246663149	6.29E-10	0.417668432	0.295277225	0.094264223	0.030176693	0.134842518	0.66129653	2.418789304	0.023358386	0.387677973	0.311614348	0.127391097	0.045713259	0.113588902	0.553050327	2.458221865	0.020944033	0.368913346	0.399785292	0.219599236	0.05827324	0.038818344	0.30252413	2.944402708	0.00485368	0.48101781	0.466616953	0.34617446	0.011085578	0.014145381	0.097507292	3.951320913
Potra2n10c20847	15	midnightblue	0.671361011	0.649639812	0.72838456	0.000126228	0.000245391	5.45E-05	7.089513298	2.02E-12	0.835979329	0.758169682	0.800927164	5.68E-08	4.62E-06	2.58E-06	9.331646664	1.56E-20	0.572426413	0.452012048	0.460593396	0.001807634	0.017931224	0.023512074	4.634899051	5.36E-06	0.601261608	0.470525006	0.486159183	0.000909761	0.013253142	0.016008025	4.919037616	1.30E-06	0.216238456	0.250756396	0.389510135	0.278665711	0.207097559	0.059914791	2.487476935	0.019297919	0.411539329	0.474212226	0.442252912	0.03294365	0.012454603	0.030470243	4.037322383
Potra2n10c20848	1	turquoise	0.499247122	0.558129514	0.523282261	0.008022135	0.002483955	0.008690633	4.974737961	9.80E-07	0.570775298	0.556035773	0.503242822	0.001876587	0.002599249	0.012184172	5.182030644	3.29E-07	0.188603049	0.414697687	0.416076086	0.346126052	0.031493444	0.043146667	3.024367136	0.003737308	0.205828753	0.402838388	0.426590264	0.303014347	0.037217753	0.03763379	3.069622222	0.003214945	0.221995465	0.044249055	0.020293816	0.265752724	0.826531545	0.925013046	0.834478716	0.606016914	0.326453584	0.167501952	-0.019622008	0.096527805	0.403658629	0.927488945	1.413179069
Potra2n10c20849	5	green	-0.547220318	-0.487139307	-0.666475544	0.003136396	0.009963554	0.000376519	-5.488517215	6.08E-08	-0.62105673	-0.625023724	-0.62598667	0.000546193	0.000491069	0.001067798	-6.204276599	8.24E-10	-0.536933779	-0.240177247	-0.407377454	0.003880533	0.227545848	0.048170723	-3.609840893	0.000459577	-0.521936941	-0.26586989	-0.40468518	0.005231766	0.180114492	0.049814831	-3.620201051	0.000441561	-0.087162116	-0.313346408	-0.361637889	0.665522634	0.111490064	0.082492431	-2.21400114	0.040243051	-0.094251063	-0.413306765	-0.234387578	0.640061934	0.032125643	0.270284517	-2.188630944
Potra2n10c20850	2	blue	0.073494443	-0.505047976	-0.713991658	0.715625656	0.007211125	8.92E-05	-3.8170911	0.000202551	0.127818413	-0.468013364	-0.671457547	0.525199502	0.013821031	0.000327649	-3.296762384	0.001467093	0.462787765	-0.008294282	-0.316048532	0.015067265	0.967248397	0.13244449	0.535694176	0.888254894	0.457255719	-0.047921162	-0.370716283	0.016486285	0.812378178	0.074530143	0.233036476	1.223599622	-0.456760556	-0.560834627	-0.430295776	0.016618491	0.00234151	0.035829488	-4.500508512	1.02E-05	-0.390641153	-0.409056246	-0.368435511	0.04394251	0.034121041	0.076473234	-3.492125087
Potra2n10c20852	10	purple	-0.41983112	-0.064515998	-0.302989593	0.029246307	0.749191718	0.150097669	-2.325372766	0.030078055	-0.606808587	-0.176525673	-0.527074014	0.000791223	0.378427696	0.008133944	-4.133958071	5.35E-05	-0.581902167	0.016023725	-0.103634047	0.001452598	0.93677273	0.629877558	-2.156046687	0.04662003	-0.595163347	0.019923419	-0.162768327	0.0010576	0.921427307	0.447302461	-2.366438475	0.026940239	0.114975488	-0.08760589	-0.352307767	0.567959072	0.66391774	0.091326663	-0.916921348	0.538775785	-0.167102318	-0.257200173	-0.637412341	0.404797419	0.195275473	0.000807551	-3.287785042
Potra2n10c20853	9	magenta	-0.451758589	-0.253373237	-0.49148246	0.01800362	0.202239187	0.014723876	-3.610236994	0.000458876	-0.612769769	-0.359564181	-0.653215326	0.000679032	0.065460359	0.000538572	-5.26042982	2.16E-07	-0.513688325	-0.106399971	-0.322973868	0.006131677	0.597351648	0.123714383	-2.854291325	0.006469944	-0.538478785	-0.101789532	-0.387030487	0.003759998	0.61341701	0.061705189	-3.138406105	0.00254804	0.106971708	-0.113988823	-0.235679012	0.595371975	0.57130755	0.26757743	-0.670955572	0.753373249	-0.183677246	-0.289586402	-0.498545679	0.35909568	0.142882976	0.013151407	-2.879182286
Potra2n10c20854	2	blue	-0.338577664	-0.218599684	-0.496211929	0.084078874	0.273321865	0.013654919	-3.132814861	0.002597079	-0.403788983	-0.082113485	-0.52489781	0.036730309	0.683880683	0.008449698	-3.052568436	0.00340338	-0.283361992	0.293192275	-0.336693274	0.152066423	0.137749278	0.107665517	-0.91782481	0.538065887	-0.29562507	0.290967805	-0.379063212	0.134361928	0.140900239	0.067737378	-1.095112688	0.410200906	-0.212142627	-0.418399591	-0.162035515	0.288092358	0.029859517	0.449377999	-2.351313095	0.028060928	-0.397102527	-0.288829787	-0.319823356	0.040269637	0.143977429	0.127632607	-2.968796667
Potra2n10c20856	10	purple	-0.422235322	-0.290714589	-0.578183432	0.02823934	0.141262188	0.003082791	-3.950914927	0.000116779	-0.558014738	-0.370255128	-0.6492588	0.002490159	0.05729435	0.000597328	-5.036676624	7.11E-07	-0.460957737	-0.094674634	-0.133820675	0.015525061	0.638552796	0.533020864	-2.077820742	0.056588809	-0.467587201	-0.068942754	-0.163442516	0.013919358	0.732582174	0.445397449	-2.109466002	0.052356566	0.01663774	-0.231513278	-0.589053454	0.934354958	0.245265909	0.002457033	-2.46382723	0.020619353	-0.253248415	-0.368443945	-0.738150833	0.202469143	0.05861875	3.83E-05	-4.426279208
Potra2n10c20858	1	turquoise	0.748188191	0.716215018	0.618413136	7.22E-06	2.65E-05	0.001277465	7.350700149	2.96E-13	0.735590656	0.673888814	0.585880893	1.23E-05	0.000116422	0.00262737	6.894824309	8.09E-12	0.569118034	0.251754546	0.250273832	0.001948063	0.205235129	0.23819077	3.300639543	0.001446971	0.540928886	0.226957324	0.223375923	0.003575396	0.254938721	0.294073784	3.029892622	0.00366961	0.313557124	0.57475229	0.448033588	0.1112367	0.00171421	0.02811971	4.132254432	5.39E-05	0.404250989	0.656430231	0.617310159	0.036495252	0.000200466	0.001310763	5.459603345
Potra2n10c20861	16	lightcyan	-0.350617711	0.156290632	-0.315143529	0.072962184	0.436283637	0.133617277	-1.48555539	0.206095143	-0.288476982	0.158060714	-0.381542263	0.144489821	0.431040042	0.065814074	-1.485200163	0.206236213	-0.422876924	0.003399185	-0.537748154	0.027975406	0.986574706	0.006723688	-2.920129165	0.005248295	-0.421996123	0.019814604	-0.552823007	0.028338253	0.921855151	0.005084157	-2.927741089	0.005121514	0.120820253	0.328389357	0.009585342	0.548306624	0.09445255	0.964543772	1.360893461	0.26032104	0.188298107	0.33745109	0.067775051	0.34692073	0.085181393	0.753015522	1.747817213
Potra2n10c20862	0	grey	-0.418581524	-0.002150934	-0.736605171	0.029781014	0.991504526	4.05E-05	-3.847317676	0.000179127	-0.455932045	0.08721316	-0.719604089	0.016841653	0.665337962	7.38E-05	-3.624039631	0.000435056	-0.576230634	-0.218147923	-0.391637178	0.001657018	0.274339151	0.058411127	-3.656437586	0.000383617	-0.560182693	-0.17375837	-0.412464846	0.002375181	0.386066468	0.045179894	-3.522013402	0.000642424	0.209374427	0.285258289	-0.354365853	0.294576332	0.149225129	0.089319768	0.457324321	0.971156926	0.046118907	0.194311155	-0.546300615	0.819317691	0.331452189	0.005746702	-0.958883147
Potra2n10c20865	0	grey	0.107522167	0.033131887	-0.235977639	0.59346864	0.86968649	0.266953928	-0.244032014	1.210809038	0.059961415	0.000201804	-0.20128794	0.766395537	0.999202928	0.345595941	-0.378752265	1.057307757	-0.143466113	-0.145610598	-0.583344671	0.475287023	0.468642779	0.002770654	-2.648025283	0.01214452	-0.175744327	-0.108596416	-0.552242154	0.380575594	0.589761737	0.005140431	-2.510689321	0.018074354	0.208322081	0.261269	0.52185241	0.297065131	0.1880545	0.008908605	2.95004643	0.004765893	0.302124208	0.181211538	0.477369189	0.125609714	0.365694047	0.018327733	2.836209644
Potra2n10c20868	26	darkorange	-0.094883091	-0.155243709	0.006292339	0.637810601	0.439401146	0.97672055	-0.709493559	0.717027371	-0.195898969	-0.254425853	-0.066826736	0.327438549	0.20030709	0.756368686	-1.505112337	0.198442797	0.08776345	0.053099263	0.047292978	0.663348277	0.792518609	0.826306232	0.535599029	0.88835355	0.087423473	0.044608577	0.061256036	0.664577268	0.82514343	0.776150628	0.547965202	0.875573695	-0.034524285	-0.195245699	0.007918697	0.864258836	0.329086269	0.970705849	-0.649214434	0.774299675	-0.337376929	-0.416146151	-0.313035384	0.085254353	0.03084577	0.136378137	-3.169662179
Potra2n10c20871	8	pink	0.127354212	-0.003525726	0.164044478	0.526717618	0.986074972	0.443700164	0.807754196	0.628848146	-0.009987884	-0.184290555	0.05570279	0.960565557	0.35746541	0.79600594	-0.415982906	1.016133767	0.08858402	-0.146054105	0.079659503	0.660385474	0.467274713	0.711377911	0.04791025	1.442681655	0.070845875	-0.186588769	0.034766333	0.725476997	0.3513954	0.87187637	-0.245976968	1.208550093	-0.073213218	0.195158442	0.196081293	0.716669596	0.329306736	0.35847421	0.896924339	0.554638938	0.048321394	0.175813494	0.26881608	0.810838956	0.380385174	0.204028713	1.398752697
Potra2n10c20872	2	blue	-0.462646555	-0.588728316	-0.56109899	0.015102188	0.001235765	0.004336867	-5.114008156	4.73E-07	-0.208794304	-0.408455863	-0.537011412	0.295946695	0.034410726	0.006813968	-3.488542086	0.000728494	0.096861266	-0.10203233	-0.378603086	0.630784516	0.612566517	0.068099033	-1.094024812	0.410916144	0.104014007	-0.072743354	-0.331283248	0.605643313	0.718414897	0.113799905	-0.841295948	0.60027324	-0.638167044	-0.671701793	-0.334904817	0.000341583	0.000124865	0.10966586	-5.472377295	6.66E-08	-0.484045461	-0.55369534	-0.378837535	0.01051815	0.002733528	0.067914575	-4.405079692
Potra2n10c20875	2	blue	-0.597943721	-0.588975669	-0.659930992	0.000987797	0.001228465	0.00045024	-6.090026485	1.69E-09	-0.537622891	-0.563326597	-0.624677847	0.003826371	0.002216551	0.00110176	-5.559237034	4.06E-08	-0.057694265	-0.080897614	-0.08867446	0.775000169	0.688328697	0.680312256	-0.641540867	0.781757007	-0.06607166	-0.070600522	-0.09049913	0.743341872	0.726391776	0.674083448	-0.640901681	0.782379846	-0.680535446	-0.68521511	-0.661691903	9.38E-05	8.03E-05	0.00042927	-6.973043093	4.65E-12	-0.769213067	-0.778843488	-0.765794914	2.75E-06	1.71E-06	1.29E-05	-8.684387952
Potra2n10c20876	6	red	0.30114011	0.327582235	0.339520661	0.126907463	0.095313711	0.10455814	2.836378334	0.006844254	0.384555097	0.311008521	0.44290892	0.047639991	0.114329867	0.030195866	3.387420813	0.001058296	0.600758362	0.605072426	0.535304758	0.000921241	0.000826788	0.007026994	5.646475685	2.46E-08	0.591500978	0.60582979	0.587675079	0.001156046	0.000811106	0.002529849	5.815784324	9.05E-09	-0.389492226	-0.411354472	-0.31763896	0.044622527	0.033030163	0.130401456	-3.340227941	0.001255645	-0.314846718	-0.411403781	-0.250836342	0.109695377	0.033007069	0.237102407	-2.897292992
Potra2n10c20878	2	blue	-0.733320593	-0.398073869	-0.513731849	1.35E-05	0.039739269	0.010234326	-5.455563199	7.32E-08	-0.685193829	-0.442505477	-0.526554084	8.03E-05	0.020815751	0.008208476	-5.378891685	1.12E-07	-0.180823681	-0.058521633	-0.063966905	0.366738396	0.771856954	0.766506445	-0.87038723	0.576133234	-0.189364419	-0.050117284	-0.050803067	0.344146682	0.803940803	0.813627633	-0.835817687	0.604886212	-0.722695573	-0.440244526	-0.609092422	2.07E-05	0.021554828	0.00158309	-5.916314147	4.94E-09	-0.811027105	-0.592044017	-0.818016189	2.89E-07	0.001140966	1.05E-06	-8.343775475
Potra2n10c20879	11	greenyellow	-0.44039944	-0.420273506	-0.634899662	0.021503514	0.029058876	0.000859526	-4.6878558	4.14E-06	-0.510477232	-0.535802705	-0.672359037	0.006515701	0.003970846	0.000319422	-5.560448806	4.04E-08	0.008591257	-0.050360155	-0.12536433	0.966076386	0.803009002	0.559434407	-0.461982561	0.966140739	0.009701644	-0.046578665	-0.132631699	0.961694872	0.817546127	0.536698889	-0.467848194	0.95983973	-0.663154581	-0.495663009	-0.629563903	0.000163279	0.008560494	0.000979521	-5.879722814	6.16E-09	-0.595211184	-0.497328453	-0.578998882	0.001056364	0.008306682	0.003031582	-5.344760922
Potra2n10c20880	0	grey	0.242800372	-0.428588081	-0.265720876	0.222354341	0.025712825	0.20948684	-1.344691555	0.268087294	0.188220769	-0.395533877	-0.334615045	0.347122445	0.041138021	0.109992515	-1.600182695	0.16433709	0.141783343	-0.081924975	-0.101292608	0.480534491	0.684569638	0.637673395	-0.100204469	1.380272997	0.142949727	-0.10501524	-0.12029469	0.476894149	0.60215795	0.575547041	-0.216113264	1.243349191	0.239667696	-0.270853523	-0.145344915	0.228563641	0.171781016	0.497998261	-0.492714301	0.933321707	0.264199487	-0.381017495	-0.240089521	0.182969694	0.049899351	0.258463263	-1.040210012
Potra2n10c20883	15	midnightblue	0.023338963	0.608702704	0.424186335	0.908009366	0.000753946	0.038842226	3.334058976	0.001283828	0.052490098	0.496690322	0.327244759	0.794848646	0.008403176	0.118543125	2.644683267	0.012265112	0.261674469	0.283751318	0.137749735	0.187345184	0.151479952	0.520951572	1.991020569	0.069717939	0.288724324	0.288764823	0.191477653	0.144130459	0.144071681	0.370091279	2.240866608	0.037552075	-0.180350501	0.25083117	0.200729081	0.368014848	0.206957643	0.346964939	0.764547948	0.666811162	-0.278626181	0.147948083	0.075026876	0.159330592	0.461455908	0.727520788	-0.19236186
Potra2n10c20884	5	green	-0.500453416	-0.794300162	-0.719261694	0.007847461	7.56E-07	7.47E-05	-7.167506236	1.15E-12	-0.627246838	-0.687159858	-0.702622752	0.000462355	7.52E-05	0.000129045	-6.92202748	6.68E-12	-0.45262904	-0.105033832	-0.439750858	0.017755988	0.60209331	0.031535055	-2.991039344	0.004170445	-0.464747757	-0.127201889	-0.489026527	0.014589383	0.527216234	0.015305425	-3.270438055	0.001610716	-0.048954045	-0.735288018	-0.258430445	0.808407294	1.25E-05	0.222728736	-3.571459154	0.000532497	-0.181096222	-0.692399067	-0.345597623	0.366004366	6.29E-05	0.098104174	-3.965772572
Potra2n10c20885	2	blue	-0.662686772	-0.460810024	-0.58337583	0.000165653	0.015562508	0.002768854	-5.548797133	4.31E-08	-0.565372773	-0.328033447	-0.471998524	0.002118272	0.094831565	0.019874767	-4.221053696	3.65E-05	-0.291309835	-0.366328914	-0.250167022	0.140412401	0.060195389	0.238397798	-2.667181978	0.011473536	-0.291719632	-0.315011418	-0.229919306	0.139829515	0.109499674	0.279785097	-2.442634232	0.021870759	-0.46510673	-0.166451186	-0.467510605	0.014503231	0.406656732	0.021247287	-3.312021933	0.001389364	-0.400551365	-0.038437059	-0.416662163	0.038411667	0.849039501	0.04282358	-2.537276811
Potra2n10c20886	0	grey	0.137856768	-0.329666651	0.63551104	0.492893194	0.093101711	0.000846622	1.444582005	0.222862996	0.323989447	-0.223020474	0.627822572	0.099218775	0.26349488	0.001021676	2.313432187	0.031048334	0.001960443	-0.345946661	0.316452652	0.992256879	0.07713248	0.131923195	-0.148556994	1.322854816	-0.001349532	-0.352366827	0.349993144	0.994669741	0.071445936	0.093623757	-0.077029442	1.407900185	0.189976587	0.111749083	0.353231241	0.34256013	0.578941163	0.090422034	1.87871532	0.090425062	0.405828189	0.174836955	0.396630264	0.035701855	0.383078731	0.054995867	2.889404931
Potra2n10c20891	8	pink	0.494579455	0.327863544	-0.096493107	0.008729092	0.095012901	0.653769652	2.285545457	0.033421296	0.402837874	0.315417301	-0.051497474	0.037218018	0.109018494	0.811124672	2.035824058	0.062652039	0.042608384	-0.052266758	0.002971923	0.832872578	0.795703345	0.989003797	-0.019896399	1.476189027	0.036975579	-0.045867284	0.016377947	0.854718269	0.820287626	0.939453481	0.018643229	1.477688576	0.570394425	0.425685131	-0.097501369	0.001892811	0.02684357	0.650375455	2.918408562	0.005277346	0.690400463	0.651464177	0.233657907	6.73E-05	0.000232527	0.271821734	5.340127213
Potra2n10c20892	3	brown	0.45158937	0.341519133	0.053962283	0.018052089	0.081251297	0.802255011	2.578378678	0.014889773	0.563361743	0.474363347	0.226517347	0.00221483	0.012422747	0.287158147	3.953904248	0.000115329	0.573153063	0.304438143	0.092522828	0.001777986	0.122596552	0.667199458	3.041633583	0.003529472	0.541084991	0.282943973	0.134997676	0.003563901	0.152697919	0.529391605	2.955989246	0.004675019	-0.079888795	0.161472216	0.083314446	0.692026955	0.42103145	0.698725877	0.465275098	0.962601698	0.209246508	0.359953751	0.379208731	0.294878157	0.065147811	0.067623308	2.781783182
Potra2n10c20894	9	magenta	-0.611638032	-0.555800142	-0.648512808	0.000699197	0.002612507	0.000609005	-5.95580829	3.88E-09	-0.687263944	-0.562963586	-0.702673946	7.49E-05	0.002234389	0.000128836	-6.635053096	4.87E-11	-0.264475253	-0.135428978	-0.300182293	0.182496173	0.500613683	0.154100503	-2.014153932	0.065990062	-0.275807602	-0.106230804	-0.322830132	0.163769096	0.597937934	0.12389122	-2.031826249	0.063256873	-0.480855015	-0.54595038	-0.465893119	0.011116796	0.003221091	0.021760364	-4.648377826	5.02E-06	-0.695599593	-0.661043448	-0.719341072	5.62E-05	0.000174238	7.45E-05	-7.22713434
Potra2n10c20895	1	turquoise	0.727581179	0.528102753	0.723962579	1.71E-05	0.004634529	6.36E-05	6.842438006	1.17E-11	0.772364376	0.527611892	0.698251326	2.36E-06	0.004679852	0.00014808	6.995704156	3.96E-12	0.543569108	0.129155897	0.291133444	0.003385177	0.520837197	0.167515013	2.945439819	0.004837438	0.521370616	0.099403862	0.281359605	0.00528975	0.621799589	0.182897638	2.740126331	0.009212336	0.240038041	0.553391522	0.56164548	0.227823601	0.002751388	0.004290965	4.226126819	3.57E-05	0.364101021	0.639403758	0.643818516	0.061891627	0.00032983	0.000687112	5.358077905
Potra2n10c20897	1	turquoise	0.26150041	0.445126799	0.29642618	0.187649452	0.019984941	0.159573359	2.982014048	0.004295383	0.138487783	0.583130105	0.343168826	0.490896391	0.00141133	0.10064716	3.296986193	0.001465925	-0.000595698	0.453970099	0.093796642	0.997647153	0.017379958	0.662879616	1.666644058	0.143377804	-0.000208071	0.462368449	0.109273722	0.999178173	0.015171163	0.611258157	1.74079852	0.122578352	0.455439742	-0.044655094	0.389673571	0.01697542	0.824963863	0.059798206	2.404084062	0.024319567	0.163954848	0.094713187	0.24478919	0.413829208	0.638415508	0.248974441	1.428473181
Potra2n10c20899	7	black	0.64795848	0.558326915	0.740265591	0.000257795	0.002473314	3.54E-05	6.623219037	5.27E-11	0.694907932	0.647688164	0.752556939	5.76E-05	0.00025984	2.21E-05	7.352297248	2.92E-13	0.514197523	0.2540487	0.631820896	0.006072572	0.200997902	0.000927115	4.406635144	1.57E-05	0.471676201	0.257332089	0.643255854	0.012999397	0.195038412	0.000697029	4.306729215	2.49E-05	0.263625178	0.307131221	0.081280488	0.183958584	0.119156798	0.705757319	1.916201132	0.083009249	0.416906121	0.454170682	0.203135211	0.030510268	0.017324282	0.341093639	3.253742289
Potra2n10c20902	1	turquoise	0.375108979	-0.11563241	0.286836312	0.053859995	0.565734553	0.174162658	1.602281074	0.163640203	0.317498955	-0.13103374	0.358357529	0.106575292	0.51474218	0.085521743	1.58440223	0.169653322	0.312654268	-0.000713653	0.116829454	0.112325298	0.997181263	0.586676286	1.249586312	0.317176059	0.27197676	-0.044027087	0.104338668	0.169940809	0.827388815	0.627538952	0.961800755	0.504224548	0.109804026	0.061717531	0.192543878	0.585606651	0.759748935	0.367381561	1.024652007	0.458291124	0.146117355	-0.052200123	0.125704425	0.467079779	0.795958399	0.558360829	0.616238927
Potra2n10c20903	13	salmon	-0.222169047	-0.010156322	-0.227330204	0.265369489	0.959901048	0.285385466	-1.308101976	0.286258085	-0.410145729	-0.224485159	-0.371977146	0.03360036	0.260290155	0.073472178	-2.975330262	0.004390099	-0.370620953	-0.329216926	-0.197729983	0.057029702	0.093575661	0.354366296	-2.653084177	0.011963997	-0.372076915	-0.349651128	-0.230045061	0.055985864	0.07381061	0.279514863	-2.816348251	0.007285948	0.065919484	0.367563231	-0.059170532	0.743913499	0.059271317	0.783591999	1.143286855	0.379379266	0.050164874	0.233775266	1.42E-06	0.803758199	0.240554446	0.999994727	0.832503385
Potra2n10c20904	13	salmon	0.146236048	-0.157935164	-0.399328746	0.466714086	0.431410833	0.05321568	-1.179655945	0.357205624	0.176484692	-0.28331243	-0.387713322	0.378540176	0.152141197	0.061208103	-1.433859012	0.227418751	0.01476863	-0.502649383	-0.295302428	0.94171652	0.007537679	0.161236955	-2.377514681	0.026144624	0.008709772	-0.486286847	-0.283830529	0.965608686	0.010113868	0.178920067	-2.298572634	0.032293828	0.107994274	0.301663539	-0.169071345	0.59183831	0.126215993	0.429661427	0.749473048	0.680358206	0.340206229	0.248835889	-0.020451352	0.08250428	0.2107133	0.924432558	1.701189897
Potra2n10c20906	2	blue	-0.322820031	-0.065179487	0.15791342	0.100515319	0.746695083	0.461147058	-0.723645163	0.703925411	-0.211661206	-0.093176658	0.204433794	0.289213454	0.643896179	0.337949648	-0.32863051	1.113652476	0.148644542	0.113045578	0.17386351	0.459325795	0.574516893	0.416504821	1.235694758	0.32485807	0.150207187	0.122981527	0.164193338	0.454565334	0.541120344	0.44328097	1.242439356	0.321111754	-0.492140999	-0.142556212	0.016982522	0.009118708	0.478120743	0.937222685	-1.923970738	0.081537377	-0.290099533	-0.133001026	0.046664685	0.142144145	0.508394397	0.828580202	-1.121968975
Potra2n10c20907	2	blue	-0.526377365	-0.303556756	-0.524094814	0.004795508	0.123737964	0.00856875	-4.169879177	4.57E-05	-0.557594251	-0.238239293	-0.349140739	0.002513004	0.23143297	0.094480469	-3.504920691	0.000685115	-0.280427686	-0.307179273	-0.33913451	0.156538836	0.119096075	0.104978582	-2.704379424	0.010264815	-0.311884081	-0.266442969	-0.316977196	0.113260145	0.17914213	0.131248765	-2.608523405	0.013640069	-0.392240906	-0.20940561	-0.27073516	0.043009362	0.294502784	0.200693337	-2.561878048	0.01561618	-0.372655531	-0.190197435	-0.129148823	0.055575199	0.341988837	0.547540745	-2.037694554
Potra2n10c20908	2	blue	-0.475456061	-0.44821529	-0.398486177	0.012194412	0.019041103	0.053766649	-4.027854733	8.44E-05	-0.480885198	-0.416751019	-0.413234765	0.011111003	0.030578501	0.044740235	-3.984241769	0.000101544	-0.093483743	-0.125239398	-0.122339734	0.642799367	0.53366038	0.569022866	-0.967063221	0.500268645	-0.085690847	-0.125436674	-0.084637805	0.670853698	0.53301091	0.694163827	-0.841748017	0.599893522	-0.538753781	-0.462778791	-0.322513248	0.003738883	0.015069483	0.124281729	-4.090472434	6.46E-05	-0.551899949	-0.375329839	-0.367771511	0.002840523	0.05370765	0.077046076	-3.977005959
Potra2n10c20910	1	turquoise	0.526853369	6.34E-05	0.552170159	0.00475063	0.999749718	0.005147442	3.374207115	0.00111043	0.596107171	0.162728835	0.634875208	0.00103344	0.417377343	0.000860046	4.487187119	1.08E-05	0.418431123	0.234588941	0.212590212	0.029845899	0.238874388	0.318600323	2.561543343	0.015631236	0.385696145	0.213476412	0.275676606	0.046928707	0.285000731	0.192275962	2.566379057	0.015414968	0.151977711	-0.254074629	0.364870915	0.449203276	0.200950356	0.079586647	0.728070724	0.699855441	0.331517499	-0.049143986	0.448675716	0.091170174	0.807677572	0.027867833	2.160678983
Potra2n10c20912	2	blue	-0.623014945	-0.716765059	-0.648021056	0.000518342	2.60E-05	0.00061681	-6.798198306	1.59E-11	-0.460058801	-0.60124942	-0.590416913	0.015754106	0.000910038	0.002386765	-5.279275991	1.95E-07	-0.106127758	-0.231100546	-0.231660093	0.598295185	0.246132089	0.276059008	-1.625861244	0.155968764	-0.094516079	-0.210576819	-0.206936509	0.639117544	0.291748776	0.331939368	-1.459373953	0.216693317	-0.461192113	-0.597046779	-0.564866009	0.015465797	0.001009865	0.00402869	-5.160636409	3.69E-07	-0.389552201	-0.575990825	-0.505641795	0.044586824	0.001666182	0.011713243	-4.590201491
Potra2n10c20913	0	grey	0.044919815	0.160700418	-0.328348516	0.823942153	0.423284454	0.117232693	-0.325649364	1.117034489	0.180810917	0.170685109	-0.253974543	0.366772795	0.394652445	0.231090526	0.322200184	1.120951568	0.216375698	0.299787092	-0.392959532	0.278353296	0.128707662	0.057491113	0.402860108	1.030576709	0.218559803	0.25974941	-0.33245402	0.273411572	0.190729363	0.11245118	0.472837334	0.954493855	-0.117280853	-0.185944698	0.026843496	0.560169831	0.353090294	0.900913464	-0.810510005	0.626470675	0.010545366	-0.121254879	-0.032774752	0.958366319	0.546857934	0.879161862	-0.410106731
Potra2n10c20914	8	pink	-0.102730347	-0.313542685	0.134826475	0.610124173	0.111254048	0.529918771	-0.86692109	0.57897787	-0.085908098	-0.453737276	0.17034148	0.670065514	0.017444767	0.426152671	-1.195546163	0.347810567	-0.66574779	-0.479891658	-0.388358585	0.000150652	0.011303039	0.060741206	-4.93749475	1.19E-06	-0.608917338	-0.485743045	-0.34119094	0.00074982	0.010210742	0.102753848	-4.535388248	8.62E-06	0.615519005	0.201682425	0.685109976	0.000632144	0.313071048	0.000220842	4.933449728	1.21E-06	0.585739395	0.017277931	0.693872265	0.001326989	0.931834723	0.000169563	4.303734388
Potra2n10c20915	1	turquoise	0.385136401	0.704116599	0.673926252	0.047276574	4.16E-05	0.000305545	5.914246152	5.00E-09	0.331521819	0.657661708	0.60063696	0.091165701	0.000193145	0.001912382	5.151069541	3.89E-07	0.681290642	0.334732067	0.317847897	9.15E-05	0.087887517	0.130134757	4.29702126	2.60E-05	0.654590621	0.303074513	0.297133155	0.000211858	0.124365761	0.158532964	3.994090427	9.74E-05	-0.240664748	0.50187054	0.549589325	0.226574942	0.007646351	0.005404132	2.557270973	0.01582455	-0.28512483	0.559257011	0.585696741	0.149423843	0.002423705	0.002637557	2.79448636
Potra2n10c20916	1	turquoise	0.643964316	0.576879186	0.563259384	0.000289495	0.001632451	0.004157789	5.833566268	8.14E-09	0.683351278	0.683457937	0.579322797	8.54E-05	8.51E-05	0.003011441	6.614809858	5.58E-11	0.345040088	0.067048702	0.10964208	0.077962562	0.739674917	0.610049953	1.530614778	0.188796941	0.322540333	0.071822089	0.105624321	0.100827292	0.721840913	0.623280895	1.460353091	0.216289587	0.415052501	0.557754833	0.550943758	0.031333788	0.002504259	0.005268114	4.770736066	2.75E-06	0.603916477	0.693364211	0.600738023	0.000851232	6.08E-05	0.001908126	6.365308099
Potra2n10c20917	3	brown	0.305585446	-0.388815855	-0.049947928	0.121122362	0.045026728	0.816712376	-0.408849752	1.02397489	0.0470596	-0.343452711	-0.019089164	0.815693898	0.079432421	0.929453167	-0.94921224	0.513769016	0.064759572	-0.319842889	-0.236064566	0.74827489	0.103873258	0.266772609	-1.421224814	0.23287712	0.023244098	-0.373633229	-0.284029624	0.908381728	0.054886647	0.178602199	-1.857241625	0.094915178	0.396679501	0.090357435	0.38946272	0.040502369	0.653999363	0.059948647	2.586572866	0.014540351	0.150420416	0.062716948	0.358991711	0.45391778	0.755973701	0.084929676	1.636308819
Potra2n10c20918	4	yellow	-0.353006231	-0.408470517	-0.29977108	0.070897747	0.034403632	0.154693108	-3.154546633	0.002411215	-0.349461659	-0.527960534	-0.427053378	0.073977802	0.004647622	0.037404439	-3.98423367	0.000101547	-0.156461896	-0.253288909	-0.20053373	0.435774792	0.202394522	0.347444232	-1.753364851	0.119309101	-0.152156297	-0.266619882	-0.194279417	0.448664304	0.178842698	0.362995504	-1.764281927	0.116526788	-0.427261326	-0.159366529	-0.394751865	0.026224725	0.427193867	0.056262038	-2.912298412	0.005381695	-0.327792402	-0.329681446	-0.426443484	0.095088907	0.09308615	0.037706712	-3.204754551
Potra2n10c20920	9	magenta	-0.593991818	-0.473394268	-0.512337876	0.001088269	0.012628206	0.010477516	-4.991492876	8.99E-07	-0.605644385	-0.481633807	-0.659795754	0.000814921	0.01096811	0.000451887	-5.688368854	1.92E-08	-0.36749117	-0.148301746	-0.42151912	0.05932496	0.460373588	0.040218646	-2.761544168	0.00862931	-0.358515522	-0.118672462	-0.462596583	0.066307451	0.555491595	0.022837068	-2.782913013	0.008080987	-0.32272622	-0.389251933	-0.201551219	0.100619874	0.044765796	0.344952116	-2.705756868	0.010222338	-0.552882531	-0.535096173	-0.552493992	0.002781531	0.004028164	0.005115969	-5.20549461
Potra2n10c20921	0	grey	-0.146707328	-0.337855831	0.054571723	0.465263537	0.084784038	0.800065531	-1.293842028	0.293579988	-0.164529306	-0.268226899	0.07307265	0.412172483	0.176138743	0.734364821	-1.074795708	0.423699304	0.306766686	-0.09211738	-0.306720632	0.119618203	0.647685169	0.144892574	-0.209883157	1.250638303	0.262356205	-0.144004566	-0.255018127	0.186156759	0.473614191	0.229113843	-0.349302501	1.090293332	-0.513425758	-0.104699189	0.443702043	0.006162343	0.603257229	0.029866778	-0.649946285	0.773590379	-0.625824538	-0.149159333	0.310236536	0.000480551	0.457754641	0.140106473	-1.68545734
Potra2n10c20922	5	green	0.153087834	-0.171046938	-0.481971573	0.445858513	0.393635991	0.017081269	-1.476437643	0.209739665	0.070337452	-0.335128672	-0.428627083	0.727373019	0.087488792	0.036633333	-2.043771814	0.061464142	-0.446148281	-0.058597391	-0.422295205	0.019668631	0.771569318	0.039814241	-2.774558423	0.008291506	-0.420217277	-0.101089128	-0.428280422	0.029082645	0.615873182	0.036802104	-2.825654857	0.007077611	0.637003517	-0.102326649	0.07740497	0.000352974	0.611536207	0.71921953	2.087659821	0.055242798	0.587624334	-0.301870969	-0.077628153	0.001268806	0.125942733	0.718442023	0.835669178
Potra2n10c20924	8	pink	0.16668119	0.201606816	0.065728936	0.405999409	0.313256326	0.760255746	1.254022603	0.314750685	0.024453177	0.082541963	0.01324466	0.903637331	0.682315624	0.951021573	0.345294612	1.094809346	-0.042263749	0.119518714	0.009745966	0.83420587	0.552655496	0.963949996	0.250993255	1.202728986	-0.071160622	0.080612156	-0.021889453	0.724304026	0.68937446	0.919135195	-0.031843919	1.461894784	0.315723419	0.182570846	0.213694919	0.108656626	0.362047731	0.316032625	2.064408906	0.058468444	0.411042252	0.217293318	0.357519153	0.033176697	0.276270201	0.086309197	2.911454846
Potra2n10c20926	3	brown	0.574512196	0.561077666	0.561194443	0.001723657	0.002329062	0.00432882	5.438411493	8.06E-08	0.548339145	0.468392865	0.540777333	0.003063363	0.013733954	0.006362915	4.883779834	1.56E-06	0.216326101	0.13914395	0.165607159	0.278466173	0.488824332	0.439310127	1.491435678	0.20377072	0.187150133	0.088214962	0.136153369	0.349922105	0.661717403	0.525839457	1.173026772	0.361177605	0.549748726	0.591899994	0.5812876	0.002973425	0.001144949	0.002891684	5.547972714	4.34E-08	0.646471784	0.551536219	0.739310002	0.000269219	0.00286263	3.67E-05	6.581791132
Potra2n10c20927	1	turquoise	0.671934686	0.725279575	0.850096558	0.000123941	1.87E-05	1.45E-07	8.405237061	6.40E-17	0.744920149	0.849193804	0.876935066	8.32E-06	2.14E-08	1.89E-08	10.08252241	9.90E-24	0.372143992	0.39620822	0.488068172	0.055938135	0.040762908	0.015537392	3.783202491	0.000232235	0.355627351	0.405277258	0.5090053	0.068684301	0.035977412	0.011078319	3.83489196	0.000188429	0.483094709	0.447719641	0.452998364	0.010693664	0.019190061	0.026218923	4.235094887	3.43E-05	0.661584244	0.663630989	0.6173717	0.00017137	0.000160891	0.001308886	6.555872307
Potra2n10c20928	2	blue	-0.27815527	-0.129827677	-0.353085281	0.160066143	0.518652762	0.090564567	-2.200758473	0.04162969	-0.204739872	-0.232008764	-0.302771777	0.305635628	0.24422871	0.15040558	-2.128117058	0.049991069	0.224240256	0.022715085	0.059548294	0.260824232	0.910458533	0.782242702	0.885548063	0.563791664	0.232561723	0.031326692	0.08281898	0.243074622	0.876731807	0.700436529	0.999111458	0.476611052	-0.739166391	-0.228831808	-0.517887618	1.06E-05	0.250929281	0.009536859	-4.963879561	1.04E-06	-0.725578746	-0.508282715	-0.732376958	1.85E-05	0.006789655	4.72E-05	-6.800473913
Potra2n10c20929	7	black	0.552722455	0.406067313	0.337674478	0.00279107	0.03558278	0.106579543	3.992058477	9.83E-05	0.561797811	0.468740017	0.325527587	0.002292513	0.013654699	0.12060301	4.216999561	3.71E-05	0.395308962	0.410905918	0.301153184	0.041263741	0.033240845	0.152707705	3.309145956	0.001403716	0.371244978	0.392497095	0.291471667	0.056580469	0.042861396	0.166999415	3.135597341	0.002572568	0.296932116	-0.029203258	0.035606579	0.132567196	0.88503086	0.868805624	0.895921154	0.555442313	0.267242365	-0.002825001	-0.034411084	0.177791895	0.988842328	0.873175197	0.68927975
Potra2n10c20930	11	greenyellow	-0.369505677	-0.422146092	-0.590594722	0.057839513	0.028276205	0.002377728	-4.257134091	3.11E-05	-0.222863724	-0.537538642	-0.554761126	0.263839355	0.003832958	0.004900116	-4.081507639	6.71E-05	0.161819517	-0.225389663	-0.227574771	0.42001978	0.258323801	0.284853462	-0.817992494	0.62004221	0.175860298	-0.230325346	-0.213031967	0.380256348	0.247764397	0.317572021	-0.749906618	0.679966422	-0.691565076	-0.250132983	-0.410735065	6.47E-05	0.208266596	0.046180022	-4.376236221	1.81E-05	-0.383006081	-0.258342334	-0.251890088	0.048619159	0.193229503	0.235072392	-2.625211193
Potra2n10c20931	2	blue	-0.701183937	-0.567236605	-0.777067369	4.62E-05	0.002032035	7.96E-06	-7.178556174	1.06E-12	-0.507416641	-0.56688318	-0.693113009	0.006900412	0.002048151	0.000173551	-5.78277687	1.10E-08	-0.137761732	-0.154854896	-0.254887771	0.493194281	0.440561995	0.229360141	-1.556680104	0.179319682	-0.114039766	-0.153796865	-0.235391691	0.571134447	0.443729217	0.268178203	-1.427791887	0.230027653	-0.740369586	-0.544298182	-0.637034825	1.01E-05	0.003334198	0.000815183	-6.547364563	8.78E-11	-0.529990843	-0.540007726	-0.574417298	0.00446365	0.003643873	0.00332891	-5.218929807
Potra2n10c20932	14	cyan	0.242754829	0.318755263	0.407608232	0.222443794	0.105120624	0.048031788	2.84029205	0.006760837	0.331110756	0.433821631	0.471715308	0.091592035	0.023772023	0.019959199	3.721674496	0.000296859	0.163473183	0.118749222	0.0566265	0.415221164	0.55523407	0.792694385	0.974112875	0.495000746	0.178484637	0.119710031	0.079814711	0.373073449	0.552015248	0.710839107	1.08465725	0.417110233	0.118519725	0.299692064	0.505599342	0.556004181	0.128834795	0.011721445	2.744103642	0.009101457	-0.003464718	0.35688942	0.458736649	0.986315901	0.067637718	0.024152015	2.410059926
Potra2n10c20934	0	grey	0.100809779	0.082376372	0.649059725	0.616853931	0.68292031	0.000600425	2.625459173	0.012979828	0.08634847	-0.087571272	0.675241684	0.668468897	0.664042882	0.000294305	2.217868673	0.039845682	0.396901095	0.122196405	0.488886889	0.040380324	0.543725775	0.015339046	3.014551693	0.00386039	0.385391077	0.118096598	0.529129935	0.047118048	0.557425329	0.007844714	3.110465885	0.002801887	-0.421805346	-0.088161706	0.187615477	0.028417342	0.661909686	0.380002868	-1.039717096	0.447707034	-0.364790741	-0.297423186	0.428539404	0.061362581	0.13189742	0.036675961	-0.748677924
Potra2n10c20936	10	purple	-0.174334383	-0.070083188	-0.370531401	0.384469224	0.728321815	0.074686242	-1.76462084	0.116441266	-0.267080774	0.001931552	-0.39591081	0.178064259	0.992370985	0.055478193	-1.918668477	0.082539455	-0.030747125	0.254614217	-0.072562469	0.878995716	0.199962682	0.736154817	0.465905644	0.961924562	-0.018108428	0.29827832	-0.082183405	0.928566268	0.130736972	0.702632987	0.612710569	0.8101016	-0.222425881	-0.357837765	-0.475097545	0.264803104	0.066859424	0.018969677	-3.132863934	0.002596645	-0.469196061	-0.440493633	-0.628441689	0.01355116	0.021472362	0.001006513	-4.835228091
Potra2n10c20937	2	blue	-0.260121305	-0.364822123	-0.443638588	0.190072318	0.061338593	0.029893001	-3.163615726	0.002337336	-0.132592185	-0.288024409	-0.407250881	0.509710411	0.145149029	0.048247056	-2.411395313	0.02383742	0.064238576	-0.477674328	-0.439110625	0.750236361	0.011741597	0.031812232	-2.591139982	0.014348786	0.112650117	-0.43894228	-0.372794739	0.575864804	0.02199015	0.072792278	-2.093483535	0.054459019	-0.465175809	0.09567101	-0.074700846	0.014486701	0.635008365	0.728661212	-1.380265793	0.251257235	-0.515882343	0.031801265	-0.289479587	0.005880428	0.874878735	0.170052207	-2.36265457
Potra2n10c20939	4	yellow	-0.410837593	-0.355973484	-0.623516844	0.033273031	0.068396032	0.001132658	-4.313901471	2.41E-05	-0.332818565	-0.384679284	-0.584631091	0.089830589	0.047562168	0.002697171	-3.982426903	0.000102323	0.052578526	-0.219024351	-0.233387658	0.794510305	0.272367799	0.272392485	-1.134641618	0.384788262	0.047954113	-0.224574922	-0.240782588	0.812251429	0.260094581	0.257049488	-1.18609556	0.353376846	-0.662425484	-0.334183975	-0.542925415	0.000166993	0.088440798	0.006117007	-4.951601267	1.10E-06	-0.537794991	-0.256654027	-0.429160759	0.003812945	0.196259041	0.036374712	-3.73553482
Potra2n10c20940	21	darkred	0.138245371	-0.153815629	0.601935755	0.491663003	0.44367294	0.001858298	1.839329177	0.098800176	0.13482291	-0.052518956	0.627359499	0.502550345	0.794738228	0.001033144	2.235776368	0.038049636	0.303161296	0.041641838	0.516957618	0.124252613	0.836612993	0.009689418	2.573291835	0.015110434	0.305682252	0.060921431	0.530483587	0.120998571	0.762760007	0.007658994	2.687591235	0.010795416	-0.156945893	-0.315650129	0.145457979	0.43433852	0.108743182	0.497660398	-1.003538514	0.473401656	-0.21329849	-0.1230335	0.115991569	0.285411921	0.540948076	0.589381157	-0.666790002
Potra2n10c20941	8	pink	0.073744663	0.015902601	-0.039487834	0.71469723	0.937249737	0.854645802	0.152191205	1.318554195	-0.011448213	-0.038714705	-0.077875852	0.954805269	0.84796149	0.717579426	-0.356181885	1.082556535	-0.361978492	-0.486217452	-0.41080547	0.06354194	0.010126187	0.04613898	-3.809945268	0.000208496	-0.370962123	-0.507984778	-0.426456529	0.056783752	0.006827586	0.037700226	-3.974765006	0.000105673	0.626197655	0.679370936	0.555104119	0.000475718	9.74E-05	0.004868136	6.20670814	8.12E-10	0.644116658	0.667563753	0.644041863	0.000288226	0.00014233	0.000683209	6.608332992
Potra2n10c20943	10	purple	0.050066004	0.424084975	-0.064749256	0.804137578	0.027483868	0.763729331	1.275785135	0.303047226	-0.068241114	0.498185461	-0.131691186	0.735207174	0.008178555	0.53961669	1.022728022	0.459654688	-0.289810304	0.302999717	-0.265420678	0.142560252	0.124463342	0.210021393	-0.694649769	0.730912222	-0.300425233	0.350046378	-0.291671558	0.127856306	0.073462767	0.166695219	-0.653223576	0.77041823	0.433703764	0.145259435	0.153045912	0.023814381	0.469727471	0.475247863	2.180797887	0.043797553	0.251600102	0.196017819	-0.003878855	0.205522554	0.32713932	0.98564842	1.30501216
Potra2n10c20945	4	yellow	-0.579932745	-0.403133767	-0.608151388	0.001520963	0.037065739	0.001617157	-5.057637031	6.37E-07	-0.659894878	-0.515400161	-0.71254184	0.000180468	0.005934886	9.36E-05	-6.350163757	3.23E-10	-0.336028369	-0.138966176	-0.308568598	0.086589366	0.489385274	0.142362687	-2.276761337	0.034200722	-0.302123937	-0.106839285	-0.295359471	0.125610069	0.595830246	0.161152217	-2.034243146	0.06289063	-0.321333629	-0.363120184	-0.342710911	0.102181543	0.062650063	0.101132023	-3.027208009	0.003702361	-0.449193852	-0.488419456	-0.503093361	0.018749799	0.009741334	0.01221402	-4.436487558
Potra2n10c20946	2	blue	-0.699929603	-0.569582598	-0.370291952	4.83E-05	0.001927795	0.074888781	-5.423506632	8.77E-08	-0.595664638	-0.61343952	-0.443293429	0.001044708	0.000667339	0.030035963	-5.333700375	1.44E-07	-0.179504681	-0.231669381	-0.35930293	0.37030299	0.244938827	0.084640254	-2.223441973	0.039279018	-0.155787677	-0.208362775	-0.315465236	0.437779833	0.296968645	0.133199527	-1.948287981	0.077070772	-0.70314191	-0.446226498	-0.097279991	4.30E-05	0.01964458	0.651120124	-4.171392531	4.54E-05	-0.617510484	-0.580735802	-0.247961939	0.000599967	0.001492758	0.242698292	-4.682609719
Potra2n10c20947	3	brown	0.296285332	0.186647977	0.457887893	0.133453118	0.351239834	0.024449179	2.766413459	0.008501494	0.421122375	0.313619165	0.547951069	0.028701941	0.111162182	0.005572577	3.899861925	0.000144371	0.240637844	-0.025102999	0.087853286	0.226628452	0.901088768	0.683122131	0.874597557	0.572689376	0.246607224	-0.021366826	0.115438922	0.214962639	0.915754122	0.59116814	0.979195452	0.491225123	0.100651834	0.437533368	0.481030552	0.617408734	0.02246918	0.017330337	3.065815398	0.003256159	0.408357289	0.667690212	0.794464252	0.034458476	0.000141766	3.55E-06	6.514071822
Potra2n10c20949	5	green	0.007357638	-0.384269648	-0.09853983	0.970945289	0.047819251	0.646886631	-1.415781639	0.23525917	0.072426608	-0.302221792	0.04002937	0.71959222	0.125481558	0.852673492	-0.582657058	0.840186279	0.058345113	-0.203100507	0.202552981	0.772527269	0.309608626	0.342508907	0.130259253	1.344541975	0.102769445	-0.174297985	0.236195983	0.60998749	0.384570041	0.266498637	0.441306807	0.988486348	0.011383597	-0.19987445	-0.321156069	0.955060102	0.317519986	0.125964339	-1.453591772	0.219089279	0.264930101	-0.086032816	0.050715446	0.181717015	0.66961319	0.813943584	0.671958943
Potra2n10c20951	3	brown	0.750213621	0.667320726	0.609443924	6.61E-06	0.00014342	0.001570524	7.053885378	2.61E-12	0.665782856	0.60783192	0.609710768	0.000150487	0.000770889	0.001561041	6.273489961	5.30E-10	0.23134512	0.092822948	0.211708806	0.245618572	0.645160426	0.320658078	1.530991879	0.1886571	0.226875844	0.070753593	0.19635736	0.255113945	0.725821021	0.357784424	1.409856195	0.237873224	0.617877416	0.634052029	0.51025939	0.000594197	0.000383376	0.010848979	5.767567974	1.21E-08	0.69089653	0.707725789	0.626076628	6.62E-05	3.64E-05	0.001065497	6.990886138
Potra2n10c20952	0	grey	0.313914938	0.163823395	0.256952614	0.110807442	0.414208833	0.225479342	2.126854164	0.050148303	0.337897487	0.209267645	0.196358252	0.084743223	0.294828271	0.357782195	2.167218489	0.045327297	-0.041194748	-0.052363138	0.017856364	0.838344355	0.795334482	0.933999148	-0.22192367	1.236559956	-0.048190229	0.008901735	0.01002887	0.811343321	0.964851157	0.962904234	-0.086364052	1.396765534	0.405101681	0.211695428	0.228098327	0.036065587	0.28913367	0.283716674	2.489792356	0.019172662	0.533621351	0.222322812	0.162052441	0.004150082	0.265030303	0.449330001	2.81361193
Potra2n10c20953	1	turquoise	0.224932742	0.42005092	0.296440318	0.259315917	0.02915306	0.159552507	2.78077705	0.008134345	0.279301897	0.310215266	0.169593589	0.158279337	0.115305456	0.428216839	2.218045102	0.039827636	0.114687194	-0.041588165	0.090330206	0.568936554	0.836820803	0.674659233	0.457696498	0.970755757	0.105463199	-0.048165703	0.044834913	0.600601326	0.811437635	0.835210212	0.287927247	1.160103645	0.220420675	0.418561445	0.304222405	0.269245885	0.02978967	0.14836335	2.785018746	0.008028694	0.270392401	0.252425158	0.143617415	0.172540511	0.20399028	0.503174538	1.936869986
Potra2n10c20958	24	darkgrey	0.52813915	-0.233870922	0.727631163	0.004631183	0.240356533	5.59E-05	3.509608699	0.00067315	0.565461929	-0.32792035	0.605207831	0.002114076	0.094952243	0.001727793	2.766174065	0.008507738	0.844184835	-0.175199529	0.572933868	3.13E-08	0.382077377	0.003430313	4.821025996	2.14E-06	0.830545026	-0.183914936	0.58402611	8.27E-08	0.358463342	0.00273152	4.708337328	3.75E-06	-0.258481159	-0.028154364	0.193558265	0.192981834	0.889134694	0.364814286	-0.313929238	1.130362175	-0.102232832	-0.208519768	0.218513849	0.611864552	0.296596599	0.30498018	-0.305623494
Potra2n10c20960	3	brown	0.701005833	0.484885878	0.489700504	4.65E-05	0.010365012	0.015143993	5.488081965	6.09E-08	0.644882255	0.357320362	0.489296754	0.000281922	0.067283187	0.015240531	4.740910082	3.19E-06	0.055066598	-0.266277614	-0.06680237	0.785005578	0.179422315	0.756454898	-0.809705895	0.627163844	0.070707387	-0.285683382	-0.060558827	0.725993293	0.148593449	0.778636276	-0.808039001	0.628602196	0.743490213	0.855371868	0.718222033	8.84E-06	1.32E-08	7.74E-05	8.897165184	8.59E-19	0.769670005	0.762877578	0.775633582	2.69E-06	3.72E-06	8.48E-06	8.639628791
Potra2n10c20961	17	grey60	0.195605788	-0.246604564	0.041717949	0.328177407	0.214967745	0.846529134	-0.041792184	1.449996549	0.251216494	-0.141883856	0.203718161	0.206237646	0.480220228	0.339680116	0.888193683	0.561654865	0.07428268	0.13042567	-0.127108599	0.712702288	0.516712011	0.553938168	0.247411129	1.206885093	0.114950823	0.118659145	-0.073006181	0.568042671	0.555536277	0.734597953	0.4794145	0.947465671	-0.044515123	-0.51801749	0.238614695	0.825504206	0.00564433	0.261488383	-1.125633522	0.390481009	-0.120001554	-0.421189131	0.176205969	0.551040314	0.028674022	0.410155128	-1.162437468
Potra2n10c20963	2	blue	-0.606771795	-0.564820864	-0.499820718	0.000791962	0.002144404	0.012882822	-5.365752468	1.21E-07	-0.508281578	-0.507944571	-0.404300905	0.0067898	0.006832719	0.050053022	-4.395357909	1.66E-05	0.029774119	0.006396647	0.197219957	0.882798552	0.974738881	0.355634124	0.645606467	0.777801372	0.056720886	0.025353342	0.212396151	0.778702524	0.900107192	0.319052693	0.821182002	0.61731391	-0.746046621	-0.714073237	-0.823515951	7.92E-06	2.88E-05	7.69E-07	-8.529698169	2.20E-17	-0.691437554	-0.733247244	-0.764215521	6.50E-05	1.36E-05	1.38E-05	-7.881946128
Potra2n10c20965	0	grey	0.464482057	-0.053985814	-0.086931529	0.014653422	0.78913069	0.686281046	1.060065737	0.433672041	0.593557155	0.021422899	-0.191383793	0.001099842	0.915533808	0.370330368	1.509168097	0.196883746	0.283735967	-0.18858784	-0.205174188	0.151503045	0.346165662	0.336164862	-0.27243312	1.177933514	0.304409809	-0.204229788	-0.217372975	0.122633124	0.306868401	0.307575007	-0.288645514	1.159278993	0.287295449	0.094300542	0.023667472	0.146215357	0.639885571	0.912590351	1.190506835	0.350770868	0.369800485	0.021372063	-0.144953242	0.057624584	0.915733544	0.499169553	0.78699922
Potra2n10c20967	4	yellow	-0.266045242	-0.295097383	-0.498812153	0.179816575	0.135091479	0.013094898	-3.148158259	0.002464541	-0.274248338	-0.236355715	-0.454904335	0.166261737	0.235253198	0.025517221	-2.837205159	0.006826554	-0.129784845	-0.01600067	-0.226146148	0.518791908	0.936863521	0.287969954	-1.046154698	0.443234422	-0.178271313	-0.017568357	-0.209103276	0.373654362	0.930691614	0.32678811	-1.145634595	0.377919565	-0.271482966	-0.318112892	-0.343071784	0.170748079	0.105862561	0.100749768	-2.723478304	0.009689769	-0.107573417	-0.170180808	-0.474405977	0.593291567	0.39607162	0.019168693	-2.204472781
Potra2n10c20968	1	turquoise	0.264287224	0.424059814	0.645053163	0.182818947	0.027494034	0.000665775	4.164563215	4.68E-05	0.234472696	0.459334439	0.685328656	0.239113931	0.015940692	0.000219414	4.395148535	1.66E-05	0.248179938	0.16784441	0.426280819	0.211958017	0.402684201	0.037787657	2.453939138	0.021195134	0.220014184	0.186172095	0.425383304	0.270152334	0.352491338	0.038236747	2.419561824	0.023308828	0.177524399	0.250450337	0.312877132	0.37569245	0.207670928	0.136587025	2.13332581	0.049347013	0.092397182	0.382572367	0.325881909	0.646683494	0.04889614	0.120175854	2.346939942
Potra2n10c20969	13	salmon	-0.248899643	0.129893615	0.049526125	0.210592587	0.518438592	0.818234926	-0.222597798	1.235772826	-0.252270337	0.122332187	0.038610163	0.204277213	0.543274763	0.857844121	-0.284779327	1.163719817	-0.268952691	0.052954784	0.091385904	0.174926957	0.79307108	0.671063754	-0.394799939	1.03948581	-0.252454422	0.053017937	0.05853321	0.203936076	0.792829577	0.78586976	-0.432992578	0.997530243	0.057534001	0.306261073	0.035378032	0.775609425	0.120260347	0.869640686	1.175523386	0.35967808	-0.103423416	0.461910219	0.186175373	0.607703165	0.015285379	0.383737091	1.653101624
Potra2n10c20970	0	grey	0.017173451	0.03649323	0.106371582	0.932245987	0.856594067	0.620811342	0.444123523	0.98542992	0.117945051	-0.113807753	0.04749783	0.557934731	0.571923012	0.825565109	0.14082751	1.332009314	0.052079295	-0.11933048	-0.071741314	0.796420927	0.553285757	0.739038684	-0.390261246	1.044515066	0.063638618	-0.093497104	-0.065859023	0.75249699	0.642751663	0.759794841	-0.265341647	1.186119426	-0.034430589	0.242086691	0.186167102	0.864623883	0.223758859	0.383758595	1.123656808	0.391737969	0.064651887	-0.002198267	0.098337927	0.748680183	0.991317584	0.647564384	0.447712536
Potra2n10c20971	24	darkgrey	0.057572809	-0.525517882	0.564186868	0.775461881	0.004877451	0.004082843	0.211009417	1.249319885	0.080856399	-0.539948791	0.580705234	0.688479649	0.003648292	0.002926752	0.286921841	1.16125825	0.005748076	-0.266125572	0.371025629	0.977299481	0.179680213	0.074269513	0.284480981	1.164062711	0.018049499	-0.280807611	0.385637014	0.928798148	0.155954547	0.062729234	0.320366242	1.12303607	0.021590744	-0.33292791	0.239915823	0.914874385	0.089718687	0.258818371	-0.274208983	1.175886038	0.022652016	-0.379628715	0.231720977	0.91070617	0.05080902	0.275929262	-0.449107446
Potra2n10c20972	3	brown	0.497890604	0.506036739	0.681025282	0.008222449	0.00708002	0.000249041	5.437065351	8.12E-08	0.34180605	0.435397421	0.663907197	0.080979415	0.023211599	0.000404095	4.540636664	8.41E-06	-0.011574595	0.08191769	0.234836121	0.954306853	0.684596267	0.269342315	0.851624851	0.591633513	-0.021844594	0.056402294	0.238608561	0.913877167	0.779915353	0.261501013	0.758776942	0.671979001	0.728729889	0.631835927	0.631055116	1.63E-05	0.000407686	0.000944619	6.834766962	1.23E-11	0.676590428	0.68026274	0.773254342	0.000106691	9.46E-05	9.41E-06	7.554916362
Potra2n10c20973	4	yellow	-0.434529607	-0.042084194	-0.395650333	0.023518888	0.834900694	0.055653624	-2.598499396	0.014044831	-0.303097557	-0.048588423	-0.368061894	0.124335709	0.80981239	0.07679516	-2.089494563	0.05499484	-0.423356383	-0.060208215	-0.366385661	0.027779477	0.765460454	0.078252135	-2.518708729	0.017667907	-0.364818182	-0.002857812	-0.30125585	0.061341605	0.988712744	0.152560947	-1.954159463	0.076023543	0.013513581	-0.018936527	-0.029329665	0.946662239	0.925308376	0.891786651	-0.095106754	1.38634505	0.065494025	-0.067445624	-0.049363668	0.745512384	0.738186799	0.818821502	-0.139444972
Potra2n10c20974	4	yellow	-0.512405207	-0.350651937	-0.718436855	0.00628277	0.072932279	7.68E-05	-5.140096277	4.12E-07	-0.364212741	-0.357172658	-0.640753895	0.061805693	0.067404539	0.000742639	-4.237186927	3.40E-05	-0.467781684	-0.081994229	-0.424475177	0.013874414	0.684316505	0.038695429	-2.928571347	0.005107855	-0.427562204	-0.039019782	-0.402088652	0.02610792	0.846777286	0.051441579	-2.585669266	0.014578521	-0.090431659	-0.436977211	-0.407638258	0.653732591	0.0226606	0.048013735	-2.786140254	0.008000968	0.033787363	-0.44316518	-0.380155371	0.867130672	0.020604051	0.06688483	-2.360848874
Potra2n10c20975	11	greenyellow	0.021768811	-0.051857116	-0.192708229	0.914174859	0.797271602	0.366964901	-0.615446122	0.807390211	0.15849319	-0.088816722	-0.1548289	0.429764137	0.659546172	0.470057316	-0.218326865	1.240761667	0.20976668	-0.114365692	-0.071175258	0.293652018	0.570027517	0.741028641	0.090002021	1.392428413	0.248555897	-0.052372998	-0.01526148	0.211243998	0.795296748	0.943574231	0.540210526	0.883577781	-0.269143952	-0.1190944	-0.301005346	0.174608601	0.554076694	0.152919209	-1.983183252	0.071020446	0.001703572	-0.013094845	-0.218401827	0.993271412	0.948312772	0.305234364	-0.634003215
Potra2n10c20976	2	blue	-0.696988219	-0.479967229	-0.715118749	5.36E-05	0.011288336	8.59E-05	-6.426971153	1.95E-10	-0.578700886	-0.581404435	-0.671224618	0.001565122	0.00146962	0.000329805	-6.026731621	2.51E-09	-0.291494108	-0.33737596	-0.273339019	0.140150078	0.085255307	0.196227253	-2.639731994	0.012445742	-0.278903808	-0.307785887	-0.261800321	0.158898071	0.118331453	0.216540365	-2.471159598	0.020201355	-0.617334935	-0.32219581	-0.574845292	0.000602745	0.101212564	0.00330013	-4.817911738	2.18E-06	-0.565605006	-0.457753444	-0.558228933	0.002107358	0.016354268	0.004584776	-4.984655604
Potra2n10c20977	4	yellow	-0.340189365	-0.283331001	-0.383161395	0.082520469	0.152113175	0.064580685	-2.957092965	0.004658317	-0.343089436	-0.289988565	-0.443739818	0.079771754	0.142303689	0.029851176	-3.185515508	0.002167445	-0.117552856	-0.02824654	0.055666135	0.559254019	0.88877394	0.796137421	-0.271583891	1.178912981	-0.110784908	-0.016030034	0.024672984	0.582241102	0.936747882	0.908891499	-0.300576937	1.145605681	-0.343385326	-0.291656191	-0.48771335	0.079495282	0.139919638	0.015624002	-3.343872253	0.001239267	-0.199102868	-0.20895608	-0.42651309	0.319430421	0.295564146	0.037672117	-2.428604812
Potra2n10c20978	1	turquoise	0.833171456	0.708764831	0.807041207	6.91E-08	3.51E-05	1.89E-06	9.042307653	2.30E-19	0.879136871	0.75727169	0.809705355	1.60E-09	4.81E-06	1.64E-06	9.867452462	8.64E-23	0.577750047	0.334342353	0.368372185	0.001599959	0.08828065	0.076527727	3.953097528	0.000115719	0.581787534	0.323675434	0.367725172	0.001456503	0.099565688	0.077086175	3.934096405	0.000125265	0.398604317	0.456586531	0.546224404	0.039451992	0.016665162	0.005754852	4.301285456	2.55E-05	0.53412245	0.506441616	0.61208237	0.004108311	0.007026918	0.001478889	5.25958091
Potra2n10c20981	7	black	0.220252261	0.086786035	0.800528837	0.269621199	0.666883846	2.64E-06	3.876605287	0.000158886	0.156002815	0.070530777	0.76381149	0.437139498	0.72665188	1.40E-05	3.380360499	0.001085862	0.404023833	0.178290243	0.660949994	0.036610672	0.373602792	0.000438	3.908576231	0.000139262	0.374480454	0.121987829	0.654381286	0.054295394	0.544418919	0.00052224	3.610372179	0.000458637	-0.048850627	-0.241630615	0.178204735	0.808804673	0.224659521	0.404779662	-0.364942185	1.072731845	-0.025198841	-0.14733569	0.261530971	0.900712963	0.463333175	0.217030718	0.22387534
Potra2n10c20983	3	brown	0.596053875	-0.315587538	0.256137655	0.001034791	0.108817144	0.227005787	1.749415046	0.120328953	0.56524815	-0.346714346	0.290455148	0.002124149	0.076434864	0.168552374	1.614716028	0.159558307	0.246982507	-0.278492609	-0.122580499	0.21424307	0.159538985	0.568256937	-0.431345213	0.999326069	0.238068612	-0.310962525	-0.116836426	0.231777428	0.114386268	0.586653802	-0.545567319	0.878045091	0.515353921	0.129007661	0.630631733	0.00594013	0.521319814	0.000954418	4.030530011	8.35E-05	0.442273717	0.013514497	0.594462782	0.020890544	0.946658631	0.002188221	3.26412026
Potra2n10c20986	0	grey	-0.216556075	-0.182133998	0.369355352	0.277943032	0.363217226	0.075685014	-0.117075666	1.360200139	-0.22374726	-0.163691478	0.213074375	0.261901496	0.414589994	0.317473412	-0.547857199	0.87568494	-0.42322003	-0.453280913	-0.234349829	0.027835084	0.017572378	0.270363906	-3.361426515	0.001163115	-0.412999875	-0.473170536	-0.240526366	0.032266495	0.01267604	0.257571569	-3.416507079	0.00095145	0.072184387	0.239672709	0.61929506	0.720492965	0.228553613	0.001251365	2.874565202	0.006068763	0.042598133	0.153907381	0.390808796	0.83291223	0.443397816	0.058993229	1.688639643
Potra2n10c20987	3	brown	-0.036581555	0.379020276	0.462874233	0.856250523	0.051211638	0.022744756	2.402534069	0.024422877	-0.021135968	0.356758739	0.515881279	0.916661225	0.067745511	0.0098685	2.561709761	0.015623748	0.299736049	0.066115345	-0.014494785	0.128775938	0.743177797	0.946404832	1.044551463	0.444345484	0.240817383	0.053972199	0.003396031	0.226271525	0.789182689	0.987434698	0.874258723	0.572966059	-0.220220462	0.399063911	0.65092313	0.269692102	0.039204427	0.00057197	2.677297251	0.011132814	-0.093159884	0.425446997	0.691866838	0.643956111	0.026938086	0.000180276	3.347757924
Potra2n10c20988	3	brown	0.28583202	0.049365334	-0.052764504	0.148373029	0.806827387	0.806562351	0.848368663	0.594349034	0.3350016	0.263900876	-0.08073126	0.087616394	0.183483404	0.707660053	1.567074228	0.175646013	0.093099539	-0.022571348	-0.172862033	0.644171739	0.911022919	0.419235881	-0.268493797	1.182478873	0.082034911	-0.0041832	-0.179646727	0.684167819	0.983478563	0.400926038	-0.266550965	1.184722371	0.248804388	0.200208189	0.169307566	0.210772963	0.316695831	0.429007686	1.782442283	0.112015703	0.566206736	0.353671313	0.37943877	0.002079304	0.070330984	0.067443283	4.00170042
Potra2n10c20990	2	blue	-0.649169396	-0.691541492	-0.681943336	0.000248807	6.47E-05	0.000242444	-6.94535966	5.66E-12	-0.42445961	-0.655173868	-0.575647559	0.027332862	0.000208186	0.003246748	-5.348415004	1.33E-07	-0.238193384	-0.327859491	-0.244100755	0.231525588	0.095017229	0.250350063	-2.358449131	0.027527212	-0.21393742	-0.313893924	-0.227501388	0.283937061	0.110832618	0.285013026	-2.192109433	0.042557409	-0.472761625	-0.479912841	-0.570324334	0.012763853	0.011298916	0.003615031	-4.746895983	3.10E-06	-0.315099819	-0.481452363	-0.44829865	0.10939474	0.011002602	0.028015519	-3.763631933
Potra2n10c20991	1	turquoise	0.640727172	0.285784583	0.750281366	0.000317647	0.148443349	2.42E-05	5.677352553	2.05E-08	0.682017179	0.383718335	0.774028509	8.93E-05	0.048166977	9.09E-06	6.361809278	2.99E-10	0.510184608	-0.053060773	0.343112297	0.006551683	0.792665782	0.100706923	2.440292355	0.02201307	0.500384249	-0.055216512	0.34963155	0.00785739	0.784433834	0.093986468	2.416120449	0.023530307	0.303135443	0.525568919	0.579883113	0.124286312	0.004872553	0.002976869	4.382815344	1.76E-05	0.369363743	0.700883895	0.650916625	0.057943213	4.67E-05	0.000572067	5.731665097
Potra2n10c20992	6	red	0.570547958	0.621791764	0.859174564	0.001886257	0.000535589	7.65E-08	7.466741587	1.23E-13	0.552017121	0.637599566	0.86270834	0.002833432	0.000347098	5.88E-08	7.501241667	9.48E-14	0.437913674	0.542537744	0.753194497	0.022339045	0.003458429	2.16E-05	5.764818381	1.23E-08	0.454091413	0.530833689	0.789174426	0.017346267	0.004389115	4.58E-06	6.016518139	2.67E-09	0.2072081	0.083895092	0.121041947	0.299714028	0.677381631	0.573159307	1.179099512	0.357537829	0.075466036	0.107022959	0.24550684	0.708320968	0.595194652	0.247545684	1.207100961
Potra2n10c20993	15	midnightblue	0.588898473	0.485681922	0.753387324	0.001230739	0.010221679	2.14E-05	6.138359359	1.25E-09	0.680029107	0.542905428	0.718231111	9.53E-05	0.003432161	7.74E-05	6.597509466	6.27E-11	0.4732994	0.230148021	0.433400937	0.012648471	0.248138778	0.034370914	3.417919124	0.000946528	0.470100158	0.203240616	0.441455636	0.013347818	0.309267827	0.030806381	3.351506295	0.001205598	0.238383237	0.282989538	0.38766434	0.231142738	0.152628993	0.061243657	2.64919909	0.012102418	0.347984004	0.373034349	0.407221912	0.075291701	0.055307617	0.04826454	3.350371225
Potra2n10c20995	2	blue	-0.24820779	-0.531788984	-0.668182521	0.211905065	0.004305917	0.000359107	-4.629182482	5.51E-06	-0.110993804	-0.459918976	-0.607665343	0.581525445	0.015789982	0.001634997	-3.666776405	0.000368441	0.09896777	0.024275415	-0.450222374	0.623336928	0.904334667	0.027268565	-0.956605275	0.508149788	0.109361812	0.032713203	-0.428093645	0.587126719	0.871319685	0.036893291	-0.827642302	0.611809656	-0.511781154	-0.604748505	-0.257205316	0.006357384	0.000833575	0.225007411	-4.366391356	1.89E-05	-0.39286788	-0.645385049	-0.410899507	0.042647957	0.000277848	0.046084206	-4.596255886
Potra2n10c20996	1	turquoise	0.542722615	0.783067725	0.786039903	0.0034452	1.38E-06	5.30E-06	7.668799821	2.60E-14	0.649830863	0.742652561	0.753235842	0.000244015	9.17E-06	2.15E-05	7.652962707	2.95E-14	0.51875691	0.300951136	0.299304518	0.005564459	0.127157783	0.155367424	3.391473683	0.001042768	0.531713167	0.316088039	0.305915765	0.004312471	0.108226766	0.146004396	3.511129441	0.000669311	0.168259784	0.497562471	0.647111429	0.401504074	0.00827153	0.000631476	4.152748372	4.93E-05	0.336344593	0.500020903	0.701921577	0.086274906	0.007909719	0.000131946	4.954944143
Potra2n10c21000	3	brown	0.370213682	0.561544469	0.492844781	0.057324393	0.002305314	0.01440917	4.417146118	1.50E-05	0.332805942	0.584335795	0.498774755	0.089843514	0.001371799	0.013102816	4.413165507	1.53E-05	-0.162905893	0.000422029	0.297197055	0.416863892	0.998333097	0.158439164	0.35657153	1.082118891	-0.128828678	0.032709767	0.322892207	0.521902823	0.871333092	0.123814827	0.627323425	0.795670877	0.648330375	0.649574491	0.234165865	0.000255005	0.000245863	0.270751019	5.1118444	4.79E-07	0.60721696	0.716305492	0.402102372	0.000783053	2.64E-05	0.051432876	5.785871775
Potra2n10c21002	12	tan	-0.164700859	-0.346025275	-0.577702381	0.411678445	0.077060818	0.003113343	-3.306311034	0.001417996	-0.233991038	-0.437362387	-0.609425996	0.240108166	0.022527888	0.001571163	-3.959301517	0.000112754	-0.356008946	-0.497250727	-0.337071731	0.068366552	0.008318386	0.107245689	-3.599839419	0.000477621	-0.366522153	-0.526379977	-0.396811602	0.060049985	0.00479526	0.054874812	-3.935758147	0.000124402	0.302428576	0.29244598	-0.107061342	0.125210308	0.138800669	0.61853534	1.479779351	0.208398212	0.341311655	0.201542283	-0.085991376	0.081448336	0.313414516	0.689508262	1.382895971
Potra2n10c21004	3	brown	0.580748289	0.214688916	0.535935957	0.001492323	0.282208571	0.006947569	4.165743221	4.66E-05	0.646401799	0.311799019	0.588098796	0.000269767	0.113363746	0.002507273	4.978508738	9.61E-07	0.356703266	-0.164002487	0.263665328	0.067791309	0.413691678	0.213165453	1.330589267	0.274986294	0.347295767	-0.165619454	0.271449867	0.075909732	0.409038691	0.199460681	1.317499144	0.281507052	0.308948697	0.448461384	0.44574653	0.116875867	0.018967498	0.029031665	3.613789	0.000452632	0.563118044	0.682025721	0.560935196	0.002226784	8.93E-05	0.004350705	5.961743298
Potra2n10c21005	4	yellow	-0.659307778	-0.555376741	-0.722800799	0.000183728	0.002636476	6.62E-05	-6.566308604	7.74E-11	-0.616640426	-0.634932511	-0.617993445	0.000613845	0.000374075	0.001290049	-6.1957387	8.70E-10	-0.44590466	-0.332137544	-0.278662531	0.019743695	0.090529905	0.18730834	-3.156127528	0.002398184	-0.434309174	-0.307622733	-0.254967292	0.023597467	0.118536748	0.229209871	-2.966681068	0.004515496	-0.394107683	-0.347856999	-0.624952721	0.041940396	0.07540546	0.001094551	-4.235896871	3.41E-05	-0.237436009	-0.389972395	-0.55188669	0.233057084	0.044337323	0.005175126	-3.569343868
Potra2n10c21006	3	brown	0.623157008	0.489344733	0.576905122	0.000516371	0.009583308	0.003164542	5.434107617	8.26E-08	0.557909873	0.368067422	0.52232449	0.00249584	0.058897047	0.008836143	4.502256609	1.01E-05	0.301540863	0.026016854	0.175449609	0.126377805	0.897506307	0.412199515	1.453604768	0.219083871	0.286175211	-0.006210015	0.18353729	0.147864994	0.975475692	0.390631608	1.334636823	0.27299286	0.332982903	0.607306233	0.482168127	0.089662449	0.000781277	0.017029616	4.457348818	1.24E-05	0.43918438	0.591726474	0.614525343	0.021908681	0.001149764	0.00139816	5.26357664
Potra2n10c21007	1	turquoise	0.695952493	0.647493772	0.775583126	5.56E-05	0.000261319	8.50E-06	7.507096972	9.07E-14	0.66672318	0.535185328	0.797231425	0.00014613	0.004020893	3.10E-06	7.002172862	3.78E-12	0.297610919	0.585478448	0.612844776	0.13164202	0.001335222	0.001453278	4.754316813	2.99E-06	0.305986465	0.562040617	0.653341214	0.120610167	0.002280301	0.000536788	4.863208803	1.73E-06	0.490437204	0.019447763	0.154010915	0.009399492	0.923297666	0.472434968	2.025690941	0.064194698	0.457336775	0.001392816	0.24841744	0.016464726	0.994498783	0.241805818	2.116990143
Potra2n10c21009	1	turquoise	0.670281164	0.524671538	0.685404357	0.000130635	0.0049593	0.000218922	6.296844878	4.56E-10	0.655342343	0.539074657	0.627426468	0.000207136	0.003714371	0.001031479	6.001480313	2.93E-09	0.373746145	0.420471929	0.492258138	0.054807557	0.028975123	0.014544006	3.887577903	0.000151874	0.401275229	0.42234768	0.484011847	0.038030525	0.028192975	0.016551267	3.958368654	0.000113195	0.335336249	0.09054869	0.19825912	0.087280653	0.653312055	0.35305377	1.813184186	0.104705127	0.435352301	0.155521128	0.338428443	0.023227495	0.438573886	0.10575057	2.75331875
Potra2n10c21010	0	grey	-0.176535275	-0.117478009	-0.00123008	0.378401344	0.559505954	0.995448556	-0.859042718	0.585475422	-0.151769787	-0.119142986	0.097300143	0.449831227	0.553913872	0.651052323	-0.522784088	0.90168677	-0.025190979	-0.127592013	-0.275869292	0.90074379	0.525939654	0.191952703	-1.21000467	0.339415651	-0.038302777	-0.191559091	-0.269017524	0.849560967	0.33847914	0.203676851	-1.417406835	0.234546023	-0.198214692	0.132462079	0.27084255	0.321638259	0.51012956	0.200507793	0.55698584	0.866305656	-0.183759106	0.216451702	0.353636018	0.358877831	0.278180379	0.090027636	1.099186344
Potra2n10c21011	2	blue	-0.053665215	0.169584905	-0.298039762	0.790355416	0.397752297	0.157205786	-0.493095443	0.932917725	-0.03196773	0.035612664	-0.323438893	0.874228886	0.860020432	0.123143518	-0.897958308	0.553811666	0.127772995	-0.0568836	0.191202318	0.525347943	0.778083294	0.370792888	0.730719915	0.697425373	0.160015536	-0.033590803	0.199138219	0.425289273	0.867896958	0.350879496	0.915496331	0.539896692	-0.243025924	0.138467876	-0.621925452	0.221911693	0.490959324	0.001176217	-2.28538094	0.033435751	-0.27147785	-0.026532585	-0.737786682	0.170756456	0.895485419	3.88E-05	-3.441160958
Potra2n10c21013	2	blue	-0.320917345	-0.579017288	-0.392971726	0.102651864	0.001553675	0.057482681	-3.993091659	9.78E-05	-0.084743496	-0.487986506	-0.402369434	0.674294641	0.009816022	0.0512637	-2.939949381	0.004923988	-0.155240538	-0.350951474	-0.616673159	0.439410607	0.072670965	0.00133033	-3.458607435	0.000814464	-0.141345509	-0.359786724	-0.583924942	0.481904653	0.065281673	0.0027373	-3.308077941	0.00140908	-0.232870932	-0.288542867	0.270315684	0.242430838	0.144394035	0.20141921	-0.791426561	0.643042673	-0.078591602	-0.235069464	0.048635992	0.696792512	0.237885873	0.821450053	-0.787050002
Potra2n10c21014	1	turquoise	0.328938605	0.647325958	0.43825569	0.093869882	0.000262602	0.032185383	4.483945667	1.10E-05	0.41160232	0.729937321	0.386469259	0.032914212	1.55E-05	0.06211607	5.047585034	6.71E-07	0.338039924	0.42548393	0.194599859	0.084603771	0.02692341	0.362189031	2.861221529	0.006330181	0.36604222	0.474386562	0.176332025	0.060411618	0.012417859	0.409814952	3.079361579	0.003111671	0.244693836	0.254120665	0.407360286	0.218656777	0.200865962	0.04818107	2.642072188	0.012360074	0.270469544	0.318628469	0.295173793	0.172413288	0.105266763	0.161428158	2.577516911
Potra2n10c21016	0	grey	-0.128440275	0.386774491	-0.520787365	0.52316907	0.046264238	0.009073896	-0.758694947	0.67205259	-0.152357431	0.468814245	-0.558023237	0.448057692	0.013637802	0.004602992	-0.681147593	0.743667158	-0.361080389	0.071311675	-0.256037258	0.064250418	0.723741312	0.227194306	-1.594480015	0.166242845	-0.327779586	0.12086636	-0.278812385	0.095102604	0.548152856	0.187061376	-1.407405812	0.238960633	0.122174508	0.242495098	-0.400664491	0.543798524	0.222954391	0.052351209	-0.080681649	1.403542697	0.238437474	0.388638425	-0.305462712	0.231033443	0.045133239	0.146632893	1.031480457
Potra2n10c21017	5	green	0.066772459	-0.127932387	-0.086036576	0.740711128	0.524827084	0.689352987	-0.41186667	1.020655728	-0.024969031	-0.071387384	-0.100983511	0.901614104	0.723459328	0.638705347	-0.552923075	0.870474129	-0.015403665	-0.130658683	0.125089691	0.939214855	0.515956736	0.560302037	-0.083289729	1.40043175	-0.03664829	-0.139006375	0.12223185	0.855990974	0.489258402	0.56936622	-0.177064894	1.289186125	0.072398776	0.143303804	-0.350232413	0.7196957	0.475791869	0.093384324	-0.36443044	1.073304913	0.024018634	0.281650916	-0.274752486	0.905342103	0.154663174	0.193831475	0.141337668
Potra2n10c21018	1	turquoise	0.647933546	0.628958681	0.683610128	0.000257983	0.000441256	0.000230855	6.626614246	5.15E-11	0.622596789	0.580985445	0.691307489	0.000524183	0.001484082	0.000183368	6.324819305	3.80E-10	0.430368138	0.258081923	0.30628935	0.025038792	0.193694675	0.145487583	2.948103256	0.004795954	0.402332322	0.227763225	0.294553629	0.037479351	0.253209842	0.16235221	2.722230494	0.009726435	0.363087737	0.461270763	0.536718952	0.062675276	0.015445951	0.006850086	4.162049962	4.73E-05	0.331816255	0.45522033	0.586011381	0.090861249	0.017035319	0.002620171	4.232328221
Potra2n10c21019	1	turquoise	0.507157322	0.66632549	0.83759643	0.006933869	0.000147959	3.30E-07	7.219637773	7.82E-13	0.471707689	0.676573265	0.785449788	0.012992513	0.000106751	5.45E-06	6.722884433	2.67E-11	0.05207235	0.329570617	0.424809167	0.796447514	0.093202766	0.038526233	2.366932581	0.0269043	0.044270212	0.30893322	0.419980974	0.826449842	0.116895155	0.04102971	2.262103054	0.035536555	0.627223285	0.480936787	0.503963862	0.000462651	0.011101106	0.012041019	5.142151463	4.07E-07	0.546697949	0.493630842	0.582508328	0.003171001	0.00887897	0.002819332	5.13699666
Potra2n10c21023	2	blue	-0.536521911	-0.139071522	-0.581462063	0.003913215	0.489052829	0.002881249	-3.933926144	0.000125354	-0.39132932	-0.054207573	-0.594839857	0.043539151	0.788283828	0.002170455	-3.205252322	0.002024162	-0.160348387	0.066620671	-0.208443424	0.424314285	0.741280687	0.328351696	-0.847175402	0.595346043	-0.139791497	0.126319967	-0.198074908	0.486783838	0.530107544	0.353510384	-0.583164634	0.839673715	-0.360002015	-0.282810631	-0.482368444	0.06510917	0.15289975	0.016977105	-3.351854923	0.001204081	-0.387894168	-0.286993111	-0.629642786	0.045582188	0.146659265	0.000977648	-4.040181167
Potra2n10c21024	5	green	-0.600864578	-0.562871115	-0.751060072	0.000918808	0.002238953	2.35E-05	-6.485130121	1.33E-10	-0.674299	-0.640449885	-0.778442046	0.000114896	0.000320166	7.49E-06	-7.374047761	2.48E-13	-0.279498583	-0.211595071	-0.328063558	0.157974269	0.289367678	0.117569992	-2.371590364	0.026567573	-0.290787264	-0.239092883	-0.359837477	0.141158237	0.229715434	0.084144877	-2.588298698	0.014467696	-0.34207565	-0.410770287	-0.454503529	0.080724574	0.033304761	0.025663514	-3.617038833	0.000446989	-0.415518758	-0.515416507	-0.461737768	0.031124977	0.005933033	0.023124518	-4.275077824
Potra2n10c21025	2	blue	-0.510623676	-0.054895603	-0.22981689	0.006497756	0.785657851	0.280005299	-2.419189229	0.023332719	-0.549744611	-0.145569983	-0.188529108	0.002973684	0.468768166	0.377644612	-2.724007597	0.009674253	-0.118719889	0.431487863	0.173972456	0.555332472	0.024622201	0.416208312	1.464503132	0.214584792	-0.135078347	0.414489895	0.179827808	0.501733654	0.031587248	0.400443565	1.373110265	0.254577105	-0.472693598	-0.499582692	-0.359639161	0.01277851	0.007973219	0.084328406	-4.086036778	6.58E-05	-0.617646455	-0.619011176	-0.538783879	0.000597823	0.000576672	0.006598461	-5.801592533
Potra2n10c21026	12	tan	-0.223673257	-0.249644349	0.103166261	0.262063451	0.209186024	0.631432025	-1.112637378	0.3987963	-0.177289719	-0.428629176	-0.08052607	0.376334144	0.0256971	0.708371345	-2.05855172	0.059305803	-0.091850545	-0.41106864	-0.261481075	0.648640985	0.033164291	0.217121635	-2.252038936	0.036479717	-0.09806018	-0.411674559	-0.295418635	0.626541353	0.032880478	0.161064361	-2.371874985	0.026547117	-0.017834645	0.188535004	0.474670164	0.92964363	0.346303281	0.019092467	1.896909453	0.086759834	0.060082045	-0.046116608	0.236734022	0.765938452	0.819326553	0.265378839	0.693903714
Potra2n10c21027	4	yellow	-0.636006212	-0.523510521	-0.774243548	0.000363002	0.005073473	9.01E-06	-6.638407708	4.76E-11	-0.714493387	-0.660144035	-0.826821319	2.83E-05	0.0001791	6.35E-07	-8.066850089	1.08E-15	-0.187727415	-0.136364405	-0.344822403	0.348410873	0.497631873	0.098910599	-1.918225024	0.082623727	-0.187102286	-0.146917613	-0.360951617	0.350047535	0.464617064	0.083119393	-1.997336183	0.068683013	-0.616483786	-0.444385948	-0.512694881	0.000616373	0.020216947	0.010414783	-4.989191294	9.09E-07	-0.709735974	-0.596689044	-0.658630366	3.38E-05	0.001018785	0.000466293	-6.685986647
Potra2n10c21029	1	turquoise	0.525139545	0.236973882	0.81948809	0.004913897	0.233994858	9.66E-07	5.509949788	5.38E-08	0.537501305	0.269676044	0.700131856	0.00383588	0.173725062	0.000139611	4.881473642	1.58E-06	0.347518304	0.259840155	0.496407133	0.075709473	0.190568895	0.013612206	3.289069354	0.001507789	0.321869907	0.239427172	0.512209539	0.101578025	0.229045126	0.010500144	3.200226726	0.002059793	0.234124642	0.005099078	0.334068898	0.239832108	0.979861985	0.11061012	1.644118455	0.150227605	0.274200166	0.023859272	0.246106224	0.16633917	0.905967405	0.24635648	1.561645626
Potra2n10c21030	7	black	0.617092524	0.38240132	0.707060819	0.000606599	0.049005717	0.000111944	5.62882038	2.72E-08	0.488570653	0.46787944	0.711280832	0.009715364	0.013851868	9.76E-05	5.416159572	9.13E-08	0.244359999	0.435894256	0.482681179	0.219305665	0.02303715	0.016895388	3.494218641	0.000713177	0.223015819	0.39850517	0.469549703	0.263505106	0.039505561	0.020614469	3.2523426	0.00171687	0.49856117	0.002480516	0.294230832	0.00812291	0.990202842	0.162834645	2.408385442	0.024034881	0.288041046	0.015285838	0.270024132	0.145124758	0.939678983	0.201924765	1.649667229
Potra2n10c21031	3	brown	0.73479714	0.434751668	0.453873316	1.27E-05	0.023439943	0.025894901	5.381111183	1.11E-07	0.714213357	0.468646203	0.491445631	2.86E-05	0.01367608	0.014732461	5.510004576	5.38E-08	0.343527068	0.080876036	0.178921251	0.0793631	0.688407727	0.402862253	1.757478425	0.118254444	0.355775661	0.062588389	0.197293688	0.068560671	0.75645902	0.355450678	1.796275988	0.108675952	0.539511779	0.506325088	0.46620128	0.003681201	0.007042167	0.021661849	4.720320841	3.53E-06	0.665708124	0.64096024	0.721481636	0.000150838	0.000315543	6.93E-05	6.977671486
Potra2n10c21032	3	brown	0.741503401	0.59571126	0.594664792	9.62E-06	0.001043516	0.002178688	6.589679208	6.61E-11	0.709368006	0.555834539	0.577217566	3.43E-05	0.002610568	0.003144393	6.149406732	1.17E-09	0.326269845	0.102298427	0.17809502	0.096726547	0.611634971	0.405073708	1.761421208	0.117250707	0.312876511	0.079102848	0.167064915	0.112056604	0.694912972	0.435235857	1.620053845	0.157831066	0.567743485	0.666944738	0.593410052	0.002009111	0.00014512	0.002238477	6.033413562	2.41E-09	0.660344568	0.739321705	0.691489408	0.000178006	1.06E-05	0.000182357	7.333882013
Potra2n10c21033	7	black	0.655373491	0.78662689	0.849581887	0.000206942	1.14E-06	1.51E-07	8.729956691	3.82E-18	0.707911203	0.819014897	0.838947724	3.62E-05	1.76E-07	3.03E-07	9.177044344	6.65E-20	0.671364649	0.719800558	0.608857811	0.000126213	2.31E-05	0.001591526	6.881371742	8.89E-12	0.649885854	0.712566405	0.60141463	0.00024362	3.05E-05	0.00187984	6.696643246	3.20E-11	0.125821602	0.135466212	0.336497163	0.531744732	0.500494823	0.107883542	1.706802721	0.13178809	0.206527588	0.236686493	0.421157365	0.301339446	0.23457931	0.040408253	2.517518205
Potra2n10c21037	1	turquoise	0.757878666	0.540117798	0.742466524	4.68E-06	0.003635632	3.26E-05	7.194644367	9.39E-13	0.680756394	0.574293313	0.713089192	9.31E-05	0.001732308	9.19E-05	6.704624307	3.03E-11	0.699609421	0.320617985	0.418524323	4.88E-05	0.10299108	0.041809622	4.668349344	4.55E-06	0.675910215	0.344612101	0.420883463	0.000109071	0.078356802	0.040552282	4.624117855	5.64E-06	0.092892401	0.114994898	0.385741736	0.644912105	0.567893286	0.062651824	1.703955503	0.132584101	0.108221925	0.244230267	0.375439481	0.591052854	0.219558179	0.070625696	2.102173701
Potra2n10c21038	15	midnightblue	0.231938065	0.399784587	0.36976351	0.244376527	0.03881872	0.07533724	2.955298462	0.004685501	0.279513353	0.546845317	0.398861605	0.157951377	0.003161205	0.053520606	3.744610302	0.000271011	0.531720676	0.524336895	0.535526987	0.004311821	0.004991983	0.006998944	5.01050094	8.14E-07	0.514737559	0.531918141	0.539099444	0.006010415	0.004294772	0.006560696	4.986939846	9.20E-07	-0.417937546	-0.178023503	-0.274792953	0.030059637	0.374329842	0.19376318	-2.568368817	0.015326757	-0.347885945	0.16671349	-0.108824062	0.075379521	0.405907148	0.612734366	-0.858070146
Potra2n10c21040	2	blue	-0.186757259	0.193426367	-0.475617717	0.350952812	0.333701627	0.018821093	-1.380896027	0.250966397	-0.215879722	0.263940683	-0.535382364	0.279483381	0.183414864	0.007017188	-1.471220246	0.211847346	-0.194490732	0.180643439	-0.07605889	0.330996768	0.367224312	0.723914601	-0.247799095	1.206434783	-0.186466927	0.195308878	-0.093912	0.35171566	0.328926696	0.662488918	-0.228576561	1.228797066	-0.097942481	-0.145854839	-0.528609377	0.626957399	0.467889124	0.007917125	-2.300605124	0.032120942	-0.135514631	-0.081413784	-0.49627615	0.500340281	0.686439147	0.013640855	-2.103276753
Potra2n10c21041	5	green	-0.528813079	-0.329317767	-0.642119993	0.004569601	0.093469231	0.000717427	-4.749182592	3.06E-06	-0.708357818	-0.536219626	-0.764234089	3.56E-05	0.00393735	1.38E-05	-7.005345363	3.70E-12	-0.5518415	-0.204843982	-0.377168259	0.002844065	0.305384396	0.069236276	-3.466980244	0.000789511	-0.549865099	-0.20706827	-0.388553214	0.002966102	0.300047567	0.060600916	-3.50162166	0.000693654	-0.017813244	-0.083594202	-0.367366754	0.929727851	0.678477668	0.077396857	-1.33691009	0.27187798	-0.277755448	-0.371091849	-0.549579246	0.160692544	0.05669045	0.005405156	-3.621326666
Potra2n10c21042	1	turquoise	0.267910336	0.506458471	0.701624026	0.176669113	0.007024715	0.000133194	4.760714843	2.89E-06	0.254359687	0.46676179	0.600622038	0.200428165	0.014111449	0.001913011	4.090909555	6.45E-05	0.244229826	0.221752745	0.31942392	0.219559039	0.266289202	0.128135711	2.266898612	0.03509463	0.240204276	0.239538233	0.325159331	0.227491946	0.228822717	0.121048133	2.326114357	0.030018676	0.233946222	0.359512293	0.558830776	0.240200813	0.065502075	0.004531826	3.483556992	0.000742197	0.057253483	0.260383647	0.391356652	0.776676143	0.189609767	0.058607753	2.054329568
Potra2n10c21043	7	black	0.459101497	0.380199209	0.608432977	0.01600108	0.050433775	0.001606898	4.50089087	1.02E-05	0.472194358	0.493079596	0.566463164	0.012886508	0.008967051	0.003903717	4.779137873	2.64E-06	0.346062307	0.30599907	0.412348424	0.077027079	0.120594092	0.045246669	3.141880442	0.002517998	0.308011921	0.2704217	0.407954475	0.118047468	0.172492183	0.047823928	2.892529033	0.005732308	0.239315752	0.069535866	0.163695189	0.229268396	0.73036549	0.444684595	1.352876652	0.264142559	0.211746771	0.106293527	0.059764861	0.289013996	0.597720526	0.781469442	1.090693427
Potra2n10c21044	20	royalblue	0.148286614	0.341237691	0.332600779	0.460419867	0.081518666	0.112282944	2.393759738	0.025015003	0.151474838	0.32026148	0.259197834	0.450722801	0.10339614	0.221309284	2.117180816	0.051366757	0.403321871	0.610464106	0.508555164	0.036969192	0.000720663	0.011161607	4.801614214	2.36E-06	0.431357842	0.623097422	0.528336392	0.024670284	0.000517197	0.00795532	5.031762989	7.29E-07	-0.326441547	-0.263592467	-0.25517671	0.096540815	0.18401502	0.228814448	-2.464104901	0.020603386	-0.467866663	-0.345264646	-0.333448589	0.013854813	0.077756318	0.111314674	-3.442825071
Potra2n10c21045	3	brown	0.102376372	-0.043881208	0.426617732	0.611362216	0.827952327	0.037620155	1.404007744	0.240474815	0.141600019	-0.263019388	0.398693386	0.481107946	0.185005701	0.053630743	0.777021551	0.655719084	-0.048800454	-0.22294184	0.371802764	0.808997479	0.26366765	0.073617814	0.26195862	1.190030018	-0.082620031	-0.281775234	0.358550431	0.682030612	0.15447345	0.085341324	-0.058974024	1.429459197	0.192022232	0.227179309	0.083021428	0.337290346	0.254461735	0.699737383	1.454085273	0.218883999	0.310411718	-0.006361301	0.218858312	0.115063278	0.974878425	0.304199388	1.510701731
Potra2n10c21047	3	brown	0.158295957	0.033333002	0.097744734	0.430345765	0.868902169	0.649557198	0.822637855	0.616070948	0.174083542	0.018053653	0.080891894	0.385164321	0.928781805	0.707103379	0.779364752	0.653647322	0.17790873	-0.395124365	-0.111409086	0.374642932	0.041367152	0.604267987	-0.990104865	0.483184299	0.153969045	-0.406182443	-0.141984284	0.443212965	0.035525563	0.508092229	-1.183356154	0.35500204	0.072088556	0.494149164	0.398511865	0.720849428	0.008796812	0.053749786	2.914193403	0.005349134	0.24202133	0.57729715	0.488078092	0.223887785	0.001616787	0.015534976	4.058249625
Potra2n10c21049	1	turquoise	0.44537317	0.584182378	0.587066547	0.019908272	0.001376776	0.002562575	5.136105577	4.21E-07	0.443959948	0.532489122	0.388361101	0.020351349	0.004245796	0.06073939	4.200962014	3.99E-05	0.495988982	0.211213344	0.234201655	0.008510311	0.290258871	0.270675679	2.835564812	0.00686171	0.506719504	0.209714356	0.214466373	0.006990665	0.29377521	0.31424703	2.816137065	0.007290739	-0.105701556	0.516792963	0.318862124	0.59977375	0.005778733	0.128845738	2.239484286	0.037686634	0.005353329	0.538156874	0.243615811	0.978858076	0.003784846	0.251322028	2.425251795
Potra2n10c21050	6	red	0.059457088	0.031568524	0.588408268	0.768307337	0.875787442	0.002490892	2.091527064	0.054721264	0.165216003	0.030407495	0.583813694	0.410196918	0.880322811	0.002743668	2.378728099	0.026058728	0.359251134	0.315222974	0.490773217	0.065712353	0.109248675	0.01488993	3.481953502	0.000746655	0.357450116	0.31357911	0.518805651	0.067176722	0.111210288	0.00938822	3.572613552	0.000530154	-0.410564245	-0.293524981	0.095564682	0.033402048	0.137282418	0.656900991	-1.872886397	0.091626111	-0.338119477	-0.283145362	0.06088574	0.084525962	0.15239345	0.77747052	-1.691288146
Potra2n10c21052	20	royalblue	-0.10297663	0.524678414	0.354575774	0.609263404	0.004958631	0.089116941	2.387770441	0.025426389	-0.136817809	0.458803913	0.309363789	0.496189782	0.016078501	0.141283823	1.89992154	0.086165125	0.172968366	0.531621409	0.510022363	0.388263265	0.004320414	0.010892022	3.738467909	0.000277718	0.17115362	0.553110812	0.534383469	0.393336581	0.002767977	0.007144279	3.91169036	0.000137479	-0.237541142	0.030182998	-0.175570753	0.232844092	0.8812002	0.411871694	-1.092342937	0.412023592	-0.43376818	-0.145060565	-0.236894657	0.023791224	0.470342327	0.265045101	-2.416643207
Potra2n10c21053	0	grey	-0.010917555	-0.57054109	-0.018552723	0.956898214	0.001886549	0.931431054	-1.953316517	0.076173152	0.042139554	-0.467480092	0.0187442	0.834686456	0.013944161	0.93072502	-1.290639534	0.295243051	0.080069346	-0.285415996	-0.055918287	0.691364558	0.148990556	0.795233062	-0.767408839	0.664257712	0.099151292	-0.326924626	-0.057123251	0.622689775	0.0960197	0.790914933	-0.847398856	0.595159262	-0.266397972	-0.340194503	0.037192909	0.179218344	0.082515536	0.863013305	-1.710079574	0.130876739	-0.178956455	-0.279657912	0.115826792	0.371790489	0.157727449	0.589913722	-1.036546727
Potra2n10c21055	8	pink	-0.10660028	0.205772407	0.278413906	0.596657746	0.303149646	0.187718575	1.068103673	0.428210624	-0.26973714	-0.029090307	0.185875173	0.173623814	0.885472645	0.384518138	-0.373146349	1.063559287	-0.325081998	-0.063717304	0.197076173	0.098018804	0.752200387	0.355992025	-0.617182543	0.805671493	-0.314436776	-0.105629414	0.187738557	0.110183612	0.600024177	0.379684685	-0.731092786	0.697083721	0.189080156	0.289019229	0.166176177	0.344884899	0.143702835	0.437717367	1.865491053	0.093168908	0.167177439	0.200685488	0.279091804	0.404583219	0.315519453	0.186601482	1.850851472
Potra2n10c21056	1	turquoise	0.577054508	0.550047869	0.523924088	0.001625865	0.002954632	0.00859424	5.260237079	2.16E-07	0.685706551	0.491121312	0.569090892	7.89E-05	0.009285895	0.003705223	5.725904455	1.54E-08	0.529991577	0.189440772	0.300417441	0.004463584	0.343948558	0.153762348	3.096548937	0.002936813	0.525680084	0.147575014	0.322048327	0.004861897	0.46259906	0.124856285	3.019750202	0.003794749	0.243665828	0.525854727	0.266120428	0.220659097	0.004845196	0.208776794	3.143285222	0.002505944	0.335554475	0.508781682	0.433111078	0.08706224	0.006726529	0.034505039	3.883161857
Potra2n10c21058	13	salmon	0.011367496	0.227678933	-0.157532352	0.955123603	0.253390312	0.462243072	0.271610671	1.178882091	-0.140849835	0.219446682	-0.182925529	0.48345822	0.271421107	0.392240353	-0.266362036	1.184940601	-0.035872946	0.464251177	0.167490825	0.859007389	0.014709257	0.434049327	1.805499454	0.106494841	-0.052148903	0.417055158	0.120266557	0.796154459	0.03044482	0.57563702	1.458658967	0.216988493	0.133859963	-0.076699321	-0.253315121	0.505635026	0.703764412	0.232345348	-0.534339553	0.889659947	0.131952544	0.070298056	-0.065097207	0.511772698	0.72752	0.762495115	0.409882905
Potra2n10c21059	1	turquoise	0.758852764	0.649807736	0.652613797	4.48E-06	0.000244181	0.000547169	7.216946365	7.98E-13	0.809223452	0.740106527	0.666044088	3.22E-07	1.02E-05	0.000381034	8.167580267	4.72E-16	0.421564609	0.159456851	0.165347445	0.028517398	0.426928525	0.440038129	2.214050082	0.040238001	0.418351137	0.164447631	0.152932287	0.029880453	0.412407807	0.47557963	2.18308794	0.043544002	0.518947678	0.61943628	0.673452291	0.005544008	0.000570219	0.000309686	5.962394946	3.73E-09	0.617626566	0.71929588	0.729974766	0.000598136	2.36E-05	5.15E-05	7.212594645
Potra2n10c21060	8	pink	0.292151402	0.473825722	0.500044967	0.139217266	0.012536386	0.012836054	3.843016812	0.000182297	0.242977942	0.344330305	0.462571703	0.222005808	0.078617208	0.022845354	3.107638165	0.002828832	-0.062331499	0.058232381	0.167561801	0.757429067	0.772955439	0.433851764	0.446202931	0.983175999	-0.079014613	0.025980594	0.144654777	0.695237231	0.897648415	0.500063021	0.240938491	1.214404184	0.520192368	0.628808144	0.509909776	0.005412131	0.000443077	0.010912516	5.322646311	1.53E-07	0.620103863	0.509235913	0.658249688	0.000560211	0.006669493	0.000471084	5.853446406
Potra2n10c21061	0	grey	0.076072755	0.092695263	0.12457523	0.706078118	0.645617037	0.561928938	0.827499651	0.611930879	0.092766777	-0.057576089	0.160296457	0.645361282	0.77544941	0.454323778	0.540036094	0.883758212	0.108239563	0.157398959	-0.07450386	0.590992018	0.432996363	0.729350522	0.569738339	0.853282774	0.153489281	0.131499035	-0.052350083	0.444652255	0.513237346	0.808053932	0.686536593	0.738562196	-0.048494226	0.025153099	0.123369545	0.810174486	0.900892317	0.565750013	0.268322289	1.182676876	-0.064781233	-0.219249698	0.232258794	0.748193372	0.271862401	0.274784819	-0.189983309
Potra2n10c21062	1	turquoise	0.656431804	0.759113832	0.48188926	0.000200457	4.43E-06	0.017102939	6.563163478	7.90E-11	0.653505945	0.768087835	0.568028535	0.000218838	2.90E-06	0.00378442	6.933216702	6.17E-12	0.427710772	0.390242497	0.04463949	0.026050399	0.044177527	0.835918962	2.630064312	0.012805308	0.423211237	0.396938168	0.067024214	0.027838673	0.040359934	0.755670065	2.69788661	0.010467181	0.22434666	0.415158601	0.588588532	0.260592101	0.031286173	0.002481392	3.763559284	0.000251268	0.226871493	0.561918947	0.665447022	0.255123306	0.002286413	0.000387359	4.674686281
Potra2n10c21063	1	turquoise	0.589580059	0.679937425	0.733774101	0.001210785	9.56E-05	4.49E-05	6.884520892	8.70E-12	0.623390092	0.690785547	0.735007764	0.000513151	6.64E-05	4.30E-05	7.105299917	1.80E-12	0.59378416	0.209832014	0.126395324	0.001093784	0.293498241	0.556182744	2.932054215	0.005050919	0.591485547	0.210907514	0.159166173	0.001156478	0.290974121	0.457553468	3.015674684	0.003846123	0.11586773	0.580429854	0.738471033	0.564938651	0.00150345	3.78E-05	4.81500699	2.21E-06	0.026472879	0.700611061	0.790127767	0.895719344	4.71E-05	4.38E-06	5.485952544
Potra2n10c21065	9	magenta	-0.465671628	-0.308235864	-0.423256573	0.014368511	0.117766606	0.039317742	-3.599235694	0.000478731	-0.652881351	-0.576255511	-0.575937191	0.000222948	0.00165607	0.003227656	-5.926110096	4.65E-09	-0.210390339	-0.009975894	-0.093419113	0.292186179	0.96061286	0.664158839	-0.89907041	0.552922737	-0.231176732	-0.054989827	-0.11263607	0.245972051	0.785298408	0.600266591	-1.144856452	0.378402939	-0.317349292	-0.329803835	-0.450118	0.106749578	0.092957498	0.027308678	-3.250865635	0.001725813	-0.622592606	-0.687512129	-0.761721996	0.000524242	7.43E-05	1.53E-05	-7.248109834
Potra2n10c21066	2	blue	-0.688605662	-0.639622558	-0.72296159	7.16E-05	0.000327788	6.58E-05	-7.101624235	1.85E-12	-0.458214185	-0.574921614	-0.653319198	0.016232839	0.001707574	0.000537099	-5.434594382	8.24E-08	-0.163884222	-0.231289487	-0.236104021	0.414033145	0.245735319	0.266690336	-1.809043633	0.105666337	-0.151064862	-0.194781666	-0.226409531	0.451963637	0.330259742	0.287393791	-1.632944637	0.153720962	-0.635900027	-0.55676212	-0.660826456	0.000364084	0.002558743	0.000439468	-6.132869854	1.29E-09	-0.4566616	-0.543853823	-0.569757315	0.016645016	0.00336519	0.00365626	-4.935738811
Potra2n10c21067	1	turquoise	0.552361513	0.422803742	0.50810402	0.00281268	0.02800541	0.011245599	4.614071102	5.92E-06	0.602437576	0.489152786	0.55508817	0.000883418	0.009615913	0.00486962	5.25063885	2.27E-07	0.171390026	0.167584609	0.30501723	0.392673556	0.403423317	0.147252764	1.841212312	0.098385678	0.168564742	0.149128504	0.298091513	0.400638893	0.457848653	0.157130266	1.75753227	0.11824069	0.528505852	0.317461769	0.269293503	0.004597588	0.106618576	0.203195467	3.394525328	0.001031215	0.622422566	0.283787374	0.261834502	0.000526633	0.151425721	0.216478191	3.672596836
Potra2n10c21068	1	turquoise	0.60795818	0.497756148	0.656117288	0.000768412	0.008242531	0.000498718	5.742601546	1.40E-08	0.630354603	0.612113787	0.665266695	0.000424679	0.000690658	0.000389288	6.370576404	2.82E-10	0.407300923	0.308964047	0.271611533	0.034973527	0.116856742	0.199182571	2.924635486	0.005172899	0.382254104	0.296978459	0.251807574	0.049100182	0.132503883	0.235230939	2.743301096	0.009123733	0.38146097	0.292307969	0.376879179	0.049611583	0.138995734	0.069467145	3.102474119	0.002878655	0.432498717	0.3870072	0.497316254	0.02425097	0.046121824	0.013414722	3.992912697
Potra2n10c21069	4	yellow	-0.806766816	-0.734441968	-0.629572929	3.72E-07	1.29E-05	0.000979307	-7.941014461	3.01E-15	-0.767749915	-0.765965438	-0.591668623	2.95E-06	3.21E-06	0.002323767	-7.688654148	2.23E-14	-0.468406787	-0.348692799	-0.280485131	0.013730769	0.074659243	0.184319805	-3.297668234	0.001462369	-0.447604225	-0.35349474	-0.270085043	0.019224884	0.070481113	0.201819074	-3.207006106	0.002011862	-0.385394822	-0.438827935	-0.380817694	0.04711572	0.022028714	0.06637183	-3.618094013	0.000445171	-0.481870265	-0.61174096	-0.551610948	0.010923295	0.000697342	0.005202175	-5.252093287
Potra2n10c21070	3	brown	0.491929331	0.299517326	0.287178197	0.009153204	0.129068803	0.173627159	3.24697206	0.001749598	0.517356013	0.14984425	0.272757289	0.005716601	0.455668656	0.197219099	2.846964021	0.006620753	0.00341133	-0.211981785	-0.118748381	0.986526743	0.288466608	0.580501833	-0.934609012	0.52498475	0.026927221	-0.231317491	-0.133465017	0.893939471	0.245676547	0.534119826	-0.965906975	0.501136097	0.478686454	0.556664272	0.452173738	0.011539688	0.002564168	0.026527279	4.637608508	5.29E-06	0.689746374	0.468019959	0.625396749	6.88E-05	0.013819513	0.001082992	5.89875243
Potra2n10c21072	1	turquoise	0.659729678	0.435979123	0.539967495	0.00018138	0.023007458	0.006457743	5.272060849	2.02E-07	0.622251252	0.500985212	0.652158067	0.000529053	0.007771477	0.000553761	5.802658257	9.79E-09	0.207976296	0.295518888	0.169777135	0.297885783	0.134508499	0.427709754	1.952829763	0.076259656	0.211291672	0.296506099	0.193613394	0.290075862	0.133150245	0.36467506	2.03272022	0.063121196	0.593648745	0.231279369	0.49890198	0.001097394	0.245756556	0.013075894	4.135978394	5.30E-05	0.55499455	0.277218042	0.509770428	0.002658273	0.161537232	0.010937926	4.150665449
Potra2n10c21073	3	brown	0.391681947	0.507112433	0.498299989	0.043333604	0.006939674	0.013203686	4.289109165	2.69E-05	0.188886281	0.33549979	0.300419477	0.345388927	0.087116933	0.153759424	2.398839679	0.024670671	0.190413247	0.072971527	0.357678212	0.341431124	0.717567178	0.086159382	1.780888198	0.112396076	0.211198852	0.102305106	0.363011531	0.29029274	0.611611597	0.081248217	1.945353464	0.077598677	0.244489584	0.466580133	0.193055462	0.219053634	0.014154018	0.366085507	2.709611947	0.010104295	0.047669141	0.368162321	0.104682182	0.813347759	0.058826808	0.626400106	1.53737575
Potra2n10c21077	1	turquoise	0.000650151	0.21200685	0.479002504	0.997432078	0.288408266	0.017877184	2.036053108	0.062617534	-0.081229251	0.101122778	0.400184447	0.687114458	0.615755087	0.05266062	1.205752458	0.341869428	-0.385029295	-0.213179048	-0.200209509	0.04734337	0.285688171	0.348240571	-2.346452795	0.0284296	-0.37033124	-0.20498975	-0.17080208	0.057239209	0.30503285	0.424884111	-2.189760024	0.042812468	0.357033167	0.44142113	0.679748922	0.067519299	0.021167582	0.000258471	4.690439486	4.09E-06	0.148267448	0.341971137	0.455833247	0.46047849	0.080823293	0.025180749	2.792253425
Potra2n10c21079	5	green	-0.112876259	-0.569237874	-0.082963083	0.575093839	0.001942817	0.699938849	-2.41840358	0.023383165	-0.14051104	-0.350936189	-0.085492878	0.484521554	0.072684283	0.69122157	-1.698430516	0.134139805	-0.416698746	-0.197888872	0.210572305	0.030601524	0.322450524	0.323323276	-1.280824684	0.300382878	-0.370668302	-0.160493839	0.177994235	0.056995519	0.423888616	0.405343925	-1.103663173	0.404608915	0.235623683	-0.432657422	-0.396484985	0.236749125	0.024193102	0.055093	-1.779754585	0.1126742	0.13522503	-0.371781334	-0.428927883	0.501264975	0.056196561	0.036487386	-1.976322739
Potra2n10c21080	4	yellow	-0.105393798	-0.402008822	-0.466201245	0.600842378	0.037647344	0.02166186	-2.903362332	0.005537689	-0.06439306	-0.562749045	-0.473405729	0.749654591	0.00224499	0.019459537	-3.417703072	0.000947279	0.200535467	-0.297780986	-0.393664032	0.315888914	0.131410964	0.057005558	-1.426504906	0.230583978	0.220725668	-0.280856105	-0.358815716	0.268567058	0.155880079	0.085093674	-1.202236662	0.343907773	-0.437131397	-0.255608323	-0.163674499	0.022607399	0.198151767	0.444742945	-2.554823869	0.015936231	-0.219675305	-0.306910719	-0.017647657	0.270909509	0.119435739	0.934768964	-1.60792888
Potra2n10c21081	2	blue	-0.584334437	-0.462976623	-0.684150164	0.001371843	0.015020663	0.000227205	-5.644092009	2.49E-08	-0.553811414	-0.536514849	-0.667790745	0.002726731	0.003913777	0.000363041	-5.71549344	1.64E-08	-0.173955124	-0.282109559	-0.296605834	0.385520456	0.153964053	0.159308524	-2.172496916	0.044727303	-0.13705164	-0.257855291	-0.275072421	0.495446882	0.194100135	0.193291978	-1.924281168	0.081479025	-0.471784991	-0.372148115	-0.585871286	0.012975627	0.055935203	0.0026279	-4.425580589	1.44E-05	-0.511593751	-0.530367208	-0.614254215	0.006379936	0.004430235	0.001406929	-5.273954871
Potra2n10c21086	1	turquoise	0.450397156	-0.161226068	0.228468312	0.018396614	0.421749278	0.282915059	1.560940966	0.17780652	0.417140404	-0.05912941	0.091167652	0.030407435	0.769550207	0.671806503	1.359046447	0.261197806	0.394274826	-0.050664732	-0.284335191	0.041845724	0.801840833	0.178115102	0.265163233	1.186325576	0.365230391	-0.040547616	-0.294718948	0.061027187	0.840851686	0.162105521	0.165750985	1.302529381	-0.067647901	-0.255362928	0.499798637	0.73742879	0.198597742	0.012887435	0.537369088	0.886519037	-0.016985853	-0.068519376	0.387236013	0.932984464	0.734165779	0.061555246	0.859195876
Potra2n10c21087	1	turquoise	0.5960667	0.338647378	0.810852724	0.001034466	0.084011005	1.55E-06	6.05976875	2.04E-09	0.626047825	0.361490774	0.803954476	0.000477654	0.063925926	2.22E-06	6.219435283	7.48E-10	0.383273819	0.043915184	0.35381607	0.048448792	0.827821077	0.089852614	2.294209369	0.032667713	0.374569253	0.045047481	0.380521396	0.054233714	0.823449515	0.066600953	2.351739736	0.028028766	0.423840492	0.211156831	0.557476912	0.027582776	0.290390956	0.004651669	3.628516843	0.000427581	0.405898604	0.345661333	0.578395582	0.035666758	0.077393002	0.003069399	4.071413783
Potra2n10c21091	1	turquoise	0.537516558	0.286525875	0.797859636	0.003834686	0.147347186	3.01E-06	5.543926506	4.44E-08	0.627421983	0.397831809	0.793508486	0.000460157	0.039870914	3.72E-06	6.270417574	5.40E-10	0.439962715	0.090700402	0.346073869	0.021648431	0.65276705	0.097611183	2.603159474	0.013855347	0.432437002	0.116171564	0.367818049	0.024273503	0.563911765	0.077005822	2.718143916	0.009847391	0.276305667	0.098646931	0.546074003	0.162978487	0.624468951	0.005770962	2.763994864	0.008564766	0.258255353	0.243032718	0.545743857	0.193384791	0.221898369	0.005806459	3.136804219
Potra2n10c21092	15	midnightblue	0.082443307	0.473651483	0.79913204	0.682675861	0.0125734	2.83E-06	4.693080238	4.04E-06	0.284030545	0.612708693	0.798343443	0.151060328	0.000680108	2.94E-06	5.864713618	6.75E-09	0.359773853	0.602113737	0.69529517	0.065291997	0.000890605	0.000162302	5.421561238	8.86E-08	0.373974091	0.643869039	0.717044592	0.054648167	0.000290291	8.05E-05	5.783621202	1.10E-08	-0.212252362	-0.212566107	0.008076726	0.287837203	0.287108468	0.970121496	-1.223432201	0.331749746	-0.050495809	0.031900562	0.146661572	0.802488667	0.874491087	0.494070808	0.346273655
Potra2n10c21093	2	blue	-0.504101927	-0.460149556	-0.64903974	0.007338472	0.015730856	0.000600737	-5.132724537	4.28E-07	-0.309036413	-0.395089075	-0.617062705	0.116766604	0.041386945	0.001318335	-4.078829878	6.79E-05	-0.108083562	-0.085877237	-0.208414568	0.591530189	0.670177457	0.328420177	-1.13453315	0.384856465	-0.10012085	-0.060077462	-0.221883681	0.619275386	0.765955815	0.297394912	-1.074659821	0.423790588	-0.447248062	-0.426011343	-0.57434626	0.019332671	0.026714532	0.003333708	-4.473772635	1.15E-05	-0.333583688	-0.445020253	-0.478380825	0.089049787	0.020018172	0.018047599	-3.79307534
Potra2n10c21094	1	turquoise	0.712997634	0.634474711	0.65632749	3.00E-05	0.000378886	0.000495933	6.869811641	9.64E-12	0.732096039	0.679035869	0.677851789	1.42E-05	9.85E-05	0.000273063	7.316736423	3.81E-13	0.591096861	0.301900952	0.299894165	0.001167381	0.12590327	0.154515559	3.69852374	0.000325286	0.587096545	0.284545229	0.287005599	0.001284871	0.150289039	0.173897359	3.587829646	0.000500163	0.272171272	0.46566756	0.485490168	0.169623552	0.014369478	0.01617569	3.698070508	0.000325867	0.345658301	0.482243795	0.545804241	0.077395773	0.010852812	0.005799953	4.217188741
Potra2n10c21095	5	green	-0.367501817	-0.573517769	-0.773652669	0.059317032	0.001763265	9.24E-06	-5.78478655	1.09E-08	-0.362044905	-0.512443685	-0.653299656	0.06348979	0.006278194	0.000537376	-4.843824324	1.91E-06	-0.596987486	-0.452887375	-0.610656311	0.001011339	0.017683036	0.001527832	-5.319671959	1.56E-07	-0.579756901	-0.433293505	-0.611812356	0.0015272	0.023962294	0.001488051	-5.17819807	3.36E-07	0.250441005	-0.064857325	-0.169109878	0.207688428	0.747907035	0.42955475	0.088787515	1.39387617	0.2612559	-0.137813396	-0.195566834	0.188077447	0.493030593	0.359761728	-0.16481075
Potra2n10c21096	2	blue	-0.345631844	-0.552436549	-0.690470966	0.077419965	0.002808176	0.000188077	-5.134527675	4.24E-07	-0.287733499	-0.555114437	-0.723406082	0.145573902	0.002651419	6.48E-05	-5.138279249	4.16E-07	0.196599623	-0.117989023	-0.242263922	0.325676908	0.557786904	0.254044503	-0.436538888	0.993668686	0.176817944	-0.100173712	-0.255824483	0.377626054	0.61908945	0.227594186	-0.482810619	0.943845316	-0.627254205	-0.590192547	-0.638688302	0.000462262	0.001193093	0.00078221	-6.131421282	1.31E-09	-0.661129248	-0.681743091	-0.777558859	0.00017378	9.01E-05	7.79E-06	-7.51134311
Potra2n10c21097	1	turquoise	0.392662755	0.496705217	0.701483601	0.042765931	0.008400913	0.000133787	5.127452068	4.41E-07	0.329922968	0.52603467	0.672081104	0.092832397	0.004828039	0.000321939	4.882895491	1.57E-06	0.461127536	0.187830813	0.284367452	0.015482107	0.348140607	0.17806373	2.780378303	0.008144341	0.435250774	0.198731738	0.325707081	0.023263295	0.320351846	0.120386481	2.84303907	0.006702839	-0.128837315	0.296989318	0.361410117	0.521874685	0.13248905	0.082700121	1.534966647	0.187188031	0.026127937	0.250572591	0.597155642	0.897070979	0.207441769	0.002064015	2.679566817
Potra2n10c21098	1	turquoise	0.713689089	0.641348585	0.801360799	2.92E-05	0.000312064	2.53E-06	7.763254845	1.24E-14	0.748264646	0.713780726	0.779979483	7.20E-06	2.91E-05	6.99E-06	8.211205788	3.28E-16	0.525199205	0.437048456	0.4969255	0.004908135	0.022636005	0.013499314	4.513511299	9.56E-06	0.501927117	0.433553205	0.513666144	0.007638413	0.023868576	0.010245683	4.470683872	1.17E-05	0.318990778	0.237774091	0.378123197	0.104849577	0.232372612	0.068477793	2.731357058	0.009461114	0.50843527	0.497927852	0.600686077	0.006770302	0.008216894	0.001910313	5.076064443
Potra2n10c21099	1	turquoise	0.508807586	0.278546133	0.581990429	0.006723265	0.159455456	0.002849838	4.247821309	3.24E-05	0.533841001	0.249816643	0.672459266	0.004131728	0.208861518	0.000318518	4.663437766	4.66E-06	0.154115263	-0.225663789	0.20581501	0.44277481	0.257729778	0.334624662	0.351047656	1.088328895	0.175579249	-0.204818767	0.266500593	0.381030286	0.305445231	0.208102709	0.651956782	0.771643579	0.46231439	0.549079064	0.429735462	0.015184601	0.003015867	0.036097829	4.469931433	1.17E-05	0.600328999	0.584372889	0.742753885	0.000931135	0.001370598	3.23E-05	6.524358575
Potra2n10c21100	4	yellow	-0.662326276	-0.65572052	-0.617948558	0.000167504	0.000204795	0.001291401	-6.521780011	1.04E-10	-0.667049594	-0.679977255	-0.59419077	0.000144644	9.55E-05	0.002201113	-6.570941625	7.50E-11	-0.244494235	-0.207223869	-0.181542476	0.219044592	0.299676429	0.395891096	-1.824508222	0.102112912	-0.241615278	-0.210015638	-0.183672768	0.224689852	0.293066317	0.390275848	-1.830069311	0.100859363	-0.534138093	-0.508559393	-0.449915675	0.004107012	0.00675459	0.02738657	-4.651399413	4.95E-06	-0.594767897	-0.622095864	-0.580631773	0.001067867	0.000531255	0.002931201	-5.876754063
Potra2n10c21101	0	grey	-0.295835649	-0.304654746	0.474909553	0.134071594	0.122317232	0.019023609	-0.390216114	1.044565121	-0.118345391	-0.22453603	0.614506519	0.556589511	0.260179307	0.001398767	0.93663297	0.523421079	0.199286855	-0.224041304	0.428164033	0.318974229	0.261258623	0.036858906	1.164495971	0.366334613	0.235027601	-0.222072067	0.453283069	0.237971886	0.265583557	0.026113132	1.363204733	0.259226994	-0.470036025	-0.004158405	0.056115799	0.013362159	0.98357648	0.794524852	-1.332461953	0.274062654	-0.236910232	0.156412003	0.423215201	0.234124217	0.435922997	0.039339008	0.981059627
Potra2n10c21104	1	turquoise	0.361695921	0.116332803	0.10460793	0.063764193	0.563367162	0.626646201	1.715275477	0.129442099	0.420218402	0.27208455	0.206292689	0.02908217	0.169764948	0.333479332	2.66564948	0.011525964	0.385393054	-0.046370032	-0.119092671	0.047116819	0.818349934	0.579397029	0.715115455	0.711806557	0.41381911	0.010934185	-0.068884642	0.031891597	0.956832621	0.749097599	1.115508094	0.396949128	-0.108478644	0.094635777	0.200852867	0.590167645	0.638691183	0.346661432	0.511030547	0.9139945	0.069439561	0.351544339	0.316076118	0.730725276	0.072155875	0.132408859	2.147089666
Potra2n10c21105	11	greenyellow	-0.361304597	-0.446342623	-0.629398574	0.064072979	0.019608918	0.000983458	-4.483368193	1.10E-05	-0.353670852	-0.480697308	-0.615483254	0.070331376	0.011147109	0.001367551	-4.522925085	9.15E-06	-0.143355846	-0.084902787	-0.104693979	0.475629968	0.673715619	0.62636101	-0.946943091	0.515501668	-0.129820982	-0.090329624	-0.123318516	0.51867451	0.654099327	0.565911992	-0.97401623	0.495072721	-0.30802382	-0.388080519	-0.548189482	0.118032532	0.045469448	0.005547793	-3.768828178	0.000246024	-0.186432652	-0.316083114	-0.443188621	0.351805783	0.108232563	0.030079482	-2.778890177
Potra2n10c21108	2	blue	-0.588933401	-0.44924298	-0.225327082	0.00122971	0.018735271	0.289766324	-3.968846969	0.000108332	-0.582174627	-0.430878687	-0.297668005	0.001443352	0.024848139	0.15774905	-4.083812573	6.65E-05	-0.207367632	0.016166325	-0.360897354	0.299333778	0.936211169	0.083169119	-1.584160206	0.1697359	-0.213067268	0.012505305	-0.346693054	0.285946853	0.950636918	0.096972984	-1.567974643	0.175330575	-0.464647617	-0.515294161	0.17222581	0.014613491	0.005946914	0.420975956	-2.626785362	0.012929353	-0.495501277	-0.576429373	-0.033183347	0.008585484	0.001649456	0.877666364	-3.555220732
Potra2n10c21109	0	grey	0.120283914	-0.247199264	-0.078840777	0.550096787	0.213828202	0.714222335	-0.593722478	0.829046619	0.174961372	-0.150594722	-0.021093965	0.382734947	0.453388793	0.922065041	0.015127848	1.481895276	-0.12046246	-0.051345517	-0.062158429	0.549500543	0.799231268	0.772936636	-0.666337347	0.757793249	-0.093271891	-0.060818164	-0.083009332	0.643555959	0.763150841	0.699779147	-0.67113031	0.753206279	0.346327035	-0.183357579	0.110827493	0.076786218	0.35994714	0.606168541	0.808877796	0.627878163	0.380679872	-0.24705935	-0.025486391	0.050119311	0.214095931	0.905900659	0.359869364
Potra2n10c21110	3	brown	0.287226111	0.158725928	0.329727185	0.146317077	0.429078357	0.115610761	2.242815218	0.037363099	0.302459471	0.170225862	0.37472102	0.125169819	0.395944713	0.071209335	2.464242275	0.02059549	0.108803797	0.052362938	-0.211872129	0.589047285	0.795335248	0.320276172	-0.115941592	1.361548248	0.105036788	0.063088347	-0.204257886	0.602083034	0.754572152	0.338374521	-0.074323743	1.411129178	0.265916814	0.302192408	0.67418691	0.180034736	0.125520138	0.000303289	3.90318629	0.000142402	0.417938446	0.364396035	0.724885933	0.030059246	0.061664906	6.16E-05	4.873330375
Potra2n10c21111	0	grey	-0.144878541	-0.17067131	0.10459527	0.470905466	0.394691241	0.626688165	-0.634461614	0.788669416	-0.415078855	-0.206721029	-0.015298184	0.031321955	0.300876848	0.943438739	-1.92207812	0.081893893	-0.353452249	0.364858887	0.245103136	0.070517277	0.061310501	0.248348753	0.715340063	0.711598408	-0.346945631	0.347639813	0.190597226	0.07622564	0.075600298	0.372337483	0.524808362	0.899574627	0.173836027	-0.580325264	-0.143134662	0.385850908	0.00150712	0.504625766	-1.797101137	0.108479348	-0.114228691	-0.565052531	-0.231048082	0.570492692	0.002133402	0.27736539	-2.816550482
Potra2n10c21112	2	blue	-0.572414594	-0.579454977	-0.559646199	0.00180812	0.00153796	0.004460906	-5.501903733	5.64E-08	-0.436494033	-0.513188745	-0.513901903	0.022827979	0.006190136	0.010204981	-4.525814475	9.02E-06	-0.046256848	-0.247942829	-0.064882825	0.818786077	0.212409173	0.763255482	-1.040560383	0.447119439	-0.017258736	-0.211650326	-0.038992892	0.931910276	0.289238822	0.856449151	-0.775831796	0.656772461	-0.567125086	-0.512988207	-0.672736913	0.002037108	0.006213734	0.000316027	-5.702114071	1.77E-08	-0.511841975	-0.480262011	-0.67190911	0.006350079	0.011231135	0.000323505	-5.347270806
Potra2n10c21113	2	blue	-0.641441914	-0.601594402	-0.595114865	0.000311233	0.000902238	0.002157575	-6.060341265	2.04E-09	-0.634131348	-0.684275747	-0.643353705	0.00038253	8.28E-05	0.000695296	-6.64525883	4.54E-11	-0.15917758	-0.322779194	-0.232945343	0.427749236	0.100560822	0.273328273	-2.072392486	0.05734328	-0.152160994	-0.293424975	-0.223477793	0.448650132	0.137422628	0.293847909	-1.930950596	0.080233743	-0.516268761	-0.362669206	-0.550617296	0.005837091	0.063001194	0.005300633	-4.422846124	1.46E-05	-0.585084007	-0.547474393	-0.67607187	0.001347752	0.003119682	0.000287398	-5.934823483
Potra2n10c21114	4	yellow	-0.555610673	-0.403987717	-0.326598133	0.00262321	0.03662905	0.119315772	-3.963195403	0.00011093	-0.478020728	-0.525399139	-0.332816594	0.011672166	0.004888865	0.112035882	-4.124457102	5.57E-05	-0.172205043	-0.331030575	-0.267103419	0.390392641	0.09167537	0.207036825	-2.236413258	0.03798707	-0.146434816	-0.300351683	-0.227584768	0.466102011	0.12795422	0.284831728	-1.947690076	0.077178087	-0.461948752	-0.124191315	-0.070973102	0.015275747	0.537117153	0.741739708	-1.995647186	0.068958509	-0.355090585	-0.309725576	-0.14459822	0.069133186	0.115910763	0.500232418	-2.390522475
Potra2n10c21115	3	brown	0.134393172	-0.036247337	0.177776153	0.503925802	0.857550609	0.405928975	0.772228271	0.65996886	-0.024927923	0.029534113	0.086687114	0.901775312	0.883736973	0.687119528	0.248647316	1.205450407	-0.207319655	-0.234859589	-0.318089209	0.299448102	0.238317287	0.129827225	-2.190503101	0.042731655	-0.221452649	-0.219535772	-0.308743646	0.266953462	0.271221673	0.14212469	-2.158557985	0.046326713	0.385988966	0.274097986	0.601873871	0.046747532	0.166503497	0.001860845	3.872140117	0.000161826	0.212056543	0.270934171	0.548422028	0.288292622	0.171648424	0.005523709	3.092198389
Potra2n10c21118	11	greenyellow	0.004408472	0.192642724	-0.219250526	0.982588989	0.33570162	0.303311866	-0.027656585	1.466904076	-0.083846493	0.044168746	-0.158729459	0.677558614	0.826841687	0.458804543	-0.54853333	0.874988625	-0.127745232	-0.058334867	-0.164641017	0.525438691	0.772566183	0.442021564	-0.989329518	0.483752919	-0.144490903	-0.061544347	-0.174653986	0.472105889	0.760403677	0.414356077	-1.075801346	0.423024165	0.133153176	0.240039064	-0.100700304	0.507905069	0.22782156	0.639651438	0.819772773	0.618518483	0.108442955	0.248893219	0.175091442	0.590290672	0.210604748	0.413169572	1.527276326
Potra2n10c21119	0	grey	0.00264226	-0.076622461	0.659919054	0.989564043	0.704048094	0.000450385	1.932564293	0.079934842	0.145509723	-0.043669737	0.627042102	0.468954233	0.828769361	0.001041069	2.29143311	0.032907565	-0.121716721	-0.244688803	0.238875199	0.545320486	0.218666549	0.260952398	-0.414478437	1.017785634	-0.117959395	-0.227647567	0.311800318	0.557886509	0.253457487	0.138014485	-0.13755476	1.335888467	0.09419693	0.120149154	0.351627543	0.640254904	0.550547005	0.09199732	1.615908319	0.159171205	0.136726509	0.166541639	0.357375189	0.496480001	0.406398158	0.086444962	1.894921796
Potra2n10c21122	4	yellow	-0.442425295	-0.583623949	-0.592780609	0.020841602	0.001395021	0.002268993	-5.146794885	3.97E-07	-0.415471928	-0.644902829	-0.616851687	0.031145898	0.000281754	0.001324821	-5.438818253	8.05E-08	-0.045598584	-0.34038451	-0.182765225	0.821323673	0.082333279	0.39266252	-1.655709923	0.146670865	-0.020151481	-0.334927399	-0.162803085	0.920530672	0.087690969	0.447204143	-1.508663018	0.197077381	-0.611132514	-0.451870126	-0.587535042	0.000708371	0.017971732	0.002537348	-5.282589484	1.91E-07	-0.57787302	-0.528344199	-0.576362047	0.001595416	0.004612372	0.003199823	-5.379251653
Potra2n10c21126	4	yellow	-0.449751563	-0.31194265	-0.584119481	0.018585418	0.113188854	0.002726194	-4.140682432	5.19E-05	-0.476368401	-0.29874959	-0.524512905	0.01200645	0.130100625	0.008506591	-3.963215338	0.000110921	0.016846708	0.29968169	-0.355088251	0.933532245	0.128848678	0.088623227	-0.064227754	1.423183317	-0.000208675	0.296996721	-0.325248623	0.999175789	0.13247894	0.120940093	-0.030583341	1.463402742	-0.703934616	-0.756496851	-0.267078005	4.18E-05	4.99E-06	0.207081686	-6.119329985	1.41E-09	-0.728900761	-0.775001546	-0.269094365	1.62E-05	2.07E-06	0.20354274	-6.402568403
Potra2n10c21128	11	greenyellow	-0.544009727	-0.410764965	-0.486461074	0.003354289	0.033307272	0.015932833	-4.459669207	1.23E-05	-0.58608837	-0.537024201	-0.516259494	0.001316046	0.003873389	0.009805263	-5.217829525	2.72E-07	-0.276637039	-0.313323149	-0.161497433	0.162453979	0.111518056	0.450905229	-2.197103362	0.042019598	-0.268484355	-0.296737738	-0.143504833	0.175708222	0.132832992	0.503512793	-2.069002277	0.057818809	-0.464001895	-0.22731968	-0.436561964	0.014769739	0.254160416	0.032934927	-3.385467145	0.001065858	-0.364254019	-0.254605781	-0.315227054	0.061773966	0.199978098	0.133508726	-2.73735183
Potra2n10c21132	2	blue	-0.625142377	-0.435205413	-0.42659392	0.000489498	0.023279305	0.037631975	-4.697353942	3.95E-06	-0.551924416	-0.44634819	-0.420631051	0.002839041	0.01960721	0.040685368	-4.393538752	1.67E-05	-0.09075911	-0.062085027	-0.030304322	0.652556194	0.758360113	0.888212222	-0.524266415	0.900139879	-0.07773583	-0.037215463	-0.021183545	0.699942571	0.853785677	0.921735059	-0.389712995	1.045123179	-0.668821645	-0.548948553	-0.555474469	0.000136806	0.003024199	0.004833803	-5.810946757	9.32E-09	-0.753997967	-0.673747856	-0.719239181	5.58E-06	0.00011695	7.48E-05	-7.649018806
Potra2n10c21135	6	red	0.359957213	0.403296087	0.768973337	0.065145039	0.036982414	1.13E-05	5.078392855	5.71E-07	0.365224289	0.357989712	0.733215534	0.061031832	0.06673537	4.58E-05	4.720396624	3.53E-06	0.227754875	0.321888876	0.523747401	0.253227716	0.101556727	0.008620687	3.20735078	0.002009453	0.228413378	0.315161555	0.550811951	0.251820682	0.109321501	0.005281223	3.290800075	0.001498543	0.068708778	0.039646341	0.219758673	0.733457209	0.844346215	0.302164386	0.918144205	0.537815062	0.004325437	0.025092901	0.187776014	0.982916884	0.901128365	0.379587882	0.599544816
Potra2n10c21136	16	lightcyan	0.134063665	-0.350901098	-0.427605639	0.504981714	0.072714862	0.037132386	-1.906019639	0.084971487	0.219909657	-0.295337979	-0.317652254	0.27038574	0.134758489	0.130384474	-1.124401565	0.391264063	0.073379702	-0.275909545	-0.293002824	0.716051526	0.163607055	0.16467915	-1.422867501	0.232161853	0.079656161	-0.284045959	-0.289606151	0.692880756	0.151037188	0.169857104	-1.420076742	0.233378011	0.188034319	-0.020138423	-0.145903626	0.347609036	0.920582007	0.496329799	0.093253497	1.388553263	0.5083352	0.151904228	0.057669624	0.006782992	0.449425149	0.788958901	2.216246693
Potra2n10c21137	3	brown	0.42260146	0.325567256	0.415055162	0.028088478	0.097489339	0.043714042	3.472966931	0.000772108	0.396835019	0.369890005	0.41615157	0.040416685	0.057559444	0.043104948	3.532748375	0.000616896	-0.051601942	-0.097972331	0.138350895	0.798248891	0.626851876	0.519116549	-0.05575205	1.433309001	-0.054762847	-0.122107941	0.119500613	0.786164361	0.54401971	0.578089156	-0.187345138	1.277085052	0.595592184	0.606607113	0.431170378	0.001046563	0.00079528	0.035413792	5.261372343	2.14E-07	0.761919918	0.761932381	0.68596241	3.89E-06	3.88E-06	0.000215322	8.053584376
Potra2n10c21140	1	turquoise	0.63385309	0.407937235	0.722803921	0.000385505	0.034662548	6.62E-05	5.882899429	6.05E-09	0.660567792	0.470737497	0.743885736	0.000176794	0.013205999	3.09E-05	6.364061153	2.95E-10	0.500812868	0.101517563	0.34433191	0.007796034	0.614370267	0.099423371	2.855083184	0.006453834	0.475903609	0.080814361	0.359945338	0.012101904	0.68863363	0.084045185	2.748641737	0.008976413	0.248188354	0.38282333	0.524356533	0.211942015	0.048735718	0.008529795	3.473103921	0.000771714	0.371061296	0.584618268	0.584913017	0.056712413	0.001362677	0.002681289	4.871462453
Potra2n10c21144	7	black	0.666943786	0.585895083	0.779377766	0.000145124	0.001322097	7.18E-06	7.089186248	2.02E-12	0.676705806	0.630082869	0.72906633	0.000106292	0.000427863	5.32E-05	7.026111665	3.19E-12	0.337739638	0.285338595	0.451815877	0.084897967	0.149105649	0.026661999	3.180768593	0.002203274	0.323988219	0.272471758	0.444217253	0.09922013	0.169134269	0.029654544	3.070168527	0.00320907	0.48889237	0.379549721	0.333346345	0.009660296	0.050861151	0.111431119	3.635187351	0.000416668	0.520468544	0.405846896	0.334016338	0.005383233	0.035692528	0.110669691	3.849330111
Potra2n10c21145	13	salmon	0.07358042	0.155419105	-0.300635235	0.715306597	0.438878019	0.153449619	-0.174958811	1.291667998	-0.005593568	-0.014550143	-0.296725165	0.977909521	0.942577356	0.159132784	-0.886601159	0.562940504	0.082377041	-0.039117683	-0.083344483	0.682917869	0.846397337	0.698622216	-0.100861239	1.379490919	0.089666992	-0.046538851	-0.064921721	0.656482871	0.817699506	0.763117512	-0.050956292	1.439040524	-0.157998322	0.169415013	-0.361297042	0.431224284	0.398232194	0.082803373	-0.99078427	0.482686398	0.017901601	0.167561752	-0.172422983	0.929380142	0.40348838	0.420436267	0.068361813
Potra2n10c21146	3	brown	0.415048483	0.113440524	0.477784049	0.031335592	0.573172134	0.018212429	3.012415583	0.003887663	0.396659779	0.201549433	0.494543241	0.040513245	0.313396985	0.014024554	3.269303947	0.001617186	0.013426917	-0.146511346	0.129232578	0.947003826	0.465866462	0.547278847	-0.03531365	1.457744459	0.004413887	-0.139151132	0.161630226	0.982567606	0.488801677	0.45052807	0.049993054	1.440191885	0.572885195	0.372375025	0.468791806	0.001788866	0.055773989	0.020847869	4.387918039	1.72E-05	0.759360116	0.541088988	0.732744481	4.38E-06	0.003563608	4.66E-05	7.150930978
Potra2n10c21148	1	turquoise	0.731636328	0.476801228	0.447305402	1.45E-05	0.011918125	0.028407547	5.492333135	5.95E-08	0.607319137	0.448181224	0.387706222	0.000781021	0.019051311	0.061213256	4.534660473	8.65E-06	0.338468809	0.317787791	0.274591341	0.084184929	0.106239534	0.194103597	2.730635704	0.009481845	0.336513735	0.31789467	0.240782809	0.086107064	0.106115491	0.257049037	2.626531016	0.01293902	0.485776052	0.137901913	0.378990212	0.01020484	0.492750201	0.067794658	3.012283403	0.003889356	0.458356352	0.210678563	0.477705863	0.016195521	0.291510301	0.018234114	3.455210895
Potra2n10c21149	4	yellow	-0.35004907	-0.220025951	-0.667648096	0.073460402	0.270126067	0.000364482	-3.884803758	0.000153619	-0.263350001	-0.246189407	-0.508986919	0.184433721	0.215765683	0.01108171	-3.024335993	0.003737693	-0.131271581	-0.182598354	-0.455403979	0.513972696	0.361974162	0.025335793	-2.245223281	0.037130703	-0.116933978	-0.153714253	-0.430495039	0.561338721	0.44397703	0.03573444	-2.033441904	0.063011846	-0.393106798	-0.17849003	-0.276784185	0.042510875	0.373058772	0.190422911	-2.489798653	0.019172322	-0.310065226	-0.143363717	-0.304589643	0.115490673	0.475605484	0.147849482	-2.194131338
[truncated: 20,930 more rows]
[truncated: 185 more columns]
