# Supplementary material for: Salicylic acid metabolism and signalling coordinate senescence initiation in aspen in nature
Source: Nat Commun. 2023 Jul 18;14:4288. doi: 10.1038/s41467-023-39564-5 (PMC10354028; doi:10.1038/s41467-023-39564-5)
Supplement: Supplementary file 5 — Supplementary Data 1-16 [file 41467_2023_39564_MOESM5_ESM.zip › Supplementary_Data_1-16/Supplementary_Data_8.txt]

Potra-ID	Module number	ModuleColor	GS.set1.tZ	GS.set2.tZ	GS.set3.tZ	p.GS.set1.tZ	p.GS.set2.tZ	p.GS.set3.tZ	Z.GS.meta.tZ	p.GS.metatZ	GS.set1.tZR	GS.set2.tZR	GS.set3.tZR	p.GS.set1.tZR	p.GS.set2.tZR	p.GS.set3.tZR	Z.GS.meta.tZR	p.GS.metatZR	GS.set1.tZ9G	GS.set2.tZ9G	GS.set3.tZ9G	p.GS.set1.tZ9G	p.GS.set2.tZ9G	p.GS.set3.tZ9G	Z.GS.meta.tZ9G	p.GS.metatZ9G	GS.set1.tZOG	GS.set2.tZOG	GS.set3.tZOG	p.GS.set1.tZOG	p.GS.set2.tZOG	p.GS.set3.tZOG	Z.GS.meta.tZOG	p.GS.metatZOG	GS.set1.tZROG	GS.set2.tZROG	GS.set3.tZROG	p.GS.set1.tZROG	p.GS.set2.tZROG	p.GS.set3.tZROG	Z.GS.meta.tZROG	p.GS.metatZROG	GS.set1.cZ	GS.set2.cZ	GS.set3.cZ	p.GS.set1.cZ	p.GS.set2.cZ	p.GS.set3.cZ	Z.GS.meta.cZ
Potra2c131s34685	0	grey	-0.224162172	0.422694418	0.24558646	0.260994664	0.028050279	0.247387499	1.322481884	0.279011607	-0.271740813	0.444302796	0.348365711	0.170326206	0.020243124	0.09526447	1.558578381	0.178644305	-0.079345872	-0.50374707	-0.055399799	0.694020134	0.007386725	0.797092926	-1.979880413	0.071575452	-0.205900269	0.168851754	-0.240767831	0.302842678	0.399825588	0.257079539	-0.775914772	0.656698965	-0.146789267	-0.059183838	-0.185043357	0.465011577	0.769343727	0.386687037	-1.104816113	0.403858916	-0.099613789	-0.081343235	0.442805293	0.621060095	0.686697298	0.030239076	0.764387388
Potra2c131s34686	3	brown	0.18092206	0.400657571	-0.261235569	0.366473336	0.038355556	0.217569352	1.029105039	0.455145478	0.214899143	0.442833453	0.020854186	0.281726237	0.020710281	0.922948363	2.060037257	0.059092469	-0.46901148	-0.223500703	-0.230641252	0.013592988	0.262441338	0.278235959	-2.761075458	0.008641705	-0.010873014	0.212187959	-0.075378901	0.957073899	0.287986934	0.726290065	0.386079452	1.049156741	-0.019393717	0.025654031	0.025909144	0.923510212	0.898928403	0.904346714	0.088259203	1.394505995	-0.386935837	-0.324193806	-0.474615699	0.04616546	0.098993491	0.019108162	-3.546602699
Potra2c131s34687	1	turquoise	0.113845158	0.588105804	0.191670957	0.571795846	0.001254303	0.369599159	2.803500996	0.007582661	0.098349549	0.561293203	-0.07535573	0.625518958	0.002318071	0.726371053	1.912656117	0.083688136	-0.213170266	-0.020203216	0.239309431	0.285708489	0.920327289	0.260060539	-0.02241555	1.473174715	0.078488758	0.133278354	-0.12584744	0.697170816	0.507502659	0.557909654	0.271475761	1.17903771	-0.085146221	-0.07593383	-0.38495857	0.672831087	0.706591469	0.063232515	-1.565112985	0.176334629	-0.071745064	-0.112425166	0.313261415	0.722127593	0.576632165	0.136080179	0.344435069
Potra2c499s35820	3	brown	0.153410151	0.031594553	0.002879618	0.444889883	0.875685808	0.989345312	0.54541507	0.878202117	0.133045962	0.151355628	0.22002679	0.508249853	0.451083416	0.301560016	1.432410136	0.228039719	-0.129658431	0.206629667	0.135898482	0.519202682	0.301095278	0.526621906	0.599097296	0.823662007	-0.027260364	-0.133187809	-0.00137289	0.892634709	0.507793719	0.994920148	-0.469209225	0.958380138	-0.046814451	-0.313355321	-0.092389124	0.816637921	0.111479338	0.66765348	-1.322210039	0.279147329	-0.249324324	-0.22434918	0.046792746	0.209789688	0.260586607	0.828116603	-1.267271662
Potra2c499s35826	1	turquoise	0.439124489	0.580051287	0.238146243	0.021928812	0.00151677	0.262453999	3.930195594	0.000127315	0.292301825	0.6222786	0.233305881	0.139004423	0.000528666	0.272565343	3.616414059	0.000448069	0.019508189	-0.219941036	-0.178656248	0.923060038	0.270315657	0.403570815	-1.07818991	0.421423521	-0.005945136	0.234609484	-0.199231693	0.976521451	0.238832072	0.350648772	0.126114523	1.349461907	-0.125130402	-0.144283106	-0.142273061	0.534019375	0.472750036	0.507220959	-1.170468746	0.362718577	0.290592903	-0.308907915	0.054459366	0.141436365	0.116926693	0.800469078	0.089529908
Potra2c499s35830	1	turquoise	0.019557959	0.425442206	0.048525676	0.922864321	0.02693999	0.821848703	1.49948168	0.200623077	0.024960022	0.373175994	0.046491353	0.901649434	0.055207823	0.829207775	1.329976316	0.275289112	-0.082377684	-0.373484544	-0.059680082	0.682915519	0.054990927	0.781772123	-1.533103644	0.18787548	-0.055931701	-0.084043913	-0.074429406	0.781707744	0.676839762	0.729611113	-0.606746351	0.816028885	-0.154914996	-0.293272612	-0.115444316	0.440382451	0.137636442	0.591150688	-1.637067605	0.152424517	0.011407331	0.045061224	0.290758532	0.954966496	0.823396487	0.168087836	0.97386479
Potra2n1022s36932	9	magenta	-0.284650816	-0.147798228	0.023770409	0.150131158	0.461914914	0.912211609	-1.210477292	0.339143699	-0.211354507	0.107477108	-0.110795641	0.289929107	0.593624344	0.606272699	-0.609274587	0.813513673	-0.14044717	-0.007725046	0.152218093	0.48472215	0.969495073	0.477667667	-0.014997362	1.482051428	-0.089454797	0.002518202	0.34580187	0.657246849	0.990054004	0.09789252	0.725035813	0.70264509	-0.050071783	0.000138232	0.378398991	0.8041154	0.99945402	0.068259922	0.934036255	0.525427788	-0.246184955	-0.343996915	0.285629087	0.21577425	0.078926144	0.176062723	-0.965205673
Potra2n1028s36937	1	turquoise	0.307779618	0.226762197	0.320632181	0.118339335	0.255358478	0.126618238	2.48444711	0.019462917	0.299013159	-0.017328392	0.286711949	0.129745718	0.931636099	0.174357735	1.639158529	0.151770372	0.061230643	-0.266248597	0.571275701	0.761590078	0.179471515	0.003546738	1.148033112	0.376432342	0.104277828	-0.024528062	0.216009205	0.604724109	0.903343588	0.310694564	0.825619028	0.613530357	-0.070583993	-0.228761223	0.02438452	0.726453415	0.251079507	0.909952451	-0.810323262	0.626631614	0.450053645	0.473674769	0.463343659	0.018496877	0.012568448	0.02258937	4.243728568
Potra2n1041s36943	1	turquoise	0.288727706	0.398408194	0.330184694	0.14412555	0.039558013	0.115076167	3.004325596	0.003992555	0.199460529	0.218039485	0.221526106	0.318543977	0.274583694	0.298194179	1.833319391	0.100132631	-0.148465794	-0.000357299	0.260449257	0.459872002	0.998588763	0.219007459	0.289123397	1.158730424	-0.151895606	-0.16938493	-0.05930656	0.449451185	0.398317204	0.783106061	-1.096426986	0.409337939	-0.37570921	-0.291947442	-0.192443958	0.053446754	0.13950624	0.367635008	-2.536172563	0.016810724	0.264864035	0.023215442	0.483286477	0.181830042	0.908494211	0.016738137	2.278134069
Potra2n1048s36945	2	blue	-0.237814411	-0.297211341	-0.272929617	0.232291072	0.132186056	0.196924926	-2.342894109	0.028702219	-0.206454401	-0.09448269	-0.166931394	0.301514581	0.639236498	0.435608188	-1.334560472	0.273030364	0.316599647	0.093253776	-0.072536661	0.107625748	0.643620669	0.736245404	1.019669226	0.461828042	0.09821634	0.191883308	0.353972735	0.625989525	0.337646672	0.089700534	1.847221064	0.097072662	0.176451311	0.359965932	0.440078618	0.378631812	0.065138057	0.031393904	2.88169248	0.005933183	-0.072456722	0.117101923	-0.476989708	0.719480261	0.560772648	0.018433724	-1.275605095
Potra2n1048s36946	1	turquoise	0.128742446	0.320579522	0.017110983	0.522183824	0.103034725	0.936748742	1.379309593	0.25169898	0.070133609	0.302182275	-0.048478145	0.728133634	0.125533443	0.822020483	0.971842661	0.496693244	0.048529019	-0.139395893	-0.035564803	0.810040737	0.488029918	0.868958257	-0.361187714	1.076938689	-0.196608142	0.205835094	-0.259893646	0.325655526	0.302999124	0.220027449	-0.692555932	0.73288241	-0.294284659	0.247009556	-0.34867851	0.136220717	0.214191269	0.094947469	-1.132847392	0.385917519	0.299111521	0.193236333	-0.221802562	0.129613451	0.334185963	0.297576117	0.844821283
Potra2n1049s36950	2	blue	-0.060121713	-0.163894166	-0.407864068	0.76578816	0.414004429	0.047878133	-1.82388869	0.102253353	0.155734678	-0.034213554	-0.396467121	0.437937656	0.865469573	0.055104954	-0.781425382	0.651828522	0.213130659	-0.014194857	-0.190723549	0.285800136	0.943977311	0.37201472	0.060969238	1.427075562	0.416579814	-0.056629975	0.002287269	0.03065396	0.779048557	0.991536935	1.122950683	0.392187661	0.54741438	0.031551066	0.013538572	0.003123623	0.875855611	0.949936004	1.902208871	0.08571578	0.052271088	0.224653043	-0.215272078	0.795686775	0.259924451	0.312388758	0.218577819
Potra2n1055s36952	3	brown	0.381231216	0.693395608	0.185960866	0.049760505	6.07E-05	0.384295093	4.135173808	5.32E-05	0.163831607	0.388452647	0.152507696	0.414185112	0.045244974	0.476820414	2.076982018	0.056704828	0.269316761	-0.037937292	-0.209921623	0.174321307	0.850980598	0.324855209	0.11049319	1.368027376	0.155522795	-0.198000356	-0.285802934	0.438568918	0.322172455	0.175788223	-0.922727512	0.534223837	0.035668148	-0.24055971	-0.330184257	0.859804466	0.2267839	0.115076677	-1.534251261	0.187451777	0.380170623	-0.162338118	-0.112939455	0.050452526	0.41851162	0.599278924	0.375483719
Potra2n1055s36953	4	yellow	0.074624351	-0.414382864	-0.253859879	0.711436348	0.031635653	0.231308399	-1.759742188	0.117677294	0.033854487	-0.297505331	-0.118236054	0.866869016	0.131785623	0.582147554	-1.109521469	0.400807932	0.11108685	0.335393315	-0.213703059	0.581206802	0.087223498	0.316013753	0.74140612	0.687670852	0.162273838	0.052628237	0.158459943	0.418698393	0.794320116	0.459577528	1.057445632	0.435462382	0.247428039	0.179518894	0.264428531	0.213390923	0.370264472	0.211794599	1.986805624	0.070415912	-0.177447931	-0.126141625	-0.027124693	0.375901471	0.530693143	0.899880546	-0.957290044
Potra2n106s34546	0	grey	-0.220357482	-0.151173208	-0.097534547	0.269386673	0.45163554	0.650263877	-1.351461465	0.264821484	-0.332667329	0.000262581	-0.080050452	0.089985534	0.998962874	0.710020988	-1.214793881	0.336667073	-0.486301123	0.365082324	-0.107719507	0.010111335	0.061139982	0.616366758	-0.721429196	0.705968233	-0.315035611	-0.09668366	-0.032844318	0.109470949	0.631414068	0.878907215	-1.31039601	0.285092854	-0.250284559	0.145219289	-0.016874061	0.207981945	0.469851558	0.937622858	-0.361692364	1.076372901	-0.424007654	-0.114995686	-0.253933541	0.027515118	0.567890618	0.231168419	-2.34292577
Potra2n10c20098	1	turquoise	0.235824319	0.596323697	0.285776337	0.236338493	0.001027965	0.175830199	3.474292661	0.000768303	0.032221249	0.269158397	0.319542496	0.873239351	0.174584572	0.127986211	1.786388637	0.111054531	0.051459868	-0.261382481	0.099994778	0.798793146	0.187855793	0.642010704	-0.352092375	1.087153479	-0.216463504	-0.237457069	0.09654728	0.278153534	0.233014408	0.653587112	-1.071469387	0.425937642	-0.340025193	-0.454693709	0.105697478	0.0826782	0.017179795	0.623038953	-2.151200627	0.047190551	0.192723658	0.044000685	0.011650219	0.335494728	0.827490798	0.956912076	0.72204245
Potra2n10c20099	1	turquoise	0.349006084	0.555485268	0.430947851	0.074381	0.002630314	0.035519194	4.108147667	5.98E-05	0.268719705	0.391522807	0.43205003	0.175315313	0.043426272	0.034999563	3.24142878	0.001783982	-0.206939489	-0.322638685	0.288092368	0.300354955	0.100717508	0.1722009	-0.769128862	0.662725224	-0.072524655	0.012285174	0.263943416	0.719227721	0.951504841	0.212665267	0.55782785	0.865442915	-0.239905633	-0.238811223	0.197702664	0.228088001	0.230281229	0.354434138	-0.866749581	0.579118849	0.266180002	0.127708294	0.256170774	0.179587858	0.525559444	0.226943621	1.867557197
Potra2n10c20100	15	midnightblue	0.349951217	0.748320599	0.398072972	0.073546399	7.18E-06	0.054038462	4.993454737	8.90E-07	0.408864525	0.661003485	0.419878649	0.034213333	0.000174451	0.04108412	4.759314468	2.91E-06	-0.030825769	-0.421583381	0.233388378	0.878688461	0.028509585	0.272390964	-0.743060016	0.686168019	0.279514993	0.355951949	0.07589303	0.157948834	0.06841394	0.724493789	2.109435422	0.052360522	0.153408323	0.034688296	-0.022565376	0.444895375	0.8636199	0.916646516	0.485434594	0.941052147	0.407056607	0.160601268	0.101538426	0.035093521	0.423574368	0.636853169	1.990885231
Potra2n10c20102	25	orange	0.075540669	-0.209724	0.091972258	0.708044944	0.293752501	0.669069776	-0.146287974	1.325541089	0.162348834	-0.166168547	0.143174891	0.418480487	0.407465296	0.504504755	0.379069466	1.05695442	0.131168302	0.240421578	0.064393003	0.514306766	0.227058893	0.764993578	1.263356747	0.309691501	0.208872464	-0.127339961	-0.158848167	0.295761834	0.52676426	0.458464298	-0.191473573	1.272231875	0.234932138	-0.072701969	-0.250462757	0.2381681	0.718568686	0.237824865	-0.212143448	1.247992687	-0.0579681	-0.136179233	-0.003892879	0.773959471	0.498221429	0.985596539	-0.573642393
Potra2n10c20103	3	brown	0.370344474	0.519593623	0.318932357	0.057229626	0.005475234	0.128756818	3.67946018	0.000350592	0.183736248	0.130610134	0.242339513	0.358938652	0.516114055	0.253891774	1.585276629	0.169355245	-0.186200691	-0.20409425	-0.283859225	0.352416061	0.307196487	0.178874229	-1.931820208	0.080072551	0.015456056	-0.403948795	-0.353685781	0.93900849	0.036648864	0.089979237	-2.192961602	0.042465219	-0.049393511	-0.511626008	-0.329120411	0.806719179	0.006376049	0.116322566	-2.699226038	0.010425143	0.096334287	-0.166510874	0.035925588	0.632653214	0.406486094	0.867640258	-0.108906213
Potra2n10c20104	1	turquoise	0.374867711	0.554468212	0.149276189	0.054026805	0.002688544	0.486317622	3.348552448	0.001218524	0.324999555	0.243016486	0.238533377	0.098108972	0.221930204	0.261655839	2.347978398	0.028313424	-0.056045717	-0.194153332	-0.006205861	0.781273382	0.331852754	0.977040403	-0.74644406	0.683098818	0.092062279	-0.313216412	-0.161928895	0.647882499	0.111646584	0.449680399	-1.111502498	0.399528173	-0.056224939	-0.370975097	-0.200000335	0.780590731	0.056774415	0.348754908	-1.836025686	0.099530787	0.342589875	0.232428766	0.01682111	0.080240195	0.243351789	0.937818229	1.759649165
Potra2n10c20105	3	brown	0.506664361	0.700085009	0.538116569	0.006997847	4.80E-05	0.006678918	5.744510334	1.38E-08	0.307639702	0.360118859	0.529223128	0.118515383	0.065015696	0.00783181	3.601369832	0.000474817	-0.226287748	-0.167055604	-0.009271814	0.256380991	0.404930654	0.965702835	-1.176661657	0.358995866	-0.116942389	-0.23436192	-0.016030282	0.561310366	0.239342352	0.940736513	-1.071905197	0.425643923	-0.277232399	-0.352698954	-0.037139958	0.161514626	0.071160784	0.863206541	-1.986260317	0.07050664	0.177625667	-0.205408596	0.106853712	0.375415746	0.304024133	0.619220101	0.207207558
Potra2n10c20106	2	blue	-0.164107261	-0.138712406	-0.258382192	0.413389291	0.490186574	0.222818192	-1.597014622	0.165393672	0.072496323	0.10127177	-0.233525124	0.71933304	0.615232303	0.27210207	-0.141277328	1.33147629	0.145131971	-0.13039366	0.23687481	0.47012151	0.516815808	0.265086323	0.697248	0.728471406	0.335856871	0.549786563	0.056868099	0.086760269	0.002971042	0.791828806	2.94707075	0.004811997	0.388272389	0.523813374	-0.064548202	0.045353599	0.005043478	0.764442747	2.686725332	0.010823439	0.090932728	0.266012245	-0.032200413	0.651932785	0.179872609	0.881264668	0.962832512
Potra2n10c20107	4	yellow	-0.395088606	-0.456102003	-0.262737496	0.041387208	0.016795674	0.214840016	-3.356085139	0.001185813	-0.337388131	-0.582277638	-0.320722469	0.08524333	0.00143987	0.126505369	-3.836238047	0.0001874	0.165166216	0.324755655	-0.508363685	0.410339972	0.098376089	0.011197192	-0.063992079	1.423464801	-0.079109977	-0.212011358	-0.091842538	0.694886774	0.288397773	0.669510719	-1.099712195	0.40718631	0.117085979	-0.003218433	0.093509551	0.560826377	0.98728854	0.663852315	0.584231671	0.838596685	-0.277244977	0.243155652	-0.470522492	0.161494822	0.221657369	0.020317999	-1.488661661
Potra2n10c20108	5	green	-0.01306349	0.233138088	0.232637836	0.948436373	0.241875516	0.273980057	1.289640963	0.29576302	0.006612083	0.254829676	0.163642051	0.973888382	0.199569233	0.444834461	1.218457033	0.334575515	-0.025619396	-0.122555367	-0.098398621	0.899064172	0.542533832	0.647360617	-0.69687704	0.728819622	0.12760899	0.037399316	0.385159492	0.525884137	0.853071047	0.063083146	1.578142026	0.171799478	0.120413135	0.077179382	0.442311867	0.549665233	0.701993442	0.030445504	1.859119685	0.094515263	-0.154333187	-0.150804696	-0.064128206	0.442122211	0.452751997	0.765933648	-1.061690438
Potra2n10c20111	1	turquoise	0.294331069	0.621917651	0.383824971	0.13615605	0.000533792	0.064080354	4.072969042	6.96E-05	0.22628611	0.343394291	0.487310989	0.256384525	0.079486916	0.015722692	3.140099976	0.002533353	-0.010859266	-0.027089312	0.320315658	0.957128128	0.893304604	0.1270145	0.78948857	0.644739761	-0.136444407	0.050574621	0.211036533	0.497377267	0.802186399	0.322233003	0.329975816	1.112127353	-0.247547252	-0.147882188	0.031181989	0.213163301	0.461657713	0.884995299	-1.075349643	0.423327327	0.280125388	0.059949136	-0.192800847	0.157004854	0.766442069	0.366730219	0.475400717
Potra2n10c20112	10	purple	0.235155484	0.246472162	-0.048391178	0.237709204	0.215222007	0.822334802	1.287094626	0.297091963	0.359308102	0.472024982	-0.097831617	0.065666439	0.012923319	0.649265172	2.299860897	0.032184153	-0.151576984	-0.143142504	0.012622565	0.450413927	0.476293852	0.95331956	-0.822853518	0.615886948	0.284554886	0.542841679	0.152829925	0.150274594	0.003436703	0.475878612	3.017539546	0.003822537	0.305067954	0.535140289	0.188133046	0.121785676	0.004024564	0.378665891	3.149534719	0.00245296	-0.017418622	-0.134791599	0.109943852	0.931280948	0.5026505	0.609060885	-0.142842975
Potra2n10c20116	5	green	-0.520514	-0.728458989	-0.299590844	0.005378489	1.65E-05	0.154953355	-5.174253772	3.43E-07	-0.483704311	-0.520792531	-0.347787749	0.01058085	0.005349498	0.095852268	-4.173344962	4.50E-05	0.022004562	0.161724678	-0.286074752	0.913248819	0.420295905	0.175359622	-0.262403749	1.189515274	-0.278096161	-0.169107184	0.235278395	0.16015864	0.399102563	0.268415336	-0.668112001	0.756093152	-0.144656591	-0.077365394	0.45855218	0.471592598	0.70130764	0.024216352	0.697437195	0.728293847	-0.433132091	-0.087595888	-0.267951006	0.024020694	0.663953894	0.205544407	-2.336004989
Potra2n10c20118	24	darkgrey	0.063533177	-0.362885369	-0.154210455	0.752894496	0.0628327	0.471854397	-1.334867321	0.272879663	0.262008943	-0.392202999	-0.087804108	0.186761463	0.04303129	0.683290537	-0.660248699	0.763641368	0.237000289	0.215202804	0.436828325	0.233941205	0.281030459	0.03281614	2.596697651	0.01411871	0.347862925	0.050578715	0.064700904	0.075400148	0.8021707	0.763900885	1.369509645	0.256260033	0.348466024	0.116484141	-0.073127899	0.074861149	0.562856216	0.734171055	1.189310625	0.351476183	0.334855017	0.242220035	0.00362537	0.087763763	0.223495987	0.986586219	1.728640258
Potra2n10c20120	1	turquoise	0.327865681	0.684728873	0.520964748	0.095010618	8.16E-05	0.009046191	4.966062031	1.02E-06	0.295535522	0.4573642	0.461953939	0.134485531	0.016457437	0.023051891	3.658786563	0.000380118	0.041985568	-0.406632045	0.367458505	0.8352824	0.035302826	0.077317236	-0.080671027	1.403555368	0.159392682	0.050797097	0.05852764	0.427117028	0.801333293	0.785889675	0.769524057	0.662373403	0.007282646	-0.223389525	-0.132917083	0.971241302	0.262685002	0.535814989	-0.99699011	0.478153966	0.560218041	0.126290946	0.355582308	0.002373345	0.530202815	0.088149201	3.201169115
Potra2n10c20122	0	grey	-0.097906169	-0.117460412	-0.01000383	0.627085781	0.559565194	0.962996791	-0.651281921	0.772296775	0.022449005	-0.126659067	-0.153537863	0.911503333	0.528994938	0.473812805	-0.721888616	0.705544441	0.094153265	0.143522052	-0.219024901	0.640410574	0.475113092	0.303822225	0.086908075	1.396116872	0.120684594	-0.181935298	0.068763453	0.548759162	0.363749907	0.749525225	0.005484729	1.493435762	0.133523113	-0.153488432	0.092488321	0.506716287	0.444654804	0.667316624	0.192328437	1.271227417	0.049483676	0.102334237	-0.295307593	0.806372934	0.611509654	0.161229281	-0.384825575
Potra2n10c20123	1	turquoise	0.27929442	0.303995065	-0.296409502	0.158290942	0.123169377	0.15959796	0.906942382	0.546655901	0.264799284	0.11578284	-0.039825456	0.181940869	0.565225708	0.853416061	1.010904672	0.468093087	0.222474711	-0.050144733	0.113464811	0.26469551	0.803835479	0.597570254	0.816867267	0.621006428	0.108696	-0.367487209	-0.134420277	0.589418613	0.05932791	0.531170541	-1.164090995	0.366580706	0.026003825	-0.467404262	-0.102194831	0.89755737	0.013961744	0.634664963	-1.665474315	0.143727246	0.477646	-0.080166477	-0.004914951	0.01174729	0.6910083	0.981815467	1.255680469
Potra2n10c20126	1	turquoise	0.350264634	0.614738245	0.335701939	0.073271228	0.000645164	0.108770954	4.069928845	7.05E-05	0.239656356	0.45632596	0.341403777	0.228586325	0.016735245	0.102525598	3.0909273	0.002992987	-0.141054164	-0.141495526	0.325787461	0.482817493	0.481434963	0.12028961	0.094458357	1.387117592	0.075611345	-0.030425219	-0.079670003	0.707783591	0.880253546	0.711341457	-0.085374224	1.397945826	-0.124595858	-0.312468935	-0.173403662	0.535781643	0.11254973	0.417757627	-1.76915524	0.115301957	0.277672835	0.047773919	0.399035391	0.16082219	0.812944621	0.05340701	2.105337217
Potra2n10c20127	4	yellow	-0.284923642	-0.375303538	-0.020822716	0.14972376	0.053725774	0.923064299	-2.041368579	0.061821308	-0.252522538	-0.503789671	-0.004190988	0.203809945	0.007380918	0.984493674	-2.356769016	0.027652064	-0.041083587	0.24860337	-0.212429633	0.838774945	0.211153954	0.318974614	0.030192033	1.463870853	-0.112036588	-0.33139537	0.151703102	0.577958761	0.091296689	0.4791762	-0.904958237	0.548231269	-0.016722883	0.013575572	0.20010685	0.93401974	0.946417908	0.348492943	0.540216169	0.883571945	-0.278197543	0.045450542	-0.212279189	0.160000016	0.821894613	0.319325527	-1.277259739
Potra2n10c20128	3	brown	0.270680131	0.574436722	0.474390796	0.172066327	0.001726636	0.019173081	4.086215138	6.58E-05	0.123117572	0.224637468	0.439145603	0.540669472	0.259958363	0.031797039	2.29288419	0.03278201	-0.086788092	-0.170934006	0.078746666	0.666876398	0.393953081	0.714549531	-0.535814025	0.888130632	-0.191425257	-0.34972708	-0.069970077	0.338823133	0.07374367	0.745270788	-1.803336745	0.107003018	-0.360322227	-0.404420257	-0.143740852	0.064853251	0.036409434	0.502803797	-2.719203346	0.009815905	0.017669117	-0.086774886	0.210427323	0.930295058	0.666924216	0.323664236	0.378363972
Potra2n10c20129	3	brown	0.311561041	0.626163386	0.32940456	0.113653957	0.00047616	0.115988834	3.978890263	0.000103857	0.224041271	0.388171438	0.429400008	0.261258696	0.045414523	0.036259242	3.083868013	0.003064923	-0.449598439	-0.107048857	-0.019040597	0.018630432	0.595105058	0.929632219	-1.759536401	0.117729665	-0.100981957	-0.267417175	-0.146735275	0.616249365	0.17749758	0.493851416	-1.483957883	0.206730141	-0.160375946	-0.442516897	-0.218109514	0.424233614	0.020812071	0.305898257	-2.43951853	0.022060273	-0.098750604	-0.365953195	-0.021879882	0.62410307	0.060478884	0.919170438	-1.453030167
Potra2n10c20130	2	blue	-0.250146843	-0.618712598	-0.304744475	0.208240558	0.000581243	0.147633209	-3.676969708	0.000354032	-0.024110565	-0.368230332	-0.362839315	0.904981412	0.05877651	0.081403425	-2.214437213	0.040198076	0.107478824	-0.001681984	-0.165028312	0.593618413	0.993356678	0.44093357	-0.144411179	1.327763685	0.222318823	-0.069906581	-0.001540936	0.265039099	0.72898106	0.99429837	0.446372194	0.982992622	0.35172774	0.124138311	0.05589529	0.071997104	0.537292248	0.795315532	1.572370535	0.173796965	-0.166716298	0.117776991	-0.240775121	0.405899127	0.558499886	0.257064693	-0.809304247
Potra2n10c20131	11	greenyellow	-0.033322844	-0.285479845	-0.19704758	0.86894178	0.148895662	0.356063221	-1.484569614	0.206486805	-0.030946957	-0.249001933	-0.231727454	0.878215024	0.210399008	0.27591546	-1.46273496	0.215309874	-0.035493308	0.301449882	-0.384891955	0.860485049	0.126497909	0.063282098	-0.303279481	1.142515323	-0.019637386	-0.124291756	-0.121338024	0.92255199	0.536785421	0.572214451	-0.747571777	0.682077741	0.059543638	0.031788003	-0.004997868	0.767979148	0.874930511	0.981508739	0.250351835	1.203472911	-0.43186407	-0.204145303	-0.244918678	0.024483505	0.307072883	0.24871625	-2.608933278
Potra2n10c20134	3	brown	0.446671601	0.575737126	0.571474499	0.019508176	0.001675924	0.003532606	5.040495485	6.96E-07	0.309710207	0.380946229	0.614968789	0.115929799	0.049945717	0.001383918	4.02377804	8.59E-05	-0.323275788	-0.486882285	0.013543185	0.100008517	0.010008677	0.949918966	-2.466905772	0.020442932	-0.028969502	0.015271222	-0.14013675	0.885945192	0.939736558	0.513683647	-0.421569502	1.010008906	-0.127361477	-0.185266065	-0.296050149	0.526693844	0.35488138	0.160128684	-1.737177755	0.1235337	-0.131458399	-0.139923538	0.143987628	0.513368681	0.486368294	0.502063011	-0.395639602
Potra2n10c20135	15	midnightblue	0.047886306	-0.009049661	-0.094668484	0.812512259	0.96426743	0.659928958	-0.144916632	1.327165043	0.19952015	-0.026622784	-0.089136483	0.318396358	0.895132041	0.678733128	0.26489908	1.18663081	0.115245628	0.199589899	0.472526985	0.567043827	0.318223713	0.019717997	2.308249364	0.031477907	0.234929633	0.049516115	-0.04872276	0.238173248	0.80624837	0.821136523	0.70210167	0.723923641	0.183603247	-0.005405379	-0.206334453	0.359292676	0.978652559	0.333379304	-0.046402874	1.444483719	0.185848176	0.022489246	0.150340715	0.353344714	0.911345314	0.483178583	1.017971507
Potra2n10c20139	10	purple	0.080799365	0.479997743	0.092160389	0.688688563	0.011282403	0.668430468	1.993756083	0.069268076	-0.015999835	0.437380256	0.258816377	0.936866811	0.022521747	0.222014115	2.024845072	0.064324913	-0.459052725	-0.030062175	-0.158212717	0.016013748	0.881672465	0.460287177	-1.951027193	0.076580717	-0.211949169	0.15242322	0.255387356	0.288542538	0.447859372	0.228417163	0.529447582	0.894742496	-0.201687655	0.11754531	0.437032305	0.313058234	0.559279418	0.032725403	1.019442032	0.46198974	-0.162529569	-0.377575353	-0.094647416	0.417955613	0.052177818	0.660000203	-1.877157251
Potra2n10c20141	10	purple	-0.035255737	-0.050182036	-0.057592897	0.86140998	0.803692348	0.789233512	-0.402936675	1.030492216	0.102306185	0.316974348	-0.095350025	0.611607822	0.107187139	0.657625772	0.985035963	0.48690961	-0.120429044	-0.083917304	0.197047909	0.549612113	0.677300743	0.356062401	-0.051483553	1.438410311	0.17312495	0.503009792	0.346791488	0.387827279	0.007487832	0.096871814	3.081909139	0.003085164	0.252995793	0.519492084	0.269915045	0.202935086	0.005485997	0.202114146	3.157788628	0.002384562	-0.060984439	-0.22506407	0.212849655	0.762521571	0.259030512	0.317996156	-0.251936879
Potra2n10c20142	6	red	0.059675562	0.426518021	0.358977996	0.767478983	0.026515104	0.084942447	2.505205091	0.018357061	0.189562002	0.399927954	0.32531271	0.343634127	0.038742352	0.120862593	2.690802875	0.010692045	0.03898889	-0.406725738	0.553210589	0.846897184	0.03525655	0.005046896	0.553531908	0.869848857	0.196709	0.24711699	0.136071628	0.325402427	0.213985608	0.526090324	1.674575306	0.141026381	0.076307053	0.071845282	-0.133228955	0.705212633	0.721754597	0.534849831	0.065522569	1.421636906	0.393521273	0.227466391	0.48396676	0.042273892	0.253845739	0.016562833	3.299342193
Potra2n10c20143	0	grey	-0.038515495	0.348730835	0.572288807	0.848734931	0.074625419	0.003475215	2.702231448	0.01033137	0.031026411	0.540889365	0.586945323	0.877904648	0.003578312	0.002569136	3.659741999	0.000378704	-0.106784718	-0.095056001	0.088499145	0.596019131	0.63719523	0.6809118	-0.344389277	1.095830327	0.066899485	0.595865847	0.323158843	0.740234588	0.001039571	0.123487078	3.083424523	0.003069495	0.025484591	0.54013693	0.193609202	0.899592631	0.003634201	0.364685647	2.349187257	0.028221663	0.026674991	-0.116503003	-0.00199173	0.894927516	0.562792551	0.992630421	-0.26622061
Potra2n10c20145	1	turquoise	0.380084302	0.856037822	0.427307448	0.05050918	1.25E-08	0.037279085	6.081834953	1.78E-09	0.132389953	0.544266545	0.420180863	0.510361992	0.003336396	0.040923587	3.35887418	0.00117391	-0.221321886	-0.362224191	0.288529437	0.267243238	0.063349176	0.171521888	-0.940834928	0.520184188	-0.241299831	-0.067006622	-0.133558457	0.225314277	0.739832731	0.533831001	-1.26815853	0.307112015	-0.393249649	-0.242844537	-0.248696474	0.042429079	0.222267622	0.241260161	-2.603063514	0.013859225	0.103944619	0.077317147	0.407348913	0.605885169	0.701485498	0.048187927	1.695813875
Potra2n10c20146	1	turquoise	0.039474016	0.150228928	0.239665044	0.845014704	0.454499285	0.259331617	1.212880869	0.337763056	0.1114536	0.206972042	0.195685406	0.579951594	0.300277236	0.359464742	1.466157938	0.213907897	-0.076193661	-0.227615551	0.42380042	0.70563145	0.253526067	0.039039043	0.335713481	1.105630408	0.141407396	0.025295499	0.180072463	0.481710862	0.900333978	0.39979222	0.977013607	0.492843624	0.220170756	-0.005596969	-0.094948051	0.269802957	0.977896095	0.658983833	0.372102967	1.064724282	0.23933361	0.015770065	0.079127904	0.229232601	0.937771712	0.713224373	0.964817379
Potra2n10c20147	9	magenta	-0.01046556	-0.027858118	-0.023128837	0.958681132	0.890294277	0.914572489	-0.173297205	1.293626731	0.218396969	0.209929828	-0.021717842	0.273778043	0.293268111	0.919767168	1.197117772	0.346890981	-0.099997083	-0.28840883	0.085494417	0.619710817	0.144588952	0.691216276	-0.914422153	0.540742599	0.57301723	0.209245517	0.148280049	0.001783496	0.294880497	0.489264264	2.899793453	0.005601129	0.721022712	0.224178737	0.141325426	2.21E-05	0.260958503	0.5100828	3.66990341	0.000363963	-0.19382871	0.043161382	0.119819447	0.33267759	0.830734132	0.57706787	-0.115992245
Potra2n10c20148	3	brown	0.499599998	0.493516637	0.447317286	0.007970703	0.008897158	0.02840283	4.448512409	1.30E-05	0.463847315	0.160894374	0.349754391	0.014807347	0.422717644	0.09386313	2.907134696	0.005471341	-0.10946724	-0.157616129	0.193251993	0.586764166	0.432353821	0.365588316	-0.246105992	1.208400277	0.443827057	-0.229393803	0.087330315	0.020393425	0.249735293	0.684913753	0.939838023	0.520950978	0.321947329	-0.247773514	-0.007159951	0.101491117	0.212731733	0.973511718	0.213798754	1.246055995	0.134360834	0.028074454	0.270512984	0.504029383	0.889447461	0.201077575	1.222540628
Potra2n10c20149	1	turquoise	0.33982541	0.670593607	0.520528024	0.082870453	0.000129346	0.009114527	4.927828721	1.25E-06	0.1819786	0.397818924	0.483694126	0.363633783	0.039877931	0.016632908	3.176002172	0.002239797	-0.232884517	-0.187456567	0.079636574	0.242402578	0.349119426	0.711457522	-1.016346566	0.464196572	-0.192172124	-0.106958195	-0.164287971	0.336906143	0.595418734	0.443014591	-1.320647546	0.279928367	-0.356458201	-0.363120047	-0.293605048	0.067993917	0.062650169	0.163772774	-2.993775953	0.004133223	0.239771997	-0.015907269	0.220053366	0.228355059	0.937231352	0.301500151	1.265794893
Potra2n10c20150	1	turquoise	0.336847979	0.779658605	0.434090341	0.085776116	1.64E-06	0.034053571	5.286135914	1.87E-07	0.255366334	0.633236564	0.527489073	0.198591546	0.00039217	0.008074849	4.498372143	1.03E-05	0.101898763	-0.401007182	0.290095722	0.613034328	0.038171309	0.169103879	-0.12244689	1.353817658	0.175878817	0.123376916	0.204857689	0.380205384	0.539810461	0.33692712	1.433754365	0.227463558	-0.012953334	-0.040027415	0.070026382	0.948870617	0.842868315	0.745072439	0.03693711	1.455802726	0.564095899	0.037718173	0.124812918	0.002179151	0.851831922	0.561177024	2.292817252
Potra2n10c20151	1	turquoise	0.182985263	0.025783533	0.113786516	0.360940332	0.898420781	0.596524957	0.91817279	0.537792618	0.170251678	0.102891724	0.198552529	0.395872008	0.609560097	0.352327204	1.339305338	0.270706938	0.167299468	-0.135418335	-0.015037675	0.404235401	0.500647659	0.944400441	0.053474412	1.436030876	0.061853353	-0.227395937	0.191150224	0.759235559	0.253996823	0.370925721	0.034752616	1.458415507	0.034670738	-0.037198041	0.364151223	0.863688297	0.853853401	0.080226699	1.026244426	0.457164578	0.210963921	0.241052514	0.148912297	0.290842118	0.225804651	0.487393001	1.734388603
Potra2n10c20152	6	red	-0.097179392	-0.025216784	0.007314422	0.629657491	0.900642608	0.972940453	-0.334422998	1.107090582	0.043453235	0.056944295	0.002427692	0.829606011	0.777852344	0.99101738	0.296654004	1.150096014	0.469258178	0.066624068	0.324128005	0.013537107	0.741267939	0.122301086	2.572888312	0.015128062	0.163105079	0.119053203	-0.081083242	0.416286691	0.554214766	0.706440456	0.600344177	0.822415324	0.078069026	0.078087693	-0.251191407	0.698715512	0.69864679	0.2364171	-0.243398682	1.211544847	0.359191609	0.195993696	0.448769266	0.065760354	0.327200041	0.027831289	2.966895389
Potra2n10c20153	4	yellow	-0.446441636	-0.620150706	-0.447768359	0.019578553	0.000559515	0.028224278	-4.784976993	2.57E-06	-0.336669245	-0.358109459	-0.434347602	0.085952967	0.066637729	0.033935748	-3.352913245	0.001199487	0.071368401	0.371939307	-0.258520765	0.723530029	0.056083877	0.222561355	0.617815739	0.805045211	0.001339143	0.250410727	0.038715258	0.994710772	0.207745213	0.857461029	0.847337747	0.595210339	0.194574996	0.378934875	0.156819107	0.330783199	0.05126835	0.464298111	2.14842592	0.047519903	-0.448153866	-0.096248812	-0.274855659	0.019059512	0.63295652	0.193657386	-2.435196869
Potra2n10c20154	12	tan	0.368210096	-0.144352942	0.159358858	0.058791472	0.472533503	0.457002042	1.130912281	0.387138021	0.188813672	-0.188978211	0.240412812	0.345577805	0.345149877	0.257803166	0.663545223	0.760472139	-0.204888546	0.203614754	-0.648928261	0.305276893	0.308358921	0.000602478	-2.09833648	0.053813148	-0.198708237	-0.526462925	-0.185351224	0.320410246	0.004787414	0.385883489	-2.778598016	0.008189106	-0.326929825	-0.346388886	0.074979285	0.096014103	0.076730026	0.727687223	-1.819381211	0.103279937	-0.042312985	-0.464331307	-0.134573901	0.834015363	0.014689858	0.530696959	-1.940385637
Potra2n10c20155	7	black	-0.123652147	0.103665691	0.0629135	0.538899533	0.606857807	0.770250127	0.112142787	1.366065288	-0.143811163	-0.134675396	0.057637193	0.474214693	0.503022283	0.789074972	-0.652940407	0.770692046	0.085553953	-0.232089549	0.660935627	0.671350522	0.244059878	0.00043817	1.716602854	0.129077641	-0.102677852	-0.157643809	0.422548816	0.610307712	0.43227196	0.039682786	0.464388003	0.963554676	-0.105292719	-0.233738634	0.232425041	0.601193532	0.240630266	0.274431667	-0.35141117	1.087919855	0.146924626	0.342171782	0.391885392	0.464595513	0.080633853	0.058237574	2.577685354
Potra2n10c20156	15	midnightblue	-0.17189057	0.522957681	0.267747096	0.391271831	0.005128617	0.205902783	1.917470369	0.082767303	-0.219596972	0.261446962	0.340282315	0.271084728	0.18774295	0.103732497	1.088005036	0.414889326	0.313569898	-0.333401033	0.262196512	0.111221354	0.089235717	0.215820447	0.663066655	0.760931798	-0.241960647	-0.12756167	-0.016075552	0.224007529	0.52603889	0.940569442	-1.126403273	0.389992293	-0.360135958	-0.376494574	-0.158737342	0.065002026	0.05290981	0.458781945	-2.665019581	0.011547576	0.263916616	0.12681021	0.237888471	0.183456301	0.528499389	0.26298632	1.805166218
Potra2n10c20158	3	brown	0.266944771	0.646319158	0.617821352	0.17829372	0.000270416	0.001295239	4.963263221	1.04E-06	0.175986141	0.555461275	0.649122804	0.379910104	0.002631675	0.000599442	4.41659612	1.50E-05	-0.451446668	-0.366499618	0.172534249	0.018093045	0.060066928	0.420131882	-2.042095248	0.061713126	-0.065270104	0.152062574	0.296618898	0.746354294	0.448947116	0.159289278	1.081843767	0.418982933	-0.082916166	-0.037335162	0.254051797	0.680949859	0.853320396	0.230943813	0.355641088	1.083164054	-0.292598655	0.097892371	0.275795529	0.138585107	0.627134567	0.192076407	0.180123087
Potra2n10c20159	9	magenta	-0.353069941	-0.498602495	-0.251865044	0.070843305	0.008116809	0.235120504	-3.342444369	0.00124566	-0.305677888	-0.33933738	-0.167159877	0.12100415	0.08334152	0.434971154	-2.388526102	0.02537416	0.219387256	0.186212093	-0.230231711	0.271554188	0.352386048	0.279114077	0.552824108	0.870575788	-0.088260088	0.024339063	0.278146358	0.66155449	0.904084973	0.188160723	0.588428172	0.834367399	0.030545972	0.006812779	0.461145151	0.879781678	0.973096097	0.023324567	1.45853452	0.217039901	-0.142922484	0.010176068	-0.208541696	0.476979015	0.959823149	0.328118545	-0.959189828
Potra2n10c20161	17	grey60	-0.228194579	-0.474727159	-0.283220222	0.252287625	0.012346333	0.179896897	-2.949076331	0.004780879	-0.022488186	-0.159536837	-0.18559825	0.911349477	0.426693625	0.385239424	-1.037935678	0.448950003	0.215977005	0.280987737	0.318547741	0.279261491	0.155678073	0.129244309	2.360733721	0.027358232	0.264866336	0.246865015	0.50950046	0.181826106	0.214468173	0.010987294	3.032995603	0.003632087	0.358728471	0.307467926	0.566794857	0.066134752	0.118731783	0.003878177	3.741694308	0.000274176	0.224006675	0.012009977	-0.165943706	0.26133428	0.952589955	0.438367712	0.238904867
Potra2n10c20163	26	darkorange	-0.27080356	-0.356283629	-0.122974273	0.171863194	0.068138529	0.567005239	-2.21211876	0.04043769	-0.175299838	-0.048480358	-0.220959219	0.38180061	0.810227797	0.299464038	-1.25978283	0.311621573	0.43298713	-0.095841536	0.23842213	0.02407324	0.634402533	0.26188504	1.718999987	0.128421561	0.195241426	0.380190314	0.195929681	0.329097064	0.050439609	0.358853365	2.263988505	0.035362233	0.220921152	0.314938597	0.075765637	0.26813255	0.109586171	0.724938747	1.795136842	0.10894785	0.222158324	0.30310486	0.175919052	0.265393152	0.124326186	0.410929983	2.036954703
Potra2n10c20164	9	magenta	-0.118736861	-0.117662274	-0.281093657	0.555275534	0.558885809	0.183329349	-1.46789211	0.213200298	0.016113166	0.002842106	-0.108193363	0.936420505	0.988774774	0.61480738	-0.239417127	1.216173226	-0.252092057	0.238224703	0.057044451	0.204607965	0.231462403	0.791197142	0.112052616	1.366172532	-0.004039707	0.11634719	0.012580322	0.984045213	0.56331858	0.953475616	0.359801113	1.078493806	-0.061569612	0.396557527	0.044028869	0.760308149	0.040569673	0.838134324	1.152504598	0.373670672	-0.182095724	-0.354801678	-0.46207672	0.363319799	0.069375726	0.023010722	-2.956232811
Potra2n10c20165	4	yellow	-0.313298776	-0.295875059	-0.469573764	0.111547395	0.134017308	0.020607094	-3.196116363	0.002089364	-0.324506282	-0.219348545	-0.466763188	0.098649762	0.271640901	0.021483142	-2.985610646	0.004245191	0.24058681	0.345512939	0.042338271	0.226729977	0.07752876	0.844274079	1.863331144	0.093623537	-0.094025625	0.370069552	0.106261302	0.640865713	0.057428966	0.621175549	1.138128212	0.382600424	0.0042559	0.456354752	0.061000417	0.983191477	0.016727489	0.777061701	1.599976131	0.164405818	-0.012074621	0.037450314	-0.385542211	0.952335053	0.852872835	0.062799375	-1.027649327
Potra2n10c20169	0	grey	-0.173723477	-0.192426364	-0.062790491	0.386163345	0.33625508	0.770687614	-1.239396041	0.3227983	-0.197154418	-0.135308668	-0.012459181	0.324286111	0.500997832	0.953923156	-1.003440913	0.473472258	-0.072051612	0.019714906	-0.173173374	0.720986864	0.922247164	0.418385797	-0.625166492	0.797792687	-0.141207658	-0.173630001	-0.16283677	0.482336455	0.386422942	0.44710887	-1.361655036	0.259960166	-0.061004166	-0.080579709	-0.101362832	0.762446922	0.689493362	0.637439033	-0.684879587	0.740129862	-0.196561242	0.118527894	-0.005225648	0.325773259	0.555976762	0.980666139	-0.245280105
Potra2n10c20173	2	blue	0.072863988	-0.445249032	0.013779015	0.717966673	0.019946873	0.949047991	-1.134027879	0.385174281	0.131944479	-0.367520705	-0.142325499	0.511798728	0.05930297	0.507062827	-1.117926511	0.395397572	0.06235059	-0.219864663	-0.064463941	0.757356967	0.270486248	0.764741791	-0.639816189	0.783438159	0.123108274	-0.233393183	0.191032184	0.540700283	0.241346051	0.37122681	0.194549072	1.268618963	0.22087057	-0.035238575	0.171056978	0.268244938	0.861476801	0.42418297	1.014337465	0.465632629	-0.034040907	0.050954777	0.16890403	0.866142403	0.800728787	0.430124796	0.510735535
Potra2n10c20174	2	blue	-0.422303923	0.057233659	-0.212779802	0.028211024	0.776751541	0.318158754	-1.720210913	0.128091165	-0.472988894	-0.197411108	-0.224431303	0.012714985	0.323643853	0.291738953	-2.679285617	0.011066915	0.198274176	0.018897621	-0.102817683	0.321490101	0.925461414	0.632591348	0.355190935	1.083669833	-0.332743581	-0.051469373	-0.298331535	0.089907387	0.798756731	0.156780332	-1.980488308	0.071473029	-0.277148146	0.022166758	-0.334783358	0.161647325	0.912611772	0.109802691	-1.700486624	0.133559145	-0.139289652	0.519155249	-0.353519137	0.488364833	0.005521829	0.090141387	0.255181561
Potra2n10c20175	1	turquoise	0.343543977	0.602485621	0.218184407	0.079347343	0.000882356	0.305728077	3.646441114	0.000398846	0.24516191	0.351926371	0.283509293	0.217749148	0.07182545	0.179433764	2.573091726	0.015119174	-0.079448525	-0.352444195	-0.008380567	0.693643124	0.071379432	0.968998002	-1.315521636	0.282501976	0.030727293	-0.078531009	-0.212516155	0.8790732	0.69701539	0.318772909	-0.722840094	0.704667197	-0.129218987	-0.228028839	-0.195826087	0.520631856	0.25264171	0.359112569	-1.58240041	0.170337287	0.456947553	0.12675641	-0.09657802	0.016568462	0.528675755	0.653483544	1.529998068
Potra2n10c20176	0	grey	0.026765903	0.22937219	-0.062986832	0.894571374	0.249781142	0.769989352	0.580623202	0.842241647	-0.007117569	0.097201997	0.064881256	0.971892927	0.629577439	0.763261051	0.436886194	0.993290827	0.056374642	-0.171570738	-0.399073198	0.780020644	0.392167161	0.053382322	-1.481577424	0.207679155	0.088658673	0.068910367	0.114899196	0.660116175	0.732703279	0.592915578	0.768380861	0.663391421	0.184284674	-0.041848386	0.365696964	0.357481022	0.835813384	0.078856771	1.455634042	0.218240718	-0.203676471	0.04206397	-0.167746669	0.308209147	0.834978962	0.433337414	-0.933396696
Potra2n10c20177	2	blue	-0.571322037	-0.690473734	-0.272399805	0.001853508	6.72E-05	0.197830296	-5.082111632	5.60E-07	-0.459462476	-0.412160784	-0.258581337	0.015907579	0.032654143	0.222449151	-3.41516016	0.000956168	0.01059672	0.110423716	0.036215634	0.958163745	0.583479419	0.866580933	0.448777534	0.98038822	-0.134004211	0.130519657	0.260317346	0.505172352	0.516407301	0.219249335	0.711308588	0.715339546	0.030221526	0.175114113	0.323652747	0.881049613	0.382313143	0.122881634	1.507183065	0.19764561	-0.281995028	0.087848841	0.044191477	0.154138425	0.663039726	0.837544259	-0.462717237
Potra2n10c20181	2	blue	-0.469754211	-0.763225998	-0.522443668	0.013425325	3.66E-06	0.008817928	-5.939358357	4.29E-09	-0.319466534	-0.500389253	-0.688350925	0.104303633	0.007856671	0.000200489	-4.830645772	2.04E-06	0.189876144	0.195979682	-0.167413627	0.342820144	0.327235317	0.434264262	0.670351554	0.753950565	0.135909567	0.03167108	-0.193531859	0.499080627	0.875387005	0.364880983	-0.044543947	1.446706234	0.271023403	0.209144335	-0.158471655	0.171501805	0.295119375	0.459543921	0.982422899	0.488837324	-0.239782175	0.076990561	-0.062196383	0.228334713	0.70268983	0.772801536	-0.651887773
Potra2n10c20183	2	blue	-0.577296901	-0.7581421	-0.566010683	0.001616796	4.63E-06	0.003938786	-6.501355598	1.19E-10	-0.498779729	-0.620200337	-0.572113194	0.008090686	0.000558778	0.003487525	-5.436858225	8.13E-08	0.410569141	0.293952817	0.011974704	0.033399734	0.136683754	0.955713112	2.16626682	0.045436205	-0.158196199	0.052470733	0.206515481	0.430640109	0.794922747	0.332945946	0.258475079	1.19406042	-0.032359174	0.210735107	0.254537731	0.872701081	0.291377823	0.230022381	1.228932087	0.328645905	-0.056581021	0.313650837	-0.355184468	0.779234905	0.111124157	0.088530761	-0.23216012
Potra2n10c20185	1	turquoise	0.605447205	0.754600493	0.057378006	0.000818995	5.43E-06	0.79000275	5.02046859	7.73E-07	0.488268805	0.550752513	0.232473637	0.009767269	0.002910764	0.274328491	3.970398165	0.000107629	-0.2900553	-0.362824456	0.0344324	0.142207724	0.062880144	0.873097256	-1.866135015	0.093033717	0.073884103	0.094704731	-0.039367653	0.714180017	0.638445617	0.855083625	0.381221952	1.054557842	-0.108427974	-0.044520315	-0.099795834	0.590342318	0.82548416	0.642676578	-0.713994992	0.712845414	0.23135721	-0.101645229	0.102786025	0.245593205	0.61392272	0.63269668	0.665075916
Potra2n10c20186	3	brown	0.380818445	0.317842613	0.272068279	0.050028939	0.106175894	0.198398264	2.863880627	0.006277285	0.1885574	0.212245521	0.154799182	0.346244945	0.287853106	0.47014359	1.595663292	0.165845982	-0.227311686	-0.150378991	-0.386412549	0.254177571	0.454043545	0.062157705	-2.209003297	0.040761617	-0.121683626	-0.447085387	-0.178378642	0.545430591	0.019382066	0.404313817	-2.229971103	0.038624042	-0.207480911	-0.359705988	-0.062151811	0.299063958	0.065346455	0.772960194	-1.863295393	0.093631077	-0.012363937	-0.158400993	0.021601307	0.951194291	0.430035967	0.920196345	-0.438335009
Potra2n10c20190	7	black	0.362677776	0.622739649	0.391881257	0.062994507	0.000522181	0.058240462	4.323832294	2.30E-05	0.329276454	0.550527499	0.300683944	0.093512823	0.002924711	0.153379739	3.614832579	0.000450813	-0.059090035	-0.457294968	0.457084729	0.769699594	0.016475843	0.024733086	-0.259773365	1.192557896	0.10297064	0.180999663	0.100980993	0.609284334	0.36626433	0.638713758	1.101022727	0.406330149	-0.099497343	-0.000952032	-0.07990698	0.621470245	0.996239738	0.710518858	-0.507777307	0.917414289	0.421248508	0.044293118	0.571622234	0.028649208	0.82636139	0.003522135	3.184717666
Potra2n10c20194	2	blue	-0.382550203	-0.254925165	-0.417564917	0.048910328	0.199395029	0.042329639	-3.120344751	0.002709592	-0.168592774	0.019870231	-0.429212386	0.400559419	0.921636432	0.036349771	-1.676799316	0.140372597	0.183749973	-0.080311256	0.062008858	0.358902132	0.690477397	0.773469104	0.47233185	0.95503491	0.220008091	0.54078315	0.214135732	0.270165935	0.003586156	0.315011569	2.981902154	0.004296953	0.420111313	0.623472332	0.253118535	0.029127481	0.000512019	0.232720302	4.102692102	6.13E-05	-0.204612138	0.075988607	-0.066556145	0.305944047	0.706389044	0.75732626	-0.559838601
Potra2n10c20196	1	turquoise	0.325346036	0.664853135	0.437402198	0.097730446	0.000154907	0.032561372	4.558325184	7.73E-06	0.209891459	0.358214497	0.458777573	0.29335837	0.066552174	0.02413776	3.039632874	0.003553	-0.100851974	-0.377583756	0.261341003	0.61670575	0.052172159	0.217377002	-0.714335691	0.712529441	-0.091660058	-0.064410281	0.048588823	0.64932365	0.749589747	0.821620503	-0.319855962	1.123616284	-0.260051321	-0.167560607	-0.065452571	0.190195842	0.403491638	0.761235184	-1.434158422	0.227290589	0.367256518	0.148661671	0.218666192	0.0594999	0.45927347	0.304634711	2.14633813
Potra2n10c20202	6	red	0.009864637	0.444194477	0.326270056	0.961051797	0.020277266	0.119709187	2.323804301	0.030203978	0.14096438	0.389120514	0.286819096	0.483098979	0.044844306	0.174189655	2.394554106	0.024960882	0.234294258	-0.251955655	0.616874928	0.239481942	0.204861271	0.001324105	1.895430027	0.087053181	0.15762949	0.170187884	0.208823831	0.432314308	0.396051688	0.327449733	1.528920197	0.189426343	0.077372713	-0.057837376	-0.039410076	0.701280659	0.774456234	0.854929071	-0.050123863	1.440035525	0.510449856	0.087167461	0.417590257	0.00651906	0.665503297	0.042315839	3.082929765
Potra2n10c20203	8	pink	0.452246895	0.58668123	0.513102026	0.017864357	0.001297635	0.01034362	4.884210969	1.56E-06	0.269868241	0.317739041	0.500323169	0.173406693	0.106296147	0.012778228	3.237639107	0.001807847	-0.284363605	-0.06729825	-0.223302854	0.150560893	0.738739219	0.294235866	-1.653790404	0.147255159	-0.151939633	-0.028528903	-0.197742473	0.449318241	0.887668971	0.35433528	-1.067050092	0.428923825	-0.300168355	-0.075906296	-0.205296702	0.128198516	0.706693226	0.335870074	-1.677545332	0.140153839	0.049120374	-0.182540263	0.052414289	0.807768279	0.362129532	0.8078228	-0.248939754
Potra2n10c20208	3	brown	0.365858036	0.522851545	0.415425236	0.06055085	0.005139261	0.043507702	3.979855767	0.000103436	0.180099693	0.314541403	0.401377245	0.368692478	0.11005885	0.051894415	2.617187191	0.013298656	-0.436364915	0.081030157	-0.007898926	0.022872878	0.687843318	0.97077896	-1.137188645	0.383189149	-0.133767723	-0.246813359	-0.201948199	0.505930996	0.214567192	0.343982685	-1.670491882	0.142233126	-0.296985731	-0.461057633	-0.297217569	0.13249395	0.015499779	0.158409059	-3.153353092	0.002421097	0.010842418	-0.37938559	0.14755462	0.957194582	0.050969602	0.49141574	-0.718981504
Potra2n10c20209	26	darkorange	-0.390308625	-0.300182363	-0.215510304	0.044138474	0.128179838	0.311840606	-2.676800085	0.011149346	-0.247634932	-0.131360464	-0.258263035	0.212995992	0.51368528	0.223039201	-1.827026984	0.101543568	0.224663055	-0.283686855	0.463088531	0.259902651	0.151576945	0.022673714	1.175125726	0.359916629	0.166950064	0.297894112	0.289844839	0.405231756	0.131257433	0.169489581	2.181390224	0.043731849	0.258914839	0.338549674	0.125694045	0.192209545	0.084106134	0.558393583	2.124466678	0.050446709	0.044974681	0.317285251	0.053869277	0.823730426	0.106824219	0.802589271	1.224598721
Potra2n10c20211	3	brown	0.124669574	0.559236036	0.392521485	0.535538456	0.002424814	0.057794631	3.308615498	0.001406378	-0.091896429	0.246859577	0.384468709	0.648476589	0.214478597	0.063597827	1.559157204	0.178438766	-0.063438703	-0.244515842	0.235910562	0.753250709	0.219002588	0.267093897	-0.252716478	1.20073097	-0.240570254	-0.153643253	-0.059217737	0.22676292	0.444190066	0.783423356	-1.31596946	0.28227644	-0.316336603	-0.134620866	-0.167459409	0.107934451	0.503196793	0.434136789	-1.79440066	0.109123863	-0.001085586	0.149708908	0.351541902	0.995712238	0.456080456	0.092082016	1.426699115
Potra2n10c20212	1	turquoise	0.0868658	0.488699629	0.368754887	0.666595055	0.009693256	0.076198856	2.841880873	0.006727237	0.050189864	0.583502745	0.310255709	0.803662315	0.001399008	0.140080687	2.941464191	0.004899969	-0.016928231	-0.273775823	0.382336019	0.933211305	0.167022357	0.065207188	0.230888729	1.226101871	-0.076763017	0.259931454	-0.058175413	0.703529345	0.190407542	0.787149262	0.388226189	1.046772981	-0.177326969	0.086971816	-0.227265786	0.376232248	0.66621129	0.285525697	-0.892041421	0.558556097	0.226877673	-0.038188824	0.393548201	0.255110011	0.850003539	0.057085172	1.682752395
Potra2n10c20214	1	turquoise	0.417656225	0.350609151	0.417655205	0.030182011	0.072969664	0.042280486	3.545775185	0.00058719	0.206336405	0.033186816	0.384809306	0.301797078	0.869472262	0.063343658	1.798776064	0.108081167	0.187643565	-0.282720759	0.01952313	0.348630138	0.153035891	0.927853409	-0.237944747	1.217885923	-0.072737627	-0.415659207	-0.155847371	0.718436177	0.031062297	0.467105519	-1.913045511	0.08361334	-0.283310905	-0.643779233	-0.245233104	0.152143498	0.000291044	0.24809003	-3.725970898	0.000291847	0.456121814	0.225409528	0.280691336	0.016790321	0.258280725	0.183983768	2.864594964
Potra2n10c20215	4	yellow	0.099007275	-0.150585721	-0.157237678	0.623197597	0.453416101	0.46309153	-0.580649738	0.842214815	0.244190922	0.100974565	-0.155271951	0.219634801	0.616275316	0.46877206	0.58803129	0.834766936	-0.10615936	0.109947263	-0.295185737	0.598185614	0.585114656	0.161410398	-0.812815227	0.624486006	0.1922279	-0.079383259	-0.407966753	0.336763247	0.693882815	0.047816569	-0.840766865	0.60071783	0.200274965	0.099879635	-0.323481324	0.316531089	0.620124133	0.123091525	-0.033263116	1.46019715	-0.17902003	-0.069567664	0.057667448	0.371617812	0.73024671	0.788966688	-0.567227468
Potra2n10c20216	4	yellow	-0.115546977	-0.349384063	-0.296587333	0.56602363	0.074046359	0.159335783	-2.216010181	0.040036207	-0.051505295	-0.364292886	-0.418931709	0.798619115	0.061744103	0.041590337	-2.459898769	0.020846431	-0.003355478	0.018898565	-0.293923976	0.986747314	0.925457704	0.163294188	-0.77526218	0.657277129	0.098478143	-0.055689286	-0.180121137	0.625064825	0.782631478	0.399662704	-0.368871823	1.068334899	0.189505102	0.053562079	-0.128245374	0.343781685	0.790749513	0.550369445	0.359303023	1.07905262	-0.413680433	0.04044765	-0.129712774	0.031954811	0.84123914	0.54577841	-1.506723926
Potra2n10c20218	1	turquoise	0.327573176	0.57518447	0.349664529	0.09532341	0.001697317	0.093953344	3.861900731	0.000168762	0.273395697	0.377298731	0.367641479	0.167636035	0.052364409	0.077158637	3.000052758	0.004048993	0.177720419	-0.274192049	0.282087916	0.375156953	0.166352219	0.181718962	0.49142042	0.934693687	0.127254256	0.049395288	0.025178092	0.52704479	0.806712355	0.907034108	0.580258868	0.842610091	0.046724395	0.059142562	-0.027248244	0.816984774	0.769500313	0.899426757	0.232102482	1.224687626	0.35254184	0.296561248	0.168566899	0.071295567	0.133074663	0.431059277	2.406805774
Potra2n10c20223	0	grey	-0.096184318	0.209017252	-0.043708216	0.633185417	0.295419576	0.839298151	0.215446369	1.244128982	0.079016443	0.089385383	-0.101854273	0.695230507	0.657496838	0.635799886	0.210518748	1.249894231	0.173744365	-0.29184629	-0.359248413	0.386105348	0.139649713	0.084690899	-1.379286301	0.251709748	0.043616531	-0.043196735	-0.309621344	0.828974951	0.830597461	0.140935644	-0.865692661	0.579988088	0.073313262	-0.166281825	-0.081440072	0.716298162	0.407141128	0.705204777	-0.493525959	0.932461503	0.033354692	-0.059976554	-0.032503904	0.868817591	0.766338169	0.880153411	-0.165075022
Potra2n10c20226	1	turquoise	0.442469177	0.56026473	0.312767435	0.020827451	0.002370921	0.136731956	4.076349669	6.86E-05	0.294347257	0.535432969	0.4009609	0.136133497	0.004000754	0.052160866	3.751453764	0.000263718	-0.266278838	0.043399063	0.304985051	0.179420241	0.829815381	0.14729761	0.190740624	1.273093215	-0.053701571	0.179291246	-0.064649766	0.790216509	0.370881689	0.764082336	0.192735263	1.270749457	-0.262689565	0.085225906	-0.215777047	0.185577541	0.672541638	0.31122754	-1.123555604	0.391802399	0.231048391	-0.348503894	0.186874038	0.246241687	0.074827404	0.381922835	0.141291397
Potra2n10c20227	1	turquoise	0.293738248	0.471708121	0.306150472	0.136983761	0.012992419	0.145679552	3.208987967	0.001998046	0.233145264	0.309559807	0.303017807	0.241860612	0.1161162	0.150057818	2.456742662	0.021030462	0.054396912	-0.279572238	0.353510993	0.78756096	0.157860134	0.090149317	0.32853536	1.11376037	0.068331326	-0.011378797	-0.120016506	0.734869505	0.95507903	0.576437043	-0.161866081	1.307116971	-0.10172861	-0.152883669	-0.307054963	0.613630491	0.446472654	0.144432515	-1.598736103	0.164818878	0.547115071	0.341508485	0.309866588	0.003143342	0.0812614	0.140604679	3.667945392
Potra2n10c20228	1	turquoise	0.475399873	0.642624869	0.361952686	0.012206067	0.000300866	0.082206035	4.72074182	3.52E-06	0.350341307	0.405596023	0.412300565	0.073204032	0.03581777	0.045274142	3.485458469	0.000736942	-0.110551262	-0.247922829	0.102694256	0.583042004	0.212447258	0.633002054	-0.772283303	0.659919978	-0.039401377	-0.12856175	-0.136003997	0.845296519	0.522772886	0.526297929	-0.857588825	0.586679322	-0.226856802	-0.308596562	-0.236788317	0.255154908	0.117315264	0.265266005	-2.240958607	0.037543135	0.443895977	-0.134138703	0.139845309	0.020371595	0.504741155	0.514568382	1.368817591
Potra2n10c20229	14	cyan	0.025527436	-0.015154241	-0.112176571	0.899424665	0.940197375	0.601763787	-0.275101994	1.174856819	0.130945141	0.146127358	-0.000615862	0.515028967	0.467048955	0.997721228	0.803396221	0.632618638	0.322463906	0.173431762	0.567364992	0.100912663	0.386973815	0.003834608	3.214034266	0.001963261	0.229644931	0.509695931	0.079181011	0.249202963	0.006612146	0.713039841	2.513112437	0.017950678	0.278890619	0.53991903	-0.154107576	0.158918601	0.003650525	0.472153682	2.150033015	0.047328905	0.285149362	0.002124738	0.096294539	0.149387303	0.991607988	0.654438897	1.114332484
Potra2n10c20230	4	yellow	0.093143227	-0.321189568	-0.48514349	0.644015627	0.102344122	0.016263135	-2.125952298	0.050260847	0.149153591	-0.257379432	-0.538693886	0.457772151	0.194953382	0.006609264	-1.957348908	0.075459692	0.050418127	0.316870755	0.018274948	0.802786626	0.107308268	0.932455377	1.142492429	0.379874087	0.147454345	0.175268204	-0.017159294	0.462969129	0.381887881	0.936570509	0.893551972	0.55734248	0.222418791	0.426117696	0.021878209	0.264818729	0.026672571	0.919176601	2.026123035	0.064128267	-0.173234244	0.225950622	-0.211245736	0.387523131	0.25710917	0.321742405	-0.422263226
Potra2n10c20231	2	blue	-0.22818778	-0.102367965	-0.250870811	0.252302145	0.611391634	0.237035821	-1.661252318	0.144994173	-0.131275531	-0.070413836	-0.271322884	0.513959922	0.727088066	0.199679313	-1.338380036	0.271158875	0.164702931	0.071016946	-0.134209288	0.41167248	0.724839389	0.531821291	0.319534498	1.123981854	0.079392389	0.216628269	0.376052861	0.693849284	0.277778935	0.07013031	1.935984097	0.079304473	0.171230176	0.493478585	0.500464216	0.393121802	0.008903225	0.012748992	3.549138733	0.00057974	0.220178139	-0.035624169	-0.416791958	0.269786488	0.859975651	0.042752285	-0.658526461
Potra2n10c20233	0	grey	0.192494181	0.17347399	-0.021337931	0.33608154	0.386856432	0.921166389	1.010803147	0.468165985	0.079177398	0.323597856	0.005033759	0.694639042	0.099651533	0.981375971	1.21164514	0.338472371	0.086223376	0.158071533	0.339188431	0.668922293	0.431008098	0.104919797	1.666099711	0.143540334	-0.17682266	0.271226734	0.391565167	0.377613128	0.171168037	0.058461552	1.407355282	0.238983096	-0.140941861	0.294021205	0.17548094	0.483169593	0.136588235	0.41211472	0.945160701	0.516865259	0.259181914	-0.281144822	-0.027733088	0.191735005	0.155437251	0.897646283	-0.143518084
Potra2n10c20234	13	salmon	-0.119327097	0.249496487	-0.026723303	0.553297087	0.20946479	0.901355015	0.317262064	1.12656714	-0.13341549	0.191102841	-0.007061321	0.507061988	0.339652708	0.973876478	0.15196352	1.318823562	0.016832854	0.097076063	-0.234963493	0.933586786	0.630023465	0.269075142	-0.318680678	1.124953002	-0.196159186	0.011712788	-0.235801581	0.326783615	0.953761876	0.267321407	-1.190684699	0.35066608	-0.149270591	0.052101392	-0.224318784	0.457415454	0.796336335	0.291987327	-0.901577069	0.550922365	-0.045758894	-0.426983739	-0.163793853	0.820705518	0.026332864	0.444406407	-1.896716369
Potra2n10c20235	1	turquoise	0.483968421	0.458362857	0.566848703	0.010532282	0.016193815	0.003874045	4.69516626	4.00E-06	0.348599733	0.203229545	0.549752187	0.074742053	0.309294747	0.005387623	3.318920271	0.001355493	-0.065993115	-0.062392661	0.015759263	0.743636899	0.757198082	0.941736791	-0.328449535	1.113857692	0.039701558	-0.265836981	-0.026432836	0.844132039	0.180170441	0.902422212	-0.743218388	0.686024209	-0.162070167	-0.335463453	-0.085820844	0.419290481	0.087153289	0.690094203	-1.712390559	0.130237077	0.378978817	-0.04403232	0.165119717	0.051239164	0.827368605	0.440677001	1.475514121
Potra2n10c20239	3	brown	0.47703206	0.505460861	0.364974344	0.011871241	0.007156132	0.079494982	4.141539938	5.17E-05	0.353235585	0.266535905	0.43417424	0.070701903	0.178984788	0.03401511	3.11336977	0.002774462	-0.170016248	-0.20300845	-0.059327221	0.396535339	0.309832672	0.783032262	-1.250745719	0.316540897	-0.026834893	-0.218407767	-0.050467976	0.894301122	0.27375373	0.814836089	-0.855079589	0.588760632	-0.172927276	-0.335352997	-0.020395652	0.38837772	0.087263876	0.924637798	-1.566540417	0.175833232	0.176235058	0.003653311	0.030869477	0.379225768	0.985571118	0.886140555	0.60828195
Potra2n10c20240	2	blue	-0.090654777	-0.465731162	-0.046673644	0.652930932	0.014354374	0.828547767	-1.845572624	0.097431427	-0.104125157	-0.520167174	-0.168476862	0.605255973	0.005414774	0.431309033	-2.426717181	0.022854192	0.116200125	0.221782433	-0.483104909	0.563815283	0.266223545	0.016785181	-0.439182773	0.99079366	-0.083539418	-0.010916904	0.010117124	0.678677296	0.956900781	0.962578014	-0.245838293	1.20871112	-0.045264842	-0.036094793	0.143608082	0.822610913	0.858144113	0.503202576	0.156599838	1.313340345	-0.010276048	0.325488221	-0.239192248	0.959428729	0.097575427	0.260301025	0.284871858
Potra2n10c20241	7	black	0.200631796	0.603298136	0.400988818	0.315651652	0.000864563	0.052142966	3.753440794	0.000261636	0.184301696	0.465050335	0.340962964	0.357435834	0.014516738	0.102998749	2.954180538	0.004702508	0.087195034	-0.362024096	0.494367481	0.665403537	0.063506127	0.01406396	0.624923159	0.798032238	0.054285401	0.129708029	0.109866044	0.787986669	0.5190415	0.609315837	0.832143267	0.607992124	-0.131263039	-0.102593474	-0.108068809	0.514000324	0.610602766	0.615217109	-0.972129405	0.496479263	0.504090625	0.164582855	0.470506388	0.007340005	0.412018238	0.020322879	3.464006663
Potra2n10c20242	4	yellow	-0.158453548	-0.17452216	-0.266695513	0.429881003	0.383949352	0.207757658	-1.710423257	0.13078145	0.022200566	0.045854026	-0.292343161	0.912478994	0.820338739	0.165675999	-0.618894266	0.803979024	0.068106309	0.273762273	-0.559713153	0.735711844	0.167044206	0.004455125	-0.704713466	0.721482854	0.22297601	0.290332927	-0.260173264	0.263592564	0.141809004	0.219513732	0.796481559	0.638628285	0.327477518	0.42048524	-0.071498057	0.09542587	0.028969512	0.739893651	2.081624023	0.056065238	-0.185767861	-0.129659526	-0.339448925	0.353556495	0.519199123	0.104636152	-1.876179181
Potra2n10c20245	2	blue	-0.189886522	-0.402681823	-0.376818947	0.342793275	0.037298529	0.069515322	-2.860399684	0.006346611	0.108634717	-0.034549222	-0.401842486	0.58962976	0.864161681	0.051597923	-0.938122649	0.522272075	0.278036473	0.074469904	-0.001043968	0.160252081	0.712008504	0.996137188	1.036867609	0.449696342	0.463285299	0.354236234	0.190606164	0.01494475	0.069852318	0.372314642	3.039126202	0.003558982	0.552980857	0.37787909	0.212887896	0.002775686	0.05197354	0.317907161	3.530659955	0.000621786	0.050662347	0.188121485	-0.074721974	0.801849979	0.347381504	0.728587294	0.493254749
Potra2n10c20250	2	blue	-0.067783594	-0.069937437	-0.488342276	0.736920428	0.728865867	0.015470754	-1.843954037	0.097784758	0.08441533	-0.041917282	-0.207137812	0.675488093	0.835546701	0.331458748	-0.445975713	0.983422185	0.027474521	0.010025724	-0.029346427	0.8917961	0.960416272	0.891725163	0.028781494	1.465558291	0.196207474	-0.012464909	-0.084772417	0.326662168	0.950796184	0.693700349	0.307741124	1.137418987	0.321320885	0.068432325	-0.112125518	0.102195917	0.734491517	0.601930234	0.854569679	0.589184129	-0.077560701	0.101805289	-0.405342412	0.700587815	0.6133618	0.049409499	-1.093954708
Potra2n10c20254	2	blue	-0.200835518	-0.422243496	-0.348495489	0.315150237	0.028235965	0.095132852	-2.872985606	0.00609919	0.018647707	-0.180607321	-0.454242148	0.926444515	0.367321729	0.025759279	-1.800327341	0.107713449	0.286874292	0.239202829	0.044950287	0.146833985	0.229494828	0.834791838	1.678013244	0.14001677	0.369520627	0.411915677	0.078791495	0.057828599	0.032768082	0.714393667	2.597644589	0.014079839	0.502932274	0.501023014	0.053467716	0.00749853	0.0077661	0.804032856	3.331598741	0.00129523	-0.123252585	-0.020342058	-0.192461801	0.540222197	0.919781483	0.367589741	-0.944119563
Potra2n10c20255	4	yellow	0.026786801	0.131913471	-0.334362291	0.89448951	0.511898809	0.110278024	-0.481282791	0.945473289	0.081281744	0.262737791	-0.340115008	0.686922332	0.185493851	0.103913446	0.052591332	1.437086285	0.015750148	0.12308966	-0.543485488	0.937850154	0.540761962	0.006054214	-1.246809953	0.318700785	0.172837002	0.330351935	-0.05358966	0.388629246	0.092382992	0.803594408	1.349536163	0.265747219	0.326447271	0.366954668	0.150239352	0.096534628	0.059725527	0.483477038	2.499227769	0.018669643	-0.286857381	-0.509600822	-0.430865833	0.146858865	0.006623969	0.035558105	-3.723179322
Potra2n10c20257	2	blue	0.146074613	-0.084227695	-0.272172057	0.467211504	0.676170814	0.198220352	-0.575101801	0.847833675	0.323349177	0.141510375	-0.249730751	0.099927088	0.481388485	0.239244646	0.688548699	0.736660971	0.332692965	0.184857606	-0.166508204	0.089959255	0.355961999	0.436789404	1.083092674	0.418150936	0.636507812	0.382267386	0.075220422	0.000357928	0.049091653	0.726844046	3.538262143	0.000604155	0.630048524	0.546453303	0.157275564	0.000428267	0.003187319	0.4629824	4.340460436	2.13E-05	0.151888951	0.022397315	-0.221899909	0.449471283	0.911706317	0.29735867	-0.104521428
Potra2n10c20258	2	blue	-0.064252505	-0.140305765	-0.432311633	0.750183899	0.485166406	0.034877119	-1.846549787	0.097218626	0.034297102	0.032831075	-0.404127739	0.865144005	0.870859841	0.050160648	-0.96672487	0.500522386	0.185662023	-0.022812836	-0.339887044	0.353835693	0.910074737	0.104160373	-0.482158726	0.944539792	0.00133067	0.246457839	-0.300683051	0.994744238	0.215249523	0.153381021	-0.109958349	1.368663611	0.037445164	0.261527432	-0.168521652	0.852892852	0.187602193	0.431184779	0.4203112	1.011387194	-0.04533956	0.044489308	-0.479700186	0.822322687	0.825603871	0.017687497	-1.41765278
Potra2n10c20259	6	red	0.2398668	0.37774571	0.345017006	0.228165583	0.052063168	0.098707702	2.827747368	0.007031518	0.299050906	0.377918855	0.315006326	0.129694949	0.051946843	0.133795728	2.92141941	0.005226606	0.137669919	-0.257990961	0.598793393	0.493485247	0.193857343	0.001991452	1.509938047	0.19658885	0.190298243	0.304543513	0.084269573	0.341728256	0.122460615	0.695432216	1.692809465	0.135737611	0.059994825	0.114338114	-0.180358352	0.766268934	0.570121142	0.399031847	0.011099381	1.486716236	0.560125005	0.282763606	0.4755848	0.002378181	0.152970975	0.018830467	4.067242986
Potra2n10c20261	2	blue	-0.237356862	-0.257161802	-0.1388605	0.233217516	0.195344465	0.517563426	-1.836400831	0.099447595	-0.09279699	-0.311504796	-0.328373031	0.645253241	0.113722628	0.117203709	-2.122239945	0.050726391	0.33577551	0.025505765	0.087453875	0.086841438	0.899509622	0.684490306	1.319487805	0.280509127	0.313224691	0.136690668	0.068330183	0.111636611	0.496593954	0.751054626	1.518050172	0.193502627	0.4674493	0.3034683	0.068258791	0.013951299	0.123852944	0.751306724	2.552664442	0.016035365	0.020897611	0.59671581	0.113344422	0.917597901	0.001018115	0.597961626	2.354773168
Potra2n10c20262	7	black	0.295625902	0.619085276	0.154475414	0.13436078	0.000575543	0.471084046	3.389971459	0.001048499	0.27315078	0.496327663	0.125707519	0.168032271	0.008458433	0.558351067	2.722894512	0.009706908	0.151623806	-0.445119447	0.552269534	0.450272382	0.019987233	0.005137767	0.742922092	0.686293275	0.161485796	0.127867407	0.081779021	0.420991864	0.525039396	0.704031689	1.063393566	0.431405264	-0.028493487	-0.07144797	-0.110298135	0.887807555	0.723233696	0.607900556	-0.588789373	0.834003864	0.542530518	0.185187249	0.418127299	0.003458947	0.355089745	0.042024204	3.501412607
Potra2n10c20265	4	yellow	-0.346312067	-0.662485782	-0.127850164	0.076799822	0.000166683	0.55160895	-3.692362697	0.00033327	-0.359528358	-0.440902183	-0.003817676	0.065489157	0.021337672	0.985874758	-2.463194454	0.020655781	0.133480837	0.205494	-0.028359436	0.506852073	0.303818707	0.895346873	0.912599141	0.54218011	-0.258713018	-0.030222684	-0.016751171	0.192568678	0.881045087	0.938076283	-0.89684426	0.55470304	-0.180540634	0.077882147	-0.088296547	0.367501632	0.69940364	0.681604882	-0.54140173	0.882346072	-0.144072609	0.063304897	-0.134346066	0.473403017	0.753755307	0.531399388	-0.601849254
Potra2n10c20266	0	grey	-0.35513345	0.20077971	-0.200370158	0.069097256	0.315287548	0.347845856	-1.034330959	0.451472203	-0.498880781	0.056890364	-0.14816793	0.008075824	0.778057556	0.489596477	-1.821215919	0.102861062	0.164345783	-0.210789928	-0.106332938	0.412701356	0.291249418	0.620938958	-0.428034919	1.002938547	-0.261431392	0.1090403	0.131089275	0.187770193	0.58823296	0.541487895	-0.099547395	1.381055488	-0.207866412	0.072470928	0.329329058	0.29814687	0.719427449	0.116077443	0.526985412	0.897305578	0.087572817	0.447538052	-0.232503435	0.664037295	0.019244873	0.274265239	1.002409625
Potra2n10c20269	2	blue	-0.282511828	-0.497732489	-0.368147668	0.153352722	0.008246069	0.076721163	-3.461383801	0.000806109	-0.081764544	-0.463998083	-0.361091424	0.685156167	0.014770665	0.082991378	-2.710858564	0.010066387	0.446845024	0.139577758	0.220423457	0.01945524	0.487456876	0.300667253	2.40025186	0.024575692	0.031853498	-0.193334474	0.04052472	0.874674817	0.333935782	0.850870149	-0.36343665	1.074418092	0.022480519	-0.04713884	0.012435497	0.911379581	0.815388814	0.954010652	-0.037595209	1.455015642	0.188567301	0.363542154	-0.09659454	0.346219154	0.062322894	0.653427885	1.388283677
Potra2n10c20270	2	blue	-0.362686647	-0.481149261	-0.430468366	0.062987586	0.011060423	0.035747151	-3.857898359	0.000171549	-0.159377192	-0.244739392	-0.47341243	0.427162537	0.218568329	0.019457577	-2.578338197	0.014891517	0.348460258	0.252913589	0.133360116	0.074866289	0.203086864	0.534444168	2.159479802	0.046219444	0.245059235	0.370660276	0.230268483	0.217948024	0.057001312	0.279035161	2.480565245	0.019676138	0.356718452	0.577249829	0.239836576	0.067778769	0.001618554	0.258980486	3.639919022	0.000409086	-0.089145632	0.258590247	-0.12763514	0.658360556	0.192787371	0.552283869	0.158266572
Potra2n10c20273	7	black	0.26283542	0.465474078	0.310728617	0.185324509	0.014415506	0.13944575	3.102920943	0.002874312	0.26922854	0.437628169	0.265046484	0.174467932	0.022436683	0.21068899	2.88687111	0.005836404	-0.059835991	-0.511514837	0.62605685	0.76687087	0.006389453	0.001066002	0.186815906	1.277707463	0.105641072	0.161135059	0.132517623	0.599983705	0.422014851	0.537052397	1.136330698	0.383727282	-0.043214228	0.036684489	-0.121771439	0.830529838	0.855850192	0.570832563	-0.350283122	1.089189346	0.403968574	0.248002252	0.519154193	0.036638794	0.212296045	0.009332292	3.525396549
Potra2n10c20274	2	blue	-0.488191192	-0.743039183	-0.445596209	0.009780652	9.02E-06	0.029092424	-5.601555083	3.19E-08	-0.256522233	-0.361223754	-0.450961517	0.196496901	0.064136914	0.026985849	-3.165309773	0.002323769	0.134914026	0.190212335	-0.033012272	0.502258952	0.341950314	0.878292467	0.85828774	0.586100397	0.161056988	0.205232888	0.097957798	0.422242745	0.30444704	0.648841147	1.336130883	0.272259746	0.327828055	0.349469393	0.138423267	0.09505081	0.073970972	0.518895842	2.413103595	0.023725985	-0.252780672	-0.001780098	-0.155243732	0.203332441	0.992969165	0.46885387	-1.174849634
Potra2n10c20275	1	turquoise	0.436923786	0.448409611	0.373182404	0.022679058	0.018982963	0.072471579	3.807529939	0.000210543	0.33504116	0.189927211	0.318554524	0.087576654	0.342687933	0.1292357	2.454779191	0.021145672	0.006762195	-0.193752546	-0.011318413	0.973295784	0.332871296	0.958138187	-0.577606972	0.845294248	0.122108185	-0.058045092	0.026630421	0.544018899	0.773666935	0.901696251	0.258646027	1.193862551	0.003541681	-0.324539061	-0.013444169	0.986011959	0.098613756	0.950284674	-0.998189674	0.477281089	0.41366928	0.03278766	0.039132478	0.031959899	0.871029208	0.85594049	1.47096625
Potra2n10c20276	4	yellow	-0.265829703	-0.305267272	-0.35157166	0.180182816	0.121529878	0.09205258	-2.690991595	0.010685998	-0.1856746	-0.457478498	-0.432186988	0.353802509	0.016427087	0.034935417	-3.221361894	0.001913744	0.082807336	0.567344795	-0.195755	0.681346966	0.002027123	0.359290499	1.560463499	0.177975584	0.207617526	-0.120243816	-0.423441722	0.298738755	0.55023073	0.039222686	-0.964312213	0.502334129	0.399283563	0.021040405	-0.363023737	0.039086547	0.917036746	0.081237225	0.25122403	1.20246136	-0.083906439	0.10055366	-0.217150994	0.677340307	0.617753686	0.308081458	-0.549091522
Potra2n10c20282	15	midnightblue	-0.043341702	0.474356403	0.057472868	0.830037091	0.012424209	0.789663154	1.519244261	0.193051536	0.0480005	0.40146557	0.041891289	0.812073005	0.037930806	0.845898872	1.480189883	0.208233869	0.20883501	-0.343636333	0.305027806	0.29585041	0.07926132	0.147238026	0.430962316	0.999743656	0.155082777	-0.035715636	-0.248558957	0.439881427	0.859619632	0.241528978	-0.339319112	1.101554019	0.231346625	-0.210892979	-0.356089098	0.245615414	0.291008143	0.087664936	-0.946381039	0.515931409	0.221262757	-0.114205052	0.43565171	0.267374339	0.570572974	0.033343451	1.582584402
Potra2n10c20283	3	brown	0.519569102	0.273623538	0.307388943	0.005477832	0.167268016	0.143973979	3.332802473	0.001289639	0.326376054	0.349371877	0.431332134	0.096611628	0.074057129	0.035337331	3.280650065	0.001553522	-0.17513608	0.15773266	-0.243632162	0.3822525	0.432009254	0.251289216	-0.724970404	0.702705281	-0.05774443	0.080003623	-0.008588998	0.774809492	0.691605655	0.968227336	0.041306059	1.450577854	-0.201520312	0.153685059	0.086448561	0.313468383	0.44406462	0.687938243	0.092071841	1.389961442	0.203273066	-0.306919026	-0.240718969	0.30918893	0.119425222	0.257179056	-0.985335991
Potra2n10c20284	12	tan	0.187725658	0.179634543	0.236112363	0.348415468	0.369951146	0.266672942	1.72436099	0.126964043	0.040476476	-0.06551247	0.163156902	0.84112741	0.745443043	0.446203964	0.373335282	1.063348381	-0.266455188	-0.074788156	-0.524664854	0.179121438	0.71082969	0.008484093	-2.582617081	0.014708113	-0.086347082	-0.496633664	-0.036699178	0.668473926	0.008411789	0.864815392	-1.922093468	0.081890997	-0.023776355	-0.501404178	0.181238558	0.906292777	0.007712051	0.396695876	-1.163490776	0.366945658	-0.303027171	-0.225219348	-0.309805438	0.124427518	0.258693319	0.140687151	-2.432069089
Potra2n10c20285	0	grey	0.124107931	0.396984918	0.324069313	0.53739262	0.040334234	0.122372672	2.483147088	0.019534095	0.151667463	0.478611698	0.148260013	0.450140425	0.011554502	0.489323625	2.350224201	0.028143159	0.116961003	-0.186698479	-0.296536594	0.561247613	0.351107178	0.159410557	-1.034046873	0.451671377	0.121859817	0.229590319	-0.114428589	0.544844533	0.249318664	0.594441025	0.717096839	0.709971519	0.037701715	0.345980619	-0.147457836	0.851895875	0.077101519	0.491703136	0.748380375	0.681346135	0.021837628	-0.204650014	0.104747731	0.91390453	0.305852573	0.626182884	-0.251482538
Potra2n10c20287	2	blue	-0.578964454	-0.726467005	-0.572398098	0.001555581	1.78E-05	0.003467572	-6.330293547	3.67E-10	-0.400573799	-0.470146062	-0.555785248	0.038399809	0.013337562	0.004805149	-4.395077992	1.66E-05	0.28280762	0.248401441	-0.102300987	0.15290431	0.211537141	0.634311356	1.293656689	0.293676048	0.051219222	0.12632776	0.04895191	0.79971522	0.530081962	0.820308646	0.64729064	0.776165787	0.244522878	0.279012653	0.118292223	0.218988911	0.158728727	0.581967026	1.869691056	0.092290098	-0.178822652	0.255939067	-0.27226434	0.372154063	0.197551771	0.19806224	-0.522566083
Potra2n10c20290	6	red	0.014156857	-0.217325379	0.284628477	0.944127057	0.2761976	0.177648447	0.196005394	1.266908916	0.072322781	0.137530652	0.268900551	0.719978276	0.493926765	0.203881117	1.355232149	0.263015407	0.299104737	-0.250384546	0.393985475	0.129622571	0.207794321	0.05678507	1.280081473	0.300774725	0.257711726	0.429764454	0.543011071	0.194357286	0.025265755	0.006107369	3.735480094	0.000281036	0.199660103	0.327970358	0.448292954	0.318050002	0.094898868	0.028017754	2.874089854	0.006077905	0.476197713	-0.225238717	0.239788025	0.012041432	0.25865128	0.259079841	1.496188199
Potra2n10c20294	4	yellow	-0.165694489	-0.66078418	-0.203830898	0.408823485	0.000175627	0.339407158	-3.335257484	0.001278307	-0.166761242	-0.511154696	-0.204404282	0.40577077	0.006433036	0.338020906	-2.676343922	0.011164534	-0.053730456	0.468663107	-0.456539019	0.790106147	0.013672225	0.024927495	-0.022620643	1.472929316	-0.077662939	0.022124748	0.12388288	0.700211104	0.912776766	0.564121726	0.176441681	1.289920442	0.037999869	0.278633395	0.349974622	0.850737499	0.159319343	0.093642311	1.9254848	0.081253104	-0.384811012	0.126908044	-0.510329726	0.047479729	0.528178741	0.010836233	-2.327888283
Potra2n10c20295	0	grey	0.067657188	0.542397744	0.202111617	0.737393992	0.003468476	0.343584084	2.504405648	0.018398597	0.152848369	0.344912783	0.149952394	0.446578886	0.07807967	0.484322463	1.892122016	0.087712088	0.01017362	-0.268589557	-0.260414871	0.959832805	0.175532515	0.219070493	-1.487307373	0.205400472	0.056816702	0.022518425	0.178236742	0.778337865	0.911230733	0.404693902	0.717086859	0.709980756	-0.025127945	-0.061837838	0.153298217	0.900990949	0.759294196	0.474511594	0.167140171	1.300889638	0.100832723	0.160597187	-0.235560908	0.616773355	0.423586304	0.267824276	0.109614324
Potra2n10c20296	0	grey	-0.391851994	0.40253931	0.2433525	0.043234758	0.037372177	0.251850802	0.709124562	0.717370773	-0.503586375	0.211249061	0.13668367	0.007408664	0.290175412	0.524213323	-0.607929256	0.814851592	-0.061674194	-0.257531433	0.236580204	0.759912762	0.194680554	0.265698667	-0.285782504	1.162567064	-0.57722329	0.141693745	0.181714683	0.001619545	0.480814718	0.395435498	-0.990897885	0.482603168	-0.595546179	0.046768215	0.054171397	0.001047742	0.816815997	0.801503584	-1.698990235	0.133981535	-0.074735396	0.183193211	0.304331949	0.711025071	0.36038541	0.148209935	1.169818381
Potra2n10c20300	5	green	-0.246889173	-0.598026782	-0.509154593	0.214421876	0.000985775	0.011050809	-4.240589037	3.34E-05	-0.201993987	-0.367996776	-0.401760254	0.312308288	0.058949378	0.051650232	-2.858749801	0.006379711	-0.192242331	0.370031369	-0.413464535	0.336726281	0.057456694	0.044609678	-0.631500145	0.791570332	-0.103696406	-0.168573406	-0.155664962	0.60675067	0.400614328	0.467633484	-1.216742883	0.335553086	-0.0120878	0.062791749	0.111307773	0.952283087	0.755691365	0.604598886	0.449283815	0.979840398	-0.420363277	-0.414954377	-0.370960848	0.02902096	0.031377876	0.074324035	-3.623255368
Potra2n10c20302	5	green	-0.030645906	-0.17812304	-0.114970797	0.879391192	0.374058439	0.592683634	-0.920960969	0.535606208	0.024029612	0.000920378	0.130280113	0.905299028	0.996364759	0.544008134	0.426854581	1.004227873	-0.224035617	0.128238109	-0.063470057	0.261271047	0.523828744	0.768271562	-0.457761456	0.970685746	0.077956427	0.177594948	0.36748422	0.699130098	0.37549967	0.077294932	1.787634904	0.110752396	0.198155837	0.19635623	0.52804502	0.321784892	0.326288211	0.007996256	2.744754021	0.00908344	-0.222190405	-0.52709991	-0.183072884	0.265322359	0.004727526	0.391852513	-2.845689156
Potra2n10c20304	3	brown	0.089982985	0.117855976	0.184880986	0.655345805	0.558234242	0.387111216	1.108756745	0.401302703	-0.006585073	0.157652807	0.050861032	0.973995012	0.432245351	0.813418632	0.577773682	0.845125388	-0.194826746	-0.258601505	0.098495086	0.33014563	0.192767309	0.647036805	-1.065966076	0.429658466	-0.074542945	-0.319349905	-0.053629674	0.711737903	0.104437272	0.803450551	-1.316248637	0.282135906	-0.075547025	-0.272715062	-0.043452458	0.708021441	0.168738823	0.840226671	-1.143943484	0.378970614	-0.101068356	-0.138127502	0.18480629	0.615946086	0.492035974	0.387306441	-0.187788916
Potra2n10c20307	3	brown	0.175724458	0.373293309	0.149445292	0.380630305	0.055125277	0.485818294	2.052658184	0.06015861	-0.068117312	0.114834766	0.094025136	0.735670649	0.568436106	0.662105831	0.391401118	1.043251149	-0.29970212	0.064877915	-0.173968269	0.128821336	0.747829557	0.416219705	-1.180960634	0.356427543	-0.315560137	0.083691749	0.016109204	0.108849533	0.67812227	0.940445247	-0.657334815	0.766448482	-0.356484398	0.152615665	0.000543265	0.067972236	0.447279514	0.997989847	-0.630829252	0.792228262	-0.11717091	0.166424176	-0.059894193	0.560540194	0.406733962	0.781007753	-0.017256822
Potra2n10c20308	6	red	-0.046055586	0.27648214	0.301942594	0.819561752	0.16269901	0.151581834	1.530381702	0.188883413	-0.005582201	0.181361793	0.223682983	0.977954401	0.365289938	0.293393273	1.129441427	0.388067498	0.137320698	-0.266123575	0.528726925	0.494592754	0.179683603	0.007900726	1.205081573	0.342257719	-0.069042035	0.09237436	0.100932513	0.732210977	0.646765171	0.638875671	0.342059824	1.098458807	-0.137899368	-0.060251503	-0.121104648	0.492758259	0.765296476	0.572959154	-0.904346233	0.548717758	0.424002501	0.292290363	0.426491306	0.027517201	0.139020632	0.037682941	3.40931452
Potra2n10c20310	2	blue	-0.281290834	-0.583333852	-0.507000269	0.15521364	0.001404581	0.01145329	-4.27434493	2.88E-05	-0.094103887	-0.269668052	-0.445921423	0.640586633	0.173738311	0.028961103	-2.369421113	0.026723933	0.015514245	0.186631093	-0.150720376	0.938779294	0.351284192	0.482061533	0.178650028	1.287318765	0.198592698	0.170061482	0.142488765	0.320697468	0.396407843	0.506570636	1.465254712	0.214277156	0.309619294	0.328860659	0.207017705	0.116042448	0.093952405	0.331745458	2.478917305	0.019767278	-0.306065112	0.050120581	-0.355891199	0.120509903	0.80392815	0.087853801	-1.775828074
Potra2n10c20311	3	brown	0.278878872	0.053021213	0.285171283	0.158936886	0.792817051	0.17678701	1.774424807	0.113989364	0.040491208	-0.162861111	0.313504961	0.84107031	0.416993722	0.135759658	0.521142761	0.903400987	-0.000198239	0.035258557	-0.13309821	0.999217006	0.861399001	0.535254352	-0.261330308	1.190756694	-0.053325123	-0.195891822	-0.212176566	0.791655141	0.327456548	0.31956503	-1.310417856	0.285081775	-0.232589934	-0.209863619	-0.204677639	0.243015839	0.293423869	0.337361214	-1.861116892	0.094091507	0.140023528	-0.187411406	0.188765302	0.486053734	0.34923765	0.377036318	0.376788904
Potra2n10c20312	4	yellow	-0.23230544	-0.724055645	-0.144103452	0.243609066	1.96E-05	0.501715511	-3.720651133	0.000298065	-0.224016131	-0.586199441	-0.003009943	0.26131362	0.00131258	0.988863132	-2.60546645	0.013762389	0.293535989	0.373892641	-0.414348438	0.137266992	0.054705078	0.044110219	0.813539716	0.623863027	-0.271377823	-0.143226904	0.105544493	0.170920318	0.476031157	0.623544947	-0.932967651	0.526255007	-0.279456022	0.096691448	0.206220387	0.158040246	0.631386456	0.333652539	0.017808094	1.478687921	-0.099094878	0.133728016	-0.311056915	0.622888679	0.506058431	0.139006182	-0.769847093
Potra2n10c20314	4	yellow	-0.104598954	-0.484790434	-0.284686454	0.60360604	0.010382309	0.177556299	-2.623645204	0.013049153	-0.02310736	-0.234350491	-0.319559975	0.908918479	0.239365928	0.127964184	-1.652815498	0.147552628	-0.086262363	0.333340298	-0.316288021	0.668780976	0.089297606	0.132135383	-0.136064533	1.337655397	0.153252461	0.082255228	-0.144173699	0.445363634	0.683362811	0.50150481	0.290739354	1.156876006	0.242905982	0.222069928	-0.007224501	0.222147007	0.265588279	0.973272999	1.347867693	0.266551411	-0.395331593	-0.321562189	-0.09104495	0.041251077	0.101923999	0.672224208	-2.41660625
Potra2n10c20315	2	blue	-0.356427522	-0.663546596	-0.494237606	0.068019313	0.000161312	0.014093137	-4.849817467	1.85E-06	-0.172631224	-0.504416052	-0.490930949	0.389202941	0.00729598	0.014852868	-3.561120181	0.000553914	0.25697263	0.328098961	-0.183889686	0.195684849	0.094761712	0.38970661	1.238624145	0.323227083	0.207215477	0.12186423	-0.044272207	0.299696438	0.54482986	0.837251338	0.840549485	0.600900552	0.356681804	0.30160739	0.031421688	0.067809034	0.126290037	0.884117034	2.060712093	0.058995773	-0.256548577	0.130899829	-0.310635134	0.19644934	0.515175667	0.139571099	-1.247401578
Potra2n10c20316	3	brown	0.134624313	0.056812246	0.198604567	0.50318576	0.778354824	0.352198432	1.100247379	0.406836528	0.07657356	-0.124353337	0.399446492	0.7042286	0.536582084	0.053139034	1.006100279	0.471551002	0.031826054	0.010359331	-0.161749852	0.874781955	0.959100185	0.450188452	-0.320090933	1.123349098	-0.076574325	-0.347345882	-0.011963357	0.704225779	0.075864599	0.955755039	-1.300106168	0.290346876	-0.165840504	-0.357508294	-0.033518359	0.408404878	0.067129028	0.876440494	-1.653725707	0.147274885	0.031834182	0.02556735	-0.120418203	0.874750227	0.899268195	0.575152075	-0.16193297
Potra2n10c20319	7	black	0.287962922	0.619757843	0.466080009	0.145238757	0.000565379	0.021700575	4.314928168	2.39E-05	0.269954816	0.53112168	0.410255877	0.173263416	0.004363891	0.046460122	3.687679064	0.000339463	-0.13881344	-0.377124425	0.493332974	0.489867471	0.052482252	0.014297745	-0.084945489	1.398457092	-0.000943933	0.094236005	0.183735468	0.996271725	0.640115609	0.390111262	0.773393786	0.658934049	-0.156152766	-0.075032668	0.032798021	0.436693488	0.709924452	0.879076684	-0.582651793	0.840191597	0.427529449	-0.06855521	0.533889056	0.026120615	0.734031704	0.007207891	2.733464723
Potra2n10c20322	4	yellow	-0.523966494	-0.141936404	-0.286943921	0.00502837	0.480055972	0.173993985	-2.891502633	0.005751066	-0.351927575	0.058669554	-0.315996638	0.07182441	0.77129536	0.132511538	-1.777776043	0.113160967	0.019343678	0.281685254	0.114492145	0.923707001	0.154610754	0.594234914	1.203007131	0.343460341	0.01226101	0.401572913	0.48302663	0.951600118	0.037874661	0.016805496	2.690693129	0.010695563	0.181509454	0.473179309	0.482879684	0.364893058	0.012674161	0.016843686	3.440491621	0.000870988	-0.141386339	-0.325553326	-0.324479542	0.481776796	0.097504508	0.121872951	-2.297819145
Potra2n10c20323	4	yellow	-0.074297972	-0.367408604	-0.140656566	0.712645614	0.05938647	0.51210746	-1.710940943	0.130638023	0.009906448	-0.234201959	-0.106846348	0.960886843	0.239672449	0.619244393	-0.950719002	0.512620559	0.092448428	0.17709738	-0.221418414	0.646500099	0.376860536	0.298435157	0.174622172	1.292064788	0.145242327	-0.02705133	-0.050161033	0.469780347	0.893453364	0.815943393	0.208204305	1.252604172	0.292011703	-0.014070484	0.150610444	0.139415146	0.944467425	0.482384841	1.238592005	0.323244945	-0.219344832	-0.167678237	-0.093241202	0.271649219	0.403156864	0.664761989	-1.385546261
Potra2n10c20324	18	lightgreen	0.142306031	-0.059113163	-0.443400076	0.478901404	0.769611848	0.029991733	-1.04748114	0.442316589	0.076621151	-0.145607382	-0.225179481	0.704052928	0.468652709	0.290090785	-0.822141562	0.6164945	0.201583119	-0.189250998	-0.128684934	0.313314409	0.344441117	0.548992349	-0.313409594	1.130954244	0.065529709	0.047113858	0.055459506	0.74537824	0.815484993	0.796878697	0.475885523	0.951233905	0.068226891	0.13400377	0.149680887	0.735260416	0.505173767	0.485123056	0.994843055	0.479718903	0.171093497	0.564103666	-0.418353719	0.393505305	0.002178776	0.041901724	1.136011709
Potra2n10c20325	1	turquoise	0.382658508	0.54784576	0.432196625	0.04884103	0.003095389	0.034930907	4.192777888	4.13E-05	0.37521187	0.493715752	0.456204412	0.053788981	0.008865467	0.025047306	4.034091338	8.22E-05	0.013967544	-0.164355184	0.176625838	0.944873094	0.412674256	0.409022676	0.044902326	1.446277744	0.108053872	0.178484093	0.006075995	0.591632638	0.373074932	0.977520745	0.850418749	0.592638474	-0.070922922	0.056738815	-0.042055317	0.725189811	0.778634287	0.845302554	-0.155067755	1.315151854	0.386395189	-0.196848605	0.283901818	0.046497109	0.325052295	0.178806204	1.391268779
Potra2n10c20326	0	grey	-0.072651192	-0.005828448	-0.148862739	0.718757394	0.976982156	0.487539548	-0.633061737	0.790039991	0.049246673	-0.066264914	-0.297084657	0.807283131	0.742616128	0.158604181	-0.878808827	0.569257409	-0.098773951	0.004520091	-0.46196944	0.624020684	0.982148222	0.02304669	-1.626517926	0.155759285	0.205487558	-0.095266176	-0.291817889	0.303834199	0.63644755	0.166472776	-0.48798674	0.93833885	0.314546551	-0.09269204	-0.114998261	0.110052714	0.645628565	0.592594675	0.358728116	1.07969774	-0.248855509	-0.068629166	-0.158735117	0.210676146	0.733755018	0.458788322	-1.365740149
Potra2n10c20327	1	turquoise	0.425591443	0.754105759	0.314535031	0.026880723	5.56E-06	0.134410013	5.029642272	7.37E-07	0.38491059	0.721135548	0.406214299	0.047417485	2.20E-05	0.048875755	4.965781115	1.03E-06	-0.027667746	-0.351042465	0.189688179	0.891039559	0.072591729	0.37466493	-0.618290883	0.804575415	0.153780931	0.327034854	0.102338018	0.443777009	0.095901089	0.634188023	1.705648224	0.132110393	0.024153394	0.18774209	0.13248352	0.904813378	0.34837251	0.537158103	0.979097309	0.491297852	0.480379081	-0.06741276	0.336908006	0.011208485	0.738309978	0.107427164	2.265679041
Potra2n10c20328	3	brown	0.141715547	0.237532255	0.163725118	0.480746523	0.23286209	0.4446002	1.558313581	0.178738397	-0.010748277	-0.001599733	0.05581447	0.957565918	0.993681536	0.795605377	0.115656714	1.36188692	-0.34529623	0.056195256	-0.05433476	0.077727344	0.780703783	0.800916675	-1.024391339	0.458475707	-0.089469977	-0.269113187	-0.405489892	0.657192184	0.174659782	0.049318898	-2.2204383	0.039583544	-0.077377941	-0.479775066	-0.496415277	0.701261388	0.011325754	0.013610427	-3.207315777	0.002009698	-0.200047661	-0.076262196	0.149792735	0.317092083	0.705378303	0.48479317	-0.397244022
Potra2n10c20329	2	blue	-0.346756869	-0.526214352	-0.605779105	0.076396365	0.004810959	0.00170583	-4.634375576	5.37E-06	-0.32201682	-0.495442591	-0.562569067	0.101413159	0.008594568	0.00421432	-4.255972652	3.12E-05	-0.277041646	0.249684728	0.007458175	0.161815174	0.209109943	0.97240884	-0.064668592	1.422656806	-0.204964063	-0.241255298	-0.031310055	0.30509478	0.225402522	0.884526043	-1.395445362	0.24432237	-0.080885124	-0.060581807	0.009678628	0.68837444	0.764045589	0.964198921	-0.382894826	1.052696622	-0.507081158	0.321321265	-0.282919575	0.006943721	0.102195489	0.180379452	-1.439094913
Potra2n10c20330	10	purple	-0.312247737	-0.054877016	-0.224297002	0.112818029	0.785728761	0.292035422	-1.708998599	0.131176814	-0.130216469	0.326852782	-0.207471076	0.517390558	0.096097066	0.330663983	0.031316742	1.462525408	-0.060770092	-0.279879292	0.081625339	0.763332796	0.157384959	0.704563496	-0.784197756	0.649386122	0.13048522	0.3894981	0.242659704	0.516518938	0.044619029	0.253245498	2.236393617	0.037988998	0.31580853	0.416188448	0.282156553	0.108556173	0.03082702	0.181608153	3.008352065	0.00394003	-0.236142342	-0.247889749	0.092152917	0.235688581	0.212510259	0.668455854	-1.175354512
Potra2n10c20331	1	turquoise	0.440656637	0.675107191	0.518853844	0.02141854	0.000111941	0.00938047	5.289383199	1.84E-07	0.287275527	0.330269919	0.488577904	0.146244578	0.092468789	0.015413658	3.290436365	0.001500482	-0.204688177	-0.165192728	0.158784768	0.305760424	0.410263792	0.458645999	-0.646969763	0.77647727	-0.074979836	-0.126118893	0.115695539	0.710120016	0.530767806	0.590338083	-0.268163727	1.182859942	-0.271092943	-0.128446438	0.040365194	0.171387604	0.523148968	0.851450831	-1.066124881	0.42955079	0.223710534	0.179354744	0.259886394	0.261981863	0.370709467	0.220040785	1.900614451
Potra2n10c20332	7	black	0.101963174	0.30790896	0.232279052	0.612808712	0.118176764	0.274741771	1.85473849	0.095450369	0.12342658	0.330546706	0.147766873	0.539646037	0.092179484	0.490785752	1.752665049	0.119489278	-0.018753997	-0.433206311	0.61057957	0.926026385	0.023993827	0.001530504	0.529142523	0.895059877	0.064181635	0.173960206	0.111729163	0.750450826	0.385506358	0.603223092	0.996703539	0.478362647	-0.057932112	-0.003082085	-0.135026657	0.774096221	0.987827016	0.529302389	-0.54422108	0.879434022	0.372105882	0.144277189	0.513975857	0.055965248	0.472768385	0.010192241	3.086220652
Potra2n10c20333	9	magenta	-0.424414944	-0.323196473	-0.288314898	0.027350831	0.100096579	0.171854954	-3.079101416	0.00311439	-0.173812029	0.02528067	-0.350400383	0.385917513	0.900392117	0.093216511	-1.424766074	0.231337248	0.112867972	-0.049855673	0.256718382	0.57512208	0.804944794	0.225917367	0.894278351	0.55675947	0.256214067	0.601923326	0.271501828	0.19705385	0.000894855	0.199371264	3.520253659	0.000646701	0.406480602	0.611744991	0.199539826	0.035377727	0.000697269	0.349888833	3.847530073	0.000178972	-0.107956909	0.140715327	0.180502085	0.591967276	0.483880242	0.398649872	0.59027633
Potra2n10c20335	25	orange	-0.37930506	-0.457529407	0.282855322	0.05102288	0.016413584	0.180482696	-1.791665555	0.109779833	-0.312834116	-0.491761761	0.345300393	0.112107824	0.009180591	0.098412789	-1.513418021	0.195260265	0.242049335	0.338799798	0.134891781	0.223832538	0.083862767	0.529717649	2.098672879	0.053768621	-0.144641036	-0.314925447	-0.02185946	0.471640774	0.109601796	0.919245642	-1.420788627	0.233067327	-0.04298008	-0.185845361	-0.101558794	0.831435099	0.353352134	0.636785225	-0.942920343	0.518582473	-0.088124845	0.051459321	0.055030843	0.662042787	0.798795242	0.798417059	0.04280039
Potra2n10c20336	17	grey60	-0.1908766	0.012154564	-0.60164543	0.340235551	0.952019831	0.001870273	-2.406790874	0.024140074	-0.048720406	0.255626005	-0.460090012	0.809305111	0.19811966	0.023684202	-0.733126543	0.695221879	0.181317066	-0.29752337	-0.015959208	0.365410203	0.13176108	0.940998827	-0.399608344	1.034167515	0.231030579	0.296365964	-0.161775837	0.246279125	0.13334244	0.450114697	1.119206504	0.394578077	0.336100158	0.185018385	-0.123332861	0.086517901	0.35553641	0.565866454	1.214095466	0.337066907	0.132984662	0.020798895	-0.317462806	0.508447037	0.91798586	0.130626613	-0.444226018
Potra2n10c20338	1	turquoise	0.394029098	0.706450925	0.518905247	0.041984966	3.82E-05	0.00937221	5.299705876	1.74E-07	0.322747018	0.477714299	0.482769811	0.100596687	0.011733568	0.016872287	3.893401426	0.000148273	0.020072469	-0.430235602	0.323754652	0.920841298	0.025088478	0.122756984	-0.361042405	1.077101621	0.031773935	0.056837348	0.032266693	0.874985431	0.778259297	0.881021962	0.343415613	1.096928723	-0.188659311	-0.154426815	-0.13269982	0.345979552	0.441841989	0.53648784	-1.362087246	0.259755529	0.46744954	0.122990111	0.427007666	0.013951243	0.541091888	0.037427028	3.055339403
Potra2n10c20340	2	blue	-0.240823079	-0.579038044	-0.340740217	0.226260208	0.001552927	0.103238449	-3.578462037	0.000518433	-0.083828358	-0.33403321	-0.384575177	0.677624662	0.088593451	0.063518292	-2.343183081	0.028679997	0.276672008	0.308944103	-0.244341176	0.162398698	0.116881593	0.249869098	1.066676856	0.429176672	0.272125962	0.298925113	0.059805406	0.169697418	0.129864197	0.781324696	1.858105658	0.094731017	0.420500991	0.430454667	0.148070258	0.028962873	0.025006396	0.489885976	3.027295751	0.003701286	-0.21310443	0.040806236	-0.320491512	0.285860835	0.83984947	0.126794234	-1.406479103
Potra2n10c20341	2	blue	-0.520492294	-0.449967909	-0.363883525	0.005380754	0.018521971	0.080465764	-4.097504984	6.26E-05	-0.405304778	-0.319175885	-0.431712387	0.035963608	0.10463691	0.035158103	-3.447079402	0.000850023	0.207514405	0.095207831	-0.102275567	0.298984206	0.636655072	0.634396023	0.605611388	0.817159258	0.101426486	0.20210501	0.023661346	0.614689632	0.312036761	0.912612891	0.949461593	0.513578845	0.276952332	0.427486673	-0.030721044	0.161956031	0.026137202	0.886684589	2.056427894	0.059611935	-0.093948439	0.417563116	-0.187291571	0.641141006	0.030222602	0.380840948	0.498590396
Potra2n10c20343	2	blue	-0.283244473	-0.411962172	-0.081268329	0.152243768	0.032746444	0.705799423	-2.325518293	0.030066394	-0.222271792	-0.26073542	-0.114242431	0.265142816	0.18899076	0.595044907	-1.733727526	0.12444966	0.032025397	-0.035314802	0.335097473	0.874003786	0.861180006	0.109449076	0.934397279	0.525148501	0.000913739	0.021573446	0.19981894	0.996390982	0.914942341	0.349201303	0.613416205	0.809401761	0.113282001	0.086837021	0.13277051	0.573711725	0.666699246	0.536268875	0.941416084	0.519737512	-0.135845884	0.106597369	0.153367082	0.499283638	0.596667828	0.474310735	0.332924092
Potra2n10c20344	12	tan	-0.047941458	-0.079236563	-0.00946179	0.812300108	0.694421672	0.965000515	-0.393341424	1.04110099	-0.254727048	-0.22696596	0.020925343	0.199756574	0.254920153	0.922686216	-1.36201875	0.259787952	-0.323993353	0.150465365	-0.63082791	0.099214465	0.453781336	0.000949867	-2.544049873	0.016436316	-0.352315915	-0.572025489	-0.242585791	0.071489725	0.001824173	0.253394589	-3.610771139	0.000457932	-0.280043823	-0.490665695	-0.071254909	0.157130761	0.009361423	0.740748533	-2.573893517	0.015084183	-0.513641943	-0.031316675	-0.402197298	0.006137084	0.876770928	0.051372693	-2.883476882
Potra2n10c20346	6	red	-0.138858656	0.424219263	0.165201817	0.489724696	0.027429662	0.440446618	1.355245676	0.263008945	-0.153511818	0.19928055	0.119541475	0.444584588	0.318989855	0.577958222	0.461669007	0.96647805	0.196400139	-0.222242502	0.389896012	0.326177878	0.265207421	0.059639812	1.036803383	0.449741248	-0.142576944	-0.008904714	0.147728866	0.478056079	0.964839403	0.490898531	-0.037113408	1.455591872	-0.231324462	-0.189348893	-0.014755217	0.245661918	0.344186978	0.945443257	-1.273325078	0.304354067	0.241388411	0.209065604	0.298378246	0.225138816	0.295305334	0.156712294	2.156767461
Potra2n10c20351	1	turquoise	-0.018122836	0.052474157	0.164302358	0.928509575	0.794909642	0.442974103	0.548299967	0.875228925	0.031271899	-0.074856264	0.228323031	0.876945801	0.710577501	0.283229656	0.503202356	0.922233013	0.062984119	-0.13586763	0.181729042	0.7549654	0.49921431	0.395397521	0.285055968	1.163401895	-0.104148782	-0.271809045	0.023861839	0.605173655	0.170214693	0.911875218	-1.041988277	0.446125671	-0.154102719	-0.353115698	0.029922358	0.442812388	0.070804222	0.88961278	-1.432582279	0.227965873	0.172336905	0.292647406	0.194487983	0.390024323	0.138516327	0.362470475	1.906217848
Potra2n10c20352	0	grey	-0.080295584	-0.383642849	-0.019901511	0.690534861	0.048214743	0.926458779	-1.453377649	0.219178393	-0.089227092	-0.486431503	0.098153228	0.658067041	0.010088229	0.648184624	-1.525552243	0.19068212	-0.108545862	-0.134098355	-0.28189968	0.589935961	0.504870498	0.182023094	-1.488670612	0.204861191	-0.114076897	-0.169456615	-0.497264353	0.571008295	0.39811465	0.013425933	-2.302363676	0.031972007	-0.097721737	0.052369434	-0.474906793	0.627737993	0.795310387	0.019024402	-1.530068542	0.188999646	-0.055041025	0.419847731	-0.169607055	0.785103117	0.029239252	0.428179624	0.669011553
Potra2n10c20361	1	turquoise	0.124400677	0.009476729	0.273708407	0.536425795	0.962582286	0.195599217	1.148936102	0.375873494	0.031865916	-0.178751861	0.2377173	0.87462634	0.372346504	0.263340182	0.22670004	1.230985494	0.079166437	-0.020119687	0.243689278	0.694679315	0.920655667	0.251174621	0.844387382	0.597679457	-0.005883989	-0.342008725	0.279033336	0.976762869	0.080787779	0.18669765	-0.269517469	1.181297252	-0.09733973	-0.337635757	0.213093552	0.629089769	0.084999921	0.317428826	-0.710314563	0.716263637	0.399913354	0.323017919	0.168743255	0.038750123	0.100295032	0.430570307	2.651142181
Potra2n10c20364	4	yellow	-0.236556101	-0.517089086	-0.157377363	0.234844801	0.005745985	0.462689233	-2.778069471	0.008202439	-0.269551174	-0.535391962	-0.162910031	0.173932127	0.004004083	0.446901702	-2.968302808	0.004491738	0.051649862	0.159252885	-0.286132467	0.79806534	0.42752785	0.175268709	-0.184196929	1.280788453	-0.308330082	-0.390228506	0.018709552	0.117648587	0.044185793	0.930852774	-2.058875521	0.059259247	-0.26038457	-0.252238232	0.161607008	0.189608142	0.204336749	0.450594002	-1.072084396	0.42552319	-0.350297103	0.092483863	-0.249101912	0.073242766	0.6463733	0.240468757	-1.477247349
Potra2n10c20366	8	pink	0.065432771	-0.003114195	0.38418766	0.745742661	0.987700202	0.063808148	1.276814061	0.30250185	-0.065379803	-0.075150836	0.12999286	0.745941807	0.709487104	0.54490412	-0.052330891	1.437397559	-0.066488433	0.191550716	-0.310020159	0.741776997	0.338500658	0.140397712	-0.500445432	0.925142205	-0.134088236	0.004799277	-0.058647204	0.504902939	0.981045786	0.785462224	-0.534570012	0.889420837	-0.076644982	0.052496978	-0.059849152	0.703964968	0.79482232	0.781168531	-0.232270815	1.224491518	-0.242752993	0.007656698	-0.006590701	0.222447399	0.969764847	0.975617027	-0.710785432
Potra2n10c20367	13	salmon	-0.028399318	0.457890077	0.056651766	0.88817605	0.016318181	0.792603851	1.499472289	0.200626728	-0.255523966	0.087034303	-0.016409659	0.198304999	0.665985134	0.939336457	-0.546905842	0.876665133	0.036114467	-0.256373448	-0.413860892	0.858067561	0.196765664	0.044385167	-1.844906129	0.097576792	-0.313995065	-0.190443901	-0.269526439	0.110711484	0.34135195	0.202789761	-2.243038212	0.037341526	-0.264758389	-0.14597799	-0.203538695	0.182010886	0.467509355	0.340114907	-1.766366887	0.116001475	-0.214040952	0.176583049	-0.01316541	0.283698532	0.378270247	0.951314298	-0.148090115
Potra2n10c20369	4	yellow	-0.308943474	-0.588796139	-0.460746022	0.116882376	0.00123376	0.023460085	-4.222179104	3.63E-05	-0.235597755	-0.38987764	-0.421158093	0.236802224	0.044393489	0.040407871	-3.097645643	0.002925968	0.102327644	0.46583649	-0.371928485	0.611532725	0.01432939	0.073512795	0.695579501	0.730038311	0.02738582	0.129095664	-0.045252652	0.892143428	0.521033272	0.833695599	0.331205598	1.110733788	0.188948418	0.376912995	0.123444539	0.345227337	0.052625472	0.565512005	2.032555555	0.063146168	-0.433153814	-0.073422687	-0.36442728	0.024012828	0.715891974	0.079980733	-2.585542214
Potra2n10c20372	0	grey	-0.343923007	0.017690028	-0.012948731	0.078994756	0.930212761	0.952114673	-1.018996765	0.462306753	-0.147854473	-0.253911896	0.044412224	0.461742608	0.201248882	0.836743356	-1.058994168	0.434403654	0.18683974	0.11581063	-0.385458618	0.350736274	0.565131727	0.062861272	-0.219091501	1.239868156	0.219630676	-0.32386525	-0.673119157	0.271009329	0.099355876	0.000312625	-2.5361999	0.016809412	0.355356371	-0.361080308	-0.664524153	0.068910634	0.064250482	0.000397316	-2.187728567	0.04303407	0.0015515	-0.20708324	-0.174424681	0.993872039	0.300011846	0.414978767	-1.079314931
Potra2n10c20373	1	turquoise	0.390482507	0.614191602	0.422390519	0.044035917	0.000654418	0.039764797	4.476462364	1.14E-05	0.232983137	0.205239701	0.245508433	0.2421975	0.304430635	0.247542519	1.964860237	0.074145624	0.105331265	-0.248537217	0.103837455	0.60105961	0.211279436	0.629202099	-0.145403233	1.326588768	-0.094705348	-0.292563927	-0.377821961	0.638443419	0.138634118	0.068716368	-2.22066647	0.03956034	-0.300001661	-0.483656861	-0.509879606	0.128420942	0.010589595	0.010918014	-3.940424046	0.000122007	0.487309185	0.113660502	0.462765142	0.009933824	0.572423738	0.02278099	3.223040608
Potra2n10c20376	1	turquoise	0.425359601	0.513017531	0.339400494	0.026972841	0.006210279	0.104688844	3.904523323	0.000141617	0.370169756	0.270586388	0.281907148	0.057356248	0.172220717	0.182011021	2.707565825	0.010166794	-0.069373531	-0.262962616	0.482051802	0.730971987	0.185104044	0.01706017	0.44552198	0.983913869	0.135891121	0.001398102	0.049167687	0.499139426	0.994477906	0.819529251	0.532015826	0.892072552	-0.046706793	-0.192064938	-0.122897576	0.817052574	0.337180856	0.56724894	-1.03084451	0.453920613	0.451701845	0.288654366	0.336571618	0.018019861	0.144232036	0.107800728	3.211425776
Potra2n10c20378	17	grey60	-0.326627783	-0.373348894	-0.434500342	0.096339665	0.0550862	0.033865947	-3.371640313	0.001120829	-0.14766852	-0.147853022	-0.398615113	0.462312403	0.461747052	0.05368205	-2.002173497	0.067899113	0.411940606	-0.07728874	0.136005528	0.032756479	0.701590224	0.526293231	1.411283705	0.237241466	0.222121702	0.206849594	0.182563237	0.265473981	0.300569642	0.393194827	1.757932897	0.118138391	0.297861218	0.177530608	0.166347354	0.131302063	0.375675482	0.437238824	1.85939726	0.094456275	0.042725323	0.13042302	-0.261763378	0.832420276	0.516720603	0.216607577	-0.22368079
Potra2n10c20379	5	green	0.108971816	-0.415445369	0.16179611	0.588468715	0.031157769	0.450057162	-0.518589165	0.9060709	0.093164663	-0.490776834	0.018992868	0.643939034	0.009342952	0.929808185	-1.229260938	0.328460982	0.04964302	0.304083925	-0.352399003	0.805761118	0.123054339	0.091236989	0.052866959	1.436756866	0.079450281	-0.400176718	0.002626871	0.693636673	0.038610125	0.990280438	-0.986625238	0.485739589	0.100202972	-0.258356536	0.064006711	0.618986539	0.193204155	0.766365078	-0.299299549	1.147067248	-0.075274895	0.080916772	-0.402595162	0.709028049	0.688258532	0.051121046	-1.139236772
Potra2n10c20381	4	yellow	-0.006924058	-0.588131393	-0.318804904	0.972656812	0.001253537	0.128918215	-2.862481751	0.006305062	-0.024129049	-0.355062309	-0.278374847	0.904908889	0.069156896	0.18778308	-1.915574689	0.083128881	-0.201284955	0.344379386	-0.336743572	0.314045795	0.078571805	0.107609651	-0.501535856	0.923991075	0.013158639	-0.205774832	-0.039391429	0.948061304	0.303143822	0.854997003	-0.671364518	0.752982514	0.174759973	0.110114711	0.176196167	0.383291534	0.584539728	0.410181587	1.31106183	0.284755313	-0.421073568	0.04162801	-0.450037713	0.028722368	0.836666531	0.027339566	-2.488603932
Potra2n10c20382	11	greenyellow	-0.225019392	-0.443677586	-0.31547221	0.259127583	0.020440836	0.133190481	-2.921755021	0.005220978	-0.351971939	-0.308155887	-0.158880418	0.071786115	0.117866853	0.458371882	-2.41481299	0.023614936	0.120520573	0.277428682	-0.390211857	0.549306544	0.161205776	0.059415464	0.056194479	1.432780319	-0.428732122	-0.274607501	-0.077500797	0.025657741	0.165685221	0.718885661	-2.347017902	0.028386518	-0.357660039	-0.147021612	0.122152904	0.067004753	0.464297516	0.569617532	-1.175283974	0.359821686	-0.030637898	-0.280187619	-0.529438433	0.879422481	0.156908839	0.007802062	-2.515532761
Potra2n10c20383	0	grey	0.299421355	0.072304223	-0.245465295	0.129197459	0.720047285	0.247628249	0.422181888	1.00933839	0.183272357	-0.04954382	-0.174568621	0.360174336	0.806141993	0.414587831	-0.085656214	1.397609565	0.090115407	-0.046476776	-0.500826097	0.654869522	0.817938657	0.012674234	-1.363927707	0.258885479	-0.066689863	-0.272101831	-0.266573549	0.741021041	0.169736766	0.207973516	-1.738341032	0.123226111	-0.2406169	-0.293977996	-0.070999762	0.226670114	0.13664858	0.741645924	-1.775524676	0.113716942	0.319000549	0.378643389	-0.575478811	0.104838344	0.051462287	0.003257915	0.328888113
Potra2n10c20387	12	tan	0.305621278	0.621496027	0.201449124	0.121076531	0.000539834	0.345201697	3.564398314	0.000547038	0.153489467	0.47879305	0.209192085	0.444651697	0.011518592	0.32657801	2.5267996	0.017266075	-0.017798705	-0.318001612	-0.423069776	0.929785067	0.105991483	0.039413829	-2.224811281	0.039140865	-0.059035573	0.043459922	0.00102228	0.769906232	0.829580167	0.996217438	-0.042314006	1.449372571	-0.200082503	-0.020153062	0.166399661	0.317006053	0.920524455	0.437092649	-0.188829443	1.275339742	0.126275037	-0.122533534	-0.195756674	0.530255047	0.542606292	0.359286307	-0.526072489
Potra2n10c20388	2	blue	-0.502567195	-0.59251228	-0.536389803	0.007549085	0.0011281	0.006890925	-5.185310217	3.23E-07	-0.355175027	-0.286114774	-0.503572302	0.06906242	0.14795437	0.012118585	-3.422118601	0.000932028	0.161376568	0.390676554	-0.156722761	0.421310301	0.043921689	0.464576072	1.233096675	0.326309547	0.026090472	0.13530395	0.031834707	0.8972178	0.5010129	0.882604023	0.554570649	0.868782555	0.208335473	0.210788639	0.154634651	0.297033376	0.291252438	0.470621387	1.650241522	0.148340321	-0.324900894	-0.305853421	-0.355609786	0.09821696	0.120779919	0.088122893	-2.892260497
Potra2n10c20389	5	green	0.410970899	-0.074881991	-0.165982793	0.033210257	0.710482245	0.438258328	0.590619962	0.83216263	0.464424404	0.09307414	-0.216636782	0.014667348	0.644262503	0.309256609	1.125217892	0.39074507	0.020517287	0.077787283	-0.08310166	0.919092691	0.699753039	0.699460371	0.058683175	1.429806691	0.251863737	-0.00330062	0.270472167	0.205032086	0.986963961	0.20114822	1.484656999	0.206452062	0.203687704	0.06395052	0.379588694	0.308181893	0.751321499	0.067326152	1.86326272	0.093637969	-0.135018038	-0.208025018	-0.04874699	0.501926417	0.297770067	0.821048978	-1.133681321
Potra2n10c20390	5	green	-0.329279643	-0.429146625	-0.417695904	0.093509456	0.025499762	0.042258344	-3.51670203	0.000655416	-0.198539158	-0.097246904	-0.479381143	0.320830616	0.62941842	0.017774034	-2.276536007	0.034220922	0.082641076	0.16542764	-0.348418847	0.681953788	0.409589122	0.095210565	-0.263662676	1.188059787	0.167470089	0.291753101	-0.010231028	0.40374936	0.139781987	0.962156988	1.327750088	0.276391021	0.327414623	0.404004793	0.169364774	0.095493282	0.03662036	0.428849444	2.681155243	0.011005271	-0.378743085	-0.326395442	-0.342342929	0.051395891	0.096590661	0.101522913	-3.094700237
Potra2n10c20391	1	turquoise	0.083131925	0.382093779	-0.066527158	0.680162829	0.049203221	0.757428859	1.222057071	0.332529068	0.154441106	0.196951985	-0.075307642	0.441799228	0.324793163	0.726539142	0.821187239	0.617309436	-0.005497036	-0.427601915	0.183498166	0.978290662	0.026092535	0.390734381	-0.832385616	0.607786978	0.159441783	0.127436978	-0.172632335	0.426972783	0.526446788	0.419863654	0.361900158	1.076139963	0.107247701	-0.042267127	-0.301747623	0.59441734	0.834192799	0.151859357	-0.654681412	0.769009343	0.29186046	0.356061012	0.003438605	0.139629608	0.068323285	0.987277188	1.951998759
Potra2n10c20392	4	yellow	-0.275010958	-0.51802924	-0.390567551	0.165039289	0.005643053	0.059163591	-3.587798612	0.000500223	-0.229340863	-0.300259143	-0.377464982	0.249847606	0.128077494	0.068999913	-2.643718516	0.012300123	0.017804689	0.390870881	-0.401212307	0.929761516	0.043807531	0.051999844	0.091976377	1.390075212	0.115047915	-0.023318036	-0.11114128	0.567713621	0.908091505	0.605142826	-0.035954329	1.456978163	0.289238758	0.112371027	0.021414545	0.1433851	0.576816915	0.920884197	1.243250599	0.320663254	-0.279189758	-0.199476372	-0.316119123	0.158453457	0.318504746	0.132353324	-2.298005686
Potra2n10c20393	4	yellow	-0.003547091	-0.175940539	-0.232285937	0.985990594	0.380035552	0.274727142	-1.164204225	0.366511888	0.0432604	-0.274835564	-0.241812659	0.830351354	0.165319875	0.254957502	-1.357417647	0.261972816	-0.094561726	0.046663841	-0.317482068	0.638954939	0.817218017	0.130601979	-1.029504355	0.454864102	0.102260877	-0.164920311	-0.420324852	0.611766388	0.411046949	0.040847275	-1.397658849	0.243323306	0.162074412	-0.095155949	-0.423866385	0.419278136	0.636839628	0.039005345	-1.02858786	0.455510078	-0.203189177	0.12945697	-0.226683113	0.309392921	0.519857645	0.286796086	-0.84372763
Potra2n10c20395	4	yellow	0.363425848	-0.259989912	-0.315329694	0.062412937	0.190304277	0.133375419	-0.552841244	0.870558186	0.294749748	-0.24689502	-0.408485345	0.135573667	0.214410672	0.047506595	-1.025594615	0.45762406	0.361067402	0.032619498	-0.464837931	0.064260707	0.871685282	0.022100443	-0.177674639	1.288467756	0.213584897	-0.27299077	0.045129634	0.2847502	0.168291497	0.834141569	-0.06005556	1.428167076	0.186092882	-0.216339216	0.246026527	0.352699915	0.278436322	0.246514386	0.589189268	0.833601473	-0.007026292	-0.122787334	-0.392636112	0.972253238	0.541764227	0.057715088	-1.50012683
Potra2n10c20396	2	blue	0.110950345	-0.120791761	-0.13630978	0.5816743	0.548401653	0.525359585	-0.400237232	1.033472691	0.195569001	0.212610131	-0.092028078	0.328270186	0.287006309	0.668880065	0.945265784	0.516784803	-0.118935735	-0.020069902	-0.248165292	0.554608556	0.920851394	0.242299592	-1.089279397	0.414046043	0.220131584	0.522679243	-0.058826667	0.269890337	0.005156581	0.784820745	2.160921891	0.04605206	0.318337893	0.492038481	0.083664014	0.105602244	0.009135402	0.697519812	2.73436151	0.009375207	-0.12885577	-0.080087378	-0.226374145	0.521814557	0.691298416	0.287471159	-1.229572451
Potra2n10c20397	2	blue	-0.561705216	-0.563300501	-0.430468621	0.002297184	0.002217829	0.03574703	-4.921727328	1.29E-06	-0.408809642	-0.506981182	-0.499937936	0.03423979	0.006956672	0.012858358	-4.353384329	2.01E-05	0.413768888	0.159095136	0.294139015	0.031914479	0.427991684	0.162972054	2.554582035	0.015947306	-0.131953652	0.085963369	-0.040178746	0.511769123	0.669865044	0.852129609	-0.243245889	1.211722379	0.004581523	0.262467758	-0.13293839	0.981905639	0.185962794	0.535749023	0.426917836	1.004158761	-0.026768059	0.52731052	-0.007300875	0.894562928	0.004707865	0.972990553	1.595764601
Potra2n10c20399	2	blue	-0.325698729	-0.411880406	-0.364594118	0.097346259	0.032784504	0.079832356	-3.27471288	0.001586541	-0.199852546	-0.331058241	-0.420675438	0.317574122	0.091646609	0.04066194	-2.792461919	0.007846294	0.207816261	0.110898046	-0.446928561	0.298266077	0.581853454	0.028557427	-0.371924774	1.064923288	0.066281029	-0.222264718	-0.187450513	0.742555619	0.265158418	0.380429567	-0.974588081	0.494646942	0.230236087	-0.085546332	-0.011894073	0.247952801	0.671378184	0.956011032	0.396999509	1.037051734	-0.188217014	0.170577476	-0.354841913	0.34713224	0.394955097	0.088860289	-1.0572137
Potra2n10c20400	2	blue	-0.308013098	-0.697395472	-0.424936428	0.118045991	5.28E-05	0.038461918	-4.636612621	5.31E-06	-0.167490719	-0.523436424	-0.443722265	0.403690615	0.005080835	0.029858425	-3.456815187	0.000819899	0.281231838	0.291533091	-0.045664226	0.155303963	0.14009463	0.832203898	1.577302146	0.172089028	0.21378324	0.087366879	0.20399726	0.284292515	0.664781936	0.339004601	1.439945935	0.224824044	0.396338716	0.367562564	0.281722198	0.040690633	0.059271813	0.182310172	3.107655472	0.002828667	-0.093551924	0.279985138	-0.190725914	0.642555945	0.157221396	0.372008678	0.036675683
Potra2n10c20401	9	magenta	-0.214386118	-0.487894907	-0.445480772	0.28290422	0.009831884	0.029139151	-3.465385893	0.000794207	-0.058032839	-0.242676772	-0.373785157	0.773713488	0.22259716	0.071975082	-1.946272097	0.077433095	0.013656211	0.174932633	-0.143259397	0.946100085	0.382814343	0.504250597	0.159023915	1.310475048	0.212283236	0.240236387	0.052688636	0.28776544	0.227427917	0.806835366	1.472411253	0.211364784	0.380742362	0.405780643	0.105938671	0.050078541	0.035725569	0.622241548	2.688232124	0.010774717	-0.203199503	0.047876779	-0.229458915	0.309367806	0.812548912	0.280775833	-1.089193006
Potra2n10c20402	26	darkorange	-0.455185358	-0.403645298	-0.082501239	0.017044882	0.036803658	0.701534308	-2.877476055	0.006013055	-0.269301971	-0.238538975	-0.076215089	0.174345882	0.230828998	0.723369285	-1.705984694	0.132016394	0.175122021	-0.095781681	0.467779079	0.382291311	0.634615155	0.021163081	1.607018472	0.162075474	0.049512748	0.289792851	0.409700003	0.806261298	0.142585389	0.04678671	2.182946032	0.043559677	0.111694289	0.239758825	0.256865197	0.579128477	0.228381394	0.22564275	1.741176235	0.122479037	0.053816555	0.27524931	0.139001812	0.78977722	0.164658527	0.517133149	1.349983979
Potra2n10c20403	4	yellow	-0.161968943	-0.398630756	-0.100303614	0.419584922	0.039437716	0.640977547	-1.962524887	0.074552109	-0.209252068	-0.07171636	-0.131004041	0.294865035	0.722234436	0.541753112	-1.177308919	0.358608343	0.183926215	0.194144055	-0.428508235	0.358433352	0.331876309	0.036691125	-0.135742273	1.338037542	0.001995937	0.368037104	0.070108479	0.992116693	0.0589195	0.744783257	1.310649669	0.284964225	0.060952478	0.547894124	0.222236442	0.762642516	0.003092237	0.296607713	2.564616193	0.015493498	-0.051755019	0.017251059	-0.595421617	0.79766259	0.931940498	0.002143286	-1.957494558
Potra2n10c20404	0	grey	-0.302466341	-0.135596137	0.025019699	0.125160817	0.500080188	0.907616505	-1.227426719	0.329493374	-0.205128208	-0.077245689	0.030091724	0.304699167	0.701748948	0.888991722	-0.742596628	0.686588896	0.214336202	-0.197283074	-0.101926254	0.283019002	0.323964106	0.63555994	-0.225572363	1.232301057	-0.132457175	-0.140758948	0.138873485	0.510145361	0.483743358	0.517523881	-0.415165863	1.01703073	-0.152521885	-0.190413999	0.240517694	0.447562032	0.341429181	0.257589251	-0.335885705	1.105435585	0.095461207	-0.372709225	-0.211539897	0.635754053	0.055537211	0.321053339	-1.43557303
Potra2n10c20406	2	blue	-0.496486149	-0.396224469	-0.363939233	0.008434248	0.040753903	0.08041597	-3.815122023	0.000204173	-0.312611536	-0.118334885	-0.353925757	0.112377016	0.556624796	0.089746117	-2.278654728	0.034031397	0.323258455	-0.109486862	0.476742618	0.100027757	0.5866967	0.018503005	2.055350442	0.059767753	0.160385075	0.434849287	0.234367218	0.424206894	0.023405307	0.270327334	2.458538434	0.020925576	0.273253469	0.354705237	0.093796756	0.167866056	0.069456835	0.662879231	2.134582328	0.049192713	0.061925764	0.247477653	0.109161057	0.758961903	0.213296172	0.611627894	1.205337163
Potra2n10c20407	3	brown	0.236564162	0.33228076	0.163303633	0.234828383	0.090382502	0.445789529	2.139364898	0.048609191	0.091816953	0.145630772	0.132021625	0.64876135	0.468580506	0.538590711	1.048826933	0.441386669	-0.097984204	-0.152539169	-0.156626258	0.626809903	0.447509955	0.464854569	-1.155239202	0.371988728	-0.222160217	-0.221866834	-0.230643564	0.265388974	0.266036945	0.278231009	-1.939529737	0.078655301	-0.350665939	-0.315940617	-0.174381587	0.072920048	0.108400412	0.415095848	-2.478586319	0.019785629	0.145676346	-0.256752939	0.003114711	0.468439837	0.196080655	0.988475511	-0.326165475
Potra2n10c20410	20	royalblue	-0.304235477	-0.071188006	-0.101647642	0.122858321	0.724202005	0.636488879	-1.389028368	0.247236186	-0.19593175	0.068634771	-0.135869728	0.327355998	0.733734051	0.526710209	-0.744798372	0.684590429	0.18794743	-0.191919564	0.592100512	0.347835937	0.337553658	0.002302361	1.831974913	0.100432738	0.116017323	0.144519909	0.174026946	0.564432957	0.472016009	0.416060054	1.232675616	0.326545219	0.100145046	-0.035267622	0.042843423	0.619190275	0.861363704	0.842438578	0.304306656	1.141341412	0.214248062	0.115823904	0.302810526	0.28322175	0.565086839	0.150350771	1.810630202
Potra2n10c20411	2	blue	-0.288303431	-0.527240374	-0.443387661	0.144742357	0.004714406	0.029996879	-3.839293163	0.000185084	-0.053306127	-0.287990846	-0.516844777	0.791727755	0.145198002	0.009708066	-2.558636209	0.015762547	0.24819954	0.154784794	-0.016145816	0.211920748	0.440771468	0.940310126	1.138490876	0.38237335	0.407386041	0.171313125	-0.108700677	0.034931799	0.392889165	0.613139688	1.452375157	0.21959598	0.530088444	0.236429235	-0.147490115	0.004454964	0.235103306	0.491607277	1.997291709	0.068690255	-0.09261586	0.130182126	-0.071520436	0.645901053	0.517501993	0.739814982	-0.084188626
Potra2n10c20416	2	blue	-0.199287833	-0.59591264	-0.432004039	0.318971806	0.00103838	0.035021125	-3.817745923	0.000202015	-0.024277291	-0.421401532	-0.440417251	0.904327306	0.028585338	0.0312486	-2.647596345	0.012159938	0.181819119	0.09874988	-0.168940382	0.364061572	0.624105624	0.430024097	0.354845006	1.084058565	0.432792268	0.093934529	-0.200228674	0.024144021	0.641190621	0.348193469	1.059831066	0.433832191	0.600767854	0.225558992	-0.104188013	0.000921024	0.257956764	0.628038678	2.383764516	0.025704846	-0.152449556	0.038782609	-0.242982716	0.447779995	0.847697883	0.252594608	-1.002958579
Potra2n10c20418	7	black	-0.196141431	-0.127247388	-0.207041189	0.326828275	0.527067273	0.331689387	-1.511872545	0.195849434	-0.178781673	-0.130700742	-0.221056754	0.372265455	0.515820467	0.299245314	-1.509847686	0.196623441	0.098813351	-0.187580014	-0.098627011	0.623881665	0.348796376	0.646594064	-0.529756334	0.894421326	-0.065866229	-0.22053	-0.38013621	0.744113576	0.269002434	0.066899717	-1.921460463	0.082010523	-0.167487841	-0.197919363	-0.385818845	0.40369881	0.322374459	0.062594872	-2.168910638	0.045134203	0.172459338	0.134909334	0.092952347	0.389682517	0.502273953	0.665741689	1.147156371
Potra2n10c20419	0	grey	-0.224091212	-0.491475606	-0.050198458	0.26114961	0.009227517	0.815808366	-2.347198689	0.028372748	-0.114453706	-0.38716153	-0.087717996	0.569728764	0.046027568	0.683585456	-1.749120118	0.120405388	0.333366806	0.388153297	0.350825062	0.089270591	0.045425478	0.092793234	3.17523624	0.002245718	0.135006834	0.026359133	0.294957765	0.501962233	0.896165021	0.161749622	1.291438069	0.294827726	0.157641159	0.169438336	0.157245711	0.432279798	0.398166296	0.46306839	1.382173235	0.250377774	0.144931636	-0.030826542	-0.033341614	0.470741167	0.878685439	0.877087201	0.242008706
Potra2n10c20422	3	brown	0.267114229	0.679828401	0.369110727	0.178007847	9.60E-05	0.075894031	4.231849466	3.48E-05	0.221600032	0.474664133	0.369858928	0.266627097	0.012359543	0.075256114	3.191684254	0.002121688	-0.406413331	-0.391773459	-0.190283014	0.035411039	0.043280387	0.373141021	-2.961530988	0.004591705	-0.025406403	0.194605159	-0.042806619	0.899899162	0.33070677	0.842572282	0.379684544	1.056269392	-0.003499982	0.031691121	0.160476985	0.986176636	0.875308757	0.453809044	0.519774372	0.904831266	-0.170169864	0.010843062	0.057652732	0.39610245	0.957192041	0.789019356	-0.308463823
Potra2n10c20423	9	magenta	0.067374923	-0.028740218	0.065985387	0.738451802	0.886842169	0.759347205	0.290750323	1.156863422	-0.044606262	0.22141655	-0.087031081	0.825152366	0.267033439	0.685939628	0.284806457	1.163688638	-0.245887561	-0.317076772	0.046799349	0.216347091	0.107067478	0.828092703	-1.545829322	0.18321869	-0.058800211	0.175563545	0.243309229	0.770799407	0.381073557	0.251937766	1.014544843	0.465484264	0.018079288	0.035051455	0.138324131	0.928680932	0.862205445	0.519198179	0.530422764	0.893728269	-0.314214978	-0.142376573	0.180684944	0.110448441	0.478681218	0.398164212	-0.857904271
Potra2n10c20424	3	brown	0.41803641	0.590039014	0.588606554	0.030016727	0.001197507	0.002480444	5.071273414	5.93E-07	0.193773294	0.234510468	0.585897487	0.33281852	0.239036078	0.002626453	3.0744976	0.003162861	-0.275558643	-0.070286285	-0.012791528	0.164165299	0.727563918	0.952695383	-1.054449125	0.437516012	-0.236544515	-0.360239196	-0.051927801	0.234868402	0.064919535	0.809574472	-1.925543473	0.081242104	-0.39681343	-0.509430999	-0.067787844	0.040428572	0.006645122	0.752970319	-3.018128778	0.003815112	0.113559822	-0.159182096	0.293941435	0.57276621	0.427735958	0.163268018	0.685968086
Potra2n10c20425	19	lightyellow	-0.161972928	0.149036011	-0.113197557	0.419573329	0.458130764	0.598439213	-0.346131618	1.093865703	-0.226812954	0.137114207	-0.243188969	0.255249245	0.495248196	0.252179562	-0.940039194	0.520796186	0.286917612	-0.153466548	0.087934381	0.146770268	0.444720516	0.682844459	0.644377179	0.778996319	-0.191615761	0.245221339	-0.322296187	0.338333542	0.217634094	0.124549738	-0.742490483	0.686685324	-0.195512101	0.171182653	-0.449958722	0.328413724	0.393255121	0.027369983	-1.385114793	0.249026054	0.063492642	-0.143636855	0.101054815	0.753047328	0.474756242	0.638467233	0.040598088
Potra2n10c20426	1	turquoise	0.273569174	0.573395239	0.241267867	0.167355776	0.001768199	0.256062553	3.360655451	0.001166366	0.273044479	0.435153066	0.229903054	0.168204455	0.023297791	0.279820032	2.788543482	0.007941846	0.253109212	-0.18960524	0.634897515	0.202725802	0.343522024	0.000859572	2.222716317	0.039352402	0.314126889	0.050176956	0.050822595	0.110553751	0.803711842	0.813557221	1.221250611	0.332986721	0.185540828	-0.01552987	-0.276137967	0.354155564	0.93871775	0.191502584	-0.270659725	1.179979133	0.488074011	0.093112828	0.52888844	0.009800888	0.644124251	0.007878238	3.403677981
Potra2n10c20427	3	brown	0.411231378	0.208747997	0.155691519	0.033087872	0.296056255	0.4675566	2.298441269	0.03230503	0.233889848	-0.149025566	0.288076187	0.240317388	0.45816263	0.172226074	1.057323307	0.43554609	0.049453911	0.183926943	-0.16070043	0.806487231	0.358431417	0.453172365	0.240956725	1.214382985	-0.108755341	-0.367407569	-0.256879093	0.589214188	0.059387242	0.22561677	-2.139384656	0.048606793	-0.289770185	-0.424680066	-0.23707735	0.142618039	0.027244316	0.264665863	-2.824440409	0.007104488	0.393517653	0.07245046	-0.242352978	0.042275957	0.719503542	0.253864574	0.740656659
Potra2n10c20428	5	green	0.11804234	-0.487182503	-0.126510743	0.557607685	0.009955988	0.555819258	-1.538872224	0.18575324	0.020444876	-0.272128581	0.063391974	0.919377317	0.169693147	0.768549064	-0.57494471	0.847993036	-0.200465716	0.242094035	-0.22550717	0.316060781	0.223744375	0.289370756	-0.494974943	0.930926712	-0.123553078	0.046731836	-0.0959461	0.539227337	0.816956113	0.655613883	-0.484122162	0.942448761	-0.062566477	0.179813046	0.03235754	0.756541751	0.36946783	0.880689306	0.431586174	0.999063313	-0.046928495	0.135937657	-0.219272556	0.816198727	0.498991092	0.303262062	-0.344301764
Potra2n10c20429	4	yellow	0.640877888	0.035105897	0.018087308	0.000316285	0.861993438	0.933147379	2.343325254	0.02866907	0.627358117	-0.107161951	-0.115023582	0.000460957	0.594713873	0.592512665	1.504261013	0.19877126	0.046386654	0.180128238	-0.441487594	0.81828589	0.368615319	0.03079285	-0.624082421	0.798860187	0.538261629	-0.157558506	-0.261284693	0.003776745	0.432524259	0.217479717	0.553961948	0.869407332	0.418284772	-0.068993829	-0.259012143	0.029909147	0.732391206	0.221652205	0.369127214	1.068049358	-0.00281032	0.004496129	-0.225439298	0.988900309	0.982242843	0.289519798	-0.616295552
Potra2n10c20430	7	black	0.192493415	0.241783675	0.20957312	0.336083502	0.224356987	0.32567751	1.850830461	0.096290921	0.227714895	0.251851863	0.170355751	0.253313307	0.20505416	0.426113336	1.877971623	0.090577571	0.04163644	-0.276306036	0.546412213	0.836633894	0.162977904	0.005734787	0.962049023	0.504037469	0.041028401	0.084960419	0.112019182	0.838988725	0.673506171	0.602276972	0.668985465	0.755257125	-0.104700182	0.022260735	-0.02299341	0.603253773	0.912242688	0.91507093	-0.301360724	1.144709161	0.495667451	0.285943667	0.47239058	0.008559809	0.148207617	0.019758366	3.807798414
Potra2n10c20432	2	blue	0.042481823	-0.115115155	-0.15193671	0.833362155	0.567485791	0.478491606	-0.625737357	0.797230839	0.193034805	0.093950145	-0.161631168	0.334700058	0.641134919	0.450525396	0.394765073	1.03952441	0.053837115	0.138139462	0.573395073	0.789698675	0.491998125	0.003398511	2.324063035	0.030183174	0.256739824	0.616324012	0.337393539	0.196104303	0.000618961	0.106889651	3.784753298	0.000230792	0.255308608	0.577122706	0.171175102	0.198696555	0.001623309	0.423858261	3.121715798	0.002697006	0.113942354	0.048285915	0.136467661	0.571465473	0.810975374	0.524875412	0.841732089
Potra2n10c20433	19	lightyellow	-0.218915764	0.127944116	-0.234925802	0.272611548	0.524788765	0.269154185	-0.919262319	0.536937573	-0.256163745	0.136930406	-0.377980536	0.1971449	0.495831983	0.068590699	-1.435522165	0.226707535	0.287666122	-0.310351426	0.158901408	0.145672433	0.115137564	0.45831174	0.362063279	1.075957115	-0.026949269	0.155855029	-0.073334157	0.893853112	0.437579311	0.733447826	0.176850009	1.28943931	0.065033559	-0.021306158	-0.191505336	0.747243983	0.915992491	0.370020778	-0.398595753	1.035286637	-0.166697376	0.109439192	0.121392349	0.405953175	0.586860608	0.572041164	0.161808326
Potra2n10c20436	25	orange	-0.474032238	-0.465526406	-0.023885964	0.012492632	0.014403045	0.91178646	-3.008033935	0.003944157	-0.39883546	-0.357364773	-0.21684352	0.039327329	0.067246733	0.308783811	-2.894902277	0.005689149	0.265262624	0.305656947	0.251344358	0.181148868	0.121030921	0.236122294	2.391537204	0.025166975	-0.304520057	-0.012284446	-0.033185697	0.122490865	0.951507713	0.877657767	-1.033230649	0.45224396	-0.242890034	0.014724984	-0.179071431	0.222178308	0.941888481	0.402461014	-1.163163955	0.367144482	0.137447231	0.042109114	0.105606071	0.494191327	0.834804254	0.623341258	0.807986669
Potra2n10c20438	3	brown	0.403034616	0.603736626	0.407527299	0.037116711	0.000855091	0.048080476	4.422871651	1.46E-05	0.180197044	0.234118728	0.364137593	0.368429371	0.239844323	0.080238859	2.248046909	0.036859798	0.049301056	-0.063718496	-0.206923486	0.807074255	0.752195896	0.331970476	-0.610314626	0.812480115	-0.181250348	-0.233810725	-0.430941873	0.365589643	0.240481069	0.035522029	-2.465279427	0.020535966	-0.367498201	-0.361441124	-0.466828873	0.059319725	0.063965117	0.02146233	-3.575956304	0.000523425	0.406671873	-0.251981135	0.024039813	0.035283149	0.204813936	0.911220457	0.567667143
Potra2n10c20439	0	grey	0.081062152	-0.083947934	0.182276495	0.68772617	0.67718921	0.393951191	0.490797729	0.935354274	0.028202505	-0.105486096	0.312101661	0.888946281	0.600521809	0.137613943	0.65012805	0.773414267	-0.300402957	0.451037078	-0.251558153	0.127885955	0.018211025	0.235710617	-0.187983079	1.276334874	-0.225639775	-0.41625154	-0.358886737	0.257781781	0.030799068	0.085027465	-2.959182645	0.004626843	-0.236484054	-0.304392709	-0.338798342	0.234991584	0.122655201	0.105345615	-2.558512159	0.015768172	-0.114029101	-0.039295314	-0.275653252	0.571170685	0.845708042	0.192315167	-1.210396926
Potra2n10c20440	5	green	-0.285609331	-0.636403335	-0.455549916	0.14870335	0.000358979	0.025282997	-4.350687914	2.04E-05	-0.151752255	-0.515527844	-0.463750456	0.449884197	0.005920424	0.022455408	-3.447227772	0.000849556	0.093209738	0.39010195	-0.323168912	0.643777992	0.044260619	0.123474713	0.551292172	0.872150106	0.149010974	-0.170347568	-0.000700771	0.458207147	0.395602015	0.997407054	-0.065105425	1.422135092	0.276844369	0.037507194	0.139892337	0.162126418	0.85265178	0.514425567	1.310247221	0.285168324	-0.414942737	-0.058050699	-0.266597518	0.031383109	0.773645632	0.207931083	-2.182283658
Potra2n10c20442	4	yellow	-0.240488207	-0.456347465	-0.370297259	0.226926221	0.016729452	0.074884287	-3.183153666	0.002185204	-0.100632047	-0.335359454	-0.299116276	0.617478251	0.087257409	0.155640074	-2.134097118	0.049252248	-0.039409738	0.117123851	-0.590493008	0.84526408	0.560698756	0.002382894	-1.611336003	0.160659761	-0.02375391	-0.09825796	-0.397841596	0.906380854	0.625842485	0.054191131	-1.493444528	0.202981297	0.037241154	0.092533609	-0.29417864	0.853685812	0.646195309	0.162912744	-0.445449013	0.983992949	-0.460404799	0.189377556	-0.421138061	0.015665619	0.344112589	0.040418391	-2.099830763
Potra2n10c20444	1	turquoise	0.36900105	0.664552715	0.312016523	0.058208861	0.00015636	0.137727023	4.304094678	2.52E-05	0.261014816	0.517285485	0.34503787	0.18850011	0.005724353	0.098685967	3.398704596	0.001015587	0.021755691	-0.405565842	0.383820593	0.914226398	0.035832861	0.064083645	-0.083855035	1.399757535	0.038488743	0.07895659	0.036210709	0.848838809	0.695450493	0.866598917	0.437667766	0.992440709	-0.136121301	-0.126862915	-0.12080428	0.498405947	0.528326638	0.573918256	-1.092353248	0.412016796	0.450018887	-0.084571288	0.317228442	0.018507047	0.674920818	0.130926609	2.044307907
Potra2n10c20445	3	brown	0.310899551	0.652196029	0.438971983	0.114463521	0.000227536	0.031872509	4.452664538	1.27E-05	0.100393353	0.470878766	0.473222306	0.618317124	0.013174733	0.019513258	3.158993269	0.002374727	-0.376682385	-0.312038504	-0.031958676	0.052782034	0.113072249	0.882149967	-2.162119419	0.045913459	-0.197411202	-0.248135354	-0.117924974	0.323643619	0.212042799	0.583147808	-1.629867658	0.154694206	-0.273614958	-0.354574701	-0.12984662	0.167281865	0.069566735	0.54536053	-2.234150183	0.03820979	0.026475926	-0.287080126	0.137000483	0.895707408	0.146531406	0.523242982	-0.402898171
Potra2n10c20446	17	grey60	-0.151880048	-0.451431247	-0.514659253	0.449498169	0.018097476	0.010075133	-3.387240076	0.001058994	-0.08919139	-0.2168247	-0.371227852	0.658195675	0.277332763	0.07409951	-1.949882672	0.076785157	0.120019193	0.065919713	0.467223862	0.550981351	0.74391264	0.021337523	1.910357568	0.084130785	0.090873243	0.162863893	-0.061513971	0.652146354	0.416985655	0.775231591	0.570634772	0.852370864	0.064161094	0.231096386	-0.17668249	0.750528199	0.246140829	0.408870008	0.381328878	1.054438842	0.390280617	0.280377924	0.026761621	0.044155011	0.156615481	0.901214243	2.093858459
Potra2n10c20447	4	yellow	-0.398989133	-0.713545173	-0.430889017	0.039244622	2.94E-05	0.035547103	-5.049680052	6.64E-07	-0.298008751	-0.492230676	-0.425847219	0.131101981	0.009104126	0.038004094	-3.674791994	0.000357065	0.080475726	0.368579622	-0.276972695	0.689874464	0.058518719	0.190108743	0.579190532	0.843690928	0.01324895	0.016796507	0.009564297	0.947705313	0.933729882	0.96462157	0.112641589	1.365472067	0.188734209	0.227611944	0.160503354	0.345784586	0.253533796	0.453733885	1.658648094	0.145780087	-0.477385754	-0.082209764	-0.287281931	0.0117997	0.683528902	0.173464905	-2.538283201
Potra2n10c20448	13	salmon	0.241278016	0.07844487	-0.118751119	0.225357501	0.697332278	0.580493044	0.614331047	0.808494885	0.09632939	0.178748836	-0.107136597	0.63267059	0.372354726	0.618287227	0.509305811	0.915806828	-0.115889871	0.001272105	-0.040845824	0.564863791	0.994975549	0.84970154	-0.443055462	0.986588429	-0.186559103	0.324230219	-0.126581393	0.35147336	0.09895339	0.555596813	0.081443973	1.402633319	-0.143047451	0.356165928	-0.146719627	0.476589794	0.068236164	0.493897991	0.259278782	1.193130224	0.041218054	-0.312982862	-0.119212736	0.838254086	0.111928194	0.579011963	-1.140189318
Potra2n10c20449	10	purple	-0.154938369	-0.432202169	-0.374260408	0.440312636	0.024359401	0.07158544	-2.851562167	0.006525747	0.049335566	-0.015152184	-0.390476828	0.806941713	0.940205477	0.059227755	-1.017891691	0.463094146	0.156706646	0.053242853	-0.030373056	0.435048168	0.791969633	0.887960231	0.527700061	0.896561296	0.310575314	0.380665304	0.144566522	0.114861891	0.050128819	0.500327369	2.478540721	0.019788158	0.459390806	0.380084219	0.164465724	0.015926107	0.050509234	0.44251447	3.037998526	0.003572327	-0.072273187	-0.101494439	-0.124114525	0.720162703	0.614451346	0.563387642	-0.840846315
Potra2n10c20450	9	magenta	-0.574379092	-0.542469943	-0.430105659	0.001728913	0.003463292	0.035920359	-4.887920621	1.53E-06	-0.342037261	-0.224327057	-0.462559955	0.080760825	0.260634858	0.022849268	-3.043142862	0.003511817	0.280875866	-0.075800538	0.104704517	0.155849742	0.707084123	0.626326086	0.898557193	0.553332853	0.113758073	0.320637703	0.266724348	0.572091926	0.102968711	0.207706647	2.029444878	0.063619497	0.290581152	0.338125029	0.316508569	0.141453193	0.084520533	0.131851181	2.767364212	0.008476737	-0.122877438	0.196784986	-0.080598419	0.541465426	0.325211824	0.708120519	0.000323005
Potra2n10c20451	0	grey	0.020882769	-0.29980875	0.014174837	0.917656229	0.1286787	0.947586255	-0.794219142	0.6406018	0.100121307	-0.298509991	-0.073136711	0.619273778	0.130423869	0.734140151	-0.797194255	0.638007333	0.096703997	0.072521011	-0.503685398	0.63134197	0.719241267	0.012096139	-1.011113949	0.467942842	0.198906647	-0.377857493	-0.700599233	0.319917385	0.051988045	0.000137572	-2.91754478	0.005291985	0.198570749	-0.229358139	-0.654439179	0.320752048	0.249810951	0.000521441	-2.213588697	0.040285628	0.063457129	0.059783701	-0.138578787	0.753181228	0.767069063	0.518421726	-0.021485292
Potra2n10c20452	8	pink	-0.272444776	0.070151091	0.285580351	0.169178163	0.728068392	0.176139731	0.191459061	1.272248928	-0.438044301	-0.219716728	0.283638261	0.022294489	0.270816883	0.179227406	-1.211250428	0.338699162	0.04108473	-0.134332991	-0.254496447	0.838770517	0.504118571	0.23010057	-0.976140964	0.493491921	-0.617230725	-0.535972049	-0.339311736	0.000604399	0.003957211	0.104785463	-4.764422657	2.84E-06	-0.558987695	-0.639232248	-0.289547594	0.002437981	0.000331438	0.169947353	-4.814670298	2.21E-06	-0.220917472	-0.05715405	0.053961685	0.268140724	0.777054349	0.80225716	-0.667321906
Potra2n10c20453	11	greenyellow	-0.333616501	-0.017433103	-0.011967077	0.089016416	0.931223953	0.955741291	-1.084130169	0.417460632	-0.431546246	-0.217445802	-0.190318392	0.024600635	0.275925013	0.373050501	-2.49272986	0.019014788	-0.07669295	-0.014112645	-0.499333252	0.703787924	0.944301281	0.012984969	-1.747693205	0.120775749	-0.380665991	-0.277243944	-0.12247589	0.05012837	0.161496448	0.568589664	-2.312301096	0.031141645	-0.312605848	-0.330931154	0.062170753	0.112383901	0.09177878	0.772892765	-1.757765417	0.118181148	-0.384649929	-0.181585143	-0.044485803	0.047580555	0.364689722	0.836476432	-1.821210978
Potra2n10c20455	2	blue	-0.263089622	-0.42218308	-0.083893201	0.18488409	0.028260919	0.696729462	-2.305517676	0.031706397	-0.122647258	-0.178534142	-0.201438263	0.542228899	0.372938717	0.345228253	-1.429870983	0.229131077	-0.021299988	-0.041856973	-0.145514779	0.916016736	0.835780146	0.497490709	-0.579271462	0.843609028	0.203488549	0.121090935	0.122343906	0.308665328	0.547404181	0.569009589	1.279996358	0.300819625	0.305616867	0.224194408	0.164244522	0.121082172	0.260924295	0.443136883	2.018575353	0.065297062	-0.352039265	-0.061230138	-0.061360103	0.071728029	0.761591987	0.775779794	-1.405009918
Potra2n10c20456	1	turquoise	0.302676383	0.291323009	0.240553187	0.124885812	0.140393636	0.257516886	2.432503276	0.022492284	0.329451792	0.282755311	0.108854075	0.093327917	0.152983541	0.612635789	2.122939618	0.050638368	-0.063809772	-0.035486339	0.400005158	0.751851881	0.860512181	0.052776543	0.860326523	0.584413614	0.102499764	-0.049230427	0.057309171	0.610930528	0.807345533	0.790249197	0.310067372	1.134764586	-0.053631785	-0.132124564	-0.108643798	0.790483151	0.511217682	0.613326574	-0.833998673	0.606422597	0.297581469	0.006024221	0.482918177	0.131682062	0.976209216	0.016833675	2.329765833
Potra2n10c20457	26	darkorange	-0.124785314	-0.409324997	0.104128594	0.535156738	0.033992004	0.628235816	-1.334263921	0.273176066	-0.056599938	-0.151956291	0.085231414	0.779162895	0.449267946	0.692120794	-0.374279573	1.062294492	0.095459042	-0.049465326	0.337500955	0.635761749	0.806443397	0.106771003	1.084739829	0.417055353	0.021759303	-0.132267549	-0.045198971	0.914212208	0.51075657	0.833890201	-0.443733057	0.985853389	0.030317246	-0.131188435	-0.135049792	0.880675509	0.514241635	0.529231176	-0.661323085	0.76260771	-0.053400685	-0.092448975	0.206206588	0.791366322	0.646498142	0.333685601	0.144590375
Potra2n10c20458	5	green	-0.295647572	-0.665494765	-0.386352311	0.134330883	0.000151845	0.062201953	-4.300190757	2.56E-05	-0.304300651	-0.505169504	-0.332757142	0.122774096	0.007194902	0.112103901	-3.4496159	0.000842077	-0.058565446	0.267253395	-0.321852764	0.771690601	0.177773315	0.125098539	-0.282263981	1.166611653	-0.202677347	-0.209137517	0.124364475	0.310639329	0.295135477	0.562596028	-0.867529225	0.578478159	-0.050767184	0.025451942	0.324294809	0.801447985	0.899720626	0.1220978	0.837892767	0.603136397	-0.450070171	-0.170866038	-0.302734832	0.018492043	0.394143991	0.150457851	-2.74392583
Potra2n10c20459	7	black	0.189316077	0.522218739	0.442343304	0.344272157	0.005203116	0.030432318	3.512410138	0.000666093	0.203125203	0.491992824	0.30984561	0.30954854	0.009142845	0.140632967	3.017273885	0.003825889	0.175897671	-0.486930851	0.605426275	0.380153502	0.010000138	0.001719366	0.877401909	0.570402565	0.166768815	0.161999274	0.277128241	0.405749144	0.419496684	0.189849781	1.728383139	0.125879334	-0.012214818	-0.030927333	0.036490563	0.951782251	0.878291686	0.865577021	-0.02571009	1.469232863	0.453205788	0.150514029	0.686133211	0.017593458	0.453633639	0.00021423	4.125046154
Potra2n10c20460	15	midnightblue	0.258546984	0.514140155	0.214238638	0.192864476	0.006079207	0.314773499	2.993642165	0.004135036	0.223640737	0.432257092	0.200055285	0.262134643	0.024339289	0.348619748	2.541462301	0.016558477	-0.032026296	-0.30124339	0.411531032	0.874000275	0.126770807	0.045717678	0.194692692	1.2684503	0.022656476	0.005186137	0.01878532	0.910688659	0.979518228	0.930573406	0.131262902	1.343351006	-0.141247825	-0.173338435	-0.103478422	0.482210615	0.38723331	0.630394536	-1.197208327	0.346838048	0.347725154	-0.008737751	0.400183766	0.075523692	0.965498271	0.05266106	2.170083202
Potra2n10c20461	1	turquoise	-0.066799032	0.636618853	0.62733085	0.740611432	0.000356813	0.001033858	3.974880184	0.000105622	-0.214711502	0.480915991	0.574109173	0.282156725	0.011105094	0.003349762	2.653588231	0.011946142	0.041466865	-0.422453444	0.139211514	0.837290491	0.028149387	0.516494947	-0.801761968	0.634035993	-0.187721431	-0.086905588	-0.037217157	0.34842652	0.666451017	0.862924817	-0.900749017	0.55158267	-0.251326519	-0.262527016	-0.152484545	0.206032372	0.185859816	0.476888118	-1.933593358	0.079744717	0.109971453	-0.016979985	0.392852236	0.585031585	0.933007567	0.057565343	1.394008864
Potra2n10c20462	7	black	0.266470355	0.6288608	0.572450098	0.179095755	0.000442439	0.003463941	4.686444148	4.17E-06	0.248266651	0.513811142	0.448544381	0.211793186	0.006117377	0.027919202	3.678983829	0.000351248	0.054941292	-0.437207326	0.436312193	0.785483553	0.022581238	0.033046627	0.071978492	1.413928536	0.071995798	0.117712887	0.141875589	0.721194516	0.558715527	0.508420362	0.936395012	0.523604768	-0.119927483	-0.078562941	-0.075695645	0.551287953	0.696897931	0.725183249	-0.780512697	0.652633735	0.474946186	0.123953788	0.538066611	0.012300518	0.537902027	0.006684975	3.479182738
Potra2n10c20463	1	turquoise	0.385782584	0.72305925	0.610458225	0.046875168	2.04E-05	0.001534738	5.734745937	1.46E-08	0.168380448	0.556873832	0.454133949	0.401161619	0.002552562	0.025799006	3.631108679	0.000423309	-0.135546763	-0.500893692	0.403904036	0.500237737	0.00778451	0.050299949	-0.823008887	0.615754409	-0.132822911	0.088910387	0.153815349	0.508967523	0.659208457	0.473004338	0.291502346	1.156000725	-0.328936157	-0.071132303	-0.052425996	0.093872473	0.724409538	0.807780656	-1.33400413	0.273303754	0.238587077	0.08192235	0.647074077	0.230732152	0.684579232	0.000632084	3.02513965
Potra2n10c20464	2	blue	-0.362152666	-0.566091667	-0.389478869	0.063405245	0.002084644	0.059937114	-4.061197586	7.32E-05	-0.152792598	-0.272888544	-0.373253862	0.446746748	0.168457258	0.072412581	-2.314872474	0.030929868	0.184311696	0.223965164	-0.175422706	0.357409291	0.261424992	0.412272335	0.715880239	0.711097952	0.252008835	0.119688427	0.063699504	0.204762487	0.552087528	0.767456284	1.26341007	0.309662771	0.444613396	0.34563115	0.080219496	0.020145486	0.0774206	0.709434527	2.638070748	0.012506878	-0.134915052	-0.016764384	-0.182860904	0.502255669	0.933856352	0.392410513	-0.941077051
Potra2n10c20465	4	yellow	-0.113773652	-0.432275716	-0.274838609	0.572038952	0.024332472	0.193686148	-2.429445407	0.022682913	-0.05337292	-0.30906867	-0.246430857	0.791472445	0.116726442	0.24571395	-1.757943667	0.118135642	0.115066575	0.266020891	-0.220888432	0.567650389	0.179857927	0.29962284	0.512315329	0.912645508	0.240037557	0.068993136	0.108098699	0.227824568	0.732393794	0.615118774	1.200080941	0.34516186	0.380259095	0.267729145	0.220301427	0.050394512	0.176973184	0.300941728	2.554439268	0.015953847	-0.21005879	-0.074943541	-0.361679984	0.292964871	0.710254374	0.08245409	-1.858142287
Potra2n10c20466	1	turquoise	0.056536768	0.21437662	0.033121855	0.779403369	0.282926058	0.877891407	0.881711619	0.566899165	-0.074817232	-0.028676154	-0.025497187	0.710722025	0.887092818	0.905860972	-0.368248397	1.069032039	-0.034093653	-0.351499827	0.150897821	0.865936834	0.072194451	0.481539894	-0.746562462	0.682991572	-0.220210543	-0.09416039	-0.105965959	0.269714221	0.640385173	0.622151359	-1.206942091	0.341181669	-0.339543137	-0.268253673	-0.106231515	0.083142667	0.176093936	0.621273936	-2.103254114	0.053165343	0.246976641	0.175686436	0.502778818	0.214254304	0.380735014	0.012277032	2.738071245
Potra2n10c20467	2	blue	-0.457399024	-0.548360318	-0.441203287	0.016448185	0.003061995	0.030913387	-4.487291078	1.08E-05	-0.305459862	-0.527494677	-0.488713034	0.121283089	0.00469073	0.015380991	-4.051496886	7.63E-05	0.192079699	0.181796048	-0.179157782	0.337143018	0.364123483	0.402230408	0.601704776	0.821056005	0.151399104	0.077437221	-0.240822945	0.450951882	0.701042883	0.256967318	-0.000788663	1.499056107	0.368663822	0.169157601	-0.226350116	0.058456708	0.398959938	0.287523701	0.986108343	0.486119925	-0.265277196	0.447127784	-0.212111824	0.181123998	0.019369182	0.319716181	0.021021562
Potra2n10c20469	12	tan	0.257921244	0.257044089	0.250671254	0.19398208	0.195556221	0.237421484	2.214401742	0.040201733	0.058127141	0.034396784	0.279511543	0.773355214	0.864755596	0.185912096	1.044933797	0.444080353	-0.257266633	0.089211261	-0.576235083	0.195156016	0.658124078	0.00320812	-2.280159269	0.033897366	-0.25283309	-0.39585068	-0.202479433	0.20323557	0.040961454	0.342687933	-2.510781172	0.018069652	-0.300646863	-0.4066332	-0.022189009	0.127561589	0.035302255	0.918032167	-2.201494115	0.041551594	-0.233672929	-0.457247348	-0.276137734	0.2407663	0.016488513	0.191502972	-2.880514245
Potra2n10c20470	6	red	-0.186123907	0.05735162	-0.038922422	0.352618213	0.776302917	0.856705969	-0.483343951	0.943277307	-0.064082714	0.152610955	-0.104598947	0.750823452	0.447293701	0.626675978	-0.02552123	1.469458823	0.210300987	-0.013815494	0.496391132	0.292395907	0.945472322	0.013615703	2.050926022	0.060411227	0.150304736	0.408400104	0.107165526	0.454269025	0.03443773	0.618191858	1.980483034	0.071473917	0.162322797	0.317472211	-0.10231915	0.418556131	0.10660642	0.634250863	1.143973245	0.378952099	0.165479721	0.215231777	0.204700239	0.409439629	0.280964131	0.337306708	1.67559696
Potra2n10c20471	2	blue	-0.5209	-0.511979815	-0.193006834	0.005338347	0.006333551	0.366208587	-3.82881269	0.000193144	-0.36613751	-0.157635543	-0.299644979	0.060339681	0.432296405	0.154875156	-2.404391301	0.024299135	0.143751579	0.096613143	0.042048194	0.474399776	0.6316641	0.84532845	0.811574448	0.625553787	-0.018957391	0.386432338	0.027976686	0.925226309	0.046474261	0.896751904	1.197686873	0.346558412	0.112950279	0.367513404	0.032533585	0.574841587	0.059308405	0.880044741	1.528562138	0.189559542	-0.178922796	-0.04219123	0.214531746	0.37188193	0.834486483	0.314096001	-0.053871786
Potra2n10c20472	1	turquoise	0.073193915	0.14410135	0.447731493	0.71674127	0.473313831	0.028238837	1.935453072	0.079402083	0.069500398	-0.017467576	0.355974333	0.730497987	0.931088271	0.087774425	1.158632474	0.369909039	-0.002457876	-0.292401562	0.176811015	0.990292258	0.138863427	0.408523775	-0.392665196	1.041850169	-0.039184666	-0.14827659	-0.005597652	0.846137397	0.460450527	0.979290079	-0.559549631	0.863680004	-0.131232984	-0.29496183	-0.093190957	0.514097532	0.13527935	0.664932367	-1.511681336	0.195922423	0.128402096	0.292447886	0.271837243	0.523293619	0.138797976	0.198794727	1.997450388
Potra2n10c20473	3	brown	0.353800461	0.552657781	0.589757736	0.070221333	0.002794931	0.00242052	4.697725124	3.95E-06	0.16102862	0.318016987	0.538995213	0.422325571	0.105973664	0.00657315	3.052163897	0.00340797	-0.382586949	0.036618194	-0.13296412	0.048886808	0.856108024	0.535669372	-1.420069403	0.233381215	-0.165191915	-0.155139885	0.163112765	0.410266126	0.439710963	0.446328667	-0.487081584	0.939300775	-0.278017339	-0.251700933	0.206257843	0.160282044	0.205334872	0.333562801	-1.000135113	0.475867688	-0.003674773	-0.25705262	0.106509809	0.98548636	0.195540869	0.620354963	-0.480151158
Potra2n10c20474	2	blue	-0.102326585	-0.574449753	-0.274473836	0.611536431	0.001726121	0.19430219	-2.947601477	0.004803744	0.071141925	-0.366908593	-0.121589806	0.724373688	0.059760027	0.571411496	-1.236142288	0.324608517	0.282998371	0.200823501	0.05059042	0.152615635	0.315179802	0.814394467	1.564698835	0.176480313	0.196940315	0.115546089	0.234421964	0.324822409	0.566026635	0.270212212	1.557938311	0.178871809	0.307003545	0.183079689	0.268844435	0.119318253	0.36068829	0.203979159	2.196683633	0.042064573	-0.078859849	0.09645907	-0.101257094	0.69580611	0.632210526	0.637791928	-0.223949095
Potra2n10c20475	0	grey	0.399170234	0.211844754	-0.370734746	0.039147331	0.288785697	0.074514569	0.78690388	0.647007204	0.438491498	0.192070914	-0.123653985	0.0221425	0.337165536	0.564847517	1.582672351	0.170244245	0.098089286	-0.032263075	0.075864531	0.626438486	0.873076114	0.724593322	0.396742611	1.037335912	0.106555802	0.053200871	-0.066131667	0.596811795	0.792130129	0.758829108	0.283147946	1.165595144	0.037708597	0.2603364	0.048114721	0.851869134	0.189693015	0.82333416	1.008533356	0.469797724	0.421110951	0.4418338	-0.204118612	0.028706721	0.021033117	0.338711138	2.105425452
Potra2n10c20476	6	red	-0.17437028	0.333715399	0.269276183	0.384369809	0.088915896	0.203225654	1.24078937	0.322025354	-0.039734029	0.314723647	0.232844106	0.844006094	0.109841784	0.273542743	1.468008341	0.213152936	0.203854129	-0.241832199	0.533010159	0.307778267	0.224261133	0.007322137	1.494102023	0.202723433	0.064109848	0.263365044	0.137705671	0.750721236	0.184407724	0.521086198	1.339233367	0.27074207	0.046346953	-0.027375662	-0.096172941	0.818438863	0.892183206	0.654848851	-0.20640342	1.2547137	0.319935881	0.087742737	0.358518347	0.103767122	0.663423128	0.085371312	2.227125929
Potra2n10c20478	3	brown	0.411419893	0.478251692	0.408498163	0.032999525	0.011626062	0.047498953	3.940362284	0.000122038	0.326354937	0.3020283	0.32548265	0.096634469	0.12573576	0.120657262	2.792490284	0.007845606	-0.201945378	-0.241968528	0.416694357	0.312427216	0.223991975	0.042805887	-0.102220733	1.377872207	0.038295816	-0.175274999	0.062053935	0.849588001	0.381869135	0.773308618	-0.23239077	1.224351776	-0.10566346	-0.238475939	-0.107989391	0.599905988	0.230955953	0.615478419	-1.301683737	0.289536782	0.148744826	-0.158826434	0.616856013	0.459019504	0.428782393	0.001324688	1.919727916
Potra2n10c20480	4	yellow	-0.099190088	-0.220770914	-0.201323633	0.622553007	0.268466449	0.345508615	-1.487997528	0.205127318	-0.015363297	0.104147875	-0.2517329	0.939373865	0.605176818	0.235374482	-0.439279384	0.990688666	0.357890414	0.139439193	-0.06640212	0.066816419	0.487893451	0.757871481	1.306068535	0.287293878	0.00956371	0.145532424	0.096582306	0.962239091	0.468884134	0.653469104	0.713093012	0.713682305	0.038773057	0.372729369	0.103452205	0.847734964	0.055522964	0.630481643	1.523560462	0.191427819	-0.074434041	-0.380090619	-0.274362065	0.712141382	0.050505033	0.19449122	-2.132957659
Potra2n10c20483	7	black	0.256827598	0.565650704	0.456558113	0.195946084	0.002105216	0.024920672	3.944009726	0.000120196	0.161664615	0.536430023	0.354151846	0.420470836	0.003920538	0.089526901	3.202815323	0.002041368	-0.077267415	-0.427252829	0.334174711	0.701668845	0.02622803	0.110490264	-0.600299554	0.822459924	-0.170883836	-0.036170847	0.005859145	0.394093994	0.8578482	0.978322835	-0.586781717	0.836025476	-0.335041075	-0.231480633	-0.149391392	0.087576739	0.245334345	0.48597742	-2.094187075	0.054364978	0.282750938	-0.034695287	0.539142516	0.152990166	0.863592667	0.006555555	2.37167912
Potra2n10c20485	2	blue	-0.316818041	-0.071552446	-0.417966136	0.107369944	0.72284466	0.042111556	-2.359743832	0.027431338	-0.2138748	-0.229967293	-0.455731814	0.284081394	0.248520727	0.025217315	-2.635132558	0.012615665	0.225811089	-0.200839367	-0.089592861	0.257410948	0.315140771	0.677174578	-0.167741942	1.300179448	-0.102875499	-0.185301323	-0.025317423	0.609616798	0.354788194	0.906521843	-0.9077755	0.545995267	-0.038218371	-0.247939814	0.133140933	0.849888778	0.212414915	0.535122151	-0.478653004	0.948278257	-0.043432977	0.381169454	-0.08038492	0.829684304	0.049800598	0.70886078	0.815207239
Potra2n10c20487	1	turquoise	0.466207225	0.372961473	0.347733409	0.014241737	0.055359015	0.095907671	3.572261479	0.000530868	0.422358315	0.302579913	0.22018781	0.028188589	0.125012064	0.301197418	2.80854687	0.007464846	-0.053334242	-0.536781658	0.394653895	0.791620286	0.003892576	0.056328691	-0.755017738	0.675357508	0.020350002	0.067432036	-0.002305477	0.919750255	0.738237729	0.991469569	0.247465608	1.206821857	-0.160642417	-0.039460841	-0.178355759	0.423454037	0.845065819	0.404375097	-1.069970634	0.426948791	0.353746121	-0.000560975	0.301142406	0.070267453	0.9977843	0.152723117	1.907252106
Potra2n10c20488	3	brown	0.551561836	0.641551529	0.434835785	0.002861068	0.000310259	0.033713055	5.249356457	2.29E-07	0.370011808	0.325410707	0.503882443	0.057470904	0.097659914	0.012057114	3.597721084	0.000481526	-0.256345262	-0.218135724	-0.001024998	0.196816608	0.274366654	0.996207379	-1.399647323	0.242428433	-0.110039297	-0.212210263	-0.286605312	0.584798629	0.287935073	0.174525126	-1.739493409	0.122922016	-0.292414254	-0.382225016	-0.348290478	0.138845492	0.049118863	0.095340831	-3.01624324	0.003838918	0.089821445	-0.038017798	0.300960076	0.655926994	0.850667854	0.152984017	0.991233024
Potra2n10c20489	3	brown	0.521486538	0.77088795	0.513571179	0.005277837	2.54E-06	0.010262116	6.158359265	1.10E-09	0.319440518	0.439800572	0.555821929	0.104333432	0.021702437	0.004801777	4.015375507	8.90E-05	-0.068396347	-0.172683161	0.001447276	0.734626159	0.389058097	0.994644916	-0.697371623	0.728355384	-0.103939885	-0.176159229	-0.030058196	0.60590167	0.379434166	0.889114662	-0.896446977	0.55502113	-0.334143987	-0.30849846	-0.056879571	0.088481268	0.117437892	0.791787714	-2.077844237	0.056585562	0.390206637	-0.144091319	0.165838991	0.044198715	0.473344958	0.438660823	1.223877434
Potra2n10c20490	13	salmon	-0.083598223	0.065430295	0.010993698	0.678463018	0.745751968	0.959338184	-0.022968334	1.472513298	-0.298319278	-0.337457516	-0.110164835	0.130681577	0.085175073	0.608337023	-2.201607212	0.041539599	-0.023557796	-0.03149273	-0.538051213	0.907150483	0.876083402	0.006686842	-1.787582316	0.110765131	-0.456620084	-0.525003431	-0.32505393	0.016656155	0.004927066	0.121175753	-4.020259799	8.72E-05	-0.477555667	-0.474532937	-0.168722292	0.01176546	0.012387078	0.430628412	-3.451172242	0.000837236	-0.305919821	0.154158348	-0.259322487	0.120695176	0.442645745	0.22107928	-1.182386713
Potra2n10c20491	11	greenyellow	-0.13352283	-0.392934655	-0.016413165	0.506717196	0.042609609	0.939323518	-1.630982856	0.154340906	-0.219866654	-0.412363778	-0.075633893	0.270481801	0.032560021	0.725398991	-2.11615787	0.051497074	0.154704662	0.20915177	-0.461884617	0.441010979	0.295101818	0.023075161	-0.290185437	1.157511565	-0.207668611	-0.379036316	-0.214178516	0.298617209	0.051200992	0.314912575	-2.349077526	0.028229982	-0.112601265	-0.265444549	-0.112727029	0.576031411	0.180838556	0.599970403	-1.418076601	0.234252603	-0.131896539	-0.117709488	-0.351962462	0.511953461	0.558726961	0.091666653	-1.720051739
Potra2n10c20492	20	royalblue	0.049623947	0.152414449	0.30426351	0.805834345	0.44788581	0.148305769	1.437696136	0.225780435	0.240584377	0.187914352	0.20333258	0.226734818	0.34792234	0.340614672	1.815787844	0.104104384	-0.206927633	-0.34246358	0.323260098	0.300383263	0.080358955	0.12336278	-0.728374959	0.699576131	0.39804004	0.165929698	-0.126269702	0.039757646	0.408149289	0.556578484	1.355932803	0.262680824	0.440512455	0.150250725	-0.360423134	0.021466142	0.454433074	0.083604643	0.780164692	0.652940913	-0.145450186	0.241356071	0.303133454	0.469138108	0.225202865	0.149894548	1.135397093
Potra2n10c20495	1	turquoise	0.35352819	0.632186209	0.365130101	0.070452654	0.000403756	0.07935709	4.253947786	3.15E-05	0.281835714	0.426771956	0.373548954	0.154381211	0.026415611	0.072169336	3.215420955	0.0019538	-0.184037187	-0.276029184	0.370235389	0.35813837	0.163417032	0.074936686	-0.302842782	1.143014517	0.09927713	0.031953865	0.003095791	0.622246194	0.87428301	0.988545511	0.388193275	1.046809515	-0.073422047	-0.115178822	-0.196091502	0.715894349	0.567270105	0.358448689	-1.084294017	0.417351686	0.215589368	0.067872057	0.320266424	0.280146309	0.736589071	0.127076218	1.727413042
Potra2n10c20496	1	turquoise	0.225405139	0.31257805	0.246746262	0.258290242	0.112417555	0.245090732	2.277903489	0.034098493	0.26587999	0.189561743	0.30872442	0.180097321	0.343634798	0.142150816	2.204562028	0.041227264	-0.114663489	-0.309292973	0.286626296	0.56901696	0.116447451	0.174492178	-0.456987683	0.971519848	0.316849585	-0.16222332	-0.107705252	0.107333034	0.41884521	0.616413695	0.181986672	1.283389778	0.319761941	-0.325127946	-0.283596094	0.103965713	0.097968579	0.179294859	-0.806912852	0.629575041	0.011684099	0.197172233	0.233294486	0.953875011	0.324241511	0.272589436	1.254086364
Potra2n10c20497	1	turquoise	0.058848812	0.023978351	0.444277966	0.770614948	0.90550016	0.029629613	1.532518079	0.188091959	-0.046435513	-0.312170141	0.350409897	0.818097637	0.112912259	0.093207013	-0.07552348	1.409697325	-0.075494763	0.093482348	-0.173543815	0.708214722	0.642804348	0.417375576	-0.422463523	1.00903008	-0.296518027	-0.392414528	-0.165376025	0.133133895	0.042909039	0.439957984	-2.531458406	0.017038393	-0.400101238	-0.506748002	-0.126465777	0.038650207	0.006986957	0.555960853	-3.179432907	0.002213453	0.018188414	0.366132898	0.073002955	0.92825154	0.060343162	0.734609269	1.358924674
Potra2n10c20498	2	blue	-0.297228097	-0.25675466	-0.237824321	0.13216321	0.196077553	0.263118901	-2.299474089	0.03221705	-0.333311864	-0.313358239	-0.205731422	0.089326591	0.111475827	0.334825324	-2.501663782	0.018541688	0.06231877	-0.087548638	-0.123785478	0.757477144	0.664124707	0.564430523	-0.410188331	1.0225017	-0.001511395	-0.081129425	0.073910663	0.994030437	0.687479875	0.731427517	-0.038562695	1.453858568	0.060930843	-0.20029933	0.102577565	0.76272439	0.316470991	0.63339044	-0.131266435	1.343346815	-0.12520553	0.284433399	-0.309125781	0.533771915	0.150456384	0.141606122	-0.384394351
Potra2n10c20499	1	turquoise	0.277134134	0.074813046	0.307447581	0.161669401	0.710737525	0.14389358	1.8982694	0.086490904	0.226947669	-0.243514221	0.167615563	0.254959481	0.220955434	0.433702151	0.407602755	1.025348013	0.156154997	0.012630534	0.165139123	0.436686853	0.950143195	0.44062254	0.942294234	0.519063029	0.159970466	-0.292218943	-0.007214109	0.425421386	0.139121669	0.973311431	-0.422625674	1.008852587	0.005412538	-0.204957247	-0.150991656	0.978624296	0.305111216	0.481264162	-0.996573702	0.478457214	0.30542658	0.590986487	0.1383438	0.121325711	0.001170493	0.519138187	3.248432066
Potra2n10c20500	1	turquoise	0.289320033	0.341989642	0.249392764	0.143267597	0.080805807	0.239902069	2.578327726	0.014891968	0.211119618	0.076271784	0.298182449	0.290477953	0.705342893	0.156997623	1.67213834	0.141745569	0.165457359	-0.163631666	0.306633805	0.409503814	0.41476288	0.145012224	0.863384789	0.58188891	0.057301883	0.089333845	-0.099009127	0.776492064	0.65768247	0.645312336	0.155172339	1.315028181	-0.089502177	-0.056427706	-0.256098212	0.657076232	0.779818593	0.227079837	-1.131434826	0.386808181	0.540829452	0.402474523	0.180242231	0.003582735	0.037405696	0.399340593	3.472401739
Potra2n10c20501	1	turquoise	0.452448992	0.57962765	0.445191244	0.017806979	0.001531798	0.029256613	4.615121889	5.89E-06	0.323724016	0.253264507	0.43186482	0.099511957	0.202439487	0.035086458	2.968357321	0.004490941	-0.12149603	-0.350411638	0.265880227	0.546054904	0.073142435	0.209203462	-0.6710382	0.753294292	0.069589278	0.016416263	-0.0011737	0.730165974	0.93522699	0.995657166	0.245427693	1.209187934	-0.11381382	-0.179389875	-0.172909635	0.571902384	0.370614204	0.419105849	-1.326494192	0.277014087	0.413536339	0.311876892	0.224498262	0.032020601	0.113268899	0.29159121	2.819604991
Potra2n10c20507	19	lightyellow	0.020489227	0.022919585	0.12908841	0.919202987	0.909655636	0.547729691	0.476864768	0.950187632	-0.01218109	-0.029805052	-0.043859862	0.951915242	0.882677617	0.838747703	-0.240080099	1.215402243	0.146017896	-0.288134277	0.596261759	0.467386328	0.1449888	0.002104561	1.42983142	0.229148113	-0.068498529	0.09357849	0.460130337	0.734243784	0.642461107	0.023670376	1.420055217	0.23338741	-0.114089173	0.004407678	0.299802679	0.570966589	0.982592122	0.154647513	0.519532544	0.905084137	0.215484734	0.328939469	0.43039436	0.280385453	0.093868968	0.035782438	2.864898553
Potra2n10c20508	19	lightyellow	-0.219182063	0.2751226	0.051574809	0.272014025	0.164860865	0.810846029	0.311841977	1.132740931	-0.151863649	0.26237282	-0.037656308	0.449547696	0.18612786	0.861322526	0.231707867	1.22514738	0.215973679	-0.316609535	0.327813977	0.279269075	0.107614156	0.117865997	0.608690292	0.814094614	-0.069114443	0.432992649	0.317350374	0.73194029	0.024071238	0.130770469	2.028506454	0.063762878	-0.071263778	0.275481613	0.232393219	0.723919727	0.164288024	0.274499244	1.251297638	0.31623886	0.044661516	0.151869808	0.281413639	0.824939073	0.449529097	0.182810011	1.354043211
Potra2n10c20509	5	green	-0.222692057	-0.215968633	-0.228153679	0.264216945	0.279280582	0.283596656	-1.916143978	0.083020158	-0.148809028	-0.012321796	-0.28390081	0.458823472	0.951360448	0.178807814	-1.258882556	0.312109133	-0.086607082	0.070083704	-0.018280721	0.667531923	0.728319887	0.932434087	-0.097504536	1.383488598	0.073815128	0.209955861	0.368432127	0.714435845	0.29320688	0.076476145	1.875652335	0.091054552	0.233051844	0.304163458	0.436455018	0.242054694	0.122951443	0.032982717	2.859012994	0.006374421	-0.435634296	-0.346194358	0.028774655	0.023128294	0.076906861	0.893822996	-2.312122451
Potra2n10c20510	5	green	-0.382764657	-0.686186491	-0.493730079	0.048773186	7.77E-05	0.014207631	-5.056124304	6.42E-07	-0.363343193	-0.732763852	-0.418751342	0.06247699	1.38E-05	0.041687312	-5.005492297	8.36E-07	0.02767698	0.210330197	-0.478678911	0.891003409	0.292327334	0.017965723	-0.715316505	0.711620238	-0.255698872	-0.356520598	-0.187782032	0.19798738	0.067942286	0.379572332	-2.345963862	0.028466921	-0.11202602	-0.195150667	0.057574248	0.57799486	0.329326385	0.789300262	-0.739340926	0.689550006	-0.360160481	0.17901269	-0.367495576	0.064982424	0.371637748	0.077285083	-1.610119806
Potra2n10c20511	1	turquoise	0.492658214	0.796199126	0.398998954	0.009034874	6.81E-07	0.053430811	5.84280592	7.70E-09	0.318196041	0.599947233	0.442153047	0.105766305	0.00094001	0.030512185	4.238336187	3.38E-05	-0.231763779	-0.250499405	0.149898481	0.244741174	0.207578932	0.484481384	-1.011267304	0.467832766	0.01922512	0.073942863	-0.007729061	0.924173275	0.713962099	0.971407102	0.248419133	1.205715197	-0.130205995	-0.145995287	-0.147307174	0.517424543	0.467456026	0.492150693	-1.204336915	0.342689076	0.185917601	-0.161530823	0.013957088	0.353161707	0.420860635	0.948390364	0.110391916
Potra2n10c20514	1	turquoise	0.474261342	0.063946544	0.191612427	0.012444242	0.751336479	0.369748126	2.198509347	0.041869244	0.592746464	0.100450264	0.15827185	0.001121712	0.618117073	0.460117386	2.691637721	0.01066532	0.0184971	0.019235517	0.479307732	0.927037022	0.924132385	0.017793995	1.52275089	0.191731561	0.539371945	0.267292417	0.1018143	0.003691785	0.177707592	0.635933148	2.808974892	0.007454928	0.496427824	0.183435799	-0.123954771	0.008443142	0.359738685	0.563893859	1.77018298	0.115044995	0.116952574	0.018147094	0.200313802	0.56127603	0.928414125	0.347984293	0.941444533
Potra2n10c20515	3	brown	0.656112413	0.767846624	0.530644268	0.000202395	2.94E-06	0.007637194	6.799634276	1.57E-11	0.64653653	0.540804149	0.446593769	0.000268712	0.003584604	0.028691114	5.269205075	2.06E-07	-0.131872934	-0.240990879	0.124529016	0.512029659	0.22592697	0.562075187	-0.753566718	0.676664153	0.384899949	0.04112077	0.039535425	0.047424133	0.838630909	0.854472439	1.397331835	0.24347071	0.203744389	-0.153528089	-0.042897806	0.30804438	0.444535737	0.84224102	0.033537982	1.459868367	0.281315629	-0.271936671	0.208201912	0.155175692	0.170006247	0.32892511	0.601497372
Potra2n10c20516	1	turquoise	0.490345463	0.645050093	0.409876748	0.009414814	0.000280556	0.046682674	4.941513096	1.16E-06	0.360928153	0.320114081	0.535323896	0.064371114	0.103563962	0.007024575	3.667053925	0.000368042	-0.221678739	-0.25513361	0.147299485	0.266452914	0.199015121	0.492173539	-1.002064709	0.474468512	0.020845645	-0.194075146	-0.00060821	0.917802126	0.332051305	0.997749541	-0.50890611	0.916227056	-0.147674706	-0.354488072	-0.070200468	0.46229344	0.069639743	0.74445927	-1.689593687	0.136658572	0.325924714	-0.061985946	0.180211541	0.09710069	0.758734483	0.399422215	1.290713482
Potra2n10c20517	1	turquoise	0.455424986	0.682206243	0.271690131	0.016979442	8.87E-05	0.199047455	4.578923037	7.01E-06	0.284286156	0.355772045	0.386511116	0.150676925	0.068563683	0.062085354	3.021922547	0.003767622	-0.138924558	-0.302559896	-0.023407108	0.489516641	0.125038272	0.91354841	-1.368682965	0.256647596	0.057577028	-0.029101405	-0.19801012	0.77544584	0.885429236	0.353671059	-0.461029172	0.967166514	-0.101687722	-0.293552056	-0.263449445	0.613773787	0.137244476	0.213554297	-1.898313	0.086482294	0.370101341	0.075321679	-0.009308752	0.057405889	0.708854962	0.96556628	1.314258481
Potra2n10c20518	2	blue	-0.387857143	-0.74429626	-0.489448446	0.045604613	8.54E-06	0.015204202	-5.402576133	9.85E-08	-0.231962685	-0.489780337	-0.482752873	0.244325044	0.009509658	0.0168767	-3.654621845	0.000386342	0.044636183	0.222778148	-0.350678484	0.825036864	0.264027539	0.092939165	-0.208708793	1.252013363	0.207187808	-0.004667525	0.137921159	0.299762418	0.98156604	0.520427986	0.969299073	0.498593988	0.391945656	0.135790633	0.310371832	0.04318039	0.499459801	0.139924586	2.458979744	0.020899872	-0.295718486	-0.036582298	-0.532416338	0.134233075	0.856247632	0.007400177	-2.592830723
Potra2n10c20521	9	magenta	-0.370455185	-0.244131069	-0.206084321	0.057149505	0.219751393	0.333978646	-2.408260594	0.024043103	-0.212047546	0.142062071	-0.28364456	0.288313558	0.479663277	0.179217331	-0.998436095	0.477101907	0.062186824	-0.153742558	0.047442377	0.757975538	0.443892114	0.825765713	-0.139042846	1.334124437	0.185262928	0.355180208	0.102334038	0.354889673	0.06905808	0.634201279	1.891173476	0.087901786	0.340949339	0.396947618	0.046907324	0.081793293	0.040354738	0.827701865	2.364890312	0.027053118	-0.088933181	-0.128231019	0.075592281	0.659126283	0.523851888	0.725544383	-0.424532177
Potra2n10c20522	6	red	-0.077471401	0.333887799	0.352252568	0.700916909	0.088740873	0.09138095	1.774767305	0.113904475	0.092264389	0.3152104	0.335918417	0.647158809	0.109263582	0.108528851	2.155518005	0.046681982	0.196959474	-0.315191014	0.56849758	0.324774397	0.109286566	0.003749279	1.381639435	0.250623659	0.142248547	0.202042183	0.204889342	0.479080865	0.312190398	0.336850839	1.567630626	0.175451041	0.080671152	0.003919882	-0.022849652	0.689158285	0.984518404	0.915600067	0.182812576	1.28241762	0.443453451	0.274075755	0.397887431	0.020512098	0.166539265	0.054160861	3.32798503
Potra2n10c20523	2	blue	-0.377048763	-0.673729877	-0.487727441	0.05253347	0.000117018	0.015620555	-4.948540703	1.12E-06	-0.161142093	-0.299686845	-0.472879218	0.421994324	0.128841779	0.019614064	-2.753082392	0.008855555	0.2158855	0.126255177	-0.062998541	0.279470199	0.530320252	0.769947715	0.828765236	0.610855895	0.274754101	0.27116913	0.160864408	0.16545031	0.171262547	0.452705429	2.056379249	0.059618962	0.461905763	0.432942843	0.244787262	0.015286493	0.024089312	0.248978287	3.457270457	0.000818515	-0.205876387	-0.012456182	-0.185256022	0.302900001	0.950830594	0.386131868	-1.146426572
Potra2n10c20524	1	turquoise	0.187845833	0.676420193	0.454747729	0.348101357	0.000107282	0.025574302	4.251830381	3.18E-05	0.060422141	0.522446666	0.365091694	0.764650185	0.005180039	0.079391075	2.884570347	0.005879223	-0.136758271	-0.422704814	0.354734239	0.496379031	0.02804601	0.088964058	-0.694881224	0.730694611	-0.203511084	0.036762625	0.031561176	0.308610602	0.855546328	0.883606005	-0.404135326	1.029169813	-0.382519243	-0.209467597	-0.137203587	0.048930152	0.294356619	0.522621359	-2.151054329	0.047207868	0.291247522	0.0050215	0.518950299	0.140501188	0.980168309	0.009364976	2.437158259
Potra2n10c20527	4	yellow	-0.398136352	-0.43177464	-0.458135452	0.039705343	0.024516418	0.024362202	-3.890796363	0.000149874	-0.329487073	-0.324772546	-0.53355502	0.093290745	0.098357573	0.007251135	-3.572300066	0.000530789	0.144057824	0.445705589	-0.132661185	0.473448898	0.019805207	0.536607532	1.441095922	0.224336378	-0.163499494	-0.069177382	0.138757571	0.415145062	0.73170503	0.517876942	-0.298077121	1.148466455	-0.093758762	0.144769847	0.27603901	0.641817704	0.471241906	0.191668286	0.916837634	0.538841593	-0.18419372	-0.182392882	-0.209507783	0.35772252	0.362523895	0.325831816	-1.646217604
Potra2n10c20528	1	turquoise	0.373797609	0.568930094	0.528504964	0.054771539	0.001956315	0.007931716	4.591166693	6.61E-06	0.12342964	0.277615772	0.383218885	0.539635905	0.160911783	0.06453722	2.274709878	0.034385009	-0.096496875	-0.131302282	0.218637654	0.63207643	0.513873411	0.304699409	-0.058882129	1.429568988	-0.175407421	-0.189844536	-0.089356855	0.381503904	0.342901993	0.677980391	-1.309039451	0.285781481	-0.36819508	-0.340154828	-0.23164483	0.058802577	0.082553632	0.27609154	-2.776824228	0.008233928	0.286727755	-0.244100212	0.322454111	0.14704967	0.219811519	0.124354706	1.037923773
Potra2n10c20529	1	turquoise	0.184174455	-0.238746173	0.113021551	0.357773684	0.230412032	0.599011778	0.14241724	1.330125668	0.036631836	-0.393192878	0.238578815	0.856054966	0.04246157	0.261562261	-0.435087351	0.995248537	-0.040110826	0.254538354	-0.000554313	0.842544894	0.200101343	0.997948968	0.633951601	0.789168613	-0.206614779	-0.553036249	-0.135330258	0.30113088	0.002772398	0.528368215	-2.771604814	0.008367107	-0.327118704	-0.507746554	-0.155443611	0.095810937	0.006858043	0.468274578	-3.02040207	0.00378659	0.25104749	-0.117762436	-0.121242396	0.206553228	0.558548844	0.57251955	0.06905499
Potra2n10c20531	2	blue	-0.580051991	-0.790531014	-0.582335862	0.001516746	9.28E-07	0.00282946	-6.81313986	1.43E-11	-0.382680218	-0.441670253	-0.556624741	0.048827148	0.021086324	0.004728461	-4.233564628	3.45E-05	0.344342082	0.221422729	0.096807073	0.078606312	0.267019749	0.652712003	1.949309113	0.076887781	0.030744953	0.168709139	0.138844478	0.879004202	0.400229599	0.517612223	0.958940622	0.506382988	0.165975723	0.308644715	0.175453709	0.408017436	0.117255106	0.412188419	1.884711539	0.08920319	-0.131541591	0.084824695	-0.109252495	0.513099821	0.673999458	0.611327813	-0.433526193
Potra2n10c20532	2	blue	-0.296075997	-0.632610137	-0.51321169	0.133740771	0.000399044	0.010324521	-4.569546237	7.33E-06	-0.112087863	-0.31895999	-0.535187499	0.577783634	0.10488498	0.007041832	-2.896705636	0.005656551	0.265377523	0.212993123	-0.139565459	0.18095284	0.286118521	0.51541862	1.028852638	0.45532339	0.289366176	0.176203362	-0.005831203	0.143200916	0.379312869	0.978426188	1.358117878	0.261639425	0.419879382	0.392333576	0.085773743	0.029225812	0.042955792	0.690256071	2.721519084	0.009747395	-0.20306806	-0.039329013	-0.275883358	0.309687584	0.845577285	0.19192912	-1.475027334
Potra2n10c20533	2	blue	-0.282669743	-0.376243126	-0.475302306	0.15311321	0.05308126	0.018911075	-3.380820491	0.001084046	-0.234625073	-0.075413781	-0.46160829	0.238799965	0.708514251	0.023168107	-2.260529568	0.035682605	0.072937019	0.115850896	-0.081540062	0.717695364	0.564995567	0.70485865	0.325563815	1.11713159	0.121996925	0.262251198	0.028867605	0.544388683	0.186339469	0.893481915	1.207296297	0.340977084	0.302109211	0.304293423	0.112546564	0.125629416	0.122783435	0.600558108	2.113421378	0.051847077	-0.146707112	-0.04965855	-0.253183709	0.465264202	0.805701495	0.232595949	-1.270920382
Potra2n10c20534	1	turquoise	0.46924562	0.373911686	0.167838873	0.013539947	0.054691767	0.433080999	3.062889729	0.003288162	0.397266493	0.291808452	0.266708057	0.040179716	0.139703409	0.207735465	2.821321403	0.007173939	-0.101993031	-0.22555982	0.112300387	0.612704143	0.257954972	0.601360201	-0.652584424	0.771036344	0.212603415	-0.114282111	-0.130572007	0.287021893	0.570311288	0.543098365	-0.063733243	1.423773952	0.163783925	-0.250782228	-0.200825599	0.414322858	0.207049216	0.346728277	-0.813953538	0.623507353	0.313487729	-0.152904273	0.111732722	0.111320093	0.446410656	0.603211477	0.795443601
Potra2n10c20535	5	green	-0.466645082	-0.635643088	-0.524080362	0.014138786	0.000366714	0.008570905	-5.203420879	2.93E-07	-0.357856314	-0.352238143	-0.525893782	0.066844271	0.071556655	0.008303948	-3.725891021	0.00029194	0.092806319	0.052361424	-0.378141892	0.645219883	0.795341041	0.068463007	-0.657515783	0.766273989	-0.00329936	0.175580257	0.043617563	0.986968935	0.381027509	0.839627239	0.620831031	0.802066206	0.209047964	0.321085977	0.249017823	0.29534701	0.102461147	0.240632756	2.262199709	0.035527601	-0.389765197	-0.003725751	-0.395295065	0.044460214	0.985285042	0.055893588	-2.330832938
Potra2n10c20538	6	red	-0.288998793	0.028124866	0.107057729	0.143732438	0.889250149	0.618547254	-0.486492047	0.939927514	-0.253443036	0.201715852	0.022446855	0.202110676	0.312989156	0.917082844	-0.09672834	1.3844132	0.075464282	-0.315492819	0.428698375	0.708327457	0.10892914	0.036598701	0.516435812	0.908325089	-0.118395845	0.423812316	0.045745538	0.556420082	0.027594194	0.831909255	1.086340117	0.415992817	-0.112131879	0.265619346	-0.128359426	0.577633316	0.180540751	0.550011982	0.11102311	1.367397032	0.111683879	0.390799387	0.467452544	0.579164067	0.043849503	0.021265534	2.887677132
Potra2n10c20545	6	red	-0.100063877	-0.04779511	0.237524516	0.619475809	0.812863095	0.263739091	0.22783526	1.229661471	0.030294339	-0.057130299	0.201148211	0.880765037	0.777144698	0.345937926	0.474620298	0.952586454	0.221892802	-0.192386602	0.567088785	0.265979551	0.336356854	0.003855663	1.830854568	0.100683379	0.085151406	0.091131348	0.106629055	0.672812252	0.65121988	0.619961364	0.800067822	0.635507255	0.011056728	0.001867354	-0.096541996	0.956349282	0.992624539	0.653604918	-0.224943844	1.233034441	0.35518362	0.470857789	0.389254545	0.069055222	0.013179372	0.060097463	3.660439514
Potra2n10c20546	3	brown	0.50119141	0.65720702	0.420067585	0.007742182	0.000195821	0.040983701	5.077294481	5.74E-07	0.290723937	0.397507074	0.440079378	0.141248814	0.040048068	0.031393577	3.357654484	0.001179102	-0.383312991	-0.154675936	-0.365731599	0.048423905	0.441096858	0.07882628	-2.654677758	0.01190763	-0.011270845	-0.269069051	-0.264916965	0.955504784	0.174733225	0.210920397	-1.56380185	0.176796164	-0.172120504	-0.379004184	-0.20515645	0.390628881	0.05122232	0.336207553	-2.216942939	0.039940487	0.06609273	-0.289780869	-0.08373545	0.743262733	0.142602649	0.697273432	-0.897413018
Potra2n10c20547	4	yellow	-0.30067746	-0.311163043	-0.409978781	0.12752094	0.114140539	0.046622698	-3.004278128	0.003993178	-0.310557968	-0.424591469	-0.538258739	0.114883232	0.027279873	0.006661709	-3.865037538	0.000166608	0.012415947	-0.026916903	-0.118841955	0.95098923	0.893979888	0.580201468	-0.365231183	1.072408264	-0.06830803	-0.074423727	-0.317010681	0.734956699	0.712179598	0.131205797	-1.301832195	0.289460633	0.054297591	-0.062676537	-0.328565946	0.787940131	0.756126245	0.116975802	-0.948298689	0.514466127	-0.228790536	0.211093635	-0.120706467	0.251017113	0.290538705	0.574230736	-0.382161446
Potra2n10c20548	3	brown	0.541582955	0.472284138	0.263158495	0.003527444	0.01286703	0.214079101	3.961233063	0.000111846	0.412871038	0.367220034	0.342509582	0.032325774	0.059527136	0.101345747	3.346050951	0.00122957	-0.206786537	-0.047102031	-0.014789085	0.300720292	0.815530529	0.945318216	-0.781799541	0.651498587	0.082069465	-0.269559842	-0.035404841	0.684041541	0.173917747	0.869542724	-0.656335302	0.767412612	-0.092387925	-0.419993987	-0.033514054	0.646716624	0.02917719	0.876456244	-1.650608654	0.148227766	0.238730785	-0.433129339	-0.024427278	0.230442981	0.024021691	0.90979518	-0.702155724
Potra2n10c20549	8	pink	0.514445876	0.389845834	0.182005104	0.00604392	0.044412355	0.394667812	3.328524908	0.001309608	0.382309543	0.012621219	0.074812379	0.049064591	0.950179917	0.728271017	1.402081411	0.241336406	-0.012477842	0.064530086	-0.349367016	0.950745195	0.749138683	0.094252481	-0.837154205	0.603758843	0.206539605	-0.339550024	-0.394443375	0.301310695	0.083136018	0.056472121	-1.545158324	0.183461958	0.115407021	-0.310359865	-0.387677687	0.566497339	0.115127165	0.061233968	-1.699592642	0.133811363	-0.044804918	-0.009385876	-0.098367486	0.824385572	0.962940764	0.647465142	-0.423767413
Potra2n10c20552	7	black	0.256062958	0.411168972	0.406024946	0.197327343	0.03311716	0.048991288	3.184299204	0.002176574	0.210349557	0.39611415	0.307690557	0.29228189	0.040815072	0.143560774	2.687195557	0.010808213	0.075897629	-0.3933875	0.585835889	0.706725261	0.042350264	0.002629856	0.837099588	0.603804888	0.057616484	0.233538167	0.182910906	0.775295842	0.241045467	0.392278853	1.354311872	0.26345535	-0.125605757	0.019814154	-0.039728116	0.532454553	0.92185692	0.853770575	-0.414952574	1.017264933	0.605784252	0.193386056	0.562108388	0.000812042	0.333804332	0.004252405	4.31460669
Potra2n10c20554	1	turquoise	0.528451405	0.143406418	0.288733286	0.004602563	0.475472667	0.171205834	2.919022339	0.005266966	0.397436795	0.224018016	0.320086696	0.04008649	0.261309501	0.127301703	2.770377215	0.008398711	-0.323477795	-0.289867129	0.119554484	0.099784499	0.142478429	0.577916542	-1.504738389	0.198587024	0.120225446	0.103129067	0.05013804	0.550292101	0.608730885	0.816026355	0.78340637	0.650082775	-0.038998219	0.195675013	-0.015282626	0.846860974	0.328002859	0.943496169	0.41822066	1.013678688	0.155025883	-0.012344209	0.222577366	0.44005129	0.951272075	0.295848161	1.028524929
Potra2n10c20555	2	blue	-0.005255422	-0.351279096	-0.147276798	0.979244658	0.072385975	0.492240952	-1.476075693	0.20988536	0.151994507	-0.117166609	-0.307329194	0.449152572	0.560554685	0.144055936	-0.757641492	0.67299845	0.105739157	0.008835075	-0.105651712	0.599643243	0.965114208	0.623190306	0.044715385	1.446501256	0.410522337	0.353026027	0.074217982	0.033421864	0.070880828	0.730351255	2.525579969	0.017326123	0.493481484	0.362594235	0.088480207	0.008902763	0.063059714	0.680976575	2.897551305	0.005641323	-0.104130275	0.177028654	0.024840906	0.60523814	0.377048728	0.908273962	0.282070412
Potra2n10c20556	3	brown	0.109131369	0.078624972	0.471680964	0.587919525	0.696669778	0.019969457	1.930860652	0.080250431	-0.130657618	-0.08122479	0.365901804	0.515960186	0.687130786	0.078676566	0.424680824	1.006604047	-0.133878238	0.128460184	0.206380609	0.505576397	0.523104128	0.333268781	0.551110865	0.872336517	-0.415827855	-0.244293715	0.029058828	0.030987167	0.219434659	0.892780277	-1.918838054	0.082507248	-0.514423993	-0.490502496	-0.082626524	0.00604644	0.009388601	0.701101384	-3.415421727	0.00095525	-0.069416945	-0.154290116	0.089036718	0.730809775	0.44225115	0.679074	-0.407942352
Potra2n10c20563	7	black	0.097371755	0.600683437	0.175078745	0.628976399	0.000922961	0.413203985	2.765060559	0.008536834	0.175665335	0.56300194	0.161565538	0.380793129	0.002232499	0.450711776	2.793294457	0.007826126	-0.009773402	-0.326404235	0.612036967	0.961411755	0.096581153	0.001480426	0.922329596	0.534535021	0.158409933	0.347399275	0.024291244	0.430009604	0.075816536	0.910295545	1.573366078	0.173451115	0.029519334	0.081202557	-0.212758913	0.883794763	0.687212167	0.318207387	-0.264922744	1.186603466	0.386389615	-0.111294407	0.475902296	0.046500538	0.580496288	0.018740206	2.255743038
Potra2n10c20564	2	blue	-0.434685487	-0.597021145	-0.533458034	0.023463449	0.001010502	0.007263731	-4.942963773	1.15E-06	-0.246935193	-0.262870473	-0.410643711	0.2143337	0.185263736	0.046233319	-2.686703701	0.01082414	0.124305543	0.177354284	0.107086439	0.536739894	0.376157537	0.61845259	1.169261768	0.363447272	0.071313896	0.348337779	0.120882506	0.723733038	0.074975516	0.573668407	1.584656109	0.169566734	0.23802864	0.382645214	0.104597871	0.231858146	0.048849532	0.626679542	2.148666649	0.047491251	-0.119983447	-0.052153316	-0.116706246	0.551100845	0.796137566	0.587073691	-0.816218061
Potra2n10c20565	7	black	0.053501123	0.409809733	0.334511453	0.790982457	0.033760254	0.110109466	2.353549625	0.027892688	0.109276483	0.370662767	0.235290759	0.587420228	0.056999514	0.268389452	2.089552396	0.05498704	0.065830744	-0.313330709	0.465434201	0.744246899	0.111508957	0.021907746	0.61977847	0.803105468	-0.06110005	0.114526587	0.195027772	0.762084124	0.569481428	0.361113709	0.690456938	0.734860321	-0.213992089	0.040238516	0.048560168	0.283811093	0.842049837	0.821724054	-0.379612745	1.056349348	0.395316501	0.188196358	0.524807032	0.041259522	0.347186128	0.008463087	3.335378251
Potra2n10c20567	23	darkturquoise	0.573196017	0.553710898	0.147845633	0.001776247	0.002732617	0.490552087	4.086781308	6.56E-05	0.656685186	0.413400218	0.159357871	0.000198931	0.03208285	0.457004866	3.976339725	0.000104976	-0.0825475	-0.108484789	-0.261965363	0.682295407	0.590146461	0.216240273	-1.279579706	0.301039486	0.635619708	0.10279901	-0.507405313	0.000366954	0.609884143	0.011376709	0.950749877	0.512597043	0.545610434	0.046588919	-0.531342883	0.003244091	0.817506628	0.007543009	0.298413684	1.14808117	0.090377334	-0.14791142	-0.043636961	0.653927838	0.461568183	0.839556817	-0.286772642
Potra2n10c20570	3	brown	-0.068923809	0.02624325	0.227560755	0.732653012	0.8966191	0.284883933	0.503711007	0.921696709	-0.191256383	0.067498397	0.255877383	0.339257493	0.737989015	0.227494724	0.344819736	1.095344843	0.05346234	-0.221038603	-0.20522387	0.791130677	0.267871704	0.336045301	-1.058065528	0.435038354	-0.353171229	-0.185671062	0.233629138	0.070756814	0.353811844	0.271882457	-0.963093046	0.503251247	-0.345710173	-0.154744618	0.42709793	0.07734836	0.440891545	0.037382433	-0.255404548	1.197615988	-0.144204029	-0.082098044	0.248251845	0.472995284	0.683937106	0.242130023	0.029879406
Potra2n10c20571	5	green	-0.237300843	-0.406874656	-0.228089413	0.233331111	0.035183099	0.283736004	-2.573740094	0.015090873	-0.238801223	-0.259856816	-0.103778499	0.230301332	0.190539443	0.629397847	-1.752725531	0.119473697	-0.199624102	0.143027497	-0.175836373	0.318139074	0.476651931	0.411153419	-0.649540586	0.773983533	-0.275312931	-0.289370751	0.160451978	0.164556998	0.143194306	0.453880327	-1.237416162	0.323898933	-0.202687107	-0.235807686	0.416949982	0.310615532	0.236372517	0.042665611	-0.084754253	1.398685145	-0.343929515	-0.361114951	-0.082281099	0.078988712	0.06422304	0.70229522	-2.350021401
Potra2n10c20573	3	brown	0.203060013	0.165580145	0.263175234	0.309707168	0.409151459	0.214048885	1.806731402	0.106206254	0.141019626	0.01433079	0.33089109	0.482925764	0.94344167	0.114254305	1.382284225	0.250326671	0.168923241	0.031656321	0.419049553	0.399623162	0.875444633	0.041527074	1.793005359	0.109458101	0.047042595	-0.037548532	0.09215544	0.815759375	0.852491128	0.668447283	0.277724523	1.171835752	-0.017989101	-0.158968606	-0.017006862	0.929035816	0.428363923	0.937132883	-0.560823085	0.862377221	0.122017659	-0.09500143	0.345099046	0.544319762	0.637389418	0.098622258	1.053454539
Potra2n10c20575	3	brown	0.388254513	-0.079371522	0.32218123	0.045364382	0.693925924	0.124691846	1.857907978	0.094773125	0.18567066	-0.218351933	0.371064931	0.353812905	0.273879455	0.07423645	0.956830338	0.507979345	-0.127308222	0.039474928	0.149973158	0.52686814	0.845011169	0.484261264	0.153717264	1.316749008	-0.203063402	-0.43880455	-0.075880646	0.309698919	0.022036607	0.724537037	-2.159273879	0.046243388	-0.395003376	-0.217737978	-0.173631067	0.041435042	0.275264373	0.417137828	-2.319626983	0.030541597	0.274262808	-0.046423189	0.180378745	0.166238484	0.818145117	0.398977639	1.17228981
Potra2n10c20576	6	red	-0.074816224	0.120759301	0.204667613	0.710725757	0.548509927	0.337385396	0.696113318	0.7295368	0.035812662	0.094628986	0.20100229	0.859242002	0.638715369	0.346295278	0.929246873	0.529141741	0.271463577	-0.077211045	0.386070682	0.170779832	0.701876686	0.062409147	1.683095467	0.138534918	0.1634767	0.300330492	-0.128694454	0.415210992	0.127982442	0.54896254	1.020294295	0.461383362	0.106363891	0.232983504	-0.366285307	0.59747667	0.242196738	0.078340021	-0.046859177	1.443938196	0.425629758	0.503213185	0.244094258	0.026865524	0.007459824	0.250363068	3.58489839
Potra2n10c20579	1	turquoise	0.3095851	0.629687363	0.213381027	0.116084837	0.000432534	0.316760924	3.649654288	0.00039389	0.199917007	0.496453946	0.301308322	0.317414821	0.008439157	0.152485978	2.999160574	0.004060869	-0.107113137	-0.293224715	-0.132135174	0.594882703	0.137703707	0.538238363	-1.542388787	0.184468717	-0.014275957	0.039567747	0.092481062	0.943657733	0.844651086	0.667341272	0.324225542	1.118650929	-0.187651985	-0.143555322	0.136627711	0.348608115	0.475009664	0.524384803	-0.593173865	0.829597202	0.287207814	0.007950758	-0.275293064	0.146343928	0.968604197	0.192920515	0.1108106
Potra2n10c20580	2	blue	0.079821463	0.044071026	0.122686337	0.692274038	0.827219101	0.567920386	0.692138853	0.733275201	0.266530255	0.222292797	-0.015286665	0.178994351	0.265096492	0.943481259	1.399642912	0.242430415	0.17687834	-0.099408523	0.324926583	0.377460524	0.621783166	0.121330077	1.141106492	0.380738415	0.595148701	0.529294774	0.635706846	0.001057979	0.004526013	0.000842525	5.713476426	1.66E-08	0.718497848	0.489262677	0.528881707	2.43E-05	0.009597235	0.007879175	5.749747545	1.34E-08	0.10214545	0.138649929	0.130407546	0.612170438	0.490383951	0.543610867	1.053910991
Potra2n10c20581	0	grey	0.306301887	-0.221296008	-0.102765354	0.120208418	0.26730061	0.632765463	-0.015308827	1.481678701	0.349333293	0.021974939	-0.010072554	0.07409124	0.913365172	0.962742762	1.088921409	0.414282816	0.027819766	-0.097179431	-0.073027176	0.890444413	0.629657353	0.734524314	-0.399202722	1.034615756	0.210243924	0.13994437	-0.139263255	0.292529894	0.48630275	0.516337537	0.643169165	0.780171509	0.106076797	0.317246763	-0.106966757	0.598471896	0.106869097	0.618847241	0.965130695	0.501719032	0.112036613	-0.32162546	0.116870078	0.577958677	0.101852791	0.586545277	-0.319889521
Potra2n10c20582	12	tan	0.27406564	0.166163282	0.229283172	0.166555542	0.407480367	0.281154607	1.928211591	0.08074322	0.272422375	0.014057136	0.32722664	0.169214611	0.944520028	0.118564725	1.767330944	0.115759231	-0.347287316	0.18334772	-0.331293925	0.075917346	0.35997342	0.113787551	-1.443015527	0.223524146	0.012055291	-0.357679694	-0.093655625	0.952411275	0.066988668	0.663357334	-1.299851541	0.290477785	-0.087544276	-0.305784487	0.083414749	0.664140479	0.12086794	0.698379744	-0.938844142	0.521716158	-0.329389454	-0.267036182	-0.236256133	0.093393626	0.17813947	0.266373299	-2.429802372
Potra2n10c20583	14	cyan	-0.052391112	-0.497585403	-0.036018827	0.795227426	0.008268091	0.867299699	-1.825391748	0.101912901	-0.121872651	-0.36104995	0.011381171	0.544801858	0.064274537	0.957906273	-1.414211514	0.235949712	0.044679805	0.305541375	-0.304526244	0.824868478	0.121178747	0.147938104	0.188509932	1.275715395	-0.184373934	-0.232956756	-0.325272196	0.357244113	0.242252349	0.120911582	-2.137504864	0.048835426	-0.274121821	-0.098955623	-0.210939311	0.166465155	0.623379769	0.322461152	-1.678617329	0.139839971	0.046854429	0.065455752	-0.073418839	0.816483957	0.745656264	0.733150957	0.125403676
Potra2n10c20585	13	salmon	0.103574922	0.465699279	0.296526072	0.607174466	0.014361944	0.159426067	2.58448025	0.014628883	-0.080355804	0.057210948	0.371036303	0.690314071	0.776837927	0.074260533	0.987973497	0.484748443	-0.182322289	-0.210073849	-0.079579625	0.362712877	0.292929475	0.71165526	-1.363825122	0.258933918	-0.193746594	-0.032495104	0.053121497	0.332886435	0.872170646	0.80527799	-0.516307567	0.908459418	-0.167235166	-0.213647284	0.04002464	0.40441866	0.284606189	0.852690716	-1.005294939	0.472132277	-0.098968316	0.46945127	0.023837432	0.623335002	0.013493502	0.911965013	1.248342819
Potra2n10c20586	5	green	-0.326624296	-0.534684858	-0.171377483	0.096343428	0.004061855	0.423302257	-3.169930153	0.002287134	-0.332261864	-0.486435594	-0.157816899	0.09040194	0.010087504	0.461424541	-2.961928873	0.004585776	-0.018952206	0.30715732	-0.355774718	0.925246704	0.119123814	0.087965108	-0.145940575	1.325952451	-0.160751666	-0.130250173	0.260314567	0.423134647	0.517281211	0.219254432	-0.124719818	1.351118052	-0.008381934	0.01920106	0.445275332	0.966902471	0.924267903	0.029222459	1.32781219	0.276360238	-0.430129203	-0.018773413	-0.381242405	0.025128424	0.925950006	0.06604446	-2.469566621
Potra2n10c20591	1	turquoise	0.196822986	0.499308371	0.217408164	0.32511653	0.008013188	0.307494768	2.757033067	0.008749268	0.249414992	0.523343177	0.245185233	0.20961854	0.005090112	0.248185306	3.090292335	0.002999394	0.132329604	-0.210505304	0.476738414	0.510556513	0.291916471	0.018504185	1.172152045	0.361704027	0.087659333	0.161475615	0.140557533	0.663724562	0.421021541	0.512407566	1.107126213	0.402359045	-0.06917463	0.104098782	0.049078194	0.731715316	0.605347874	0.819852484	0.234601753	1.221776774	0.515399701	-0.240372942	0.390682109	0.005934938	0.227155768	0.059082646	2.05520162
Potra2n10c20592	5	green	-0.077405466	-0.153360461	0.194685424	0.701159928	0.445039139	0.361973861	-0.136105169	1.337607212	-0.15026566	-0.313310231	0.252529646	0.454387709	0.111533605	0.233845894	-0.674035034	0.750433561	-0.093381024	0.061194262	0.089760767	0.643166164	0.761727702	0.676601498	0.150247446	1.320854091	-0.11892004	-0.054017971	0.193718275	0.554661182	0.789007871	0.364410275	0.030292354	1.463750841	-0.076800947	-0.118562131	0.157408467	0.703389383	0.555861844	0.462599677	-0.13618145	1.337516759	-0.124147965	0.190906513	0.111995292	0.537260355	0.340158456	0.602354884	0.502264547
Potra2n10c20595	1	turquoise	0.230033467	0.268359642	0.502881924	0.248380832	0.175916677	0.012256348	2.968234425	0.004492737	0.160672996	0.05766372	0.515104962	0.423364627	0.775116278	0.009999358	2.177152695	0.044203765	0.011906359	0.015148991	0.311020217	0.952998546	0.940218058	0.139055268	0.94920567	0.513774027	0.158783142	-0.006898256	0.036447883	0.428909862	0.972758665	0.865732856	0.541110134	0.882647511	0.004156117	-0.057088611	-0.09883974	0.983585513	0.777303285	0.645880388	-0.421518303	1.010064973	0.26061794	0.103532677	0.284614784	0.189197332	0.607321867	0.177670217	1.862676074
Potra2n10c20596	14	cyan	-0.135671626	-0.272816351	-0.34059251	0.499839354	0.168574388	0.103397626	-2.162795549	0.045835362	-0.043478869	-0.061186449	-0.173143888	0.82950694	0.761757257	0.418466265	-0.776090285	0.656543519	0.269608927	0.034554858	0.285672159	0.173836336	0.864139727	0.175994686	1.693553153	0.13552534	-0.076196178	0.01632919	-0.212513828	0.705622155	0.935569849	0.318778332	-0.757640317	0.672999506	-0.10093301	0.042383238	-0.359148592	0.616421207	0.833743551	0.08478369	-1.187904674	0.352306452	0.302502091	0.078882687	-0.018593167	0.125113978	0.695722153	0.931281918	1.079282428
Potra2n10c20597	10	purple	-0.028929281	-0.026845275	-0.073325893	0.886102527	0.894260454	0.733476798	-0.359973699	1.078300203	0.110310261	0.279642783	-0.110298337	0.583868625	0.157750874	0.607899893	0.849177757	0.593673582	-0.023489638	-0.165083535	0.11372238	0.907417979	0.410577602	0.596733288	-0.239477992	1.216102439	0.28723265	0.456716959	0.207491862	0.146307482	0.016630173	0.330614449	2.846957184	0.006620895	0.391836027	0.39762049	0.162920779	0.043244032	0.039986125	0.446871311	2.854979892	0.006455933	-0.02980874	-0.127543602	0.226163955	0.882663197	0.526097985	0.287930977	0.166951162
Potra2n10c20604	10	purple	0.244458813	0.226978025	0.292750554	0.219113463	0.254894216	0.165059869	2.203779212	0.041309813	0.229285837	0.327324381	0.460257354	0.249964382	0.095590068	0.023626869	3.002480517	0.004016837	-0.08132513	-0.091931107	0.068289025	0.686763552	0.648352349	0.75119996	-0.316202905	1.127772754	0.226562169	0.242641668	0.306492662	0.255789245	0.222666157	0.145206872	2.237822315	0.037848967	0.309308707	0.14606722	0.151338386	0.116427899	0.46723429	0.480245999	1.76082397	0.117402302	0.19558734	-0.118616673	0.076392648	0.328223932	0.555678799	0.72274956	0.435221203
Potra2n10c20605	1	turquoise	0.518958645	0.771834063	0.34466596	0.005542835	2.42E-06	0.099073935	5.591315597	3.38E-08	0.328489327	0.486060649	0.338972989	0.094346295	0.01015407	0.105154815	3.473058083	0.000771846	-0.104215778	-0.185983226	0.055295134	0.604940252	0.35298877	0.797468501	-0.695257848	0.730340588	0.064254194	-0.132308345	-0.243211091	0.750177538	0.510625044	0.252135071	-0.870538088	0.576009621	-0.116758098	-0.398756051	-0.393094338	0.561931818	0.039370121	0.057397956	-2.682349099	0.010966069	0.292186287	-0.085711776	0.177549972	0.139167884	0.670777752	0.406536244	1.106702642
Potra2n10c20606	0	grey	-0.293786186	0.011721937	0.382081621	0.136916693	0.953725799	0.065401225	0.249966727	1.203919619	-0.394450896	0.041453162	0.322123992	0.041746178	0.837343556	0.124762646	-0.179697963	1.286084539	0.022717104	0.1556193	0.023963391	0.910450609	0.438281341	0.911501605	0.583409777	0.839426216	-0.313085419	-0.047526994	0.009154797	0.111804468	0.813894745	0.966135449	-1.047709212	0.442158903	-0.336931995	-0.080577363	-0.02421921	0.08569308	0.689501959	0.910560518	-1.310885591	0.28484463	-0.124588007	-0.411743112	0.130693471	0.535807545	0.032848491	0.54272	-1.269132639
Potra2n10c20607	3	brown	0.439028071	0.330720542	0.121852442	0.021961252	0.091998134	0.570574459	2.683356063	0.010933101	0.343146882	0.058270346	0.296343852	0.07971802	0.772811239	0.159694825	2.02818	0.063812821	-0.074435884	0.14565063	-0.489569537	0.712134554	0.46851921	0.015175252	-1.241931947	0.321392508	0.011269637	-0.5216322	-0.133481789	0.955509551	0.0052629	0.534067978	-2.001321537	0.068036625	-0.08912808	-0.581008737	-0.012142149	0.658423805	0.001483275	0.955094441	-2.207615004	0.040906683	0.254688607	-0.230646795	-0.400234127	0.199826778	0.247086673	0.052628533	-1.07425145
Potra2n10c20608	2	blue	-0.093790012	-0.401954074	-0.218844206	0.641706194	0.037675834	0.304231339	-2.103612707	0.053118367	0.127754631	-0.286956261	-0.136608182	0.525407969	0.146713436	0.524444655	-0.853744363	0.589869972	0.249057238	0.166034993	-0.304103045	0.210294397	0.407847676	0.148530641	0.367781842	1.069553864	0.377253745	0.028252582	-0.249780864	0.052394803	0.888750292	0.239147271	0.536169934	0.887761666	0.486520862	0.1709009	-0.187845883	0.010072417	0.394046063	0.379407353	1.517720881	0.193627167	-0.07560607	0.054151277	-0.397557771	0.707803097	0.78849879	0.054378863	-1.201581418
Potra2n10c20610	1	turquoise	-0.005386538	0.074486976	0.320365437	0.978726954	0.711945253	0.126952122	1.099081902	0.407598515	0.071136494	0.150170871	0.119708794	0.724393924	0.454675668	0.577422221	0.968245189	0.499382897	-0.099022014	0.040764783	0.018825128	0.623145618	0.840010096	0.930426633	-0.11806401	1.359025409	0.029907951	-0.032984064	0.041218957	0.882275339	0.870263056	0.848343967	0.102795973	1.377187352	-0.023205238	0.004893647	0.069324481	0.908534262	0.980673151	0.747546204	0.135160266	1.338727743	0.219108674	-0.354353727	0.385038465	0.272178613	0.069753081	0.063173087	0.672992865
Potra2n10c20611	2	blue	-0.241259613	-0.269870779	-0.489412646	0.22539397	0.17340249	0.015212769	-2.95886227	0.004631656	-0.22352244	-0.14152933	-0.489845345	0.262393716	0.481329159	0.015109483	-2.518762237	0.017665223	0.039442724	-0.006870066	-0.204106164	0.845136107	0.972869947	0.338741234	-0.466507248	0.961278691	0.032786013	-0.035815866	-0.087322531	0.871035633	0.859229533	0.684940433	-0.245831084	1.20871949	0.112264767	0.004329935	0.003569328	0.577179601	0.982899123	0.986793555	0.347617708	1.092190959	-0.243367019	0.071438507	-0.18927258	0.221243415	0.723268935	0.375731774	-1.029155783
Potra2n10c20612	2	blue	-0.51363771	-0.015544198	-0.174507757	0.006137578	0.938661316	0.414753112	-2.161021124	0.046040562	-0.532051831	0.146125777	-0.27044601	0.004283262	0.467053825	0.2011935	-2.038035161	0.062319625	0.293121087	-0.056161672	-0.041879054	0.137849319	0.780831694	0.845943356	0.595962487	0.826800431	-0.277761117	0.461637722	-0.065545195	0.160683651	0.015353635	0.760906885	0.440405824	0.989464811	-0.197973367	0.290915713	-0.026698827	0.32223976	0.140974644	0.901444934	0.213308729	1.246629248	0.05181506	0.125747674	-0.226922467	0.797432653	0.531987798	0.286273798	-0.110749902
Potra2n10c20613	0	grey	0.032524858	0.09043356	-0.041243766	0.872054549	0.653725762	0.84825372	0.243946647	1.210908212	-0.012398234	0.08859966	0.020044419	0.951059067	0.660329052	0.925932105	0.274932962	1.175051614	-0.374883483	-0.424646673	-0.025606417	0.054015888	0.027257713	0.905459438	-2.515707652	0.017819051	0.101751157	-0.021962399	0.008030476	0.61355148	0.913414429	0.970292515	0.253087243	1.200301195	0.18492053	-0.056864864	0.070715497	0.355795401	0.778154589	0.742646109	0.567518961	0.855542472	-0.217349875	-0.002220586	-0.030297357	0.276142138	0.991229431	0.888237759	-0.726086159
Potra2n10c20614	15	midnightblue	0.147353615	0.601342861	0.284937531	0.46327817	0.000907919	0.177157621	3.229077971	0.00186285	0.282902343	0.317077686	0.22773307	0.152760911	0.10706641	0.284509449	2.41526971	0.023585343	0.287675185	-0.312787408	0.568667503	0.145659177	0.112164274	0.003736617	1.668480202	0.142830658	0.476400049	0.090918573	-0.039018563	0.011999974	0.651983604	0.856355601	1.653722052	0.147276	0.404607116	-0.071827154	-0.31644585	0.036314885	0.721822063	0.131931958	0.143736686	1.328562602	0.433139185	0.432658612	0.56707114	0.024018125	0.024192668	0.003857012	4.417560503
Potra2n10c20615	24	darkgrey	-0.084070041	-0.512126824	0.164301844	0.676744643	0.006315963	0.442975548	-1.427033243	0.230355469	0.069992905	-0.288826655	0.287959401	0.728658802	0.143981971	0.172407844	0.146685047	1.325070932	-0.119236148	0.600279109	-0.134198105	0.553601735	0.000932291	0.531855794	1.290736802	0.295192438	0.191955358	-0.114954818	0.179690996	0.337461843	0.56802913	0.400808057	0.719715163	0.707550583	0.269408589	-0.029413941	0.224962136	0.174168778	0.884206901	0.290568974	1.332261531	0.274161395	-0.199045004	-0.315671442	-0.108003803	0.319573975	0.108718006	0.615430997	-1.819471371
Potra2n10c20616	7	black	-0.055252871	0.198699244	0.0553736	0.784295182	0.320432597	0.797186935	0.571770167	0.851216536	-0.059518074	0.036465531	0.036990004	0.768076079	0.856701808	0.863753814	0.033511553	1.45989998	0.166943106	-0.286472643	0.578274283	0.405251609	0.147425707	0.00307705	1.422621165	0.232269007	-0.200446652	-0.078637738	0.198160223	0.316107764	0.696622825	0.353298866	-0.270244361	1.1804584	-0.303415449	-0.132728915	-0.000930893	0.12392168	0.509270105	0.996555576	-1.292303417	0.294378134	0.296238869	0.468909323	0.369707905	0.133516926	0.013616184	0.075384548	3.400935624
Potra2n10c20618	2	blue	-0.276449342	-0.195397294	-0.006505331	0.162750927	0.328703459	0.975932772	-1.408384628	0.238525813	-0.111552682	0.044447634	-0.022581612	0.579612686	0.825764767	0.916586745	-0.256138508	1.196765833	0.182881929	0.176978358	0.478660267	0.361216273	0.377186488	0.017970835	2.46180829	0.02073578	0.061777171	0.256418271	0.609677681	0.759523498	0.196684671	0.001562214	2.854051793	0.006474824	0.092745591	0.225755398	0.431911168	0.645437046	0.257531462	0.035064697	2.183389601	0.043510697	0.125965735	-0.147593555	0.131089071	0.531270991	0.462542213	0.541488528	0.29341835
Potra2n10c20619	0	grey	-0.343796734	-0.684171681	-0.191233202	0.079112087	8.31E-05	0.370714153	-3.974871107	0.000105626	-0.450588898	-0.55799172	-0.153383801	0.018340843	0.002491405	0.474261977	-3.63841074	0.000411489	-0.128456246	0.311586647	-0.052114212	0.523116976	0.113622704	0.808903166	0.416269632	1.015819068	-0.408155821	-0.387569246	0.061788337	0.034556233	0.04577929	0.774254331	-2.264068425	0.03535486	-0.330557086	-0.209664436	0.183188733	0.092168648	0.293892773	0.391547749	-1.104083306	0.404335503	-0.529253379	-0.146781947	-0.346469307	0.004529745	0.465034083	0.097203243	-3.106158434
Potra2n10c20620	1	turquoise	0.248154529	0.534950922	0.265230945	0.212006332	0.004040034	0.210359715	3.191023692	0.002126545	0.118463601	0.322924829	0.300742947	0.556192587	0.100398613	0.153295122	2.150781834	0.047240135	-0.108596857	-0.236820837	0.458166224	0.589760219	0.23430598	0.024351408	0.328828623	1.113427841	-0.073036581	0.02009206	-0.016807751	0.717325549	0.920764279	0.937867517	-0.198725853	1.2637158	-0.150556361	-0.137803339	-0.222463684	0.453505183	0.493062455	0.296101301	-1.450977808	0.22017906	0.403672514	0.203723697	0.359531563	0.036789756	0.308094573	0.084428106	2.851211519
Potra2n10c20621	3	brown	0.519842825	0.20417471	0.388108757	0.005448895	0.307001698	0.060921649	3.370055494	0.001127296	0.342048764	0.152911615	0.460101407	0.080749961	0.446388566	0.023680294	2.820850666	0.007184474	-0.255958814	-0.014783147	0.042995356	0.197515988	0.941659327	0.841886674	-0.681865694	0.742985819	-0.029577098	-0.230291696	-0.152577659	0.883568888	0.247835411	0.476615848	-1.178776633	0.357730697	-0.030828528	-0.31006492	-0.169406887	0.878677683	0.115491051	0.428732976	-1.477786469	0.209197412	-0.124596839	-0.382294783	0.05287336	0.535778405	0.049074064	0.806170666	-1.380866643
Potra2n10c20622	3	brown	0.083971643	0.209975295	-0.273782587	0.677102881	0.293161177	0.195473259	0.097463724	1.383537212	0.228389895	0.025025795	0.028436459	0.251870771	0.901391507	0.895064169	0.820426483	0.617959535	-0.159065894	0.235363794	-0.472227009	0.428077695	0.23728173	0.019806863	-1.159727385	0.369239725	0.095481224	-0.34792407	-0.310258524	0.635682895	0.075345367	0.140076902	-1.640464491	0.151362939	-0.0087089	-0.416250853	-0.128027162	0.965612127	0.030799372	0.551053671	-1.653012976	0.147492334	0.033403245	-0.241605094	-0.443868561	0.86862826	0.224709993	0.029798051	-1.90688383
Potra2n10c20623	2	blue	-0.211128376	-0.614398403	-0.572864224	0.290457477	0.000650904	0.003435137	-4.450586729	1.28E-05	0.040612675	-0.535410183	-0.558460892	0.840599544	0.004002603	0.004564307	-3.31576092	0.00137091	0.157419757	0.366787133	-0.276844446	0.432934806	0.059851044	0.190322443	0.799008695	0.636428055	0.343079995	-0.073186696	-0.067479663	0.079780588	0.716768074	0.754059529	0.637578252	0.785622384	0.471570312	0.170944998	0.083011275	0.013022567	0.39392221	0.699772441	2.20195282	0.041502962	-0.289212799	0.348997531	-0.292351286	0.143422646	0.074388586	0.165663695	-0.6232358
Potra2n10c20625	2	blue	-0.294838152	-0.64138563	-0.572402089	0.135450927	0.000311734	0.003467294	-4.835758601	1.99E-06	-0.074046027	-0.256066215	-0.510963851	0.713579561	0.197321447	0.01072188	-2.497576748	0.018756809	0.151187448	0.255290419	-0.13742971	0.451592426	0.198729649	0.521929703	0.818907677	0.619258635	0.27295635	0.14469363	-0.010618335	0.168347298	0.471477894	0.960725456	1.200341312	0.345010217	0.428395205	0.393190255	0.082343469	0.025786735	0.042463072	0.702079612	2.745063672	0.009074874	-0.304495215	-0.177151541	-0.212980852	0.12252291	0.376712266	0.3176909	-2.010353382
Potra2n10c20626	5	green	-0.019491176	-0.101582671	-0.236519261	0.923126942	0.614142008	0.26582545	-1.003390417	0.473508789	-0.09016885	-0.115314553	-0.184876732	0.654677344	0.566810412	0.387122331	-1.1018482	0.405791507	-0.26772438	0.277787804	-0.524600905	0.176981184	0.160641787	0.008493556	-1.546482812	0.182982012	-0.147981812	-0.087387163	-0.251597082	0.461352629	0.664708578	0.235635708	-1.379533076	0.251595683	-0.093557723	-0.006536031	-0.037239224	0.64253524	0.974188618	0.86284429	-0.390629165	1.044107047	-0.452495329	-0.372145402	-0.372107745	0.017793844	0.055937132	0.07336325	-3.595191382
Potra2n10c20627	7	black	0.158443197	0.365448332	0.513881282	0.429911521	0.060861457	0.010208536	3.105482063	0.002849537	0.14336538	0.246664128	0.44393429	0.47560031	0.214853426	0.029770957	2.435829209	0.022286547	0.067434877	-0.204930373	0.231360389	0.73822708	0.305176016	0.27669826	0.232963047	1.223685151	-0.038297142	-0.176967813	0.087129306	0.849582851	0.377215375	0.68560282	-0.39035892	1.04440674	-0.221753431	-0.234177722	0.01652413	0.266287684	0.239722491	0.938914043	-1.295002701	0.292978947	0.426262158	0.123318033	0.421550361	0.02661566	0.540005442	0.040202305	2.88966249
Potra2n10c20628	1	turquoise	0.241038063	-0.009594484	-0.014416134	0.225833326	0.962117672	0.946695244	0.643043107	0.780294194	0.207083762	-0.194407726	-0.004167549	0.300010602	0.331207231	0.984580386	0.026843905	1.467876353	0.151033979	0.145675313	-0.069916541	0.452057179	0.468443025	0.7454594	0.67325617	0.751176498	-0.13751808	-0.444081212	-0.078894607	0.49396663	0.020313017	0.714035202	-1.99145986	0.069645531	-0.297478169	-0.353209334	0.027782537	0.131822582	0.070724298	0.897464719	-1.875774757	0.091029323	0.370476105	0.329212478	0.05101803	0.057134375	0.093580358	0.812852615	2.248260622
Potra2n10c20629	1	turquoise	0.216663417	0.580946721	0.250852522	0.277699068	0.001485425	0.23707115	3.246136721	0.00175474	0.235002611	0.559695291	0.359081595	0.238023239	0.002400626	0.084846011	3.53461979	0.000612543	-0.072992806	-0.586110873	0.251424377	0.717488141	0.001315343	0.235968157	-1.45440215	0.218752266	0.090045225	0.10265554	0.024947327	0.655121929	0.610385725	0.907882624	0.625604467	0.797361612	-0.002014553	-0.119868683	-0.049108013	0.992043166	0.551484575	0.819744778	-0.486610541	0.939801528	0.346990964	-0.074141356	0.166101723	0.076184681	0.713226134	0.437925597	1.284649122
Potra2n10c20630	10	purple	0.103433936	0.247901732	-0.314641847	0.607666449	0.212487436	0.134270612	0.14854568	1.322868208	0.115723463	0.417944204	-0.301981352	0.565426531	0.030056746	0.151526707	0.776662553	0.656036828	-0.139743162	-0.17318983	0.145042084	0.486935998	0.38764671	0.498903754	-0.515542044	0.909261446	0.051245824	0.336685868	0.191796735	0.799613277	0.085936507	0.369279152	1.685337984	0.137885072	0.030997367	0.361026452	0.182403235	0.878018104	0.06429316	0.393616777	1.680432391	0.139309828	0.018866052	-0.120409876	0.037779816	0.925585596	0.549676115	0.86087199	-0.192462996
Potra2n10c20634	19	lightyellow	-0.234510424	0.036390299	0.267076289	0.239036168	0.856994452	0.207084716	0.156504484	1.313453077	-0.197435743	-0.044911587	0.188023503	0.323582255	0.823973903	0.378948636	-0.191966793	1.271652326	0.018409086	-0.123070006	0.248127201	0.927383295	0.540827092	0.242374242	0.382319982	1.053336053	-0.136778206	0.352787749	0.209785532	0.496315662	0.071084697	0.32517617	1.243454689	0.320550492	-0.041957539	0.221152772	-0.006624027	0.835390885	0.267618305	0.97549377	0.510007186	0.915069641	-0.219746793	0.464081336	0.15179723	0.270749667	0.014750442	0.478900294	1.219992841
Potra2n10c20635	2	blue	-0.144624571	-0.183281515	-0.207984865	0.471691771	0.360149917	0.329440951	-1.527142467	0.190088384	-0.033187077	-0.203714416	-0.033315587	0.869471243	0.308117087	0.877182443	-0.782507021	0.650874992	0.224025724	-0.10943479	-0.112637164	0.261292661	0.586875746	0.600263029	0.034359336	1.458885914	0.011385125	-0.260581905	-0.103356048	0.955054077	0.189260725	0.630801175	-1.018015829	0.46300565	-0.031300585	-0.229969936	-0.101822532	0.876833769	0.248515139	0.635905705	-1.043037277	0.445396542	0.173461862	0.211832648	-0.420877842	0.386890144	0.288813897	0.040555242	-0.088477813
Potra2n10c20637	4	yellow	-0.4889155	-0.457716389	-0.35452074	0.009656347	0.016364067	0.089170082	-3.97422247	0.000105914	-0.446704709	-0.313072333	-0.332817822	0.019498061	0.111820249	0.112034477	-3.259415904	0.001674628	0.217336946	0.146744652	-0.186091509	0.276171409	0.465148758	0.383955191	0.554382614	0.868975533	-0.221666865	0.095703545	0.155151477	0.266479186	0.634892758	0.469121367	0.049995418	1.44018906	-0.036287426	0.192824137	0.267913189	0.857394645	0.335237981	0.20561084	1.202552435	0.343724346	-0.255983839	-0.093707679	-0.167023294	0.197470647	0.641999997	0.435351902	-1.483654153
Potra2n10c20639	1	turquoise	0.280746283	0.486740828	0.228143945	0.156048758	0.010033584	0.28361776	2.996805902	0.004092365	0.244439127	0.400208717	0.258046559	0.219151746	0.038593143	0.223441084	2.658856439	0.011760955	-0.116322419	-0.385938547	0.324388962	0.563402227	0.046778689	0.121983164	-0.600916507	0.821843398	0.070871579	-0.049242341	-0.00921097	0.725381184	0.807299769	0.965927775	0.037722608	1.454863275	-0.064228052	-0.183029472	-0.132383745	0.750275996	0.360822316	0.537467411	-1.080661522	0.419771557	0.351019226	0.005340221	0.349637094	0.072611959	0.978909831	0.093980899	2.062222225
Potra2n10c20642	1	turquoise	0.108220207	-0.147831511	0.415725501	0.591058778	0.461812947	0.043340848	1.082061602	0.418837735	-0.086650723	-0.150837367	0.370513242	0.667373857	0.452652955	0.074701588	0.363919341	1.073877362	0.023485793	-0.305503706	0.249590428	0.907433072	0.121226958	0.239517448	-0.1527089	1.317941763	-0.302076927	-0.310092414	0.050271118	0.125671841	0.115457094	0.81554622	-1.689479553	0.13669135	-0.406346438	-0.30252406	-0.116619576	0.035444188	0.125085202	0.587353315	-2.463616434	0.020631482	0.162104804	-0.025016669	0.452262157	0.419189756	0.901427294	0.026494078	1.720154973
Potra2n10c20644	3	brown	0.31682221	0.725489126	0.523296467	0.107365065	1.85E-05	0.00868849	5.17349524	3.45E-07	0.075649997	0.28393315	0.495220572	0.70764067	0.151206599	0.01387354	2.531927742	0.017015605	-0.151572727	-0.214416983	0.044814625	0.450426797	0.282833259	0.835283785	-0.948235341	0.514514489	-0.283596282	-0.272476213	-0.063026273	0.1517133	0.169127021	0.769849106	-1.819599088	0.103230121	-0.437779888	-0.419486574	-0.140531817	0.022384755	0.02939296	0.512485512	-3.028948723	0.003681095	0.160741688	-0.035236426	0.168615037	0.423163813	0.861485169	0.430925779	0.827334264
Potra2n10c20647	1	turquoise	0.306945226	0.653135278	0.536143103	0.119392055	0.000221269	0.006921667	4.790772069	2.49E-06	0.210119738	0.483095313	0.467889666	0.292821627	0.010693552	0.021128474	3.511043982	0.000669526	-0.11482943	-0.463465647	0.357678193	0.568454197	0.014900544	0.0861594	-0.76788692	0.663831553	-0.062346242	0.046696073	0.085572977	0.757373389	0.817093865	0.690946173	0.186987076	1.277506149	-0.255983692	-0.172180796	-0.075975386	0.197470914	0.390460389	0.724206182	-1.463951756	0.214810696	0.442362655	0.063943963	0.504160434	0.020861816	0.751346204	0.012002234	3.059116231
Potra2n10c20650	1	turquoise	0.173955271	0.745393798	0.450351453	0.385520047	8.15E-06	0.027219023	4.599616404	6.35E-06	0.108962064	0.533134243	0.474898614	0.588502287	0.004191033	0.019026751	3.430368213	0.000904144	-0.12353587	-0.32001946	0.171042462	0.539284285	0.1036718	0.424222881	-0.848110514	0.59456464	-0.104098523	0.054367414	0.226738336	0.605348777	0.787673568	0.286675532	0.480370415	0.946446041	-0.188933497	-0.187200577	0.127400863	0.345266135	0.349789895	0.553019647	-0.751998366	0.678078062	0.141095134	-0.140512974	0.059559523	0.482689072	0.484515483	0.782202604	0.163193617
Potra2n10c20651	5	green	-0.190709754	-0.182965801	-0.393151774	0.340665768	0.360992294	0.057358301	-2.216787916	0.039956382	-0.206606726	-0.228440743	-0.370757372	0.301150139	0.251762323	0.074495485	-2.330660552	0.029656899	-0.140632191	0.210751184	-0.397368271	0.484141177	0.291340163	0.054504485	-0.929810241	0.528704015	-0.173852048	-0.169430087	-0.032837961	0.385806447	0.3981896	0.878930483	-1.089840179	0.413675327	-0.065544572	-0.110583812	0.192018717	0.745322372	0.5829304	0.368714773	0.016503839	1.48024866	-0.385562093	-0.34974755	-0.245998862	0.047011832	0.073725637	0.246569216	-2.907916471
Potra2n10c20652	1	turquoise	0.336836222	0.424215175	0.276329299	0.08578774	0.027431311	0.191182479	3.087317404	0.003029577	0.300383134	0.334991809	0.207095765	0.127912344	0.087626232	0.331559101	2.469631296	0.020287856	0.12763925	-0.405601946	-0.094120349	0.525785184	0.035814809	0.661783494	-1.127424823	0.389344363	0.131994027	-0.076375784	-0.404473832	0.511638831	0.704958811	0.049945725	-0.999338407	0.476446179	0.010866031	-0.294842645	-0.392117822	0.957101444	0.135444691	0.058075418	-1.967734775	0.073647844	0.435554151	0.098733824	0.303733825	0.023156452	0.624162281	0.149048974	2.482595691
Potra2n10c20653	11	greenyellow	0.31140816	-0.523375785	0.043984115	0.113840683	0.005086866	0.838296745	-0.628117878	0.794890084	0.245834175	-0.512022403	0.036813845	0.216450032	0.006328452	0.864396806	-0.808124993	0.628527947	0.136744804	0.426658829	-0.383093181	0.49642184	0.026459897	0.064632288	0.619861546	0.803023416	0.136094761	-0.137584539	-0.41859163	0.498490492	0.493755903	0.04177333	-1.212110988	0.338204847	0.115098994	-0.008183553	-0.415614481	0.567540547	0.967685407	0.043402482	-0.887851314	0.561931105	0.011073626	0.112992218	-0.043604595	0.956282633	0.574698684	0.839674317	0.241390696
Potra2n10c20654	0	grey	0.380025455	0.368340236	-0.03109476	0.050547831	0.058695301	0.885314943	2.186460004	0.043172952	0.421018237	0.620620903	-0.171014576	0.028745538	0.000552566	0.42429956	2.924063948	0.005182406	-0.37415404	-0.055449925	0.415297253	0.054522595	0.783543856	0.043578974	-0.098504205	1.382297899	0.185516882	0.602658234	-0.061767452	0.354218786	0.00087855	0.77432871	2.387298416	0.025459062	-0.001452268	0.583643449	-0.214189738	0.994263967	0.00139438	0.314886614	1.334922024	0.272852803	-0.072400333	-0.367757001	0.485210466	0.719689914	0.05912726	0.016246211	0.111488205
Potra2n10c20655	6	red	-0.190966726	0.163918979	0.31141119	0.340003296	0.413932776	0.138532946	0.791646729	0.642850038	-0.05158022	0.099513943	0.258558887	0.798332097	0.62141177	0.222490734	0.855635597	0.588299061	0.317923314	-0.288472382	0.525375854	0.106082266	0.14449651	0.008379478	1.674400552	0.141077857	0.019025677	0.044265566	0.235367483	0.924957714	0.826467782	0.268228861	0.832351613	0.607815759	-0.050333965	-0.107592182	0.071186716	0.803109472	0.593226734	0.740988344	-0.264122119	1.187528731	0.373646547	0.333411932	0.469101323	0.054877314	0.089224615	0.020752294	3.512378521
Potra2n10c20656	1	turquoise	0.28338672	0.446984024	0.089587419	0.152029124	0.019412896	0.677193157	2.472652549	0.020117169	0.229684949	0.378250564	0.134203697	0.249118204	0.051724559	0.531838541	2.189692412	0.042819828	-0.07764789	-0.343887947	0.276602248	0.700266551	0.07902732	0.190726461	-0.490415905	0.935759436	0.111025645	0.020563522	-0.058708698	0.581416393	0.918910958	0.785242404	0.222033377	1.236431851	0.037238603	-0.26367049	-0.194079571	0.853695727	0.183880428	0.363498997	-1.204338276	0.342688288	0.409464758	-0.062383509	0.131624812	0.033925055	0.757232642	0.539822883	1.433846409
Potra2n10c20657	11	greenyellow	-0.259832921	-0.255480581	-0.122974021	0.190581683	0.198383836	0.567006039	-1.856594834	0.095053229	-0.285883295	-0.224427831	-0.213479995	0.148297046	0.260415111	0.316531186	-2.095150812	0.054236382	-0.09493445	0.338400423	-0.463886396	0.637627794	0.084251607	0.022410786	-0.618025647	0.804837649	-0.155848286	-0.169662592	-0.183999004	0.437599385	0.397532961	0.389419914	-1.452159579	0.219685859	0.009714965	-0.074945807	0.003570859	0.961642312	0.710245986	0.98678789	-0.179040805	1.286858492	-0.483124717	-0.20076866	-0.187641077	0.010688088	0.315314739	0.379936676	-2.623246834
Potra2n10c20659	8	pink	0.188126275	0.239606354	0.23804879	0.347369002	0.228686371	0.262655167	1.912263748	0.08376356	-0.076377128	-0.070383365	0.316960801	0.704953846	0.727201735	0.131269808	0.464517611	0.963415418	-0.283147082	0.079591719	-0.581031825	0.15239085	0.693117332	0.002907042	-2.408257203	0.024043326	-0.452501511	-0.545164805	-0.344593409	0.017792093	0.003274455	0.09914975	-4.146431182	5.07E-05	-0.514636053	-0.53994951	-0.173488303	0.006022057	0.003648238	0.417526878	-3.861057163	0.000169346	-0.405171174	-0.038782918	-0.118081892	0.036030666	0.847696685	0.582643156	-1.674063382
Potra2n10c20660	0	grey	-0.223915036	0.138817832	0.432892141	0.261534559	0.489853601	0.034606623	1.000839276	0.475356777	-0.320686244	0.04874671	0.314973542	0.10291366	0.809204019	0.133838393	0.06420798	1.423206935	0.233337591	-0.23433645	0.151506585	0.24146137	0.239394892	0.479752481	0.410414719	1.022252626	-0.340803056	0.024439374	0.269495299	0.081932883	0.903691474	0.202843965	-0.205957899	1.255235697	-0.390304187	-0.051116729	0.156645278	0.044141094	0.800108018	0.464799672	-0.909771061	0.544414889	-0.039101286	0.027350987	0.207628269	0.84646097	0.892279827	0.330289509	0.536597163
Potra2n10c20661	13	salmon	-0.282110773	-0.040858455	0.433335512	0.153962206	0.839647142	0.034401152	0.3014109	1.144651775	-0.370722065	-0.132668991	0.417696527	0.056956724	0.509463053	0.042258005	-0.30415935	1.141509739	-0.194028307	0.001464458	-0.155834371	0.332170283	0.994215823	0.467143137	-0.988544087	0.484329381	-0.480306352	-0.222199736	0.130077723	0.011222551	0.265301771	0.544639349	-1.808931671	0.105692429	-0.438547618	-0.283223869	0.186372331	0.022123487	0.152274876	0.383225144	-1.687925486	0.137138301	-0.392187062	-0.147394019	0.054297723	0.043040512	0.463154197	0.801049728	-1.477646118
Potra2n10c20662	13	salmon	-0.106977395	-0.056871303	0.186766822	0.595352298	0.778130085	0.382200928	0.03741987	1.455225345	0.055726759	-0.206972709	-0.005539453	0.782488665	0.300275643	0.979505356	-0.460201437	0.968057459	-0.020895345	0.223126154	-0.201465588	0.917606805	0.2632628	0.345161442	0.041663633	1.450150268	0.051460459	-0.262788401	-0.359558536	0.798790882	0.185406054	0.084403105	-1.647382268	0.149219247	0.030852894	-0.161232171	-0.407207496	0.878582488	0.421731471	0.048273242	-1.551004545	0.181350892	-0.107113651	-0.113494722	0.128760614	0.594880928	0.572987704	0.548755408	-0.288818224
Potra2n10c20663	7	black	0.406313331	0.675343814	0.452804263	0.035460604	0.000111088	0.026291244	4.935432838	1.20E-06	0.366656018	0.454964176	0.300621165	0.059949419	0.017105468	0.153469809	3.367373358	0.001138318	0.04588252	-0.360072364	0.367326208	0.820228888	0.065052879	0.077432063	0.087803771	1.395048961	0.101319287	-0.002489141	0.011330802	0.615065614	0.99016878	0.958092404	0.316990364	1.126876371	-0.131600015	-0.225064633	-0.156341785	0.512911043	0.259029287	0.465676034	-1.470010897	0.212338204	0.538949904	0.188015745	0.513546192	0.003723885	0.347657533	0.010266444	3.82595085
Potra2n10c20664	1	turquoise	0.16279341	0.269567088	0.268998005	0.41719004	0.173905728	0.203710926	2.018876881	0.065250026	0.164254522	0.124626467	0.243575336	0.412964493	0.535680658	0.251403262	1.513277017	0.195313962	-0.186191698	-0.127472458	0.1798001	0.352439732	0.52633071	0.400517369	-0.421574799	1.010003105	0.034774567	-0.149470745	0.350190438	0.863283849	0.456805583	0.093426295	0.655898146	0.767834492	-0.055397284	-0.221523515	0.416735726	0.783744549	0.266796503	0.042783161	0.391295535	1.043368199	-0.043737847	0.197972197	0.26598422	0.828506193	0.322242678	0.209018667	1.190836988
Potra2n10c20665	7	black	0.326321723	0.520071328	0.116223723	0.096670402	0.005424838	0.588631178	2.957956019	0.004645295	0.229743535	0.348983108	0.01545791	0.248994152	0.074401379	0.942849126	1.768729945	0.115408429	-0.124073907	-0.30287502	0.556531254	0.537505043	0.124626147	0.00473695	0.437413113	0.992717664	-0.018237991	-0.023010616	0.097491851	0.92805647	0.909298262	0.650407463	0.145758385	1.326168193	-0.184060144	-0.183277092	-0.088245465	0.358077365	0.360161712	0.681779669	-1.312175852	0.284191211	0.36670097	0.228540988	0.565713833	0.059915677	0.251548609	0.003961936	3.518232593
Potra2n10c20666	13	salmon	-0.210408239	0.087605638	-0.11454079	0.292144174	0.66391865	0.594077181	-0.67460515	0.749889991	-0.250328259	0.00274284	-0.234864551	0.207899928	0.989166813	0.269282667	-1.378519929	0.252064229	-0.151714708	-0.273445352	-0.448645344	0.449997648	0.167555782	0.027879705	-2.559324009	0.015731391	-0.252795586	-0.333055405	-0.468656787	0.203304876	0.089588345	0.020889673	-3.122109178	0.002693405	-0.164474897	-0.336262275	-0.389476825	0.41232924	0.086356681	0.059938574	-2.602633952	0.0138766	-0.29382984	-0.123560058	0.065423483	0.13685564	0.539204239	0.761338292	-1.055070366
Potra2n10c20668	10	purple	-0.046807775	0.104293724	-0.346327486	0.816663636	0.604668743	0.097349402	-0.811361692	0.625736987	0.062928355	0.433365834	-0.323068981	0.755175822	0.023936163	0.123597466	0.614074169	0.808749475	-0.041138576	-0.20253596	-0.03424934	0.838561935	0.310984183	0.873766658	-0.804476079	0.631683118	0.189779474	0.612524387	0.10601181	0.343070505	0.000683361	0.621999828	2.900847346	0.005582327	0.316552389	0.596613497	0.130244314	0.107681161	0.001020678	0.544119759	3.286743465	0.001520297	-0.020534513	-0.136395818	-0.068360853	0.91902498	0.497531894	0.750946334	-0.640907744
Potra2n10c20669	4	yellow	-0.276681153	-0.408061478	-0.401900408	0.162384244	0.034602088	0.051561103	-3.224241081	0.001894605	-0.183266695	-0.213808653	-0.362368227	0.360189435	0.284233907	0.081829133	-2.189962049	0.042790484	0.177038909	0.226288203	-0.240465603	0.377020644	0.256380008	0.25769548	0.517063305	0.907667952	-0.00894603	0.180123273	0.011065416	0.964676365	0.36862874	0.95907314	0.529847411	0.894326596	0.085164818	0.2704601	0.13141298	0.672763531	0.172428859	0.540481195	1.405054539	0.240007592	-0.301634416	0.00484562	-0.243010916	0.126254393	0.980862792	0.252537834	-1.556215558
Potra2n10c20670	1	turquoise	-0.058648069	0.373935459	0.194280189	0.771376925	0.054675155	0.36299356	1.497855652	0.201256137	-0.240640966	0.173121386	0.126485018	0.226622242	0.387837199	0.555900262	0.140644576	1.332226097	0.021363784	-0.000486576	0.069223044	0.915766073	0.998078154	0.747903908	0.248033866	1.206162306	-0.396178384	-0.217149046	-0.021831099	0.040779447	0.276597051	0.919350083	-1.905984434	0.084978338	-0.430734907	-0.326155913	-0.012894319	0.024901711	0.096849936	0.952315668	-2.34235552	0.028743677	0.027097656	-0.13647373	0.292090891	0.893271926	0.497283965	0.16605833	0.496511483
Potra2n10c20671	2	blue	-0.40518154	-0.731778577	-0.441305233	0.03602546	1.44E-05	0.030870122	-5.216041222	2.74E-07	-0.228925315	-0.439275502	-0.48182261	0.250730362	0.021878081	0.017120501	-3.456061056	0.000822197	0.204860338	0.317694092	-0.133305723	0.305344936	0.106348368	0.534612381	1.186686408	0.353027008	0.180508109	0.189186705	0.18104713	0.367589395	0.344608086	0.397203252	1.575391693	0.172749091	0.337156402	0.39073964	0.284675066	0.08547159	0.043884603	0.177574397	2.996992315	0.004089864	-0.347279027	0.046912614	-0.272042142	0.075924813	0.816259885	0.198443089	-1.666198416
Potra2n10c20672	22	darkgreen	0.362081231	-0.100047066	0.290092516	0.06346128	0.619534954	0.169108805	1.613898782	0.159824074	0.184846087	-0.376134251	0.478533371	0.3559925	0.053155631	0.018005661	0.809049826	0.62772973	-0.446942793	-0.001119482	-0.093449622	0.019425449	0.995578362	0.664055426	-1.645196833	0.14989384	-0.200575981	-0.27216348	0.01680979	0.315789112	0.169636253	0.937859995	-1.347423055	0.266766029	-0.319354226	-0.197414388	0.010460239	0.104432319	0.323635652	0.961309784	-1.504446482	0.198699665	-0.054747558	0.412799558	-0.126456025	0.786222699	0.032358701	0.555991564	0.764741026
Potra2n10c20673	1	turquoise	0.025751389	-0.257555827	-0.16673898	0.898546776	0.194636793	0.436145045	-1.142059363	0.380144018	-0.011787099	-0.149890804	-0.075554366	0.953468832	0.455527055	0.725676863	-0.675003235	0.749510564	-0.010998842	0.063691046	0.206662668	0.956577597	0.752299363	0.332593849	0.720180373	0.70712092	-0.244432729	-0.134608906	-0.019710249	0.219164187	0.503235073	0.927163703	-1.164533533	0.366311793	-0.38448786	0.023382116	-0.059885697	0.047682167	0.907839987	0.781038078	-1.264899785	0.308860882	0.110723565	0.028538114	0.092415375	0.58245133	0.887632928	0.667564332	0.654330258
Potra2n10c20674	8	pink	0.497608459	0.360237553	0.306665851	0.008264636	0.064920848	0.144968055	3.523347242	0.000639199	0.378690905	0.183019057	0.300747156	0.051430633	0.360850117	0.153289087	2.525216448	0.017344057	-0.316295934	0.080759084	-0.594171179	0.107982238	0.688836125	0.002202044	-2.564367094	0.015504624	0.077800328	-0.27260567	-0.304133404	0.699704989	0.168916539	0.148488078	-1.43281185	0.227867421	-0.023634422	-0.287762092	-0.126598277	0.906849761	0.145532103	0.555543659	-1.267756565	0.307327347	-0.080062095	-0.396290437	-0.207630899	0.691391157	0.04071736	0.330283246	-2.012420967
Potra2n10c20675	10	purple	-0.196928261	-0.187528562	-0.182206177	0.324852618	0.348930998	0.394136797	-1.622827479	0.156939435	-0.112005445	0.080800533	-0.180208155	0.578065142	0.688684286	0.399431221	-0.584327607	0.838499883	-0.113504135	-0.012395711	0.08521284	0.572955675	0.951069013	0.692184688	-0.133543022	1.340645914	-0.097563765	0.191168171	0.122165789	0.628296854	0.339484514	0.569576511	0.608675037	0.814109784	-0.00482298	0.28416437	0.08199245	0.980952191	0.150859511	0.703293356	1.052140721	0.439102488	-0.127801194	-0.229022911	0.138562844	0.525255778	0.250522854	0.518470319	-0.666368654
Potra2n10c20676	3	brown	0.392462712	0.155291112	0.677035553	0.042881231	0.439259732	0.000279558	3.879476241	0.000157022	0.243972627	0.078662245	0.622051749	0.220060237	0.696532694	0.001172708	2.918699155	0.005272429	-0.260669535	-0.027713681	-0.087752966	0.18910659	0.890859722	0.683465683	-1.088534063	0.414539111	0.065814205	-0.166297362	0.007918538	0.744309043	0.407096676	0.970706437	-0.272851135	1.177451476	-0.09371727	-0.169015651	-0.027392663	0.641965769	0.399361572	0.898896363	-0.838166279	0.602905984	0.079962301	-0.413552912	0.297256721	0.691757252	0.032013028	0.158351615	-0.20849984
Potra2n10c20679	21	darkred	0.207150932	-0.315175081	-0.097045776	0.299850364	0.10930546	0.651908324	-0.598748786	0.824010628	0.052412075	-0.430554839	0.139796525	0.795147206	0.024968936	0.514716549	-0.797067301	0.638117919	-0.169140784	0.043838931	-0.052025658	0.399007508	0.828115654	0.809222054	-0.507385403	0.917826639	-0.133623112	-0.333817709	-0.114457305	0.506395179	0.088811997	0.594347897	-1.701418618	0.133296612	-0.175134829	-0.206698834	-0.209436831	0.382255954	0.300929904	0.325999431	-1.691923025	0.135990977	0.164715369	0.378698896	-0.121503079	0.411636675	0.051425312	0.571688019	1.299683768
Potra2n10c20680	3	brown	0.55521931	0.605600384	0.472163351	0.002645436	0.000815829	0.019825762	5.221948603	2.66E-07	0.345314653	0.360819045	0.495178994	0.077710446	0.064457727	0.013882772	3.600429963	0.000476537	-0.260898622	-0.156752814	-0.105664544	0.188704052	0.434911178	0.623147865	-1.514452985	0.194866484	-0.058560546	-0.289037076	-0.261660172	0.771709206	0.143676985	0.216795415	-1.753544824	0.119262799	-0.246929684	-0.440640471	-0.315640866	0.214344254	0.021423873	0.132971861	-2.978346964	0.004347116	0.137447506	-0.404825978	0.112311141	0.494190455	0.036204392	0.601325152	-0.534859848
Potra2n10c20683	0	grey	-0.139411412	-0.288223045	-0.030825032	0.487981006	0.144859435	0.886303448	-1.344874266	0.267998763	-0.149395265	-0.102277717	0.002409888	0.45703552	0.611707451	0.991083255	-0.72427946	0.703341277	-0.15701564	0.579203614	-0.186619183	0.434131755	0.001546968	0.382584062	0.940497392	0.52044373	-0.141058594	0.077747192	0.026935584	0.482803605	0.699900719	0.900575179	-0.112084335	1.366134807	-0.162511351	0.07195804	0.173534187	0.418008502	0.721335005	0.417401818	0.209495268	1.251092444	-0.364756355	-0.474146372	-0.234140604	0.061388873	0.012468506	0.270804201	-3.23766933
Potra2n10c20684	0	grey	0.413771382	0.361676544	0.243154947	0.031913342	0.063779456	0.252247995	3.036077428	0.003595167	0.292966377	0.358473407	0.315344631	0.138066916	0.066341647	0.133356028	2.838243629	0.006804382	-0.172774266	0.005862787	0.28570896	0.388804099	0.976846577	0.175936569	0.308965852	1.136021254	0.175099762	0.085050358	0.244666555	0.382352764	0.673179362	0.249219129	1.433123303	0.227733905	0.117524172	0.046950425	0.039767794	0.559350563	0.816114282	0.853626064	0.584220536	0.83860792	0.124959906	-0.104509036	0.193467157	0.534581164	0.603919021	0.365044439	0.590425294
Potra2n10c20685	0	grey	0.217347066	0.074146923	0.14560188	0.276148497	0.713205497	0.497230551	1.249147947	0.31741645	0.135703466	0.20978908	0.053027403	0.499737792	0.293599288	0.805616467	1.152643234	0.373585275	-0.122262054	-0.166274248	0.164899524	0.543507694	0.407162807	0.441295203	-0.388540536	1.046424094	0.142013621	0.374144803	0.29241086	0.47981466	0.054529036	0.165573502	2.363571207	0.027149622	0.179525658	0.207082422	0.231041891	0.370246143	0.3000138	0.277378624	1.767659017	0.115676888	0.10841653	0.020145552	-0.077936632	0.590381772	0.920553981	0.717367813	0.160887307
Potra2n10c20686	0	grey	-0.28957367	0.171111892	0.307226907	0.142901344	0.393453677	0.144196316	0.498062841	0.927659626	-0.317961056	-0.050620235	0.307556842	0.106038498	0.802011469	0.143743857	-0.236355452	1.219735291	0.082774459	-0.227836586	0.033135215	0.681466948	0.253052844	0.877842513	-0.340195434	1.100564035	-0.359747225	-0.291960089	0.299591034	0.065313361	0.139488307	0.15495308	-1.118239679	0.395196963	-0.38153981	-0.40536388	0.223307611	0.049560561	0.035933974	0.294225312	-1.786438199	0.111042503	0.173980107	0.129128899	0.079926763	0.385451156	0.520925078	0.710450201	1.099160022
Potra2n10c20687	2	blue	-0.315428909	-0.540858984	-0.598189338	0.109004756	0.003580554	0.002017958	-4.559658227	7.69E-06	-0.056367257	-0.239802966	-0.53951029	0.780048763	0.228293152	0.006511799	-2.503079178	0.0184677	0.235006387	0.214159961	-0.177981919	0.238015479	0.283424503	0.405376953	0.832106349	0.608023377	0.268477029	0.290160919	-0.090754777	0.175720463	0.142055942	0.6732124	1.410447553	0.237611359	0.395446465	0.483868909	0.07575563	0.041186845	0.01055056	0.724973701	2.937168103	0.004968368	-0.163859665	0.050944993	-0.536470761	0.414104069	0.800766292	0.006880861	-1.952738151
Potra2n10c20689	3	brown	0.498397999	0.807760328	0.684984902	0.008147038	3.51E-07	0.000221662	7.084823074	2.09E-12	0.273560634	0.494246494	0.620670504	0.167369565	0.008781456	0.001211572	4.340259248	2.13E-05	-0.191202608	-0.150783749	0.143035208	0.339395876	0.452815502	0.504924997	-0.607436162	0.815342244	-0.133494897	-0.028126838	0.007387714	0.506806912	0.889242427	0.972669412	-0.448890781	0.980265671	-0.312108263	-0.233873886	-0.098500933	0.112987444	0.240350402	0.647017179	-1.887547892	0.088630007	0.197783378	-0.10551121	0.351513193	0.322713789	0.600434595	0.092110421	1.267152558
Potra2n10c20690	1	turquoise	0.274714716	0.205306478	0.608596225	0.165513396	0.304269874	0.001600976	3.328872928	0.001307973	0.178697511	0.165191348	0.553116518	0.372494289	0.410267756	0.005055919	2.689444376	0.010735661	-0.147089897	-0.196796245	0.019253581	0.464087765	0.325183588	0.928847035	-0.951180237	0.512269334	-0.041917298	-0.027655875	0.133826787	0.835546638	0.891086036	0.53300199	0.163659949	1.304998272	-0.175919992	-0.125951033	0.045660911	0.380092085	0.531319306	0.832215908	-0.754969646	0.675400793	0.268604352	0.133141763	0.143343575	0.175507815	0.507941764	0.50399749	1.572403959
Potra2n10c20691	3	brown	0.312451299	0.397673562	0.401735589	0.112571104	0.039957165	0.05166593	3.300999604	0.001445115	0.105456299	0.203246727	0.428288194	0.60062529	0.309252968	0.036798314	2.140294425	0.04849647	-0.095825832	-0.049105562	0.130268343	0.634458316	0.807825177	0.544044831	-0.064562028	1.422784078	-0.285670098	-0.194426054	0.201638073	0.14861316	0.331160753	0.34473988	-0.863130081	0.582098926	-0.479951559	-0.428776543	0.136559729	0.011291383	0.025640773	0.524593165	-2.460690697	0.020800478	0.156197275	-0.267952638	0.108620979	0.436561147	0.176598176	0.613401556	-0.04292944
Potra2n10c20693	14	cyan	0.170122324	-0.358246666	-0.105014357	0.396236389	0.066525988	0.625299637	-0.871674986	0.575078565	0.221202007	-0.419708574	-0.165888761	0.267509076	0.0292984	0.438521496	-1.095486359	0.409955428	-0.021717319	0.208152401	-0.073862342	0.914377136	0.297467657	0.731596787	0.346707839	1.093216231	0.090740299	-0.293698354	-0.245390518	0.652623752	0.137039592	0.247776905	-1.289252346	0.295965558	-0.157606829	-0.137811844	-0.265766216	0.432381325	0.493035509	0.209406185	-1.596571441	0.165541904	0.1229616	0.11448994	-0.181659034	0.541186397	0.569605791	0.395582693	0.191268434
Potra2n10c20696	7	black	0.247549943	-0.176537266	0.038006438	0.213158164	0.378395879	0.860045423	0.31773088	1.126033628	0.141876541	0.032355733	0.016316167	0.480243095	0.872714506	0.939681465	0.549967871	0.873512116	-0.077935915	0.131637179	0.3894773	0.699205631	0.512790981	0.059938234	1.270273842	0.305980654	-0.016891489	0.403411204	0.089026387	0.933355949	0.036923411	0.679109303	1.427669625	0.230080459	-0.029394032	0.250168706	-0.124285043	0.884284755	0.208199487	0.562847542	0.31464039	1.129552063	0.169264016	-0.02503555	0.488599671	0.398658995	0.901353253	0.015408392	1.867757387
Potra2n10c20697	2	blue	-0.31546094	-0.655176183	-0.512365425	0.108966853	0.000208171	0.010472664	-4.739480322	3.21E-06	-0.083030289	-0.338346299	-0.515776112	0.68053353	0.084304409	0.009886144	-2.802128355	0.007615001	0.202390334	0.146320934	-0.045219335	0.311339623	0.46645264	0.833816376	0.895337701	0.555909889	0.394216818	0.258558373	0.019869186	0.041878561	0.192844177	0.926577912	2.020689199	0.064967923	0.564508826	0.420946116	0.04573631	0.002159301	0.028775762	0.831942695	3.265499151	0.00163907	-0.131528753	0.20979873	-0.187513126	0.513141307	0.293576574	0.380267579	-0.281006681
Potra2n10c20698	0	grey	-0.238061386	0.012765403	-0.33642145	0.231792019	0.949611485	0.107967801	-1.611758687	0.160521692	-0.05410498	-0.03443126	-0.214246172	0.788675583	0.864621268	0.314756073	-0.84508531	0.597094815	0.04931942	0.099899064	-0.159311832	0.807003723	0.620055752	0.457136589	-0.003287537	1.496065395	0.126093405	-0.099826552	-0.0072502	0.530851529	0.620310974	0.973177959	0.057176639	1.43160673	0.184005023	0.116045536	0.076308249	0.358223853	0.564337608	0.723044114	1.080853221	0.419643615	-0.072863791	0.102651465	-0.154266435	0.717967403	0.610399974	0.471691583	-0.334453907
Potra2n10c20700	0	grey	-0.097291686	0.079708281	0.5286762	0.629259861	0.692689435	0.007907799	1.541979305	0.184617934	0.090207439	0.208594053	0.333009382	0.65453859	0.296420655	0.111815517	1.809783292	0.1054941	-0.015764747	0.000994796	0.113265318	0.937792654	0.99607083	0.598218845	0.265404831	1.186046422	0.146997073	0.42217065	0.25810002	0.464372902	0.028266055	0.223341791	2.442542579	0.021876314	0.113843667	0.465872376	0.139918046	0.571800915	0.014320886	0.514347503	2.168661405	0.045162599	0.026594431	-0.115142003	0.32565224	0.895243118	0.567394834	0.120452608	0.658114388
Potra2n10c20703	1	turquoise	0.24765864	0.578563489	0.501774566	0.212950767	0.001570115	0.012480007	4.13017523	5.44E-05	0.190698468	0.326389334	0.391970465	0.34069488	0.096597266	0.058178182	2.656759019	0.011834373	-0.480344396	-0.324757805	0.230051709	0.011215192	0.098373732	0.279500581	-1.849392089	0.096601825	-0.039902473	0.067188693	-0.081790149	0.843352814	0.739149964	0.703993187	-0.14298466	1.329453444	-0.112208992	0.050733687	-0.17694377	0.577370013	0.801576422	0.408166316	-0.662970748	0.761023933	0.058103936	0.144855908	0.452172378	0.773443373	0.470975511	0.02652779	1.909006147
Potra2n10c20704	2	blue	0.030012121	-0.519463316	-0.549596909	0.881868123	0.00548905	0.005403363	-3.247983389	0.001743391	0.14557681	-0.504177134	-0.574051834	0.46874709	0.00732828	0.003353654	-2.948391212	0.004791488	0.267133104	0.384680056	-0.298127539	0.177976025	0.047561684	0.157077707	1.128399368	0.388726942	0.350227641	-0.089951451	-0.254994998	0.073303665	0.655459244	0.229157531	0.089214131	1.393367603	0.424138077	0.026129157	-0.187781978	0.027462423	0.897066197	0.379572471	0.867733179	0.578310627	-0.007073511	0.40605244	-0.443924443	0.972066842	0.035590177	0.029775015	-0.068604657
Potra2n10c20705	6	red	-0.09017101	0.189238431	0.293321036	0.654669576	0.34447375	0.164199789	1.110289739	0.40031129	0.091422537	0.269789438	0.213942346	0.650175262	0.173537178	0.31545926	1.651683463	0.147898643	0.304066537	-0.030270558	0.54171632	0.123076843	0.880857979	0.006254424	2.461644068	0.020745276	0.172672356	0.149662028	0.115425909	0.389088228	0.456223141	0.591210246	1.252787734	0.31542445	0.147858594	0.014949925	-0.140608216	0.461729983	0.941002267	0.51225397	0.089834467	1.392628137	0.461462285	0.188906744	0.411330666	0.015397713	0.345335707	0.04583372	3.17690416
Potra2n10c20706	27	white	0.195252682	-0.066293608	-0.175051292	0.32906863	0.74250839	0.413278392	-0.099651301	1.380931747	0.336092488	-0.075166564	-0.266688822	0.086525535	0.7094289	0.207769496	0.051956206	1.437845383	0.084676614	0.16457881	0.198386099	0.674537809	0.412029887	0.352739224	1.268937114	0.306695241	0.376965238	0.070136308	-0.137125502	0.052590055	0.728123562	0.522860307	0.973754686	0.495267536	0.342798988	0.140363763	-0.32110691	0.080043854	0.484984166	0.126025592	0.537765887	0.886108029	0.247681709	0.466484578	-0.029743701	0.212906769	0.014176452	0.890267976	2.109057333
Potra2n10c20707	9	magenta	-0.397846252	-0.481199055	-0.354358586	0.039863049	0.011050907	0.089326796	-3.732902398	0.000283929	-0.256567969	-0.089881294	-0.332794734	0.196414335	0.655711646	0.112060888	-1.954625457	0.075940942	-0.013387545	0.154717261	0.085079405	0.947159014	0.440973318	0.692643767	0.642551693	0.780772555	0.045116539	0.312023421	0.130316186	0.823183061	0.113090591	0.543895662	1.417046399	0.234704043	0.198066027	0.327247931	0.122714273	0.322008723	0.095672121	0.567831568	1.894173961	0.087302885	-0.177449601	-0.086301813	0.03073133	0.375896906	0.66863799	0.886646889	-0.684239581
Potra2n10c20710	2	blue	-0.111022794	-0.085232756	-0.073567631	0.58142616	0.67251676	0.732629433	-0.768048699	0.66368738	-0.046256067	0.172082961	-0.107276102	0.81878909	0.390733818	0.617827388	0.076500848	1.408530959	-0.169786627	0.182687002	0.279758844	0.39718291	0.361737138	0.185506746	0.816772709	0.621087496	0.094131309	0.521621712	0.406914931	0.640488856	0.005263975	0.048450118	3.112327471	0.002784277	0.057997689	0.337635238	0.416516761	0.773847041	0.085000431	0.042903558	2.38300133	0.025758198	-0.100428752	0.117729347	-0.007510909	0.618192687	0.558660154	0.972213826	0.030205216
Potra2n10c20712	2	blue	-0.357642414	-0.593955955	-0.621564483	0.067019178	0.001089219	0.001186294	-5.024214829	7.58E-07	-0.164920908	-0.232641241	-0.54599375	0.411045231	0.242908954	0.005779574	-2.823655489	0.007121908	0.075655329	0.389232796	-0.086344966	0.707620957	0.044777222	0.688293891	1.170562481	0.362662028	0.196026906	0.39534233	-0.057210625	0.327116448	0.04124507	0.790602051	1.625202386	0.156179163	0.405261553	0.5695643	0.00852512	0.035985292	0.001928589	0.968463519	3.131558428	0.002608218	-0.196513381	0.007712897	-0.345635001	0.325893433	0.969543024	0.098065415	-1.528675042
Potra2n10c20715	1	turquoise	0.251403767	0.279036406	0.270470271	0.205888335	0.158691789	0.2011515	2.320211187	0.030494184	0.099682722	-0.011013448	0.225633055	0.620817345	0.956519987	0.289094447	0.878638653	0.569395847	-0.059589744	0.001722727	-0.14767546	0.767804337	0.993195756	0.491057024	-0.570104471	0.852910264	-0.190111026	-0.548462308	-0.281426333	0.342212291	0.003055413	0.182789429	-3.117558486	0.002735336	-0.319921966	-0.4635617	-0.255256988	0.103782998	0.014877044	0.228662987	-3.112682033	0.002780935	0.109413222	-0.010922037	0.24719704	0.586949915	0.956880534	0.244201818	0.969158509
Potra2n10c20716	3	brown	0.305303965	0.442681997	0.232377706	0.121482831	0.020758932	0.27453219	2.924179872	0.005180477	0.16723416	0.139745668	0.149563341	0.404421526	0.486928108	0.485469869	1.301489897	0.289636231	-0.177941612	-0.263400365	0.02252334	0.374553218	0.184346695	0.916801265	-1.236922798	0.324173618	-0.059473799	-0.242193431	-0.440852461	0.768243967	0.223548417	0.031062644	-2.166884679	0.045365473	-0.190690484	-0.284850333	-0.557099191	0.340715478	0.149833152	0.004685576	-3.105282701	0.002851459	0.112724176	0.189715753	0.263758835	0.575612271	0.343235593	0.212997177	1.612727353
Potra2n10c20718	2	blue	0.27106626	-0.322896293	-0.304506	0.171431417	0.100430382	0.14796641	-1.015761231	0.464614653	0.402544828	-0.237899766	-0.4365913	0.037369323	0.232118516	0.032921828	-0.735827992	0.692753075	0.217919238	0.292570116	-0.261925203	0.274855034	0.138625383	0.21631327	0.783104729	0.650348421	0.48239131	0.004587321	-0.460212904	0.010825082	0.981882744	0.023642087	0.184494581	1.280438217	0.435740859	0.135619656	-0.439813813	0.023090896	0.500005149	0.031507904	0.463746672	0.964243882	0.123648559	0.13572861	-0.211578565	0.538911402	0.499657594	0.320962826	0.171282067
Potra2n10c20719	2	blue	-0.297846656	-0.643208602	-0.52393426	0.131321823	0.000295863	0.00859272	-4.66646161	4.60E-06	-0.09372598	-0.470982167	-0.586387267	0.641934687	0.013151888	0.002599529	-3.567617354	0.000540363	0.211679873	0.38883766	-0.231296171	0.289169933	0.045013652	0.276835356	1.167361432	0.364596659	0.286224747	0.019767881	-0.115924411	0.147791768	0.922038864	0.58959819	0.59173172	0.831045379	0.453911857	0.244765304	-0.0247977	0.017396152	0.21851803	0.908432849	2.067451208	0.058037486	-0.222189741	0.197256314	-0.225376753	0.265323823	0.324031068	0.289657187	-0.696276579
Potra2n10c20720	18	lightgreen	0.450679119	0.416442831	-0.344529108	0.018314649	0.030714444	0.099216979	1.708818956	0.131226736	0.409295916	0.413910638	-0.295562002	0.034005948	0.031849931	0.160851606	1.701161214	0.133369078	-0.196593167	-0.223039861	-0.212001567	0.325693116	0.263452295	0.319973697	-1.812812546	0.104791107	0.266555706	0.287776136	-0.10469065	0.178951278	0.145511575	0.626372042	1.358859096	0.261286864	0.229110889	0.12370738	-0.053902826	0.250335891	0.538716816	0.802468694	0.886177231	0.563283046	0.236390994	-0.24942363	-0.408220408	0.235181264	0.20960224	0.047664757	-1.213834654
Potra2n10c20721	4	yellow	-0.292655139	-0.583061325	-0.499313243	0.13850542	0.001413614	0.012989176	-4.281029808	2.79E-05	-0.190117841	-0.327450191	-0.448908558	0.342194664	0.095455156	0.027776947	-2.845860711	0.006643735	0.096143412	0.491877448	-0.179040852	0.633330613	0.009161676	0.402542694	1.3428882	0.268962267	0.187833235	0.181737631	0.136306175	0.348134278	0.36428027	0.525370641	1.450698388	0.220295797	0.311160251	0.404738368	0.277796638	0.114143957	0.03624859	0.188739742	2.940908593	0.004908766	-0.327983276	0.064486356	-0.224368198	0.094885084	0.749303316	0.291878234	-1.414823821
Potra2n10c20722	2	blue	-0.112847932	-0.213313819	-0.276112008	0.575190384	0.28537648	0.191546041	-1.720180661	0.128099411	0.119429778	-0.04919337	-0.350034049	0.552953239	0.807487871	0.093582792	-0.785437768	0.648295417	0.151168187	0.136075695	0.274462443	0.451650741	0.498551229	0.194321452	1.597826314	0.165122455	0.438112082	0.36372059	0.420382331	0.022271398	0.062184945	0.040816844	3.67040918	0.000363244	0.551153416	0.35809833	0.353034929	0.002886055	0.066646799	0.090613777	3.870568593	0.000162873	0.000392956	0.110763758	-0.129704575	0.998447929	0.582313579	0.545804013	-0.03103233
Potra2n10c20723	0	grey	-0.414339964	0.216477627	-0.2733333	0.031655071	0.278121413	0.196236987	-1.397127535	0.243562835	-0.467830754	0.22976894	-0.111858449	0.013863093	0.24894037	0.60280125	-1.093263678	0.411417068	-0.052092009	0.014268602	-0.369418185	0.796372255	0.943686718	0.075631398	-1.159349929	0.369470366	-0.365588186	0.062758224	-0.150697845	0.060755291	0.755817899	0.482127787	-1.336370655	0.27214223	-0.371408538	-0.125192616	-0.047635851	0.056463181	0.533814449	0.825065848	-1.618397004	0.158365601	-0.194254114	-0.26140531	-0.417796618	0.331596929	0.187815836	0.04220359	-2.545641355
Potra2n10c20726	2	blue	-0.395191029	-0.157569325	0.054256678	0.041329783	0.432492256	0.801197183	-1.518092957	0.19348645	-0.378533643	0.074575772	-0.138400736	0.051535454	0.711616294	0.518964548	-1.311458247	0.284554487	0.16653656	-0.085037341	0.120571306	0.406412675	0.673226656	0.574662651	0.567298357	0.855767239	-0.26419161	0.167044472	0.156928018	0.182983232	0.404962406	0.463984005	0.134100209	1.339985001	-0.236376887	0.218502167	0.107903757	0.235210028	0.27354125	0.615760231	0.23893028	1.216739468	-0.204839384	0.051352772	0.338718154	0.305395488	0.799203469	0.105433305	0.503531781
Potra2n10c20727	16	lightcyan	-0.058353504	-0.041255715	-0.010628217	0.7724954	0.838108217	0.960688931	-0.31658871	1.127333555	-0.091652201	-0.230370039	-0.050736766	0.649351815	0.247670094	0.813866704	-1.080010323	0.420206375	0.01360834	0.252863206	-0.545271958	0.946288759	0.203179928	0.005857515	-0.870873254	0.575735043	-0.01042066	-0.353887871	-0.391717362	0.95885825	0.070147194	0.058355019	-2.218487246	0.039782442	0.079572676	-0.166537453	-0.279403135	0.693187249	0.406410122	0.18608998	-1.03237222	0.452846671	-0.435190959	-0.097964645	-0.224009513	0.023284408	0.626879047	0.292670691	-2.246836171
Potra2n10c20728	4	yellow	-0.443610786	-0.59220659	-0.413818546	0.020462053	0.001136485	0.044409111	-4.534303161	8.67E-06	-0.348059356	-0.377706166	-0.45144373	0.07522427	0.052089763	0.026802678	-3.513188195	0.000664146	0.170454015	0.428256094	-0.327347055	0.395302419	0.025840148	0.118421227	0.898016527	0.553765108	-0.010752158	0.14725908	-0.036787941	0.957550609	0.463568301	0.864491363	0.297506563	1.149119698	0.172211831	0.32981712	0.132344384	0.390373674	0.092943541	0.537589456	1.851709036	0.096101424	-0.392661571	-0.103622072	-0.323645582	0.042766613	0.607009969	0.122890401	-2.407163269
Potra2n10c20729	4	yellow	-0.532624233	-0.637926856	-0.4949258	0.004234277	0.000343908	0.013939096	-5.361970895	1.23E-07	-0.440290894	-0.547768794	-0.448515226	0.021539458	0.00310041	0.027930616	-4.447686413	1.30E-05	0.313390758	0.505637535	-0.219648017	0.111436702	0.007132709	0.302414035	1.939005859	0.078750937	-0.064658383	0.065288168	-0.074446391	0.74865573	0.746286367	0.729551664	-0.200149726	1.262045226	0.110122199	0.263624409	0.026442021	0.584514025	0.183959912	0.902388466	1.170233432	0.362860563	-0.265356999	0.158682293	-0.44156377	0.180987845	0.429206884	0.030760618	-1.606881956
Potra2n10c20730	4	yellow	-0.385137904	-0.637122102	-0.51832154	0.047275638	0.000351798	0.009466361	-4.901391941	1.43E-06	-0.34764305	-0.566398523	-0.500052645	0.075597391	0.002070431	0.012834455	-4.388800855	1.71E-05	0.251901743	0.4147608	-0.261844235	0.204961445	0.031464997	0.21646049	1.291248706	0.294926176	-0.100708983	-0.002139856	-0.089347107	0.617207966	0.991548278	0.678013679	-0.540487962	0.883290841	0.052906877	0.252635018	0.022133469	0.793254295	0.203601781	0.918236666	0.958252006	0.506903548	-0.311365855	0.294365679	-0.352708523	0.113892395	0.136107838	0.090933258	-1.05202755
Potra2n10c20733	9	magenta	-0.299688221	-0.507727077	-0.463561043	0.128839937	0.006860538	0.022517703	-3.867106483	0.000165202	-0.059382416	-0.135434044	-0.398671552	0.768590515	0.50059751	0.053645051	-1.70797241	0.131462193	0.162863769	0.169223016	0.101335798	0.416986016	0.398774928	0.637529251	1.242984836	0.320810132	0.226578625	0.425304264	0.442062201	0.255753789	0.026994866	0.030550381	3.262385011	0.001657185	0.330377455	0.426039874	0.484983246	0.092356308	0.02670327	0.016303685	3.738331941	0.000277868	0.067331005	0.012040733	-0.246090614	0.73861643	0.952468679	0.246387403	-0.450957743
Potra2n10c20734	20	royalblue	-0.510661217	0.072448036	0.06681135	0.006493163	0.719512554	0.756423125	-1.236339416	0.324498638	-0.374990997	0.058452812	-0.003626961	0.053941516	0.772118273	0.986580331	-0.978900523	0.491443701	0.331191041	-0.24548746	0.613824106	0.09150865	0.217119384	0.001420937	2.206407656	0.041033204	0.004457644	0.014703049	0.199593132	0.982394815	0.9419749	0.349757465	0.603170039	0.819593365	0.068013571	0.055179731	-0.037867982	0.73605909	0.784574098	0.860550403	0.253497944	1.199825175	0.089976589	0.562903307	0.388410599	0.655368815	0.002237364	0.060703689	3.209603034
Potra2n10c20735	0	grey	0.138237676	-0.016028236	0.060872189	0.491687349	0.936754963	0.777518832	0.520402529	0.904174572	0.100270831	0.024036506	0.147459683	0.618747899	0.90527198	0.491697653	0.76208913	0.669010215	0.228594838	-0.344796972	0.372942862	0.251433856	0.078186321	0.072669615	0.695001212	0.730581813	0.155365783	-0.05460713	0.321398015	0.43903702	0.786758576	0.125663176	1.196694581	0.34713843	0.20614987	-0.054224961	0.236355018	0.302244004	0.788217433	0.26616733	1.099454774	0.407354626	0.094332331	0.121531692	0.175423464	0.639772275	0.545936196	0.412270283	1.105714507
Potra2n10c20736	16	lightcyan	0.187006009	0.475740285	-0.141709367	0.350300004	0.012135595	0.508922358	1.653706943	0.147280607	0.321624333	0.354508102	-0.403331891	0.101854059	0.069622857	0.0506576	0.87440707	0.572844913	-0.029267726	0.031262261	-0.239539023	0.884778719	0.876983443	0.259589779	-0.655763948	0.767964025	0.35874951	-0.08210755	-0.067320525	0.066117709	0.683902371	0.754622151	0.663690782	0.760332361	0.342008211	-0.145009156	0.01738195	0.080788264	0.47050134	0.935749103	0.654235351	0.769440284	-0.140861768	-0.535487457	-0.1375758	0.483420787	0.003996334	0.52148308	-2.510010459
Potra2n10c20738	4	yellow	-0.405483829	-0.464590337	-0.257173913	0.035873894	0.014627296	0.225066023	-3.406754999	0.000986102	-0.447629193	-0.330449848	-0.422393682	0.019217346	0.092280645	0.039763157	-3.601992202	0.000473682	0.109500594	0.318260185	-0.391347249	0.586649486	0.105692095	0.058614353	0.149699098	1.32150303	-0.264691069	-0.171447261	-0.110026752	0.182126189	0.392513132	0.608789292	-1.58175898	0.170556904	-0.151367351	-0.031224287	0.049849154	0.451047946	0.877131753	0.817068857	-0.395405701	1.038815254	-0.42559745	-0.32129887	-0.137663632	0.02687834	0.102220753	0.521214651	-2.648790254
Potra2n10c20741	4	yellow	-0.195278216	-0.6529083	-0.350911703	0.329004135	0.000222769	0.092707056	-3.816174888	0.000203305	-0.014580164	-0.591246589	-0.18158591	0.942459071	0.00116317	0.395776157	-2.501123364	0.018570007	0.289068146	0.323790783	-0.146315263	0.14363199	0.099438148	0.495102318	1.429453197	0.229311027	0.180762852	-0.336050454	-0.122987246	0.366902342	0.086567376	0.56696402	-0.816435585	0.621376576	0.254170082	-0.297940783	-0.046234949	0.200775394	0.131194131	0.830136308	-0.262104178	1.189861689	0.051063045	0.076017152	-0.528722283	0.800313778	0.706283567	0.007901373	-1.225912089
Potra2n10c20742	3	brown	0.650817084	0.752043636	0.655936967	0.00023702	6.09E-06	0.000501118	7.191940814	9.58E-13	0.525527415	0.577946943	0.493952752	0.004876536	0.001592691	0.014157304	5.054936952	6.46E-07	-0.247932907	-0.227040398	0.064342508	0.212428067	0.25476015	0.765172819	-1.223502765	0.33170979	0.118599487	0.105653217	-0.044003839	0.555736474	0.599941545	0.838225162	0.53088325	0.893249529	-0.032537679	-0.161801904	-0.130505701	0.872004519	0.420071052	0.543304965	-0.920622783	0.535871105	0.052849337	-0.225697175	0.376614751	0.793474358	0.257657493	0.06967884	0.562427999
Potra2n10c20743	2	blue	-0.430742256	-0.374194757	-0.500668147	0.024898971	0.054494214	0.012706819	-3.955514982	0.000114555	-0.295312174	-0.244003483	-0.467359517	0.134794175	0.220000068	0.021294795	-2.96964971	0.004472092	0.174230256	0.079919316	0.045369941	0.38475768	0.691914966	0.83327044	0.862290543	0.582791483	0.063697728	0.310134826	0.030536717	0.752274176	0.115404728	0.887360256	1.192613838	0.349530966	0.170043304	0.474197793	0.01854185	0.396459076	0.012457649	0.931471146	2.033944717	0.062935754	-0.03149578	0.34332375	-0.290221164	0.876071495	0.079552756	0.168911258	0.132914215
Potra2n10c20744	2	blue	-0.173205756	-0.54573122	-0.506402293	0.387602394	0.003235903	0.011567124	-3.783343261	0.000232104	-0.00091989	-0.227615632	-0.467099148	0.996366687	0.253525894	0.021376866	-2.042650639	0.061630552	0.122423391	0.249100842	-0.066722261	0.542971917	0.210211942	0.756738363	0.908779164	0.545200061	0.332689081	0.13729443	0.070947988	0.089963236	0.494676109	0.741828061	1.589685117	0.1678587	0.469933832	0.349005774	0.122520525	0.013385036	0.074381275	0.568447685	2.857339315	0.006408133	-0.173730888	-0.051327565	-0.311484835	0.386142768	0.799300055	0.138434718	-1.527448972
Potra2n10c20745	3	brown	0.457035964	0.070133982	0.303628042	0.016544851	0.728132242	0.149197714	2.476564609	0.019898042	0.286260336	-0.285986653	0.343526518	0.147739175	0.148143967	0.100269617	0.970560436	0.497650823	-0.147282273	0.275125891	-0.039279102	0.463497111	0.164855609	0.855406244	0.280516486	1.168621918	-0.15658168	-0.50863697	-0.306112581	0.435419092	0.006744786	0.14573196	-2.931319901	0.005062875	-0.307573959	-0.405841496	-0.327952908	0.118598171	0.03569522	0.117701156	-3.082860722	0.003075316	0.175539557	-0.022730669	0.103059642	0.38113966	0.910397348	0.631786539	0.726494531
Potra2n10c20746	0	grey	0.394652117	-0.221516374	0.15138174	0.041632644	0.266812317	0.480118769	0.967514696	0.499930198	0.465488545	-0.166109544	0.084741849	0.01441206	0.407634205	0.693805586	1.201807334	0.344157275	0.121540895	-0.079258721	0.341203043	0.545905565	0.69434027	0.102740858	1.085892827	0.416289616	0.543252688	-0.107942671	-0.009715939	0.003407509	0.592016417	0.964060993	1.418200714	0.23419826	0.502885335	0.162550065	-0.133230652	0.007505014	0.417896111	0.53484458	1.707330558	0.131640944	-0.054969613	0.16548894	0.474700435	0.785375517	0.409413172	0.019083749	1.720977415
Potra2n10c20747	1	turquoise	0.374432826	0.594526487	0.494176012	0.0543285	0.001074177	0.014106992	4.579096292	7.00E-06	0.122334996	0.455654871	0.444644932	0.543265433	0.016916858	0.029479283	3.069117969	0.003220377	-0.144423916	-0.258396031	0.270171969	0.472313489	0.19313368	0.201668306	-0.432823419	0.997714588	-0.199542906	0.042256738	0.038498648	0.318340024	0.834232997	0.858250652	-0.357500343	1.081075904	-0.377439311	-0.258376897	-0.092888434	0.052269518	0.19316782	0.665958532	-2.161679055	0.045964385	0.196932132	-0.07181229	0.389680144	0.324842916	0.721877381	0.059793522	1.482495828
Potra2n10c20748	9	magenta	-0.245563632	-0.624858628	-0.278755252	0.21697221	0.000493262	0.187155507	-3.614865056	0.000450756	-0.02663044	-0.29190988	-0.206158706	0.895102048	0.139559504	0.333800343	-1.511201127	0.196105823	-0.008688894	0.245067244	0.063227867	0.965691074	0.217932506	0.769132378	0.868511425	0.577671631	0.296828991	0.229184886	0.390795578	0.132708163	0.250178712	0.059002554	2.674721746	0.011218695	0.448507408	0.327841324	0.445311999	0.018953758	0.095036635	0.029207576	3.673180966	0.000359325	-0.104386085	-0.060080638	-0.041745236	0.604347091	0.765943782	0.846429912	-0.589197755
Potra2n10c20749	12	tan	0.327318938	0.048202428	0.124177895	0.095595909	0.811296407	0.563186897	1.45825943	0.217153572	0.106688457	0.009856287	0.138586941	0.596352398	0.961084743	0.518396874	0.71533916	0.711599245	-0.279754625	0.191282618	-0.693946717	0.157577762	0.339189993	0.000169176	-2.587408658	0.014505125	-0.183728488	-0.270565767	-0.350224162	0.358959303	0.172254691	0.093392573	-2.32778733	0.029885099	-0.258789511	-0.189268053	-0.104366856	0.192432508	0.344396833	0.627445471	-1.601139858	0.164018919	-0.312294715	-0.478116063	-0.264263583	0.112761008	0.011653117	0.212090373	-3.168359188
Potra2n10c20750	1	turquoise	-0.099337701	0.135446453	0.182988526	0.622032724	0.500557897	0.392074516	0.606885927	0.815889928	-0.099375402	0.186297805	0.137258901	0.621899871	0.352160482	0.522452128	0.630387868	0.792661269	0.240113995	-0.035652562	-0.269823024	0.227672025	0.859865131	0.202273991	-0.145246391	1.326774509	-0.123468527	-0.256474341	-0.085784727	0.539507179	0.196583386	0.690218321	-1.348413238	0.266288263	-0.230431875	-0.424505885	-0.040439962	0.247539661	0.027314256	0.851178661	-2.095140336	0.054237779	0.042398348	-0.277014906	-0.042923019	0.833685093	0.161857336	0.842149435	-0.814965404
Potra2n10c20751	1	turquoise	0.150583401	0.489627755	0.058837401	0.45342314	0.009535402	0.784782379	2.143603721	0.048096979	0.187924493	0.346552669	0.086575345	0.347895849	0.076581382	0.687503076	1.827671715	0.101398254	-0.022785334	-0.340888473	0.107311224	0.910182715	0.081851353	0.61771164	-0.799141674	0.636312401	0.128922345	-0.204700282	-0.173088371	0.521597681	0.3057312	0.418617795	-0.698629308	0.727175585	0.012107803	-0.204836663	-0.230344839	0.952204213	0.305402052	0.278871339	-1.200017488	0.345198823	0.112539151	0.088266777	0.089709433	0.576243279	0.661530342	0.676776686	0.825312802
Potra2n10c20752	0	grey	-0.026572183	0.107206234	-0.157584682	0.895330283	0.594560732	0.462092483	-0.196381069	1.266467869	-0.145184402	-0.002411311	-0.119427812	0.469959406	0.990476167	0.578322463	-0.754017642	0.676257943	0.089897193	0.215688687	-0.102865199	0.655654443	0.279919435	0.632433268	0.613238076	0.809578398	0.025169828	0.045319101	-0.129130012	0.900826723	0.822401608	0.547599576	-0.148059991	1.323443136	0.091558846	0.085175762	0.061681276	0.649686484	0.672723776	0.774635632	0.678774388	0.745921236	0.131805436	-0.133455535	0.174584884	0.512247572	0.506933346	0.414543675	0.472822591
Potra2n10c20754	2	blue	-0.309131731	-0.387275004	-0.183265098	0.116647956	0.045958362	0.391346929	-2.604016189	0.013820761	-0.215057329	-0.292488798	-0.169170195	0.281363649	0.138740189	0.429387793	-1.962961455	0.074475979	0.160283525	0.117704219	0.170863494	0.424504183	0.558744687	0.424715125	1.275372236	0.303266281	0.05324443	-0.092483963	0.154210175	0.791963606	0.646372943	0.471855209	0.307067098	1.138188451	0.200727215	-0.041759016	0.145742981	0.315416738	0.836159341	0.496809244	0.86431197	0.581124804	-0.089769728	0.375648972	0.268357316	0.656113105	0.053488114	0.204831568	1.62533326
Potra2n10c20755	7	black	0.572458947	0.119578147	0.060221604	0.001806297	0.552456563	0.77983928	2.389904295	0.025279146	0.640293476	0.025604483	-0.091715921	0.000321595	0.899122632	0.66994122	2.014956582	0.065863798	0.182366084	0.095216528	0.130690901	0.362595629	0.636624136	0.542728002	1.164051048	0.366604988	0.659491355	-0.066392249	-0.143494492	0.000182703	0.742138053	0.50354387	1.702830078	0.132899808	0.553084127	0.016491678	-0.248080723	0.002769559	0.934930046	0.242465348	1.159400223	0.369439629	0.299947239	0.142431782	0.238212989	0.128493619	0.478508931	0.262316277	1.96503739
Potra2n10c20757	20	royalblue	0.071289977	-0.039884602	0.042968554	0.723822135	0.843422119	0.841984029	0.207379186	1.253570605	0.086798323	0.119376419	0.043911072	0.666839355	0.553131909	0.838561838	0.716446707	0.710573345	-0.008015836	-0.19570673	0.40710184	0.968347345	0.327922905	0.04833706	0.574739914	0.848200814	0.06167071	0.159246554	0.0923302	0.75992593	0.427546458	0.667853609	0.892651118	0.558066053	0.071693885	0.005510278	-0.077976601	0.722318099	0.978238378	0.71722867	0.011633896	1.486076555	0.054911592	-0.138479129	0.409367353	0.785596855	0.490923747	0.046983006	0.933917817
Potra2n10c20758	5	green	0.033138981	-0.186362196	-0.117320448	0.869658821	0.351991081	0.585093743	-0.767818634	0.663892414	-0.099263305	-0.184837301	-0.150532603	0.622294921	0.356015768	0.48261384	-1.238044634	0.323549267	-0.17470516	0.210832813	-0.387580849	0.383443095	0.291148997	0.061304298	-0.999111368	0.476611117	-0.095105861	-0.01356671	-0.120157959	0.637017826	0.946452837	0.575984412	-0.641514367	0.781782824	-0.019724592	0.034537806	0.013883997	0.92220908	0.864206158	0.948660286	0.080394809	1.403884883	-0.506217642	-0.234108148	-0.13914891	0.007056252	0.239866177	0.516685434	-2.67760078
Potra2n10c20759	25	orange	-0.396850402	-0.368524318	0.041574794	0.040408218	0.058559477	0.847049713	-2.215859743	0.040051664	-0.295656534	-0.098505804	-0.024962259	0.134318518	0.624967159	0.907827715	-1.232646229	0.326561672	0.159345109	0.01551498	0.252054976	0.427256805	0.9387764	0.234755776	1.206335102	0.341532462	-0.015361526	0.099726833	-0.14721419	0.939380844	0.62066203	0.49242701	-0.157077558	1.312775586	0.10036893	0.057226455	-0.310748545	0.618402983	0.776778942	0.13941904	-0.414185984	1.018106858	-0.238873358	0.151271794	0.51116895	0.230156333	0.451337109	0.010685108	1.265070781
Potra2n10c20760	3	brown	0.425883716	0.672047262	0.621854945	0.026764957	0.000123496	0.001178179	5.635723364	2.61E-08	0.20300152	0.300167807	0.516640022	0.309849542	0.128199247	0.009741978	3.036602419	0.003588912	-0.249148381	-0.203015092	-0.004300573	0.210122072	0.309816503	0.984088268	-1.340648327	0.270051988	-0.188001607	-0.32588862	-0.162746918	0.347694449	0.097139881	0.447363025	-1.97028295	0.073208927	-0.339811523	-0.436957684	-0.238417756	0.082883829	0.022667345	0.261894053	-3.032208584	0.003641571	0.03588228	-0.117218725	0.313927053	0.858971065	0.560379109	0.135205442	0.643505838
Potra2n10c20763	2	blue	-0.416826165	-0.651645706	-0.433836765	0.030545427	0.000231281	0.034170024	-4.78578428	2.55E-06	-0.198152982	-0.2845073	-0.52158962	0.321792004	0.150345781	0.008949155	-2.99093321	0.004171895	0.143323597	0.179524904	-0.214752528	0.475730289	0.370248184	0.313586272	0.349780908	1.089754693	0.296629387	0.188015127	-0.068994811	0.132981321	0.347659147	0.748708925	1.244976835	0.319710398	0.487728256	0.324722561	-0.026976091	0.009860799	0.098412375	0.900426386	2.438382755	0.022129715	-0.243990978	0.010978528	-0.204456209	0.220024453	0.956657718	0.337895533	-1.248730488
Potra2n10c20764	9	magenta	-0.311119066	-0.527631511	-0.394374796	0.114194398	0.004678033	0.056518906	-3.752181234	0.000262954	-0.166394453	-0.206819152	-0.327065657	0.406818961	0.300642364	0.118756766	-2.010096633	0.066631444	0.062048224	0.07539269	0.22839639	0.758499164	0.708592268	0.283070775	1.027006617	0.456626023	0.146815776	0.323479723	0.49205957	0.464930079	0.099782363	0.014589879	2.85450113	0.006465672	0.28131527	0.267341736	0.520983052	0.155176241	0.17762455	0.009043337	3.189941082	0.002134527	0.012803004	-0.035909806	-0.034070631	0.949463248	0.858863947	0.874420229	-0.159045595
Potra2n10c20765	8	pink	0.358504204	0.405087555	0.290447608	0.066316639	0.036072688	0.16856393	3.133358632	0.002592272	0.158625932	0.041208638	0.278326279	0.42937293	0.838290557	0.187863309	1.354971064	0.263140164	-0.262405708	0.125405831	-0.5286256	0.186070668	0.533112425	0.00791486	-2.004660787	0.067498985	-0.218971285	-0.293753386	-0.276866744	0.2724869	0.136962579	0.190285277	-2.286099081	0.033372694	-0.379870449	-0.301244623	-0.135177425	0.050649751	0.126769177	0.528838382	-2.420208322	0.023267427	0.010473621	-0.202887503	-0.240252925	0.958649333	0.310127181	0.258129488	-1.227268963
Potra2n10c20766	2	blue	-0.616943912	-0.827905601	-0.453653052	0.000608973	9.89E-08	0.025976167	-6.814154711	1.42E-11	-0.466334092	-0.66273263	-0.525749547	0.014211844	0.000165419	0.008324925	-5.34373437	1.37E-07	0.214177544	0.253333261	-0.158371789	0.283384032	0.202312814	0.459830504	0.943073081	0.518465285	-0.111548089	-0.054091988	0.071341458	0.579628396	0.788725199	0.740444201	-0.286137586	1.162159117	0.051323386	0.048677997	0.173782499	0.799316066	0.809468102	0.416725377	0.764351024	0.66698713	-0.215226163	0.135712779	-0.385080745	0.280976982	0.499708088	0.063141656	-1.336456443
Potra2n10c20768	1	turquoise	0.473188229	0.543283401	0.238477283	0.012672252	0.003405336	0.261771393	3.900220387	0.000144158	0.341844854	0.416169901	0.331817869	0.080942698	0.03083524	0.113182562	3.241091542	0.001786094	-0.24532258	-0.258085494	-0.039614605	0.217438184	0.193688291	0.854184019	-1.592525972	0.166899858	0.031077717	0.004581817	-0.15649832	0.877704239	0.98190448	0.465223919	-0.324341863	1.118518844	-0.114608199	-0.113038629	-0.144525915	0.569204522	0.574540564	0.500449022	-1.054158172	0.43771576	0.235527838	0.173153306	0.022575925	0.236945453	0.387748355	0.916607682	1.259002569
Potra2n10c20770	2	blue	-0.177722582	-0.35213422	-0.257451801	0.375151045	0.071646167	0.224547723	-2.293748796	0.032707398	-0.07103068	-0.067584034	-0.359679385	0.724788211	0.737668098	0.084291157	-1.420404435	0.233234958	-0.038528758	0.104154311	-0.066947708	0.848683432	0.605154392	0.7559407	0.008917092	1.489327926	0.308910524	0.32463225	-0.020758292	0.116923441	0.098511448	0.92330165	1.837940164	0.099106834	0.472594676	0.391327352	-0.032208046	0.012799849	0.0435403	0.881236719	2.588111412	0.014475564	-0.382000112	-0.085174029	-0.044378643	0.049263498	0.672730073	0.836865181	-1.52835737
Potra2n10c20772	3	brown	0.326694141	0.443277109	0.42608319	0.096268068	0.020568308	0.037886184	3.586348892	0.00050301	0.167764962	0.052861545	0.434008507	0.402910144	0.793427667	0.034091118	1.90040998	0.086069007	-0.172899285	0.075108485	-0.300245019	0.388455701	0.709643836	0.154010249	-1.12586559	0.390333624	-0.162993281	-0.282980248	-0.110139565	0.416610604	0.152643045	0.608419781	-1.614039977	0.159778133	-0.266545711	-0.277380311	-0.055409942	0.178968191	0.161281848	0.797056531	-1.760964081	0.117366724	0.009574512	-0.085931662	-0.222512682	0.962196471	0.669980045	0.29599218	-0.833854801
Potra2n10c20774	3	brown	0.247163402	0.725335596	0.393440834	0.213896804	1.86E-05	0.057159046	4.507137834	9.86E-06	0.096816631	0.528550994	0.393203958	0.630942708	0.004593467	0.05732229	3.103563061	0.002868082	-0.359120578	-0.21411588	0.137008205	0.065817668	0.283525985	0.52321934	-1.339505957	0.270609025	-0.086437213	-0.066628504	-0.101772937	0.668147319	0.741251293	0.636071059	-0.719332186	0.707904403	-0.083024443	-0.183635668	-0.209515747	0.680554853	0.359206358	0.325813004	-1.352315787	0.264411475	-0.078310496	-0.109795696	0.094629239	0.697826714	0.585635271	0.660061674	-0.287736317
Potra2n10c20776	6	red	-0.019156889	0.126086925	0.27977491	0.92444163	0.530872815	0.185480434	1.089006498	0.41422653	0.077754005	0.083190349	0.221973711	0.699875621	0.679949769	0.297193884	1.076899479	0.422287764	0.218715475	-0.163656475	0.454861366	0.273061513	0.414691166	0.025532872	1.494149114	0.202704974	0.066527116	0.123578469	-0.069168	0.741631804	0.539143314	0.748098033	0.363297061	1.074574483	-0.0396076	-0.133047846	-0.324361155	0.844496494	0.508243794	0.122017012	-1.412046422	0.236904439	0.416866456	0.174576111	0.365056734	0.030527706	0.38380006	0.079422019	2.82696068
Potra2n10c20781	4	yellow	-0.157710435	-0.43888054	-0.381430919	0.432074959	0.022010965	0.06589955	-2.90620912	0.005487553	-0.244975965	-0.480861569	-0.489485247	0.218109403	0.011115538	0.015195399	-3.684647311	0.000343529	0.014599985	0.16065357	-0.582281303	0.942380973	0.423421424	0.002832671	-1.293316395	0.293852479	-0.284794757	-0.370879667	-0.538398837	0.14991612	0.056843119	0.006644786	-3.599679339	0.000477915	-0.274379284	-0.363755785	-0.32271385	0.166051384	0.062157765	0.124034416	-2.819642309	0.007211581	-0.332015273	0.155892031	-0.459970189	0.090655895	0.437469171	0.023725324	-1.889095153
Potra2n10c20782	0	grey	-0.128843006	-0.015089684	-0.20566563	0.521856141	0.940451689	0.334983314	-0.982583357	0.488718808	-0.299551915	-0.141296169	-0.033256437	0.129022457	0.482059182	0.877398893	-1.39281131	0.245515286	-0.026245666	0.173076427	-0.169911204	0.896609632	0.387962353	0.427339567	-0.035700917	1.457281259	-0.145232499	-0.005810917	0.100116832	0.469810726	0.977051372	0.641602318	-0.166981535	1.301076866	-0.184743088	0.092499184	0.066798584	0.356265315	0.646318478	0.756468295	-0.090553151	1.391771489	-0.007209074	0.119034824	-0.421334951	0.971531717	0.55427637	0.040315087	-0.892298388
Potra2n10c20783	0	grey	0.005415291	0.005963727	0.165565154	0.978613423	0.976448051	0.439427825	0.485366759	0.941124311	-0.007047976	-0.041018456	0.072459576	0.972167643	0.839027251	0.736515987	0.057743307	1.430929646	0.129113735	-0.009527851	0.218995876	0.520974443	0.962380577	0.303887918	0.950112751	0.513082447	-0.049085393	-0.562358049	0.0645816	0.807902658	0.00226442	0.764324224	-1.803448054	0.106976815	-0.038471157	-0.442349172	-0.063092889	0.848907094	0.020866169	0.769612247	-1.653828399	0.147243576	0.138192061	-0.353172246	0.155678727	0.491831675	0.070755947	0.467593633	-0.238863173
Potra2n10c20785	3	brown	0.307321372	0.463553744	0.521461931	0.118916638	0.014878989	0.008968913	3.931608645	0.000126569	0.169293499	0.083585463	0.425939779	0.398575638	0.678509511	0.037957809	1.967259305	0.073729986	-0.073447238	-0.239729282	-0.122110083	0.715800852	0.228440465	0.569753868	-1.250513284	0.316668158	-0.078121965	-0.468200311	-0.162044077	0.69852062	0.013778079	0.449353717	-2.134484306	0.049204736	-0.210826773	-0.560776782	-0.184642491	0.291163138	0.002344481	0.387734741	-2.95378659	0.004708515	0.237177947	0.016670793	0.419235505	0.233580448	0.934224822	0.041427401	1.955935625
Potra2n10c20787	20	royalblue	-0.322788905	0.700827391	0.519561745	0.100550001	4.68E-05	0.009267246	3.101117846	0.002891873	-0.278811294	0.579489731	0.441625853	0.159042108	0.001536718	0.030734368	2.367673601	0.02685048	-0.119207761	-0.375411578	0.488576695	0.553696838	0.053651354	0.01541395	-0.038599474	1.453814583	0.025700152	0.115251206	0.063993282	0.898747613	0.567024935	0.766412771	0.581924555	0.84092625	0.082213484	-0.178336772	-0.251346943	0.683515313	0.373476051	0.236117313	-0.978064704	0.492063485	-0.192451221	-0.043522266	0.556999729	0.336191467	0.829339228	0.004694539	1.013620806
Potra2n10c20788	5	green	-0.326379258	-0.107149613	-0.327623383	0.096608163	0.594756545	0.118092408	-2.209619503	0.040697371	-0.267335803	0.286072354	-0.089673378	0.177634539	0.148017125	0.676899745	-0.184915885	1.279942517	-0.566647973	0.027308706	-0.259311696	0.002058938	0.892445397	0.221099185	-2.494717626	0.01890861	-0.242619339	0.199579541	-0.122415192	0.222710052	0.318249349	0.568782767	-0.463829524	0.964154834	-0.172218229	0.296122852	-0.000375736	0.3903558	0.133676348	0.998609727	0.378049375	1.058090873	-0.498055619	-0.370477073	-0.192207562	0.00819786	0.057133675	0.368235033	-3.22816909
Potra2n10c20790	3	brown	0.337973108	0.71211052	0.22156786	0.084669166	3.10E-05	0.29810078	4.199095611	4.02E-05	0.247700446	0.42997362	0.235333738	0.212871036	0.025186928	0.268299485	2.707209355	0.010177718	-0.630540723	-0.095858016	0.026307386	0.000422511	0.634343995	0.902883179	-2.349187046	0.028221679	0.085327239	-0.063479569	-0.385545261	0.672173625	0.753096618	0.062797117	-1.03753877	0.449227255	0.040880416	-0.173492761	-0.497055949	0.83956205	0.386804261	0.013471025	-1.864789563	0.09331636	-0.086450968	-0.202200939	0.085483029	0.668097479	0.311802267	0.691255434	-0.609991314
Potra2n10c20791	1	turquoise	0.128887772	0.423449126	0.048964979	0.521710299	0.027741707	0.820261434	1.811338163	0.105132783	0.049270051	0.269539443	0.164750832	0.807193337	0.173951588	0.441712926	1.390399766	0.246611276	0.010697666	-0.181358104	-0.017703106	0.957765554	0.365299855	0.934564435	-0.546454153	0.877130692	-0.106624585	-0.03676002	-0.070615035	0.596573575	0.855556458	0.742999682	-0.606683217	0.816091743	-0.211432561	-0.260393862	-0.068729313	0.289746868	0.189591774	0.749645702	-1.575522371	0.172703878	0.241122573	-0.084943656	-0.021520335	0.225665667	0.67356709	0.92049456	0.40595175
Potra2n10c20792	0	grey	-0.130782052	-0.045212805	-0.157092122	0.515557072	0.822811659	0.463510928	-0.939276863	0.521382922	-0.265737416	-0.124194331	-0.108675839	0.180339786	0.537107191	0.613221294	-1.441821904	0.224028933	-0.06796907	-0.076323479	-0.163521929	0.736225737	0.70515197	0.445173339	-0.864099969	0.581299464	-0.189735806	0.062606545	0.25399272	0.343183637	0.756390477	0.231056001	0.329734502	1.112400873	-0.156348245	0.245588915	0.38624984	0.436112427	0.216923377	0.06227728	1.371878583	0.255151858	-0.119005927	0.395696071	-0.034431065	0.554373235	0.041047548	0.873102136	0.769755455
Potra2n10c20793	3	brown	0.468641816	0.648169921	0.17067632	0.01367708	0.000256205	0.42523027	4.16314502	4.71E-05	0.321150969	0.434946215	0.264050666	0.102387716	0.023370958	0.212472572	3.038659635	0.003564498	-0.210017865	-0.234555437	0.100503331	0.293061081	0.238943414	0.64030977	-1.032287518	0.45290617	0.054239826	0.070225756	-0.123814446	0.788160677	0.727789769	0.564338676	0.022768872	1.472751957	-0.098668967	-0.068915897	-0.115003935	0.624391174	0.732682599	0.592576298	-0.797837578	0.637447127	0.203510989	0.018170025	0.107314106	0.308610835	0.928323895	0.617702143	0.939993348
Potra2n10c20794	6	red	-0.202002526	0.077373155	0.097338488	0.312287399	0.70127903	0.650923319	-0.103027138	1.376912149	-0.119304984	-0.107582631	0.06917665	0.553371152	0.593259734	0.748067525	-0.470191885	0.957326898	0.348792357	-0.091035474	0.445543774	0.074570734	0.651563963	0.029113641	2.084928616	0.055613671	0.073705352	0.039068986	-0.038922821	0.714843062	0.846586321	0.856704513	0.220538683	1.238177474	0.04873881	-0.001166569	-0.283224343	0.809234378	0.995392384	0.179890289	-0.651089618	0.772482957	0.391876386	0.505578506	0.169130257	0.043220594	0.007140528	0.429498336	3.264871163
Potra2n10c20796	3	brown	0.522341127	0.655067797	0.510465342	0.005190714	0.000208849	0.010811693	5.46218412	7.05E-08	0.366978742	0.3906987	0.610045479	0.059707508	0.043908667	0.001549215	4.222297068	3.63E-05	-0.101810169	0.004697236	0.081188016	0.613344704	0.981448717	0.706077555	-0.061019437	1.427015595	0.160883319	0.000550393	0.083469433	0.422749937	0.997826096	0.69819106	0.696652847	0.729030112	0.011036058	-0.201915435	-0.017229834	0.956430806	0.31250049	0.93631027	-0.605804135	0.816967235	0.376049101	-0.107937451	-0.074344629	0.053213853	0.592034436	0.729907868	0.627060328
Potra2n10c20798	3	brown	0.501244542	0.637791507	0.236541938	0.007734648	0.000345224	0.26577827	4.421314195	1.47E-05	0.323697676	0.557016022	0.329546677	0.099541086	0.002544712	0.115822182	3.710609335	0.000310141	-0.325337414	-0.239213007	-0.152221773	0.097739851	0.229474414	0.477656897	-2.094220401	0.054360527	0.048814574	0.138423449	0.057015652	0.808943219	0.491099783	0.791300287	0.697770415	0.727981176	-0.022000258	0.107693325	0.08938097	0.913265725	0.592877357	0.677898038	0.491267101	0.934856318	0.171352039	-0.116833438	-0.050817228	0.392780054	0.561677724	0.813576571	0.023030375
Potra2n10c20799	23	darkturquoise	0.610650923	0.613227823	0.644355902	0.000717209	0.000671016	0.000677753	6.184059267	9.37E-10	0.437191314	0.532525066	0.54170517	0.022586752	0.004242729	0.006255704	4.709519595	3.72E-06	-0.389703341	-0.411886186	-0.10890773	0.044496953	0.032781812	0.612459578	-2.747904938	0.008996609	0.081718521	0.024436933	-0.028480164	0.685324455	0.903701051	0.894903758	0.229840159	1.227323966	0.012139502	-0.145393438	-0.066252039	0.952079221	0.469313401	0.75840285	-0.56733939	0.85572543	0.009916082	-0.330524336	0.404895381	0.960848832	0.09220284	0.049684914	0.200332975
Potra2n10c20800	22	darkgreen	0.091302623	-0.568584732	-0.037911786	0.650605367	0.001971556	0.860390632	-1.701603718	0.13324452	-0.032379909	-0.391917672	0.212573614	0.872620163	0.043196629	0.318638998	-0.70423861	0.721926286	-0.302811339	0.277429879	-0.112421512	0.124709351	0.161203894	0.600965496	-0.385741569	1.04953211	-0.096350978	-0.088190874	0.281103047	0.632593994	0.661804371	0.183314095	0.248033902	1.206162264	-0.105569695	0.125000572	0.33300407	0.600231512	0.534447143	0.111821585	0.9943723	0.480062473	0.061133501	-0.018811998	-0.348772696	0.761957569	0.925798224	0.094852171	-0.863455097
Potra2n10c20801	1	turquoise	0.271245665	0.150701438	-0.149502196	0.171136984	0.453065092	0.485650325	0.833582417	0.606774505	0.187792234	0.095688821	0.02501949	0.348241432	0.634945077	0.907617274	0.893465305	0.557412066	-0.33944878	-0.03661071	0.152896574	0.083233812	0.85613713	0.475683932	-0.708793177	0.717679249	-0.108742219	-0.407045433	-0.09888553	0.589259388	0.035099017	0.64572681	-1.83108278	0.100632282	-0.227484727	-0.47836175	-0.142464767	0.253806428	0.011604146	0.506642967	-2.560410421	0.015682292	-0.001234294	0.015209001	-0.051253393	0.995124893	0.93998166	0.812004247	-0.098571681
Potra2n10c20802	15	midnightblue	-0.00146168	-0.197099194	0.060568185	0.994226795	0.324424388	0.7786029	-0.416519974	1.015544331	0.002908491	-0.246442742	0.111250714	0.988512596	0.215278531	0.604785275	-0.415453403	1.01671503	0.349339009	0.247792166	0.258106254	0.074086186	0.212696184	0.223330214	2.498418003	0.01871235	0.298893727	-0.167734926	0.137792654	0.129906451	0.40299558	0.52082046	0.776702853	0.656001155	0.292847169	-0.348392318	-0.019242688	0.13823475	0.074926864	0.928887189	-0.230907196	1.22608035	0.36997618	-0.039521698	0.113518421	0.057496791	0.844829725	0.597396009	1.315792579
Potra2n10c20803	20	royalblue	-0.419242724	-0.301055752	0.010212292	0.029497111	0.127019161	0.962226241	-2.158922728	0.046284243	-0.213510655	0.048906731	-0.104657103	0.284921638	0.808589091	0.626483221	-0.769142919	0.662712708	0.14592722	-0.292757662	-0.028659868	0.467665898	0.138360863	0.894244238	-0.523933815	0.900486862	0.085371242	-0.009632128	0.269166144	0.672013838	0.961969145	0.203417521	0.966556193	0.500648914	0.148571672	-0.048660385	0.353980601	0.459548425	0.809535792	0.089692904	1.293436516	0.293790191	-0.189553202	-0.184696947	0.075667256	0.343656944	0.356387569	0.72528243	-0.887955359
Potra2n10c20804	4	yellow	-0.252243415	-0.663505973	-0.418927404	0.204327138	0.000161515	0.04159265	-4.259718256	3.07E-05	-0.170308162	-0.277569119	-0.287657691	0.395712956	0.160985057	0.172878049	-2.120933934	0.050891044	-0.098763016	0.288677117	-0.200674687	0.62405927	0.144198996	0.347098355	0.020776297	1.475136159	0.159735905	0.230635191	0.151728848	0.426109313	0.247111116	0.479100726	1.557165022	0.179146966	0.306591936	0.342214268	0.298435036	0.119839855	0.080593783	0.156629605	2.777402511	0.008219291	-0.313022677	-0.178394516	-0.431839302	0.111880149	0.373318799	0.035098443	-2.707071501
Potra2n10c20805	2	blue	0.135817742	0.029033453	-0.000761234	0.499373361	0.885695032	0.997183335	0.47628436	0.950807709	0.251946416	0.054413329	-0.086207266	0.204878435	0.787498288	0.688766718	0.666511575	0.757626252	0.030105125	0.354406327	-0.311817476	0.881504581	0.069708689	0.137991656	0.282909375	1.165869462	0.151273294	0.313051836	0.010548548	0.451332569	0.111844973	0.96098339	1.403724218	0.240601482	0.160190552	0.346776628	0.050186457	0.424776461	0.07637848	0.815851664	1.646822395	0.149391835	-0.074963656	0.017316639	-0.239172146	0.710179912	0.931682362	0.260342292	-0.827287408
Potra2n10c20806	3	brown	0.183390843	0.048478345	0.163492241	0.359858482	0.810235537	0.445257115	1.122264544	0.392624965	-0.0731423	-0.240133144	0.063208504	0.716932931	0.227633822	0.769201213	-0.747133285	0.682474665	-0.409447361	-0.011244861	-0.202211882	0.033933382	0.955607264	0.343339659	-1.843291217	0.097929754	-0.202975914	-0.390997602	-0.082398727	0.309911881	0.043733215	0.701888606	-2.009998886	0.06664696	-0.195686365	-0.078580361	0.029372161	0.32797424	0.696833859	0.891630761	-0.720026324	0.707263182	-0.324774758	0.182677236	-0.118679707	0.098355147	0.361763246	0.580722312	-0.762342928
Potra2n10c20808	1	turquoise	0.178334974	0.600861095	0.398488012	0.373480948	0.000918887	0.053765444	3.667579397	0.000367286	0.080694314	0.51902894	0.401560728	0.689073422	0.005535316	0.051777325	3.045644105	0.003482737	-0.220782866	-0.284103326	0.14211287	0.268439875	0.15095109	0.507704181	-1.103884479	0.404464879	0.068629649	0.252752103	0.134756333	0.733753213	0.203385251	0.530134826	1.311377629	0.28459532	-0.013884821	0.069923039	0.002757257	0.945199101	0.728919617	0.989798025	0.169562465	1.298031365	0.130471543	-0.297027282	0.197599315	0.516563279	0.132437205	0.354690859	0.03694679
Potra2n10c20809	2	blue	-0.097865943	-0.217433508	-0.400303991	0.627228009	0.275952835	0.052583436	-2.069507215	0.057747772	0.091100929	0.183819466	-0.354662607	0.651329045	0.358717246	0.089033142	-0.203583475	1.258018512	-0.043276782	-0.300331591	-0.154889646	0.83028803	0.127980977	0.46988099	-1.442412058	0.223779246	0.395834952	0.118775241	-0.264553893	0.040970205	0.555146788	0.211569993	0.819316468	0.618908819	0.52637998	0.271325314	-0.199060925	0.00479526	0.17100638	0.351070348	1.946120105	0.077460471	-0.166326402	-0.296511491	-0.25082912	0.407013599	0.133142854	0.237116359	-2.061154578
Potra2n10c20810	8	pink	0.420045286	0.568086466	0.496913765	0.029155447	0.001993726	0.013501861	4.630010038	5.48E-06	0.28539185	0.366618195	0.504596929	0.149026454	0.05997782	0.011916477	3.461547235	0.00080562	-0.299410366	-0.113616483	-0.385603383	0.129212197	0.572573461	0.062754109	-2.322186988	0.030334304	-0.029619	-0.093404313	-0.10420783	0.883405047	0.643082996	0.627972937	-0.639175318	0.78406333	-0.205170689	-0.266048209	-0.002951336	0.304596835	0.179811538	0.989079968	-1.395742319	0.244188158	0.157277756	-0.125247113	-0.028502478	0.433355192	0.533634973	0.894821861	0.017150123
Potra2n10c20811	14	cyan	-0.174726684	-0.025136378	0.078506683	0.383383577	0.900957883	0.715384111	-0.369163819	1.068008433	-0.08743336	0.240985265	0.212675985	0.664541516	0.225938113	0.318400506	1.04143245	0.446512333	0.354662446	-0.032059421	0.396790518	0.069492846	0.873870977	0.054888876	2.114648587	0.051689864	0.269432828	0.517631143	0.270352291	0.174128532	0.005686447	0.201355793	3.202643838	0.002042584	0.368682633	0.528051055	0.07649323	0.058442861	0.004639285	0.722398578	3.020217067	0.003788904	0.32544347	0.225965434	-0.029932202	0.097624198	0.257077148	0.889576679	1.557604012
Potra2n10c20812	3	brown	0.467507955	0.561343535	0.276208131	0.013937705	0.002315511	0.191385153	4.063632659	7.25E-05	0.34573825	0.210051082	0.278207921	0.077322705	0.29298299	0.188058921	2.43025958	0.022632019	-0.217428941	0.059742348	-0.171124042	0.275963171	0.767225813	0.423998603	-0.933188409	0.526084048	-0.008287614	-0.241367018	-0.35977859	0.967274714	0.225181183	0.084199342	-1.754638777	0.118981671	-0.119501174	-0.290720282	-0.384776645	0.552714211	0.141254043	0.063367997	-2.309301039	0.031390323	0.229753184	-0.107961734	0.007168919	0.248973723	0.59195062	0.973478552	0.381830279
Potra2n10c20813	1	turquoise	0.49434727	0.575494262	0.243866175	0.008765579	0.001685296	0.250819921	4.130847288	5.42E-05	0.33354488	0.292746428	0.31784398	0.089089266	0.138376697	0.130139753	2.763314219	0.008582648	-0.127020388	-0.246896089	0.033907534	0.527810652	0.214408622	0.875016775	-1.004573926	0.472653087	0.036745827	-0.247364464	-0.19983999	0.855611651	0.213512379	0.349149484	-1.171630765	0.362017996	-0.137321472	-0.396758469	-0.278411565	0.494590295	0.040458843	0.187722442	-2.385161179	0.02560746	0.405162714	0.107234689	-0.025542943	0.036034917	0.594462333	0.905692767	1.48232434
Potra2n10c20814	2	blue	-0.435742486	-0.516986265	-0.727277791	0.023090326	0.005757338	5.66E-05	-5.499148148	5.72E-08	-0.335250115	-0.47896219	-0.626349794	0.087366975	0.011485185	0.001058536	-4.503972958	1.00E-05	-0.016171851	0.222339628	-0.056505675	0.936189412	0.264993227	0.793127354	0.452871428	0.975961989	-0.020066732	-0.167757324	-0.206399721	0.920863856	0.402931869	0.333223024	-1.113909653	0.397976922	0.113380215	0.003942144	-0.107549781	0.573377391	0.98443049	0.616925689	0.04771696	1.442912726	-0.330484097	0.313729788	-0.377772066	0.092244864	0.111029407	0.068755946	-1.130288654
Potra2n10c20818	3	brown	0.279340125	0.356445366	0.426456852	0.158220011	0.068004541	0.037700066	3.138260537	0.002549306	0.139193301	0.211937629	0.275792648	0.48866867	0.288569405	0.192081241	1.792368372	0.109610966	0.090853899	-0.17471757	-0.071503091	0.652215809	0.383408778	0.739875953	-0.440558859	0.989298588	-0.072733946	-0.054174847	0.143321326	0.718449855	0.788408789	0.504064384	0.023927827	1.471365267	-0.233612211	-0.054863581	0.173524956	0.240892054	0.785780017	0.417426975	-0.370891834	1.066077146	0.253662031	-0.205718317	-0.201074716	0.201707836	0.303279561	0.346117883	-0.405888504
Potra2n10c20819	1	turquoise	0.397646256	0.017498835	0.257591228	0.039972063	0.930965238	0.224287972	1.979042943	0.071716757	0.407234926	0.089401025	0.377050935	0.035005908	0.6574405	0.069329904	2.580733625	0.014788593	0.133948399	-0.047856423	0.236971211	0.505351343	0.812627217	0.264886147	0.904913136	0.548267111	0.26636334	0.231901959	-0.019345373	0.179277019	0.24445204	0.928508654	1.417377851	0.234558727	0.083640984	0.101366978	-0.187703678	0.678307214	0.614898334	0.379774838	0.021242828	1.474577925	0.548178887	-0.12024566	0.015684224	0.003073734	0.550224571	0.94201376	1.471256395
Potra2n10c20820	2	blue	-0.371433408	-0.815658115	-0.687739684	0.056445364	2.18E-07	0.000204197	-6.712297903	2.87E-11	-0.133300609	-0.652235533	-0.565275083	0.507431134	0.00022727	0.003996364	-4.371029334	1.85E-05	0.258231127	0.248813693	-0.03249107	0.193428058	0.210755337	0.880200398	1.408359325	0.238537046	0.261464126	-0.148193505	0.029664644	0.187712921	0.460704697	0.890557925	0.422108076	1.0094192	0.423715971	0.027762783	0.067229309	0.027633263	0.890667491	0.754944694	1.567922712	0.175348756	-0.188041818	0.311910319	-0.422076879	0.347589458	0.113228204	0.039927682	-0.837119336
Potra2n10c20823	14	cyan	-0.108931917	-0.186812212	-0.387837981	0.588606082	0.350808534	0.061117688	-1.969662223	0.073315643	0.052458384	-0.02194673	-0.280287735	0.794969998	0.913475975	0.184641883	-0.691683761	0.733703921	0.216098332	-0.166928519	0.328224305	0.278984917	0.405293236	0.117379632	1.070371373	0.42667827	0.289975187	0.251694766	-0.017194643	0.142322931	0.205346348	0.936440096	1.557774623	0.178930025	0.252466976	0.101399001	-0.093559531	0.203912826	0.614786023	0.663682939	0.784534184	0.649090098	0.28915055	0.404157375	-0.152370352	0.143512708	0.036542783	0.477222129	1.680635485
Potra2n10c20824	11	greenyellow	-0.025225147	-0.338257836	-0.090362999	0.900609816	0.084390764	0.674547444	-1.334701984	0.272960856	-0.109808261	-0.238604781	-0.159678865	0.585592101	0.230696516	0.45608701	-1.456747007	0.217779343	-0.092901175	0.304024955	-0.470154588	0.644880738	0.123130673	0.020429714	-0.74448115	0.684878162	-0.119923621	-0.173439178	0.063309862	0.551300865	0.3869532	0.768840914	-0.681978899	0.74287844	-0.116240015	-0.092334306	0.282064967	0.563680538	0.646908533	0.181756021	0.18073094	1.284868159	-0.35142604	-0.477906876	-0.165417504	0.072258431	0.011694948	0.439841684	-3.013630662
Potra2n10c20825	0	grey	-0.369663501	-0.352779362	0.055912556	0.057724375	0.071091881	0.795253612	-2.032684426	0.063126624	-0.378687235	-0.400348227	-0.012732319	0.051433077	0.038519172	0.952914108	-2.409093291	0.023988314	0.208830298	0.077117072	0.061848402	0.295861555	0.702223221	0.774040431	1.00260217	0.474079272	-0.309718752	-0.073702602	-0.143565502	0.115919214	0.714853266	0.503330498	-1.529066138	0.189372073	-0.340211588	-0.132952074	-0.125576969	0.082499136	0.50855188	0.558763059	-1.750821732	0.119964933	-0.125924722	-0.103714769	0.536084261	0.531405774	0.606686624	0.006929017	0.955204226
Potra2n10c20828	8	pink	0.32517355	0.353563975	0.453539213	0.097918748	0.070422217	0.026018248	3.365355319	0.001146677	0.238012316	0.477395767	0.23832129	0.231891114	0.01179768	0.262092908	2.858519038	0.006384354	-0.416154327	-0.071394344	-0.332093597	0.030842145	0.723433404	0.112865132	-2.420122158	0.023272941	-0.041104034	-0.013138175	0.007027732	0.83869574	0.948141969	0.974000702	-0.137621344	1.335809529	-0.064529647	-0.04094126	0.093971627	0.749140335	0.839326319	0.662287006	-0.049564165	1.440704555	-0.167348966	-0.516589318	0.235289674	0.404094363	0.005801345	0.268391723	-1.488637112
Potra2n10c20829	6	red	0.409053551	0.029555785	0.269006914	0.034122337	0.883652229	0.203695372	2.086414488	0.055411641	0.525005359	0.052134971	0.198350457	0.004926879	0.796207792	0.352827499	2.378613208	0.02606685	0.004539352	-0.065025856	0.355740707	0.982072165	0.74727296	0.087997628	0.832508758	0.607682755	0.389812521	0.121957613	-0.083260345	0.044432121	0.544519366	0.698912597	1.315955335	0.282283552	0.349992899	-0.020946935	-0.183197782	0.073509758	0.917404062	0.39152395	0.492678038	0.933360148	0.23827095	0.123802677	0.297308806	0.231369121	0.53840163	0.158275215	1.89071991
Potra2n10c20831	1	turquoise	0.352790648	0.102740494	-0.000464905	0.071082214	0.6100887	0.998279787	1.360513528	0.260501212	0.319051363	0.167321885	0.112654609	0.104779937	0.404171523	0.600206217	1.748305026	0.120616835	-0.294663943	0.031105798	0.071457141	0.135692873	0.877594554	0.740037485	-0.592947433	0.829824499	0.2060167	0.010903292	-0.010582496	0.302563326	0.956954474	0.960857915	0.606171563	0.816601251	0.243301523	0.194884987	-0.066782358	0.22137163	0.329998239	0.756525706	1.105480382	0.403427236	-0.037945255	-0.067940685	-0.010308058	0.850949663	0.736332039	0.961872269	-0.333936947
Potra2n10c20832	4	yellow	-0.506773743	-0.082745974	0.261447888	0.006983608	0.681570905	0.217182121	-1.126484017	0.389941053	-0.511997069	-0.186218834	0.059922507	0.006331485	0.352368304	0.780906686	-2.013711641	0.066059726	-0.107978796	-0.211188201	0.043307714	0.591891732	0.290317633	0.840752251	-0.814538572	0.623004727	-0.278529057	0.006909044	0.136329296	0.1594821	0.972716081	0.525299724	-0.434421696	0.995973369	-0.116249322	-0.02019224	0.002239018	0.563649102	0.920370436	0.991715462	-0.389341541	1.045535266	-0.251705932	0.468336608	0.023093017	0.205325571	0.013746834	0.914704323	0.786267858
Potra2n10c20834	3	brown	0.449406147	0.482760497	0.405432381	0.018687087	0.010755939	0.049354213	4.08196377	6.70E-05	0.263844552	0.117863608	0.4340238	0.183580412	0.558208576	0.034084098	2.380739221	0.025916908	-0.155573946	0.06187242	-0.14112395	0.438416478	0.7591635	0.510692264	-0.658674645	0.765157077	-0.155532328	-0.367622186	-0.083056858	0.438540506	0.059227458	0.699615049	-1.791431433	0.109836133	-0.327852383	-0.445716884	-0.034096437	0.095024822	0.019801712	0.874325846	-2.45882015	0.020909164	0.184207057	-0.170687147	-0.119372222	0.357687101	0.394646717	0.578500643	-0.284512029
Potra2n10c20836	24	darkgrey	0.128840133	-0.698017032	-0.400305629	0.521865501	5.17E-05	0.052582379	-3.266711201	0.001632069	0.046848524	-0.537969814	-0.232781826	0.816506697	0.003799349	0.273674737	-2.242595037	0.037384411	-0.143203795	0.460371191	0.090465922	0.476103077	0.015674196	0.674196624	1.266373046	0.308069334	-0.205839492	-0.203457545	0.143816511	0.302988566	0.30874063	0.502576624	-0.806286743	0.630116299	-0.227899017	-0.08523006	0.204673232	0.252919287	0.672526552	0.337371844	-0.354084818	1.08491298	0.062688001	0.075169528	-0.413545807	0.756082971	0.70941793	0.04456357	-0.792595289
Potra2n10c20837	1	turquoise	-0.071825948	0.024094554	-0.213439726	0.721826549	0.905044228	0.316624651	-0.725155574	0.702534891	0.035011286	0.14637596	0.008743668	0.862361878	0.466283206	0.967655462	0.550397022	0.873070637	0.040720443	-0.345966609	0.285094675	0.840181912	0.077114291	0.176908412	-0.130042614	1.344799067	-0.048172565	0.099297094	0.207583052	0.811411249	0.622175832	0.3303972	0.718851072	0.708349029	-0.001648668	0.034022315	0.169545659	0.993488262	0.866214865	0.428349309	0.557101233	0.866187398	0.093584356	0.207145399	0.230568408	0.642440165	0.299863562	0.27839202	1.513518494
Potra2n10c20838	3	brown	0.419327708	0.490659343	0.497339608	0.029460779	0.009362479	0.01340968	4.317937865	2.36E-05	0.109520516	0.040982427	0.467759248	0.586580994	0.83916683	0.021169292	1.809303167	0.105605876	-0.265808389	-0.036190032	-0.218083062	0.180219061	0.857773556	0.305958377	-1.490929399	0.203970048	-0.049508769	-0.3546395	-0.391322313	0.806276578	0.069512164	0.058631857	-2.332658436	0.029499119	-0.125855213	-0.578728338	-0.437207196	0.531634239	0.001564126	0.032647765	-3.541531364	0.000596717	0.020573948	-0.140002885	0.261175665	0.918869978	0.486118667	0.217678689	0.376615294
Potra2n10c20843	3	brown	0.307873341	0.260133717	0.25704489	0.118221518	0.190050416	0.225306937	2.399200155	0.024646396	0.322724975	0.33974033	0.377024547	0.100621262	0.08295243	0.069350976	3.061446206	0.003304059	-0.181245012	0.186953671	-0.140358069	0.365603997	0.350437297	0.513012276	-0.365559695	1.072040483	0.074538332	0.254586448	0.262352686	0.711754989	0.200013429	0.215537104	1.694489236	0.135258533	-0.040331146	0.101951128	0.367054755	0.841690741	0.612850904	0.077668074	1.221469978	0.332862189	0.074100316	-0.203011389	-0.231929065	0.713378279	0.309825517	0.275486104	-1.019703918
Potra2n10c20845	1	turquoise	0.447390794	0.662956889	0.27738081	0.019289416	0.000164278	0.189429803	4.46496712	1.20E-05	0.302304905	0.477670645	0.20030417	0.125372483	0.011742337	0.348007956	2.951684737	0.004740681	-0.274149138	-0.256564216	0.413778663	0.166421219	0.196421109	0.044431671	-0.377769519	1.058402729	0.033344619	0.238079103	0.001085415	0.868856869	0.231756247	0.99598383	0.799953433	0.635606667	-0.188512432	-0.038418051	-0.194115774	0.346362087	0.849113309	0.363407756	-1.194157757	0.348624396	0.192095695	0.173550083	0.160898725	0.337102015	0.386644968	0.452607743	1.507162593
Potra2n10c20847	15	midnightblue	0.325433536	0.37746723	0.242964676	0.097635026	0.052250689	0.252630931	2.792605387	0.007842815	0.320576899	0.024395018	0.287991049	0.103037702	0.903865474	0.172358572	1.832260023	0.100369035	0.043579823	-0.117636185	0.403340545	0.829116803	0.558973595	0.050652176	0.942751138	0.518712314	0.171673374	-0.158870413	-0.072067624	0.391879717	0.428652921	0.737892283	-0.157501542	1.31227439	0.064988534	-0.308550366	-0.270887508	0.747413363	0.117372998	0.200430149	-1.485180831	0.206243892	0.431363192	0.353318467	0.331881859	0.024668304	0.070631233	0.113108835	3.332421578
Potra2n10c20848	1	turquoise	0.238165689	0.353907445	0.315567277	0.231581473	0.070130599	0.133067219	2.653557981	0.011947213	0.226376142	0.06251869	0.334299724	0.256190286	0.756722177	0.110348783	1.787193444	0.110859343	0.271387152	-0.135186085	0.658601932	0.170905031	0.501389389	0.000466649	2.551158084	0.016104842	0.095779196	0.076733767	0.241053578	0.634623984	0.703637289	0.25649806	1.165168219	0.365926361	-0.036848023	-0.113670957	-0.05339262	0.855214247	0.572388179	0.804302892	-0.580708943	0.84215495	0.486704963	0.359601162	0.460743661	0.010039907	0.06543064	0.023460888	3.970916092
Potra2n10c20849	5	green	-0.242602944	-0.428798961	-0.263632147	0.222742285	0.025632213	0.213225186	-2.769121822	0.008431142	-0.306722978	-0.374198188	-0.237115413	0.119673613	0.054491823	0.264586895	-2.704797167	0.010251916	-0.00434038	0.319856712	-0.322403967	0.982857876	0.103857476	0.124416608	0.039028763	1.453301185	-0.22301665	-0.157608695	-0.181047045	0.26350328	0.432375809	0.397203475	-1.609341171	0.161312642	-0.126513274	-0.044403088	-0.101939967	0.529473157	0.825936759	0.63551423	-0.772461764	0.659761477	-0.359685659	-0.209131094	-0.170025714	0.065362774	0.295150646	0.427023521	-2.164629845
Potra2n10c20850	2	blue	-0.422800127	-0.522101004	-0.186550399	0.028006892	0.00521507	0.382762634	-3.485445749	0.000736977	-0.400888342	-0.592792623	-0.202761197	0.038233858	0.001120457	0.342002381	-3.751470237	0.000263701	0.297415543	0.199546317	-0.513517733	0.131907826	0.318331581	0.010271374	-0.067596714	1.419160007	-0.280907689	-0.550035168	0.125574465	0.155800895	0.002955428	0.558770963	-2.276707402	0.034205556	-0.23164115	-0.308658704	0.373272978	0.244997958	0.117237634	0.072396805	-0.539965867	0.883830858	0.05771415	0.115883511	-0.39942747	0.774924585	0.564885292	0.05315141	-0.642573221
Potra2n10c20852	10	purple	-0.133165563	0.000426362	-0.120365577	0.507865243	0.998315983	0.575320346	-0.713021307	0.713748858	-0.054285484	0.190235729	-0.130503407	0.787986354	0.341889836	0.543312115	0.043640743	1.447786161	-0.196983937	-0.185404061	0.141032936	0.324713097	0.354516739	0.510967696	-0.733170643	0.695181538	0.04425814	0.206252694	0.335434908	0.826496459	0.301997595	0.109070141	1.676844341	0.140359387	0.166137135	0.194074441	0.354998067	0.407555215	0.332053095	0.08870996	2.056607201	0.059586037	-0.282047053	-0.225308072	0.196791792	0.1540592	0.25850078	0.356700513	-0.958686115
Potra2n10c20853	9	magenta	-0.183743111	-0.206046992	-0.044093445	0.358920389	0.302490672	0.837899984	-1.2594421	0.311806037	-0.075898071	0.019888858	-0.081086759	0.706723625	0.921563193	0.706428276	-0.382166414	1.053506898	-0.195627418	-0.047497346	-0.067534037	0.328122862	0.814008844	0.753867322	-0.892479961	0.558203594	0.034117002	0.140631721	0.293100401	0.865845837	0.484142653	0.164532053	1.324900049	0.277806457	0.095055764	0.151858342	0.384232788	0.637196073	0.449563724	0.063774341	1.813816772	0.104558909	-0.260427765	-0.326369661	0.141217653	0.189532058	0.096618542	0.510408769	-1.36243618
Potra2n10c20854	2	blue	-0.223734114	-0.30881066	-0.289039149	0.261930263	0.117047966	0.170732376	-2.384196438	0.025674694	-0.052778638	-0.051989159	-0.287727652	0.793744774	0.796766011	0.172768939	-1.104523221	0.404049355	0.081815087	-0.028467143	-0.243282459	0.684971365	0.88791064	0.251991576	-0.517782459	0.906915088	0.060436811	-0.050307602	-0.051706952	0.764594629	0.803210606	0.810369965	-0.110817386	1.367641737	0.099031466	-0.09616397	0.146691631	0.623112284	0.63325764	0.493981325	0.408486888	1.024374383	0.011781437	-0.209130665	-0.168543678	0.95349116	0.295151658	0.431123685	-1.039551637
Potra2n10c20856	10	purple	-0.126288905	-0.29218223	-0.214317357	0.530209516	0.139173626	0.314591458	-1.824804157	0.102045882	0.003159593	-0.025717915	-0.242367727	0.987520914	0.898677985	0.253834784	-0.73479589	0.693695716	-0.1219624	0.039209506	-0.067136591	0.544503451	0.846041005	0.755272592	-0.422671047	1.008802924	0.126252655	0.265857607	0.105560265	0.530328531	0.180135372	0.623492773	1.439696818	0.224929791	0.240572967	0.349055988	0.137877002	0.226757521	0.074336752	0.520562834	2.135964211	0.049023497	-0.223854606	-0.229585135	-0.022584814	0.261666686	0.249329648	0.916574959	-1.393296057
Potra2n10c20858	1	turquoise	0.440119707	0.801248425	0.616846284	0.021596246	5.13E-07	0.001324987	6.494594401	1.25E-10	0.358004193	0.558163431	0.50212844	0.066723556	0.002482124	0.012408171	4.395705856	1.66E-05	-0.09246137	-0.285990362	0.077941158	0.646453787	0.148138475	0.717352057	-0.905447773	0.547842325	0.042737844	-0.109494594	0.003141639	0.83237185	0.586670116	0.988375883	-0.185399658	1.279373365	-0.168488304	-0.294104288	-0.028638795	0.400855654	0.136472257	0.894321573	-1.443481289	0.223327409	0.39751235	-0.165493557	0.403019638	0.040045185	0.409399921	0.050853624	1.889252395
Potra2n10c20861	16	lightcyan	0.364002312	0.42177315	0.005683662	0.06196763	0.028430707	0.978971932	2.415259714	0.02358599	0.352114996	0.556968238	-0.083692993	0.071662734	0.002547348	0.697419862	2.648848767	0.01211497	-0.11651304	-0.057343416	-0.103993144	0.562758671	0.776334114	0.628685299	-0.786233254	0.647596271	0.342834248	0.06764799	0.033255034	0.080010785	0.737428457	0.877404025	1.317108326	0.281703475	0.31571356	-0.107598714	0.12431207	0.108668266	0.593204171	0.562761957	0.970189337	0.497928187	-0.05748427	-0.523966156	-0.050725459	0.775798505	0.005028404	0.813907479	-1.983095915
Potra2n10c20862	0	grey	-0.280210493	0.075993162	-0.247853786	0.156873557	0.706372214	0.242910514	-1.296794124	0.29205305	-0.290940722	0.262208309	-0.201752763	0.14093892	0.186414132	0.344459739	-0.643770825	0.779586083	-0.112708086	-0.232240839	0.011293991	0.575667134	0.243743904	0.958228435	-0.979043482	0.491337743	-0.14656655	0.285430207	0.177985058	0.465696591	0.148969432	0.405368536	0.908507952	0.545414872	-0.079543133	0.214508933	0.274667999	0.693295721	0.282621934	0.193974114	1.162300009	0.367670434	-0.241662149	-0.162662379	0.045069266	0.22459717	0.417570148	0.834360438	-1.063339033
Potra2n10c20865	0	grey	0.097338736	-0.092959689	-0.018230266	0.629093289	0.644671566	0.932620159	-0.036616531	1.456186144	-0.072717758	-0.174657888	0.202112067	0.718510012	0.383573834	0.343582987	-0.16474317	1.303719205	-0.188972323	-0.061066216	-0.377675485	0.345165185	0.762212137	0.068832604	-1.804672076	0.106689018	-0.165531619	-0.110279691	-0.276082174	0.409290692	0.583973517	0.191595995	-1.569484657	0.174802578	-0.16759259	-0.073727212	-0.212241972	0.403400599	0.714761965	0.319412371	-1.285249842	0.298057487	-0.201007781	-0.037188047	-0.091804424	0.314726638	0.853892252	0.669640297	-0.94498125
Potra2n10c20868	26	darkorange	-0.274105752	-0.421672415	-0.166967978	0.166491005	0.028472556	0.435506155	-2.566703975	0.015400533	-0.187551991	-0.217856127	-0.109255468	0.348869694	0.274997512	0.611318055	-1.484091759	0.206676869	0.179100134	0.286791288	0.33896276	0.371400309	0.146956129	0.105165982	2.330150416	0.029697304	-0.078977366	0.175067823	0.314156323	0.695374128	0.382440948	0.134905088	1.162684537	0.367436277	-0.069765035	0.156334773	0.258484088	0.729509565	0.43615246	0.222629316	0.969533252	0.498418797	0.169112523	0.061857977	-0.025131186	0.399087456	0.759218084	0.907206572	0.603648186
Potra2n10c20871	8	pink	0.02280292	-0.014140058	0.338501449	0.910113671	0.944193257	0.105670554	0.979317432	0.49113474	-0.166744232	-0.284753432	0.358337153	0.405819345	0.149977834	0.085540817	-0.315821829	1.128206622	-0.096621889	0.209769983	-0.458110351	0.631633085	0.293644243	0.02437101	-1.005360046	0.472085267	-0.428077362	-0.501908505	-0.159070601	0.025908907	0.007641023	0.457827106	-3.348325201	0.001219523	-0.451023151	-0.421284211	0.005139894	0.018215048	0.028634296	0.980983358	-2.685875571	0.010851003	-0.210252746	-0.197219065	-0.113314858	0.292509178	0.324124287	0.59805775	-1.501198596
Potra2n10c20872	2	blue	-0.100878629	-0.501001073	-0.320533723	0.61661215	0.00776922	0.126741405	-2.781486528	0.008116586	0.136111597	-0.3375542	-0.399019725	0.498436858	0.085080031	0.053417242	-1.762915109	0.116872212	0.288315605	-0.048333995	-0.105132548	0.144724633	0.810790505	0.624908266	0.431187231	0.999498357	0.535798615	0.100965561	-0.073075741	0.003971176	0.616306928	0.734353979	1.821196226	0.102865551	0.61642175	0.307041061	-0.078665451	0.000617376	0.119270794	0.714831934	2.778616362	0.008188644	-0.087513212	0.421597367	-0.213730321	0.664252788	0.028503766	0.315950549	0.456854921
Potra2n10c20875	2	blue	-0.473715224	-0.614741559	-0.454420258	0.012559849	0.000645108	0.025693992	-4.882245005	1.57E-06	-0.233862132	-0.270556579	-0.5088265	0.240374715	0.17226983	0.01111134	-3.008387865	0.003939566	0.248176766	0.164863214	-0.133988269	0.211964048	0.4112112	0.532503378	0.846967526	0.595519833	0.244011804	0.322887561	0.108593505	0.219983845	0.100440105	0.613491842	1.980819327	0.071417308	0.410185997	0.440731622	0.229363574	0.033581239	0.021393818	0.280981278	3.256348429	0.001692828	-0.148687667	0.232977327	-0.180852834	0.459194068	0.24220958	0.397718599	-0.242500488
Potra2n10c20876	6	red	-0.056095545	-0.166440936	-0.228913065	0.781083572	0.406686041	0.28195334	-1.278170737	0.301783848	-0.009338134	-0.215320902	-0.278386171	0.963129145	0.280760157	0.187764376	-1.43272506	0.227904638	0.338577634	-0.097256197	0.462525712	0.084078902	0.629385515	0.022860679	2.091305726	0.054751	0.019768517	0.20597235	-0.059590174	0.922036362	0.302669715	0.782093154	0.49873199	0.926952308	-0.021161825	0.111560573	-0.27503313	0.916559618	0.579585698	0.19335818	-0.502178327	0.92331313	0.460034114	0.417891163	-0.061644027	0.015760435	0.030079786	0.774768307	2.553586113
Potra2n10c20878	2	blue	-0.478482586	-0.417951208	-0.515533491	0.011580124	0.030053705	0.009926948	-4.333450853	2.20E-05	-0.278977616	-0.064987251	-0.456467027	0.158783225	0.74741819	0.024953234	-2.349747059	0.028179258	0.244076341	0.149592142	0.107032813	0.219858039	0.456435891	0.618629411	1.445162839	0.222618228	0.168581692	0.465150985	0.213516165	0.400590836	0.01449264	0.316447248	2.533115101	0.016958074	0.363867445	0.53502339	0.206311862	0.06207159	0.004034108	0.333433408	3.391497535	0.001042677	-0.210056749	-0.172303903	-0.161196155	0.292969668	0.390116485	0.451761535	-1.558316722
Potra2n10c20879	11	greenyellow	-0.485966439	-0.482992133	-0.31852584	0.010170853	0.010712745	0.129272107	-3.946819099	0.000118795	-0.473526168	-0.574588103	-0.35632035	0.012600077	0.001720665	0.087444626	-4.383653346	1.75E-05	0.104608528	0.362555909	-0.470474038	0.60357272	0.063089647	0.020332684	0.016624219	1.480104605	-0.310532533	-0.207431517	-0.17550803	0.114914529	0.299181592	0.412041409	-2.014906544	0.065871663	-0.171894547	-0.040200327	-0.005782026	0.391260706	0.842197891	0.978608088	-0.632961592	0.790138087	-0.379152756	0.114321576	-0.331723835	0.05112376	0.570177291	0.113290967	-1.754173504
Potra2n10c20880	0	grey	0.013323508	-0.12334575	0.031347604	0.947411426	0.539913657	0.884388465	-0.234509472	1.22188422	-0.070925253	0.059922143	0.292792514	0.725181123	0.766544361	0.164996502	0.784885025	0.648781474	-0.551246391	-0.073819631	-0.020526755	0.002880351	0.714419142	0.924154723	-2.059358418	0.059189874	-0.286504423	-0.007319719	0.182288247	0.147378826	0.971094966	0.393920175	-0.372793564	1.06395314	-0.342280338	0.040238674	0.259139373	0.080531501	0.842049222	0.221417207	-0.19527902	1.26776178	-0.420343838	-0.02500925	0.008016018	0.029029167	0.901456388	0.970345979	-1.34408353
Potra2n10c20883	15	midnightblue	-0.19389253	0.318882474	-0.04333166	0.332515329	0.104974156	0.840665293	0.269477696	1.181343155	-0.201990662	0.087531828	-0.219038094	0.312316422	0.664185481	0.303792369	-0.940822881	0.520193449	-0.089265864	-0.221543239	0.675249719	0.657927358	0.26675283	0.000294238	1.312766611	0.283892406	0.058548441	0.15492843	0.267955423	0.771755167	0.440342323	0.20553665	1.363861151	0.258916905	0.10362254	-0.066113664	0.052063973	0.607008335	0.743184112	0.809084076	0.250195106	1.203654704	0.039910644	0.32837471	0.315944309	0.843321127	0.094468125	0.132579173	1.985557624
Potra2n10c20884	5	green	-0.302192193	-0.643713656	-0.3447708	0.12552042	0.000291594	0.098964454	-4.080878107	6.73E-05	-0.339742137	-0.389387715	-0.345900446	0.082950688	0.044684795	0.09779049	-3.185011275	0.002171226	-0.174668628	0.134467759	-0.319043073	0.38354413	0.503686939	0.128616735	-1.014126975	0.465783252	-0.267684266	-0.250837462	0.081568153	0.177048555	0.206945872	0.704761416	-1.310544374	0.285017615	-0.104557458	-0.013165457	0.369307826	0.603750469	0.948034426	0.075725588	0.708737495	0.717731089	-0.469546411	0.037745106	-0.100645097	0.01347206	0.851727274	0.639835925	-1.635227608
Potra2n10c20885	2	blue	-0.306997516	-0.363056383	-0.664091248	0.119325881	0.062699646	0.000402062	-4.18055544	4.36E-05	-0.030078779	-0.135487924	-0.67835357	0.881607562	0.500425521	0.000269135	-2.717371272	0.009870412	-0.008358493	0.110587386	-0.118383877	0.966994983	0.582918147	0.581672501	-0.025675568	1.469274167	0.285098927	0.103725073	-0.199937769	0.149462433	0.606650684	0.348908839	0.598145564	0.824614215	0.481339701	0.235894923	-0.141408156	0.011024064	0.236194106	0.509832644	1.823276789	0.10239222	-0.266487828	0.08461978	-0.209745879	0.179066171	0.674744473	0.325269724	-1.120001168
Potra2n10c20886	0	grey	0.285220065	-0.180101117	0.334777106	0.149282023	0.368688629	0.109809738	1.264129832	0.309275146	0.313385261	-0.139807798	0.173974823	0.111443314	0.486732527	0.41620187	1.005875219	0.471713398	-0.109267065	0.226931262	0.274361729	0.587452626	0.254994758	0.194491788	1.112516434	0.398874252	0.189696753	-0.229349697	-0.016946204	0.343284828	0.249828863	0.937356681	-0.165638434	1.302662249	0.114828313	-0.051180762	-0.090344953	0.568457983	0.799862612	0.67460896	-0.060250211	1.427934534	0.283159713	-0.137249302	0.117272139	0.152371769	0.49481933	0.585249367	0.76069491
Potra2n10c20891	8	pink	0.411712666	0.433324384	0.26569077	0.032862694	0.023951135	0.209540408	3.340030523	0.001256538	0.236369182	0.025662171	0.09572684	0.235225738	0.898896495	0.656353665	1.029612622	0.454787832	-0.499533572	0.03949532	-0.553368737	0.007980364	0.844932055	0.005031758	-3.157541441	0.002386584	-0.129846827	-0.407978212	-0.435047106	0.518590557	0.034642598	0.033617018	-2.889675303	0.005784599	-0.298699578	-0.410153496	-0.37248618	0.130168048	0.033596672	0.073048307	-3.207080162	0.002011344	-0.132908894	0.03806211	-0.117055147	0.508690813	0.850495721	0.585948615	-0.594476033
Potra2n10c20892	3	brown	0.245530586	0.191967128	-0.214260654	0.217036052	0.337431655	0.314722578	0.695338165	0.730265103	0.189605397	0.001951977	-0.15243499	0.343521617	0.992290315	0.477033051	0.143644236	1.328672112	-0.132860309	-0.113113068	-0.302980525	0.50884716	0.574286996	0.150110479	-1.56080964	0.177853009	-0.038963979	-0.421742882	-0.774315102	0.846993871	0.028443276	8.98E-06	-4.203027981	3.95E-05	-0.153326043	-0.386902117	-0.74596796	0.445142537	0.04618609	2.86E-05	-4.234352758	3.44E-05	0.140160479	0.07356693	-0.03348646	0.485623069	0.715356656	0.876557205	0.529327755
Potra2n10c20894	9	magenta	-0.450297287	-0.591473279	-0.410386217	0.018425717	0.00115682	0.046383803	-4.543969844	8.28E-06	-0.260588939	-0.2238999	-0.364279396	0.18924835	0.26156765	0.080112426	-2.46144318	0.020756897	0.066077272	0.164679338	0.052585041	0.743320793	0.411740402	0.807208192	0.813316445	0.624054976	0.078162887	0.345780722	0.233022156	0.698369983	0.077283911	0.273165616	1.910021734	0.084195622	0.279287633	0.495418738	0.306588298	0.158301477	0.008598262	0.145074961	3.254197948	0.001705695	-0.247059781	0.026962675	-0.027376578	0.214095106	0.893800603	0.898955436	-0.724568062
Potra2n10c20895	1	turquoise	0.239715731	0.580329679	0.493921473	0.228467565	0.001506965	0.014164365	4.085199501	6.61E-05	0.136899652	0.349726606	0.514881017	0.495929699	0.073744088	0.010037372	2.993542565	0.004136386	-0.038648622	-0.059055755	0.211890974	0.848218047	0.769829653	0.320232124	0.300327549	1.145890982	-0.095377844	-0.20457945	0.007913769	0.636050441	0.306023004	0.970724072	-0.853762847	0.589854606	-0.222725213	-0.30423777	-0.064985259	0.26414399	0.122855358	0.762892147	-1.737109543	0.123551756	0.368713878	-0.116615503	0.305116548	0.058419867	0.562412885	0.147114405	1.632238085
Potra2n10c20897	1	turquoise	-0.015670276	0.337904454	0.088874543	0.938164731	0.084736397	0.679628241	1.211412746	0.338605885	0.009714622	0.243702118	0.281099087	0.961643665	0.220588204	0.183320528	1.528274988	0.189666416	-0.142867327	-0.318113902	0.214949292	0.477150857	0.105861391	0.313132418	-0.775277086	0.657263919	-0.034101534	0.009676426	-0.010511221	0.865906121	0.961794369	0.961121351	-0.099012098	1.381692997	-0.044549731	-0.14834089	-0.166318778	0.825370597	0.460253877	0.437318689	-1.014712211	0.465364547	0.174876845	0.471074293	0.189771921	0.38296849	0.013131561	0.374450175	2.506708789
Potra2n10c20899	7	black	0.433343432	0.598923823	0.272211526	0.023944254	0.000964163	0.198152719	4.091778425	6.42E-05	0.409290816	0.441377716	0.100167508	0.034008394	0.021181769	0.641432786	2.895357412	0.005680906	0.015820218	-0.363216151	0.534942187	0.937574188	0.062575539	0.007072958	0.563816533	0.859318498	0.157308462	0.132536856	-0.015600396	0.43326427	0.509888637	0.942323178	0.800528449	0.635107031	-0.022629428	0.121867736	-0.206034405	0.910794864	0.5448182	0.334098326	-0.277823658	1.171721594	0.434588376	0.089016271	0.476212286	0.023497974	0.658826765	0.018652417	3.004498424
Potra2n10c20902	1	turquoise	-0.069997292	-0.258263331	0.074312027	0.728642425	0.193370545	0.730021999	-0.763600776	0.66765778	-0.179397765	-0.263873795	0.052268649	0.370592811	0.183530041	0.808347105	-1.162064256	0.367814048	0.059950045	0.09456179	0.377672817	0.766438622	0.638954711	0.068834723	1.523071665	0.191611165	-0.420539865	-0.31995208	0.27718188	0.028946493	0.103748642	0.189760537	-1.480723869	0.208020256	-0.515890694	-0.20401425	0.179305626	0.005879488	0.307390242	0.401835752	-1.753989168	0.119148545	0.175544529	-0.250259045	0.209710271	0.381125958	0.208029842	0.32535375	0.350396188
Potra2n10c20903	13	salmon	-0.03290737	0.201123861	0.205340438	0.870562218	0.31444139	0.335764876	1.057672891	0.435306898	-0.206727116	0.106210282	0.164941361	0.3008623	0.598009076	0.441177709	0.153048917	1.31753955	-0.294146856	0.042953756	-0.403098365	0.136412863	0.831536887	0.050804146	-1.90815094	0.084557566	-0.322988701	-0.19016997	-0.123748402	0.100327534	0.342059852	0.564548087	-1.859582304	0.094416967	-0.266585585	-0.203246076	-0.000688355	0.178900719	0.309254551	0.997452997	-1.385486161	0.248855792	-0.438956053	-0.407926267	0.005067156	0.021985508	0.03466789	0.981252427	-2.596068492
Potra2n10c20904	13	salmon	0.468347059	0.225480435	0.130718005	0.01374444	0.258127004	0.542643589	2.484637114	0.019452533	0.346724262	0.12603092	0.097044757	0.076425885	0.531056806	0.651911754	1.673575817	0.141320992	-0.132714998	0.365392854	-0.379619264	0.509314914	0.060903611	0.067302287	-0.36164846	1.076422119	0.132880494	0.119348616	-0.053597274	0.508782203	0.553225021	0.803567034	0.58677331	0.836033946	0.000939362	0.153299403	-0.002209565	0.99628978	0.445222579	0.991824438	0.442781785	0.986885369	0.041498925	-0.132304945	-0.224513573	0.837166345	0.510636007	0.291557432	-0.882839387
Potra2n10c20906	2	blue	-0.205190203	-0.378662632	0.154044549	0.304549834	0.051449466	0.472337084	-1.330723767	0.274919879	-0.094322738	-0.251196574	0.044464791	0.639806466	0.206274825	0.836552656	-0.893606393	0.557298787	-0.12418923	0.093912264	0.157132839	0.537124039	0.641270043	0.463393588	0.340611528	1.100094075	0.006806711	-0.00759537	0.03488307	0.973120051	0.970006914	0.871449636	0.092225364	1.38977848	0.042847278	0.051850886	0.003165202	0.83194863	0.797295462	0.988288705	0.282151622	1.166740878	-0.457136668	-0.286828799	0.232298641	0.016517991	0.146900921	0.274700149	-1.636284598
Potra2n10c20907	2	blue	-0.348117584	-0.184409905	-0.012197158	0.075172194	0.357148668	0.954891203	-1.620295152	0.157753335	-0.141880634	-0.130304073	-0.107944887	0.4802303	0.517106361	0.61562487	-1.0841219	0.417466131	-0.117336743	-0.116762925	-0.118755142	0.559981599	0.56191554	0.580480128	-1.002014595	0.474504816	-0.000870505	0.174134195	0.055533892	0.996561743	0.385023901	0.796611818	0.655885951	0.767846263	0.109915639	0.347945265	0.103590254	0.585223263	0.075326386	0.630023017	1.648311164	0.148933253	-0.272707184	0.426856671	-0.080274101	0.168751616	0.026382486	0.709245123	0.290968145
Potra2n10c20908	2	blue	-0.320525845	-0.565607465	-0.212785607	0.103095656	0.002107243	0.31814524	-3.394765222	0.001030312	-0.078419591	-0.465625466	-0.095704955	0.697425286	0.014379481	0.656427524	-1.943089564	0.078008007	0.100768373	0.315348789	-0.170483585	0.616999354	0.109099606	0.425761074	0.768108429	0.663634155	0.148800166	-0.249337637	0.160188154	0.458850528	0.209764551	0.454632727	0.135048234	1.338860607	0.29160524	-0.055204162	0.182903205	0.139992048	0.784480928	0.392299127	1.208366735	0.340359344	-0.192312703	0.170388744	-0.404912634	0.336546051	0.395486109	0.049674262	-1.228565851
Potra2n10c20910	1	turquoise	0.129704329	0.028453455	0.059702478	0.519053522	0.8879642	0.781692163	0.620573074	0.80232084	0.084666731	-0.044316442	0.142852912	0.674573747	0.826271324	0.505473696	0.506495618	0.918763148	-0.103320086	-0.153962957	0.36229525	0.608063857	0.443231212	0.081895229	0.280416692	1.168736748	-0.116271496	-0.368544798	-0.255803986	0.563574207	0.058544381	0.227632731	-2.162041103	0.045922512	-0.247795143	-0.28174252	-0.434156733	0.21269051	0.15452336	0.034023133	-2.825702218	0.007076565	0.199959423	0.335197469	0.251579616	0.317310024	0.087419767	0.235669315	2.287872326
Potra2n10c20912	2	blue	0.051119836	-0.63579677	-0.535918842	0.800096109	0.000365139	0.006949713	-3.641009528	0.000407357	0.264234822	-0.340992122	-0.589699779	0.182908972	0.081752502	0.002423508	-2.077982699	0.056566429	0.256531408	0.230364435	-0.207683441	0.196480337	0.247681918	0.330158134	0.863906491	0.581458891	0.555272456	0.110438063	-0.119299638	0.002642408	0.583430209	0.578733327	1.802527866	0.107193592	0.582981481	0.288095723	-0.044221114	0.00141627	0.145045011	0.837436723	2.661427681	0.011671508	-0.079523666	0.0138196	-0.276888066	0.693367198	0.945456138	0.190249741	-0.960065815
Potra2n10c20913	0	grey	0.297750535	-0.020107629	0.098232756	0.131452313	0.92070307	0.64791753	1.095198189	0.410144729	0.350431299	-0.24602227	0.154817318	0.073125223	0.216087487	0.470090938	0.753932259	0.676334849	0.268009004	-0.119879481	0.013283773	0.176503685	0.551448464	0.950877103	0.48128143	0.94547474	0.244554366	-0.233799877	0.080985389	0.218927712	0.240503515	0.70677944	0.252720519	1.200726286	0.10508132	-0.246878008	-0.036092716	0.60192822	0.214443272	0.867029834	-0.521022397	0.903526754	0.279584106	0.282796011	-0.297114621	0.157841749	0.152921891	0.158560178	0.838791397
Potra2n10c20914	8	pink	0.09606477	-0.3588335	-0.087064192	0.63360979	0.066049703	0.685826084	-1.042305435	0.44590514	0.038916248	-0.290533971	0.201604644	0.847179133	0.141520774	0.344821556	-0.197641206	1.264988689	-0.281572371	0.173663527	-0.116987608	0.154783129	0.386329824	0.586166331	-0.647198905	0.77625483	-0.070043667	-0.07120479	-0.294811911	0.728469322	0.724139475	0.161966917	-1.231199602	0.327372331	-0.017094297	0.048801255	-0.264681692	0.932557568	0.8089944	0.211341186	-0.642602825	0.780722774	-0.198123239	-0.333572475	-0.196447301	0.321866123	0.089061193	0.357559861	-2.119833773
Potra2n10c20915	1	turquoise	-0.065433673	0.68631944	0.579891384	0.745739268	7.73E-05	0.002976361	4.032007873	8.30E-05	-0.081967585	0.353780396	0.577230556	0.684413888	0.07023836	0.003143557	2.612931734	0.013465385	0.019625509	-0.312564603	-0.011294054	0.922598692	0.112433838	0.958228203	-0.907457102	0.546247687	-0.026493803	-0.299001805	-0.022633676	0.895637365	0.129760993	0.916395084	-1.028142324	0.455824326	-0.114815496	-0.487144705	-0.050514696	0.568501441	0.009962608	0.814667577	-2.006468748	0.06720939	0.107506828	-0.063482112	0.220269935	0.593521644	0.753087029	0.301012585	0.734477447
Potra2n10c20916	1	turquoise	0.551647121	0.698844651	0.482748624	0.002855874	5.02E-05	0.016877807	5.71502704	1.65E-08	0.405990584	0.417590659	0.555262408	0.035620954	0.03021059	0.004853437	4.222657822	3.62E-05	-0.209728219	-0.374167245	0.112346846	0.293742568	0.05451339	0.601208794	-1.444269331	0.222994844	0.099153583	0.015862822	0.142469982	0.622681697	0.937406398	0.506627249	0.721424347	0.705972707	-0.047452914	-0.084355675	0.033556626	0.814179841	0.675705124	0.876300484	-0.290275761	1.157407922	0.216215513	0.222038457	0.021767693	0.278717961	0.265657772	0.91958358	1.344951837
Potra2n10c20917	3	brown	0.034670225	0.064365567	0.142014291	0.863690293	0.749758119	0.508001659	0.673382721	0.751055757	-0.017153262	0.173150962	0.251538641	0.932325458	0.387754878	0.23574817	1.151516287	0.374279848	-0.163471339	-0.082285284	-0.253411006	0.415226499	0.683253016	0.23216261	-1.41577182	0.235263484	-0.282126911	-0.384196322	0.070168614	0.153937647	0.047865385	0.744571455	-1.815860279	0.104087712	-0.345582747	-0.3051918	0.29153519	0.077464874	0.12162669	0.166902703	-1.137380785	0.383068705	0.085673362	-0.345559015	-0.102270673	0.670917149	0.077486588	0.634412325	-1.070357745
Potra2n10c20918	4	yellow	-0.152735084	-0.479523595	-0.234694609	0.446919891	0.011374878	0.269639346	-2.599951282	0.013985549	-0.136153001	-0.442641324	-0.321344172	0.498304978	0.020772013	0.125730152	-2.670339775	0.011366179	0.061963639	0.219245797	-0.00419073	0.758818778	0.271871145	0.984494629	0.811106496	0.625956774	-0.040585518	-0.334257934	0.042053003	0.840704792	0.088365986	0.845310967	-1.006752966	0.471080253	0.055545836	-0.31313908	0.051154926	0.783178236	0.111739771	0.812359148	-0.636209448	0.786959874	-0.316555747	0.131225344	-0.042764779	0.107677222	0.514122242	0.842724282	-0.681185434
Potra2n10c20920	9	magenta	-0.185009933	-0.476899279	-0.183616465	0.355558775	0.011898191	0.390423677	-2.541356452	0.016563492	-0.023907291	-0.128355151	-0.109352628	0.905778985	0.523446784	0.610999265	-0.738929371	0.68992483	0.273230889	0.08570219	0.105862577	0.167902596	0.670812535	0.622493076	1.345071386	0.267903274	0.300588292	0.338886106	0.556294461	0.127639427	0.083778915	0.004758508	3.61306056	0.000453906	0.431055651	0.432594516	0.584737702	0.024782332	0.024216025	0.002691156	4.481528625	1.11E-05	-0.042916718	-0.070149925	-0.073234125	0.831680107	0.728072745	0.733798555	-0.525479226
Potra2n10c20921	0	grey	-0.445913528	-0.138493342	-0.001818469	0.019740958	0.490878817	0.993271486	-1.791757266	0.109757785	-0.343424756	0.127068898	0.240792745	0.079458494	0.52765175	0.257028806	0.000569241	1.499318717	0.05517596	0.246780828	0.08838929	0.78458848	0.214629567	0.681287579	1.126836082	0.389717688	-0.136017267	0.004386252	0.094048558	0.498737391	0.982676732	0.662026531	-0.126994971	1.348416568	-0.13379209	0.119530734	0.052725129	0.505852803	0.552615261	0.806704041	0.101071848	1.379240138	-0.183600637	-0.261393001	-0.314972854	0.359299626	0.18783738	0.133839289	-2.191556434
Potra2n10c20922	5	green	0.345454828	-0.278999579	-0.400800305	0.077581972	0.158749062	0.052263928	-0.937141951	0.523028317	0.200006313	-0.176280793	0.046645059	0.317194199	0.379100109	0.828651258	0.197414148	1.265255189	-0.177806517	0.049546678	-0.278859863	0.374921886	0.806131019	0.186983178	-1.151348945	0.374383063	-0.076415	-0.074386017	-0.128988061	0.704814001	0.712319332	0.548043601	-0.787411401	0.646561612	-0.035563095	-0.230443469	0.027317017	0.860213384	0.247515211	0.899174177	-0.706110478	0.720179154	0.020422397	-0.214196314	-0.337106247	0.919465677	0.283340832	0.107207459	-1.51913075
Potra2n10c20924	8	pink	0.278229499	0.290991125	0.393151794	0.15995004	0.140866939	0.057358287	2.815175779	0.007312584	0.071372616	-0.01594515	0.338967026	0.723514328	0.93708217	0.105161325	1.116077748	0.396583284	-0.35928652	0.071659338	-0.548191839	0.065683831	0.722446703	0.005547549	-2.545966786	0.016346334	-0.23994807	-0.45019869	-0.265418632	0.228003237	0.018454487	0.210025038	-2.842757954	0.006708753	-0.354945022	-0.42620909	-0.131064914	0.069255306	0.026636555	0.54156369	-2.74243262	0.009147894	-0.248373959	-0.164574743	-0.083005222	0.211589328	0.412041602	0.699793339	-1.437052776
Potra2n10c20926	3	brown	0.487657427	0.643362779	0.468394806	0.00987311	0.000294554	0.020970979	5.119451884	4.60E-07	0.283227722	0.433276503	0.462560224	0.152269059	0.02396844	0.022849178	3.535350835	0.000610851	-0.297733109	-0.266564768	-0.230405765	0.131475981	0.178935942	0.278740665	-2.310219938	0.031313971	-0.142043227	-0.154278755	-0.18876459	0.479722154	0.442285165	0.377038149	-1.379165876	0.251765425	-0.38659889	-0.300314036	-0.142690916	0.046371933	0.128004359	0.505961541	-2.460769243	0.020795926	0.12290296	-0.325149485	0.121112845	0.541380805	0.09794504	0.572932991	-0.287788475
Potra2n10c20927	1	turquoise	0.436954042	0.660666628	0.513299042	0.022668603	0.00017626	0.010309328	5.180376548	3.32E-07	0.326858804	0.38918428	0.428317989	0.09609058	0.044806198	0.036783785	3.40530673	0.000991347	-0.223132064	-0.256475369	0.297339869	0.263249827	0.196581529	0.158229665	-0.582161055	0.840687305	0.022704977	-0.102394167	-0.132746158	0.910498222	0.611299953	0.536344303	-0.592683612	0.830089366	-0.17320487	-0.306797149	-0.32196611	0.38760486	0.119579595	0.12495809	-2.324249031	0.030168226	0.307488125	0.075461407	0.401077534	0.118706321	0.708338092	0.052086116	2.286295212
Potra2n10c20928	2	blue	-0.440258306	-0.227237617	-0.400453866	0.021550259	0.254336545	0.052486792	-3.180480616	0.002205465	-0.373345518	0.007771359	-0.338383856	0.055088573	0.969312276	0.10579946	-2.0639937	0.058527471	0.235687452	0.001991842	0.224252585	0.236618561	0.992132868	0.292133515	1.316933577	0.281791335	0.013005996	0.474555579	0.298465382	0.948663017	0.012382322	0.156585432	2.36053822	0.027372657	0.181949162	0.4310533	0.21896634	0.363712725	0.024783205	0.303954777	2.465218616	0.020539452	-0.136062046	-0.027894126	-0.170836903	0.498594716	0.89015332	0.424788289	-0.942982347
Potra2n10c20929	7	black	0.160537447	0.40708607	0.171569318	0.423761041	0.035079033	0.422775593	2.184132776	0.043428739	0.169228911	0.33465155	0.227792656	0.398758258	0.087968631	0.284380025	2.125902082	0.05026712	-0.003794403	-0.334670091	0.564969794	0.98501393	0.087949948	0.004020468	0.717638815	0.709470027	0.070142106	0.231814867	0.128554401	0.728101925	0.244634249	0.549401129	1.234460719	0.325546913	-0.045128397	0.049948793	0.033093534	0.823137309	0.80458739	0.877995055	0.103597279	1.376233421	0.4483243	0.259204437	0.56089143	0.01900847	0.191695024	0.004354408	3.876115373
Potra2n10c20930	11	greenyellow	-0.174812593	-0.446024454	-0.323805939	0.38314607	0.019706755	0.122694285	-2.804330752	0.007563173	-0.188824574	-0.506420716	-0.316537588	0.345549441	0.007029651	0.13181382	-3.049912128	0.003433625	0.112876878	0.5207825	-0.572782264	0.575091729	0.00535054	0.003440822	0.229402471	1.227834174	-0.063629399	-0.245618189	-0.209649851	0.752531743	0.216866841	0.325496355	-1.484046054	0.206695055	-0.009487873	-0.036100649	-0.018189111	0.962538316	0.858121329	0.932771935	-0.180910633	1.284656583	-0.269491906	-0.126578796	-0.597264106	0.174030469	0.52925821	0.002059141	-3.03053185
Potra2n10c20931	2	blue	-0.334329899	-0.557905298	-0.539897867	0.088293235	0.002496088	0.006465951	-4.457417636	1.24E-05	-0.196138805	-0.43559568	-0.532369939	0.326834881	0.023141858	0.007406304	-3.528182069	0.000627636	0.195088117	0.431264524	-0.314882729	0.329484487	0.024704841	0.133956628	1.019878014	0.461679477	0.135972853	0.047555986	-0.130083664	0.498878921	0.813783174	0.544620816	0.178076353	1.287994519	0.295692464	0.312136307	0.024500368	0.134268959	0.112953364	0.909526353	1.878383951	0.090492989	-0.285128008	0.0314888	-0.399459678	0.14941911	0.876098749	0.053130456	-1.901129304
Potra2n10c20932	14	cyan	0.030998385	0.275666115	0.032599947	0.878014128	0.16399418	0.879801783	0.994734899	0.479797824	0.155811041	0.421386322	0.169629829	0.437710267	0.028591681	0.428116693	2.214562971	0.040185114	-0.007706917	-0.288935738	0.27453535	0.969566626	0.143823807	0.194198208	-0.117765791	1.359379853	0.381660608	0.147175447	0.140094947	0.049482466	0.463825051	0.513810504	1.970337192	0.073199608	0.403259467	-0.022363253	0.101695078	0.037001199	0.911840083	0.636330683	1.445967051	0.222279665	0.227669791	-0.117433582	0.031907966	0.253409889	0.559655521	0.882335697	0.414811907
Potra2n10c20934	0	grey	-0.355252572	-0.174077806	-0.037991306	0.068997483	0.385180225	0.86010061	-1.682881478	0.138597057	-0.331404801	-0.082729125	-0.24236274	0.091286914	0.6816324	0.253844857	-1.903223628	0.085517057	0.321934719	-0.107511251	0.062524658	0.101505268	0.593506359	0.771633292	0.821585595	0.616969186	-0.22585515	0.111680623	-0.491143835	0.257315631	0.579175199	0.014802967	-1.795418736	0.108880514	-0.201082526	0.058843702	-0.609919456	0.314542945	0.77063434	0.001553659	-2.337851569	0.029092424	0.075807549	-0.047297937	0.237334848	0.70705821	0.814776347	0.264131933	0.737817078
Potra2n10c20936	10	purple	-0.272136504	-0.078590025	-0.199559452	0.16968023	0.696798312	0.349840462	-1.580992117	0.17081976	-0.145153164	0.23827175	-0.198768603	0.470055982	0.231367508	0.351792702	-0.266221008	1.185103507	0.166141611	-0.332625886	0.294224423	0.407542401	0.090028029	0.162844235	0.306950387	1.138321703	0.074154828	0.46320468	0.228497486	0.71317619	0.014964546	0.28285191	2.291723887	0.032882372	0.212587974	0.379519401	0.113226329	0.287057722	0.050881172	0.598345637	2.084383025	0.055688011	-0.034817874	-0.021293452	0.144804613	0.863115165	0.916042415	0.499614384	0.232879163
Potra2n10c20937	2	blue	-0.387835398	-0.070542215	-0.374945785	0.045617789	0.726609223	0.071026354	-2.452784142	0.021263306	-0.244687525	0.200984787	-0.233926843	0.218669032	0.31478316	0.271254513	-0.778204448	0.654672743	0.289275758	0.245236957	0.321065039	0.1433316	0.217603865	0.126077783	2.483588799	0.019509885	0.082483332	0.364726692	0.35003527	0.682529705	0.06141156	0.093581569	2.332069485	0.029545554	0.227421369	0.387737955	0.285116424	0.253942279	0.045676865	0.176873939	2.643367278	0.012312891	0.050215141	-0.090797907	-0.361178208	0.803565334	0.652416867	0.082911989	-1.142033526
Potra2n10c20939	4	yellow	-0.466664167	-0.240473979	-0.301320223	0.014134313	0.226954547	0.152468978	-3.010278519	0.003915123	-0.303136509	-0.351432117	-0.311416607	0.124284923	0.07225316	0.13852572	-2.835412701	0.006864978	0.304575808	0.158292252	-0.32540382	0.122418973	0.430356695	0.120752477	0.454429795	0.974279267	-0.061429553	-0.090995046	0.041275187	0.760837755	0.651709078	0.848139422	-0.329126838	1.113089729	-0.021847249	0.13931554	0.142335924	0.91386674	0.488283212	0.507031393	0.729806918	0.698262323	-0.153542771	0.215562886	-0.399255257	0.44449166	0.280206823	0.05326356	-0.959426811
Potra2n10c20940	21	darkred	-0.323877412	-0.253298516	0.160172324	0.099342445	0.202376821	0.454677893	-1.279833025	0.3009058	-0.220841026	-0.369301875	0.238184763	0.268310593	0.05798846	0.262374512	-1.109500322	0.400821608	-0.191240147	-0.124941236	0.280517107	0.33929927	0.534642698	0.184267668	-0.140946938	1.331867792	-0.156408165	-0.282798071	-0.186220009	0.435934398	0.152918771	0.383621035	-1.804726641	0.106676203	-0.180990869	-0.146038462	-0.361949058	0.366288009	0.467322932	0.082209332	-1.979588893	0.071624613	-0.065250923	0.472197308	0.307350427	0.746426428	0.012885867	0.144026808	2.152077748
Potra2n10c20941	8	pink	0.463915092	0.340424795	0.207904012	0.014790848	0.082294676	0.329633235	3.044881715	0.003491578	0.230958645	0.199313831	0.338048226	0.246430354	0.318907377	0.106168016	2.215060099	0.04013391	-0.276458695	0.202461973	-0.467988991	0.162736121	0.311164735	0.021097431	-1.60103598	0.164053425	-0.145639357	-0.353097967	-0.213435214	0.468554006	0.070819365	0.316635124	-2.075594863	0.056897155	-0.253295397	-0.250833906	-0.023172774	0.202382567	0.206952524	0.914410785	-1.550114458	0.18167107	-0.134922822	-0.456940341	-0.176433058	0.502230826	0.016570389	0.409542418	-2.29914439
Potra2n10c20943	10	purple	0.182179069	0.47342463	0.164975219	0.363096465	0.012621727	0.441082636	2.467879726	0.020387397	0.206447751	0.61166021	0.149710914	0.301530497	0.000698797	0.485034483	3.067267651	0.00324038	-0.361306157	-0.410645174	0.22924426	0.064071745	0.033363809	0.281238516	-1.720023395	0.128142284	0.14119235	0.510374025	0.08705213	0.48238442	0.006528372	0.685867447	2.27258558	0.034576748	0.190379139	0.339409483	-0.048099343	0.341519231	0.083271794	0.823389757	1.446260941	0.22215604	-0.03530367	-0.09487659	0.402673505	0.861223347	0.637833744	0.051071607	0.779209974
Potra2n10c20945	4	yellow	-0.163386872	-0.426854236	-0.244657366	0.415470867	0.026383437	0.24923747	-2.468658071	0.020343111	-0.142875221	-0.326450389	-0.11527012	0.477126263	0.096531258	0.591714425	-1.707009076	0.131730548	0.08989951	0.447422247	-0.164591262	0.655646109	0.019279895	0.44216144	1.200305141	0.345031281	-0.027885849	0.045856453	-0.022257171	0.890185723	0.820329382	0.917781202	-0.008333964	1.490025803	0.07990198	0.264654929	0.062046064	0.691978576	0.182188109	0.773336641	1.182007065	0.355804346	-0.240499454	0.030872567	-0.181090314	0.22690383	0.878505633	0.39708876	-1.114845885
Potra2n10c20946	2	blue	-0.474734443	-0.632061611	-0.428209767	0.012344807	0.00040515	0.036836578	-4.87967627	1.59E-06	-0.378607696	-0.404404203	-0.398454597	0.051486074	0.036417566	0.053787385	-3.530582935	0.000621967	0.208093703	0.349866574	0.028407462	0.297606983	0.073620849	0.895170596	1.741073	0.122506175	-0.007125326	0.255654146	0.045456732	0.971862307	0.198068567	0.832955865	0.857362945	0.586866497	0.157964351	0.40283838	0.049336706	0.431324618	0.037217757	0.818918863	1.82630422	0.101706675	-0.32641411	-0.054919262	-0.128519646	0.096570476	0.785567594	0.549509992	-1.486724831
Potra2n10c20947	3	brown	0.294302903	0.458203266	0.290767135	0.136195293	0.016235708	0.168074677	3.115299227	0.002756376	0.076772764	0.301979297	0.26618488	0.703493378	0.125800199	0.20866241	1.860469229	0.094228752	-0.364807965	-0.001701308	-0.185568462	0.061349414	0.993280352	0.385317058	-1.617277264	0.158727667	-0.24492209	-0.289696285	-0.44730107	0.218213858	0.14272453	0.028409266	-2.88605166	0.005851622	-0.315874893	-0.342986324	-0.416826742	0.108477895	0.079868272	0.042733194	-3.178010186	0.002224343	-0.041273209	-0.439430082	-0.009830839	0.83804046	0.021826252	0.963636254	-1.507009461
Potra2n10c20949	5	green	-0.062632298	-0.328519788	-0.226381533	0.756293252	0.094313937	0.287455005	-1.789759134	0.110238962	-0.168655378	-0.069330896	-0.362219068	0.400381958	0.731131302	0.081964272	-1.719547697	0.128272036	-0.393896952	0.220139786	-0.433464948	0.042059999	0.269872041	0.03434135	-1.812930977	0.104763702	-0.223773205	0.066486721	-0.363388708	0.261844731	0.741783425	0.080909069	-1.49605148	0.20196036	-0.184347592	0.171533561	-0.303694102	0.357314019	0.39227131	0.149104816	-0.887390631	0.562302939	-0.356778283	-0.195860697	-0.404501003	0.067729382	0.327534942	0.049928882	-2.811895551
Potra2n10c20951	3	brown	0.528614835	0.736986718	0.630986599	0.004587644	1.16E-05	0.000946199	6.434910357	1.85E-10	0.335695173	0.37024857	0.671011532	0.086921641	0.057299103	0.000331787	4.330740653	2.23E-05	-0.164151752	-0.307071028	0.11679266	0.413260924	0.119232896	0.58679495	-1.07645582	0.422585174	-0.033936676	-0.191293625	0.050973421	0.866548652	0.339161673	0.813013434	-0.518952772	0.905690514	-0.213954981	-0.288183682	-0.039762646	0.283896594	0.14491679	0.853644814	-1.59122659	0.167337886	0.308327494	0.009201818	0.264431353	0.117651827	0.963667024	0.211789541	1.680071817
Potra2n10c20952	0	grey	0.269423693	0.312290473	0.674762492	0.174143699	0.112766155	0.000298358	3.949140227	0.000117649	0.158645727	0.481118069	0.595087016	0.429314606	0.011066388	0.002158876	3.83215252	0.00019054	-0.538458548	-0.263416576	0.465951071	0.003761556	0.184318691	0.02174181	-1.149311893	0.375641094	0.028188284	0.501751442	0.452768357	0.889001936	0.007663084	0.026304639	2.995843194	0.004105307	-0.072883694	0.506923263	0.309316085	0.71789346	0.006964184	0.141348379	2.26770399	0.035020882	-0.180701773	-0.206063823	0.421705323	0.367067006	0.302450306	0.040121325	0.087039132
Potra2n10c20953	1	turquoise	0.489304258	0.51896105	0.526733876	0.009590176	0.005542577	0.008182639	4.790323342	2.50E-06	0.546720981	0.408797786	0.530224434	0.003169468	0.034245508	0.007694263	4.62387503	5.65E-06	-0.272634816	-0.234715424	0.197000157	0.168869175	0.238613928	0.356181325	-0.957337885	0.507595109	0.350883497	0.399809389	0.531288478	0.072730205	0.0388055	0.007550309	3.88314434	0.000154671	0.22327809	0.228015872	0.567170321	0.262929374	0.252669426	0.003849438	3.067770068	0.003234937	-0.043446317	0.077715764	0.194800437	0.829632747	0.700016494	0.361684756	0.633652587
Potra2n10c20958	24	darkgrey	-0.135247138	-0.041165094	0.224273813	0.501194354	0.838459217	0.292086633	0.106105471	1.373248006	-0.139516011	0.311306117	0.097219341	0.487651396	0.113965444	0.651324191	0.788221353	0.645850862	-0.127964556	0.270779399	0.237775982	0.524721992	0.171902943	0.263218834	1.086690462	0.415760446	-0.207367051	0.510552814	-0.085982635	0.299335163	0.006506434	0.689538291	0.785774206	0.647999671	-0.259371047	0.477971487	-0.145114457	0.191399443	0.011682015	0.498687276	0.340118761	1.100650641	0.066265063	-0.375229876	0.169853524	0.74261557	0.053776561	0.427498809	-0.482773876
Potra2n10c20960	3	brown	0.483276907	0.608099385	0.361172195	0.010659842	0.00076565	0.082917488	4.584060743	6.84E-06	0.309498412	0.424003548	0.43628484	0.116192356	0.027516778	0.033058877	3.496526378	0.000707037	-0.18274479	-0.087883202	0.03457916	0.361582678	0.662915583	0.872560656	-0.694206797	0.731328796	-0.028951269	-0.006116431	0.112743813	0.886016513	0.975845164	0.599915756	0.205359954	1.255936358	-0.18465823	-0.103884445	0.094486266	0.356490172	0.606094942	0.660545251	-0.583587197	0.839247114	0.274584647	-0.248622856	-0.072098309	0.165721863	0.211117001	0.737784508	-0.115125204
Potra2n10c20961	17	grey60	-0.28321652	-0.574007107	-0.36492943	0.152285973	0.001743678	0.079534778	-3.762961963	0.000251869	-0.118426432	-0.533703428	-0.157845065	0.556317379	0.004143215	0.461343559	-2.49304008	0.018998182	0.166475656	-0.042142865	0.080548664	0.406586771	0.834673641	0.708293013	0.581961034	0.840889391	0.147345541	-0.053687513	-0.132139552	0.463302945	0.790270219	0.538224779	-0.086603179	1.396480409	0.264117659	0.101390509	-0.215397714	0.183110366	0.614815805	0.312099599	0.48206988	0.944634459	0.26781168	0.498948756	-0.273150178	0.176834631	0.008065839	0.196548853	1.615133543
Potra2n10c20963	2	blue	-0.429025323	-0.658077988	-0.50983848	0.025545912	0.000190724	0.010925511	-5.126292816	4.43E-07	-0.317714846	-0.359585046	-0.55181487	0.106324253	0.06544359	0.00518216	-3.71828014	0.000300876	0.221057541	0.252289956	-0.080280186	0.267829661	0.204240837	0.709224018	1.175348703	0.359782856	0.039368491	0.209482577	0.042431369	0.845424113	0.294321301	0.843935744	0.842489804	0.599270767	0.195720213	0.332112423	0.09770675	0.327888918	0.09055578	0.649684884	1.83432693	0.099908218	-0.287518195	0.158014525	-0.321727609	0.145888928	0.431176434	0.125253754	-1.29738741
Potra2n10c20965	0	grey	-0.001773411	0.070513314	-0.035208604	0.992995577	0.726717012	0.870259829	0.103388602	1.376481836	-0.028538812	0.051230902	0.010670775	0.887630198	0.79967046	0.96053164	0.094511325	1.38705448	0.012479235	-0.227837285	0.246537095	0.950739704	0.253051348	0.245503915	0.048235628	1.442292684	-0.030958259	0.097070041	0.340112149	0.878170873	0.630044798	0.10391654	1.150935356	0.374638246	-0.045456292	0.114050251	0.37082004	0.821872436	0.571098823	0.074442648	1.253790503	0.314877243	0.250110764	0.375386377	0.01427373	0.208308344	0.053668705	0.947221075	1.915648706
Potra2n10c20967	4	yellow	-0.058479442	-0.443539419	-0.208589439	0.772017155	0.020484741	0.328005312	-2.118192295	0.051238178	0.048437057	-0.347503382	-0.165925677	0.810394266	0.075722889	0.438418169	-1.360326799	0.260589797	-0.014572839	0.196222263	0.23667586	0.942487931	0.326624977	0.265499743	1.185123891	0.353952699	-0.002162694	-0.192468222	0.394359793	0.991458078	0.336147964	0.056529144	0.560243763	0.86296977	0.01059169	-0.036390275	0.331423397	0.958183586	0.856994545	0.113637832	0.858191863	0.586179792	-0.151068205	0.147551323	0.007720586	0.45195351	0.462671706	0.97143844	0.010523993
Potra2n10c20968	1	turquoise	0.283328137	0.23977364	0.316238629	0.152117497	0.228351774	0.132199091	2.433582556	0.022425339	0.272198921	9.61E-05	0.305217599	0.169578491	0.999620522	0.146973728	1.660102343	0.145340798	0.165129838	0.044784012	0.313458811	0.410444514	0.824466261	0.135820353	1.488876433	0.204779866	0.099263578	-0.101117042	-0.184280533	0.62229396	0.615775217	0.388682132	-0.510205708	0.914861031	0.034242323	-0.24569081	-0.377649307	0.865357464	0.216726637	0.068853394	-1.701106161	0.133384581	0.473595236	0.347881486	0.512789166	0.012585368	0.075383516	0.010398268	4.06788564
Potra2n10c20969	13	salmon	0.240712883	0.092679491	0.248285085	0.226479227	0.64567345	0.242064922	1.66380854	0.144226045	0.08273141	-0.028895863	0.322643167	0.681624061	0.886233257	0.124121517	1.062020195	0.432339776	-0.166979634	0.291571688	-0.34030689	0.40514738	0.140039745	0.103705938	-0.579569353	0.843307597	0.029228544	-0.484514919	-0.192301455	0.884931961	0.010432376	0.367996644	-1.969629612	0.073321253	0.089528576	-0.525349998	-0.137973933	0.656981179	0.004893596	0.52026685	-1.80189187	0.107343629	-0.186934811	-0.529016958	-0.121708547	0.350486779	0.004551109	0.571032994	-2.576944449
Potra2n10c20970	0	grey	-0.086464353	-0.038373985	-0.211715256	0.668048981	0.849284433	0.320642992	-0.94318828	0.51837691	-0.04449227	-0.122926967	0.009259945	0.825592436	0.541301211	0.965746717	-0.460109607	0.968156323	0.222584233	-0.041557055	0.005182126	0.264454289	0.836941261	0.980827136	0.547483121	0.876070295	0.039414028	-0.122524647	-0.268698542	0.845247439	0.542635791	0.204234205	-0.987597495	0.485024721	-0.046564242	-0.088321273	-0.30369174	0.817601689	0.661333622	0.149108136	-1.239326817	0.322836737	0.332339125	-0.189129683	-0.101359787	0.090322483	0.344756212	0.637449194	0.169191211
Potra2n10c20971	24	darkgrey	0.058646828	-0.64850612	0.321497843	0.771381636	0.000253696	0.125539067	-1.158520381	0.369977609	0.004348415	-0.57497467	0.380716765	0.982826147	0.001705499	0.06644981	-0.792410581	0.642181967	-0.073586128	0.211295721	0.191250889	0.715285418	0.290066406	0.370669064	0.930843924	0.527901458	-0.145980527	-0.192898961	0.106064497	0.467501532	0.335046865	0.621825721	-0.700049973	0.725844144	-0.184711683	0.022164038	0.057019251	0.356348522	0.912622456	0.791287397	-0.320839042	1.122498556	0.089526316	0.235926479	0.039934931	0.656989318	0.23612959	0.853017384	1.061472744
Potra2n10c20972	3	brown	0.502080356	0.412755077	0.412979634	0.007616947	0.032379204	0.044885553	4.050157739	7.68E-05	0.281919665	0.116777561	0.459525961	0.15425324	0.561866174	0.02387828	2.520233508	0.017591551	-0.287961663	-0.118153334	-0.123538508	0.145240595	0.557234674	0.565213837	-1.534407657	0.187394092	-0.152312664	-0.50171261	-0.31442671	0.448192671	0.007668547	0.134551484	-2.9167701	0.005305145	-0.343255663	-0.600575388	-0.354894472	0.079616345	0.000925446	0.088809669	-4.041118139	7.98E-05	0.108169754	-0.272825873	0.111782774	0.591232819	0.168558936	0.60304815	-0.190578099
Potra2n10c20973	4	yellow	0.061970089	-0.04623557	-0.320042548	0.758794404	0.818868075	0.127357133	-0.852677044	0.590757637	0.135983908	0.02497222	-0.18072092	0.498843692	0.901601597	0.398068701	-0.027727197	1.466819598	-0.045678164	0.194439638	-0.064742188	0.8210168	0.331126307	0.763754409	0.261015868	1.191120405	0.325312229	0.357015595	-0.278357629	0.097767331	0.067533766	0.187811519	1.2783667	0.30168024	0.36039184	0.357383548	-0.253187989	0.064797718	0.067231326	0.232587785	1.467705535	0.21327634	-0.074671214	-0.12762015	-0.325226978	0.711262773	0.525847642	0.120966276	-1.500290452
Potra2n10c20974	4	yellow	0.009077825	-0.376942725	-0.265771773	0.964156295	0.052605315	0.209396301	-1.855780885	0.095227194	-0.014511798	-0.243847956	-0.327280562	0.94272844	0.220303459	0.118500452	-1.680422885	0.1393126	0.024368446	-0.008724894	-0.164142415	0.903969711	0.965549008	0.443424347	-0.403385244	1.029997261	0.16011165	0.104042188	-0.069661583	0.425007608	0.605545095	0.746357825	0.578698284	0.844189161	0.29172716	0.195908208	-0.044736524	0.139818823	0.327415282	0.835567028	1.319049974	0.280728609	-0.333597638	0.185328468	-0.082354613	0.089035599	0.354716459	0.702041088	-0.683602085
Potra2n10c20975	11	greenyellow	0.318023272	-0.075423208	-0.099749654	0.10596638	0.708479381	0.642831183	0.461862936	0.966269422	0.20266639	-0.304597654	-0.044879518	0.310666045	0.12239081	0.83504846	-0.436468458	0.993745319	0.223213647	0.374656293	-0.046506715	0.263070762	0.054173308	0.829152153	1.6662498	0.143495506	0.127508512	0.113235562	-0.102047748	0.526212765	0.573869838	0.635155024	0.42107886	1.010546246	0.084599758	0.240447776	-0.229441855	0.674817284	0.22700672	0.280812587	0.320184988	1.123242153	0.134693597	0.320270094	-0.386800844	0.502964041	0.103386339	0.061873059	0.244498428
Potra2n10c20976	2	blue	-0.208343118	-0.437646239	-0.500641644	0.297015248	0.022430493	0.012712294	-3.455014356	0.000825395	-0.039381441	-0.191326984	-0.493770466	0.84537387	0.33907586	0.014198492	-2.138075725	0.048765897	0.264661762	0.18532412	-0.231950016	0.182176401	0.354727947	0.275441511	0.684113122	0.740855605	0.322057287	0.317926099	0.052977072	0.101367781	0.106079036	0.805797532	2.058318853	0.059339303	0.478521381	0.445583865	0.17373591	0.01157242	0.019842896	0.416852248	3.362748213	0.001157561	-0.245170241	-0.054089617	-0.431795843	0.217733017	0.788734252	0.035118863	-2.130134407
Potra2n10c20977	4	yellow	-0.251398029	-0.223648988	0.049222496	0.205899031	0.26211658	0.819331304	-1.264935199	0.308841837	-0.32828974	-0.392472824	-0.112687916	0.094558519	0.042875396	0.600097758	-2.48777779	0.019281603	0.041961884	0.318650218	-0.479595877	0.835374066	0.105241685	0.017715752	-0.340577961	1.100131985	-0.23408782	-0.208187467	0.084217986	0.239908171	0.297384443	0.695609971	-1.069815085	0.427053826	-0.150368368	-0.157692963	0.222736977	0.454075798	0.432126616	0.295492977	-0.282986503	1.165780775	-0.361439272	0.043189537	-0.319546987	0.063966579	0.830625291	0.127980551	-1.864735249
Potra2n10c20978	1	turquoise	0.507374072	0.706585886	0.459220105	0.006905894	3.80E-05	0.023984053	5.499583184	5.71E-08	0.389185724	0.422793137	0.405786146	0.044805336	0.02800976	0.049137293	3.654124758	0.000387091	0.004745624	-0.449219032	0.2603904	0.981257648	0.018742352	0.21911536	-0.660925025	0.762990594	0.074404986	-0.068651238	-0.004759069	0.712249042	0.733672449	0.982392116	0.003807386	1.495443229	-0.135471058	-0.300825152	-0.125390534	0.500479355	0.127324865	0.559351656	-1.630970513	0.154344812	0.515437883	0.15832028	0.355234577	0.00593061	0.430274014	0.088482634	3.11248011
Potra2n10c20981	7	black	-0.072035411	-0.061682524	0.421932857	0.721047139	0.759881271	0.040002654	0.832119699	0.608012075	-0.085105345	-0.100870345	0.360668883	0.672979584	0.61664124	0.083378733	0.484238497	0.942324928	-0.297061156	-0.204671303	0.274829698	0.132390959	0.305801167	0.193701181	-0.719613311	0.707644671	-0.040878185	-0.078633377	0.038452219	0.839570696	0.696638863	0.85841992	-0.241355088	1.213919878	-0.098043738	-0.090328035	-0.096575739	0.626599466	0.654105039	0.653491229	-0.807753282	0.628848936	0.10848948	0.288616935	0.340173789	0.590130291	0.144286405	0.103849846	2.131368189
Potra2n10c20983	3	brown	0.284530337	-0.353415431	0.236398671	0.150311315	0.070548625	0.266076437	0.430992586	0.999710642	0.154444171	-0.304738047	0.436857011	0.441790057	0.122209936	0.032803367	0.809148796	0.627644345	-0.276086337	0.21531975	-0.157921372	0.163326311	0.280762793	0.461124201	-0.618027681	0.804835638	-0.136796636	-0.252572184	-0.036722012	0.496257079	0.203718048	0.864732036	-1.242116612	0.32129031	-0.250347655	-0.16535253	0.037037764	0.207863533	0.409804771	0.863579502	-1.119793981	0.394202347	0.10822843	-0.379056765	-0.088760772	0.591030417	0.051187422	0.680017157	-1.079034104
Potra2n10c20986	0	grey	-0.347359624	0.079385572	0.11419275	0.075852227	0.693874321	0.595206113	-0.506028369	0.919255102	-0.455802268	0.172978197	0.204701496	0.016876831	0.388235885	0.337303676	-0.353586862	1.085472783	-0.016427819	0.029015988	0.205689264	0.935181488	0.885763351	0.334926555	0.601428292	0.821332139	-0.399742052	0.182732492	0.157066045	0.038841401	0.361615545	0.463586088	-0.259700457	1.19264226	-0.247858293	0.421782895	0.128745829	0.21257018	0.028426661	0.548801695	0.918499144	0.53753641	0.014451167	-0.042423731	0.030885196	0.942967341	0.833586889	0.886082944	0.002843632
Potra2n10c20987	3	brown	-0.034515039	0.289051518	-0.02046096	0.864294858	0.14365607	0.924397156	0.703805813	0.72233057	-0.065839706	0.146707394	0.17450062	0.744213227	0.465263335	0.414772495	0.713683754	0.713134132	-0.345981983	-0.007545271	0.005568459	0.077100275	0.97020466	0.979398063	-1.048450177	0.441646869	-0.269370401	-0.053667433	-0.235347101	0.174232199	0.790346941	0.268271517	-1.601847402	0.163784037	-0.409500294	-0.320686145	-0.280722968	0.033908049	0.102913772	0.183932257	-2.996529228	0.004096081	-0.245966558	-0.098936188	-0.00714323	0.216194826	0.623448323	0.973573556	-1.030792605
Potra2n10c20988	3	brown	0.356591625	0.348972102	0.071263968	0.06788355	0.074411143	0.740716677	2.32156413	0.030384626	0.201375081	0.398684579	0.105355275	0.313824607	0.039408668	0.624171007	2.09419205	0.054364313	-0.026641929	-0.178293903	-0.388546843	0.895057039	0.37359282	0.060605505	-1.707699	0.131538312	-0.098067902	0.009346166	-0.325635684	0.626514062	0.963097452	0.120472576	-1.172171261	0.361692456	-0.202518126	0.020175226	-0.202164012	0.311027698	0.920437324	0.343456345	-1.089675247	0.413784335	0.143918876	0.03031514	-0.123238112	0.473880205	0.880683742	0.566167255	0.170466222
Potra2n10c20990	2	blue	-0.163190851	-0.692773156	-0.603548556	0.416038276	6.20E-05	0.001792959	-4.830632056	2.04E-06	0.014798773	-0.468421703	-0.670386226	0.941597764	0.013727356	0.000337665	-3.621281826	0.00043972	0.199488951	0.299378425	-0.293292156	0.318473599	0.129255039	0.164243253	0.656971364	0.766798994	0.320159065	0.048078012	-0.084007976	0.103512723	0.811774881	0.69633378	0.868758563	0.577468803	0.445216583	0.236791199	0.028325414	0.019956973	0.234366262	0.895471751	2.155447731	0.046690222	-0.264406946	0.0155868	-0.376286256	0.182613385	0.938493517	0.069942511	-1.808482695
Potra2n10c20991	1	turquoise	0.282377347	0.282976987	0.363368625	0.1535569	0.152647977	0.080927101	2.708825689	0.010128271	0.225765764	0.117920439	0.367429846	0.257509027	0.55801748	0.0773421	2.048951726	0.060700253	-0.146413785	0.058263593	0.136986407	0.466166752	0.772836888	0.523286076	0.115971198	1.361513053	-0.088003501	-0.318010612	-0.107283684	0.662481017	0.105981052	0.6178024	-1.497340333	0.201457088	-0.241742095	-0.353965791	-0.181749047	0.224439147	0.070081155	0.395344618	-2.277661281	0.034120149	0.232687203	-0.150055854	0.177630432	0.242813232	0.455025212	0.406320162	0.733955562
Potra2n10c20992	6	red	0.101126953	0.499753194	0.315577003	0.615740432	0.007948461	0.133054613	2.762471687	0.008604831	0.076149449	0.43361879	0.199721865	0.705794775	0.023844956	0.349440333	2.108916972	0.052427623	0.207702986	-0.31888722	0.425200033	0.298535438	0.104968695	0.038328967	0.884133195	0.564936474	0.063939196	0.233187827	-0.128690112	0.751364167	0.24177222	0.548976134	0.520161856	0.904426153	-0.076044679	0.059306801	-0.387529905	0.706181852	0.768877302	0.061341322	-1.155821305	0.371631385	0.476008763	0.110940962	0.413329365	0.012080254	0.58170644	0.044686446	3.006870673
Potra2n10c20993	15	midnightblue	0.274273204	0.343072003	0.298415171	0.166221778	0.079788066	0.156658526	2.678244901	0.011101363	0.20822506	0.084514186	0.365263025	0.297295248	0.6751285	0.079239555	1.891591606	0.087818123	-0.097928424	-0.164136367	0.33626287	0.627007097	0.413305311	0.10814444	0.185710476	1.279007718	-0.062293183	-0.255338176	0.040038689	0.757573786	0.198642764	0.852639563	-0.825349005	0.613760217	-0.21760124	-0.433310769	-0.074888868	0.275573426	0.023956055	0.72800346	-2.180900522	0.043786163	0.311576518	0.334801715	0.156811813	0.113635066	0.087817397	0.464319152	2.363796969
Potra2n10c20995	2	blue	-0.174153515	-0.559630011	-0.54404967	0.384970348	0.002404051	0.005991507	-3.984781463	0.000101313	-0.069577177	-0.402095429	-0.351634341	0.730211175	0.037602311	0.091990599	-2.42602788	0.022897646	0.102792424	0.241830406	-0.168374524	0.609907164	0.224264673	0.431593007	0.549655484	0.873833543	0.069460513	0.008307621	-0.038904578	0.730646995	0.967195755	0.856771	0.119413936	1.357421132	0.190576338	0.107621205	0.075140895	0.341010019	0.593126474	0.727122092	1.072706118	0.425104492	-0.060676878	0.230344229	-0.282238759	0.763685654	0.247724551	0.1814755	-0.283907996
Potra2n10c20996	1	turquoise	0.293926867	0.541395509	0.571351153	0.136720012	0.00354113	0.003541369	4.382944827	1.76E-05	0.131026456	0.23422141	0.472954496	0.514765754	0.239632293	0.01959191	2.460919463	0.020787221	-0.309896926	-0.323649516	0.124803106	0.115698691	0.099594362	0.561208056	-1.554401238	0.180133107	-0.071315336	0.080662068	-0.102792932	0.723727674	0.689191568	0.6326737	-0.252212676	1.201315021	-0.193139594	-0.153059106	-0.206324266	0.334432684	0.445944902	0.333403701	-1.576847309	0.172245995	0.096551487	0.233640714	0.282920124	0.631882742	0.240833015	0.18037857	1.754379422
Potra2n10c21000	3	brown	0.240253569	0.556983925	0.438388385	0.227393662	0.002546482	0.032127238	3.794957127	0.000221503	0.06236357	0.23695815	0.256043941	0.757307944	0.234026828	0.227181753	1.586701266	0.168870479	-0.145416324	-0.188067591	0.108349135	0.469242704	0.347522175	0.614295115	-0.67765507	0.74698563	-0.102170602	-0.056663244	-0.154528359	0.612082386	0.778921921	0.470930189	-0.881566143	0.567017206	-0.166442819	-0.273967264	-0.310316404	0.406680657	0.166713894	0.139999081	-2.165584727	0.045514402	0.013083169	0.107279216	0.167479174	0.948358799	0.594308376	0.434081761	0.806503777
Potra2n10c21002	12	tan	0.194377041	-0.107396121	0.021730848	0.331285054	0.593904241	0.919719271	0.315980168	1.128026342	-0.029727576	-0.112455483	0.101439404	0.882980524	0.57652872	0.637183527	-0.136204083	1.337489921	-0.312408854	0.131560358	-0.718134689	0.112622558	0.513039178	7.76E-05	-2.99849295	0.004069777	-0.278612975	-0.451822187	-0.14015708	0.159351187	0.017985432	0.513621959	-2.61399782	0.013423441	-0.313720749	-0.290039338	0.211821646	0.111040252	0.142230674	0.320394189	-1.216810073	0.33551473	-0.307933076	-0.515360319	-0.297105345	0.11814647	0.005939405	0.158573799	-3.393768066
Potra2n10c21004	3	brown	0.524714459	0.506171141	0.412836452	0.004955122	0.007062355	0.044967269	4.480914688	1.11E-05	0.381289842	0.189451155	0.374985973	0.049722471	0.343921621	0.070993675	2.780345249	0.00814517	-0.118914619	0.067433407	-0.068398132	0.554679355	0.738232591	0.750814712	-0.335462191	1.105914692	-0.014420371	-0.316902076	-0.016644955	0.943088686	0.107271634	0.938468203	-1.034140353	0.451605831	-0.198485727	-0.274451631	-0.027036783	0.320963528	0.165935244	0.900203448	-1.46703659	0.213549153	0.215523448	0.095526941	-0.146278854	0.280296956	0.635520384	0.495210827	0.509692305
Potra2n10c21005	4	yellow	-0.260080312	-0.547826836	-0.401356914	0.190144665	0.003096622	0.051907402	-3.696195816	0.000328281	-0.230607919	-0.442427639	-0.408146987	0.247168573	0.020840846	0.047708661	-3.223429197	0.001899984	0.101612392	0.294531044	-0.219059414	0.61403782	0.135877658	0.303744125	0.567546275	0.855514645	-0.109992782	-0.085978066	-0.075005317	0.584958344	0.669811744	0.727596184	-0.771120835	0.660952968	0.035249855	0.086041034	-0.004740726	0.86143288	0.669583392	0.982459974	0.337956432	1.10309403	-0.3524527	-0.035348608	-0.348846978	0.071372125	0.861048387	0.094777063	-2.151176814
Potra2n10c21006	3	brown	0.397747738	0.578344878	0.494072432	0.039916718	0.001578088	0.014130316	4.586622041	6.76E-06	0.229115179	0.248047588	0.49153223	0.250326779	0.212209763	0.01471228	2.861778922	0.00631906	-0.152616584	-0.026991999	-0.080389204	0.447276746	0.893685747	0.708845926	-0.740139154	0.688823344	-0.158173398	-0.283214336	-0.101387771	0.4307074	0.152289271	0.637355813	-1.576524242	0.172357555	-0.312855864	-0.401026585	-0.135769407	0.112081547	0.038161104	0.527018347	-2.530913059	0.017064907	0.200923286	-0.181978434	-0.004632754	0.314934369	0.363634227	0.982859397	0.044226274
Potra2n10c21007	1	turquoise	0.39647975	0.464185199	0.279189258	0.040612635	0.014725244	0.186441266	3.438532549	0.000877314	0.317113662	0.270921655	0.280598877	0.107024403	0.171668997	0.18413439	2.531023928	0.017059513	-0.093909418	-0.179745863	0.401847995	0.641280194	0.369649693	0.05159442	0.356734681	1.08193566	0.068572884	0.140371657	-0.085609803	0.73396558	0.484959365	0.690819574	0.373774188	1.062858487	-0.062652645	-0.064905942	-0.339297911	0.756216439	0.747724103	0.104800518	-1.325468811	0.277523561	0.437778763	0.162240224	0.26943343	0.022385139	0.418796079	0.202951689	2.575889645
Potra2n10c21009	1	turquoise	0.313209855	0.559510039	0.389229393	0.111654482	0.002410358	0.060115463	3.873069183	0.00016121	0.037985009	0.310788888	0.341060651	0.850795225	0.114599372	0.102893757	1.999697193	0.068299457	0.040701287	-0.322111325	0.19745199	0.840256145	0.10130721	0.355057003	-0.304800005	1.140777716	-0.269898679	0.030743879	0.057640294	0.17335631	0.879008398	0.789063873	-0.553879758	0.869491709	-0.419203483	-0.206859195	-0.033562111	0.029513898	0.300546708	0.876280418	-1.9863998	0.070483423	0.223529666	0.184582756	0.270860455	0.262377886	0.356690236	0.200476868	1.947643429
Potra2n10c21010	0	grey	-0.306536059	0.013931274	0.06695254	0.119910792	0.94501603	0.755923605	-0.6924866	0.732947698	-0.366674644	0.096631133	0.030785636	0.059935436	0.63160031	0.886447844	-0.746957156	0.682634134	-0.401454682	0.23882702	-0.064364937	0.037936504	0.230249471	0.765093202	-0.699504127	0.726355552	-0.293167755	-0.252075992	0.079786304	0.13778373	0.204637788	0.710937713	-1.39906748	0.242689123	-0.290841997	-0.148340372	0.040785179	0.141079986	0.460255459	0.849922225	-1.185437896	0.353766534	-0.410941514	-0.443937806	-0.060651881	0.033224087	0.020358355	0.778304403	-2.802557777
Potra2n10c21011	2	blue	-0.511602921	-0.027721174	-0.2499386	0.006378831	0.890830385	0.238840945	-2.402250165	0.024441841	-0.454897686	0.114939178	-0.362347382	0.017123716	0.56808214	0.081848008	-2.111635479	0.052076591	-0.156055719	0.054944904	-0.03651155	0.436982115	0.785469774	0.865500394	-0.394350996	1.039982877	-0.403992426	0.343791382	0.086765051	0.036626653	0.079117062	0.686852119	0.033407988	1.460023859	-0.329166268	0.318815418	0.133477692	0.093629161	0.105051344	0.534080645	0.330243947	1.111823465	-0.306001219	-0.068281178	-0.12986554	0.120591353	0.735057206	0.545301471	-1.463674329
Potra2n10c21013	2	blue	0.03389794	-0.375524497	-0.223196036	0.866699637	0.053573658	0.29447291	-1.656675471	0.146377657	0.063234592	-0.151402618	-0.102898641	0.754020475	0.450941251	0.632322018	-0.537302122	0.886588409	0.306726869	0.142362115	-0.085176006	0.11966868	0.478726341	0.692311405	1.097449952	0.408667121	0.275470052	-0.03534165	0.261703514	0.164306449	0.861075476	0.216716518	1.439806586	0.224883191	0.359450185	0.047812526	0.415755689	0.065552035	0.81279609	0.0433241	2.422711359	0.023107742	0.134097876	0.152407948	-0.433174853	0.504872034	0.447905405	0.034475493	-0.423100104
Potra2n10c21014	1	turquoise	0.263832686	0.58068648	0.302299824	0.183600853	0.001494477	0.151074283	3.54045308	0.000599161	0.135727408	0.483788253	0.384186359	0.499661429	0.010565393	0.063809123	3.014854641	0.003856537	-0.008470028	-0.426505989	0.126646185	0.966554806	0.026519826	0.555392848	-0.994896198	0.479680128	0.034258095	0.482509575	-0.026343348	0.865296002	0.010802892	0.902751032	1.546732398	0.182891681	-0.02751692	0.237079821	-0.121349431	0.891630086	0.23377966	0.572178065	0.287965741	1.160059444	0.257118096	0.170601831	0.385552732	0.195423071	0.394886602	0.062791587	2.357606639
Potra2n10c21016	0	grey	-0.076491637	0.55123539	-0.042559199	0.704531037	0.002881025	0.843471225	1.453665974	0.219058404	-0.220174814	0.419429224	-0.187884169	0.269793905	0.029417428	0.379308452	0.129295937	1.345685229	-0.151291587	-0.222094401	-0.249261092	0.451277205	0.265534247	0.240158507	-1.781643329	0.112211121	-0.112671799	0.297685966	-0.051088337	0.575790866	0.131540023	0.812599171	0.421060174	1.010566714	0.013255062	0.228078007	0.038576351	0.947681222	0.252536634	0.857967381	0.812974694	0.624348851	-0.310147445	0.096329885	-0.056092702	0.11538915	0.632668834	0.794607662	-0.798919785
Potra2n10c21017	5	green	0.104136212	-0.06279852	0.033318313	0.605217453	0.755665807	0.877172468	0.210446376	1.24997895	0.064388096	-0.201399449	-0.045296735	0.749673286	0.313764819	0.833535799	-0.526066101	0.898263421	-0.193109571	0.446778354	-0.311376653	0.334509275	0.019475576	0.138579029	-0.049146718	1.441203559	0.151921784	-0.433950724	-0.215498587	0.449372137	0.023725702	0.311867555	-1.492513546	0.203346853	0.123814733	-0.422236738	-0.260967538	0.538361763	0.028238755	0.218058851	-1.664394405	0.144050456	-0.299512922	-0.221329524	-0.095095625	0.129074705	0.267226307	0.658485137	-1.79993595
Potra2n10c21018	1	turquoise	0.387269723	0.529991745	0.467286434	0.045961581	0.004463569	0.021317806	4.254910159	3.14E-05	0.318986206	0.226272167	0.479044528	0.104854835	0.256414616	0.017865712	3.031706122	0.003647637	-0.148693733	-0.370904023	0.110458748	0.45917554	0.056825578	0.607374826	-1.256404428	0.313454066	0.139270521	-0.242045495	0.053154139	0.488425152	0.223840112	0.805160576	-0.164123739	1.304450601	0.00164683	-0.486029943	0.012471359	0.993495519	0.010159537	0.953878163	-1.49390125	0.202802147	0.235109984	0.108047888	0.188525001	0.237802642	0.591653289	0.377655194	1.521479979
Potra2n10c21019	1	turquoise	0.268077279	0.66605581	0.449324845	0.176389277	0.000149211	0.02761505	4.423388101	1.46E-05	0.141132595	0.525563178	0.369406094	0.482571665	0.004873104	0.075641713	3.145993324	0.002482857	-0.025548639	-0.423582626	0.345448928	0.899341545	0.027687411	0.098258474	-0.403117654	1.030292511	-0.127913104	-0.029653123	0.035081576	0.524890085	0.883271625	0.870724076	-0.361873144	1.076170245	-0.255445721	-0.228106854	-0.103562368	0.1984472	0.252474998	0.630115651	-1.705842776	0.132056035	0.335519056	-0.07664628	0.430360846	0.087097662	0.703960177	0.035798427	2.032487568
Potra2n10c21023	2	blue	-0.213228999	-0.299975915	-0.304495672	0.285572622	0.12845532	0.147980853	-2.370142125	0.026671873	-0.081468812	-0.138062543	-0.397424562	0.686237814	0.492241585	0.054467146	-1.7757706	0.113656103	0.238408167	0.123609549	0.120902996	0.231092496	0.539040472	0.573602969	1.389408429	0.247062883	0.245600626	0.321859148	0.164337163	0.216900758	0.101590107	0.442876156	2.136247948	0.048988814	0.297442948	0.452881239	0.16545037	0.131870519	0.017684766	0.439749542	2.747255317	0.00901445	0.009744686	0.156626044	0.051758172	0.961525051	0.435287392	0.810185458	0.624311625
Potra2n10c21024	5	green	-0.244009515	-0.488803447	-0.371170004	0.219988307	0.009675491	0.074148111	-3.317354913	0.001363111	-0.268685897	-0.381089483	-0.322772935	0.175371716	0.049852549	0.12396164	-2.860175896	0.006351091	-0.03026581	0.286070614	-0.615165622	0.880876537	0.148019699	0.001377636	-1.180038728	0.356977218	-0.171856906	-0.29206056	-0.089381592	0.391366014	0.139345919	0.677895911	-1.612160233	0.160390615	-0.089042697	-0.170191615	0.171049012	0.658731517	0.396041176	0.424204871	-0.286053966	1.162255183	-0.334208461	-0.10583652	-0.451691013	0.088416024	0.59930537	0.026709133	-2.628309085
Potra2n10c21025	2	blue	-0.55803023	-0.510248589	-0.284137007	0.002489321	0.006543801	0.178430918	-4.235210367	3.43E-05	-0.388426227	-0.360584856	-0.254329836	0.045260882	0.064643934	0.230416296	-2.977508843	0.004359019	0.167797464	-0.007743381	0.20746841	0.402817703	0.969422701	0.330670335	1.036763274	0.449769293	-0.03172577	0.003763049	0.058244804	0.875173479	0.985137751	0.786901076	0.077154282	1.407751216	0.106278163	-0.051628693	-0.004348993	0.597773778	0.798146425	0.983909141	0.147012588	1.324683127	-0.192141892	-0.001985044	0.160840428	0.336983614	0.992159716	0.452773698	-0.128004072
Potra2n10c21026	12	tan	0.14572148	-0.258284857	0.499782929	0.468300553	0.193332108	0.012890717	1.147540981	0.376737159	0.227753579	-0.103689511	0.596059908	0.253230489	0.606774719	0.00211381	2.229238857	0.038697025	-0.369149382	0.53594253	0.010612357	0.058100103	0.003959585	0.960747552	0.637866028	0.785341341	-0.059182142	0.250538493	0.387966072	0.769350159	0.207505667	0.061024891	1.676597523	0.140431817	-0.078543264	0.343610785	0.377037528	0.69697031	0.079285109	0.069340609	1.880779147	0.090002952	-0.242545319	-0.36045062	-0.035268627	0.222855601	0.064750855	0.870040476	-1.899422078
Potra2n10c21027	4	yellow	-0.602287236	-0.642373093	-0.47708068	0.000886748	0.000303047	0.01840827	-5.617569176	2.90E-08	-0.488738952	-0.486669888	-0.403165251	0.009686524	0.010046094	0.050762139	-4.235001941	3.43E-05	0.106153128	0.339423676	-0.302733985	0.598207223	0.083258076	0.150459049	0.481566578	0.94517081	-0.157540559	-0.170628491	0.000810908	0.432577352	0.394811634	0.996999535	-0.953831381	0.510253503	0.067125183	-0.04550496	0.203941117	0.739388105	0.821684733	0.339140423	0.622742084	0.800181034	-0.403027813	-0.09071222	-0.32319836	0.03712021	0.652724604	0.123438556	-2.403740015
Potra2n10c21029	1	turquoise	0.261902872	0.176205445	0.301251591	0.18694644	0.379307145	0.152567033	2.130018407	0.049755141	0.334853777	0.11332093	0.231706648	0.08776501	0.573579193	0.275959794	1.97302278	0.07273945	0.146411739	0.132763798	0.468467367	0.466173051	0.509157804	0.020948434	2.187200528	0.043091833	0.135380988	2.61E-05	0.081644839	0.500766897	0.999897057	0.704496009	0.614889198	0.807941845	-0.035646477	-0.241410873	-0.086773871	0.859888816	0.225094338	0.686821858	-1.049448685	0.440957491	0.481000471	0.256434292	0.325765472	0.011088899	0.196655726	0.120316105	3.186175595
Potra2n10c21030	7	black	0.087859883	0.369580232	0.389531818	0.662999831	0.057785101	0.059899314	2.487827294	0.01927892	0.081247617	0.496416865	0.339303354	0.687047236	0.008444813	0.104794591	2.763765884	0.008570778	0.070490308	-0.434928428	0.548551227	0.726802821	0.023377259	0.005510366	0.527684607	0.896577389	-0.047296359	0.232232327	0.150708691	0.81478242	0.243761674	0.482095892	0.95747357	0.507492421	-0.188652137	0.083812433	-0.056197788	0.34599823	0.677682664	0.794230913	-0.461024254	0.967171806	0.449234927	-0.002322915	0.612582918	0.018737652	0.990825284	0.001462031	3.320671145
Potra2n10c21031	3	brown	0.536874313	0.498103645	0.420953613	0.003885237	0.008190715	0.040515356	4.525253061	9.05E-06	0.351995918	0.224152997	0.407576482	0.071765423	0.261014695	0.048050883	2.891527837	0.005750604	-0.163414988	-0.011212809	-0.284023672	0.415389518	0.955733678	0.178611697	-1.299260516	0.290781809	-0.009482922	-0.32015912	-0.457987968	0.96255785	0.103512661	0.024413989	-2.325092622	0.030100512	-0.216135107	-0.51499343	-0.439717464	0.27890112	0.005981153	0.031549465	-3.55579452	0.000565258	0.299965037	-0.091917745	0.112261143	0.128469848	0.648400221	0.601488108	0.932591889
Potra2n10c21032	3	brown	0.527968705	0.673455961	0.440736337	0.004646869	0.000118052	0.031112175	5.335334185	1.43E-07	0.355690873	0.325095572	0.503849802	0.068631329	0.098003965	0.012063572	3.548974499	0.000580102	-0.183682782	-0.115399619	-0.103391952	0.359080943	0.566522397	0.630681856	-1.151945183	0.3740154	-0.096691495	-0.339419023	-0.11092158	0.631386291	0.083262573	0.60586091	-1.601898377	0.163767125	-0.31011738	-0.496164941	-0.097480041	0.115426266	0.008483325	0.650447183	-2.761514533	0.008630093	0.278493689	-0.164737679	-0.004105051	0.159537298	0.411572454	0.984811598	0.334703796
Potra2n10c21033	7	black	0.373306489	0.548439503	0.513299139	0.05511601	0.003056884	0.010309311	4.446999992	1.31E-05	0.330262602	0.296116609	0.404358362	0.092476446	0.13368493	0.050017351	3.033040096	0.003631551	0.057023964	-0.411566934	0.28936596	0.777549223	0.032930747	0.170227499	-0.291503088	1.155999874	0.09703234	-0.068905782	0.012682321	0.630178352	0.73272042	0.95309881	0.11610849	1.36134984	-0.098784229	-0.312239558	-0.12822469	0.623984417	0.112827958	0.550434286	-1.567747476	0.175410116	0.513764556	0.170077843	0.421407485	0.006122797	0.396361733	0.040277083	3.351964108
Potra2n10c21037	1	turquoise	0.11475387	0.230335084	0.536297702	0.568710416	0.247743846	0.006902389	2.631747718	0.012742037	0.079102866	-0.057950338	0.316972976	0.694912903	0.774026961	0.131254182	0.950334575	0.512913414	0.04908151	-0.214873238	0.474642902	0.807917576	0.281785642	0.019100322	0.909155064	0.54490242	0.060594463	0.005466308	0.053321929	0.76399767	0.97841199	0.804557105	0.335449284	1.105929294	-0.016680166	-0.092024593	-0.14888715	0.934187919	0.648017477	0.487467359	-0.720769586	0.706576936	0.478537623	0.514066745	0.674983942	0.011569196	0.006087706	0.000296479	5.364760474
Potra2n10c21038	15	midnightblue	-0.031163012	0.101429484	0.261199298	0.87737108	0.614679117	0.21763555	0.927932364	0.530163982	-0.029642943	-0.299861132	-0.07027353	0.883311428	0.128608673	0.744201974	-1.169278324	0.36343727	0.390029038	-0.193714124	0.317312369	0.044303774	0.332969038	0.130819122	1.512505988	0.195607786	0.14899596	-0.481163019	-0.159208878	0.458252953	0.011057793	0.457431225	-1.51558988	0.194434631	0.154915982	-0.520169789	-0.368818741	0.440379506	0.0054145	0.076144089	-2.261737976	0.035570395	0.217180455	0.452135493	0.642440039	0.276525872	0.01789605	0.000711628	4.108406074
Potra2n10c21040	2	blue	-0.364198081	0.224181726	-0.496905213	0.061816964	0.260951978	0.013503717	-1.91996268	0.08229392	-0.162798012	0.146441448	-0.443883374	0.417176693	0.466081597	0.029791943	-1.340250846	0.270245709	0.418119967	-0.135889085	-0.174610841	0.029980498	0.499145914	0.414473201	0.413328756	1.019048647	-0.030993683	0.260016667	-0.241734277	0.878032496	0.190257029	0.2551163	0.01090355	1.486950598	-0.000862681	0.161654787	-0.077770524	0.996592646	0.420499461	0.717946185	0.257267	1.195458998	0.010353651	0.444287453	0.008386447	0.959122591	0.020247957	0.968976261	1.431197896
Potra2n10c21041	5	green	-0.082484172	-0.226166471	-0.160332131	0.682526637	0.256642789	0.454222037	-1.340986857	0.26988708	-0.032376619	-0.078289461	-0.107603056	0.872633	0.697904121	0.616750225	-0.612484528	0.810325848	0.001805732	0.08053891	-0.066773464	0.992867921	0.689642883	0.756557178	0.057120311	1.431674036	-0.063527126	-0.03684548	0.135492909	0.752917308	0.855224133	0.527868063	0.079140692	1.405381076	0.040052849	0.013903252	0.211507852	0.842769693	0.945126463	0.32112836	0.73736614	0.691349581	-0.302058774	-0.328493167	-0.045352836	0.1256957	0.094342215	0.833332441	-2.007723107
Potra2n10c21042	1	turquoise	0.158105262	0.535593749	0.335545148	0.430908522	0.003987725	0.108946553	3.131692585	0.002607026	0.279218739	0.538509228	0.42778397	0.158408445	0.003757656	0.037044872	3.804051319	0.000213523	-0.136012317	-0.118112931	0.316169235	0.498753163	0.557370443	0.132288634	0.148919341	1.322425919	0.266725925	0.269603274	0.079803252	0.178663382	0.173845711	0.710878884	1.803622662	0.106935721	0.223380375	-0.048954951	-0.034993619	0.262705061	0.808403813	0.871045558	0.419666559	1.012093587	0.320657471	0.034923942	0.27635528	0.10294629	0.862702045	0.19113904	1.828704411
Potra2n10c21043	7	black	0.200270233	0.449028147	0.235249967	0.316542761	0.018798868	0.268474858	2.630962818	0.012771503	0.239036521	0.47685813	0.217988287	0.229828579	0.011906553	0.306173844	2.801556308	0.007628515	0.156675016	-0.389454211	0.737621975	0.435142037	0.044645168	3.90E-05	1.82886222	0.101130377	0.023700899	0.102900794	0.259319825	0.906588879	0.6095284	0.221084191	1.08518546	0.416759284	-0.110578141	-0.074643446	0.034394903	0.582949842	0.711365619	0.873234367	-0.443222292	0.986407435	0.522460537	0.227025864	0.579770238	0.005178638	0.254791386	0.002983806	4.133510319
Potra2n10c21044	20	royalblue	-0.45656451	-0.0940397	-0.301257146	0.016671075	0.64081552	0.152559095	-2.537259374	0.016758622	-0.449457361	-0.137364536	-0.250030111	0.018671984	0.49445366	0.238663345	-2.488053677	0.019266652	0.386082428	-0.247143556	0.318838631	0.046689822	0.213934774	0.128875491	1.34152837	0.269623448	-0.242982514	-0.08548258	-0.094505801	0.221996839	0.671609607	0.66047917	-1.219804594	0.333808439	-0.253968569	-0.229405052	-0.187200219	0.201144883	0.249711431	0.381077504	-1.936769982	0.0791602	0.136527411	0.251437203	0.158558299	0.497113179	0.205826011	0.45929536	1.571369093
Potra2n10c21045	3	brown	0.108430989	-0.149640815	0.152580494	0.590331921	0.456287715	0.476607559	0.295446536	1.151479183	-0.11238853	-0.120832792	0.042582518	0.576757183	0.548264801	0.843386492	-0.560957301	0.862239969	-0.357542381	0.019430844	-0.200603584	0.067101097	0.923364205	0.3472728	-1.574439356	0.173078867	-0.29283737	-0.13437507	-0.150218508	0.138248552	0.503983782	0.483538422	-1.67100092	0.142082244	-0.351502815	0.050030437	-0.216770415	0.07219186	0.804274065	0.308950948	-1.511825832	0.195867264	-0.191045544	-0.317272058	-0.06423758	0.339800261	0.106839601	0.765545314	-1.681175511
Potra2n10c21047	3	brown	0.513836599	0.352043173	0.246276587	0.006114416	0.071724657	0.246019151	3.382058185	0.001079174	0.316135419	0.181867015	0.2032452	0.108171001	0.363933065	0.340826673	2.034044554	0.062920655	-0.229024291	0.233535129	-0.425324709	0.250519921	0.241051764	0.038266212	-1.216153797	0.335889511	-0.00721751	-0.223865655	-0.180520109	0.971498417	0.261642525	0.398601985	-1.172479624	0.361506822	-0.07504053	-0.082917244	0.012511073	0.70989535	0.680945928	0.953731445	-0.423061721	1.008375344	-0.114194647	-0.19513647	-0.162957537	0.570608312	0.329362265	0.446767387	-1.346984884
Potra2n10c21049	1	turquoise	-0.031668267	0.569382665	0.341294034	0.875397988	0.001936495	0.102643241	2.738001461	0.00927207	0.025776058	0.431546152	0.307349198	0.898450082	0.02460067	0.144028493	2.267619905	0.035028575	-0.169401007	0.029673983	0.323377643	0.398271773	0.883190066	0.123218599	0.500215134	0.925385404	-0.063976224	0.015779889	0.204375746	0.751224649	0.937733018	0.338089818	0.421977368	1.009562306	-0.099730972	-0.183897928	0.090389333	0.620647458	0.358508569	0.674457675	-0.580389782	0.842477691	-0.003775601	-0.271445373	0.331599511	0.98508818	0.170809647	0.113434409	0.118608324
Potra2n10c21050	6	red	0.072261606	-0.02876329	0.142752851	0.720205772	0.886751902	0.505775	0.515145205	0.909677334	0.286160201	0.054053413	0.065451121	0.147887188	0.788872516	0.761240321	1.183486055	0.354924855	0.194879951	-0.158680499	0.492809813	0.330010981	0.429212168	0.014417178	1.569573266	0.174771633	0.468182254	0.062473269	-0.094057642	0.013782223	0.756893682	0.661995778	1.390833949	0.246413679	0.500006593	0.073985476	-0.294750462	0.007911786	0.713804079	0.162058525	0.977116191	0.49276745	0.165717585	0.013484767	0.418516844	0.408757253	0.946775808	0.041813657	1.729250554
Potra2n10c21052	20	royalblue	-0.246864808	0.19221756	-0.058018936	0.214468571	0.336789735	0.787708999	-0.323086299	1.119944829	-0.059440612	0.23139291	-0.25526674	0.768369818	0.245518312	0.228644593	-0.198394956	1.264104095	0.24568994	-0.283332168	0.327063399	0.216728316	0.152111415	0.118759461	0.802610978	0.633299432	0.217748241	0.321641066	-0.037928236	0.275241185	0.101835232	0.860330634	1.498716418	0.200920824	0.159642125	0.031602651	-0.180122067	0.426384526	0.875654187	0.39966023	0.062929384	1.424734104	0.173934326	0.06267395	0.252918457	0.385578151	0.756136013	0.233102326	1.388521933
Potra2n10c21053	0	grey	-0.092218595	-0.322016669	0.104739226	0.647322756	0.101413328	0.626211067	-0.946164619	0.516096944	-0.120977341	-0.088222023	0.030064438	0.547782815	0.661691912	0.889091775	-0.524849791	0.899531423	0.092692306	0.157325699	-0.220663615	0.645627615	0.433213236	0.300127535	0.118761423	1.358196559	-0.029245902	-0.008814969	-0.311649749	0.884864071	0.965193552	0.138214933	-0.982883407	0.488497238	0.025353346	0.215001819	-0.188348038	0.900107176	0.281490851	0.378111321	0.187487121	1.276918081	0.015863462	-0.129208917	0.044348877	0.937403878	0.520664629	0.836973171	-0.209116895
Potra2n10c21055	8	pink	0.026804432	0.248989249	0.422144207	0.894420447	0.210423005	0.039892671	2.031011738	0.063380706	-0.141326726	-0.040628779	0.357231978	0.481963477	0.840537133	0.086580177	0.483935604	0.942647357	-0.26750863	0.021030813	-0.336934242	0.177343739	0.917074439	0.107398067	-1.680276284	0.13935536	-0.38293653	-0.328053331	-0.252825123	0.048663493	0.09481036	0.233280677	-2.84797941	0.006599666	-0.387998086	-0.37810268	-0.182004768	0.045519291	0.051823566	0.3946687	-2.828855796	0.007007211	-0.351890746	-0.19567631	-0.074609076	0.071856213	0.327999588	0.728982317	-1.835837116
Potra2n10c21056	1	turquoise	0.184196352	0.505432215	-0.18136642	0.357715531	0.007159936	0.396357184	1.647926696	0.149051572	0.127571986	0.317330855	-0.167600837	0.526005151	0.106771062	0.43374313	0.860904844	0.583935681	-0.205064711	-0.147136675	0.069273236	0.304852165	0.463944105	0.747726907	-0.840443287	0.600989831	-0.073310071	-0.242932013	-0.106614309	0.716310009	0.222095923	0.62001003	-1.217412683	0.33517086	-0.177966023	-0.410806465	-0.151949036	0.374486624	0.033287703	0.478455498	-2.194265112	0.042324534	0.189872114	-0.180340648	-0.101598923	0.342830579	0.368041456	0.63665137	-0.247592295
Potra2n10c21058	13	salmon	-0.042346603	0.092444441	0.231820401	0.833885291	0.646514367	0.275717465	0.784706376	0.648938615	-0.263325032	-0.157244738	0.032757062	0.184476875	0.433452973	0.879226617	-1.147478763	0.376775708	-0.158460648	-0.06270521	-0.548781037	0.429860072	0.756018011	0.005486699	-2.312432573	0.031130786	-0.475104808	-0.601635359	-0.382030005	0.012267427	0.000901316	0.065440648	-4.589548252	6.66E-06	-0.493764818	-0.629162213	-0.240578085	0.008857672	0.000438804	0.25746613	-4.362600116	1.93E-05	-0.233623748	-0.219833221	0.125793924	0.240868156	0.2705565	0.558078465	-0.9897697
Potra2n10c21059	1	turquoise	0.480193529	0.656026548	0.428336652	0.011244402	0.000202919	0.036774687	5.018762724	7.80E-07	0.358452984	0.378102745	0.460533784	0.066358235	0.051823522	0.023532405	3.579884581	0.000515619	-0.069228242	-0.256592113	0.108867898	0.731514935	0.196370758	0.61259039	-0.661823946	0.762126086	0.057930273	-0.079083949	0.016863371	0.774103208	0.694982419	0.937662301	-0.015685137	1.481228376	-0.150583504	-0.247342462	-0.03140413	0.453422829	0.213554424	0.884181362	-1.252234929	0.315726408	0.43420962	0.102324483	0.147331352	0.023633025	0.611543788	0.492078857	2.040872387
Potra2n10c21060	8	pink	0.631898321	0.559517763	0.493076447	0.000406984	0.002409951	0.014356206	5.436836693	8.14E-08	0.41984227	0.358782763	0.52153333	0.029241571	0.066090778	0.008957861	3.942196434	0.000121108	-0.101208788	-0.032612628	-0.195159309	0.615453272	0.871712085	0.360783537	-0.922707441	0.53423953	0.073129272	-0.255326468	-0.094068812	0.716981309	0.198664061	0.661957963	-0.797749445	0.637523856	-0.11274164	-0.503986957	-0.063879885	0.575552728	0.007354077	0.766815515	-2.101167145	0.053439445	0.191970497	-0.314139103	0.045683806	0.337423015	0.110539145	0.832132944	-0.253640911
Potra2n10c21061	0	grey	-0.012510348	-0.019401562	0.344254463	0.950617034	0.923479358	0.099504516	0.87980495	0.568447474	-0.142519934	0.108741481	0.306838328	0.478233905	0.589261932	0.144730498	0.759495308	0.67133448	0.006693003	0.045219251	0.100388539	0.973568933	0.822786794	0.640693558	0.422719382	1.008750019	-0.120562638	0.267396936	-0.073901733	0.549166139	0.177531638	0.731458801	0.240910008	1.214437298	-0.008721888	0.143721475	-0.156820396	0.965560873	0.4744933	0.464294394	-0.035603031	1.457398338	0.08491876	-0.436279582	-0.025275705	0.673657566	0.02290259	0.906675222	-1.172651799
Potra2n10c21062	1	turquoise	0.14536183	0.599181202	0.180780346	0.469411051	0.000958038	0.397910961	2.914865935	0.00533762	0.098307031	0.22129746	0.167664444	0.625669138	0.26729739	0.433566144	1.392649429	0.245588742	0.363913587	-0.220825195	0.056669775	0.062036007	0.268345779	0.792539325	0.606460467	0.81631354	0.113715267	-0.162695428	-0.208666232	0.572237486	0.41747426	0.327823226	-0.717671882	0.709439437	-0.007815287	-0.40259877	-0.241481148	0.969138891	0.037341435	0.255629568	-1.92158158	0.081987642	0.588940616	0.218572968	0.152507109	0.001229497	0.273381956	0.476822131	3.009117216
Potra2n10c21063	1	turquoise	0.03315347	0.599649752	0.362567688	0.869602314	0.000946976	0.081648681	3.123714201	0.002678757	0.008615904	0.243214913	0.409402338	0.965979121	0.221541255	0.046962331	1.919026412	0.082471487	0.084499017	-0.170642586	0.208940733	0.675183674	0.394772001	0.327172853	0.321311914	1.121961043	0.103243446	-0.257685834	-0.16236287	0.608331444	0.194403688	0.448450206	-0.905531309	0.547775972	0.038464813	-0.431548975	-0.305736415	0.848931729	0.024599628	0.146252969	-2.0772908	0.056662092	0.437440426	0.099858774	0.265139092	0.022501077	0.620197554	0.210523636	2.378866545
Potra2n10c21065	9	magenta	-0.487037309	-0.508623439	-0.151293471	0.009981441	0.006746495	0.480377831	-3.568209066	0.000539144	-0.365731061	-0.235049318	-0.219421762	0.060646981	0.237927262	0.302924885	-2.402503224	0.024424937	0.204126072	0.155198988	0.236486351	0.307119439	0.439534583	0.265893932	1.702091202	0.133107409	-0.06909242	0.064084667	0.370291763	0.732022619	0.750816097	0.074888941	1.038249706	0.448730726	0.001519704	0.111624707	0.362324232	0.993997622	0.579366384	0.081868974	1.355818264	0.262735498	-0.186057761	-0.258380478	0.151271078	0.352792415	0.19316143	0.480443562	-0.893796906
Potra2n10c21066	2	blue	-0.067062128	-0.531352957	-0.449710461	0.739624565	0.004343723	0.027465756	-3.214513308	0.001959988	0.107270809	-0.298835576	-0.488646264	0.594337442	0.129984765	0.015397125	-2.025791729	0.064179198	0.188807528	0.24876831	-0.284590057	0.345593792	0.210841308	0.177709531	0.492628001	0.933413189	0.412080696	0.253041626	-0.074125056	0.032691337	0.202850497	0.73067664	1.810315108	0.105370403	0.533575767	0.443182328	0.023295714	0.0041539	0.020598571	0.913958341	3.15571632	0.002401567	-0.154927866	0.087068656	-0.30155099	0.44034401	0.665860814	0.15213961	-1.041686258
Potra2n10c21067	1	turquoise	0.418342242	0.52253869	0.478261318	0.029884298	0.005170747	0.018080509	4.370519177	1.86E-05	0.287427302	0.4150841	0.360641413	0.146022066	0.031319601	0.083403962	3.151580426	0.002435842	-0.087582278	-0.487090587	0.465243785	0.664003094	0.009972095	0.021969135	-0.425126464	1.006116731	0.1402582	0.116484361	0.406444706	0.485315889	0.562855474	0.048735461	1.913459838	0.083533815	0.007674871	-0.142843766	0.247345428	0.969693114	0.477224274	0.243909664	0.290960707	1.156622057	0.26534097	0.235602823	0.296388641	0.181015186	0.236791845	0.159628736	2.305346054
Potra2n10c21068	1	turquoise	0.509409537	0.515443913	0.201517781	0.0066478	0.005929927	0.345033846	3.821224243	0.000199186	0.498181455	0.364942119	0.130562485	0.00817915	0.061246938	0.543128033	3.038714404	0.00356385	-0.175684867	-0.227851468	0.326554062	0.380739334	0.253021003	0.119368565	-0.264052097	1.187609662	0.262015929	-0.027967737	0.072832614	0.186749285	0.889865174	0.735206833	0.891258272	0.559185944	0.043715301	-0.271492276	0.028508017	0.828593307	0.170732835	0.894801532	-0.600388919	0.822370607	0.362917402	0.176639833	0.298002028	0.062807761	0.378114459	0.157260869	2.445224943
Potra2n10c21069	4	yellow	-0.411878228	-0.727954402	-0.487855382	0.032785518	1.68E-05	0.015589285	-5.376454113	1.14E-07	-0.304578095	-0.384271894	-0.437031977	0.122416024	0.047817838	0.032725549	-3.346220564	0.001228818	0.00958052	0.409245535	-0.099146475	0.962172766	0.034030116	0.644851868	1.013166735	0.46647079	0.0216182	0.189570561	0.255628204	0.914766522	0.343611935	0.227963476	1.324302797	0.278103753	0.231247988	0.370569922	0.367494695	0.245822429	0.057066562	0.077285848	2.847041956	0.006619132	-0.44668013	-0.162615375	-0.441220463	0.01950557	0.417706548	0.030906094	-3.143757683
Potra2n10c21070	3	brown	0.261803587	0.518009436	0.529213481	0.1871197	0.005645205	0.007833145	4.024820857	8.55E-05	0.16713695	0.262542328	0.357068268	0.404698664	0.185833213	0.08673494	2.274619466	0.034393151	-0.266645472	-0.165454186	-0.256596787	0.178799414	0.409512921	0.226144978	-1.981608664	0.071284585	-0.012647358	-0.109690022	-0.121791713	0.950076864	0.585998365	0.570767958	-0.685897669	0.739166461	-0.194421025	-0.177274235	-0.056945448	0.331173504	0.376376505	0.791551739	-1.240068405	0.322425141	-0.065206062	-0.11494552	0.112836741	0.746595137	0.568060643	0.599613231	-0.214923203
Potra2n10c21072	1	turquoise	0.207630844	0.211453002	0.31579919	0.298707064	0.289699154	0.132766869	2.113433584	0.051845511	0.133890503	0.012272874	0.357143827	0.505537052	0.951553338	0.086663485	1.436009967	0.226499258	0.033637472	-0.086120408	0.306497126	0.867715009	0.669295585	0.145200712	0.705473372	0.720773546	-0.129791759	-0.128341156	0.031667501	0.518769447	0.52349245	0.883216503	-0.663560811	0.760457169	-0.284773702	-0.24134495	-0.111456618	0.14994756	0.225224893	0.604112773	-1.859249668	0.094487636	0.456880169	0.174101611	0.307113352	0.016586475	0.385114228	0.144352275	2.7913733
Potra2n10c21073	3	brown	-0.022270964	0.538137669	0.469632933	0.912202516	0.003786333	0.020588967	3.05216874	0.003407915	-0.171670174	0.253232866	0.427986441	0.391888679	0.2024978	0.03694571	1.485474788	0.206127146	-0.033345529	-0.188382486	0.042232421	0.868853318	0.346700729	0.844658792	-0.532248834	0.891830497	-0.407580883	-0.017048568	-0.006444924	0.034836431	0.932737582	0.976156191	-1.315789677	0.282366967	-0.448995705	-0.176979653	-0.103084744	0.018808487	0.377182941	0.631703066	-2.192058766	0.042562895	0.098739138	-0.074611446	0.184915201	0.624143531	0.71148415	0.387021811	0.576761684
Potra2n10c21077	1	turquoise	-0.139159597	0.320576288	0.404645213	0.488774976	0.103038396	0.049839564	1.717149079	0.128927905	-0.031548461	0.282464851	0.564151828	0.875865782	0.153424024	0.004085654	2.477246534	0.019860062	-0.129912873	0.200523899	0.523267234	0.51837605	0.315917413	0.0086929	1.782547042	0.111990101	0.000256814	0.282238322	0.257228484	0.998985653	0.153768182	0.224964178	1.550805626	0.181422408	0.022423134	0.165702013	0.005285797	0.911604929	0.408801906	0.980443641	0.56184704	0.861330359	-0.003621732	-0.152134279	0.272495291	0.985695829	0.448730736	0.197666917	0.303979749
Potra2n10c21079	5	green	-0.022605337	-0.313848847	-0.110602077	0.910889456	0.110886636	0.606905832	-1.303652413	0.288528182	0.003805975	-0.123145368	-0.171269978	0.984968232	0.540577375	0.423597557	-0.814734385	0.62283655	0.089612055	0.014308157	0.201758054	0.656680631	0.943530852	0.344446819	0.85465381	0.589114243	-0.072378329	0.124879996	0.425759542	0.719771725	0.534844564	0.038047978	1.38443429	0.249338273	-0.025782603	0.335485857	0.431658664	0.898424425	0.087130872	0.035183381	2.183945028	0.043449432	-0.175844515	0.232446349	-0.113822369	0.380299787	0.243315123	0.596408509	-0.139017068
Potra2n10c21080	4	yellow	-0.094644187	-0.341151929	-0.398402214	0.638661228	0.081600273	0.053821795	-2.442072815	0.021904801	-0.124642547	-0.360348452	-0.332667856	0.535627612	0.064832325	0.112206112	-2.387323478	0.025457326	0.003896565	0.490499354	-0.417760531	0.984610487	0.009389124	0.042223202	0.35561826	1.083189701	-0.222712856	-0.037231047	-0.328184505	0.264171178	0.8537251	0.117426743	-1.684270685	0.138194052	-0.231210921	0.117890484	-0.151252827	0.245900254	0.558118201	0.48049714	-0.750589985	0.679349175	-0.109861703	0.039603469	-0.475311968	0.585408518	0.844512518	0.018908313	-1.60384358
Potra2n10c21081	2	blue	-0.087853831	-0.323647066	-0.467026622	0.663021697	0.099597073	0.021399772	-2.594355534	0.014215265	0.053941149	-0.053471071	-0.457294005	0.789301284	0.791097307	0.024658856	-1.336084416	0.272282525	0.082690364	0.194969886	-0.121977808	0.681773874	0.329783455	0.570175101	0.477410818	0.949604418	0.310477926	0.527588949	0.072737593	0.114981745	0.00468198	0.735540235	2.818124854	0.007245753	0.454615588	0.625361601	0.148544549	0.017201313	0.000486607	0.488480986	3.939408186	0.000122524	-0.196810882	0.000496959	-0.367038518	0.325146883	0.998037144	0.077682208	-1.616795123
Potra2n10c21086	1	turquoise	0.136142606	-0.29198002	0.048068903	0.498338086	0.139460053	0.823499814	-0.342394215	1.098081363	0.162670526	-0.511761912	0.11841765	0.417546509	0.006359697	0.581563992	-0.835356856	0.605275221	0.100633535	0.021325701	0.075117413	0.617473023	0.915915704	0.727204198	0.556864803	0.866429706	0.203249313	-0.369063623	-0.007846209	0.309246682	0.058162963	0.970973901	-0.544382477	0.879267452	0.162488384	-0.23824633	0.012527226	0.418075186	0.231418777	0.95367177	-0.194048537	1.269206815	0.331180525	0.62416479	0.035247365	0.091519569	0.000502573	0.870118179	3.201497881
Potra2n10c21087	1	turquoise	0.537194726	0.179697583	0.331584148	0.003859947	0.369780415	0.113452144	3.190276634	0.00213205	0.597087842	-0.066763315	0.339008423	0.001008845	0.740745436	0.105116134	2.75067966	0.008920765	-0.130753055	-0.025193076	0.305334465	0.515650999	0.900735565	0.146811154	0.401719254	1.031835979	0.39880101	-0.075595772	0.012474843	0.039345889	0.707841175	0.953865293	1.033991468	0.451710228	0.204628281	-0.171003551	-0.127500289	0.305905059	0.393757796	0.552707331	-0.246535141	1.207902008	0.321839327	0.453560757	0.170956215	0.101612368	0.017494036	0.424460062	2.842968788
Potra2n10c21091	1	turquoise	0.413018799	0.153632577	0.312975865	0.032257795	0.444222104	0.136456673	2.591996664	0.014313105	0.532435083	0.019389393	0.331039506	0.004250411	0.923527214	0.114082177	2.700918239	0.01037225	0.080827669	-0.101501213	0.392755841	0.688584886	0.614427593	0.057632095	1.063790772	0.431135239	0.485699208	0.085586717	0.017298823	0.010218585	0.671231602	0.936055763	1.825703423	0.101842421	0.310630902	-0.002584294	-0.141056665	0.11479352	0.989792976	0.51089588	0.535342612	0.888619448	0.491759351	0.506934981	0.344962002	0.009180985	0.006962664	0.098765019	4.140801622
Potra2n10c21092	15	midnightblue	0.458220721	0.32683998	0.228263525	0.016231122	0.096110858	0.283358576	3.037765848	0.003575086	0.613868624	0.165005419	0.092637956	0.00065994	0.410802185	0.666808603	2.796643625	0.007745468	0.283193093	-0.191023427	0.44699231	0.152321351	0.339857225	0.028532028	1.584561762	0.169598908	0.762607322	0.101970332	-0.090168477	3.76E-06	0.612783643	0.675210661	2.944275589	0.004855674	0.650195023	-0.042445716	-0.350024752	0.000241411	0.833501836	0.093592101	1.126763014	0.389764038	0.327338266	0.406191545	0.428373295	0.095575172	0.035521043	0.036756829	3.465362265
Potra2n10c21093	2	blue	0.096554705	-0.485174832	-0.421987544	0.631871329	0.010312791	0.039974173	-2.468496362	0.020352305	0.349091861	-0.207241074	-0.460405241	0.074304957	0.299635408	0.023576294	-0.903204742	0.549625863	0.177722438	0.311355282	-0.350649084	0.375151438	0.113905321	0.092968456	0.456581953	0.97195733	0.547160618	0.26797108	-0.107877448	0.003140335	0.176567257	0.615846825	2.273036364	0.034535983	0.634954958	0.349523804	0.004723718	0.000373841	0.073922932	0.982522891	3.230295975	0.001854932	-0.037274655	-0.11552993	-0.254190424	0.853555589	0.566081319	0.2306807	-1.146433521
Potra2n10c21094	1	turquoise	0.305932044	0.717154001	0.452033434	0.120679581	2.56E-05	0.026580033	4.835006812	2.00E-06	0.150744081	0.535582399	0.444784261	0.452935778	0.003988644	0.029422366	3.459523428	0.000811698	0.009558941	-0.225081817	0.192597719	0.962257908	0.258991958	0.367245032	-0.105325416	1.374176394	-0.127893006	0.038462921	0.110308621	0.52495575	0.848939074	0.607866225	0.039797144	1.45238228	-0.321660859	-0.111147808	0.014554777	0.101812967	0.58099809	0.946183322	-1.245497287	0.319423518	0.419670391	0.002977948	0.160881847	0.029314646	0.988238285	0.452655787	1.739305461
Potra2n10c21095	5	green	0.012553969	-0.366451921	-0.257521426	0.950445054	0.0601028	0.224417988	-1.786621044	0.110998137	-0.049744296	-0.121884063	-0.259653658	0.805372318	0.544763909	0.220468997	-1.216944212	0.335438164	-0.123655991	0.188872559	-0.230803193	0.538886815	0.345424617	0.277889218	-0.443431668	0.986180301	-0.1111798	0.086813709	-0.000998864	0.580888566	0.666783647	0.996304076	-0.073743643	1.411821556	-0.029372791	0.111870276	0.113385026	0.884367824	0.578526957	0.597829615	0.547856903	0.875685245	-0.329893374	-0.2568421	-0.193288473	0.092863462	0.195919952	0.365496073	-2.277831178
Potra2n10c21096	2	blue	-0.250046874	-0.618382742	-0.473012204	0.208428422	0.000586329	0.01957494	-4.214561486	3.75E-05	-0.06736223	-0.379204036	-0.418638576	0.738499379	0.051089777	0.041748031	-2.554823524	0.015936247	0.42348504	0.123113887	-0.056321849	0.027727092	0.540681683	0.793786196	1.509141998	0.196893748	0.161972893	0.161546617	0.239175743	0.419573429	0.42081461	0.260334908	1.602679875	0.163508023	0.208462277	0.294815525	0.32681325	0.296732808	0.135482334	0.119058324	2.406528254	0.024157437	-0.033606323	0.203985492	-0.282887269	0.867836449	0.307459908	0.180431357	-0.287354749
Potra2n10c21097	1	turquoise	0.119831901	0.422484437	0.114768159	0.551607585	0.028136624	0.593340161	1.960858876	0.074843232	0.160810052	0.245859833	0.044444436	0.422964013	0.216400552	0.836626497	1.313297728	0.283623966	0.217834126	-0.353130781	0.023042665	0.275047194	0.070791343	0.914889643	-0.363774259	1.074039879	0.101848501	0.194708901	-0.441765011	0.613210404	0.330443984	0.030675596	-0.420360356	1.011333336	0.102435227	0.090646373	-0.604838353	0.611156296	0.652961124	0.001742126	-1.338477836	0.271111081	0.41956044	0.232855213	0.162586755	0.029361469	0.242463538	0.447816253	2.419820019
Potra2n10c21098	1	turquoise	0.404641406	0.460051624	0.343349494	0.036297556	0.015755945	0.100456333	3.643914819	0.000402783	0.242071611	0.024842477	0.288199112	0.223788601	0.902110405	0.172034896	1.587879572	0.16847036	-0.028280667	-0.19424348	-0.010988085	0.888640381	0.331623918	0.959358927	-0.679367057	0.745357977	-0.132027662	-0.383848905	-0.42075293	0.511530296	0.048084444	0.040621063	-2.766082424	0.008510129	-0.365555829	-0.501337927	-0.526785449	0.060779841	0.007721422	0.00817524	-4.283353172	2.76E-05	0.404218655	0.324124818	0.173525199	0.036511663	0.0990695	0.417426312	2.682876414
Potra2n10c21099	1	turquoise	0.306862199	0.331111759	0.072471895	0.119497182	0.091590993	0.736472743	2.105187037	0.052912545	0.130984949	0.144085806	0.082899016	0.514900103	0.473362064	0.7001601	1.02416867	0.458633421	-0.265738458	0.127266437	-0.058401064	0.180338014	0.527004915	0.786342259	-0.574925471	0.848012554	-0.23084668	-0.018889103	-0.559847476	0.246665863	0.925494923	0.004443545	-2.446281291	0.021650751	-0.374497781	-0.037829453	-0.664645165	0.054283354	0.851399555	0.000395998	-3.414969273	0.000956838	0.231108463	0.040325386	-0.120486532	0.246115454	0.841713072	0.574933625	0.468026945
Potra2n10c21100	4	yellow	-0.540045057	-0.777542893	-0.573078285	0.003641076	1.82E-06	0.003420328	-6.509810686	1.13E-10	-0.428165208	-0.507460091	-0.533744946	0.025875094	0.006894819	0.007226521	-4.547946849	8.13E-06	0.167164092	0.333947278	-0.219260882	0.404621271	0.088680549	0.303288454	0.886038399	0.563395253	-0.108381793	0.049468029	0.147100886	0.590501535	0.806433018	0.492763818	0.230075735	1.22704938	0.07570882	0.253222418	0.315111868	0.707423185	0.202517059	0.133658442	1.849598756	0.096557103	-0.359321064	-0.015274578	-0.525847964	0.065655996	0.939723338	0.008310606	-2.712354398
Potra2n10c21101	0	grey	0.084342101	-0.028188678	0.26657437	0.675754513	0.889000396	0.207972061	0.902413819	0.550255625	0.088679634	-0.02286361	0.064574257	0.660040567	0.909875395	0.764350283	0.365768816	1.071806387	0.042846191	0.107578545	-0.056786374	0.831952833	0.593273847	0.792121578	0.28157715	1.167401644	0.250639617	-0.280980012	-0.359958557	0.207316205	0.155689924	0.084032973	-1.114737024	0.397444695	0.279279454	-0.174435213	-0.426611115	0.158314174	0.38419002	0.03762344	-0.914710786	0.540515221	-0.286962592	-0.29809888	0.239680026	0.146704129	0.13097986	0.259300936	-1.077869379
Potra2n10c21104	1	turquoise	0.307383432	0.240142069	-0.228742153	0.118838332	0.227616016	0.282322669	0.993430478	0.480750322	0.309171403	-0.035988322	-0.069737248	0.1165986	0.858558406	0.746091163	0.629598763	0.7934357	0.294366345	-0.080494944	0.066593066	0.13610691	0.689804023	0.757195582	0.823397091	0.615423326	0.354534951	-0.240207813	-0.163837416	0.069600228	0.227484891	0.444283607	-0.085056163	1.398325111	0.306528663	-0.083947009	-0.323289883	0.119920184	0.677192578	0.123326235	-0.236685789	1.21935084	0.442292378	0.401171804	-0.245293938	0.020884514	0.038084797	0.247968989	1.920343462
Potra2n10c21105	11	greenyellow	-0.191223878	-0.494132415	-0.292362145	0.339341136	0.008799457	0.165647252	-2.937619859	0.004961134	-0.313999867	-0.565384906	-0.378075214	0.110705736	0.002117701	0.068515752	-3.864985994	0.000166643	-0.138692065	0.310688071	-0.663791788	0.49025083	0.114723237	0.000405374	-1.640657686	0.15130274	-0.198354837	-0.440827981	-0.324101099	0.321289265	0.021362083	0.122333899	-2.856966985	0.006415655	-0.044815713	-0.28730908	-0.067971883	0.824343909	0.146195366	0.752320081	-1.167223998	0.364679883	-0.482556814	-0.097620421	-0.392613636	0.01079404	0.628096398	0.057730678	-2.925554923
Potra2n10c21108	2	blue	-0.261491117	-0.483644069	-0.18336237	0.187665705	0.010591954	0.391091213	-2.798460526	0.007702027	-0.157970138	-0.178802954	0.141507046	0.431307523	0.372207604	0.509533703	-0.595848032	0.826915129	0.012673597	0.159754731	-0.233939662	0.949973419	0.426054077	0.271227494	-0.143719336	1.328583152	0.075048738	0.248736572	-0.277829026	0.709864969	0.210901443	0.188686068	0.177807627	1.288311086	0.130628099	0.345497331	-0.274222578	0.516055837	0.077543049	0.194727299	0.657316981	0.76646568	-0.198539399	-0.119870262	-0.169418049	0.320830017	0.551479294	0.428702109	-1.391808046
Potra2n10c21109	0	grey	0.092364831	-0.032255571	-0.203209685	0.646799278	0.873105399	0.340912863	-0.38381215	1.051676523	0.120782405	0.108185503	-0.146261628	0.54843286	0.591178488	0.495262168	0.264971424	1.186547213	-0.416614657	0.246352688	-0.037477531	0.030638591	0.215451616	0.861974751	-0.655974034	0.767761247	0.117114805	0.131794148	-0.039398656	0.560729238	0.512284021	0.854970676	0.615575528	0.80726206	0.135497274	0.036153315	-0.0481241	0.500395679	0.857916411	0.823300253	0.367557127	1.069805232	-0.012116461	0.07288702	0.008314225	0.952170076	0.717881107	0.969243308	0.198317115
Potra2n10c21110	3	brown	0.005162193	0.153503209	0.194305461	0.979612772	0.444610436	0.362929918	0.994516015	0.479957569	-0.000635621	-0.02921157	0.170635056	0.997489467	0.884998348	0.425343884	0.38046122	1.055404617	-0.395356019	0.082651634	0.076206998	0.041237412	0.681915249	0.723397529	-0.76113395	0.669865596	-0.214766141	-0.393601278	-0.12600375	0.282031328	0.042228269	0.557416724	-2.173869896	0.044572361	-0.203057678	-0.471925539	-0.110837195	0.30971285	0.012944972	0.606136816	-2.375414806	0.026293858	-0.181066285	-0.255674321	0.180043505	0.366084953	0.198031942	0.399869282	-0.790399714
Potra2n10c21111	0	grey	-0.091936014	-0.264361057	0.05044876	0.648334773	0.182692156	0.8149054	-0.911123356	0.543345572	-0.175112574	-0.084046927	0.129768345	0.38231739	0.676828789	0.545604894	-0.40055988	1.033116283	0.142764542	0.192104435	0.061152929	0.477471173	0.337079612	0.776518086	1.142304944	0.37999093	-0.200730678	0.01003131	0.00980208	0.315408215	0.960394234	0.963742563	-0.531932104	0.892159531	-0.134736581	0.062116725	-0.005461571	0.502826508	0.758240356	0.979793444	-0.226574092	1.23113241	-0.163008169	-0.061320633	0.347846215	0.416567461	0.761249689	0.095792684	0.330945885
Potra2n10c21112	2	blue	-0.099512328	-0.6347606	-0.548451449	0.62141746	0.000375876	0.005520668	-4.119986047	5.68E-05	0.096837945	-0.519183496	-0.569735965	0.630867166	0.005518817	0.00365782	-3.132536272	0.002599545	0.192670617	0.412237879	-0.056532099	0.335630309	0.03261837	0.793032659	1.675254384	0.140826497	0.356434304	0.142109012	-0.041568191	0.068013699	0.479516636	0.847073725	1.376564104	0.252970583	0.469637575	0.360234728	-0.054692778	0.01345154	0.064923104	0.799630804	2.411601417	0.023823951	-0.196568458	0.335930396	-0.234514077	0.325755144	0.086686968	0.270018583	-0.213122101
Potra2n10c21113	2	blue	-0.233418369	-0.48399941	-0.510405365	0.241293816	0.010526596	0.01082254	-3.736602983	0.000279785	-0.03058351	-0.143208695	-0.484556676	0.879634997	0.476087825	0.016412031	-1.936911583	0.079134228	0.11493526	0.25332238	-0.015335742	0.568095423	0.202332858	0.943300095	1.039282228	0.448010247	0.233546604	0.325894368	0.021342568	0.241027983	0.097133639	0.921149308	1.721050543	0.127862479	0.323905433	0.458028816	0.055462323	0.099311503	0.016281604	0.79686859	2.548712224	0.016218222	-0.207385608	-0.193886062	-0.128851398	0.299290951	0.332531772	0.548471246	-1.525240474
Potra2n10c21114	4	yellow	-0.010008717	-0.331112649	-0.143692267	0.960483366	0.091590069	0.502949706	-1.413991814	0.236046459	0.111864329	-0.126121009	-0.138040697	0.57854728	0.530760857	0.520063029	-0.417965229	1.01395881	0.020872772	0.396431662	-0.210662976	0.917695519	0.040639217	0.323110154	0.691840937	0.733555838	0.347971413	0.314327642	0.174423728	0.075302972	0.110313861	0.414981355	2.464674859	0.020570645	0.488059719	0.349172254	0.232771349	0.009803358	0.07423374	0.273696945	3.23445178	0.001828147	-0.246870037	-0.250611167	-0.494800042	0.214458549	0.207369496	0.013967142	-2.935696215
Potra2n10c21115	3	brown	0.308038742	0.195562207	0.324988517	0.118013804	0.328287324	0.121255005	2.404163294	0.024314296	0.440675762	0.150413663	0.380176486	0.021412233	0.453938279	0.066868429	2.887084745	0.005832442	-0.109953369	0.121076154	0.014235679	0.585093686	0.547453442	0.947361584	0.071096321	1.414981645	0.224142746	-0.135353659	0.122258108	0.261037076	0.500854158	0.56928264	0.597814965	0.824945106	0.132449465	-0.163032843	0.065229376	0.510170206	0.416495966	0.762026447	0.086628641	1.396450049	-0.058605179	-0.045285086	0.30281875	0.77153975	0.82253282	0.15033914	0.546390103
Potra2n10c21118	11	greenyellow	0.438552568	0.195311522	0.198618821	0.02212181	0.32892002	0.352163165	2.474296562	0.020024824	0.383738079	0.109209215	0.076861013	0.048154489	0.587651655	0.721115654	1.692580043	0.135803149	-0.008440723	0.124494607	-0.436478302	0.966670461	0.536115754	0.032972308	-0.930110997	0.528470426	0.388096889	-0.049157908	-0.213784948	0.045459555	0.807624091	0.315823927	0.452267252	0.976614697	0.398789749	-0.154913439	-0.131640602	0.039351958	0.440387103	0.539773826	0.409420747	1.023346375	0.020012212	-0.363246358	-0.094246436	0.921078203	0.062552096	0.661356724	-1.296959486
Potra2n10c21119	0	grey	0.252527752	-0.016671729	0.369390115	0.203800293	0.934221138	0.075655347	1.746912095	0.120978881	0.21143945	0.051672194	0.238999711	0.289730787	0.797979804	0.260696464	1.42899664	0.229507799	0.081934439	0.435909874	0.44025768	0.684535044	0.023031683	0.031317003	2.865331843	0.006248587	0.351927335	0.285587563	0.093756495	0.071824617	0.148735667	0.663015607	2.163930904	0.045704479	0.274976895	0.372440873	-0.231881074	0.165093755	0.055727274	0.27558827	1.304640696	0.288022836	0.206839454	0.08321839	0.176847762	0.300593864	0.679847518	0.40842481	1.330616757
Potra2n10c21122	4	yellow	-0.547455816	-0.676316889	-0.593862793	0.003120901	0.000107643	0.002216745	-5.999595779	2.97E-09	-0.516813424	-0.607930328	-0.563782356	0.005776465	0.000768958	0.004115389	-5.416842487	9.10E-08	0.169640866	0.384101669	-0.291995794	0.397594292	0.047924989	0.166202615	0.84880247	0.593986823	-0.188458467	0.028429151	-0.135578333	0.346502696	0.888059306	0.527605476	-0.837946861	0.603090823	-0.017152732	0.261523047	-0.020439516	0.932327542	0.187609861	0.924476168	0.668027519	0.75617404	-0.30935974	0.216811834	-0.401296529	0.1163645	0.277361974	0.051945988	-1.438744546
Potra2n10c21126	4	yellow	-0.484700167	-0.583309906	-0.513600259	0.01039869	0.001405373	0.010257082	-4.991302542	9.00E-07	-0.399614011	-0.51391215	-0.492426692	0.038909738	0.006105637	0.01450516	-4.321728323	2.32E-05	0.186733011	-0.062081653	-0.291326773	0.351016485	0.758372862	0.167220161	-0.446439162	0.982920074	-0.14132743	0.030871614	-0.110927609	0.481961272	0.878509356	0.605841201	-0.623214075	0.799715781	-0.010057113	0.077706421	0.052939596	0.960292436	0.70005091	0.805932358	0.339234154	1.101650012	-0.149322184	0.33171964	-0.513861121	0.457258208	0.090961066	0.010212012	-0.977117871
Potra2n10c21128	11	greenyellow	-0.278860274	-0.279577026	-0.173390138	0.158965838	0.157852716	0.417794503	-2.130374666	0.04971104	-0.323806173	-0.293851542	-0.232457991	0.099421141	0.136825296	0.274361707	-2.484901557	0.01943809	0.027176813	0.351325203	-0.458031941	0.892961913	0.072345937	0.024398539	-0.202193982	1.259647617	-0.25456216	-0.022940563	-0.213946185	0.200057824	0.909573279	0.315450369	-1.406073458	0.239553469	-0.154642809	0.141266981	-0.131822777	0.441195901	0.482150608	0.539208005	-0.39854488	1.035342875	-0.395082343	-0.073216635	-0.307619535	0.041390722	0.716656908	0.143657997	-2.278760649
Potra2n10c21132	2	blue	-0.463913813	-0.595795934	-0.560849558	0.014791159	0.001041354	0.004357954	-5.149106991	3.93E-07	-0.224102254	-0.241071585	-0.530999166	0.261125495	0.225766812	0.007589226	-2.969867451	0.004468924	0.299472159	0.159874951	0.225459112	0.129129341	0.425701442	0.289476283	1.978563439	0.071797769	0.219972669	0.445471802	0.323446078	0.270245019	0.019877646	0.123134713	2.93693059	0.004972174	0.396170258	0.54966526	0.312812976	0.040783952	0.002978687	0.136671774	3.870036416	0.000163229	-0.149328308	0.151230715	-0.194148847	0.457239544	0.451461446	0.363324416	-0.526898369
Potra2n10c21135	6	red	0.010208855	0.134702098	0.177229505	0.959693802	0.502936838	0.407397525	0.90576238	0.547592456	0.154397609	0.077788204	0.221495739	0.441929392	0.699749647	0.298262118	1.284232082	0.298591144	0.302620204	0.099676083	0.618718919	0.124959323	0.620840725	0.001268364	3.148218873	0.00246403	0.1262482	0.220950858	0.019636429	0.530343158	0.26806656	0.927435791	1.068109399	0.42820675	0.088639721	0.014252211	-0.24402021	0.660184537	0.943751306	0.250511329	-0.376715988	1.05957702	0.491506591	0.185542095	0.364074423	0.009222426	0.354152218	0.08029523	3.128401971
[truncated: 20,938 more rows]
[truncated: 137 more columns]
