# Supplementary material for: Salicylic acid metabolism and signalling coordinate senescence initiation in aspen in nature
Source: Nat Commun. 2023 Jul 18;14:4288. doi: 10.1038/s41467-023-39564-5 (PMC10354028; doi:10.1038/s41467-023-39564-5)
Supplement: Supplementary file 5 — Supplementary Data 1-16 [file 41467_2023_39564_MOESM5_ESM.zip › Supplementary_Data_1-16/Supplementary_Data_9.txt]

Potra-ID	Module number	ModuleColor	GS.set1.CCI	GS.set2.CCI	GS.set3.CCI	p.GS.set1.CCI	p.GS.set2.CCI	p.GS.set3.CCI	Z.GS.meta.CCI	p.GS.metaCCI	GS.set1.Soluble.carbohydrates.mg.g.FW	GS.set2.Soluble.carbohydrates.mg.g.FW	GS.set3.Soluble.carbohydrates.mg.g.FW	p.GS.set1.Soluble.carbohydrates.mg.g.FW	p.GS.set2.Soluble.carbohydrates.mg.g.FW	p.GS.set3.Soluble.carbohydrates.mg.g.FW	Z.GS.meta.Soluble.carbohydrates.mg.g.FW	p.GS.metaSoluble.carbohydrates.mg.g.FW	GS.set1.Starch.mg.g.FW	GS.set2.Starch.mg.g.FW	GS.set3.Starch.mg.g.FW	p.GS.set1.Starch.mg.g.FW	p.GS.set2.Starch.mg.g.FW	p.GS.set3.Starch.mg.g.FW	Z.GS.meta.Starch.mg.g.FW	p.GS.metaStarch.mg.g.FW	GS.set1.Soluble.protein.mg.g.FW	GS.set2.Soluble.protein.mg.g.FW	GS.set3.Soluble.protein.mg.g.FW	p.GS.set1.Soluble.protein.mg.g.FW	p.GS.set2.Soluble.protein.mg.g.FW	p.GS.set3.Soluble.protein.mg.g.FW	Z.GS.meta.Soluble.protein.mg.g.FW	p.GS.metaSoluble.protein.mg.g.FW	GS.set1.APX.nkat.g.FW	GS.set2.APX.nkat.g.FW	GS.set3.APX.nkat.g.FW	p.GS.set1.APX.nkat.g.FW	p.GS.set2.APX.nkat.g.FW	p.GS.set3.APX.nkat.g.FW	Z.GS.meta.APX.nkat.g.FW	p.GS.metaAPX.nkat.g.FW	GS.set1.APX.nkat.mg.protein	GS.set2.APX.nkat.mg.protein	GS.set3.APX.nkat.mg.protein	p.GS.set1.APX.nkat.mg.protein	p.GS.set2.APX.nkat.mg.protein	p.GS.set3.APX.nkat.mg.protein	Z.GS.meta.APX.nkat.mg.protein
Potra2c131s34685	0	grey	0.372673924	0.110194659	0.086526191	0.055562184	0.584265318	0.687671779	1.684537523	0.138116751	-0.207478819	-0.138817209	0.292215857	0.309139343	0.489855568	0.176049978	-0.202481256	1.259310765	0.088593943	0.092757949	-0.250766976	0.666924293	0.645392853	0.24844779	-0.158142434	1.311516846	-0.076395304	0.083196003	0.37225965	0.70488673	0.679929154	0.073236707	1.078709175	0.421076092	0.036159908	0.224171693	-0.230766638	0.857890758	0.260973878	0.277967465	0.126356713	1.349174348	0.062705412	0.191552786	-0.268478	0.756017248	0.338495338	0.204620159	-0.004172918
Potra2c131s34686	3	brown	-0.143396749	0.172650216	-0.102222301	0.475502739	0.389149972	0.634573451	-0.191172338	1.272585862	-0.11373	0.36184553	0.304968257	0.580132682	0.063646445	0.157073016	1.604407169	0.162936498	-0.22269681	-0.155315317	-0.164193285	0.274177557	0.43918753	0.454078021	-1.531013575	0.188649056	-0.072800257	0.031983916	0.328027272	0.718203459	0.874165703	0.117612994	0.80422506	0.631900513	-0.250739592	-0.073985743	-0.232938148	0.207129012	0.71380309	0.273343513	-1.596155561	0.1656811	0.022106191	-0.069500048	-0.183751536	0.912849653	0.730499297	0.39006909	-0.640446076
Potra2c131s34687	1	turquoise	0.204965912	0.253847583	0.37471837	0.305090322	0.201366944	0.071211494	2.416048694	0.023534944	-0.474004011	0.128609593	-0.441598478	0.014433721	0.52261689	0.03489657	-2.338591112	0.029034908	0.271363318	-0.013622696	-0.153426794	0.179933797	0.946232178	0.484595098	0.338762229	1.102183286	-0.13810324	0.145469389	0.063761468	0.492112763	0.469078797	0.767236151	0.194602038	1.268556761	-0.184460013	0.254020078	0.018430742	0.357015736	0.201050394	0.931880859	0.260965626	1.191178523	0.072087101	0.274028794	0.063314194	0.72085484	0.166614839	0.768825516	1.191940889
Potra2c499s35820	3	brown	0.069655679	0.018616889	0.159770975	0.729917959	0.926565753	0.455823809	0.691554089	0.733826103	-0.096609184	0.214310814	-0.080708392	0.638722509	0.283077392	0.7143078	0.140296716	1.332638339	0.006293816	-0.169176294	-0.087919253	0.975657004	0.398907065	0.689962312	-0.708523513	0.717930324	-0.118950269	0.303271832	-0.119567537	0.554559827	0.124108605	0.577874722	0.233536414	1.223017345	-0.193359228	0.00280678	-0.108419616	0.333872695	0.988914288	0.614063391	-0.85195453	0.591358995	-0.123335096	0.052483886	-0.321178234	0.539948936	0.794872417	0.125936726	-1.107873221
Potra2c499s35826	1	turquoise	-0.018048259	0.223944109	0.530233013	0.928803027	0.261471009	0.007693094	2.204507109	0.041233051	0.084198392	0.100700804	0.151579102	0.682582334	0.617236696	0.489933639	0.934556148	0.525025631	0.235420492	-0.187117872	-0.24075889	0.246970809	0.350006672	0.268455484	-0.517748109	0.906951042	-0.290455518	0.101961973	0.190208873	0.141633199	0.612812921	0.373330769	-0.046518848	1.444345068	0.396795481	0.283584395	-0.047638057	0.040438455	0.151731201	0.825057872	1.924577382	0.081423377	0.282797993	0.335296744	-0.020798468	0.15291889	0.087320236	0.923153632	1.789760526
Potra2c499s35830	1	turquoise	0.236033346	0.073913374	0.424931318	0.235911192	0.71407146	0.038464498	2.136834014	0.048917242	0.104635903	0.071367283	-0.09661942	0.610962157	0.72353419	0.660981484	0.24698182	1.207383441	0.374432898	-0.065986784	-0.330903943	0.059489652	0.74366068	0.123004911	0.01269335	1.484808666	-0.101316712	0.354276042	-0.023111334	0.615074647	0.069818684	0.91463691	0.71295642	0.713809087	-0.261162961	0.086667138	-0.160310274	0.188240308	0.667314406	0.454284372	-0.958874419	0.50643302	-0.19457673	0.23499085	0.082913543	0.330778806	0.238047409	0.700109929	0.34737626
Potra2n1022s36932	9	magenta	0.021991166	0.204289534	-0.076161211	0.913301435	0.306723846	0.723557367	0.454996425	0.973667716	-0.127946552	-0.283470486	-0.097807819	0.533360362	0.151902827	0.657058043	-1.464835805	0.214448581	-0.186682989	-0.116822879	0.19925049	0.361164471	0.561713334	0.362048005	-0.338755546	1.102190839	-0.097110864	0.176724808	-0.257269847	0.629900197	0.377881402	0.224887003	-0.478349413	0.948602298	-0.443479089	0.387436611	0.137937941	0.020503936	0.045859941	0.520376743	0.180290362	1.285386933	-0.197040431	0.2389404	0.131392969	0.324571566	0.230021625	0.540543401	0.484895628
Potra2n1028s36937	1	turquoise	-0.099608204	0.072984387	0.331284574	0.621079761	0.717519413	0.11379837	0.854851189	0.588950303	0.392248676	0.291368102	0.088483155	0.047483376	0.140329417	0.688070563	2.273174023	0.034523543	0.489683922	0.52835812	0.125293114	0.011111695	0.004611097	0.568930074	3.545296082	0.000588258	-0.176090504	0.177135707	0.021639266	0.379623096	0.376755609	0.920056546	0.061722943	1.426175203	-0.0528651	0.200600132	0.119254413	0.793414073	0.315729629	0.578878325	0.758779109	0.671977057	0.156802169	0.11738967	-0.030847911	0.434764756	0.559803371	0.886219595	0.713295665
Potra2n1041s36943	1	turquoise	0.089847562	0.315402307	0.070305447	0.655833018	0.109036241	0.744089583	1.393391833	0.245252001	0.057688761	0.396073539	-0.082076572	0.779537189	0.040837608	0.709666912	1.155206517	0.3720088	0.358106988	0.164531622	0.218315978	0.072446715	0.41216581	0.316943792	2.126224485	0.050226858	-0.090394251	0.025461604	0.059475794	0.653867036	0.899682748	0.782501612	-0.026891233	1.467819729	-0.069394124	0.229790466	0.0603887	0.730895044	0.248894806	0.779243122	0.638494667	0.784727586	0.048099833	0.136606475	-0.070035806	0.811690959	0.496861689	0.745039242	0.34582041
Potra2n1048s36945	2	blue	0.271576656	-0.63592552	-0.347650098	0.170594706	0.000363824	0.095992659	-2.347056906	0.028383547	-0.013187203	-0.326911509	0.017683883	0.949020106	0.096033822	0.936169362	-0.970175205	0.497938752	-0.223508938	0.213380748	-0.172959674	0.272385964	0.285221771	0.429993208	-0.479698267	0.947162941	-0.081589502	-0.056099045	-0.271681912	0.685796315	0.781070241	0.199061582	-1.152833496	0.373468099	0.076680719	0.038676897	0.285432203	0.703833066	0.848108273	0.176373958	1.128535066	0.388641024	0.093933837	0.209340137	0.137783116	0.64119309	0.294657219	0.520849594	1.260852467
Potra2n1048s36946	1	turquoise	-0.165938624	-0.037185422	0.432666332	0.408123715	0.853902459	0.034711643	0.663388016	0.760623119	0.133512033	0.097266622	-0.119803392	0.515550188	0.629348604	0.58610886	0.343072608	1.097315756	-0.024848196	0.595025649	-0.073753949	0.90409628	0.001061165	0.738045911	1.712824834	0.130117155	0.100982275	0.112718377	-0.031307436	0.616248249	0.575632042	0.884535641	0.534477661	0.889516651	0.187033134	0.480168202	0.034033725	0.350228863	0.011249312	0.874555213	2.148905308	0.04746286	0.241466201	0.304176813	0.130907057	0.224984804	0.122934171	0.542054961	1.97441338
Potra2n1049s36950	2	blue	-0.201492687	-0.334586949	-0.603234355	0.313536123	0.088033752	0.001805532	-3.485051973	0.000738062	-0.154076702	0.087745462	-0.011594374	0.452348034	0.663413278	0.95812605	-0.216018008	1.243460566	-0.084432563	0.484173997	-0.007066051	0.681744856	0.010494607	0.9744736	1.267346551	0.307547103	-0.123981839	0.249317043	-0.398201805	0.537809306	0.209803434	0.0539536	-0.765999598	0.665514812	-0.001536764	-0.207692654	0.08353824	0.993930241	0.298560013	0.697953669	-0.386093342	1.049141311	0.174251054	-0.216694537	0.1465811	0.384700054	0.277628364	0.494310405	0.272409221
Potra2n1055s36952	3	brown	-0.128860155	0.370211279	0.402240542	0.52180027	0.057326135	0.051345295	1.902398267	0.085678661	0.347905131	0.471293812	-0.096134341	0.081577103	0.013083232	0.662585441	2.248992692	0.036769442	0.272739133	0.001641027	0.089613981	0.177649549	0.99351844	0.684282385	1.033923786	0.451757692	-0.112501484	0.056385244	0.431301098	0.576371774	0.779980275	0.035351991	1.086530283	0.415866676	0.219753426	-0.030228177	-0.053085146	0.270734839	0.88102362	0.805408746	0.413713272	1.018626159	0.148356254	0.037585472	-0.037445711	0.460206893	0.852347576	0.862090848	0.438551916
Potra2n1055s36953	4	yellow	0.039222817	-0.223724239	-0.223676688	0.84598935	0.261951872	0.293407213	-1.159797976	0.369196602	-0.029783904	-0.140896523	0.253424115	0.885159898	0.483311778	0.243302731	0.191707233	1.27195731	-0.120758793	-0.214646551	0.225828984	0.556783867	0.282305834	0.30015437	-0.364684833	1.073020022	-0.068787137	-0.251252218	-0.328957202	0.733164123	0.206170981	0.116514572	-1.865271349	0.093215069	-0.044941255	-0.198943776	0.237691809	0.823859414	0.319825207	0.263392907	-0.055662087	1.433416504	-0.220786546	-0.159386344	0.238803451	0.268431694	0.427135649	0.261099947	-0.452677328
Potra2n106s34546	0	grey	0.205341485	-0.047177519	-0.01597731	0.304185618	0.815239901	0.940932015	0.421757166	1.00980341	-0.285051366	-0.287442431	0.266188243	0.158102938	0.145999899	0.219558736	-0.961399814	0.504526766	-0.203906432	-0.177751834	-0.172869968	0.317728652	0.375071172	0.430236128	-1.56557793	0.17617119	0.058015067	0.152757214	0.115874303	0.773781011	0.446853265	0.589760142	0.927319193	0.530641248	0.14507097	0.230878356	0.157805445	0.470310148	0.246599221	0.461457474	1.53142429	0.188496847	0.189366738	0.180901676	-0.022957996	0.344140663	0.366528245	0.915201278	1.01918111
Potra2n10c20098	1	turquoise	0.138434999	0.451685098	0.580495504	0.491063266	0.018024657	0.002939468	3.603505081	0.000470932	0.230334786	0.512575642	0.0331175	0.257624663	0.006262522	0.880757169	2.385568263	0.025579136	0.187942188	0.050843877	-0.152606015	0.357876016	0.801153939	0.486962962	0.277939632	1.17158805	-0.181627893	0.170075596	0.171922229	0.364574904	0.396368064	0.421807641	0.435824438	0.994446168	0.107519199	0.02290678	-0.074880141	0.593478895	0.909705909	0.728033986	0.174566696	1.292130179	0.139278155	0.005367615	-0.121559845	0.488401083	0.97880167	0.571507018	0.089365404
Potra2n10c20099	1	turquoise	-0.130665876	0.380797598	0.536742701	0.515933431	0.050042526	0.006847147	2.401836001	0.02446953	0.318613264	0.232768635	0.136301348	0.112653664	0.242643699	0.535172227	1.981041221	0.071379977	0.423917198	0.148531126	0.003084045	0.03091184	0.459672323	0.988857336	1.719871426	0.128183723	0.017413609	0.394217801	0.119807127	0.93130068	0.041878004	0.577107318	1.579431105	0.171355811	-0.044537519	0.19474016	0.011565257	0.825417742	0.330364828	0.957226024	0.472105525	0.955277203	-0.029153623	0.140999686	-0.187606325	0.885224992	0.482988281	0.380026533	-0.188551866
Potra2n10c20100	15	midnightblue	0.025829458	0.21527371	0.497037478	0.898240773	0.28086815	0.013475028	2.182749722	0.043581369	0.203443915	0.089079434	0.157878131	0.318851306	0.658599114	0.471854829	1.262631551	0.310082435	0.440536871	0.261086423	-0.029379438	0.024294497	0.188374501	0.894138294	2.031354406	0.063328584	-0.066477423	0.231851883	0.33448296	0.741818326	0.244556795	0.11014165	1.431536179	0.228414909	0.058193147	0.21000438	-0.100618387	0.773104471	0.293092785	0.639925192	0.510164034	0.914904821	0.177547376	0.226951884	-0.281071682	0.375629656	0.254950416	0.183365053	0.402591101
Potra2n10c20102	25	orange	-0.018815693	-0.068213162	0.350253993	0.925783687	0.73531181	0.093362752	0.738866932	0.689981706	-0.187463417	0.289695352	-0.003584175	0.359124265	0.142725874	0.987050499	0.314871456	1.129288882	-0.125269737	-0.024370367	-0.212333117	0.542028818	0.903962173	0.330713361	-0.997011787	0.478138183	-0.297007503	-0.13721635	0.177561181	0.132464215	0.494923921	0.406506139	-0.796657438	0.638475014	-0.038752137	-0.333014888	0.186125465	0.847816176	0.089629751	0.383866874	-0.601387035	0.821373348	0.213248223	-0.304854628	0.281078837	0.285528159	0.12205989	0.183353427	0.498475854
Potra2n10c20103	3	brown	0.082592144	0.65304929	0.649862431	0.682132419	0.000221836	0.000588021	4.59123089	6.61E-06	0.379837208	0.497973576	0.016791132	0.055622695	0.008210078	0.939385876	2.753351832	0.00884827	0.258194103	-0.267881104	-0.311496822	0.202836119	0.176718146	0.147935247	-0.897917508	0.553844295	0.076832814	0.22462176	0.438772888	0.703271796	0.259992569	0.031959229	2.156599361	0.046555342	0.017398728	-0.113434427	-0.261660435	0.931359251	0.573192883	0.216794937	-1.00409125	0.473001949	-0.095067019	-0.125082256	-0.025498261	0.637156025	0.534177989	0.905857024	-0.707313058
Potra2n10c20104	1	turquoise	0.087095934	0.348697739	0.455987787	0.665762101	0.07465485	0.025125119	2.635702489	0.012594497	0.151390258	0.395254555	0.059257585	0.460363668	0.041294199	0.788255253	1.795175533	0.108938606	0.232847673	0.290876022	-0.071627133	0.252323829	0.141031357	0.745353126	1.34571379	0.267592256	-0.047305034	0.403517445	0.281502769	0.81474903	0.036869024	0.18266553	1.881882151	0.089778028	0.124906698	0.038375528	-0.195072051	0.534756541	0.849278438	0.361002543	-0.061812939	1.426067699	0.169969522	0.082938317	-0.045267824	0.396667068	0.680869044	0.833640598	0.612772239
Potra2n10c20105	3	brown	0.075611395	0.593790378	0.61514271	0.707783406	0.001093619	0.001378366	4.133844196	5.35E-05	0.348909474	0.475361153	0.23846947	0.080641318	0.012214105	0.273172334	3.16580903	0.002319784	0.192703907	-0.151478339	0.056272821	0.345600852	0.450712211	0.79870242	0.260319811	1.191925639	0.139023357	0.152311979	0.494503292	0.489204812	0.448194737	0.014033503	2.314830137	0.030933345	0.013667682	-0.063740633	-0.082783806	0.946054872	0.752112458	0.700558022	-0.36948934	1.067644527	-0.171380699	0.017881947	-0.165502535	0.392699705	0.929457483	0.439603319	-0.900381732
Potra2n10c20106	2	blue	-0.083763604	-0.36277342	-0.529385898	0.677860518	0.062919918	0.007809312	-2.935366451	0.00499731	-0.250685111	-0.395904304	-0.082116041	0.216747568	0.040931627	0.709533183	-2.151153916	0.04719608	0.085198178	0.452158346	0.197143277	0.679009312	0.017889545	0.367250968	2.177105335	0.044209064	-0.288722403	-0.178898285	-0.466506413	0.144133248	0.371948524	0.021564657	-2.74907338	0.008964601	0.008585235	0.278643257	0.364642055	0.966100151	0.159303965	0.079789762	1.886084902	0.088925272	0.312737183	0.274281274	0.241262945	0.112224998	0.166208811	0.256072549	2.413151017
Potra2n10c20107	4	yellow	0.023502215	-0.346911651	-0.288995139	0.90736862	0.076256351	0.170800445	-1.782491448	0.112003687	-0.266569674	1.70E-07	-0.158390009	0.188051931	0.999999328	0.470400827	-1.195252367	0.347982666	-0.41101251	-0.082549488	-0.006316599	0.036989101	0.68228815	0.977180299	-1.491094549	0.20390501	-0.160706145	-0.419183241	-0.300236543	0.423267711	0.029522561	0.154022441	-2.596376516	0.014131914	0.211471851	-0.152150269	0.000160388	0.289655163	0.448682491	0.999406541	0.177596201	1.288560162	0.261276921	-0.090773332	0.280003339	0.188040625	0.652505119	0.185106593	1.288436826
Potra2n10c20108	5	green	0.015052161	0.179413268	-0.074385026	0.940599505	0.37055078	0.729766455	0.365235261	1.072403699	0.033877275	-0.143647393	0.026765799	0.869501224	0.474723495	0.90351115	-0.250873704	1.202867634	-0.037348643	-0.465610884	0.054780885	0.856259138	0.014382948	0.803937106	-1.416831518	0.234798289	0.20681219	-0.224361391	-0.021469712	0.300658999	0.260559977	0.92068101	-0.111280414	1.367090979	-0.318517053	-0.027827364	0.28776166	0.105395303	0.890414669	0.172715916	-0.231059497	1.225902871	-0.465871263	-0.260506163	0.139241976	0.014321149	0.18939402	0.516402271	-1.847407556
Potra2n10c20111	1	turquoise	-0.061392514	0.366299344	0.212012628	0.760977831	0.060217663	0.319947858	1.514449953	0.194867637	0.214971617	0.277150812	0.130948057	0.291595583	0.161643124	0.551471242	1.787673037	0.110743161	0.206998015	0.067993186	0.282847259	0.310286924	0.736135426	0.190962358	1.559961863	0.178153341	-0.152700515	0.034138157	0.384089145	0.447023978	0.865763395	0.063881998	0.75063597	0.679307651	-0.149559231	0.248201233	0.192316772	0.4565361	0.211917529	0.367957765	0.824137213	0.614792396	-0.150590329	0.30589163	-0.039205972	0.453402122	0.120731149	0.855672694	0.36795942
Potra2n10c20112	10	purple	-0.122226657	-0.365733341	-0.509296559	0.543625275	0.060645254	0.011024702	-2.982953477	0.004282221	0.094201199	-0.200117999	0.272703565	0.647146009	0.316918422	0.208054573	0.421874601	1.009674825	0.089396437	0.230905923	0.518474828	0.664079979	0.246541231	0.011256726	2.451663665	0.021329626	-0.120626352	-0.293876573	-0.303036347	0.548953503	0.136790303	0.150031634	-2.071269851	0.057500378	-0.283260546	-0.001134477	0.409748207	0.152219504	0.995519136	0.046758318	0.334856406	1.106600112	-0.074385733	0.132969924	0.094304861	0.712320384	0.50849445	0.661159009	0.427147112
Potra2n10c20116	5	green	-0.069908222	-0.20021497	-0.39013316	0.728974933	0.316679099	0.059471303	-1.903607378	0.085442006	-0.240460143	-0.204067461	-0.085428539	0.236702445	0.307261361	0.698339377	-1.517761766	0.1936117	-0.310672012	-0.42453247	-0.263477305	0.122412952	0.027303572	0.224467642	-2.930975034	0.005068499	0.142519861	-0.034617976	-0.310340342	0.478234132	0.863893833	0.139966905	-0.554794849	0.868552486	-0.197105014	-0.112279223	-0.047917386	0.324409813	0.577130252	0.824047665	-1.031893348	0.453183124	-0.30421636	-0.233905781	0.002462765	0.122883035	0.240284437	0.990887615	-1.588193913
Potra2n10c20118	24	darkgrey	-0.150091614	-0.104406589	0.03061148	0.454916518	0.604275697	0.887086197	-0.656151454	0.767590021	-0.136893107	0.044194475	-0.109384571	0.50487341	0.826742319	0.619308461	-0.552543717	0.870863836	0.112602671	0.088783828	0.292053578	0.58391709	0.659664788	0.176301223	1.372686427	0.254774776	-0.251338525	-0.099909272	-0.155017562	0.206009981	0.620019825	0.469509801	-1.454016439	0.218912623	0.070624035	-0.093211869	0.144754324	0.726304095	0.643770381	0.499764935	0.329120584	1.11309682	0.387516375	-0.144797771	0.264267078	0.045811426	0.471155461	0.212084102	1.49239735
Potra2n10c20120	1	turquoise	0.150444596	0.302355679	0.516815001	0.453844377	0.125305882	0.009712991	2.887543265	0.005823948	0.264296161	0.324167685	0.186138232	0.191989228	0.099022266	0.395117363	2.234807093	0.038145024	0.419635738	0.341249181	0.10804408	0.032832022	0.081507738	0.62363452	2.578247954	0.014895407	-0.052075464	0.311583492	0.38160469	0.796435592	0.113626555	0.065766188	1.868378954	0.092563903	0.036560422	0.052427605	0.050789125	0.856332721	0.795087779	0.813677906	0.394728305	1.039565117	0.13723704	0.11284072	-0.019947868	0.494858247	0.575214967	0.926287931	0.671794929
Potra2n10c20122	0	grey	0.130387215	-0.123471281	0.249986232	0.516836707	0.539498062	0.238748492	0.711912981	0.714777995	-0.297050217	-0.097514166	-0.142556949	0.140569826	0.628472363	0.516416061	-1.528447514	0.189602198	-0.027241147	-0.301416768	-0.073272467	0.894908447	0.126541643	0.73969827	-1.16928004	0.363436234	0.125052739	-0.082463975	0.144960247	0.534275242	0.682600389	0.499148595	0.519640023	0.904971746	0.182114771	0.119402334	0.052011616	0.363268753	0.553045132	0.809272622	1.018962887	0.462330879	0.054860444	0.057217924	0.385889199	0.785791987	0.776811392	0.062542945	1.425937569
Potra2n10c20123	1	turquoise	0.068582269	0.213238814	-0.102990291	0.733930469	0.285549922	0.632017172	0.543560457	0.880115966	0.020789417	0.303189786	0.146825546	0.919707035	0.124215484	0.503801572	1.353737483	0.263730218	0.430857675	0.252989058	-0.089094489	0.027991563	0.20294752	0.686021735	1.813937767	0.104530961	-0.165939525	0.208107272	-0.005203769	0.408121135	0.297574771	0.980747074	0.112070074	1.366151768	0.416281199	-0.063684346	0.07600999	0.030785934	0.752324617	0.724085346	1.30150939	0.289626229	0.39353633	0.187390776	0.056139969	0.042265303	0.349291665	0.794438195	1.900430818
Potra2n10c20126	1	turquoise	0.113560622	0.2908107	0.453554009	0.572763489	0.141124727	0.026012775	2.518350862	0.017685871	0.219524204	0.281029342	0.241191275	0.281248516	0.155614263	0.267570504	2.115829717	0.051538939	0.455018775	0.254621778	0.047804983	0.019511046	0.199948865	0.828517943	2.266928798	0.035091864	0.030952711	0.21970093	0.487502645	0.878192548	0.270852207	0.01567562	2.176886562	0.044233549	-0.068647516	0.185193699	-0.15630048	0.733686374	0.35507269	0.46579537	-0.084393497	1.399115367	0.002036361	0.368372718	-0.191946414	0.991957035	0.058671317	0.368898544	0.595398568
Potra2n10c20127	4	yellow	0.038121037	-0.242344437	0.064804555	0.850266832	0.223250933	0.763533144	-0.427950602	1.003030628	-0.292140208	-0.013465437	0.004310104	0.147566817	0.946852	0.984428025	-0.878556856	0.569462396	-0.520952889	-0.234020977	0.336934012	0.006356336	0.240046287	0.115918005	-1.394466871	0.244765001	0.039515086	-0.37735025	-0.102249277	0.844855375	0.052329618	0.634483592	-1.309676847	0.285457769	0.124601703	-0.255487613	0.05695208	0.535762359	0.198371056	0.791527986	-0.238268513	1.217509262	0.11161589	-0.257097348	0.093917067	0.579396532	0.195460393	0.662471762	-0.180573498
Potra2n10c20128	3	brown	0.158936451	0.429636366	0.659936767	0.42845855	0.025314125	0.00045017	3.935698811	0.000124432	0.039531976	0.574515927	0.074442969	0.847949603	0.00172351	0.735683269	2.197816149	0.041943315	-0.086375752	-0.057255914	0.212553876	0.674809566	0.776666898	0.330199009	0.160688619	1.308507981	0.283076351	0.248544626	0.455300821	0.152497734	0.211265379	0.025373166	2.903573858	0.005533949	-0.066402717	-0.212448009	-0.010287869	0.742098759	0.287382637	0.961946889	-0.842600765	0.599177645	-0.364355246	-0.140805133	-0.085113832	0.061696214	0.483598451	0.692525314	-1.742683009
Potra2n10c20129	3	brown	-0.152931141	0.550921318	0.244913792	0.446329814	0.002900338	0.248725989	2.020953084	0.064926933	0.087406727	0.594936882	0.117370745	0.671140416	0.001063469	0.593791786	2.538041252	0.016721227	0.074932624	-0.147857111	-0.099442575	0.716004547	0.461734527	0.651675274	-0.48161182	0.945122592	0.104682075	0.279757144	0.486717389	0.603316779	0.157573865	0.015869219	2.572993069	0.015123484	0.166271715	0.013811481	0.018473196	0.407170054	0.945488137	0.931724306	0.574387407	0.848558509	0.101279996	0.026056126	-0.162913503	0.615203444	0.897352399	0.446891884	-0.076527601
Potra2n10c20130	2	blue	-0.250826868	-0.35604847	-0.352529989	0.206965691	0.068333705	0.09110836	-2.812193504	0.007380734	-0.352544507	-0.190716912	-0.213879274	0.077322476	0.340647304	0.327121026	-2.173962667	0.044561909	-0.252949379	0.161634178	-0.130559785	0.212486813	0.420559495	0.552662126	-0.608007585	0.814773665	0.158949922	0.079681919	-0.149699322	0.428418906	0.692786203	0.485068676	0.284826122	1.163666038	0.021863904	-0.113355239	-0.070813262	0.913801316	0.573462406	0.742302077	-0.457599865	0.970859911	-0.000714815	-0.252589702	0.118108747	0.997176675	0.20368563	0.58255681	-0.426016723
Potra2n10c20131	11	greenyellow	-0.221750917	-0.01435251	-0.252299427	0.266293244	0.943356081	0.234286905	-1.390695501	0.246476674	-0.04243533	-0.1527557	-0.132658375	0.836924339	0.446857824	0.546239406	-0.917605781	0.538237936	-0.334118357	-0.415042715	0.091879996	0.095271352	0.031338182	0.676713602	-2.014021324	0.066010942	-0.0625766	-0.31508333	-0.088868248	0.756503531	0.109414307	0.679649757	-1.36377019	0.258959858	-0.21233335	-0.095668458	-0.006102487	0.28764898	0.635017433	0.977422757	-0.915966928	0.539526362	-0.192160958	-0.096324869	0.051376234	0.336934755	0.632686631	0.811561546	-0.701384802
Potra2n10c20134	3	brown	-0.032375857	0.651927702	0.654466	0.872635977	0.000229355	0.000521071	4.274824872	2.87E-05	0.338547032	0.114632367	0.172825968	0.090697041	0.569122534	0.430355303	1.791147322	0.109904485	-0.064709481	-0.192220245	0.075647231	0.75347802	0.336782857	0.731559441	-0.544637147	0.879004651	0.063154683	0.270319035	0.332705932	0.754321902	0.172661567	0.112162516	1.91940011	0.082400576	-0.1790138	-0.161082105	-0.006440676	0.371634733	0.422169421	0.976171903	-1.008928411	0.469513453	-0.22192947	-0.20422852	-0.135821409	0.265898522	0.30687147	0.526858611	-1.61955363
Potra2n10c20135	15	midnightblue	-0.316422753	0.036256023	0.030013793	0.107833275	0.857516814	0.889277485	-0.759882454	0.670987276	-0.168349152	0.129358748	-0.188633199	0.411025945	0.520177114	0.388698324	-0.610334804	0.812460069	0.125068573	0.08232968	0.03200471	0.542682902	0.683090851	0.884737487	0.678519226	0.746163807	0.097686498	0.009232167	0.165745926	0.627862642	0.963547269	0.438921412	0.762571879	0.668578141	0.234427049	0.20649562	-0.089291895	0.239208038	0.301415937	0.678202245	1.051903439	0.439265781	0.200591039	0.181131532	-0.110538497	0.315752023	0.36590933	0.607113857	0.815163411
Potra2n10c20139	10	purple	0.023464863	0.331506322	-0.208829755	0.907515215	0.091181747	0.327435697	0.488335753	0.937968061	0.086800946	0.223797954	0.513184478	0.673295454	0.26179059	0.012268527	2.403555964	0.024354722	-0.167801526	-0.3607778	0.265462163	0.412571591	0.064490491	0.220866447	-0.850122408	0.592885552	0.077406596	-0.038616538	0.02314668	0.701155762	0.848342611	0.914506821	0.175062401	1.291545903	-0.321689057	-0.097698811	0.237037503	0.101781253	0.627819087	0.264748549	-0.591407838	0.831370785	-0.368528184	-0.231497339	0.038335378	0.058556627	0.245299322	0.858845917	-1.693110028
Potra2n10c20141	10	purple	-0.072243992	-0.36142199	-0.463681039	0.720271279	0.063980225	0.022478222	-2.661005558	0.011686151	0.10943876	-0.334512011	0.11328632	0.59459524	0.088109341	0.606786414	-0.39249745	1.042036043	-0.013198008	0.200537654	0.439646974	0.94897839	0.315883525	0.03580372	1.797770861	0.10831999	-0.316023379	-0.21792183	-0.489477959	0.108302902	0.274849182	0.015197142	-3.033748452	0.003623036	-0.345430553	0.187426163	0.48900388	0.077604209	0.349199017	0.015310873	0.95569574	0.508838963	0.006424796	0.179464059	0.108072652	0.974627756	0.370413091	0.615204467	0.836096616
Potra2n10c20142	6	red	0.091024765	0.231751894	0.429682592	0.651602402	0.244766054	0.036123231	2.189235748	0.042869564	-0.076709215	0.043434262	-0.076689467	0.709554443	0.829679339	0.727996231	-0.29523109	1.15172603	0.377775467	0.537336155	0.145315401	0.057074121	0.003848829	0.508247029	3.244616127	0.001764136	-0.0833339	0.322716539	0.096252793	0.679426373	0.100630668	0.654579628	0.986467635	0.485855535	-0.094585165	0.378277823	0.026060858	0.638871449	0.051706326	0.903789132	0.945793248	0.516381075	0.134022071	0.200808076	0.00500246	0.505115081	0.315217752	0.981491751	0.990445732
Potra2n10c20143	0	grey	-0.276861456	-0.23261981	0.287818699	0.162099442	0.242953597	0.172627013	-0.702605695	0.723452269	0.051408338	-0.111631522	0.150374915	0.803047646	0.579343081	0.493428606	0.222826725	1.235505551	0.133766088	0.12134863	0.315605979	0.514744139	0.54654568	0.142380516	1.597191128	0.165334665	-0.101293237	-0.112243756	0.143327401	0.615156995	0.577251326	0.504046118	-0.227982139	1.229490189	-0.069470327	-0.073818887	0.353367498	0.730610331	0.714421902	0.090289126	0.585680451	0.83713541	-0.054712263	0.020192516	-0.089055492	0.786357375	0.920369351	0.679009849	-0.341603891
Potra2n10c20145	1	turquoise	-0.078969939	0.52024544	0.435377621	0.695401428	0.005406568	0.033467249	2.699601906	0.010413374	0.333020422	0.211092055	0.108668326	0.096431669	0.2905424	0.621618434	1.886583144	0.088824623	0.113603207	-0.018742419	0.178812159	0.580557784	0.926071932	0.414305293	0.746834121	0.682745544	-0.017583828	0.134367182	0.363445199	0.930630724	0.504009049	0.080858366	1.370825245	0.255644159	0.030773143	-0.026258016	-0.048798366	0.878894061	0.896561238	0.820863354	-0.119206962	1.357667086	-0.060921418	0.009626204	-0.158351885	0.762760055	0.96199252	0.459887631	-0.580751827
Potra2n10c20146	1	turquoise	-0.088948136	-0.086310276	0.259517126	0.659072371	0.668607317	0.220720462	0.211993396	1.24816828	0.09858799	-0.129305012	-0.311918588	0.631832792	0.520351933	0.147358152	-0.949318124	0.513688257	0.245892437	0.200448799	0.118116681	0.225954844	0.316102473	0.591431391	1.610598661	0.160900839	-0.040281455	-0.093631606	-0.041120819	0.841883373	0.642271505	0.848700984	-0.498849247	0.926828387	0.345816822	0.06134764	0.237266085	0.077250947	0.761147546	0.264274447	1.873525425	0.091493798	0.394136075	0.015531208	-0.089489087	0.041924302	0.938712479	0.677528859	1.004723611
Potra2n10c20147	9	magenta	-0.142843486	-0.487468238	-0.386436905	0.477225146	0.009906055	0.062139821	-3.056862341	0.003355005	-0.012911303	-0.150360832	0.283304946	0.950085381	0.45409868	0.19021446	0.296741483	1.149995826	0.043330317	0.39762802	0.105739259	0.833531633	0.039982015	0.631100817	1.618269636	0.158406752	-0.106591918	-0.004276921	-0.000500185	0.596686707	0.983108469	0.998149247	-0.322578724	1.120521463	-0.314339131	-0.290832573	0.172979215	0.110300143	0.141093457	0.418915817	-1.330537013	0.2750121	-0.1369459	-0.131716777	-0.240534073	0.49578276	0.512533874	0.257555854	-1.444670307
Potra2n10c20148	3	brown	0.025845403	0.094183185	0.372947209	0.898178277	0.640303903	0.072666018	1.408430978	0.238505238	0.154289825	0.427310523	0.187707279	0.45171531	0.026205597	0.39107363	2.260592501	0.035676754	0.140852184	0.144719653	0.147148378	0.492511624	0.471397313	0.502853717	1.213944983	0.337153101	0.138327334	-0.116896841	0.45558188	0.491403733	0.561463931	0.025271445	1.39447999	0.244759062	0.033636807	-0.460309439	0.177295253	0.867717603	0.015689966	0.407220742	-0.854364023	0.589354986	0.018537627	-0.312222251	-0.287257073	0.926877579	0.112848971	0.173503778	-1.679336139
Potra2n10c20149	1	turquoise	0.146777828	0.567067924	0.593402278	0.465046747	0.002039713	0.002238852	4.132829818	5.37E-05	0.11598305	0.282494316	0.052754999	0.572601697	0.153379298	0.811058256	1.307524451	0.286551985	0.169657037	0.122984508	0.098845846	0.407347552	0.541110463	0.653638196	1.103758137	0.404547103	0.015651043	0.185448672	0.500918522	0.938240483	0.354398905	0.012655199	2.077642039	0.056613512	0.167622468	0.119141619	0.039285791	0.403315562	0.553918453	0.855381871	0.940509081	0.520434741	0.182576223	0.113839924	-0.170956257	0.36203335	0.57181364	0.424459946	0.395544138
Potra2n10c20150	1	turquoise	0.1951646	0.29006639	0.662593013	0.329291175	0.142191782	0.00041887	3.592237361	0.000491777	0.223915655	0.186086601	-0.001840458	0.271491551	0.352716457	0.993350289	1.182893109	0.35527727	0.376643148	0.269878795	-0.088004388	0.057883694	0.173389222	0.68967659	1.685877006	0.137729237	-0.088916385	0.230246219	0.28338469	0.659186835	0.24793141	0.179633296	1.208440637	0.340316725	0.10490835	0.180595761	-0.10179223	0.602529639	0.367352909	0.636006732	0.554466391	0.868889551	0.215623983	0.28946719	-0.205808057	0.280067225	0.143055019	0.334641353	0.927179404
Potra2n10c20151	1	turquoise	0.155016681	-0.125011964	0.159120344	0.440078767	0.534409603	0.457684674	0.522948324	0.901515322	-0.098584396	0.019236125	0.254420423	0.631845276	0.924129991	0.241391581	0.46403797	0.963930813	-0.19389554	0.345648707	0.233038736	0.342568743	0.077404545	0.284569824	1.113306053	0.398365512	-0.078366905	0.251074812	-0.20116274	0.697619138	0.206502187	0.345902355	-0.038349864	1.454113101	0.04184615	0.042210253	0.019647921	0.835822039	0.834412871	0.927393432	0.296006634	1.150837522	0.117367292	0.008648627	-0.305146143	0.559878726	0.965849982	0.147073196	-0.488177384
Potra2n10c20152	6	red	0.096444268	-0.189566575	0.22494342	0.632263032	0.343622269	0.290610175	0.345094591	1.095034889	-0.213950751	0.02089455	-0.109156583	0.293948225	0.917609931	0.620043372	-0.844270109	0.597777728	0.21752692	0.387544716	0.138630159	0.285758827	0.045794197	0.528152764	2.174820998	0.044465299	-0.20163967	0.0008528	0.025008982	0.313175808	0.996631672	0.90765591	-0.519970114	0.904626608	0.087452482	-0.035180578	-0.098533865	0.664472371	0.861702631	0.64690665	-0.116198968	1.361242282	0.164317573	-0.013691718	-0.178277299	0.412782685	0.945960139	0.40458525	-0.048835102
Potra2n10c20153	4	yellow	-0.149202948	-0.442668917	-0.55084038	0.457621659	0.020763137	0.005278393	-3.484581777	0.00073936	-0.209821504	-0.45736001	-0.155686342	0.303585453	0.01645855	0.478106515	-2.443658503	0.021808772	-0.481844332	-0.302948717	0.066440169	0.012682842	0.124529909	0.763262362	-2.212834852	0.04036355	-0.011028005	-0.384085466	-0.395389631	0.95646257	0.047935198	0.055829637	-2.332934564	0.02947737	-0.088641889	0.061127928	0.057443816	0.660176716	0.761978653	0.789767153	0.075850973	1.409306494	-0.02069904	0.149863116	0.157516819	0.918378311	0.45561127	0.462287777	0.806277983
Potra2n10c20154	12	tan	-0.024908521	0.193338834	0.146526537	0.901851399	0.333924669	0.494472894	0.892988614	0.557794906	0.204349181	0.337034386	0.347220666	0.316656255	0.085591966	0.104521941	2.557250506	0.015825482	0.090955224	-0.384803967	-0.277174545	0.658568055	0.047484135	0.200398703	-1.666173482	0.143518299	0.219775623	0.076240392	0.234097656	0.270685222	0.705458839	0.270894638	1.511390032	0.196033661	-0.066456303	-0.405347493	-0.146130267	0.741897603	0.035942189	0.49565378	-1.832095562	0.100405777	-0.334428552	-0.346793175	-0.246858383	0.088193581	0.076363505	0.244869436	-2.731033131
Potra2n10c20155	7	black	0.075072984	0.23657242	0.033854612	0.709775228	0.234811564	0.875210358	1.004951105	0.472380591	0.066412751	0.137456655	-0.135194211	0.747194144	0.494161435	0.538524546	0.227557846	1.229984992	0.020124594	-0.164952401	0.144236753	0.922266972	0.41095465	0.511433902	-0.03934414	1.452924023	-0.034170236	0.281372338	-0.366764536	0.86563838	0.155088922	0.077921003	-0.305629713	1.139829892	-0.221181999	0.040006737	0.08383441	0.267553461	0.842948495	0.696932173	-0.306116293	1.139274155	-0.12548145	-0.255530285	0.08516084	0.532863548	0.198293517	0.692363581	-0.887344006
Potra2n10c20156	15	midnightblue	0.236232302	0.627051565	0.488197547	0.235504956	0.000464817	0.01550591	4.266528745	2.98E-05	0.115301157	0.213715468	0.145278782	0.574876385	0.284448851	0.50835506	1.341290566	0.269739197	0.193225343	0.105526117	0.093406872	0.344272093	0.600382827	0.671630594	1.107101932	0.402374791	0.087614708	0.342298212	0.286739738	0.663885862	0.080514657	0.174314132	2.082148976	0.055993296	0.097490714	0.22983517	-0.156146679	0.628555356	0.2488002	0.466239869	0.531537601	0.892569438	-0.004028022	0.056769741	-0.10688885	0.984091359	0.778516587	0.619104195	-0.138137804
Potra2n10c20158	3	brown	-0.261182692	0.047554043	0.300230709	0.188205724	0.813790652	0.154030834	0.204398295	1.257063394	0.240686259	0.18697393	0.29803576	0.236248454	0.350384151	0.167202305	2.053762769	0.059997987	0.015317833	0.119194258	0.116495438	0.940796569	0.553742077	0.596566634	0.698680196	0.72712787	0.151510026	-0.094866966	0.195260307	0.450616385	0.637868001	0.360530142	0.701727427	0.724273747	-0.176957222	-0.11827445	0.042823923	0.377244388	0.55682778	0.842509416	-0.7432618	0.685984791	-0.340438768	-0.154210414	-0.332361356	0.08228129	0.442489805	0.112557499	-2.407922313
Potra2n10c20159	9	magenta	-0.155074676	-0.353766414	-0.43887089	0.439905612	0.070250227	0.031916519	-2.793675378	0.007816914	0.071573656	-0.253446805	0.128906989	0.728251305	0.202103738	0.557744528	-0.202184869	1.259658302	-0.174812662	-0.250862351	0.075014691	0.393027665	0.206899315	0.733724598	-1.040701433	0.447021207	-0.212202242	-0.266438468	-0.298342814	0.287953723	0.179149752	0.156763902	-2.243439493	0.037302731	-0.191933719	-0.054803283	0.224177968	0.337517346	0.786010073	0.29229835	-0.101820532	1.378348692	-0.120251617	-0.114101825	0.095444733	0.550204669	0.570923605	0.657305956	-0.420394021
Potra2n10c20161	17	grey60	0.151463646	-0.489020979	-0.343811426	0.450756651	0.009638356	0.099969649	-2.073702616	0.057160407	0.081511633	-0.353613269	-0.059743892	0.692217087	0.070380308	0.786556386	-0.994042795	0.48030305	0.075725608	-0.001485323	-0.118456321	0.713123161	0.994133413	0.590357984	-0.104576906	1.375067311	0.043751262	0.012255296	-0.279890915	0.828454363	0.951622647	0.185290518	-0.616966756	0.80588498	0.040014324	0.034941223	0.168283957	0.842919076	0.86263474	0.4318444	0.676572408	0.748015936	0.092855177	0.01271834	0.091733344	0.64504519	0.949797022	0.669881975	0.55465628
Potra2n10c20163	26	darkorange	0.23908857	-0.484292002	-0.046118887	0.229724091	0.010473032	0.830556683	-0.947036578	0.51543021	-0.20101662	-0.357970587	-0.111175762	0.32478278	0.066750974	0.613546927	-1.953025302	0.076224896	-0.060053712	0.389618814	-0.123066024	0.77073162	0.044547197	0.575872324	0.690143593	0.735155837	-0.116288657	0.127313761	-0.435845232	0.563516247	0.526850009	0.033256263	-1.2325798	0.326598866	0.098749182	0.355740689	0.028863579	0.624108088	0.068589808	0.893496689	1.438055309	0.225627543	0.160884843	0.306554422	0.070111284	0.422745485	0.119887477	0.744773376	1.573023159
Potra2n10c20164	9	magenta	-0.195365398	-0.104038793	-0.269743922	0.328783982	0.605556927	0.202411464	-1.62174308	0.157287556	-0.130102627	-0.187849238	-0.146536974	0.526426295	0.348092459	0.504649577	-1.309386207	0.285605342	0.499726366	-0.031385183	0.082255033	0.009338493	0.876503382	0.709062304	1.680128836	0.139398377	-0.349892684	-0.261025924	-0.16581812	0.073597876	0.188480621	0.438719256	-2.279180617	0.033984496	-0.062456802	-0.108521676	0.285419891	0.756955865	0.590019318	0.176393434	0.299952986	1.146319525	0.195441613	-0.0608109	0.293894041	0.328591594	0.763178333	0.163339067	1.215830277
Potra2n10c20165	4	yellow	0.176514914	-0.353663222	-0.392669131	0.378457223	0.070337857	0.05769219	-1.675760923	0.140677547	-0.138754884	-0.426569958	-0.474773373	0.499041227	0.02649473	0.022068198	-3.076263872	0.003144184	-0.205710044	-0.270216201	0.011508087	0.313373995	0.172831344	0.95843742	-1.35971924	0.260878181	-0.025619756	-0.570731103	-0.403141746	0.899062762	0.001878464	0.050776898	-3.103730038	0.002866464	0.248844835	0.113969797	0.11488242	0.210696359	0.571372207	0.592969927	1.376678189	0.252917647	0.241310345	0.217498367	0.278359538	0.225293444	0.275806084	0.187808365	2.122901057
Potra2n10c20169	0	grey	-0.048546955	-0.238075493	-0.077701434	0.809971792	0.231763534	0.718186792	-1.051804467	0.439333903	-0.146955009	0.026290609	0.284517437	0.473758298	0.896433523	0.188242819	0.431350841	0.999319933	-0.075870843	0.167242903	0.010008198	0.712595846	0.404396605	0.963850723	0.298838732	1.147594645	-0.02892811	-0.122079481	0.107075827	0.886107109	0.544114286	0.618487581	-0.146632657	1.325132964	0.103813119	-0.134488335	-0.382556144	0.606343635	0.503621054	0.065039648	-1.181300729	0.356224917	0.044486072	-0.196565105	-0.409052703	0.825616361	0.325763561	0.047169272	-1.622970481
Potra2n10c20173	2	blue	-0.16675385	0.06183043	-0.176783429	0.405791879	0.759322196	0.408598075	-0.791012272	0.643405245	0.071576595	-0.173456645	0.122688506	0.728240563	0.386904646	0.577052776	0.023202147	1.472233538	-0.356342749	0.147303871	0.133709824	0.073966922	0.463430822	0.543034397	-0.269887682	1.180869996	0.14813544	0.032956893	-0.1787766	0.460882369	0.870369042	0.403248934	0.036584522	1.456224427	0.024325964	-0.171094528	0.110552096	0.904136363	0.393502411	0.607069359	-0.127971242	1.347257597	0.007858679	-0.367266143	0.126792235	0.968967624	0.059492717	0.554933213	-0.74424841
Potra2n10c20174	2	blue	0.052934656	0.008215744	0.050535256	0.793148057	0.96755836	0.814593421	0.313636295	1.130695935	-0.219202034	-0.152184425	-0.356290715	0.281972971	0.448579443	0.095176774	-2.058870203	0.059260011	-0.177160056	0.287149929	0.086745951	0.386603572	0.146428896	0.693904185	0.576570639	0.846344307	-0.128332582	-0.125285034	-0.043467588	0.523520426	0.533510102	0.840171736	-0.853880397	0.589756894	0.318704608	0.086854595	-0.176903495	0.10517899	0.666635619	0.408274742	0.720429286	0.706891086	0.349000838	0.1371788	0.335382433	0.074385652	0.495043118	0.109129007	2.394946213
Potra2n10c20175	1	turquoise	0.078087356	0.350612466	0.264983295	0.698648029	0.072966767	0.210801865	2.017957705	0.0653935	0.269999533	0.441173103	0.077825187	0.18221815	0.021248737	0.724119614	2.356826114	0.027647813	0.366098493	0.288850139	-0.234041652	0.065858354	0.14394791	0.282442902	1.313217242	0.283664634	0.021220582	0.291029102	0.127516312	0.916328742	0.140812721	0.552657009	1.273604846	0.304205241	0.043129496	0.106963609	-0.018573902	0.830857404	0.595399999	0.931352955	0.384240355	1.051200467	0.160086117	0.051156948	-0.13315207	0.425082423	0.799953874	0.535087693	0.251213394
Potra2n10c20176	0	grey	-0.12529096	-0.1212147	-0.185293906	0.533490592	0.546991787	0.38603302	-1.222882372	0.332061191	0.184530118	-0.142754149	0.42477694	0.366827699	0.477503567	0.043342543	1.31291335	0.283818222	-0.24447704	-0.229970927	0.055714185	0.228723193	0.248513045	0.800661511	-1.234177589	0.325705105	0.008191308	-0.425085438	0.050201407	0.967654799	0.027082105	0.815797723	-1.150539563	0.374882564	-0.190769427	-0.257717715	-0.075872589	0.340511863	0.194346553	0.72456518	-1.524521061	0.1910679	-0.174024824	-0.149157594	-0.051368917	0.385327138	0.457759943	0.811587916	-1.080579536
Potra2n10c20177	2	blue	-0.027428737	-0.316077688	-0.339779089	0.891975375	0.108238951	0.104277459	-1.982196357	0.071185902	-0.216606471	-0.567667574	-0.071561895	0.287852715	0.00201253	0.745577606	-2.671458979	0.011328345	-0.219287528	-0.036785158	-0.026731485	0.281780607	0.855458703	0.903634291	-0.807456938	0.629104912	-0.305599221	-0.098492416	-0.460532016	0.121104741	0.62501443	0.023533008	-2.545102526	0.016386849	-0.236902663	0.140274497	0.14065434	0.234139604	0.485264667	0.512114204	0.093939488	1.387735839	0.033839224	0.15216608	0.28653933	0.866928508	0.448634788	0.174628756	1.338726957
Potra2n10c20181	2	blue	0.063106904	-0.543748295	-0.417584493	0.754502146	0.003372587	0.042318978	-2.781372221	0.008119445	-0.318913197	-0.377410225	-0.374928671	0.112296669	0.05228914	0.077938526	-3.123572808	0.002680045	-0.385557905	-0.132302602	-0.123261731	0.05174578	0.510643559	0.575260787	-1.861922066	0.093921114	0.150888972	-0.225996226	-0.288550623	0.45249654	0.257010589	0.171489022	-1.029162446	0.455105019	-0.063283938	-0.032145226	-0.164773651	0.753834356	0.873536065	0.441648807	-0.726071201	0.701692685	0.018032176	-0.052434261	0.043486809	0.928866317	0.795062309	0.840101949	0.018393583
Potra2n10c20183	2	blue	0.143659239	-0.528814848	-0.448058809	0.474686681	0.004569441	0.028109783	-2.587241738	0.014512154	-0.277377104	-0.37210814	-0.445770205	0.170098246	0.055963641	0.033018294	-3.202379737	0.002044458	-0.393729046	-0.018240196	-0.124367266	0.04657872	0.928047795	0.571811609	-1.560625199	0.177918314	-0.00703685	-0.174864491	-0.546262416	0.972211562	0.38300263	0.005750786	-2.190461888	0.042736134	0.241358087	0.033144412	0.067115091	0.225198871	0.869637643	0.75534863	0.988500414	0.484361448	0.246270052	0.064172568	0.301208058	0.215610526	0.75048498	0.152629251	1.753124011
Potra2n10c20185	1	turquoise	0.041873415	0.267177798	0.188070736	0.8357165	0.17790069	0.378826708	1.426838879	0.230439512	0.423533848	0.191148145	0.255266982	0.031080003	0.339536066	0.2397754	2.527735153	0.017220137	0.421849559	-0.049329369	-0.190451426	0.031827568	0.806965514	0.3840577	0.619989255	0.802897292	0.093517464	0.028043147	0.306456638	0.642678968	0.889569999	0.145256582	1.2091659	0.339898673	-0.108591745	0.023516437	-0.056330403	0.589777834	0.907312801	0.793755534	-0.399524832	1.034259796	-0.253725215	0.101810222	-0.243953226	0.201591711	0.613344516	0.250645494	-1.128095466
Potra2n10c20186	3	brown	0.050204498	0.367526154	0.451297586	0.803606165	0.059298913	0.026858086	2.575049308	0.01503387	0.260643522	0.409473707	0.088024385	0.198433016	0.033920771	0.689609483	2.243791137	0.037268764	0.009755361	-0.079165657	-0.053065115	0.962276245	0.69468218	0.809967222	-0.341946687	1.098586521	0.136491791	0.337557991	0.261774319	0.497226501	0.085076306	0.216587671	2.136486829	0.04895963	-0.056712218	-0.044573621	-0.212373465	0.778735515	0.82527837	0.319105599	-0.876646363	0.571018123	-0.276859456	-0.22314268	-0.129273062	0.1621026	0.263226521	0.547152275	-1.827861826
Potra2n10c20190	7	black	0.145547561	0.385122037	0.365679571	0.468837395	0.047285528	0.078872087	2.633682791	0.012669654	0.135074104	0.105258564	0.002599956	0.51060388	0.601312206	0.990606266	0.696260365	0.729398684	0.39309636	0.263792192	0.169334971	0.046963681	0.183670625	0.439867273	2.407407743	0.024099331	0.089100541	0.322628921	-0.014829214	0.658523048	0.100728403	0.945170057	1.183579887	0.354869109	-0.100640309	0.409456182	-0.018355534	0.617449224	0.03392916	0.932158197	0.914391693	0.540766598	-0.057853154	0.323724897	-0.178034843	0.77439627	0.099510983	0.405235039	0.314870337
Potra2n10c20194	2	blue	-0.068072598	-0.717795191	-0.710119746	0.735838065	2.50E-05	0.000101343	-5.206945217	2.88E-07	-0.22197378	-0.437124597	-0.021995647	0.275778919	0.022609743	0.920648861	-2.049604351	0.060604583	-0.175432845	0.166577024	0.223185611	0.39132456	0.406297031	0.305997708	0.584606104	0.838218904	-0.012868705	-0.44588704	-0.444574481	0.949204238	0.019749133	0.029508097	-2.715713898	0.009919956	-0.045349094	-0.098067931	0.226923008	0.822285913	0.62651396	0.286272619	0.210384705	1.250051144	-0.019704867	0.048864169	0.0863637	0.922286639	0.808752636	0.688229572	0.318738805
Potra2n10c20196	1	turquoise	0.045000338	0.386743335	0.523993972	0.823631421	0.046283331	0.008583798	2.883287901	0.005903214	0.254865289	0.335684135	0.186928064	0.208926084	0.086932665	0.393078898	2.24567665	0.03708709	0.424765866	0.073670942	0.087924108	0.030542155	0.714970723	0.689946017	1.728954641	0.12572582	0.168250341	0.198964776	0.47654766	0.40153088	0.319773078	0.018557817	2.4766119	0.019895406	0.047911382	-0.061482874	-0.054171662	0.812415799	0.76063612	0.801502632	-0.186137001	1.278505989	-0.164044761	-0.095832792	-0.186371578	0.413569657	0.634433591	0.383227101	-1.266036258
Potra2n10c20202	6	red	-0.086765313	0.363131829	0.349797842	0.666958879	0.062641016	0.093819533	1.836277635	0.099474909	0.063111487	0.164407053	-0.164665758	0.759387434	0.412524749	0.452762273	0.218025296	1.241114103	0.3690742	0.368586054	0.16739186	0.063526842	0.058513981	0.445209691	2.659233051	0.011747815	-0.331412839	0.290569591	0.102131863	0.091278584	0.14146975	0.634874745	0.146984965	1.324715832	0.006460067	0.294665938	0.159748187	0.974488508	0.135690102	0.455888919	1.331600948	0.27448703	0.225028295	0.195920478	0.028725807	0.259108238	0.327384383	0.894002255	1.311704006
Potra2n10c20203	8	pink	0.058603495	0.37816708	0.555406355	0.771546144	0.051780432	0.004840102	3.0137261	0.00387091	0.169811843	0.309310086	0.131262285	0.406913383	0.116426186	0.550508314	1.757433501	0.118265921	0.093383269	-0.200745951	0.156754306	0.650016974	0.315370627	0.47505511	0.095598479	1.38575921	-0.000756009	-0.128910617	0.638475726	0.99701397	0.52163588	0.000786384	1.6697668	0.142448267	-0.094444798	-0.032856368	-0.125988263	0.639371503	0.870761174	0.557465552	-0.711336355	0.715313742	-0.124244728	-0.065254656	-0.288176734	0.536940733	0.74641239	0.172069688	-1.352302052
Potra2n10c20208	3	brown	0.092039184	0.607383419	0.494881552	0.647965215	0.000779744	0.013948959	3.770038334	0.000244834	0.066572528	0.487987157	-0.03416089	0.74660548	0.009815909	0.877027619	1.63799434	0.152134312	0.15277764	-0.268729574	-0.20205248	0.45621484	0.175298851	0.355196248	-0.901791312	0.550751603	0.254921703	0.302600378	0.501915844	0.199401344	0.124985273	0.012451287	3.148704982	0.002459935	0.024857557	-0.078398976	-0.064895706	0.902051265	0.697501135	0.76320979	-0.330997109	1.110970004	0.03753018	0.046377708	-0.144972731	0.852562449	0.818320359	0.499111239	-0.153005348
Potra2n10c20209	26	darkorange	0.171357741	-0.354423021	-0.117381417	0.392764066	0.069694604	0.584897358	-0.889268147	0.560788479	-0.268661847	-0.578362719	-0.253306408	0.18447826	0.001577436	0.243529169	-3.369359315	0.001130147	-0.340858134	0.237681831	0.014261299	0.088376581	0.232559266	0.948505493	-0.267030657	1.184168335	0.192429486	0.088334827	-0.423850432	0.33624709	0.661284701	0.039013493	-0.406864896	1.02616083	0.098641492	0.288601246	0.112910607	0.62448815	0.144309198	0.59937281	1.450235117	0.220489448	0.13691008	0.294489461	0.306866555	0.495896565	0.135935513	0.144691647	2.132443273
Potra2n10c20211	3	brown	0.223594865	0.388851754	0.67301886	0.262235084	0.045005202	0.000313514	4.051802779	7.62E-05	0.141213291	0.52021578	0.206174741	0.49139172	0.005409676	0.345254985	2.620121704	0.013184759	-0.039803701	0.096683979	0.039419334	0.846916533	0.631412937	0.858271572	0.271683627	1.178797938	-0.13704444	0.214258718	0.452994162	0.495469748	0.283197233	0.026220487	1.552886498	0.180675379	0.064874737	-0.110329159	-0.243699411	0.747841516	0.583803788	0.251154296	-0.805745894	0.630584072	0.081060835	-0.205494102	-0.244858805	0.687730994	0.303818461	0.248835611	-1.04409226
Potra2n10c20212	1	turquoise	0.146150668	0.01972344	0.411008817	0.466977126	0.922213609	0.0460206	1.664814041	0.143924793	-0.194676402	0.231514353	-0.051717036	0.340590504	0.245263654	0.814712438	-0.014035077	1.483202994	0.371523164	0.482414827	0.324755434	0.061656333	0.010820666	0.130548407	3.513915163	0.000662331	-0.26450576	0.24094747	0.119835443	0.182443843	0.226013144	0.577016652	0.253431338	1.19990237	0.119320538	0.254900344	0.19280478	0.553319057	0.199440301	0.366720255	1.627255561	0.155524248	0.199668171	0.257502152	0.066635082	0.318030043	0.19473309	0.757046879	1.525417886
Potra2n10c20214	1	turquoise	0.195705087	0.460708277	0.737283189	0.327927045	0.015588345	3.95E-05	4.568263047	7.38E-06	0.14600923	0.359009311	0.040625899	0.476640281	0.065907526	0.853978008	1.608186039	0.16169166	0.256141299	0.192196267	-0.07557445	0.206577182	0.336844285	0.731808468	1.102452203	0.40539769	-0.190349603	0.448639196	0.31780712	0.341595539	0.01891446	0.130186776	1.729504481	0.125578268	0.288728514	0.1175861	-0.19714536	0.144124378	0.559142138	0.35581978	0.657945434	0.765859792	0.219471837	-0.009812487	-0.172311561	0.271364785	0.961257548	0.420741196	0.144386256
Potra2n10c20215	4	yellow	-0.319107955	-0.221188655	-0.381632811	0.104714916	0.267538695	0.065744625	-2.692299536	0.010644177	-0.263015896	0.009648096	0.082598836	0.194231194	0.961906144	0.707898003	-0.514937128	0.909895433	-0.025350019	0.430355137	0.030980385	0.902168476	0.025043662	0.88840376	1.339141935	0.270786706	0.084887132	-0.008240013	0.127777274	0.673772517	0.967462579	0.551837695	0.569776118	0.853244333	0.07506694	-0.08850234	0.014018873	0.709797598	0.660680171	0.948162198	-0.001080657	1.49870664	0.024672418	-0.128539248	-0.191830938	0.902777374	0.522846265	0.369192159	-0.827884631
Potra2n10c20216	4	yellow	-0.245747685	-0.358423297	-0.288791215	0.216616875	0.066382352	0.171116094	-2.61193296	0.013504786	-0.281138972	-0.080750118	-0.287303382	0.16414096	0.688868973	0.183765603	-1.832947716	0.10021552	-0.355869977	-0.202067122	-0.015501565	0.074378415	0.312129407	0.944033696	-1.685069921	0.137962623	0.069992456	-0.466792294	-0.195906021	0.728660477	0.014104311	0.358912553	-1.795665703	0.108821549	-0.044303783	-0.260778105	-0.009494982	0.826320207	0.188915742	0.964877813	-0.924289458	0.533003445	-0.042866682	-0.185446211	0.14513148	0.831873595	0.354405405	0.498636367	-0.269612346
Potra2n10c20218	1	turquoise	0.027791556	0.000876763	0.39425258	0.89055485	0.996537025	0.056602356	1.21154731	0.338528572	0.062870832	0.117093831	-0.026799177	0.760278528	0.560799917	0.903391373	0.446717958	0.982618071	0.028102535	0.389404349	0.288267219	0.891604281	0.044674879	0.182233803	2.051173175	0.060375128	0.227729405	-0.002930557	0.214896727	0.25328224	0.988425447	0.313253626	1.251827951	0.315948844	0.292366569	-0.088800027	-0.133281934	0.138912884	0.659606372	0.534685957	0.249241126	1.204761403	0.032468105	-0.123006703	-0.269064827	0.872276	0.541036892	0.203594286	-1.01015674
Potra2n10c20223	0	grey	-0.044116118	0.220916444	-0.024442552	0.827044943	0.268143008	0.909739002	0.45478136	0.973899813	-0.22614798	0.245458491	0.022447626	0.266615996	0.217175374	0.919023453	0.131851857	1.342652203	-0.016797515	0.080801384	-0.180424002	0.935088902	0.688681169	0.41004048	-0.296392282	1.150395778	0.224657975	0.038042525	0.278339931	0.259913713	0.850571799	0.187840755	1.543828849	0.183944701	-0.139687559	-0.036112205	-0.084378517	0.487111066	0.858076362	0.69505687	-0.739232191	0.689649025	-0.369117114	-0.279631915	-0.010668445	0.058123748	0.157767702	0.960540252	-1.976534254
Potra2n10c20226	1	turquoise	-0.0056597	0.361266343	0.379689235	0.977648411	0.064103226	0.06724769	2.158222894	0.046365759	0.274834198	0.086506211	-0.00313771	0.174210076	0.667897329	0.988663455	1.039904427	0.447576458	0.509091604	-0.141128479	0.061226974	0.007904004	0.482584564	0.781381225	1.340223599	0.270258992	-0.043174159	-0.122831365	0.563967742	0.830684737	0.541618203	0.004100446	1.248331298	0.317864636	0.003894895	0.156938535	-0.025602159	0.984617081	0.434360333	0.905475091	0.398715436	1.035154339	-0.002469818	0.008984242	-0.149933512	0.990245095	0.964525577	0.48437812	-0.390299837
Potra2n10c20227	1	turquoise	0.19101297	0.128325365	0.543159809	0.339884162	0.523543978	0.006090662	2.578930471	0.01486601	0.1808408	0.125587992	-0.033343383	0.376652206	0.532512995	0.879949551	0.793397508	0.641319393	0.467891248	0.579941377	0.033952244	0.015933078	0.001520657	0.877773213	3.437024758	0.000882213	0.05476991	0.299805306	0.343183235	0.78613741	0.128683306	0.100631931	2.019800123	0.065106187	0.160227741	0.253560695	-0.158928459	0.42466754	0.201894176	0.458234238	0.780786061	0.6523925	0.140846598	0.188515408	-0.141828036	0.483468372	0.346354333	0.508563948	0.573416001
Potra2n10c20228	1	turquoise	0.028474654	0.507263748	0.627854709	0.887881247	0.006920121	0.001020884	3.694180054	0.000330896	0.272049382	0.448537072	0.079363486	0.178792194	0.018944907	0.718879302	2.393681891	0.025020313	0.366240155	0.123216262	-0.065788626	0.065745886	0.540342513	0.7655205	1.269524209	0.306381243	0.137479532	0.327036224	0.2975393	0.494088878	0.095899616	0.157937439	2.210333805	0.040623006	0.113584093	0.105126281	-0.120617095	0.572683643	0.601771934	0.574516313	0.30567836	1.139774327	0.008995322	0.053927278	-0.134393305	0.964481853	0.789354265	0.531253709	-0.184360174
Potra2n10c20229	14	cyan	0.265464216	-0.618111936	-0.273227332	0.180805031	0.000590534	0.196417416	-2.058126725	0.059366955	0.152919725	-0.258991856	0.154495899	0.455791062	0.192072618	0.481519528	0.082930739	1.400859919	0.154228729	0.191771402	0.327674118	0.451896646	0.337933865	0.126927163	1.900408735	0.086069252	0.095933625	-0.43621206	0.17488661	0.634075461	0.022926123	0.413724904	-0.593375771	0.829394551	0.101718242	-0.039002792	0.129640296	0.613666826	0.846843226	0.546004755	0.535060215	0.88891233	0.113709545	0.17195755	-0.116509363	0.572256946	0.391084476	0.587708977	0.51410891
Potra2n10c20230	4	yellow	0.035094251	-0.676582803	-0.529526236	0.862038788	0.000106718	0.007789958	-3.870162617	0.000163144	-0.169706993	-0.078372411	-0.20889951	0.407207416	0.697598877	0.338775133	-1.272353025	0.304871575	-0.283287933	0.137273485	0.273215688	0.16080466	0.494742578	0.207167823	0.316701742	1.127204891	0.188772324	-0.497196732	-0.369955227	0.345685394	0.008326524	0.075174306	-2.075101055	0.056965755	0.206757341	-0.337304023	0.242042414	0.300790061	0.085326126	0.254492395	0.260924144	1.191226508	0.012934074	-0.163131478	0.1284216	0.948946541	0.416210223	0.549817158	-0.088127542
Potra2n10c20231	2	blue	0.073244309	-0.359385856	-0.15851461	0.716554159	0.065603813	0.459420684	-1.307032219	0.286802654	0.080665076	-0.276114109	0.032711698	0.695262623	0.163282239	0.882208354	-0.503079019	0.922363076	0.346587694	-0.166912443	-0.113793054	0.08281708	0.405339117	0.605167854	0.233883662	1.222612946	-0.110826698	-0.577202106	-0.329249956	0.582097903	0.001620337	0.11617033	-3.147576795	0.002469448	0.1381091	-0.300096392	0.032235928	0.492094218	0.128294504	0.881134616	-0.405235455	1.027956669	0.160951804	-0.024450388	0.225409964	0.422549892	0.90364827	0.28958423	1.019185691
Potra2n10c20233	0	grey	0.093823273	0.04014157	-0.143241852	0.64158752	0.842425695	0.504303362	-0.003002482	1.496406554	0.307828485	-0.166890799	-0.216506232	0.126053459	0.40540089	0.321071633	-0.168504412	1.299279709	0.122783224	-0.035983728	0.125188455	0.550139452	0.858576283	0.569255484	0.57808787	0.844807194	-0.11864768	-0.09142281	-0.124307869	0.55557475	0.650174283	0.562775259	-0.947158617	0.515336939	0.434305456	0.295489406	0.366301139	0.023598794	0.134549216	0.078326151	3.262376595	0.001657234	0.277839251	0.402946364	0.248928447	0.160561106	0.037162126	0.240807148	2.745378572
Potra2n10c20234	13	salmon	0.035806915	0.207859523	-0.18753468	0.859264368	0.298163242	0.380211824	0.198392766	1.264106665	-0.263081944	0.126968087	-0.029698038	0.194115094	0.527981997	0.89299666	-0.472107956	0.955274601	-0.191039016	-0.390664818	0.448205955	0.349863869	0.04392859	0.031959242	-0.461639004	0.966510329	-0.108526324	-0.265442735	-0.003164881	0.590003298	0.180841648	0.988289894	-1.108163366	0.401686903	0.201957021	-0.072374392	0.195249284	0.312398727	0.719786365	0.360557792	0.917447345	0.538362409	0.133959726	0.085983041	-0.025370564	0.505315015	0.6697937	0.906326471	0.569154347
Potra2n10c20235	1	turquoise	0.210524759	0.388473716	0.53857773	0.291870844	0.045232292	0.006623229	3.431159217	0.000901512	0.164630953	0.541893551	0.16139977	0.421583499	0.003504865	0.461898099	2.652488414	0.011985131	0.179765569	0.104104454	-0.043888107	0.379543816	0.605328112	0.842389815	0.699464325	0.72639285	0.252046578	0.2260633	0.428285829	0.204692398	0.25686564	0.036799467	2.647393917	0.012167221	-0.032098177	-0.152980942	-0.078893464	0.873719703	0.446179995	0.714039175	-0.751892952	0.678173156	-0.169350696	-0.234691058	-0.204281761	0.398413957	0.23866409	0.338316837	-1.74508192
Potra2n10c20239	3	brown	0.136362529	0.438095332	0.4359957	0.497637846	0.022277102	0.033188597	3.01790308	0.003817954	0.231358342	0.434714378	0.221080261	0.255456855	0.023453185	0.310701327	2.605533992	0.013759676	0.000563101	-0.000161515	-0.066800011	0.997821743	0.999362058	0.76201601	-0.175873365	1.290590147	0.365890953	0.348156219	0.354427042	0.060525948	0.075137657	0.089260612	3.159758589	0.002368499	-0.08665034	0.013325264	-0.091140027	0.667375244	0.947404506	0.671900536	-0.459793016	0.968497195	-0.398016126	-0.126767457	-0.214059006	0.039770641	0.528639541	0.315189144	-2.17286325
Potra2n10c20240	2	blue	0.012699359	-0.372820251	-0.134787211	0.949871854	0.055458724	0.530039709	-1.461303524	0.215898245	-0.121749977	-0.055883052	-0.12063689	0.553526118	0.781893102	0.583486329	-0.828303663	0.611247823	0.035237068	-0.125458958	-0.198220732	0.864309797	0.532937569	0.364585233	-0.795858465	0.639171458	-0.028763631	-0.244238401	-0.036779959	0.886750568	0.219542342	0.864520501	-0.902301059	0.550345445	0.100976835	-0.211898466	-0.240114323	0.616267346	0.288660597	0.258412585	-0.99179641	0.481945274	-0.046001357	-0.12553653	-0.097964546	0.819770782	0.532682304	0.648818474	-0.763345752
Potra2n10c20241	7	black	0.131813918	0.400107758	0.488695397	0.512220186	0.038646744	0.015385252	3.053093544	0.00339743	0.147327112	0.189754317	-0.073290943	0.472626886	0.343135677	0.739634843	0.779994673	0.653091016	0.406432411	0.388022268	0.09943253	0.039361638	0.045504665	0.651708297	2.665969116	0.011515012	-0.169094168	0.332420395	0.127292267	0.399139387	0.090238959	0.553360859	0.851230483	0.591961999	-0.07970776	0.40775649	0.029347921	0.69269135	0.034750656	0.891719682	1.09863646	0.407890002	0.126479487	0.257945711	-0.069644113	0.529584012	0.193938297	0.746419397	0.940009959
Potra2n10c20242	4	yellow	-0.280651732	-0.203617234	-0.150647986	0.156194086	0.3083529	0.482274418	-1.839717882	0.0987145	-0.197604085	-0.056970476	-0.002780044	0.333234654	0.777752728	0.989955635	-0.738351925	0.690450931	-0.111200057	-0.044928767	-0.188780882	0.588640576	0.823907607	0.388320221	-0.951143749	0.512297113	0.085901626	-0.023311085	-0.120505976	0.670088988	0.908118788	0.574871468	-0.146641466	1.325122534	-0.100131144	-0.25229768	-0.234321501	0.619239178	0.204226518	0.270423494	-1.68097573	0.139151443	-0.162355515	-0.348979517	-0.111997853	0.418461078	0.074404565	0.602346531	-1.829023262
Potra2n10c20245	2	blue	-0.170099479	-0.473653332	-0.507941016	0.396300762	0.012573007	0.011276074	-3.49822165	0.000702558	-0.018781387	-0.538198174	-0.213478433	0.927441337	0.00378165	0.328050075	-2.363476018	0.027156598	-0.057651313	0.255226914	-0.07249023	0.779676837	0.198845226	0.742385139	0.398058949	1.0358801	-0.0083652	-0.110637944	-0.408379482	0.966968512	0.582744816	0.047569744	-1.519215712	0.193062312	-0.229521399	0.035616588	0.108971837	0.249464727	0.860005159	0.612249068	-0.275454813	1.174450256	-0.033421981	0.017752653	0.061831468	0.868555202	0.929966301	0.774100736	0.12239026
Potra2n10c20250	2	blue	-0.155547474	-0.084433624	-0.251215337	0.438495367	0.675421541	0.23637096	-1.392195222	0.245794934	-0.091361127	-0.250031295	0.046777287	0.657135598	0.208457709	0.832152976	-0.872689066	0.574248869	0.190827927	0.132712426	-0.11997061	0.350406591	0.509323194	0.585582319	0.612873999	0.809939485	-0.171091612	-0.402039093	-0.411886215	0.393510594	0.037631599	0.04551254	-2.914574623	0.005342605	0.113528857	-0.266246191	-0.299269717	0.57287156	0.179475595	0.155417804	-1.2944231	0.293278974	0.162570079	-0.091703335	-0.079023108	0.417838015	0.64916853	0.713588557	-0.006412672
Potra2n10c20254	2	blue	-0.141727423	-0.44342297	-0.330556125	0.480709377	0.020521805	0.114643487	-2.717467841	0.009867532	-0.209620567	-0.484664358	-0.405022047	0.304059373	0.010405195	0.055215238	-3.265815511	0.00163724	-0.25565237	-0.166591784	0.106120338	0.207475081	0.406254851	0.629863903	-0.94309995	0.518444672	0.037540235	-0.453296007	-0.355186079	0.852523372	0.017568145	0.088529214	-2.308406179	0.031464833	0.076033347	0.034416113	0.056256838	0.706223726	0.864680285	0.794019228	0.471809073	0.955594611	0.152062072	0.129556608	0.186371204	0.448948632	0.519533665	0.383228072	1.329171945
Potra2n10c20255	4	yellow	-0.067769381	-0.038648246	-0.397333331	0.736973673	0.848219506	0.054527672	-1.446217875	0.222174152	-0.087709625	-0.107596942	-0.029441213	0.670063816	0.593210292	0.893916919	-0.63844869	0.784772467	-0.27356559	-0.39660958	-0.138118321	0.176287148	0.04054094	0.529691801	-2.37309222	0.026459789	-0.065764058	-0.43251251	-0.309674672	0.744497475	0.024245936	0.140863629	-2.39370289	0.02501888	-0.022003478	-0.036864278	-0.064487489	0.913253076	0.855151037	0.764658216	-0.344870705	1.095287363	-0.040378509	0.070752879	0.104130176	0.841507146	0.725823683	0.628230566	0.37097342
Potra2n10c20257	2	blue	-0.057073834	-0.341981129	-0.326678355	0.777359498	0.080813851	0.119219716	-2.111887126	0.052044198	-0.257623208	-0.454450847	-0.32489795	0.203871858	0.017246763	0.130369881	-3.052742178	0.00340141	0.130096877	-0.100347999	-0.079037992	0.52644473	0.618476571	0.719987106	-0.130143064	1.344679859	0.218674637	-0.403582037	-0.332919752	0.273153319	0.036835989	0.111917929	-1.53094601	0.188674105	0.230991842	-0.008778085	0.153437318	0.246360556	0.965339105	0.474105923	1.07254767	0.425211172	0.191529313	-0.051597199	0.025738877	0.338555658	0.798267058	0.904972537	0.480446987
Potra2n10c20258	2	blue	0.049955975	-0.22959829	-0.12026852	0.804559825	0.249301776	0.575630741	-0.857764619	0.586533675	-0.250176695	-0.463011323	-0.35551847	0.217712125	0.015012113	0.095947395	-3.153158143	0.002422714	-0.106799249	-0.029083101	-0.318050389	0.60356686	0.885500831	0.139147419	-1.258922789	0.312087332	-0.001952675	-0.265582882	-0.002532582	0.992287559	0.180602847	0.990629298	-0.797995979	0.637309236	0.439547575	0.265631223	-0.121832178	0.021786925	0.180520528	0.57063902	1.815674517	0.104130473	0.360791478	0.284181571	0.044887847	0.064479624	0.150833713	0.835018258	2.055821752
Potra2n10c20259	6	red	0.132387444	0.089955687	0.35637779	0.510370081	0.655444005	0.087389969	1.654168781	0.147139836	0.148126162	-0.090735341	-0.04671205	0.470202017	0.65264156	0.832383837	0.03573802	1.457236881	0.311395634	0.640071544	0.17491534	0.121498914	0.000323632	0.424715741	3.567608212	0.000540382	-0.050083245	0.167491518	0.088883115	0.804071419	0.403688338	0.679598943	0.584739908	0.838083923	0.039198214	0.450476741	0.049053595	0.846084825	0.018373449	0.819941335	1.647093298	0.149308306	0.188648767	0.360553716	-0.110121042	0.346007006	0.064668726	0.608480447	1.341573178
Potra2n10c20261	2	blue	0.151751544	-0.500350624	-0.258213797	0.449886343	0.00786222	0.223130567	-1.861021005	0.094111816	-0.355811886	-0.169679527	-0.161922203	0.074429097	0.397485156	0.460430346	-1.979224529	0.071686099	-0.336628062	0.280876587	0.055383433	0.092658376	0.155848635	0.801821981	-0.010860939	1.487001592	0.046222282	-0.388420946	-0.259140981	0.818919286	0.045264063	0.221414238	-1.767995465	0.115592493	0.162566134	-0.255002485	0.106807185	0.417849468	0.199254048	0.619373587	0.011093895	1.486722801	0.278503041	-0.447942088	0.081543353	0.159522701	0.019123091	0.704847257	-0.344677059
Potra2n10c20262	7	black	0.168658532	0.349875872	0.302150911	0.400373018	0.073612668	0.151285711	2.390697464	0.025224605	0.138198999	0.116303712	-0.124239181	0.500779072	0.563465402	0.572210757	0.40025627	1.03345166	0.340010073	0.37069494	0.053921564	0.089222816	0.056976294	0.806955881	2.267964603	0.034997046	0.001481066	0.363261929	0.001388993	0.994150226	0.062540015	0.994860567	1.106845884	0.40254085	0.083168516	0.302757023	-0.035785497	0.680029386	0.124780349	0.868151992	1.045953811	0.443373537	0.187844809	0.219377832	-0.112855938	0.348104034	0.271575296	0.599550746	0.885607436
Potra2n10c20265	4	yellow	-0.021627998	-0.238229255	0.049107666	0.914728029	0.231453219	0.81974603	-0.630533453	0.792518434	-0.106482304	-0.27932958	-0.346734204	0.604647965	0.158236375	0.105041543	-2.087729956	0.055233302	-0.372792162	-0.127226087	-0.180677227	0.060704005	0.527137007	0.409372671	-1.960391595	0.074925056	-0.246648477	0.078343391	-0.136417711	0.21488346	0.697705662	0.52502857	-0.872118594	0.574715525	0.035611984	-0.074382443	-0.167036612	0.860023078	0.712332577	0.435314769	-0.568890571	0.854145607	0.273491995	-0.208288448	0.047784315	0.167480421	0.297144889	0.824528889	0.329414628
Potra2n10c20266	0	grey	0.195850262	0.055017509	-0.262515222	0.327561226	0.785192817	0.215242483	0.003817991	1.495430537	-0.190274603	-0.087528947	-0.131337021	0.351831591	0.664195897	0.550279404	-1.147644057	0.376673301	-0.176330313	0.420941051	0.286824922	0.388867437	0.028777886	0.184529278	1.572439959	0.17377283	-0.151937914	0.146795433	-0.080900936	0.449323432	0.464992621	0.707072047	-0.234744473	1.221610601	0.554817854	0.31540479	0.24254933	0.002668402	0.109033302	0.253468157	3.417939168	0.000946458	0.612750985	0.210028404	0.128026515	0.000679363	0.293036303	0.5510557	3.02323019
Potra2n10c20269	2	blue	-0.076606139	-0.53345164	-0.261946927	0.704108341	0.004164311	0.216273781	-2.665353625	0.011536111	-0.523950899	-0.121450663	-0.124053899	0.006008354	0.546205935	0.572788363	-2.327747026	0.029888311	0.004004498	0.057545164	-0.082122831	0.984510205	0.775566983	0.709510175	-0.040138222	1.451974395	0.005881377	-0.09582069	-0.147310051	0.976773181	0.63447658	0.492142145	-0.662324709	0.761644717	0.299299746	-0.297988646	-0.169814756	0.129360618	0.131129235	0.427605857	-0.46020353	0.968055207	0.29349457	-0.318161824	0.146893897	0.137325044	0.105805907	0.49337941	0.322127514
Potra2n10c20270	2	blue	0.091547156	-0.764443055	-0.592429518	0.649728398	3.45E-06	0.002286167	-4.486662719	1.09E-05	-0.398749108	-0.375863459	-0.188913935	0.043611586	0.05334096	0.387979751	-2.840888274	0.006748211	-0.310584357	0.252221787	0.129365325	0.122524014	0.204367249	0.55633302	0.179887661	1.285861143	0.127970262	-0.379817569	-0.497730318	0.524703353	0.050684559	0.01332556	-2.262147636	0.035532425	0.149867169	0.01389302	0.27005869	0.45559894	0.945166787	0.201864797	1.225943075	0.330330146	0.165456793	0.151427263	0.281183912	0.409505439	0.450866698	0.18318276	1.705111739
Potra2n10c20273	7	black	0.085650334	0.280892763	0.294652373	0.671000715	0.155823805	0.162204832	1.903419497	0.085478743	0.176929432	-0.041199302	-0.011908674	0.387232047	0.838326719	0.956991935	0.355245797	1.083608187	0.317045269	0.400848304	0.184554506	0.114533602	0.038254951	0.399222569	2.648569551	0.012124982	0.058680635	0.461183874	0.021199768	0.771253296	0.015467877	0.921675302	1.666960906	0.143283268	-0.109379921	0.354724898	0.045889208	0.587064438	0.069440294	0.831388714	0.87785339	0.570034929	-0.052486189	0.203604016	-0.103604124	0.794863604	0.308384983	0.629976947	0.162858483
Potra2n10c20274	2	blue	-0.071168007	-0.586944413	-0.630245345	0.724276512	0.001289534	0.000963437	-4.157418441	4.83E-05	-0.263971499	-0.488718375	-0.103643914	0.192556074	0.009690046	0.63791896	-2.582541657	0.014711328	-0.205775923	0.012323543	-0.021858382	0.313215635	0.95135356	0.921142552	-0.612716693	0.810095525	-0.084791724	-0.225496038	-0.388351962	0.674119313	0.258093185	0.060745984	-2.01759566	0.065450084	-0.132811665	-0.004693603	0.147254249	0.50900372	0.981463062	0.492307959	0.002464736	1.497050141	0.046467337	0.030949853	0.17454933	0.817975024	0.878203711	0.414640213	0.701181395
Potra2n10c20275	1	turquoise	0.115271603	0.458269167	0.572398253	0.566955857	0.016218398	0.003467562	3.526668858	0.000631234	0.376884434	0.326101925	-0.049955929	0.057710437	0.096908447	0.820920984	1.966023385	0.073943864	0.236132515	0.119245429	0.023406324	0.245502626	0.553570643	0.91557683	1.088545795	0.414531347	0.127421928	0.095366092	0.256145381	0.526496029	0.636092227	0.226991284	1.355424954	0.262923305	0.142690875	0.02525657	-0.116344396	0.477700814	0.900486612	0.588241504	0.171172954	1.29613166	0.06851755	0.112817984	-0.006787499	0.734172613	0.575292466	0.974889171	0.506792456
Potra2n10c20276	4	yellow	0.022198201	-0.030009121	-0.28164494	0.912488283	0.881879848	0.182435235	-0.806446293	0.629978345	-0.141749739	-0.011506422	-0.287103056	0.489730396	0.954575706	0.184085082	-1.218435934	0.334587535	-0.441631893	-0.181465216	0.108487751	0.023902448	0.365011934	0.622201356	-1.582944949	0.170151019	0.073199842	-0.179041584	-0.112567934	0.716719264	0.371559282	0.600488502	-0.616924417	0.805926871	0.266823002	0.21473097	-0.035157432	0.178499338	0.282112042	0.870446842	1.323782586	0.278362892	0.311215338	0.199935208	0.034421591	0.114076517	0.317369849	0.873136781	1.607512483
Potra2n10c20282	15	midnightblue	0.041695235	0.286222262	0.130677747	0.836406264	0.147795441	0.542768973	1.326339824	0.277090742	-0.03922929	0.262706894	0.024877991	0.84910067	0.185547467	0.910288911	0.731396219	0.696805761	0.068859304	0.456628193	0.09843504	0.73819562	0.016653979	0.654990821	1.879645167	0.09023468	0.111697041	0.349191687	0.167671892	0.579119069	0.074216533	0.433545424	1.83446561	0.099877362	0.403266545	-0.0059717	-0.01214118	0.036997568	0.976416572	0.955098024	1.184093399	0.354564139	0.381701539	0.140065533	-0.028282955	0.049456027	0.485921623	0.895627604	1.491017011
Potra2n10c20283	3	brown	0.101669132	-0.074104566	0.344951032	0.61383894	0.713362525	0.098776454	1.05427285	0.437637023	0.32202498	0.190401117	0.242041567	0.108641984	0.341462456	0.265835601	2.154202221	0.046836475	0.240743575	-0.032781628	-0.019710054	0.236133468	0.871052741	0.92887288	0.547736873	0.875808885	0.056272906	-0.06811783	0.269418488	0.780408055	0.73566871	0.202977712	0.713725955	0.71309498	0.1282199	-0.188689248	0.07441827	0.523888181	0.345901616	0.729650092	0.022781442	1.472736917	-0.060688882	0.051600795	-0.136684927	0.763640211	0.798253285	0.52420947	-0.398794023
Potra2n10c20284	12	tan	-0.166560924	0.265826238	0.189075225	0.406343041	0.180188707	0.376238995	0.819168704	0.619035252	0.075079182	0.3857375	0.128593823	0.715471727	0.046903087	0.55870989	1.729158355	0.125671136	-0.282353809	-0.490503564	-0.03507489	0.162248961	0.009388423	0.873762643	-2.463140902	0.020658867	0.052848311	-0.121448717	0.065976994	0.793478283	0.546212413	0.759376932	-0.020702717	1.475224203	0.120695061	-0.417490938	0.006853393	0.548724241	0.030254098	0.97464547	-0.91490963	0.540358611	-0.044035784	-0.300702931	0.015206486	0.827355224	0.12748711	0.943777242	-0.981756615
Potra2n10c20285	0	grey	-0.133611133	-0.085337422	0.133061013	0.506433642	0.672136646	0.535369465	-0.272490359	1.177867505	0.085465659	-0.262097657	0.161664174	0.678054535	0.186606851	0.461154965	-0.100853529	1.3795001	-0.071931722	-0.113183758	-0.015901671	0.726942644	0.574046243	0.942591449	-0.574020444	0.84893095	0.153433134	-0.196390781	-0.200750977	0.444820857	0.326201391	0.34691124	-0.679065642	0.745644406	-0.284328604	0.052208003	-0.157253281	0.150613322	0.795928236	0.463046585	-1.122601575	0.392410119	-0.273854329	0.06609288	-0.415353683	0.166895815	0.74326217	0.043547538	-1.817294209
Potra2n10c20287	2	blue	-0.005763088	-0.570411237	-0.517084578	0.977240209	0.001892092	0.009668473	-3.437570124	0.000880438	-0.369308217	-0.49058677	-0.316065751	0.063346228	0.009374558	0.141768358	-3.511938302	0.000667277	-0.390568009	0.124831185	-0.134959894	0.048527122	0.535005485	0.539235287	-1.163657803	0.366844074	-0.019424343	-0.207722538	-0.449910596	0.923389768	0.298488933	0.027388528	-1.976849616	0.072087947	0.075649607	0.038827024	0.010124166	0.707642114	0.847525471	0.962551983	0.358357274	1.080113942	0.202245671	0.04633201	0.226777361	0.311692961	0.818496443	0.286590358	1.350820128
Potra2n10c20290	6	red	0.188006129	-0.125597363	0.331064818	0.347682642	0.532482166	0.11405284	1.116387983	0.396384143	0.088957689	-0.338334259	0.014706003	0.665634496	0.084316158	0.946901924	-0.725555001	0.702167423	0.140429373	-0.049653796	-0.007953834	0.493824518	0.805719747	0.971267659	0.23533608	1.22092184	-0.020748077	-0.02094993	-0.145094218	0.918185584	0.917392291	0.49874781	-0.516098857	0.908678049	-0.159661362	0.263060992	0.264576634	0.426328065	0.184933657	0.211529266	1.046728024	0.442837552	-0.11887388	0.194853275	0.006311192	0.554815964	0.330078489	0.976650818	0.242079974
Potra2n10c20294	4	yellow	0.045438917	-0.534462994	-0.400135364	0.821939452	0.004080128	0.052692336	-2.737999817	0.009272117	-0.129568134	-0.357760805	0.035027062	0.528141232	0.066922325	0.873933443	-1.356391153	0.26246212	-0.483223289	-0.201382481	-0.040450671	0.012393887	0.313806451	0.854601312	-2.187570737	0.043051328	0.23802624	-0.343441799	-0.220802467	0.231862992	0.079442598	0.299815763	-0.940814952	0.520199546	0.077875531	-0.225580761	0.153925401	0.699428004	0.257909604	0.47268389	-0.017156327	1.479467855	-0.130676585	-0.050952594	0.176596111	0.515898732	0.800737152	0.409102797	-0.043324273
Potra2n10c20295	0	grey	0.023253085	0.198868956	-0.000286608	0.908346449	0.320010975	0.998939513	0.648200029	0.775283375	-0.177888771	0.007300324	0.101321205	0.384621574	0.971171524	0.645510216	-0.218487441	1.240574014	0.238847307	0.271173687	0.372520728	0.239957387	0.171255068	0.080022293	2.527166359	0.017248053	-0.001758523	0.15880025	-0.20899348	0.993054376	0.428859489	0.327047969	-0.117166786	1.360091829	-0.047349477	0.070553727	0.515223728	0.814577958	0.72656629	0.009979246	1.610289094	0.161002139	-0.161236715	0.053553093	0.293471106	0.421718213	0.790783853	0.163974059	0.503990129
Potra2n10c20296	0	grey	0.02954652	0.308084608	0.219631237	0.883688456	0.117956252	0.302451903	1.609154366	0.161373888	-0.132368652	0.153487577	0.027843725	0.5191854	0.444657371	0.899643982	0.143691525	1.328616095	0.061333619	0.071217926	0.512386638	0.765977498	0.724090535	0.012427391	1.877024094	0.090772188	-0.096923857	0.027077152	-0.14007141	0.630562711	0.893352228	0.513881937	-0.584317594	0.838509986	-0.087800832	0.212174961	0.074348583	0.663213192	0.28801716	0.729894026	0.569539677	0.853484929	-0.071344253	-0.133752104	0.106576409	0.723619966	0.505981122	0.620135122	-0.305029656
Potra2n10c20300	5	green	-0.163606401	-0.325800498	-0.628914681	0.414835919	0.097235612	0.00099506	-3.455547122	0.000823766	-0.131947559	0.014099388	0.206784636	0.520527318	0.944353523	0.343798257	0.22041641	1.238320299	-0.064389629	-0.312796536	-0.092701549	0.754659769	0.11215324	0.673976921	-1.362619838	0.25950353	0.136808187	-0.155048501	-0.171790212	0.496220365	0.439983756	0.42216959	-0.523671889	0.900760156	-0.200122525	-0.252732015	-0.129380324	0.31690725	0.203422388	0.546816994	-1.68367717	0.138366114	-0.349138231	-0.215809246	-0.064606451	0.074263873	0.279644197	0.76423604	-1.860249174
Potra2n10c20302	5	green	-0.222379069	0.003423733	-0.470178766	0.264906278	0.986477759	0.020422357	-2.024875571	0.064320214	0.211592442	-0.023990394	0.45918548	0.299428485	0.905452905	0.027515285	1.851415462	0.09616471	-0.048540737	-0.4517755	0.171511955	0.81383942	0.017998783	0.433922558	-1.084736726	0.417057415	-0.097919136	-0.2079431	-0.053327352	0.627039935	0.297964642	0.804537602	-1.037288905	0.449401852	-0.371365161	-0.071641405	0.296061471	0.056494268	0.722513463	0.160111944	-0.506537624	0.918718926	-0.354271719	-0.015123163	-0.025888991	0.069822336	0.9403198	0.904420784	-1.182805741
Potra2n10c20304	3	brown	0.029997555	0.06769215	0.197372976	0.881925061	0.737263003	0.355253468	0.823927127	0.614971449	-0.044900493	0.163950521	0.285401907	0.827586465	0.413841701	0.186813415	1.127180306	0.389499383	-0.051461155	0.251651198	0.079467911	0.802849202	0.205427432	0.718524013	0.80741368	0.629142282	0.231810621	0.393018205	0.442245332	0.244643135	0.042561665	0.030473425	3.166978822	0.002310473	-0.034203149	-0.097503827	-0.125653143	0.865510117	0.62850895	0.558522653	-0.723219206	0.704317831	-0.313970745	-0.053276088	0.098785087	0.110740604	0.791842584	0.646063711	-0.823587477
Potra2n10c20307	3	brown	0.12490393	0.020478939	0.041906534	0.534765666	0.919243425	0.845843447	0.535135205	0.888834551	0.148437385	0.311433657	0.283497796	0.469259297	0.113809526	0.189899927	2.124072585	0.050496112	0.18167556	-0.037247181	0.081279018	0.374416089	0.853662381	0.712371026	0.627570581	0.795427928	0.024218919	-0.309168065	0.461335077	0.904556304	0.116602752	0.023260302	0.498563604	0.927130276	0.030622945	0.028275043	-0.151466867	0.879480906	0.888662388	0.479868995	-0.243281622	1.21168086	-0.14607114	-0.140747151	-0.161035275	0.467222207	0.483780377	0.452219146	-1.273641295
Potra2n10c20308	6	red	0.159765201	0.282641921	0.419382746	0.426023361	0.153155389	0.041348612	2.51426314	0.01789221	-0.004993722	0.049305624	-0.133361754	0.980684419	0.807056709	0.544094417	-0.226632364	1.231064436	0.265452025	0.455503535	0.096058042	0.189980461	0.016958037	0.662837861	2.443356988	0.021827003	-0.188332994	0.39696159	0.037433783	0.346829758	0.040347057	0.862134369	0.763722128	0.667549277	0.046597718	0.377295731	-0.004725244	0.817472729	0.052366435	0.982517246	1.26757698	0.307423586	0.198756	0.244089954	-0.013710097	0.320291559	0.21983151	0.949302518	1.263512699
Potra2n10c20310	2	blue	-0.01301909	-0.308452961	-0.542474041	0.948611398	0.117494799	0.006168009	-2.603518361	0.013840849	-0.521077307	-0.523892723	-0.178494803	0.006341565	0.005035644	0.415147847	-3.790875537	0.000225176	-0.355392621	-0.132931758	-0.112030748	0.07479567	0.508617246	0.610804535	-1.734731154	0.124182653	0.098959789	-0.138642918	-0.569721684	0.623365077	0.490406102	0.003658864	-1.868595651	0.092518637	-0.105166563	0.181880069	0.036776461	0.601631923	0.363898046	0.864533271	0.325869388	1.116784767	-0.014758346	0.133266034	0.204413635	0.941757036	0.507542258	0.337998322	0.905865238
Potra2n10c20311	3	brown	0.187647811	0.339460815	0.464228526	0.348619034	0.083222183	0.022298797	2.929891471	0.005086206	0.186993823	0.445845452	0.080474338	0.360351071	0.019761974	0.7151027	2.132777954	0.049414418	0.254522485	-0.047886021	-0.119642789	0.209560195	0.81251336	0.586614768	0.279667998	1.16959835	0.130345637	0.171169298	0.411402053	0.516971547	0.393292592	0.04579235	2.061671929	0.058858471	0.010726399	-0.032065071	-0.152293077	0.957652216	0.873848924	0.477448223	-0.477275096	0.949749363	-0.08071224	-0.118331608	0.025908481	0.689007742	0.556635801	0.904349152	-0.506529734
Potra2n10c20312	4	yellow	0.199685452	-0.426702431	-0.162636986	0.317987293	0.026442821	0.447674085	-1.176025294	0.359377153	-0.179769046	-0.155851104	0.176783496	0.379534446	0.437590996	0.419707356	-0.494958619	0.930943997	-0.071194601	-0.054399847	-0.35784144	0.729637485	0.787549755	0.09364319	-1.349494862	0.265767104	0.171249178	-0.008262344	-0.143924737	0.393068502	0.967374445	0.502251751	0.082946178	1.400841504	0.133779134	-0.078739016	-0.01824892	0.505894378	0.696250381	0.932551365	0.111320749	1.367043004	-0.143500561	0.014378337	0.016655809	0.47517991	0.943254312	0.938428153	-0.330511706
Potra2n10c20314	4	yellow	-0.129905561	-0.358986629	-0.533542238	0.518399794	0.065925856	0.007252794	-3.073247658	0.00317614	-0.086935447	-0.263454335	0.086139136	0.672816755	0.184253472	0.69594589	-0.796937868	0.638230675	-0.153186158	-0.141192709	-0.02791222	0.454996969	0.482383293	0.899398325	-0.920911064	0.535645292	0.077358366	-0.418578781	-0.130344672	0.701333544	0.029782196	0.543806857	-1.418630939	0.234009961	-0.167498429	-0.078857403	-0.067363751	0.403668661	0.695815103	0.754469315	-0.898939823	0.553027072	-0.17268543	0.018106028	-0.098733192	0.389051772	0.928575712	0.646237802	-0.71951697
Potra2n10c20315	2	blue	-0.172874821	-0.335914028	-0.447478892	0.388523862	0.086703282	0.028338757	-2.816996088	0.007271267	-0.228503148	-0.464444628	-0.266420396	0.261533643	0.014662461	0.219141706	-2.832157869	0.006935252	-0.330836402	-0.163664109	-0.10298206	0.098771183	0.4146691	0.640078542	-1.72249977	0.127468537	0.012205398	-0.289343402	-0.358490547	0.951819392	0.143233824	0.085397302	-1.840500332	0.098542223	-0.039949393	0.046450437	0.009593713	0.843170864	0.818040136	0.964512824	0.044782749	1.446420713	0.044262851	0.026981667	0.236357688	0.826478266	0.893726213	0.26616177	0.858162456
Potra2n10c20316	3	brown	-0.060171704	0.058168737	0.36480603	0.765598768	0.773197198	0.079644193	1.029792051	0.454661449	-0.057153915	0.054565837	0.058412393	0.781532332	0.786916172	0.791210069	0.150563361	1.320480248	-0.064715135	-0.273914546	-0.109404812	0.753457133	0.166798797	0.619243234	-1.285359276	0.298000148	0.014901981	-0.038356874	0.152657131	0.94119115	0.849350882	0.476383533	0.348894818	1.090752413	0.272920398	-0.174023029	0.267651544	0.168405594	0.385332115	0.206070863	1.043707308	0.444931241	0.19550379	-0.037744119	0.271200705	0.328434693	0.851731111	0.199889826	1.215980311
Potra2n10c20319	7	black	0.051507579	0.468153369	0.407215209	0.798610366	0.013788854	0.048268586	2.785020965	0.008028639	0.178779436	0.23655778	0.146134944	0.382207013	0.234841382	0.505832153	1.596649512	0.165515784	0.372766089	0.145676683	0.156453615	0.060723457	0.468438798	0.475913247	1.948612737	0.077012535	0.01669792	0.372412529	0.167608394	0.934118023	0.055747379	0.433722099	1.635774585	0.15283016	-0.101860639	0.262422247	0.046574565	0.613167881	0.18604191	0.828906482	0.606839421	0.815936226	-0.076833909	0.172918075	-0.122648542	0.703267758	0.388403353	0.568040558	-0.051814934
Potra2n10c20322	4	yellow	-0.058498764	-0.187458577	-0.361582707	0.771943788	0.349114163	0.082542711	-1.742225806	0.12220341	0.055724988	-0.17833423	-0.121222567	0.78686925	0.373482974	0.581646579	-0.68490288	0.740107813	-0.186932797	-0.383065041	0.067968169	0.360510681	0.048581601	0.757973917	-1.520140419	0.192713532	-0.01147125	-0.307566917	-0.494251235	0.954714413	0.118607041	0.014090073	-2.41753695	0.023438921	-0.209253097	0.068467478	0.389998197	0.294862606	0.734359974	0.059567158	0.699994861	0.725895771	-0.066254046	0.081421861	0.448357478	0.742656938	0.686409596	0.027992436	1.351028933
Potra2n10c20323	4	yellow	-0.216801527	-0.001628432	-0.464294819	0.277385375	0.993568188	0.02227715	-2.002159248	0.06790141	0.046044168	-0.377109187	0.127157881	0.823261953	0.052492564	0.563145916	-0.676547842	0.748039323	-0.440546504	-0.38087944	-0.1132905	0.024291025	0.049989201	0.606773054	-2.796459728	0.007749877	-0.083636515	-0.032574308	-0.229683627	0.678323497	0.871861601	0.280291989	-0.96935391	0.49855296	0.120004785	-0.031293106	0.080280801	0.551029514	0.876862974	0.709221885	0.475606841	0.951531751	0.243210942	0.190211483	-0.19240097	0.221549036	0.341952517	0.367744079	0.744708695
Potra2n10c20324	18	lightgreen	0.298837429	-0.343631761	-0.60457206	0.129982268	0.079265577	0.001752519	-2.040709173	0.061919615	0.298824792	-0.038137064	0.166776329	0.138100697	0.850204577	0.44690916	1.207066042	0.341110067	0.301800373	0.337245357	0.092062662	0.134030937	0.085383912	0.676104778	2.138514594	0.048712501	-0.11799052	-0.041203554	-0.407449329	0.557781871	0.838310246	0.048127418	-1.632563239	0.153841332	-0.105657741	-0.26682791	0.258536707	0.59992584	0.178491048	0.22253182	-0.379142503	1.056873068	-0.202108008	-0.39412198	0.158775414	0.312029431	0.041932291	0.458672811	-1.360770239
Potra2n10c20325	1	turquoise	0.111654315	0.511172469	0.598582273	0.579265145	0.006430879	0.002000682	3.82376743	0.000197142	0.048237645	0.239333904	0.125214674	0.814982034	0.229232013	0.569173954	1.174139343	0.360508825	0.280745956	-0.002592765	0.112858843	0.164756362	0.989759522	0.608153212	1.108366942	0.401555063	-0.090714835	0.205021326	0.199679563	0.652715212	0.304956732	0.349544524	0.885859157	0.563540141	-0.143987856	0.172276076	-0.089381624	0.473666059	0.390194205	0.677895802	-0.158932527	1.31058305	-0.146852696	0.000578624	-0.194628129	0.464816586	0.997714589	0.362117931	-0.959210264
Potra2n10c20326	0	grey	-0.261994618	0.251705336	-0.378482643	0.186786437	0.205326681	0.068193944	-1.110368306	0.400260525	0.043699992	0.023663526	0.106540344	0.832131114	0.906735546	0.628501757	0.474957583	0.95222581	-0.167914024	-0.363298445	-0.280265432	0.41225381	0.062511688	0.19521882	-2.340300967	0.028902308	0.01321994	-0.100671912	-0.281183797	0.947819663	0.617338193	0.183182947	-1.035964102	0.450328335	0.086036954	-0.076916045	-0.130622817	0.669598186	0.702964718	0.542940076	-0.329254976	1.112944459	0.082503821	-0.158442504	-0.082153626	0.68245489	0.429913566	0.702735957	-0.445535195
Potra2n10c20327	1	turquoise	0.120920376	0.262582003	0.191623347	0.547972736	0.185764294	0.369720332	1.652385707	0.147683921	0.208626439	0.163814081	0.198768807	0.306410837	0.41423574	0.363233549	1.609054196	0.161406737	0.399031226	0.225512691	0.25390747	0.04344938	0.258057093	0.242374318	2.544181623	0.016430117	-0.038518003	0.103230736	0.074019759	0.848725192	0.608375826	0.731045396	0.388633649	1.046320757	0.052430617	0.122037604	0.136743913	0.79507625	0.544253468	0.524028745	0.87818861	0.569762058	0.106811476	0.1102599	-0.335112345	0.595926504	0.584041425	0.109432355	-0.314838024
Potra2n10c20328	3	brown	-0.050875348	0.205893093	0.23941843	0.801033284	0.302859902	0.259836977	1.117170337	0.395882251	0.15222923	0.644445801	-0.073601527	0.457852447	0.000285501	0.738568874	2.449360592	0.021466514	0.034861649	-0.091145181	-0.013872435	0.865742537	0.651170241	0.949907862	-0.20190749	1.25998357	-0.136345095	0.145213044	0.522095334	0.497693336	0.469870861	0.008871256	1.594641576	0.166188615	0.150712701	-0.086248756	-0.018670507	0.453030936	0.668830298	0.930996743	0.138245133	1.33507003	0.107771429	-0.131371979	0.124268209	0.592607623	0.513648049	0.562900854	0.269147816
Potra2n10c20329	2	blue	0.026836045	-0.436578603	-0.49349907	0.894296612	0.022798611	0.014259996	-2.737656126	0.009281811	-0.109409068	-0.126196909	-0.219137385	0.594695846	0.530511581	0.31508094	-1.266291549	0.308113082	-0.171891958	0.07060422	-0.321386521	0.401104607	0.726377985	0.134819855	-1.168447168	0.363939658	0.102384155	-0.063608303	-0.197719337	0.611334984	0.752611269	0.354392731	-0.429844727	1.000962892	0.052742923	-0.167479439	-0.196729116	0.793881387	0.403722735	0.356856771	-0.875454298	0.57199015	-0.059697961	-0.115106077	-0.071289898	0.76739407	0.567516548	0.740625495	-0.699682256
Potra2n10c20330	10	purple	-0.091323476	-0.437729481	-0.716515504	0.650530565	0.022401996	8.20E-05	-4.057881969	7.43E-05	-0.108314071	-0.246161228	0.287566772	0.598411052	0.215819915	0.183346132	-0.250161335	1.203693877	-0.158126031	0.16373217	0.329676253	0.440406752	0.414472398	0.12448533	0.931991652	0.527011259	-0.148435392	-0.084640845	-0.371258366	0.459964934	0.674667871	0.074073884	-1.73241348	0.124799954	-0.294982096	-0.028607051	0.380862873	0.135251249	0.88736319	0.066336947	0.125880554	1.349739713	-0.105818212	0.085754383	0.162531931	0.599368898	0.670623155	0.447971449	0.385619152
Potra2n10c20331	1	turquoise	0.0483537	0.464270713	0.509695992	0.810714743	0.014704525	0.01095152	3.113751636	0.002770874	0.369214247	0.315284018	0.285254493	0.063418706	0.109176329	0.187051134	2.814537662	0.007327118	0.372798629	0.158584851	0.114338191	0.060699181	0.429493978	0.603428636	1.873339583	0.091532261	0.070188337	0.155774962	0.4069774	0.727929401	0.437817695	0.048412309	1.826140924	0.101743556	-0.052103889	0.033695491	0.064750551	0.796326776	0.867488816	0.76372474	0.122351028	1.353931531	-0.145460117	-0.087555482	-0.045019144	0.469107433	0.664099964	0.83454217	-0.798301552
Potra2n10c20332	7	black	0.201155695	0.319206783	0.303920443	0.314363193	0.104601442	0.148786828	2.393411758	0.025038744	0.114020263	0.03491134	-0.093332847	0.579160023	0.862751127	0.671876708	0.177071603	1.28917822	0.316509425	0.398568476	0.171804821	0.115181314	0.03947135	0.433126124	2.604213096	0.013812822	0.036056794	0.529796938	-0.047295946	0.858291966	0.004480948	0.826295496	1.678745772	0.139802402	-0.149228187	0.514214682	-0.067027095	0.457544712	0.006070589	0.755659874	1.025144174	0.457942747	-0.025575237	0.386837269	-0.10504963	0.899237279	0.046225785	0.625182825	0.818637481
Potra2n10c20333	9	magenta	-0.011982228	-0.551593175	-0.604458413	0.952699374	0.002859159	0.001756971	-3.722302131	0.000296122	-0.269629595	-0.617299883	-0.062000335	0.182841253	0.000603301	0.778686148	-3.026489297	0.003711174	-0.122180906	0.226304566	0.176199622	0.552112504	0.256344699	0.421269213	0.788574858	0.645540796	-0.141901828	-0.278682411	-0.518458044	0.480164046	0.159242924	0.009444273	-2.793778151	0.007814431	-0.182235387	0.137133069	0.236173966	0.362945599	0.495188306	0.266544525	0.518236168	0.906440254	0.13825681	0.166748645	0.182956198	0.491626814	0.405806743	0.392159613	1.388674381
Potra2n10c20335	25	orange	0.153730264	-0.041792154	0.543707424	0.443928994	0.836031059	0.006029481	1.976887396	0.07208154	-0.281664359	0.066755673	0.07796531	0.163320818	0.740774108	0.723641776	-0.41910799	1.012705818	-0.423245113	-0.118048398	-0.175857298	0.031207146	0.557587323	0.422186391	-2.089961957	0.054931826	0.300825521	0.199735568	0.273057401	0.127324376	0.317863338	0.196706986	2.239258251	0.037708676	0.279285375	-0.138431552	-0.078933523	0.158304983	0.491074165	0.71389993	0.211830182	1.248359282	0.06309703	0.031863299	0.05108707	0.754539395	0.874636556	0.812603739	0.412865289
Potra2n10c20336	17	grey60	0.268867506	-0.28661129	-0.415390555	0.175068878	0.147221255	0.043527006	-1.252740654	0.315450159	-0.07828022	-0.325952912	-0.164878983	0.70386691	0.09707008	0.452169134	-1.638680099	0.151919851	-0.029950432	0.250916707	-0.477587795	0.884522007	0.206797666	0.021184436	-0.720007289	0.707280762	0.351171851	0.12170223	-0.223201092	0.07247917	0.545368695	0.294461685	0.797096454	0.638092523	0.216731006	0.063145505	-0.299147379	0.277545523	0.754356523	0.155595001	-0.017387988	1.479190638	0.104105587	0.164092846	-0.043750346	0.605324164	0.413430886	0.839145218	0.661084511
Potra2n10c20338	1	turquoise	0.091093434	0.49863218	0.580689697	0.651355945	0.008112429	0.002927692	3.640919094	0.0004075	0.150410769	0.144006101	0.038402666	0.463304583	0.473609428	0.861892405	0.948951981	0.513967552	0.423275347	0.190634047	0.030555881	0.031193813	0.340861089	0.889923802	1.915528559	0.083137696	-0.02873099	0.26844878	0.1829683	0.886878273	0.175767667	0.392127755	1.212570453	0.337941137	0.036830434	0.268280175	-0.049200004	0.855282643	0.176049594	0.819412535	0.76691111	0.664701552	0.075557568	0.153320023	-0.217814707	0.707982453	0.445160624	0.306568715	0.065199042
Potra2n10c20340	2	blue	-0.082220733	-0.567903987	-0.411424558	0.683488827	0.002001899	0.045779314	-3.28245974	0.001543585	-0.289944441	-0.465862942	-0.213546118	0.150775153	0.014323121	0.327893087	-2.875277863	0.006055081	-0.329069717	-0.137270416	0.006171235	0.100694457	0.494752319	0.977705322	-1.349168241	0.2659244	0.078951181	-0.483689516	-0.255745972	0.695470376	0.010583576	0.227741852	-2.00349348	0.06768652	0.112873698	-0.048353266	0.06088017	0.575102566	0.810716413	0.777490378	0.352608379	1.086573082	0.165262266	0.035484039	0.136099563	0.410064012	0.860521132	0.526004584	0.954824085
Potra2n10c20341	2	blue	0.10800183	-0.482820837	-0.49782716	0.591812233	0.010744673	0.013304777	-2.687023908	0.010813769	-0.289341154	-0.56346206	-0.309346729	0.151665287	0.002209926	0.150902054	-3.530044044	0.000623236	-0.292146408	0.069355901	-0.105705733	0.147557827	0.731037865	0.631209682	-0.931290428	0.527555028	0.065540462	-0.29272291	-0.368946453	0.745337819	0.138409851	0.076034639	-1.729556158	0.125564407	0.113204261	-0.027609848	0.232428305	0.573976423	0.891266241	0.274424738	0.889611689	0.560511641	0.145407972	-0.086504269	0.383128453	0.469268502	0.667904364	0.064605601	1.265693307
Potra2n10c20343	2	blue	0.200094088	-0.137026632	-0.078341398	0.316977451	0.495526307	0.715959097	-0.025129538	1.46992746	-0.308183428	-0.174680619	-0.005977836	0.125594775	0.383510965	0.97840385	-1.426258997	0.230690393	-0.180204983	0.225113682	0.264921173	0.378360565	0.258922747	0.221844157	0.863887003	0.581474951	-0.221505298	-0.216320111	-0.45644129	0.266836845	0.278479806	0.024962441	-2.619220436	0.013219647	-0.092426384	0.082935847	0.193433981	0.646578987	0.680878057	0.365128269	0.502896339	0.922555732	0.221138922	-0.054154667	0.305162336	0.267649036	0.788485846	0.14705065	1.346183024
Potra2n10c20344	12	tan	0.044140435	0.274545175	0.234657435	0.826951025	0.165785164	0.269717409	1.58843382	0.168282412	0.077666908	0.104703265	0.10598153	0.706085468	0.603243048	0.630314337	0.804940354	0.63128115	-0.199966927	-0.420892709	-0.28928275	0.327368543	0.028798161	0.180629361	-2.656683413	0.011837027	0.09567519	0.150557552	0.190691885	0.634993511	0.45350157	0.372095608	1.237785014	0.32369368	0.090933666	-0.301398297	-0.257599849	0.651929417	0.126566042	0.224271918	-1.348372652	0.266307833	-0.136063021	-0.354389942	-0.103291083	0.498591607	0.069722515	0.631017091	-1.745358501
Potra2n10c20346	6	red	0.159259371	0.491253368	0.400227644	0.427508784	0.0092641	0.052632719	3.163908153	0.002334989	-0.308211617	0.202532526	-0.244526913	0.125558398	0.310992561	0.26080582	-0.968524089	0.499174042	0.004238702	0.186717662	0.044080169	0.983604398	0.351056796	0.841708524	0.674095457	0.750375941	-0.079533152	0.265635975	-0.209696119	0.693332366	0.180512438	0.325387148	-0.020822584	1.475080773	0.112316201	0.408875422	0.109070919	0.577004034	0.034208082	0.611923768	1.875748957	0.09103464	0.248710384	0.281156735	0.253190254	0.210951071	0.155418998	0.232583464	2.268319055
Potra2n10c20351	1	turquoise	0.056982312	0.182036199	0.26534743	0.777707695	0.363479351	0.210151962	1.432267183	0.228101057	0.152609987	-0.05361549	0.137042588	0.456715142	0.790545416	0.532933276	0.644998048	0.778392676	0.279233138	0.157195853	-0.19416763	0.167140372	0.433597763	0.374671236	0.748589037	0.681157413	-0.255537062	0.18616273	0.418865718	0.198281204	0.352515993	0.041625797	0.997986021	0.477429206	-0.248617177	-0.21803032	-0.182343391	0.211127769	0.274604369	0.39377466	-1.872096716	0.091789836	-0.093784921	-0.181965621	-0.022877284	0.641724362	0.363668585	0.915498356	-0.864699694
Potra2n10c20352	0	grey	0.100315615	-0.368210763	0.089351907	0.618590429	0.058790979	0.677997285	-0.582124467	0.840724269	0.20536689	-0.238668333	0.065386087	0.314199664	0.230568619	0.766916557	0.059962742	1.428277964	0.268005912	0.313950913	-0.075338013	0.185593571	0.110764352	0.732617633	1.515274964	0.194554179	-0.150255798	-0.108916555	0.052749291	0.454417663	0.588658978	0.806617096	-0.609749064	0.813042072	-0.442851931	-0.11211336	-0.175468726	0.020704352	0.577696558	0.412147774	-2.178588329	0.044043396	-0.315836762	-0.14597755	-0.13700355	0.108522867	0.46751071	0.523233591	-1.741801347
Potra2n10c20361	1	turquoise	0.171856884	0.270535817	0.440548709	0.391366076	0.172304044	0.031192338	2.582636594	0.014707281	0.212594942	0.096478081	0.000751841	0.297091124	0.632143093	0.997283519	0.891988623	0.558598546	0.13185271	0.209995566	-0.108486449	0.52082981	0.29311351	0.622205561	0.702316846	0.723722384	0.17122635	0.446555574	-0.116230017	0.393132535	0.019543658	0.588610851	1.569789258	0.174696221	0.207799261	0.277058954	-0.083441289	0.298306492	0.161787887	0.698288168	1.20350559	0.343171094	0.128055162	0.177833131	0.047041086	0.524426051	0.37484924	0.82721774	1.018062772
Potra2n10c20364	4	yellow	-0.010319473	-0.028686398	-0.12990868	0.959257418	0.887052739	0.545166821	-0.466417678	0.96137484	-0.40913489	-0.018424884	-0.128035919	0.037947555	0.927321138	0.560431541	-1.622969286	0.156893956	-0.428069802	-0.206057363	-0.163514737	0.029136627	0.3024658	0.455971141	-2.334107656	0.029385128	0.102998205	-0.003375393	-0.375522493	0.609188021	0.986668663	0.070558497	-0.780578722	0.652575466	0.043638441	-0.228759227	-0.057491432	0.82889029	0.251083756	0.7895967	-0.702072052	0.723951346	-0.148861914	-0.21194252	0.170089245	0.458662025	0.288558017	0.426848233	-0.589061515
Potra2n10c20366	8	pink	-0.106851569	-0.17415829	0.559982626	0.59578773	0.384957115	0.00443192	0.896086671	0.555309713	-0.011251502	0.050831018	-0.048890193	0.956495717	0.801203237	0.82468317	-0.014416812	1.48274617	-0.155223424	-0.203739771	-0.257936574	0.448949147	0.308055582	0.234725192	-1.737313935	0.12349766	-0.014309861	-0.24570384	0.220653492	0.943524135	0.216701488	0.300150274	-0.157887853	1.311817755	0.080935988	-0.314055358	-0.00976258	0.688188158	0.110639321	0.96388858	-0.730588237	0.697546049	-0.090046771	-0.179753851	0.225159749	0.655116371	0.369628067	0.290134178	-0.164888461
Potra2n10c20367	13	salmon	0.120759913	0.417840963	0.16475223	0.548507888	0.030101606	0.441708998	2.085384587	0.055551607	-0.076877228	0.185045334	-0.022350552	0.708945453	0.355465104	0.919372526	0.263389987	1.188375011	-0.287304762	-0.016965428	0.155747607	0.154697577	0.933064871	0.477931199	-0.469685707	0.957869371	0.074813207	0.055619761	-0.066804988	0.710736926	0.78289646	0.756445635	0.195919093	1.267010239	0.135232044	0.101365231	-0.098875416	0.501242568	0.614904461	0.64576073	0.417778509	1.014163598	-0.119267741	-0.037397771	0.063922001	0.5534959	0.85307705	0.766665926	-0.280613399
Potra2n10c20369	4	yellow	-0.082609855	-0.510718791	-0.580807183	0.682067761	0.006486123	0.002920587	-3.663539291	0.000373131	-0.236786423	-0.366677238	-0.068059091	0.244159328	0.059933489	0.75765956	-1.973218152	0.07270607	-0.499293614	-0.277476233	-0.035079651	0.009409706	0.161131018	0.873745638	-2.466427225	0.020470268	0.038629838	-0.495979665	-0.313656149	0.848290973	0.008511742	0.135560958	-2.337715351	0.029103029	0.055202783	-0.166075173	0.031991733	0.784486187	0.407732615	0.882028897	-0.237717265	1.218150588	0.06598325	-0.038770071	0.111413433	0.743673953	0.847746555	0.604253792	0.381745463
Potra2n10c20372	0	grey	0.029555978	0.319405422	0.233828817	0.883651474	0.104373642	0.271461175	1.685962487	0.137704537	-0.08719505	0.591858415	0.045836241	0.671893161	0.001146101	0.835484445	1.838600366	0.098960981	-0.056428747	-0.092572594	-0.164689245	0.784239586	0.646055831	0.452696916	-0.867507212	0.578496243	-0.261390638	-0.060480791	0.260983346	0.187841515	0.764428083	0.218029959	-0.223820573	1.234345382	-0.2256231	-0.046586059	-0.298265096	0.257817894	0.817517644	0.15687714	-1.630323064	0.154549853	0.08502048	-0.019067828	-0.01183667	0.673287922	0.924791925	0.956223133	0.158920832
Potra2n10c20373	1	turquoise	0.128974733	0.505758146	0.622088558	0.52142705	0.007116756	0.001171687	3.954892477	0.000114854	0.135172562	0.432661942	-0.043528851	0.510292892	0.024191455	0.843664478	1.606489007	0.162249763	0.217040735	0.322361552	0.090125879	0.286863624	0.101027081	0.682569978	1.827888747	0.101349375	0.158396527	0.225665056	0.525684478	0.430049135	0.257727034	0.008334402	2.705902198	0.010217866	0.182605818	0.104502245	-0.23547338	0.361954202	0.603942663	0.268007308	0.18603526	1.278625666	0.049032852	0.144433394	-0.078845664	0.808104512	0.472284114	0.714205343	0.347579494
Potra2n10c20376	1	turquoise	0.097160874	0.21061357	0.467005786	0.629723074	0.291662623	0.021406357	2.269481134	0.034858625	0.242185611	0.216894003	0.069154353	0.233252678	0.277175459	0.753875715	1.518370833	0.19338141	0.498611164	0.408865618	0.011295152	0.009522928	0.034212807	0.959205829	2.831892139	0.006941018	0.006440383	0.272623923	0.358055407	0.97456622	0.168886876	0.08580489	1.840572172	0.098526418	0.067160789	0.027133905	-0.150289248	0.739254593	0.893129955	0.483330112	-0.13757473	1.335864792	0.110294236	0.090591424	-0.219418165	0.58392361	0.653158523	0.302933012	-0.022081615
Potra2n10c20378	17	grey60	0.014904672	-0.490634011	-0.122072339	0.941180548	0.009366694	0.569874048	-1.839083458	0.098854367	-0.319897037	-0.330069604	-0.392164258	0.111131515	0.09267859	0.064197071	-3.023881144	0.003743317	-0.09703448	0.313447646	-0.411327115	0.637239241	0.111368283	0.051181696	-0.495705104	0.930153728	-0.077503474	-0.120794985	-0.448141212	0.700798704	0.5483909	0.028077368	-1.880868388	0.089984737	0.156551746	0.231008857	0.018128414	0.435507966	0.246324785	0.932995779	1.183893081	0.354683084	0.301103349	0.168152339	0.300165108	0.126956129	0.401809151	0.154125236	2.225750194
Potra2n10c20379	5	green	0.095170712	-0.435077858	0.073997887	0.636787111	0.023324372	0.731122001	-0.869317233	0.577010459	-0.309055796	0.352047297	-0.000413347	0.124472605	0.071721101	0.998506533	0.156906496	1.31297781	-0.274031259	0.040805328	-0.098777092	0.175522719	0.839852991	0.653864504	-0.939736683	0.521028966	0.584198447	-0.123178949	0.060822898	0.001376254	0.540466119	0.777694576	1.7382072	0.123261466	0.158092787	-0.515653899	0.136137937	0.430945349	0.005906176	0.525886816	-0.815405372	0.622260465	-0.263070216	-0.367862365	0.254894668	0.184917686	0.059049042	0.229347104	-1.18602209
Potra2n10c20381	4	yellow	0.164949917	-0.371143097	-0.201062871	0.410961796	0.056653623	0.346146892	-1.196547324	0.347224564	-0.126174622	-0.111032098	-0.152367334	0.539091142	0.581394295	0.48765262	-1.086926774	0.415603759	-0.04903936	0.162055711	0.019406673	0.811960494	0.419332524	0.929965053	0.384511637	1.050898908	-0.001633372	0.065345806	-0.171928209	0.993548675	0.746069635	0.42179125	-0.286063216	1.162244556	-0.003729765	-0.156007693	0.271198788	0.985269192	0.437124986	0.19989313	0.288423286	1.159534117	-0.25176866	-0.292221387	0.434115221	0.205208875	0.13911821	0.034042162	-0.352546839
Potra2n10c20382	11	greenyellow	0.144820433	-0.032063694	-0.037300479	0.471085312	0.873854298	0.862620767	0.227371863	1.230201896	0.189761991	0.31703094	-0.102044551	0.353154801	0.107121011	0.643142403	1.220229839	0.333566637	-0.153715453	-0.158393481	-0.324287875	0.453421589	0.43005812	0.131135339	-1.789485813	0.110304915	-0.009523437	0.126582799	-0.13062329	0.962397995	0.529245081	0.542938601	-0.015871106	1.481005832	-0.011534195	-0.206608643	-0.175039019	0.954466177	0.301145555	0.413311661	-1.117376301	0.395750196	-0.125752873	-0.20882539	0.288339675	0.531970703	0.295873164	0.171816466	-0.173160736
Potra2n10c20383	0	grey	0.111612655	0.000453148	-0.046485802	0.579407596	0.998210187	0.829227876	0.19887917	1.263535896	-0.136370338	0.227794249	-0.123576138	0.506517052	0.25314344	0.574278935	-0.047435833	1.443248806	0.250984832	0.343052413	-0.43485794	0.216180295	0.079806399	0.038108886	0.524959235	0.899417295	-0.013611999	0.289343992	-0.083099544	0.946274337	0.143232972	0.699467677	0.59496771	0.827797583	0.426306987	-0.135126385	-0.306224206	0.02659802	0.501580141	0.145577608	0.065333127	1.421863151	0.397233067	-0.172247603	-0.082734582	0.040198035	0.390273739	0.70072806	0.486670136
Potra2n10c20387	12	tan	0.026820824	0.184828807	-0.06684841	0.894356236	0.35603826	0.756292	0.435905071	0.994358409	0.237826812	0.222069855	0.406542338	0.242032075	0.265588441	0.054220942	2.479269557	0.019747766	0.224433636	-0.071984738	0.003574788	0.270355188	0.721235667	0.987084411	0.447082606	0.982223126	0.277157182	0.033759238	0.147908905	0.161633089	0.867240308	0.490364413	1.322560237	0.278972498	0.094849938	-0.194800516	0.01322474	0.637928618	0.330212025	0.95109515	-0.259171613	1.193254248	-0.190514457	-0.188314939	-0.016998541	0.34116976	0.346876837	0.937163585	-1.152991891
Potra2n10c20388	2	blue	0.07484399	-0.227003839	-0.629836025	0.710622946	0.254838724	0.000973071	-2.457488593	0.020986838	-0.262026176	-0.450021768	-0.111273067	0.19597664	0.018506204	0.613234567	-2.453731114	0.021207398	-0.3836821	-0.460666864	-0.155017553	0.052992958	0.015598871	0.48002243	-2.995259878	0.004113167	0.210341802	-0.160743536	-0.314327568	0.292300092	0.423158412	0.134681063	-0.732706851	0.695605867	-0.118932423	0.057229234	0.052263397	0.554619661	0.776768375	0.808366014	-0.037914691	1.454633549	-0.127205442	0.17903929	0.121060935	0.527204601	0.371565511	0.57309869	0.482712862
Potra2n10c20389	5	green	-0.444725321	0.036338016	-0.38499851	0.020110397	0.857197838	0.063202802	-2.374450061	0.02636267	0.02216644	-0.00790813	0.054338123	0.914407237	0.968772447	0.805492184	0.183784056	1.281274296	0.068433305	-0.142813879	0.051083402	0.739760088	0.477317409	0.816945009	-0.085972467	1.397232457	0.046577592	-0.137382895	-0.174924735	0.817550262	0.494395411	0.413621509	-0.743179326	0.686059677	-0.195817043	-0.085189664	0.106821535	0.327644913	0.67267328	0.619326247	-0.528807977	0.895407996	-0.304890351	-0.305598442	0.044637305	0.12201394	0.121105738	0.835926887	-1.699384877
Potra2n10c20390	5	green	-0.06375347	-0.480196247	-0.531186698	0.752064075	0.011243875	0.007563981	-3.29734562	0.00146405	-0.174785448	-0.385403595	-0.122323229	0.393102494	0.047110267	0.578195959	-1.997910524	0.068589542	-0.321475896	-0.350562641	-0.157884823	0.109280381	0.07301032	0.471835805	-2.420737225	0.023233604	0.069733517	-0.321476113	-0.30729566	0.729627263	0.102020934	0.144101948	-1.620448524	0.157703945	0.025429835	-0.065192566	0.029347797	0.899807296	0.746645894	0.891720136	-0.035539543	1.457474274	0.04187249	-0.004483916	0.09479191	0.835720079	0.982291071	0.659511632	0.365472879
Potra2n10c20391	1	turquoise	-0.122183505	-0.025425707	0.163240143	0.543768632	0.899823479	0.44596883	0.018148935	1.47828006	0.185750106	0.011625816	-0.161762223	0.363612133	0.954104854	0.460879546	0.133338318	1.340888737	0.209203879	0.446615949	-0.124227705	0.305043618	0.019525188	0.572246525	1.657185201	0.146223056	-0.005440996	0.091773388	-0.033772726	0.978511932	0.648917467	0.875509901	0.158475775	1.311122863	0.017513884	-0.018551045	-0.141297301	0.930906008	0.926824792	0.510167857	-0.388207269	1.046793981	0.131463616	0.162190573	0.0727646	0.513351821	0.418940395	0.735445469	1.051483732
Potra2n10c20392	4	yellow	-0.049516319	-0.38902097	-0.469699988	0.806247586	0.044903846	0.020568441	-2.708725306	0.010131335	-0.045401295	-0.173237069	-0.176123626	0.825692203	0.38751527	0.421472734	-1.104578946	0.404013117	-0.513332965	-0.345413116	-0.176553215	0.007317878	0.077620186	0.420322978	-3.116355775	0.002746518	-0.067387871	-0.295323601	-0.256360421	0.738403266	0.134778371	0.226587861	-1.783586448	0.111736334	-0.15523177	-0.150197924	0.006805811	0.439436766	0.454593473	0.974821447	-0.870226751	0.576264749	0.069506951	-0.129216408	0.05918044	0.730473507	0.52064025	0.783556602	-0.013690525
Potra2n10c20393	4	yellow	-0.170025025	0.207049081	-0.194241286	0.3965106	0.300093357	0.363091539	-0.421943691	1.009599178	-0.256127522	-0.176663251	-0.294985571	0.206602449	0.378050225	0.171799889	-2.060680481	0.059000299	0.140284563	-0.102915601	0.019804212	0.494274579	0.609476655	0.928533937	0.15367522	1.316798736	-0.320534502	0.0524352	-0.037166264	0.103085828	0.795058714	0.863110541	-0.908288823	0.545588469	0.115663167	-0.050943208	-0.044367235	0.565630498	0.800773133	0.83690657	0.067978037	1.418704677	0.321136004	-0.010287125	-0.034164611	0.10240462	0.959385029	0.874076516	0.838786049
Potra2n10c20395	4	yellow	0.022919371	0.278173899	-0.166281326	0.909656476	0.160036999	0.437423377	0.436411636	0.993807148	-0.002952786	-0.148834818	-0.413258739	0.988578025	0.458744738	0.049992859	-1.604115913	0.163032757	-0.164130643	-0.16283689	-0.245887256	0.423015359	0.417063952	0.258078796	-1.60692535	0.162106117	0.194942727	0.043372038	-0.381704617	0.329852156	0.829919836	0.065689592	-0.3934361	1.040996117	0.188898998	-0.34413575	0.045708487	0.345355853	0.07879738	0.832043512	-0.359899675	1.07838324	-0.009980836	-0.280713674	0.148749268	0.960593363	0.156098868	0.487875174	-0.455689765
Potra2n10c20396	2	blue	-0.17524374	-0.583182018	-0.466835406	0.381955378	0.001409608	0.021460261	-3.807705682	0.000210393	0.039280938	-0.066118741	0.276186953	0.848904241	0.743165045	0.20207317	0.670214468	0.754081623	0.11863392	0.291964202	0.09566194	0.56379705	0.139482477	0.664148853	1.459090247	0.216810405	-0.411830988	-0.284198702	0.038404679	0.032807524	0.150808022	0.858593241	-2.003444353	0.067694422	0.015691274	-0.252341634	0.085205464	0.93808203	0.204145044	0.692210062	-0.467929321	0.959752702	0.214788672	-0.134192858	-0.042996098	0.28197963	0.504567581	0.841883979	0.123611513
Potra2n10c20397	2	blue	-0.046759622	-0.659711899	-0.393524838	0.816849094	0.000181478	0.057101241	-3.548700363	0.000580706	-0.308230219	-0.419145278	-0.36603777	0.125534398	0.029538814	0.085840777	-3.20603141	0.002018689	-0.176337561	0.211772108	0.006924065	0.388847627	0.288954949	0.974986371	0.135019851	1.338894269	-0.053033801	-0.360104649	-0.164330199	0.792768915	0.065027058	0.442895751	-1.690642343	0.136357699	0.145910728	-0.028636932	-0.05563913	0.467716754	0.887246279	0.796234291	0.190718376	1.273119361	0.191169769	0.030142221	0.154304717	0.339480402	0.881359581	0.471580262	1.066996905
Potra2n10c20399	2	blue	-0.090518477	-0.273869423	-0.454002292	0.653420613	0.166871492	0.025847411	-2.399516333	0.024625121	-0.017578289	0.037407453	-0.109262344	0.932078416	0.853039419	0.619702413	-0.231927278	1.224891746	-0.169323652	0.318781382	-0.252453491	0.408283439	0.105090539	0.24517406	-0.212799094	1.247225506	-0.044286442	0.059739987	-0.059275548	0.826387169	0.767234762	0.78321684	-0.115974879	1.361508676	0.009985976	-0.329949658	-0.200705514	0.960573083	0.092804387	0.34702274	-1.511661647	0.19592994	-0.018851117	-0.377254761	0.010063966	0.925644343	0.052394116	0.962774503	-1.172792347
Potra2n10c20400	2	blue	-0.026063259	-0.55507414	-0.471882656	0.897324444	0.002653721	0.019909274	-3.269281652	0.001617314	-0.26601966	-0.385412124	-0.204040638	0.188999296	0.047104966	0.350380894	-2.491662321	0.019072028	-0.367240898	0.045677865	-0.013791888	0.064955586	0.821017952	0.950198359	-0.994135107	0.480235643	-0.161735927	-0.262344491	-0.511513217	0.420263149	0.186177135	0.010623619	-2.775903334	0.008257286	0.085709064	-0.014728579	0.020654853	0.670787593	0.941874315	0.923682751	0.261450036	1.190618213	0.233508934	-0.025528083	0.278407455	0.241106053	0.89942213	0.187729229	1.38741137
Potra2n10c20401	9	magenta	-0.109740206	-0.504277732	-0.610968258	0.58582592	0.007314665	0.001517009	-3.844244142	0.000181387	-0.152100004	-0.55847239	-0.05653689	0.45823878	0.002465498	0.797776762	-2.403725797	0.024343412	-0.306055535	-0.039575392	0.08516144	0.128362896	0.844621432	0.699239762	-0.782754095	0.650657294	-0.079151097	-0.372224603	-0.48538614	0.694735678	0.055880819	0.016201889	-2.792961668	0.007834182	-0.132720124	-0.00980571	0.149978243	0.509298411	0.961284285	0.484246278	-0.004481233	1.494636758	0.0779577	0.057048947	0.218123457	0.699125409	0.777454176	0.305866569	0.990692947
Potra2n10c20402	26	darkorange	-0.033487303	-0.311801004	-0.188280464	0.868300499	0.113361327	0.378285578	-1.543818154	0.183948588	-0.123097604	-0.428014615	0.013206063	0.54911091	0.025933081	0.952311349	-1.635588684	0.152888551	0.11666949	0.221554939	0.136151432	0.570315891	0.266726924	0.535625588	1.344332815	0.268261183	-0.154619503	0.076823192	-0.2781911	0.441265593	0.703307302	0.188086733	-1.001484067	0.474889259	-0.257250101	0.248622736	0.262324005	0.195185726	0.211117229	0.21558912	0.700771545	0.725168398	-0.058778094	0.221775391	0.235158993	0.770883354	0.266239118	0.268665394	1.130111693
Potra2n10c20403	4	yellow	0.118984396	-0.399054188	-0.023097133	0.554445415	0.039209651	0.914689175	-0.937165472	0.523010172	-0.109284257	-0.550940247	-0.251460841	0.595118817	0.002899171	0.247097501	-2.779232464	0.008173127	-0.298566843	-0.202497971	-0.425909155	0.138457649	0.311076882	0.042728175	-2.667277308	0.011470282	-0.076823465	-0.112572167	-0.388105678	0.703306293	0.576130661	0.060923875	-1.657674139	0.146074884	0.235944231	0.195834031	-0.011018614	0.236093303	0.327602114	0.959246102	1.237073442	0.324089727	0.283808508	0.067771299	0.251467246	0.151393939	0.736966485	0.235885606	1.734250258
Potra2n10c20404	0	grey	-0.067201466	0.003960885	0.171063011	0.739102074	0.984356483	0.424166383	0.284987798	1.163480235	-0.145187557	0.025186648	-0.452042715	0.479151364	0.900760769	0.030345888	-1.630032999	0.154641784	0.063031837	-0.139629963	-0.027921695	0.759682328	0.487292444	0.899364345	-0.301103036	1.145003889	0.108417004	-0.270751034	-0.30058493	0.590380138	0.171949617	0.153521811	-1.32729219	0.276618069	0.268815585	-0.299047923	-0.006397184	0.175155421	0.129698961	0.976332764	-0.112260425	1.36592538	0.038354117	-0.249532454	-0.148222558	0.849361589	0.209396959	0.4894346	-1.029468095
Potra2n10c20406	2	blue	-0.029271196	-0.435549849	-0.30956694	0.884765149	0.023157964	0.141009139	-2.298587346	0.032292574	-0.213899686	-0.524509616	-0.312352362	0.294066218	0.004975092	0.14676629	-3.151113061	0.002439743	-0.098287134	0.260525756	-0.090373562	0.632878388	0.189359533	0.68174197	0.251158262	1.202537629	-0.027848151	-0.067696494	-0.439073411	0.890333296	0.737246729	0.031828402	-1.551830783	0.181054077	-0.02658928	0.254499467	0.074567995	0.8952633	0.200172444	0.729126073	0.876716671	0.570960824	0.172660304	0.133700616	0.278997061	0.389121837	0.506146374	0.186757332	1.667856684
Potra2n10c20407	3	brown	-0.019010874	0.330607408	0.42958128	0.92501594	0.092116128	0.036171947	2.1807571	0.043802081	0.146792513	0.375755207	0.136815565	0.474252816	0.053415189	0.533618542	1.923055369	0.081709645	0.251932004	-0.331357205	-0.164937227	0.214394186	0.091336251	0.452007184	-0.706216404	0.720080356	0.280150542	0.105492692	0.404464098	0.15696604	0.600498901	0.049951759	2.298275621	0.032319161	0.044700182	-0.19367081	-0.231655042	0.824789825	0.333079248	0.276069775	-1.076029012	0.422871422	-0.275289803	-0.246739521	-0.267449143	0.164593901	0.214708786	0.2064272	-2.285321342
Potra2n10c20410	20	royalblue	0.049211126	-0.084962579	-0.038228934	0.80741967	0.673498322	0.85923404	-0.207258361	1.253712137	-0.039582584	-0.110328886	-0.258342987	0.847757175	0.583804727	0.233962527	-1.13116578	0.386977983	0.182437407	0.50443832	0.044929124	0.37238201	0.007292976	0.838698389	2.243648517	0.037282538	-0.212828352	0.257202264	0.00857935	0.286500253	0.195271713	0.968263008	0.158847743	1.31068325	-0.052998696	0.374738685	0.072727221	0.792903157	0.054116177	0.735576631	1.181319522	0.356213723	0.263262948	0.302884503	0.192082507	0.184584209	0.124613761	0.36855268	2.207670115
Potra2n10c20411	2	blue	-0.047849662	-0.553810665	-0.538434962	0.812653228	0.002726775	0.006640428	-3.569253194	0.000537	-0.171823543	-0.412513178	-0.261944972	0.401294915	0.032490889	0.227274245	-2.466671301	0.020456322	-0.199002668	0.107868629	-0.107849939	0.329754838	0.592272014	0.624262059	-0.544328536	0.87932312	-0.007126445	-0.208287328	-0.20469119	0.97185789	0.297147546	0.337328532	-1.193023614	0.349290187	-0.098749428	-0.09034832	-0.11100901	0.624107218	0.654032125	0.605575106	-0.849381243	0.593503781	0.058134385	-0.001517994	0.012918997	0.773327696	0.994004375	0.952224511	0.198613633
Potra2n10c20416	2	blue	0.10882081	-0.555495337	-0.40705817	0.588988689	0.002629743	0.048363457	-2.662646956	0.011629306	-0.250015099	-0.203820675	-0.208330672	0.218019304	0.307859375	0.340121892	-1.878578335	0.090453137	-0.292558618	0.152436063	-0.05328989	0.14696104	0.447820661	0.80917664	-0.550004464	0.873474468	0.074677569	-0.319351151	-0.314890557	0.711239233	0.104435843	0.133946433	-1.62203637	0.157193342	-0.001556961	-0.264231443	-0.063700553	0.993850471	0.182914778	0.767452555	-0.95853547	0.506689222	0.096850859	-0.18872265	0.004070725	0.630821395	0.345814669	0.984938588	-0.259917939
Potra2n10c20418	7	black	0.078808957	0.281533696	0.320949494	0.695993213	0.154842219	0.126221885	1.964217672	0.074257281	-0.180804723	-0.058161409	-0.317500091	0.376749021	0.773225036	0.139870661	-1.555258294	0.179826849	0.055758116	-0.163800995	-0.415462708	0.786745416	0.414273542	0.048662709	-1.48921921	0.204644481	0.106101878	0.424578487	-0.068438115	0.598384923	0.027285086	0.750673552	1.430286527	0.2289522	-0.015478551	-0.049041897	-0.470020153	0.938919887	0.808069761	0.020470659	-1.567718771	0.175420168	0.163111592	-0.268103569	-0.207851809	0.416267826	0.176345237	0.329757418	-0.889416766
Potra2n10c20419	0	grey	0.217661409	-0.311234692	0.003180216	0.275437406	0.114052829	0.988233158	-0.28211856	1.166778903	-0.455777124	-0.13719179	-0.271698938	0.019283503	0.495001882	0.209801498	-2.527411396	0.017236022	0.033806673	-0.07130194	0.212896519	0.869770913	0.723777573	0.329401627	0.461495831	0.966664368	-0.14708161	-0.292682521	-0.10922554	0.464113216	0.138466801	0.611416265	-1.595007612	0.1660658	0.004344157	0.08068363	0.086293313	0.982842962	0.689112565	0.688471241	0.480227596	0.94659835	0.172434936	0.223236447	0.01569335	0.389750628	0.263020734	0.941980075	1.200766569
Potra2n10c20422	3	brown	-0.170875451	0.353326691	0.317861636	0.394117547	0.070624224	0.130117234	1.459400199	0.216682487	0.354517408	0.120289126	0.260534233	0.075565334	0.550079375	0.229878538	2.102725428	0.053234667	0.045586763	0.013959202	-0.093364911	0.824990918	0.944905971	0.671770098	-0.078414246	1.406247813	0.024283784	-0.156141774	0.276800687	0.904301832	0.436726172	0.190395395	0.385309971	1.050011663	-0.381097171	-0.029500871	-0.188617787	0.049847553	0.88386696	0.377416163	-1.760732074	0.117425642	-0.394467056	-0.183494769	-0.347029149	0.041737052	0.359581576	0.096627869	-2.720245166
Potra2n10c20423	9	magenta	-0.169636473	0.045115777	-0.117500013	0.397606694	0.823186003	0.58451544	-0.683820033	0.741133222	0.241653412	-0.293979321	-0.009200856	0.234313137	0.136646731	0.966765181	-0.201498204	1.26046355	-0.252883032	0.051167508	0.305446641	0.212610851	0.799913403	0.156390304	0.251491904	1.202150731	-0.049618077	0.147857745	-0.183199643	0.805856881	0.461732584	0.391519056	-0.215143974	1.244482605	-0.180990248	0.190842843	0.427586105	0.366289683	0.340322568	0.037141982	1.266857145	0.307809562	-0.109712433	0.024827222	0.287735868	0.585921353	0.902170232	0.172756127	0.555524
Potra2n10c20424	3	brown	-0.108697317	0.568480758	0.478455906	0.589414075	0.001976165	0.018026948	2.958542766	0.00463646	0.343268288	0.570451729	0.324738743	0.086004658	0.001890362	0.130569327	3.774607696	0.000240389	0.201225409	-0.136044706	0.131394944	0.324269946	0.49864996	0.550102022	0.531508126	0.892600068	0.073413829	0.17990076	0.637584587	0.715924853	0.369230473	0.00080409	2.779446342	0.008167747	-0.00946372	-0.190268052	-0.039595567	0.962633616	0.341806283	0.854253364	-0.690634018	0.734693345	-0.188877695	-0.239099263	-0.267775207	0.345411259	0.229702629	0.205853352	-1.998969135
Potra2n10c20425	19	lightyellow	-0.076224818	0.050236949	0.187182044	0.705516363	0.803481662	0.381124579	0.43761304	0.992500225	0.00668903	0.251363599	-0.499967546	0.974128896	0.205963224	0.015125543	-0.692779645	0.732671772	0.122734771	-0.03015471	-0.031478491	0.550298052	0.881310766	0.886620655	0.178518067	1.287474201	-0.417802307	-0.117952635	0.138330033	0.030118416	0.557909233	0.519180175	-1.249756844	0.317082578	0.202066035	-0.095984533	0.023397492	0.312132066	0.633894681	0.913583798	0.376886924	1.059386458	0.33889266	-0.240882632	0.1540359	0.08377255	0.226141903	0.472362253	0.729735963
Potra2n10c20426	1	turquoise	0.029362982	0.2438984	0.239693945	0.884406183	0.220205025	0.259272435	1.465315522	0.21425228	0.013904034	-0.054410615	-0.102795268	0.946252764	0.78750865	0.640688542	-0.390830907	1.043883342	0.258233712	0.247529855	0.279684684	0.202764391	0.213196508	0.196185061	2.237255133	0.037904505	0.043938061	0.077406894	0.146220378	0.827732703	0.701154665	0.495385126	0.749647734	0.68020034	0.363386725	0.250145398	-0.07963229	0.062443249	0.208243273	0.711472397	1.62088222	0.157564351	0.368287714	0.411759372	-0.221468328	0.058734099	0.032840907	0.298323451	1.769326352
Potra2n10c20427	3	brown	0.153790699	0.144089057	0.406036526	0.44374771	0.473351976	0.048984216	2.03313426	0.063058441	0.230780698	0.404226417	0.020763486	0.256678795	0.036507723	0.925081496	1.957185757	0.075488449	0.246128473	-0.062101358	-0.194345914	0.225495372	0.758298412	0.374224253	0.010430516	1.487516705	0.061074121	0.059572177	0.499313459	0.762182227	0.76787094	0.01298913	1.833749755	0.100036724	0.262329244	-0.178174491	-0.102392293	0.186203658	0.373918196	0.634007279	-0.022744215	1.47278146	0.137037879	0.15473112	-0.006798118	0.495490587	0.44093189	0.974849897	0.82997628
Potra2n10c20428	5	green	0.023982185	-0.36172418	-0.290516797	0.905485114	0.063741939	0.168457905	-1.834503981	0.099868826	0.08544713	-0.15695157	0.140870195	0.678120659	0.434321688	0.521442173	0.160617933	1.308591495	0.198130209	0.003970298	-0.151282095	0.331923013	0.98431931	0.490794508	0.176017918	1.290419799	-0.346190455	0.020382934	0.199908129	0.076910412	0.919620804	0.348981776	-0.434839939	0.995517919	0.254344404	-0.21713594	-0.131445807	0.200456137	0.276626754	0.540379154	-0.244279286	1.210521787	0.160335903	-0.338346682	-0.204090465	0.424350832	0.084304036	0.338779193	-1.11045632
Potra2n10c20429	4	yellow	-0.236461485	-0.003409069	0.123853984	0.235037576	0.986535673	0.564213327	-0.368484614	1.068767873	0.105966142	0.151551163	-0.267224385	0.60641034	0.450491995	0.217701519	0.01713563	1.479492622	0.053440379	-0.160624464	-0.009146485	0.795421476	0.423506533	0.966961472	-0.340637132	1.100065158	0.124152705	-0.236416465	0.116702609	0.537244696	0.235129337	0.587085424	-0.017899527	1.47857851	0.014547177	-0.2982909	0.007996826	0.942589044	0.130719955	0.970416947	-0.824434469	0.614539105	-0.122004664	-0.349202758	0.012501028	0.544362955	0.074206732	0.953768557	-1.372429057
Potra2n10c20430	7	black	0.08572978	0.085110634	0.239205539	0.670712424	0.672960366	0.260273742	1.154947607	0.372167823	-0.002885108	0.148722451	-0.00053685	0.9888398	0.459087834	0.998060304	0.422952026	1.008495395	0.367790758	0.548999342	0.23006585	0.064524486	0.003020954	0.290933351	3.492159415	0.000718698	0.054861031	0.442955351	-0.008635804	0.785789749	0.020671193	0.968054274	1.508952489	0.196966387	0.090275404	0.301352231	0.060793757	0.654294238	0.126626911	0.777798479	1.323945278	0.278281829	0.053337789	0.137745926	-0.028357701	0.791606725	0.493244368	0.895353241	0.477487769
Potra2n10c20432	2	blue	0.071511957	-0.629935193	-0.314051154	0.722995419	0.000429602	0.135042805	-2.81337862	0.007353584	-0.115476038	-0.147248194	-0.058154144	0.574292629	0.463601717	0.792113471	-0.9102959	0.543999721	-0.099649252	0.250677965	0.171880808	0.62814998	0.207244389	0.432919609	0.915925312	0.539559105	-0.027370013	-0.320766232	-0.259512565	0.892205325	0.102822991	0.220728868	-1.758087318	0.11809898	0.052399655	0.080726645	0.240744116	0.795194735	0.688954966	0.257127836	1.04993948	0.440618908	0.176810712	0.193927801	0.114698393	0.377645879	0.332425676	0.593566266	1.394809058
Potra2n10c20433	19	lightyellow	-0.097238822	0.041849813	0.359651238	0.629447039	0.835807859	0.08431722	0.858813457	0.585665163	0.028737137	-0.199965652	-0.551646819	0.889171155	0.317294635	0.006356874	-2.14616991	0.047789138	-0.113216727	-0.064630374	-0.190292645	0.581854388	0.748761159	0.384461698	-1.018115973	0.462934268	-0.344734568	0.127377721	0.0675453	0.078243836	0.526640686	0.753827509	-0.484750853	0.941779634	-0.025366176	0.078285683	-0.312984439	0.900056874	0.697918024	0.136445357	-0.723778282	0.703802797	0.135996983	-0.02760355	0.076175046	0.498802026	0.891290898	0.723509072	0.522015585
Potra2n10c20436	25	orange	0.257149164	-0.265944537	0.050172005	0.195367192	0.179987626	0.815903806	0.108725921	1.370129823	-0.173869737	0.135159153	-0.390824025	0.395625097	0.501475436	0.06519397	-1.196344924	0.347342977	-0.115807433	0.392823074	0.034853037	0.573187146	0.042673705	0.87455496	0.961608986	0.504369084	-0.112047916	-0.058799829	-0.083818204	0.577920069	0.770800858	0.696988054	-0.722269475	0.705193224	0.22860305	0.151161956	0.096331075	0.251416359	0.451669607	0.654315736	1.373204493	0.254533175	0.279873776	0.196226528	0.116824581	0.157393486	0.326614252	0.586692001	1.721785226
Potra2n10c20438	3	brown	0.171594693	0.481418422	0.620026998	0.392100062	0.011009064	0.001230052	3.978793356	0.000103899	0.261711445	0.463827075	0.01860488	0.196533939	0.014812277	0.932852094	2.256750392	0.036035514	0.191279389	-0.169243655	-0.099868825	0.349246465	0.398716566	0.650274502	-0.210655935	1.249733643	0.155527588	0.009007982	0.646857003	0.438554634	0.964431896	0.000635631	2.56347995	0.015544303	0.31519012	-0.12757519	-0.188033091	0.109287627	0.525994672	0.378923883	0.056316818	1.432634131	0.060207819	0.054833668	-0.062966163	0.765461954	0.785894142	0.77006285	0.161726513
Potra2n10c20439	0	grey	-0.13596633	-0.00361426	0.112550287	0.498899708	0.985725335	0.600545981	-0.09929593	1.381354965	0.005731898	0.272417892	0.11187398	0.977829819	0.169221906	0.611306995	1.120218402	0.393931056	0.303289386	-0.077413395	0.01641226	0.13202729	0.701130704	0.940751204	0.705194144	0.721034137	0.102381636	0.022526531	0.601811706	0.611343798	0.911198905	0.001863407	2.246359333	0.037021501	0.146848368	-0.356239027	-0.138750249	0.464829889	0.068175514	0.517899248	-1.026696559	0.456845055	-0.019790604	-0.389913639	-0.114778254	0.921949519	0.044372144	0.593307444	-1.557805101
Potra2n10c20440	5	green	-0.103592883	-0.340067389	-0.547704446	0.6071118	0.082637637	0.005598311	-2.988208828	0.004209266	-0.33034162	-0.209975616	-0.106026727	0.099307031	0.293160424	0.630167658	-1.867626909	0.092721139	-0.459296329	-0.230052544	-0.036929413	0.018255764	0.248340512	0.867144113	-2.178042722	0.044104284	0.16030657	-0.27779496	-0.354088181	0.424436708	0.160630563	0.08958859	-1.35903618	0.261202686	-0.096730812	-0.230754474	0.049002693	0.631246906	0.246859922	0.8201252	-0.825654173	0.613500443	-0.101450225	-0.101023075	0.195644235	0.614606383	0.616105026	0.359567846	-0.049772792
Potra2n10c20442	4	yellow	-0.217869036	-0.237927422	-0.418358624	0.274968366	0.232062626	0.041899074	-2.546398301	0.016326138	-0.332775378	-0.180312568	0.052465576	0.096692073	0.368117287	0.8120768	-1.365816017	0.257995077	-0.253997672	-0.043577708	-0.21818129	0.210533508	0.829124974	0.317249885	-1.447052102	0.221823497	0.257720393	-0.168118304	-0.131249061	0.194341755	0.401905817	0.540990861	-0.086318033	1.396820406	-0.056198382	-0.065290949	0.006057276	0.780691878	0.746275909	0.977589984	-0.33474573	1.106725353	-0.217331977	-0.148544426	0.012915722	0.276182661	0.459631679	0.952236607	-1.03458022
Potra2n10c20444	1	turquoise	0.086548233	0.452771348	0.526889519	0.667745095	0.017715771	0.008160326	3.246160202	0.001754595	0.374476854	0.252375335	0.057914123	0.05945738	0.204082588	0.792953339	2.011355765	0.066431838	0.428541966	0.114551127	0.016581138	0.028940088	0.569398159	0.940142606	1.671740797	0.141863168	-0.052998192	0.342279564	0.263853279	0.792905083	0.08053223	0.212827306	1.608316552	0.161648801	0.036810424	0.228839032	-0.12438433	0.85536045	0.250913911	0.562533167	0.440231941	0.989653693	0.069828756	0.095994355	-0.14393606	0.729271627	0.633859805	0.502217767	0.087368181
Potra2n10c20445	3	brown	0.041435579	0.576124998	0.538265898	0.837411642	0.001661049	0.006660843	3.64468863	0.000401574	0.300082202	0.40193293	0.240433362	0.136370181	0.037686842	0.269122983	2.754155333	0.008826575	0.079237582	-0.221100474	0.028520409	0.700408525	0.267734361	0.897217436	-0.348911871	1.090733209	0.149240014	0.366559862	0.422564681	0.457508658	0.060021643	0.039674574	2.764652049	0.008547531	0.041637731	-0.01442477	-0.228522605	0.836628893	0.943071353	0.282797547	-0.551341617	0.872099271	-0.112871642	-0.015010122	-0.326314568	0.575109571	0.94076512	0.119655755	-1.287759128
Potra2n10c20446	17	grey60	0.060228673	-0.484927492	-0.332168659	0.765382956	0.010357478	0.112778829	-2.289168881	0.033104313	-0.026387793	-0.406543718	-0.100170194	0.898183485	0.035346495	0.649284816	-1.586098575	0.169075425	0.249810106	0.411384077	-0.004549141	0.218409398	0.033016296	0.983564519	1.972115081	0.072894706	-0.25693	-0.012935611	-0.178725854	0.19576161	0.948940481	0.403384636	-1.285282373	0.298040441	0.177348673	0.055452227	-0.140763112	0.376172884	0.783535079	0.511784683	0.293937493	1.153208501	0.483514319	0.159045292	-0.012907043	0.010615903	0.428138301	0.952268665	1.951037656
Potra2n10c20447	4	yellow	-0.124259586	-0.393533821	-0.570424472	0.536891662	0.042266734	0.003607791	-3.316588625	0.001366855	-0.316262275	-0.3834042	-0.109682958	0.115480968	0.048365999	0.618347155	-2.384019138	0.025687068	-0.458678463	-0.327106101	-0.031249537	0.018432883	0.095824483	0.88744019	-2.464871769	0.020559344	-0.012949053	-0.326443146	-0.309221545	0.94888749	0.096539087	0.14147638	-1.881244752	0.089907949	-0.041203578	-0.087316762	0.065018078	0.838310156	0.664963198	0.762775743	-0.195398659	1.267621299	-0.004707202	-0.052153959	0.130680293	0.981409367	0.796135107	0.542761043	0.191638408
Potra2n10c20448	13	salmon	0.001461986	-0.140956811	-0.279203891	0.994225587	0.483122715	0.186417217	-1.18212241	0.3557357	0.286553351	-0.259495248	-0.102662108	0.155827272	0.191179303	0.641123538	-0.205364278	1.255931292	-0.052647679	-0.394315628	0.26487854	0.798394314	0.041822639	0.221921326	-0.634615674	0.788518655	-0.164214431	-0.512899097	0.119055516	0.413080119	0.006224244	0.579516212	-1.790231986	0.110124937	0.000852871	-0.107973576	0.196844915	0.996631391	0.591909746	0.356568103	0.229657503	1.22753688	-0.051185793	0.05560154	0.121754424	0.799843328	0.782965911	0.570886786	0.344140046
Potra2n10c20449	10	purple	-0.162870843	-0.412865989	-0.6094249	0.416965506	0.032328099	0.001571202	-3.659142221	0.000379591	-0.09031615	-0.552994202	-0.041036354	0.660825765	0.002774894	0.852518312	-2.162318269	0.045890479	-0.213306581	-0.04540733	0.039500308	0.295438862	0.822061283	0.857983301	-0.639338137	0.783904476	-0.174124914	-0.178445921	-0.529545977	0.385049628	0.373178839	0.007787239	-2.624944968	0.012999446	-0.217163388	0.138343779	0.226134969	0.276564548	0.491351723	0.287994425	0.38804867	1.046970025	0.026062904	0.109355128	0.230966572	0.897325838	0.587149706	0.277539674	1.029155109
Potra2n10c20450	9	magenta	0.002066686	-0.471606358	-0.496556376	0.991837265	0.013014676	0.013579624	-2.947560559	0.00480438	-0.295429648	-0.584345914	-0.157337943	0.14285228	0.001371472	0.473391728	-3.212376321	0.001974627	-0.289244366	0.090273034	-0.100895255	0.151808443	0.654302756	0.646906088	-0.848687945	0.594082434	-0.033329732	-0.067832863	-0.573018882	0.868914922	0.736735874	0.003424432	-2.058008825	0.059383929	-0.122367095	0.145947458	0.192824733	0.543158842	0.467603492	0.36666971	0.598113618	0.824646186	0.041237361	0.18827064	0.339157059	0.838179306	0.346992361	0.104953995	1.625468564
Potra2n10c20451	0	grey	-0.004792399	-0.090608975	0.186753335	0.981072948	0.653095469	0.382235919	0.235616515	1.220595386	-0.187933815	0.050946529	-0.190701362	0.357897824	0.800760404	0.38342226	-0.901555509	0.550939551	-0.06802692	0.257445168	-0.071404616	0.741253465	0.194835359	0.746118879	0.378336811	1.057770605	0.0656619	0.033467015	0.209277438	0.744881383	0.868379604	0.326376166	0.861693822	0.583284039	0.311441757	0.236563836	-0.312578218	0.113799629	0.234829046	0.136982208	0.750255122	0.679651599	0.290175549	0.254131233	-0.169473979	0.142034928	0.200846591	0.428547461	1.149079387
Potra2n10c20452	8	pink	-0.01035849	0.474018637	0.647619674	0.959103501	0.01249551	0.000623245	3.545855859	0.00058701	0.050698721	0.341078678	0.125629608	0.80571499	0.081670024	0.567884391	1.503370228	0.199115399	-0.134654103	-0.158746126	-0.11309238	0.511931529	0.429018871	0.607406352	-1.145855703	0.377782294	-0.153498009	0.226429791	0.419511264	0.444626047	0.256074586	0.041279938	1.429282566	0.229384552	0.07306351	-0.230332886	-0.258856343	0.717225534	0.247748484	0.221940199	-1.183073226	0.355170192	-0.100687748	-0.012093806	-0.05943331	0.617282563	0.952259407	0.782653341	-0.487698333
Potra2n10c20453	11	greenyellow	-0.042501605	0.303959516	0.043936242	0.833285625	0.123215421	0.838470485	0.902374253	0.55028714	-0.199070734	0.236285065	-0.113271448	0.329586048	0.2353973	0.606833943	-0.176423516	1.289941846	-0.345106984	-0.539855508	-0.050170797	0.084227729	0.003655295	0.820162928	-2.894199279	0.005701902	0.189196374	-0.050618002	-0.075805249	0.344582973	0.802020032	0.72480038	0.200900477	1.261164592	-0.145000997	0.048192191	-0.124957561	0.470526579	0.811335774	0.560719677	-0.622490868	0.80042872	-0.237245528	-0.088054908	0.039943204	0.233443314	0.662295351	0.852987258	-0.8447988
Potra2n10c20455	2	blue	-0.183180208	-0.407446419	-0.318556087	0.360420095	0.034902224	0.129233716	-2.677234231	0.011134908	-0.163377945	-0.382013677	-0.040850516	0.425174549	0.049254765	0.853179148	-1.736094633	0.123820655	-0.164651856	-0.040183294	0.164048022	0.421523734	0.842263928	0.454482953	-0.148057844	1.323445677	-0.139859297	-0.314376539	-0.137785688	0.486570445	0.110255489	0.520841737	-1.721249933	0.127808221	-0.280542794	-0.065581372	0.268767475	0.156361647	0.745184048	0.204113672	-0.275604404	1.17427789	-0.073711208	-0.035320465	0.187041659	0.714821339	0.861157958	0.381488296	0.197368671
Potra2n10c20456	1	turquoise	-0.16113844	0.183686204	0.379492045	0.422004983	0.359071836	0.067401643	1.148846528	0.375928905	-0.034880791	0.237273771	0.013537546	0.86566947	0.23338602	0.951115695	0.635378161	0.787772712	0.216958155	0.09008206	0.108237151	0.287051544	0.654989449	0.623010692	1.171806258	0.361912275	-0.197660168	0.172356309	0.10658627	0.323021431	0.389970137	0.620102572	0.214097979	1.245705977	-0.084505621	-0.308278923	-0.233440587	0.67515965	0.117712659	0.272280642	-1.8084054	0.105815142	0.193813495	-0.414875268	-0.242285808	0.332716279	0.031413456	0.254000276	-1.377224209
Potra2n10c20457	26	darkorange	0.032349124	-0.018504594	0.461009302	0.8727403	0.927007538	0.023370621	1.390186362	0.246708441	-0.160678426	-0.22199942	-0.097006856	0.432967731	0.265743987	0.659701428	-1.367613471	0.257149647	0.096014159	-0.003129451	-0.216305877	0.640799995	0.987639953	0.321530612	-0.31810209	1.125611248	-0.06725172	0.374418035	0.162327354	0.738913658	0.054338784	0.448550818	1.385161112	0.249004813	-0.002381273	0.19315291	-0.195388796	0.990594801	0.334398716	0.360207923	0.02179664	1.473915262	-0.027753684	0.193643602	-0.094300341	0.890703111	0.333148487	0.661174304	0.229883464
Potra2n10c20458	5	green	-0.069521983	-0.174990577	-0.571716835	0.730417354	0.382654276	0.003515444	-2.471821189	0.02016401	-0.209675008	-0.199309942	0.111966573	0.303930928	0.318917013	0.611010203	-0.887658783	0.562086485	-0.436879362	-0.499623881	-0.013948604	0.025641936	0.007967233	0.94963316	-2.945913276	0.00483004	0.06979831	-0.185032975	-0.328041715	0.729385311	0.355497804	0.117595876	-1.260986359	0.310970643	-0.166820875	-0.284048036	0.022374963	0.405600498	0.15103407	0.917347519	-1.268674004	0.306836037	-0.229444077	-0.29471423	0.109151105	0.249628665	0.135623002	0.611660559	-1.254354941
Potra2n10c20459	7	black	0.022713255	0.231703038	0.39058855	0.910465721	0.244868343	0.059148747	1.863858529	0.093512361	0.164731121	0.098496062	-0.000944878	0.421297144	0.625001555	0.996586058	0.752973096	0.677199122	0.372470816	0.372512459	0.290264474	0.060944076	0.055676523	0.179087594	3.027121413	0.003703422	-0.009621979	0.376317391	-0.01919969	0.962009187	0.053030577	0.9290457	1.062691491	0.431882822	-0.237239431	0.275394187	0.126718057	0.233455684	0.164427392	0.555166638	0.462916728	0.965136085	-0.123063081	0.057179513	-0.064347083	0.540850041	0.776957493	0.765156579	-0.366312908
Potra2n10c20460	15	midnightblue	0.011130201	0.470246279	0.489242803	0.956059491	0.013315193	0.015253469	2.954451527	0.00469838	0.188507953	0.134282039	-0.068755975	0.356404256	0.504281808	0.75525138	0.74743039	0.68220571	0.320179035	0.237041162	-0.059046462	0.110799199	0.233858175	0.788993085	1.479744988	0.208411972	-0.099897749	0.464676286	0.116210071	0.620060379	0.014606586	0.58867527	1.479564991	0.208484063	0.007911182	0.277470494	-0.28012356	0.968760398	0.16114004	0.18491005	0.065977716	1.42109335	0.122131485	0.141807201	-0.159977651	0.543941474	0.480459888	0.455233528	0.329496627
Potra2n10c20461	1	turquoise	0.215219335	0.406422344	0.650779522	0.280992612	0.035406574	0.000574121	3.979438659	0.000103617	0.100028186	0.324240065	0.193873045	0.626837087	0.09894255	0.37541047	1.774426994	0.113988822	-0.058542488	0.16574924	0.093749597	0.776355337	0.408666491	0.670491554	0.565928146	0.85716394	-0.073594267	0.318165869	0.489662561	0.715255215	0.105801226	0.015153044	2.189110727	0.04288319	-0.172322928	0.053173077	-0.116938604	0.390063354	0.792236389	0.586324319	-0.66695136	0.757204804	-0.04301351	-0.095785315	-0.220780612	0.831305842	0.634602243	0.299864823	-1.009490113
Potra2n10c20462	7	black	0.051107904	0.419919203	0.594765007	0.800141841	0.02920891	0.002173971	3.294765295	0.001477559	0.215558351	0.115321547	-1.49E-05	0.290248795	0.566786728	0.999946234	0.953759527	0.510308071	0.398111429	0.285991559	0.144343462	0.043979986	0.148136704	0.511118198	2.425758133	0.022914671	0.032421047	0.358149263	0.255178874	0.872459631	0.066605297	0.228810365	1.88210819	0.089731991	-0.131092921	0.288232216	-0.031673622	0.514550659	0.144846074	0.883194079	0.389893534	1.044922914	-0.046035477	0.082384084	-0.12588425	0.819639263	0.682892144	0.557793552	-0.237338549
Potra2n10c20463	1	turquoise	0.147227532	0.363708709	0.557401697	0.463665142	0.062194124	0.004658404	3.231906833	0.001844507	0.262651869	0.243019482	0.081827088	0.194871936	0.221924327	0.71051243	1.693556299	0.135524442	0.281342649	0.259987755	0.276263989	0.163822671	0.190308086	0.201942216	2.33638289	0.029206942	0.073863044	0.293686877	0.283986217	0.714258121	0.137055657	0.178671469	1.877907896	0.090590649	-0.080682278	0.159630244	0.103986597	0.689117521	0.4264194	0.628707028	0.513989511	0.910888986	-0.170037991	-0.020777547	-0.129111767	0.396474051	0.918069759	0.547656636	-0.907258933
Potra2n10c20464	2	blue	-0.03755741	-0.609029155	-0.588344121	0.852456627	0.000747679	0.00249428	-3.978750477	0.000103918	-0.414855659	-0.313798565	-0.016378835	0.035087458	0.110946916	0.940871664	-2.229463764	0.038674596	-0.384656869	0.144837045	-0.012621331	0.052341958	0.471033893	0.954420705	-0.75929134	0.671517445	0.159836333	-0.253982581	-0.421659046	0.425814699	0.201119177	0.040145495	-1.502006495	0.199643147	0.167117795	-0.193994146	0.179208854	0.404753283	0.332257075	0.40209405	0.410392044	1.022277572	0.205309987	-0.151308994	0.175425027	0.304261426	0.451224527	0.412266053	0.641070582
Potra2n10c20465	4	yellow	-0.060174349	-0.446742613	-0.34113205	0.765588746	0.019486486	0.102817069	-2.523713245	0.017418391	-0.175459993	-0.313171668	-0.275157216	0.391250105	0.111700494	0.203829125	-2.184192751	0.043422131	-0.40706071	-0.294101442	-0.003276305	0.039029203	0.136476229	0.988162745	-2.105614324	0.052856801	0.021559451	-0.420157583	-0.207552849	0.914997322	0.029107896	0.330469146	-1.801023311	0.107548809	0.102953258	-0.183789434	0.175235091	0.609345067	0.35879714	0.412780365	0.241092625	1.214224993	0.094997995	-0.037302617	0.131825133	0.637401643	0.853446896	0.539200688	0.526405527
Potra2n10c20466	1	turquoise	0.120361093	0.295501007	0.365345211	0.549839016	0.134533194	0.07916695	2.265679386	0.035206531	0.081473693	0.018590586	-0.284617777	0.69235348	0.926669232	0.188080283	-0.489783865	0.936430274	0.1391814	0.274045479	-0.027015123	0.497709864	0.166587985	0.902616486	1.136592201	0.383563203	0.072953782	-0.039051445	-0.1741494	0.717633094	0.8466544	0.415726984	-0.378269957	1.057845092	0.170464823	0.040281146	0.023573008	0.395272005	0.841884571	0.912937935	0.677133289	0.747482085	0.146109146	0.129686576	-0.097139745	0.467105076	0.519111215	0.651592048	0.537426535
Potra2n10c20467	2	blue	0.129438035	-0.380423949	-0.489492619	0.519919225	0.050286551	0.015193636	-2.230390686	0.038582276	-0.296811456	-0.393859142	-0.349594909	0.140904446	0.042081487	0.102013045	-3.033132152	0.003630444	-0.33871625	0.07880359	-0.120504369	0.090525598	0.696012946	0.583902955	-1.089843735	0.413672977	-0.018901231	-0.300465156	-0.328732725	0.925447214	0.127803181	0.116779032	-1.874085521	0.091377958	0.070192618	-0.201278352	-0.033234799	0.727913424	0.314062003	0.877478075	-0.47615456	0.950946404	0.098988409	-0.194759223	0.12276669	0.623264135	0.330316562	0.567664932	0.051336721
Potra2n10c20469	12	tan	-0.002349078	0.529655603	0.342655319	0.990721954	0.004493593	0.101191005	2.662464884	0.011635599	0.158382092	0.46545695	0.211183587	0.439657376	0.014419587	0.333399435	2.474709524	0.020001687	-0.12798674	-0.513707443	-0.115296458	0.533230721	0.006129449	0.600376415	-2.309368597	0.031384704	0.195253739	0.080621845	0.398529068	0.329065961	0.689338955	0.053738496	1.946729752	0.077350714	-0.180032886	-0.238677227	-0.154885893	0.368873101	0.230550724	0.469891883	-1.650824453	0.148161638	-0.44045407	-0.177969503	-0.053778051	0.021485442	0.37447713	0.802917167	-2.029894319
Potra2n10c20470	6	red	0.156899608	-0.257515645	0.211335227	0.434475761	0.194708879	0.321532679	0.277254737	1.172376768	-0.151419697	-0.094450777	-0.307791408	0.460275428	0.639350201	0.153074176	-1.546693282	0.182905836	0.012626749	0.401827295	0.125157845	0.951184158	0.037741874	0.569350674	1.597852027	0.165113869	-0.247800194	-0.175664218	-0.152876977	0.212680883	0.380796207	0.475741169	-1.66022127	0.145304921	0.023696146	0.195690789	0.039964002	0.906607532	0.327963087	0.852911525	0.74899046	0.680794434	0.325231882	0.161429684	0.046261908	0.097855037	0.421155434	0.830038671	1.569727668
Potra2n10c20471	2	blue	0.096931861	-0.267555823	-0.414523026	0.630534348	0.17726439	0.044012087	-1.705329572	0.132199463	-0.269667819	-0.445606046	-0.068968914	0.182776802	0.019836024	0.754515976	-2.348183903	0.028297806	-0.355144043	-0.018285008	0.158426126	0.075013659	0.927871475	0.470298323	-0.680319464	0.744453304	0.001791738	-0.09645255	-0.26326342	0.99292319	0.632233655	0.213889742	-1.004242252	0.472892791	-0.181940838	0.035243016	0.106001526	0.363735047	0.861459512	0.622033811	-0.141215279	1.331549814	-0.023703425	-0.034332121	-0.115649535	0.906578969	0.865007552	0.590486853	-0.482173951
Potra2n10c20472	1	turquoise	0.217089851	0.172523698	0.529635863	0.276731229	0.389502908	0.007774868	2.736631462	0.009310768	0.016442693	0.26170289	-0.093808774	0.936457303	0.187295536	0.670294953	0.571048086	0.851950572	0.070679924	0.18627669	-0.029285763	0.731520951	0.352216043	0.894473994	0.666828794	0.757322247	0.093547472	0.215071426	0.112053226	0.642571836	0.281331349	0.602165953	1.20626667	0.341572027	-0.412707633	0.103171684	0.081685149	0.032401084	0.608582042	0.704356511	-0.746316607	0.683214273	-0.407533908	-0.130147331	0.189547213	0.034859404	0.517614906	0.375026594	-1.107220644
Potra2n10c20473	3	brown	0.169187837	0.381004175	0.567723442	0.398874418	0.049908014	0.003807427	3.395793046	0.001026451	0.135819227	0.573809141	0.174747165	0.508252653	0.001751579	0.425168188	2.739253383	0.009236834	0.144929509	-0.137239019	0.038982551	0.479941367	0.494851965	0.859826826	0.117329111	1.359898885	-0.059872087	0.130180566	0.33245265	0.766734063	0.517507053	0.112452751	1.140744458	0.38096442	-0.182310748	0.025797256	0.093724656	0.362743778	0.898366991	0.663123466	-0.203194193	1.258474877	-0.239686529	0.013936439	-0.147375753	0.228525969	0.944995677	0.491946946	-1.06743129
Potra2n10c20474	2	blue	-0.213621102	-0.356098192	-0.45090284	0.28466662	0.068292401	0.027008207	-3.017014727	0.003829161	-0.262303652	-0.32082077	0.172679486	0.195486208	0.102761206	0.430752187	-1.258193047	0.312482924	-0.199749716	0.153488291	0.041631842	0.327905167	0.444655226	0.850401417	-0.015853649	1.481026722	-0.201320627	-0.155759146	-0.57123573	0.313958236	0.437864789	0.003549585	-2.801000927	0.007641656	0.128134908	0.022118434	0.203301688	0.524165646	0.912801567	0.340689614	0.994121358	0.480245682	0.202742388	0.099228412	0.230120023	0.310480768	0.622417912	0.279353855	1.515414417
Potra2n10c20475	0	grey	-0.228120327	-0.121412735	-0.43603335	0.252446215	0.546332215	0.033171682	-2.288061218	0.033200934	0.312595467	-0.173255377	0.096913146	0.119994371	0.387464335	0.660010953	0.666741881	0.757405534	0.165857064	0.376688233	-0.067718362	0.418085713	0.05277806	0.758837793	1.437763378	0.225751805	0.038866103	0.032996292	-0.236420185	0.847373776	0.87021536	0.266031649	-0.445034049	0.984442722	0.226396567	-0.020703875	0.324600213	0.256146233	0.918359308	0.121726237	1.517303741	0.193785021	0.213292386	-0.15634567	0.189782073	0.285426036	0.436120077	0.374424144	0.690498565
Potra2n10c20476	6	red	0.024682035	0.315552441	0.373980877	0.902739655	0.108858632	0.071814422	2.078733279	0.056462809	0.002168265	-0.039148946	-0.185235916	0.99161259	0.846276013	0.397453366	-0.602750106	0.820012415	0.060957112	0.28919631	0.030238928	0.767375161	0.143446499	0.891058976	1.112009975	0.399200792	-0.181366202	0.199204316	0.057135455	0.365278084	0.319178834	0.790871231	0.208322702	1.252465511	-0.072944351	0.466648503	0.032736406	0.717668128	0.014137984	0.879302229	1.337788533	0.271448071	0.20569331	0.364440652	0.062922765	0.303339637	0.061630673	0.770217177	1.875730934
Potra2n10c20478	3	brown	-0.029411779	0.265332913	0.160895586	0.884215356	0.18102893	0.452616678	1.1393221	0.381853251	0.210942929	0.408127727	0.331420566	0.300948957	0.034569883	0.122385758	2.767998896	0.008460247	0.360385259	0.025099513	0.391895586	0.070519119	0.901102437	0.064395976	2.235158266	0.03811044	0.188538771	0.192945003	0.268319199	0.346293469	0.334929296	0.20489837	1.859752912	0.094380738	-0.092832887	-0.037308637	0.039908815	0.645124889	0.853423496	0.853112488	-0.268379051	1.182611344	-0.27990073	-0.105400161	-0.170133148	0.157351821	0.600820277	0.42672712	-1.600800839
Potra2n10c20480	4	yellow	-0.057477193	-0.303991038	-0.320601442	0.775825414	0.123174592	0.126656682	-1.972208452	0.072878723	-0.239986795	-0.336404885	-0.019811297	0.237654686	0.086215049	0.928508433	-1.755167208	0.118846067	-0.363907073	-0.122490521	0.286802343	0.067617137	0.542749063	0.18456537	-0.653391138	0.770256226	0.101446918	-0.198914699	-0.182220391	0.614617982	0.319897393	0.394099276	-0.787140989	0.646799006	0.263798607	-0.028593558	0.00023106	0.18365957	0.887415985	0.999145048	0.698022705	0.727744492	0.128871997	0.027555271	-0.152482048	0.52176169	0.891479928	0.476895418	0.037498045
Potra2n10c20483	7	black	0.203165867	0.479506265	0.507059646	0.309449618	0.011378269	0.011442037	3.615778324	0.00044917	0.018902156	0.078376276	-0.036900612	0.926975984	0.697584658	0.867246835	0.182513361	1.282769805	0.235275558	0.174947274	0.109104854	0.247270366	0.382773894	0.620210167	1.47825957	0.209007472	0.129909074	0.401560916	0.141069094	0.518388386	0.037880933	0.510858263	1.990065536	0.069875575	0.041175928	0.246805668	-0.039838964	0.838417253	0.214581937	0.853366868	0.738475978	0.690337889	0.011212188	0.12432843	-0.082149734	0.955736128	0.536664321	0.702749415	0.170175025
Potra2n10c20485	2	blue	-0.354857419	0.074045194	-0.235230655	0.069328881	0.713582649	0.268515299	-1.5059772	0.19810954	-0.26764451	-0.094184348	-0.403424683	0.186210065	0.640299758	0.05627504	-2.180277022	0.0438554	-0.1475141	0.125231044	0.035905632	0.472058859	0.533687892	0.870796805	0.038157526	1.454343129	-0.138843822	-0.070200048	-0.261633017	0.489771533	0.727885696	0.216844855	-1.331767282	0.274405008	0.048268082	-0.108848337	-0.145136471	0.811043945	0.58889389	0.498621441	-0.571848129	0.851137301	0.087478163	-0.181627222	6.30E-05	0.664379513	0.364576707	0.999766908	-0.276849502
Potra2n10c20487	1	turquoise	-0.095575012	0.274970917	0.378570809	0.63534952	0.165103314	0.068124458	1.616837814	0.158869942	0.078145764	0.024818318	-0.101381934	0.704353083	0.902205154	0.645311295	0.023984125	1.471297907	0.454825946	0.313688537	0.176671887	0.019569253	0.111078905	0.420005665	2.79761829	0.007722137	-0.074646279	0.016383172	0.294460472	0.711355127	0.93535729	0.162491334	0.653139712	0.770499319	0.023884911	0.198364118	-0.099018461	0.905866799	0.321266162	0.645281038	0.380259106	1.055629632	-0.091781297	0.124284039	-0.077171787	0.648889122	0.536810905	0.720032163	-0.114454352
Potra2n10c20488	3	brown	0.005745848	0.632220764	0.380122362	0.97730828	0.00040337	0.066910477	3.251279523	0.001723303	0.184599821	0.343797727	0.350043233	0.366643535	0.079111163	0.101544323	2.529777309	0.017120241	0.202113183	-0.072586838	0.149444573	0.322094885	0.718996578	0.49613722	0.768110489	0.663632318	0.072642401	0.241198678	0.672525005	0.718790063	0.225514754	0.000317927	3.128293986	0.002637363	-0.006504556	-0.057930158	-0.303837785	0.974312877	0.774103643	0.148902898	-1.035812923	0.450434141	-0.164028212	-0.008450981	-0.43908233	0.413617421	0.966629976	0.031824526	-1.777948578
Potra2n10c20489	3	brown	0.112644288	0.573664788	0.65291735	0.575884682	0.00175736	0.000542816	4.324763019	2.29E-05	0.317897068	0.481769354	0.198456733	0.113509498	0.010942402	0.36400284	2.979915852	0.004324914	0.419100844	-0.057804476	0.049733719	0.033078482	0.774581272	0.821705103	1.227816097	0.329274017	-0.020635669	0.143950809	0.449324578	0.918627382	0.473781064	0.027615153	1.669160185	0.142628457	0.062884296	0.086699492	-0.111900962	0.755342085	0.667197234	0.602662563	0.128377348	1.346775534	-0.029096	0.045925159	-0.219805164	0.885450378	0.820064512	0.302059536	-0.55645797
Potra2n10c20490	13	salmon	0.005243509	0.367433525	0.403398802	0.979291695	0.059367899	0.050615672	2.286064939	0.03337569	-0.000657514	0.256909275	-0.23624754	0.997456524	0.195798936	0.277800019	0.119681707	1.357102938	-0.322718465	-0.31485182	-0.194709459	0.107839647	0.109689311	0.373313742	-2.409285257	0.023975699	0.153949096	-0.039145772	0.132713069	0.443272762	0.846288328	0.536446797	0.696433784	0.729235818	0.110233422	-0.146431211	-0.243026207	0.584132289	0.466113108	0.252507053	-0.777810413	0.655021183	-0.105975788	-0.08761013	0.176989047	0.598822218	0.663902414	0.40804444	-0.076248107
Potra2n10c20491	11	greenyellow	-0.010521438	-0.005909581	0.130841305	0.958460706	0.976661829	0.542259651	0.30892929	1.136062973	-0.178958915	0.12406366	-0.103598156	0.381721508	0.537538903	0.638068174	-0.426768455	1.004321977	-0.357362021	-0.080609916	0.097818194	0.073085691	0.689382668	0.657023829	-1.031005275	0.453807519	-0.179849998	-0.043519538	-0.050791322	0.369367827	0.829349769	0.813669982	-0.788262763	0.645814535	0.331329163	-0.102384178	-0.136459037	0.091365328	0.611334902	0.524901852	0.325518491	1.117183035	0.269581236	-0.124384338	0.164798711	0.173882262	0.536479734	0.441578395	0.887381696
Potra2n10c20492	20	royalblue	-0.09426776	0.051693181	0.154874605	0.640002418	0.797899421	0.469924647	0.299225303	1.147152217	-0.35986952	-0.217284922	-0.087288778	0.07095199	0.276289215	0.692079522	-1.934512287	0.079575259	0.012003471	0.369363864	0.186786401	0.95359118	0.057943124	0.393444077	1.653167474	0.147445176	0.037643213	0.173266386	0.154333221	0.852123199	0.38743371	0.47149738	1.035295212	0.450796598	-0.127275582	0.129157073	0.297547645	0.526974978	0.520833367	0.157925219	0.836413299	0.604383651	0.131871226	0.144508859	0.302067407	0.512035173	0.472050248	0.151404363	1.647350864
Potra2n10c20495	1	turquoise	0.156135482	0.203164849	0.222485532	0.436744884	0.309452092	0.296052641	1.661943944	0.144786022	0.172883961	0.343394204	0.145869458	0.398350916	0.079486998	0.506613824	1.915928393	0.083061316	0.378435589	0.293930356	0.065135032	0.056606236	0.136715137	0.767787606	2.173236823	0.044643747	0.101973209	0.260847904	0.328837153	0.612773566	0.18879312	0.116655949	1.991063608	0.069710842	-0.090688679	0.048384545	-0.021779414	0.652809158	0.810596153	0.919540416	-0.181721898	1.28370147	-0.152486128	0.113576688	-0.199707859	0.447669779	0.572708835	0.349474829	-0.662539556
Potra2n10c20496	1	turquoise	-0.096888743	0.210323548	0.230400452	0.63068714	0.292342941	0.278752058	0.971109147	0.497240894	0.314323036	0.067974002	0.179766016	0.117852111	0.736207266	0.411778531	1.597555165	0.165213017	0.330970974	0.300960986	-0.126211183	0.098625817	0.127144726	0.566079111	1.533589794	0.187695901	0.127242402	0.558795681	0.505433579	0.527083595	0.002448204	0.011753513	3.698309791	0.00032556	-0.04227027	-0.043989875	-0.248776403	0.834180639	0.827532553	0.241104007	-0.937294248	0.522910831	-0.135786821	-0.003647563	-0.387056619	0.499471959	0.985593816	0.061686109	-1.510720485
Potra2n10c20497	1	turquoise	0.064878865	0.358524232	0.648803603	0.747825982	0.06630038	0.00060443	3.364553177	0.001150016	-0.163855001	0.419699674	-0.108621899	0.423805368	0.029302186	0.621768285	0.535130484	0.888839448	-0.122076871	0.218026185	-0.308689435	0.552453628	0.274613698	0.151817343	-0.551610776	0.871822578	0.216883217	0.151758008	0.359775505	0.277199937	0.449866814	0.084202195	2.097602815	0.053910369	0.067916896	0.000426031	-0.232076362	0.736421132	0.998317289	0.275172686	-0.442536626	0.987151399	0.009012115	-0.173445619	-0.095718998	0.964415586	0.386935294	0.656380133	-0.739795699
Potra2n10c20498	2	blue	0.233416914	-0.037698413	0.103847048	0.241296834	0.851908702	0.629170251	0.859829265	0.584824747	-0.069424179	-0.084674548	-0.374819366	0.736122699	0.674545323	0.07803222	-1.484173662	0.206644283	-0.183465924	0.103555634	-0.259021424	0.369646133	0.607241762	0.232693019	-0.926128485	0.531568819	-0.155644789	0.148380251	-0.19226124	0.438205401	0.460133517	0.368098738	-0.54867424	0.874843541	-0.014172806	0.071979054	-0.05415595	0.944064208	0.721256816	0.801559082	0.020430857	1.475549503	0.122265724	0.049758237	0.332405623	0.543495504	0.805318802	0.112506699	1.434184228
Potra2n10c20499	1	turquoise	0.140812971	0.07699852	0.555401558	0.483573863	0.702660474	0.004840546	2.327573513	0.029902142	0.001417618	0.160362741	-0.358238967	0.99451623	0.424272268	0.09325303	-0.520829639	0.903728181	0.030316298	0.367111061	-0.143115993	0.88312079	0.059608544	0.5147554	0.81613735	0.621632376	0.160772624	0.142712405	-0.075489947	0.423073393	0.477633693	0.725901972	0.67816191	0.746503561	0.147315358	0.024043562	0.041855699	0.463395571	0.905244296	0.846028269	0.611213013	0.811587854	0.12215191	-0.007016078	0.311308622	0.543873606	0.972293557	0.138669837	1.206101253
Potra2n10c20500	1	turquoise	0.186867857	0.103771683	0.456961463	0.350662475	0.606488129	0.024776892	2.182807244	0.043575012	0.305716216	0.097570662	-0.107764897	0.128808376	0.628272451	0.624537028	0.889584943	0.560533191	0.382691372	0.355695925	-0.108501558	0.053661085	0.068627117	0.622156776	1.925970977	0.081161997	0.067405653	0.079836837	0.262777923	0.738336615	0.692217616	0.214766869	1.154538809	0.372419006	0.144465124	-0.055291076	-0.135609307	0.472185775	0.7841495	0.527510279	-0.109309594	1.369435405	0.142349797	-0.065553792	-0.175469849	0.478764788	0.745287716	0.412144736	-0.255914487
Potra2n10c20501	1	turquoise	0.121204257	0.28481757	0.585207085	0.547026575	0.149882058	0.002664809	3.012498322	0.003886603	0.308093912	0.354977625	0.045823981	0.125710339	0.06922794	0.835527866	2.09335575	0.054476114	0.377537261	0.241639074	0.024653512	0.057243695	0.224642794	0.911095266	1.900272339	0.086096084	0.131045115	0.254971164	0.32990729	0.514705366	0.19931115	0.115400095	2.061225239	0.058922335	0.013034922	0.057489521	0.008443983	0.948548991	0.775778543	0.968763521	0.226638814	1.231056913	-0.038447973	-0.041449636	-0.103898224	0.848997119	0.837357209	0.62900036	-0.513144597
Potra2n10c20507	19	lightyellow	-0.038113754	0.260057803	0.149042508	0.850295121	0.190184399	0.487008063	1.064927554	0.430363073	-0.058474122	-0.237965789	-0.193593881	0.776610012	0.231985104	0.376111776	-1.384700703	0.249216006	-0.042008705	0.216427619	0.39743986	0.838542589	0.278235164	0.060385772	1.628738668	0.15505253	-0.270348962	0.103731372	-0.473779756	0.172612179	0.606628714	0.019350364	-1.894240889	0.087289565	0.153408574	0.26484601	0.316239353	0.444894622	0.181860889	0.132198156	2.116363123	0.051470904	0.316577121	0.11472036	0.156849741	0.107652158	0.568824062	0.464209751	1.707308068
Potra2n10c20508	19	lightyellow	-0.051062161	0.282603781	0.181746029	0.800317166	0.153213223	0.395352599	1.188796544	0.351779608	-0.423189964	-0.323534574	-0.319052242	0.031231478	0.099721601	0.137837566	-3.120664941	0.002706648	0.011264749	0.05042745	0.146456532	0.956444544	0.802750866	0.504886089	0.567852205	0.855202992	-0.117618523	-0.091459357	-0.465035865	0.559033026	0.650043221	0.022036325	-1.969948417	0.073266424	0.124041571	0.37325671	0.182368093	0.537611895	0.055151019	0.393709487	1.991561436	0.069628797	0.165083464	0.164015019	0.242796036	0.410577808	0.413655501	0.252970648	1.629633934
Potra2n10c20509	5	green	-0.215326558	-0.152125568	-0.408821372	0.280747216	0.44875702	0.047306583	-2.249867963	0.036685992	-0.160228554	-0.117139093	-0.093875912	0.434273931	0.560647397	0.670071926	-1.045950726	0.443375674	-0.311489571	-0.462696311	0.242560976	0.121380625	0.015089875	0.264779357	-1.701999061	0.133133317	-0.034534746	-0.282005197	-0.587837352	0.86421808	0.154122937	0.002521182	-2.76264646	0.008600225	-0.204629133	-0.106764763	0.275857287	0.305903002	0.596088212	0.191972832	-0.141665326	1.331016547	-0.194518217	-0.285264639	0.177440694	0.330927097	0.14921568	0.406829826	-0.930104834
Potra2n10c20510	5	green	-0.028774957	-0.033747508	-0.182057048	0.886706258	0.867286036	0.394530595	-0.67911746	0.74559516	-0.144218193	-0.163345018	-0.153260253	0.482122463	0.415591982	0.485075083	-1.295282005	0.292834447	-0.312887687	-0.266829672	-0.366540208	0.119630015	0.178488072	0.085378837	-2.722139691	0.009729108	0.212776413	-0.017038002	-0.249330779	0.286620648	0.932779177	0.240022765	-0.115155282	1.362483064	-0.132694036	-0.035751355	-0.27178948	0.509382408	0.859480607	0.198876757	-1.243556745	0.320494116	-0.3010042	-0.085561427	0.0608856	0.127087456	0.671323393	0.777471021	-0.979209548
Potra2n10c20511	1	turquoise	0.127459898	0.411803121	0.521179735	0.526371801	0.032820511	0.009012708	3.19883892	0.002069734	0.396273206	0.348395204	0.098704527	0.045055734	0.074924289	0.654103386	2.497403465	0.018765978	0.341645203	0.021554308	-0.025926018	0.087596636	0.915017529	0.906525423	1.000412219	0.475666589	0.084019414	0.159393287	0.465328616	0.676928953	0.427115248	0.021941768	2.072287848	0.057357907	-0.019699279	0.092238793	-0.131503375	0.922308612	0.647250444	0.540200226	-0.148031957	1.323476322	-0.135567644	0.072214063	-0.246062217	0.500171103	0.72038259	0.246443664	-0.865245364
Potra2n10c20514	1	turquoise	-0.227408816	-0.412897191	0.150887678	0.2539692	0.032313734	0.481569705	-1.523973213	0.191273104	0.26783203	0.180325883	0.097707238	0.18589001	0.368081327	0.657389769	1.562126702	0.177387215	0.17005248	0.284428062	0.073099398	0.406239007	0.150464373	0.740292486	1.523803457	0.191336723	0.350511739	-0.143157011	0.132264581	0.073054834	0.476248694	0.537836939	1.000797065	0.475387393	-0.11310767	-0.133173566	0.177127125	0.57430538	0.507839512	0.407672894	-0.229877638	1.22728028	-0.407049894	0.114115	0.057073674	0.035096823	0.570878849	0.791092483	-0.7616918
Potra2n10c20515	3	brown	-0.135080159	0.472015747	0.54807133	0.501727864	0.012925329	0.005560064	2.754691197	0.008812133	0.194944883	0.319320098	0.039670484	0.339911917	0.104471447	0.857377528	1.618746001	0.158252887	0.32967638	-0.118465508	0.198716729	0.100030901	0.556186186	0.363361861	1.157887975	0.370364633	0.147517413	0.002498217	0.431169385	0.462775692	0.990132935	0.035414262	1.685481366	0.137843605	-0.005644552	0.04881252	0.093070435	0.977708221	0.808951109	0.665341108	0.377494547	1.058709174	-0.120896251	0.097240242	-0.1949822	0.548053179	0.629442011	0.361228139	-0.603977134
Potra2n10c20516	1	turquoise	0.023593211	0.559762077	0.409757211	0.907011494	0.002397125	0.046753016	3.072802536	0.003180881	0.41523864	0.363843549	0.371120882	0.034902314	0.062090024	0.081252794	3.38180435	0.001080171	0.418554268	-0.001196745	0.153258061	0.033331852	0.995273197	0.485081402	1.666551125	0.143405541	0.112472736	0.306893512	0.538415043	0.576469856	0.119457526	0.006642831	2.871494297	0.006128042	0.03311331	-0.054888469	-0.051560159	0.869758944	0.78568507	0.810898812	-0.202733416	1.259015105	-0.10552283	0.012064024	-0.227173909	0.600394243	0.952376839	0.285725778	-0.897041947
Potra2n10c20517	1	turquoise	0.220990649	0.566320947	0.549258303	0.267978186	0.002074016	0.005437819	4.173906305	4.49E-05	0.331468264	0.318986145	0.15250507	0.098090021	0.104854904	0.487254579	2.335113926	0.029306205	0.295772223	0.005970216	-0.130479312	0.142367585	0.976422435	0.552909096	0.532370806	0.891703802	0.012904551	0.316512388	0.404808105	0.949062926	0.107728081	0.049738824	2.14621743	0.047783453	0.093137711	0.192412501	-0.023711685	0.644035336	0.336290561	0.912427673	0.76788149	0.663836393	0.136305603	0.175119548	-0.026009436	0.497819052	0.382298138	0.903978113	0.836286438
Potra2n10c20518	2	blue	-0.043464213	-0.596417866	-0.497660512	0.829563583	0.001025592	0.013340557	-3.589483601	0.000497001	-0.154364707	-0.350718764	-0.135287834	0.451493109	0.072873918	0.538240684	-1.857584173	0.094842132	-0.241547434	-0.237537026	-0.252536709	0.23452469	0.232852426	0.245013252	-2.078956624	0.056432006	0.057670249	-0.346192666	-0.372613879	0.775091459	0.076908401	0.072942265	-1.93583951	0.07933104	-0.214156444	-0.232095825	0.190367038	0.283432598	0.244046765	0.37292605	-0.788491711	0.645613717	-0.147888285	-0.072531904	0.220467655	0.46163904	0.719200774	0.300567881	-0.032825887
Potra2n10c20521	9	magenta	0.104155189	-0.381615423	-0.530117166	0.605151335	0.049511667	0.007708902	-2.457124406	0.021008127	-0.203288016	-0.361110786	-0.156692722	0.319230261	0.064226339	0.4752308	-2.092783709	0.0545527	-0.201568626	0.231365193	0.118770449	0.323428001	0.245576456	0.589365943	0.417899148	1.014031283	-0.171219086	-0.000332622	-0.378562636	0.393152912	0.998686232	0.068130897	-1.578964103	0.171516437	-0.02218591	0.184947772	0.146696925	0.912536555	0.355723288	0.493965568	0.876202211	0.571380172	0.263111322	0.100602026	-0.010936267	0.184846526	0.617583733	0.959550428	1.03961202
Potra2n10c20522	6	red	0.009470544	0.280244763	0.370903769	0.962606692	0.156820709	0.0743721	1.913264706	0.08357126	0.080209209	-0.044251047	-0.057075374	0.696904541	0.826523851	0.795889989	-0.051642485	1.43822035	0.336791991	0.423267368	0.194253034	0.092489593	0.027815769	0.374457077	2.815684944	0.007301006	-0.226546132	0.38066768	-0.007072277	0.255823802	0.050127268	0.97383596	0.472445805	0.954912925	-0.136043124	0.474583899	0.112306206	0.498655003	0.012376376	0.601341237	1.399720252	0.24239566	0.137989049	0.277320906	0.032973396	0.49247426	0.161375309	0.878434756	1.312303995
Potra2n10c20523	2	blue	-0.089202609	-0.71299301	-0.703062543	0.658155252	3.00E-05	0.000127254	-5.201760819	2.96E-07	-0.277769799	-0.443638804	-0.046878832	0.169469387	0.020453152	0.831793657	-2.307233637	0.031562698	-0.282203329	0.039349822	0.010652452	0.162482481	0.845496547	0.96152532	-0.678617785	0.746070107	-0.07571952	-0.30975977	-0.473998744	0.707383628	0.11586842	0.019286676	-2.538780011	0.016685962	-0.089345186	-0.123658109	0.195506504	0.657641618	0.538879809	0.359912888	-0.081074877	1.403073607	0.021076763	0.001906589	0.136022519	0.916893873	0.99246958	0.526241068	0.437004278
Potra2n10c20524	1	turquoise	0.07837601	0.461400673	0.333595354	0.697585636	0.015413218	0.11114768	2.606787928	0.013709392	0.144005372	0.257462528	0.207518382	0.482776015	0.194804199	0.34205054	1.727631446	0.126081482	0.364764461	0.012060053	0.069407533	0.066924763	0.952392497	0.753001818	1.300254359	0.290270708	0.284479558	0.416057577	0.259297032	0.150387294	0.030885065	0.221126235	2.841685807	0.006731354	-0.022138717	0.178926654	-0.007469864	0.912721903	0.371871448	0.972365613	0.437988894	0.992091501	-0.171438461	0.046972057	-0.089378599	0.392537796	0.816030982	0.677906134	-0.606825609
Potra2n10c20527	4	yellow	-0.03469122	-0.12128183	-0.449480426	0.863608511	0.546768162	0.027554738	-1.762838345	0.116891637	-0.162763724	-0.275044186	-0.275017439	0.426940956	0.16498617	0.20406827	-2.026315763	0.064098655	-0.445060842	-0.452498134	0.167187108	0.022707859	0.01779305	0.445774627	-2.315207816	0.030902343	0.257841622	-0.357485186	-0.29764787	0.19412461	0.067147969	0.157778511	-1.149322468	0.375634555	-0.005545662	-0.140417476	0.159130511	0.978098672	0.484815422	0.457655565	0.01056561	1.48735503	-0.060925339	-0.075744563	0.238916999	0.762745218	0.707291046	0.260866459	0.26457053
Potra2n10c20528	1	turquoise	0.144312837	0.586899632	0.690742385	0.472657847	0.001290909	0.000186538	4.6622028	4.69E-06	0.201680373	0.506627263	-0.103441091	0.32315416	0.007002682	0.638580455	1.915037468	0.083231588	0.230691438	-0.191988681	0.102310245	0.256867952	0.337376381	0.642273518	0.374903251	1.061598632	0.124138069	0.174125523	0.514189961	0.537293048	0.385047939	0.010155432	2.407304563	0.024106142	0.101389876	0.108446729	-0.196142312	0.614818026	0.59027766	0.358321681	0.069862177	1.416455037	-0.03905828	0.029413732	-0.288083456	0.846627872	0.884207719	0.172214766	-0.830732408
Potra2n10c20529	1	turquoise	0.217749847	0.184001241	0.497395564	0.275237557	0.358233904	0.013397606	2.654242728	0.011922994	0.232671454	0.428756911	-0.018254492	0.252693218	0.025648271	0.934114006	1.945276613	0.077612543	0.251234894	0.122037428	-0.223435532	0.215707775	0.544254052	0.305442273	0.478901879	0.948012651	0.007754457	0.195462716	0.312128994	0.969378987	0.328538337	0.137577653	1.468417174	0.212986409	0.226291956	-0.089172223	-0.204453594	0.256371909	0.658264739	0.337901846	-0.154925837	1.315319677	0.267305399	0.071126173	-0.138246468	0.177685731	0.72443238	0.519435084	0.619738188
Potra2n10c20531	2	blue	0.073694054	-0.489794281	-0.683371936	0.714884979	0.009507308	0.000232481	-3.595878338	0.000484948	-0.421897078	-0.543149083	-0.157959418	0.031806281	0.003414848	0.471623778	-3.45114634	0.000837316	-0.306249538	-0.016771773	-0.0077311	0.128108699	0.933827261	0.972071952	-0.963794082	0.502723762	0.020641221	-0.152848143	-0.50542995	0.918605562	0.446579565	0.011754216	-1.892330631	0.087670413	-0.06271903	0.066892815	0.108047171	0.755965844	0.740259609	0.615288302	0.305839272	1.139590538	0.062658809	0.039534765	0.202553576	0.756193169	0.844779035	0.34250746	0.851513679
Potra2n10c20532	2	blue	-0.035973169	-0.528944955	-0.586653472	0.858617372	0.004557632	0.002584993	-3.624529341	0.000434232	-0.355047375	-0.434648204	-0.240838263	0.075098561	0.023476699	0.268292887	-3.044008499	0.003501728	-0.38278164	-0.143126922	0.038965765	0.053599938	0.476342359	0.859886606	-1.453628865	0.219073845	0.081572147	-0.354306227	-0.363884004	0.685859794	0.069793187	0.080465336	-1.865848624	0.093093821	0.082399103	-0.00115106	0.052079406	0.682837292	0.995453636	0.809028501	0.376242849	1.060104545	0.143429619	-0.002266885	0.115992214	0.475400508	0.991046574	0.589379073	0.725905102
Potra2n10c20533	2	blue	0.10784765	-0.459236092	-0.633860595	0.592344441	0.015966164	0.000881847	-3.145442829	0.002487534	0.139103362	-0.447038881	-0.101307047	0.497953327	0.019396206	0.645556595	-1.261453115	0.310718463	-0.12821554	-0.004753629	-0.185226085	0.532492927	0.981226036	0.39747886	-0.874162913	0.57304431	0.011127743	-0.05177603	-0.324680514	0.956069185	0.797582121	0.121628679	-1.029723159	0.454709971	-0.034854302	-0.079305958	0.086366305	0.86297328	0.694166746	0.688220627	-0.095609643	1.38574591	-0.013805883	0.019029989	0.079335562	0.945510197	0.924940754	0.712502907	0.230378969
Potra2n10c20534	1	turquoise	0.040198425	0.122313759	0.300965334	0.842205264	0.543335964	0.152976489	1.312028266	0.284265896	0.373068868	0.323337746	0.189886975	0.060497872	0.099939769	0.385494964	2.585392689	0.014590222	0.193352161	0.098273901	-0.100179694	0.34394939	0.625786172	0.649253628	0.572522957	0.850451607	0.105430326	0.299363549	0.259781725	0.600715498	0.129274997	0.220233297	1.916965033	0.082863561	0.305445659	-0.281557736	-0.009052353	0.121301277	0.154805487	0.966514191	0.050949604	1.439048518	0.156749551	0.037293575	-0.112559822	0.434920858	0.853482045	0.600514923	0.25785522
Potra2n10c20535	5	green	-0.07116868	-0.476191659	-0.635305388	0.724274007	0.012042674	0.000850944	-3.732988317	0.000283832	-0.223875775	-0.469292037	-0.032144829	0.27157917	0.013529453	0.884236147	-2.199026023	0.041814108	-0.405892373	-0.253494803	-0.150600147	0.039649169	0.202015402	0.492773964	-2.367746046	0.026845223	0.043174021	-0.266407393	-0.517633037	0.830685271	0.179202386	0.009578422	-2.215316887	0.040107482	-0.027854062	-0.173529289	0.122118221	0.890310157	0.386702747	0.569727957	-0.254128985	1.199093867	-0.064179322	-0.09821097	0.141304942	0.75045954	0.6260085	0.510144748	-0.084718849
Potra2n10c20538	6	red	0.204738708	-0.08814617	0.160841695	0.305638438	0.661965784	0.452770091	0.783760703	0.649770804	-0.161753947	-0.425189274	-0.15063853	0.429853605	0.027040681	0.492662446	-2.173784353	0.044582001	0.014443609	0.370007761	-0.122047558	0.94417012	0.057473844	0.579059362	0.83763713	0.6033518	-0.14794496	0.32677638	0.219166368	0.46146547	0.096179394	0.303502167	1.152283231	0.373807058	-0.05129414	0.358922579	-0.044592991	0.799428132	0.065977636	0.836087622	0.815362091	0.622297616	0.175153398	0.244934113	-0.034563307	0.382204697	0.218190544	0.872618615	1.138992366
Potra2n10c20545	6	red	0.057094377	-0.019295046	0.374706905	0.777281349	0.923898261	0.071220838	1.175942642	0.359426696	-0.090910571	-0.142854913	-0.169565489	0.658725712	0.477189538	0.439235753	-1.126076142	0.390199937	0.199195015	0.53660459	0.114750338	0.329277989	0.003906635	0.602115096	2.60623321	0.013731616	-0.182719562	0.208544113	0.055177857	0.361650103	0.296538929	0.797889382	0.227095182	1.230524596	-0.02600777	0.326086911	-0.007889376	0.897541909	0.096924723	0.970814276	0.880541718	0.567848874	0.254216145	0.197474841	0.005291067	0.200691	0.323484508	0.98042415	1.342287962
Potra2n10c20546	3	brown	0.002701052	0.499642768	0.625721085	0.98933185	0.007964489	0.001074615	3.580769469	0.000513876	0.179141776	0.460100987	0.081225954	0.381227217	0.015743295	0.71255106	2.163578458	0.045745074	0.254084986	-0.181492994	-0.197013574	0.210371364	0.364937287	0.367572625	-0.323194277	1.119822172	0.011665549	0.085830123	0.495259458	0.953948166	0.670348368	0.013864911	1.752523588	0.119525726	0.034372987	-0.098536618	-0.279183491	0.864848318	0.624858367	0.186450745	-0.962759476	0.503502362	-0.033819172	-0.018869928	-0.233220302	0.867006673	0.925570348	0.272746314	-0.795547065
Potra2n10c20547	4	yellow	-0.080948085	-0.188122499	-0.464107594	0.688143855	0.347378855	0.02233833	-2.144666406	0.047969293	-0.007921299	-0.193529376	-0.286026413	0.96936488	0.333439269	0.185808626	-1.366680257	0.257588323	-0.127015992	-0.049267484	-0.035170612	0.536366385	0.807203199	0.873420821	-0.596635662	0.826125984	0.209131508	-0.145663458	-0.128389158	0.295149667	0.468479614	0.54991881	-0.160365197	1.308890105	0.049740819	-0.214361933	-0.118670228	0.805385664	0.28295983	0.580752749	-0.807732063	0.628867263	-0.0685877	-0.070353335	0.156107284	0.733910148	0.727313765	0.466353757	0.024489967
Potra2n10c20548	3	brown	0.024969688	0.532108453	0.549511755	0.901611529	0.004278395	0.005412011	3.456865616	0.000819746	0.359550384	0.376786234	0.116125427	0.071220865	0.052711486	0.597741262	2.517209905	0.01774325	0.405900438	-0.291588548	-0.220383097	0.039644862	0.140015776	0.312268564	-0.241515331	1.213733603	-0.10862703	0.259907827	0.325296903	0.589656246	0.190449287	0.120881705	1.367197533	0.257345098	-0.119514791	-0.017815533	-0.232049629	0.552668627	0.929718841	0.275229553	-1.038152284	0.448798745	-0.09999364	0.043761946	-0.237691604	0.619722933	0.828413083	0.263393331	-0.819436132
Potra2n10c20549	8	pink	-0.162197277	0.37128156	0.265584624	0.418920907	0.05655422	0.209729345	1.390044498	0.246773048	0.15792717	0.396946539	-0.186457763	0.440989202	0.040355331	0.394291979	1.163786242	0.366765974	0.006225686	-0.197550865	0.109835931	0.975920438	0.323294498	0.617854558	-0.268492778	1.182480049	0.064854213	-0.178706162	0.451887464	0.747918745	0.372470762	0.026635006	0.984992017	0.486941988	0.159469242	-0.220628875	-0.119174792	0.426892132	0.268782374	0.579133641	-0.507504485	0.917701335	-0.003128799	-0.247291488	-0.148280877	0.987642526	0.213651854	0.489261811	-1.142540237
Potra2n10c20552	7	black	0.276199512	0.202758105	0.404367917	0.163146767	0.31044246	0.050011422	2.573470484	0.015102635	0.210563283	0.048988691	-0.019047934	0.30183991	0.808274177	0.93125667	0.695735802	0.72989145	0.461749894	0.359677368	0.18757721	0.017566115	0.065369431	0.391407953	3.002028301	0.004022809	0.039546397	0.295210802	0.109019667	0.844733908	0.13493443	0.612092026	1.288962259	0.296116811	-0.034832753	0.253854901	-0.010867513	0.86305721	0.201353508	0.959804525	0.619170859	0.803705711	-0.07244926	0.124198451	-0.194437728	0.719508003	0.537093579	0.362596943	-0.382449331
Potra2n10c20554	1	turquoise	0.217666613	0.262532811	0.106551928	0.275425644	0.185849747	0.620215927	1.704244387	0.13250316	0.355665992	-0.030533937	0.145240223	0.0745565	0.879828704	0.508468831	1.35077068	0.265153355	0.180188223	0.29796497	0.128891175	0.378405655	0.131161334	0.557793256	1.745251272	0.12141171	0.251334786	0.299683973	0.271791699	0.206016954	0.128845623	0.198872945	2.388915517	0.025347281	-0.212614821	0.071445205	0.149895525	0.286995427	0.72324399	0.4844901	-0.00767646	1.490812697	-0.364357714	-0.244006474	-0.087085835	0.061694319	0.219994236	0.68575187	-2.057770469
Potra2n10c20555	2	blue	-0.033172554	-0.44780723	-0.32779675	0.869527886	0.019163669	0.117886447	-2.408770923	0.024009512	-0.190061603	-0.329729977	-0.287561	0.352381052	0.09303512	0.183355317	-2.315869685	0.030848077	-0.163127146	0.3216982	0.005329709	0.425895328	0.101770971	0.980744896	0.511396328	0.913610349	-0.132499881	-0.264571346	-0.354017287	0.51000776	0.182331372	0.089657321	-2.169160456	0.045105756	-0.086671287	-0.072248838	0.101146328	0.667299378	0.720253256	0.638161683	-0.184910851	1.27994844	0.197253367	-0.196477755	0.048374603	0.32403844	0.325982902	0.822394712	0.133430644
Potra2n10c20556	3	brown	0.066408755	0.218509687	0.551920329	0.74207609	0.273524329	0.005171834	2.515159706	0.017846771	0.251675119	0.335879688	-0.099370438	0.214877614	0.086737517	0.651912448	1.472441841	0.211352402	-0.074680919	-0.473991535	-0.121419317	0.71691994	0.012501246	0.581029105	-2.021733298	0.064805868	0.145459774	0.113682412	0.428790331	0.469108494	0.572349219	0.036554069	1.993893332	0.069245569	-0.011554357	-0.152654201	-0.079997132	0.954386665	0.447163449	0.710206004	-0.694599648	0.730959349	-0.167614547	0.028020534	-0.122107265	0.403338106	0.889658511	0.569762838	-0.739887618
Potra2n10c20563	7	black	-0.037899167	0.453535769	0.301371073	0.851128707	0.01750102	0.152396358	2.144840545	0.047948397	0.125989025	0.024158289	-0.177428301	0.539693067	0.904794172	0.417986183	-0.046445408	1.444432868	0.554332071	0.13120695	0.161236922	0.003297237	0.51418174	0.46235611	2.577980251	0.014906952	-0.327546555	0.188562228	0.147625383	0.095351915	0.346232368	0.491205663	-0.028080121	1.466397373	-0.127775148	0.505265731	-0.077918643	0.525340906	0.007182078	0.717430444	1.02373418	0.458941269	0.17788337	0.38966703	-0.060069334	0.37471213	0.044518532	0.780382648	1.54379271
Potra2n10c20564	2	blue	-0.151325568	-0.576979588	-0.712651143	0.451174373	0.001628677	9.32E-05	-4.756518665	2.95E-06	-0.13455179	-0.462048193	-0.133908863	0.512255201	0.015250913	0.542428668	-2.182444674	0.043615095	-0.114561564	-0.036666756	0.034469243	0.577348063	0.855919155	0.875925905	-0.340119954	1.100649293	0.027599408	-0.487053513	-0.403803434	0.891307114	0.009978597	0.050362693	-2.616138583	0.013339568	-0.059776058	-0.0020582	0.182580182	0.767098032	0.991870781	0.393150157	0.32132996	1.121940532	-0.132526454	0.08410754	0.121828946	0.50992215	0.676608141	0.570649319	0.190099233
Potra2n10c20565	7	black	0.073329288	0.161137203	0.242875771	0.71623867	0.422008595	0.252809989	1.352438155	0.264352786	0.024060608	0.132459124	0.035556665	0.907122943	0.510139082	0.872042449	0.546817298	0.876756387	0.379848116	0.253288956	0.097143158	0.055615093	0.202394435	0.659251318	2.13631679	0.048980402	0.143163506	0.25191449	-0.043654544	0.476228477	0.204937758	0.839492989	1.041055315	0.446774815	-0.044029947	0.214380045	0.084797346	0.82737777	0.282918182	0.693614526	0.73161228	0.696607876	-0.033578435	0.00906496	-0.042479483	0.867945179	0.964207059	0.843760898	-0.185904297
Potra2n10c20567	23	darkturquoise	-0.088493574	0.069778156	0.171276449	0.660711801	0.729460567	0.42357978	0.414066963	1.018237601	0.063741511	0.302586341	0.046623912	0.757056001	0.125003648	0.832695762	1.20569545	0.34190241	0.25803773	0.110884544	-0.102399702	0.203119459	0.58189971	0.641981073	0.796259633	0.638821714	0.140509127	-0.232729687	0.545234297	0.484527563	0.242724775	0.005861606	1.380094819	0.251336178	-0.022935636	-0.226983254	-0.148096269	0.909592621	0.254882974	0.489808872	-1.137097315	0.383246409	-0.081400619	-0.163183685	-0.263146613	0.686487317	0.416059029	0.214100553	-1.440596507
Potra2n10c20570	3	brown	-0.125156521	0.399613559	0.25756671	0.533933339	0.03890998	0.224333634	1.5720038	0.173924505	0.051252447	0.090432059	0.204312248	0.803633434	0.653731156	0.349726042	0.955136158	0.509263268	-0.045029111	-0.259011302	-0.087698915	0.827099881	0.192038056	0.690701976	-1.125203471	0.390754234	-0.170471452	0.269375038	-0.299679407	0.395253354	0.174224497	0.154825438	-0.536898279	0.88700682	0.000261373	0.021037813	0.05174598	0.998967644	0.917046934	0.810229374	0.201748466	1.260170056	0.024338966	-0.327837494	-0.1845557	0.904085356	0.095040726	0.387961789	-1.41795793
Potra2n10c20571	5	green	-0.303219552	0.229636425	-0.284294863	0.124176701	0.249220983	0.178179335	-1.020474847	0.461254969	-0.064698092	0.009004516	0.095980809	0.753520086	0.964445571	0.663093405	0.097470179	1.383529523	-0.162688577	-0.563741841	-0.302066257	0.427157344	0.002196296	0.161259401	-3.131818923	0.002605905	0.098431721	0.248215408	-0.117741373	0.625228751	0.211890582	0.583738511	0.696560817	0.729116527	-0.169461455	-0.010891047	0.08293758	0.398100976	0.957002771	0.700026917	-0.300286062	1.145938446	-0.27470817	-0.136596714	0.141179067	0.165523884	0.496892735	0.510525498	-0.825832797
Potra2n10c20573	3	brown	0.043415068	0.276443833	0.519544602	0.829753521	0.162759647	0.009269975	2.50379255	0.018430508	0.57166412	0.214807038	0.048054699	0.002281736	0.281937493	0.827635191	2.595596915	0.014164015	0.254108243	-0.251119578	-0.033195084	0.210328191	0.206418577	0.880479763	-0.093795214	1.387907751	0.071034407	0.109953366	0.190246178	0.724774319	0.585093696	0.373235288	1.045644305	0.443587928	-0.2121613	0.038757545	-0.110606285	0.28804893	0.847795183	0.606892066	-0.810717002	0.626292311	-0.307600648	0.019637974	-0.025735181	0.118564558	0.922549678	0.904986122	-0.930687808
Potra2n10c20575	3	brown	0.109029436	0.050493181	0.658108419	0.588270358	0.802498745	0.000472873	2.599775901	0.013992699	0.220551769	0.008550848	-0.165562795	0.278945763	0.966235855	0.450269689	0.21681252	1.242531681	0.279346107	-0.187862428	-0.044091057	0.166961515	0.348057996	0.841669904	0.146121172	1.3257386	0.097488887	-0.215012722	0.454179243	0.628561821	0.281465865	0.02578237	0.978594676	0.491670436	0.036568359	-0.393799827	-0.243919064	0.856301847	0.042115215	0.250713936	-1.770237325	0.115031421	-0.092122526	-0.368296714	-0.256029195	0.647666742	0.05872745	0.22720945	-2.091384226
Potra2n10c20576	6	red	0.171270852	-0.270578859	0.412263338	0.393007712	0.17223312	0.045295521	0.88531456	0.563980499	-0.102192953	-0.100239818	-0.204567474	0.619358114	0.61885696	0.349111349	-1.129380304	0.388106157	0.184155377	0.55981185	-0.042572377	0.367818738	0.00239452	0.847059955	2.240217819	0.037615178	-0.120371495	0.021475075	0.24332762	0.549804276	0.915328816	0.251900802	0.385248745	1.050079698	0.078298558	0.172788222	-0.037115365	0.697870646	0.388765198	0.863296291	0.629788482	0.793249473	0.264079008	0.151684778	0.063470931	0.183176837	0.450088095	0.768268456	1.394225146
Potra2n10c20579	1	turquoise	0.180271574	0.273358456	0.426996304	0.368228012	0.167696242	0.037432644	2.571296341	0.015197788	0.221317332	0.178848552	0.195795778	0.277237976	0.372083672	0.370600605	1.683219135	0.138499017	0.152757506	0.195614978	-0.070923646	0.456274907	0.32815423	0.747774848	0.81957464	0.618687954	0.090892989	0.229966278	0.097251835	0.652075456	0.248522875	0.651214856	1.20324984	0.34331948	0.10174091	0.2032545	-0.054716172	0.613587387	0.309234068	0.799546798	0.741431745	0.687647553	0.088890884	0.23628119	-0.149481619	0.659278771	0.235405205	0.485711059	0.544652002
Potra2n10c20580	2	blue	0.100242754	-0.53901146	-0.217246065	0.618846632	0.003719188	0.307864491	-2.047502202	0.060913201	-0.078477654	-0.277422137	-0.073153626	0.703153227	0.161216069	0.740106283	-1.238716565	0.323175723	0.012828165	0.535241395	0.237621289	0.950406401	0.004016325	0.27493307	2.40194818	0.024462028	-0.067619922	-0.330960085	-0.413345752	0.737533624	0.09174868	0.044677134	-2.378821454	0.026052129	0.090310694	0.042063538	0.480719857	0.654167376	0.834980633	0.017413218	1.801697681	0.107389475	0.139486762	0.184183364	0.147604197	0.487743553	0.357750022	0.491268553	1.345790735
Potra2n10c20581	0	grey	-0.194288628	-0.065302984	-0.127129848	0.331509345	0.746230653	0.553871362	-1.103008682	0.405035092	0.040591806	-0.340472367	0.144662806	0.843921638	0.082249109	0.510173972	-0.523399359	0.901044555	0.241512081	-0.342030908	-0.116872367	0.234595289	0.080766825	0.595371045	-0.642580355	0.78074465	-0.036796878	0.044891939	-0.222307853	0.855413128	0.824049728	0.296448514	-0.588827084	0.833965913	0.103358809	-0.006724364	0.061067791	0.607928678	0.973445129	0.776821539	0.445607083	0.98382164	0.142909176	-0.003346631	0.131929837	0.477020474	0.986782251	0.53887561	0.765088126
Potra2n10c20582	12	tan	-0.192480012	0.108056623	0.339496524	0.336117795	0.591623145	0.104584384	0.707840478	0.718566489	-0.044897851	0.426561481	0.137681856	0.827596459	0.026498055	0.531005869	1.554976016	0.179927672	-0.100829197	-0.176313349	-0.212421256	0.624065466	0.379010674	0.330507946	-1.371211415	0.255463591	0.183173804	0.054303135	0.429262077	0.360437177	0.787918964	0.036325777	1.934682626	0.079543881	-0.012195282	-0.034908576	-0.166288234	0.951859279	0.862761891	0.437404067	-0.590551386	0.832231569	-0.154510505	0.110300233	-0.390946325	0.441591592	0.583903034	0.058896279	-1.248107915
Potra2n10c20583	14	cyan	0.31035569	-0.1528172	-0.080430596	0.115132309	0.446672694	0.708702388	0.263564169	1.188173657	-0.372864234	-0.175440837	-0.069752009	0.060650262	0.381411771	0.751813266	-1.804619227	0.106701431	-0.24332027	0.165055741	-0.273840308	0.231002408	0.410657502	0.206089727	-0.964909998	0.50188484	0.328757277	0.312045383	0.083929498	0.094061943	0.113063884	0.69660432	2.145325772	0.047890214	0.361616294	0.088650356	-0.167451414	0.063826931	0.660146174	0.434159047	0.89215347	0.558466018	0.165672429	0.225193155	0.013466047	0.408886747	0.258750179	0.950203869	1.180585153
Potra2n10c20585	13	salmon	-0.046319546	0.421144084	-0.03933094	0.818544472	0.02869286	0.855217379	1.056015535	0.436441676	0.394645533	0.064787861	0.188371718	0.046025491	0.74816843	0.389368289	1.871973465	0.091815412	-0.054820587	0.113749172	0.217967674	0.790251974	0.572122193	0.317735721	0.760671825	0.670279661	-0.160713102	0.068360549	0.407290559	0.423247375	0.734760131	0.048223117	0.90048472	0.55179353	-0.312130025	0.241248737	0.095997129	0.112960998	0.225415527	0.655441756	0.039050333	1.453275389	-0.270805126	-0.004669924	0.038861604	0.171860618	0.981556567	0.856927624	-0.709934817
Potra2n10c20586	5	green	-0.176168038	-0.05285991	-0.326582057	0.379409953	0.793433919	0.119335027	-1.584659713	0.169565505	-0.05862722	-0.213479658	0.000438562	0.776039733	0.284993234	0.998415426	-0.790741952	0.643641884	-0.371609472	-0.562905241	-0.081490796	0.061591198	0.002237268	0.711652663	-3.159067511	0.002374122	-0.132534643	-0.235636205	-0.384582826	0.509895768	0.236723482	0.063512581	-2.176009448	0.044331831	-0.192952095	-0.161530633	0.236619634	0.334911189	0.420861189	0.265616657	-0.381348768	1.054416707	-0.184026619	-0.26199456	0.332336645	0.358166456	0.186786539	0.112585864	-0.376237981
Potra2n10c20591	1	turquoise	0.203382294	0.279356667	0.21756144	0.308923447	0.158194344	0.307145423	2.02259621	0.064672193	0.020510629	0.124073777	0.117188814	0.920780427	0.537505471	0.594368081	0.729529802	0.698516467	0.3226721	0.071994791	0.165539094	0.107893153	0.721198264	0.450335456	1.596702055	0.165498206	0.056121863	0.252009085	0.139868057	0.780983326	0.204762022	0.514499297	1.286947084	0.297169099	-0.004972973	0.202908258	-0.040668222	0.980359921	0.31007663	0.850347857	0.469442332	0.958130244	0.051546178	0.297365592	-0.148541644	0.798462501	0.131975846	0.488489586	0.628838362
Potra2n10c20592	5	green	-0.064491484	0.259046551	-0.248259957	0.749284011	0.191975418	0.242114134	-0.107829257	1.371196702	0.30622893	-0.218513743	0.208449663	0.128135684	0.273515201	0.339839911	0.813430649	0.623956789	-0.050575733	-0.286301916	0.289727398	0.8061775	0.147677744	0.179929928	-0.204271683	1.257211795	-0.16826628	-0.124308878	0.198844854	0.401485632	0.536728882	0.351604196	-0.305376669	1.140118933	-0.412237129	0.1588768	0.227311987	0.032618718	0.428634119	0.285425117	-0.17620926	1.290194319	-0.328322477	-0.04309889	0.121267918	0.094523685	0.83097573	0.572438114	-0.778702581
Potra2n10c20595	1	turquoise	0.145277024	-0.0390463	0.581425176	0.46967311	0.846674365	0.002883452	2.109373269	0.052368562	0.190712725	0.208613873	0.048765709	0.350702995	0.296373724	0.825122862	1.286415647	0.297447061	0.32304734	0.004290745	-0.015884576	0.10746069	0.983053877	0.94265307	0.918008849	0.537921349	0.190725819	-0.075879518	0.401337087	0.340624329	0.706792198	0.051920068	1.489496479	0.20453502	0.158819305	-0.1897141	-0.035202371	0.428803382	0.343239878	0.870282609	-0.187355254	1.277073155	0.175261621	-0.065822078	-0.164871369	0.381906044	0.744279463	0.441374284	-0.129659038
Potra2n10c20596	14	cyan	-0.066937196	-0.395036989	-0.178072729	0.74009313	0.041416172	0.405133465	-1.886893168	0.088762044	-0.098552249	0.069257999	-0.171787755	0.631956969	0.731403724	0.433172514	-0.538463938	0.885385193	-0.030913654	0.341310699	-0.24024209	0.880833732	0.081449245	0.269515679	0.29070145	1.156919493	0.054179628	0.052071785	-0.054274316	0.788390533	0.796449678	0.801133818	0.159890685	1.309450779	0.330677398	-0.110317559	-0.096944774	0.092043118	0.583843586	0.652248338	0.408739381	1.024096396	0.362109491	-0.134672498	-0.114052862	0.063439108	0.503031556	0.595660121	0.393629699
Potra2n10c20597	10	purple	-0.04369544	-0.294733275	-0.388038349	0.828670044	0.135596545	0.060972577	-2.111946063	0.052036614	0.037535789	-0.442003491	0.084522134	0.855546285	0.020978028	0.701396438	-1.040016363	0.447498448	-0.025479639	0.075314583	0.327515268	0.901670614	0.708881214	0.127122367	1.045411741	0.443749069	-0.253782325	-0.183718408	-0.418190272	0.201486791	0.358986127	0.041990111	-2.491822481	0.019063431	-0.275295575	0.162567995	0.367257636	0.164584692	0.417844066	0.07749163	0.701003212	0.724951516	0.057874519	0.243933353	0.118052286	0.774315079	0.220136838	0.582738356	1.207103748
Potra2n10c20604	10	purple	0.203880053	0.020341508	0.002321698	0.307715424	0.919783646	0.991409552	0.661931598	0.76202259	0.467264312	-0.183390469	0.312815432	0.016093838	0.359859478	0.146136317	1.753653458	0.119234857	-0.155183751	0.092840091	0.114910802	0.449066509	0.645099129	0.601604008	0.131653408	1.34288766	0.029892645	-0.01999129	-0.162802481	0.882335175	0.92116046	0.447205851	-0.41622861	1.015864089	-0.051269779	0.075840205	0.258317097	0.799521482	0.706937502	0.22293891	0.786959553	0.646958316	-0.198914851	0.113300648	-0.07552927	0.319897017	0.573648241	0.725764557	-0.458419414
Potra2n10c20605	1	turquoise	0.014345712	0.6117575	0.665768904	0.943382869	0.000697044	0.000383938	4.270806793	2.92E-05	0.337923596	0.376124118	-0.192621256	0.091330782	0.053162557	0.378561017	1.620632688	0.157644656	0.48239989	0.00632558	-0.097027874	0.012565764	0.975019449	0.659632014	1.248795039	0.317610073	0.007737997	0.311280019	0.262124387	0.969443953	0.113997367	0.215951386	1.678561355	0.139856345	0.227482283	0.063714607	-0.234059532	0.253811667	0.752210553	0.270974932	0.206748287	1.254309667	0.09056804	0.005115847	-0.124028819	0.653242532	0.97979577	0.563659194	-0.060675852
Potra2n10c20606	0	grey	-0.00462402	0.276763769	0.395746369	0.98173783	0.162253702	0.055588894	1.940552474	0.078468875	-0.008340798	0.226423563	0.154656375	0.9677433	0.256088015	0.481058727	1.054055629	0.437786173	0.101993311	-0.28663835	0.222904995	0.620046322	0.147181376	0.3066221	0.038005501	1.454524945	-0.095117004	0.229304933	0.321038467	0.636978179	0.249923854	0.126110912	1.29975561	0.290527116	-0.171634214	0.043321017	0.034822696	0.391989376	0.830117042	0.87167033	-0.280944555	1.16812939	-0.13553232	-0.075185692	0.196203275	0.500283828	0.709358117	0.358169327	-0.072822455
Potra2n10c20607	3	brown	-0.105976094	0.307248025	0.291179437	0.598821154	0.119009233	0.167444835	1.421484352	0.232763999	0.415338994	0.646570456	0.226649188	0.034853929	0.000268447	0.298355367	4.081566215	6.71E-05	0.270951056	-0.226708291	-0.342344875	0.180622229	0.255474519	0.109816066	-0.823892169	0.615001246	-0.212331329	0.084282547	0.391085704	0.287653676	0.675971207	0.058798151	0.740093591	0.688864811	0.121260385	-0.329595527	-0.161649375	0.546839596	0.093176546	0.450473697	-1.078192588	0.421421729	0.0290798	-0.252289418	0.001383642	0.885513744	0.204241836	0.994880366	-0.656650428
Potra2n10c20608	2	blue	-0.168693173	-0.287178881	-0.132378978	0.400274845	0.146386393	0.537482192	-1.705278228	0.132213819	-0.277124342	-0.346923479	-0.165375604	0.170503882	0.076245659	0.450789238	-2.291304869	0.032918681	-0.161216737	0.025181774	-0.519896572	0.431407552	0.900779883	0.010996832	-1.911770822	0.083858394	-0.206109727	-0.292300356	0.159560103	0.302340238	0.1390065	0.456426489	-1.036961674	0.449630579	0.047554553	-0.11622495	-0.115891363	0.813788689	0.563731424	0.589705003	-0.514905574	0.909928508	0.186783593	0.04617486	0.094882508	0.350883669	0.819102046	0.659205366	0.936711433
Potra2n10c20610	1	turquoise	-0.143150741	-0.10992208	0.355058648	0.476268212	0.585201144	0.08865169	0.27056573	1.180087585	-0.058540189	0.556349042	-0.070777563	0.776363902	0.002581712	0.748278023	1.458183244	0.217185062	0.064428868	-0.059990089	-0.150050039	0.754514764	0.76628688	0.494373622	-0.390914966	1.043790136	0.228976473	0.11594468	0.189368042	0.250621577	0.564678497	0.375486568	1.528219626	0.189687026	-0.058471241	-0.222461556	-0.106105304	0.772048294	0.264724494	0.621690886	-1.110516019	0.400165094	-0.024591656	-0.169704429	-0.223950865	0.903094144	0.397414869	0.29280039	-1.18260181
Potra2n10c20611	2	blue	-0.177824463	0.109570119	-0.410627736	0.374872898	0.586410469	0.046242644	-1.382958993	0.25001616	-0.150759013	-0.542738474	-0.483860852	0.46225786	0.003444067	0.019317116	-3.581907384	0.000511642	-0.328425588	-0.02808675	-0.089987652	0.101402578	0.889399333	0.683032227	-1.284501861	0.298449619	0.014183149	-0.106806664	-0.414743316	0.944023449	0.595943162	0.043888512	-1.46367645	0.21492356	0.005930791	0.134771763	-0.042004529	0.976578088	0.502713955	0.845487186	0.294739234	1.152289634	0.012295523	0.06374456	-0.039497264	0.951464036	0.752097655	0.854611451	0.112745684
Potra2n10c20612	2	blue	0.196013438	-0.124675596	0.017475242	0.327150345	0.535518592	0.935404958	0.258798795	1.193685731	-0.180975061	-0.442526783	-0.62144693	0.376292036	0.020808886	0.001549759	-3.814257258	0.00020489	-0.166629188	-0.022268501	-0.164951272	0.415891274	0.912212189	0.451968137	-0.980472939	0.490279082	-0.141048296	-0.186523034	-0.330433868	0.482835886	0.351568162	0.114785772	-1.884429871	0.089260279	0.23783217	0.315829806	-0.01455766	0.232255164	0.108531073	0.946172676	1.604530939	0.162895605	0.46560227	0.224676503	0.162723037	0.014384996	0.259873374	0.447430588	2.560644505
Potra2n10c20613	0	grey	-0.165641485	0.062131718	0.165956893	0.408975498	0.758183712	0.438330805	0.15058659	1.320452761	-0.092665233	0.008031763	-0.009072482	0.652541323	0.968284483	0.967228642	-0.263668931	1.188052557	-0.049067419	0.342345639	-0.093642081	0.811854791	0.080469979	0.670848807	0.642463539	0.780858383	-0.25385676	-0.098117315	0.095504041	0.201350094	0.626339431	0.657105713	-0.773939003	0.658450295	-0.126338419	-0.086340926	-0.009164127	0.530046973	0.668496235	0.966100955	-0.641351004	0.781941988	0.152127023	-0.158872106	-0.033204227	0.44875263	0.428647939	0.877589954	-0.109904487
Potra2n10c20614	15	midnightblue	0.067051653	0.254191093	0.392575212	0.739663849	0.200736896	0.057757338	2.067479561	0.058033482	-0.135104516	0.115978977	-0.105260712	0.51050781	0.564562564	0.632655446	-0.32769739	1.114710715	0.157181275	0.554564328	0.213466395	0.443177552	0.002682994	0.328078001	2.825964342	0.007070777	0.065178829	0.164966211	0.122753799	0.74669756	0.410914934	0.567705911	1.003134266	0.473694126	0.044223553	0.246103661	0.021490961	0.826630027	0.215930737	0.920602746	0.911280532	0.543221372	0.191368979	0.172499643	0.018075985	0.338967848	0.389570033	0.93318914	1.111278765
Potra2n10c20615	24	darkgrey	0.06866164	-0.066823793	0.093639908	0.733633535	0.740518538	0.663410586	0.259653023	1.192697148	-0.305859907	-0.248550221	0.337443001	0.128619591	0.211254765	0.115333719	-0.697354727	0.728371241	-0.227006861	-0.236764386	-0.288013645	0.264755254	0.234420807	0.18263595	-2.134352099	0.049220954	0.213798102	0.012451031	0.030564325	0.28425824	0.950850901	0.88725905	0.745591575	0.683871261	-0.168786646	-0.011627174	0.179666756	0.400010003	0.9540995	0.400872658	-0.033640258	1.459746029	-0.136116468	0.228725549	0.146492171	0.498421342	0.251155455	0.494575249	0.676352506
Potra2n10c20616	7	black	0.04756004	0.260989866	0.107267859	0.813767574	0.188543889	0.617854556	1.200256613	0.345059542	0.056380848	-0.067824554	0.008701725	0.784418492	0.736766997	0.968567227	-0.013432084	1.483924605	0.026641224	0.432265946	0.20402313	0.897210685	0.024336048	0.350423131	1.958489635	0.075258879	0.048003036	0.319243091	-0.306425488	0.812063249	0.104559776	0.145299576	0.236283357	1.219819201	0.117149511	0.160609864	0.05664391	0.560612294	0.423549229	0.792632	0.960988473	0.504836946	0.254913617	-0.05172437	0.100269838	0.19941609	0.797779968	0.641090508	0.875462047
Potra2n10c20618	2	blue	-0.040628187	-0.288279245	-0.345435553	0.840539426	0.144777576	0.098272363	-1.949379773	0.076875132	-0.120174598	-0.18268371	0.020154356	0.558708041	0.36174594	0.927273617	-0.821574489	0.61697867	0.105458405	0.108124422	0.124752992	0.608146041	0.591389211	0.570610327	0.944541769	0.517339301	-0.290361321	-0.15147769	-0.261017588	0.141768271	0.450714176	0.217967388	-2.027276514	0.063951213	-0.204319254	0.324458492	0.43015496	0.306651956	0.098702274	0.035896777	1.619427109	0.158033097	0.051794011	0.404251508	0.166438729	0.797513261	0.036494988	0.436983488	1.842210693
Potra2n10c20619	0	grey	0.004627923	-0.17784948	0.031712802	0.981722418	0.374804619	0.883050556	-0.419658194	1.012102754	-0.220413495	-0.178367834	-0.114270985	0.279254931	0.373391456	0.603642936	-1.457953922	0.217279866	-0.598818703	-0.337428667	-0.435871484	0.001228919	0.085203448	0.037611535	-4.2049839	3.92E-05	0.277004679	0.062788271	-0.027638162	0.161873464	0.755704492	0.897994836	0.927722105	0.530327609	0.078680686	-0.290816644	-0.169018331	0.696464877	0.141116229	0.429808215	-1.098997629	0.40765365	-0.035294649	-0.094090992	0.189738031	0.861258472	0.640632611	0.374537076	0.14576322
Potra2n10c20620	1	turquoise	0.143515917	0.168634552	0.345563671	0.475132167	0.400440989	0.09813939	1.884635429	0.089218613	0.359460573	0.264790881	0.088864077	0.071296673	0.181955254	0.68679369	2.08301742	0.055874454	0.431125201	0.376873221	-0.008414293	0.027883618	0.052652449	0.969605028	2.426766129	0.022851109	-0.13188369	0.327788865	0.315207148	0.511994937	0.095092687	0.133534591	1.483226028	0.207021552	0.054808755	0.00613613	-0.048080646	0.785989196	0.975767392	0.823457355	0.04578819	1.445218608	0.146481826	0.037635023	-0.116771709	0.465957313	0.852155023	0.586862525	0.216946402
Potra2n10c20621	3	brown	-0.171311803	0.428038343	0.387326189	0.392892871	0.025923937	0.061489546	1.927838369	0.08081285	0.312587358	0.559983348	0.193927595	0.120004493	0.00238556	0.375273519	3.261170114	0.001664302	-0.115860652	-0.207238612	0.259495626	0.573009704	0.299641278	0.231808373	-0.233594502	1.222949695	-0.369770637	0.159329557	0.708384478	0.057646317	0.427302506	0.000107243	1.73708692	0.123557745	-0.068671903	-0.038395139	-0.024912733	0.733595145	0.849202286	0.908009832	-0.376920907	1.059348576	-0.044157679	-0.251025127	0.007400786	0.826884428	0.20659501	0.972621067	-0.847984115
Potra2n10c20622	3	brown	-0.498265485	0.300050025	0.017392276	0.008166676	0.128356379	0.935711014	-0.638273716	0.784943278	0.053488369	0.420223312	0.188956186	0.795241591	0.029080093	0.387871669	1.950602643	0.076656499	0.315632314	-0.132250742	-0.341666462	0.116247351	0.510810763	0.110567953	-0.401555814	1.032016431	-0.095413258	-0.126346919	-0.026466551	0.635924523	0.530019074	0.902298335	-0.714655016	0.71223336	-0.266557714	-0.009156955	-0.18867207	0.17894788	0.96384405	0.377276361	-1.332085652	0.274248067	-0.347005611	0.08012409	0.10068451	0.076171451	0.691163759	0.639704215	-0.539729058
Potra2n10c20623	2	blue	-0.185331523	-0.532851198	-0.64978325	0.354708387	0.004214986	0.000589235	-4.354835881	2.00E-05	-0.26858573	-0.14748072	-0.12738247	0.184607446	0.462888229	0.56245106	-1.54650717	0.182973195	-0.248331749	0.252868209	-0.182724799	0.221236548	0.203170685	0.403994848	-0.460169077	0.968092297	0.082173192	-0.186850935	-0.440675122	0.683662522	0.350706889	0.03113831	-1.589129765	0.168046649	-0.102619647	-0.242220984	-0.061214327	0.610511237	0.223494117	0.776299266	-1.176669762	0.358991012	-0.04735847	-0.323186968	0.066999815	0.814543346	0.100107136	0.755756372	-0.922749867
Potra2n10c20625	2	blue	-0.123571017	-0.426917874	-0.612451606	0.539167973	0.026358576	0.001466437	-3.605627417	0.000467099	-0.330474033	-0.510417806	-0.123011631	0.099163416	0.006522995	0.576042337	-2.924375943	0.005177214	-0.305981507	-0.119654557	-0.114365029	0.128459988	0.552200858	0.603343064	-1.545068915	0.183494393	0.043099166	-0.2109193	-0.444241131	0.830974663	0.290946537	0.029644736	-1.786738346	0.110969682	-0.152033725	-0.02078947	-0.040323747	0.44903419	0.918022899	0.851601715	-0.611591877	0.811211721	-0.074670648	0.130055064	0.060661915	0.711264869	0.517914374	0.77826862	0.326092755
Potra2n10c20626	5	green	-0.071770941	0.111238109	-0.228009429	0.722031279	0.580688971	0.283909496	-0.51358977	0.91130825	-0.114958192	0.195649681	0.051026608	0.576021972	0.328066725	0.817145185	0.380695081	1.055144278	-0.293576875	-0.643146527	-0.172003567	0.145494241	0.000296392	0.432586092	-3.519276081	0.000649089	0.286520065	-0.22061102	0.172517624	0.147355754	0.268822104	0.420177354	0.675336336	0.749193155	-0.057638279	-0.17197664	-0.14189519	0.77521299	0.391031087	0.508361183	-1.054873387	0.437224853	-0.315504363	-0.228654631	-0.137376563	0.108915485	0.251306477	0.522092229	-1.989279491
Potra2n10c20627	7	black	0.222187012	0.343758955	0.540361457	0.265329847	0.079147216	0.006411466	3.324185085	0.00133016	-0.032378839	0.406812028	0.034860557	0.87522806	0.035213974	0.874528104	1.247112642	0.318534297	0.457237556	0.364079082	0.125416539	0.018851408	0.061908513	0.56854642	2.831819026	0.006942605	0.051623988	0.47986813	0.168916757	0.798164447	0.01130762	0.430089538	2.120244542	0.050978142	0.047484219	0.191807218	0.007449449	0.814059362	0.337841932	0.972441109	0.717995765	0.709139847	0.101137808	0.004592545	-0.091052561	0.615702342	0.981862118	0.672198297	0.05896264
Potra2n10c20628	1	turquoise	0.022263917	0.131536464	0.080718405	0.912230194	0.513116387	0.707704607	0.665270078	0.758816648	0.268763714	0.088942202	-0.021499261	0.18430547	0.659093762	0.922434317	0.979862624	0.490730902	0.168857064	0.144651456	-0.244016256	0.409595267	0.471608502	0.261834264	0.243842214	1.211029537	0.183877758	0.128388959	-0.166212703	0.358562207	0.523336478	0.437615229	0.455278762	0.973363055	-0.056684644	-0.144501318	-0.395349011	0.778840466	0.472073615	0.0558571	-1.716175484	0.129194893	-0.167673469	-0.173962531	-0.037861081	0.40317043	0.38549991	0.860575574	-1.098569584
Potra2n10c20629	1	turquoise	0.02143117	0.389600959	0.349887348	0.915501313	0.044557816	0.093729772	2.238560647	0.037776776	0.178543673	-0.099240266	0.187679355	0.382845311	0.622376127	0.39114539	0.725550245	0.702171798	0.409765973	0.032791812	-0.151333202	0.037623231	0.871013011	0.490646322	0.922505509	0.534397437	-0.059585175	0.435591753	0.204615641	0.76782166	0.023143237	0.337510766	1.737293391	0.123503096	-0.149570742	0.263828947	-0.108286392	0.45650105	0.183607295	0.614501427	0.050623628	1.439438152	-0.091390224	0.257037468	-0.28062935	0.650291152	0.195568138	0.184084737	-0.286431195
Potra2n10c20630	10	purple	-0.060578056	-0.039257744	-0.409737749	0.764059791	0.845853821	0.046764477	-1.467260984	0.213457609	-0.050845568	-0.237556158	-0.127621432	0.805162842	0.23281368	0.56171216	-1.182563638	0.355473196	-0.064857465	0.068471253	0.063023626	0.752931448	0.734345848	0.775123884	0.181232902	1.284277155	-0.100014644	-0.023832078	-0.348793892	0.619649026	0.906074114	0.094830735	-1.344402252	0.268227519	-0.146965794	0.361508136	0.149857388	0.464469007	0.063912226	0.484602532	1.074527636	0.423879398	-0.028895324	0.317164906	0.301370722	0.886235366	0.106964591	0.152396859	1.707101134
Potra2n10c20634	19	lightyellow	0.015228033	-0.21061488	0.104138999	0.939906687	0.291659551	0.628201294	-0.290230988	1.157459296	-0.311438732	-0.077876793	-0.12608007	0.121444632	0.699423358	0.56648588	-1.471771715	0.211623801	-0.064187368	0.24778307	0.262424215	0.755407334	0.212713519	0.226393991	1.259631905	0.311703271	-0.094389691	-0.102990992	-0.366183984	0.639567861	0.609213223	0.078428831	-1.611561753	0.160586009	-0.050834436	0.129954003	0.370044778	0.801190134	0.518242484	0.075098291	1.282400621	0.29955322	-0.067919163	-0.001436971	0.23467488	0.736412641	0.994324387	0.269680773	0.447053874
Potra2n10c20635	2	blue	-0.13250167	0.156261022	-0.018799617	0.510001996	0.436371645	0.930520691	0.019135601	1.477099397	-0.117410437	-0.342184701	-0.048384246	0.567853157	0.080621668	0.826470543	-1.491052421	0.203921599	0.079979688	-0.014204518	-0.281708387	0.697731719	0.943939244	0.19283206	-0.580348989	0.842518946	-0.246406613	0.194904163	0.127706605	0.21534796	0.329949718	0.552059513	0.191401963	1.272316023	-0.002324208	0.012986982	-0.134946834	0.990820178	0.948737971	0.529548131	-0.336897725	1.104291001	0.155291052	-0.011107634	0.090619563	0.439259909	0.956148497	0.673673056	0.665950933
Potra2n10c20637	4	yellow	-0.161790977	0.058027545	-0.310839206	0.420102864	0.773733602	0.139297568	-1.174047268	0.36056414	0.015235785	-0.357422756	-0.189938596	0.941113142	0.067199161	0.385363395	-1.545048456	0.183501815	-0.152308205	-0.373742653	0.101033292	0.457616431	0.054810001	0.646453601	-1.299765729	0.290521912	-0.292815289	-0.152378506	-0.399423904	0.138279658	0.447994156	0.053153731	-2.459489431	0.020870219	-0.137513206	0.121039052	0.002448284	0.493982085	0.547577105	0.990941192	-0.041736271	1.450063408	-0.00113192	0.005968086	0.217847947	0.995529234	0.976430843	0.306493074	0.613503455
Potra2n10c20639	1	turquoise	0.04137839	0.317810177	0.306991181	0.837633111	0.106213543	0.144520203	1.92889909	0.080615086	0.323126506	0.300939338	0.242295063	0.107369615	0.127173422	0.265319769	2.498448034	0.018710764	0.387872195	0.298902488	0.006529563	0.050238853	0.129894656	0.97641114	2.064957025	0.0583906	0.138876281	0.552778316	0.280296882	0.489669048	0.002787738	0.184626949	2.980065092	0.004322807	-0.011161839	0.207904742	-0.157668103	0.95593471	0.29805578	0.461852476	0.146266257	1.325566804	-0.026445325	0.140442888	-0.261597486	0.895827305	0.4847356	0.216909559	-0.393504332
Potra2n10c20642	1	turquoise	0.053501864	0.349913773	0.441807654	0.790979625	0.073579327	0.030657604	2.494139232	0.018939451	0.27512018	0.106315554	0.057044887	0.173744215	0.597644185	0.795996784	1.257894856	0.312644676	0.258079863	0.016858795	0.20011243	0.203043089	0.933484662	0.359932168	1.332208171	0.274187688	-0.123014291	0.495610094	-0.081080774	0.541011743	0.008568664	0.706449007	0.991892421	0.48187501	0.020998895	0.075358004	0.023750965	0.917199868	0.708720578	0.912283148	0.342910537	1.097498647	-0.110289783	-0.213825622	0.032758672	0.583938889	0.284194779	0.879220721	-0.857872492
Potra2n10c20644	3	brown	0.136924415	0.604707541	0.689752295	0.495851019	0.000834437	0.000192207	4.715031843	3.63E-06	0.306976495	0.492632639	0.113499123	0.127159447	0.009039004	0.606106482	2.756269064	0.008769732	0.152159155	-0.078880637	0.022798355	0.45806192	0.695729689	0.917762377	0.26588577	1.185490777	0.047044174	0.152714064	0.452412938	0.815753294	0.446983181	0.026437536	1.901007732	0.0859515	-0.017149781	-0.014776594	-0.107898077	0.932339159	0.941685144	0.615778925	-0.385502716	1.049797492	-0.097493916	0.046013573	-0.079913393	0.628544025	0.819723693	0.710496601	-0.366282843
Potra2n10c20647	1	turquoise	0.059262062	0.495451514	0.504761446	0.769046995	0.008593186	0.011884286	3.244306493	0.001766055	0.212292608	0.287647907	0.063818402	0.29779482	0.145699079	0.772360138	1.633282785	0.153614304	0.372542633	0.166821413	0.156960697	0.060890359	0.405598962	0.474466552	2.011823877	0.066357759	0.099408189	0.381585698	0.227544722	0.621784344	0.049530884	0.284918793	2.075316152	0.056935865	-0.033191445	0.182012482	0.06303244	0.869454211	0.363542937	0.769827179	0.60641369	0.81636012	-0.07254172	0.010313138	-0.133860174	0.719164284	0.95928241	0.532898881	-0.544689651
Potra2n10c20650	1	turquoise	0.045082868	0.594969674	0.544484398	0.823312977	0.001062618	0.005943559	3.761854096	0.000252988	0.056934192	0.183996386	-0.045058951	0.78235236	0.35824681	0.838238254	0.579183575	0.843697969	0.124770215	-0.070418332	0.007316151	0.543653691	0.727071293	0.973570403	0.170491885	1.296934974	-0.124278397	0.254983847	0.080152858	0.536829538	0.199288026	0.709665695	0.609576531	0.813213543	-0.166744705	0.319262633	0.11653865	0.405817995	0.104537355	0.587614456	0.786152981	0.647666802	-0.032725665	0.262854067	0.026971899	0.871271066	0.185292178	0.900441783	0.755585547
Potra2n10c20651	5	green	-0.166078808	0.247692916	-0.442503958	0.407722208	0.212885396	0.030365008	-1.040924135	0.446866139	-0.030513679	-0.000309854	0.058766618	0.882364988	0.99877616	0.789971347	0.068434226	1.418159966	-0.269132605	-0.580323301	0.034586812	0.18368068	0.001507189	0.875505902	-2.602670833	0.013875108	-0.016316091	-0.159236264	-0.21203109	0.935621428	0.427576707	0.319904732	-1.093752862	0.411095075	-0.308761284	-0.165243136	0.036030493	0.117109572	0.410118965	0.867257092	-1.305197316	0.287738502	-0.309584298	-0.084982448	0.228416702	0.116085831	0.67342612	0.283026792	-0.540261078
Potra2n10c20652	1	turquoise	0.156279955	0.375408327	0.527451259	0.436315372	0.053653592	0.008080218	3.182821457	0.002187713	0.166401994	0.022989937	-0.096871699	0.416536316	0.909379444	0.660147871	0.284346884	1.16421684	0.308910776	0.374101452	-0.147374484	0.124658642	0.054559269	0.502190374	1.645478789	0.14980667	-0.066130126	0.534771441	0.296822419	0.743122285	0.004054743	0.158989658	2.36038136	0.027384235	0.042872094	0.32398774	-0.154118411	0.831852664	0.099220658	0.472122159	0.673356009	0.751081243	0.039224831	0.368167687	0.229426605	0.845981535	0.058822838	0.280845445	1.86099657
Potra2n10c20653	11	greenyellow	-0.319977744	-0.186091015	0.253268189	0.103719369	0.352704831	0.232434827	-0.799733052	0.635798218	0.199917463	-0.222278148	-0.126352497	0.327490697	0.265128798	0.565640841	-0.415476618	1.016689543	0.024840745	-0.309183225	-0.042240169	0.904124909	0.116583895	0.84823991	-0.964275947	0.502361395	-0.002388925	-0.22993668	0.290369362	0.990564578	0.248585463	0.168683891	0.126863463	1.348572698	0.092327945	-0.182616772	-0.202607452	0.646931303	0.361924908	0.342376353	-0.822222047	0.6164258	0.001320699	-0.23973786	0.149274269	0.994783619	0.228423311	0.486323292	-0.294706602
Potra2n10c20654	0	grey	-0.087476656	-0.225076248	-0.165637386	0.664384959	0.259004057	0.439225438	-1.36694657	0.25746308	0.013711532	-0.144800079	0.003442459	0.946995863	0.471148316	0.987562475	-0.373068131	1.063646605	0.174417947	0.030385066	-0.02606151	0.394113789	0.880410461	0.906039009	0.517197662	0.907527276	0.174598988	-0.350061265	-0.151728032	0.383736768	0.07344969	0.479103117	-0.959984235	0.505594724	-0.236909897	0.11170951	0.019087294	0.234124898	0.579076441	0.929460061	-0.321619804	1.121611109	-0.208556801	0.289730838	-0.178791231	0.296508879	0.142674731	0.403209812	-0.239406643
Potra2n10c20655	6	red	0.007427971	0.251968346	0.404590935	0.970667664	0.204837693	0.049873167	1.926900176	0.080988107	-0.108591141	0.064293001	0.015315183	0.597470052	0.750031388	0.944705598	-0.081980416	1.40199343	0.290876637	0.480726371	0.098375722	0.149407058	0.011141518	0.65518622	2.620754493	0.013160313	-0.265442019	0.257341428	-0.063128507	0.180842868	0.195021637	0.76948561	-0.196279954	1.266586576	-0.052807362	0.38166423	0.009140838	0.793634905	0.049480126	0.966187054	1.032662456	0.452642833	0.279177841	0.077076552	-0.085817364	0.158471969	0.702372658	0.690106161	0.817867457
Potra2n10c20656	1	turquoise	0.0297788	0.313038013	0.220053355	0.882780254	0.111861646	0.301500177	1.626852293	0.155652708	0.431259786	0.098598	0.062291855	0.027829441	0.624641669	0.777670869	1.755736756	0.118700051	0.410218975	0.093986865	-0.280914947	0.03739179	0.64100395	0.194142001	0.741196446	0.687861507	0.04533217	0.420464792	0.290393061	0.822351196	0.028978132	0.168647551	2.234641065	0.038161384	-0.00643098	0.100837246	-0.181163606	0.974603343	0.616757469	0.39689449	-0.222548884	1.235829935	-0.030780949	0.23460536	-0.068811425	0.878863567	0.238840568	0.749355942	0.414577483
Potra2n10c20657	11	greenyellow	-0.11765265	0.147812149	-0.053986833	0.558918191	0.461872263	0.802166783	-0.057707641	1.430972261	-0.171319868	-0.10768393	-0.228268721	0.402697518	0.592909808	0.294822785	-1.41623123	0.235061722	-0.446601642	-0.484860315	0.018033171	0.022187108	0.010369642	0.934911164	-2.839205448	0.006783904	-0.04623044	-0.177699506	-0.107870457	0.818887846	0.375214061	0.615869833	-0.945284927	0.516770147	-0.043084105	-0.011332777	-0.146119395	0.831032894	0.955260529	0.495686198	-0.555712409	0.867611208	-0.052056745	-0.024465079	-0.030089785	0.796507257	0.903590641	0.88899883	-0.302557668
Potra2n10c20659	8	pink	-0.01095315	0.603547728	0.337158052	0.956757818	0.00085916	0.1071501	2.935573628	0.004993974	-0.031670643	0.189109129	0.141762892	0.877936841	0.344809615	0.518779252	0.840566587	0.600886176	-0.210406682	-0.248762081	-0.10541943	0.302207901	0.210853108	0.632139662	-1.617599547	0.15862339	-0.103614569	0.142682133	0.396993505	0.607036144	0.47772807	0.054753586	1.252098853	0.315800768	0.022600726	-0.020618555	-0.288002829	0.910907562	0.918694648	0.172340235	-0.796895304	0.638267758	-0.041106725	-0.127270263	-0.188839627	0.838685313	0.526992388	0.376845016	-1.005724847
Potra2n10c20660	0	grey	0.039358776	0.261586943	0.404956612	0.845461806	0.187498143	0.049647119	2.050045917	0.060539925	-0.094170375	-0.114005667	-0.17160786	0.647254116	0.571250314	0.433661663	-1.056257806	0.436275671	-0.077771119	-0.002016854	0.190377695	0.705708338	0.992034078	0.384245269	0.2836759	1.164988149	-0.178179977	-0.131911979	0.022344657	0.373903244	0.511903624	0.917459097	-0.842420183	0.599329199	-0.216912157	0.112001989	0.134473512	0.277134263	0.578076948	0.531006409	0.054780256	1.434470295	-0.192514624	-0.067116592	0.074250332	0.336029241	0.739420321	0.73023799	-0.555363334
Potra2n10c20661	13	salmon	-0.132502369	0.384316643	0.472765241	0.509999743	0.047789702	0.019647647	2.175605773	0.044377127	-0.078774825	-0.002227663	0.076072465	0.702079471	0.991201482	0.730104992	-0.028043747	1.466440889	-0.242806947	-0.486561305	0.174424026	0.232018642	0.010065268	0.42603827	-1.768944955	0.115354591	-0.25167748	-0.051893361	0.098447766	0.205378517	0.797132813	0.647195641	-0.624954672	0.798001212	-0.370080335	-0.063398747	0.011786104	0.057421137	0.753401377	0.956409975	-1.272893427	0.304583793	-0.245700166	-0.111085698	-0.075634149	0.216708578	0.581210748	0.725398097	-1.251304136
Potra2n10c20662	13	salmon	0.039565656	-0.200503469	0.332125934	0.844659199	0.315967751	0.112827946	0.462372309	0.96572153	-0.494032572	0.380385857	0.009642954	0.010312289	0.05031148	0.965169179	-0.349568057	1.089994331	-0.152675171	-0.201816761	0.028453796	0.456520588	0.312742027	0.897456265	-0.950635213	0.51268438	0.230358091	-0.1261576	0.2049377	0.247695303	0.530640675	0.336734323	0.873947243	0.573220478	0.001280687	-0.405487143	-0.173543851	0.994941655	0.035872235	0.417375479	-1.712943023	0.130084533	0.021392547	-0.168655455	0.090572492	0.91565306	0.400381738	0.673833445	-0.183853173
Potra2n10c20663	7	black	0.073684018	0.409511791	0.610086462	0.714922213	0.033902548	0.001547773	3.389042266	0.001052058	0.028208421	0.30614216	-0.149695696	0.891198238	0.120411736	0.495405374	0.593780694	0.828988205	0.343066718	0.369608432	0.176928751	0.086201166	0.057764529	0.419319292	2.604403624	0.013805145	0.170267832	0.317540308	0.203271845	0.395826516	0.106527172	0.340762018	2.004072327	0.06759347	0.01871	0.350190809	-0.051175703	0.926199461	0.073335973	0.812284261	0.970884801	0.497408471	-0.024947369	0.187057898	-0.140134496	0.901699052	0.350163921	0.513690487	0.092391893
Potra2n10c20664	1	turquoise	0.007938624	0.617196096	0.335030169	0.96865209	0.00060495	0.109524774	3.046413683	0.003473834	0.042405574	0.074803045	-0.049233661	0.837037188	0.710774555	0.823470274	0.205989532	1.255198633	-0.020698434	0.117092954	-0.235281927	0.920057322	0.560802871	0.279826451	-0.353357877	1.085730241	0.198615009	0.402357273	-0.185487852	0.320641991	0.037466419	0.385527187	1.303968121	0.288366678	-0.193494086	0.290568372	-0.047395037	0.333529139	0.141471496	0.825936982	0.169534538	1.298064313	-0.0957185	-0.007786723	-0.024297353	0.634839623	0.969251634	0.910273075	-0.365453331
Potra2n10c20665	7	black	0.135445598	0.427371709	0.305325257	0.500560625	0.026181824	0.146823959	2.565785539	0.015441368	0.08074573	0.189389373	-0.17671512	0.694972264	0.344081924	0.419890099	0.309778368	1.135094254	0.328966243	0.296551442	0.268676083	0.100807962	0.133088099	0.21511709	2.577699648	0.014919061	-0.110709339	0.162041416	-0.05314768	0.582500088	0.419374101	0.805183809	0.006967131	1.491661618	0.04207762	0.267706114	0.00695403	0.834926138	0.177011859	0.974273275	0.93247049	0.526640145	0.129858054	0.053012343	-0.02281389	0.51855409	0.792850971	0.915731704	0.468382664
Potra2n10c20666	13	salmon	0.04352422	0.217198012	-0.187515526	0.829331677	0.27648609	0.38026137	0.248993081	1.2050492	-0.38679055	0.350418346	-0.127927541	0.050938814	0.073136562	0.560766266	-0.438063473	0.992010409	-0.272995601	0.090644004	-0.176831102	0.177225984	0.652969631	0.419580152	-1.002670486	0.474029812	-0.04981612	0.423194664	0.117188825	0.805096613	0.027845439	0.585517801	1.478479089	0.208919385	0.143098796	-0.081225045	-0.225032179	0.476429922	0.687129852	0.290414817	-0.439049485	0.990938521	0.090275713	0.051116549	-0.059546278	0.654293128	0.800108709	0.782249904	0.247561377
Potra2n10c20668	10	purple	-0.03101711	-0.333591038	-0.68994067	0.87794098	0.089042311	0.000191117	-3.386844588	0.001060521	0.018082863	-0.423827178	0.057467877	0.930133375	0.027588171	0.794515412	-1.102451236	0.405398321	-0.069655785	0.219562118	0.234748154	0.735273294	0.271162714	0.280950606	1.0798621	0.420305389	-0.196051633	-0.265898966	-0.456466433	0.327054215	0.180065068	0.024953446	-2.694470949	0.010575071	-0.162976046	0.208462594	0.25162369	0.41666055	0.296732056	0.235584516	0.832380266	0.607791506	0.038048432	0.239130797	0.062242084	0.850548857	0.229639343	0.772638869	0.982599993
Potra2n10c20669	4	yellow	-0.146168534	-0.388264828	-0.452996541	0.466922077	0.04535816	0.026219601	-2.930624807	0.005074216	-0.289796151	-0.360002798	-0.024392676	0.150993605	0.065108543	0.912032324	-1.996378367	0.068839131	-0.237254221	-0.1343865	0.079254739	0.243201321	0.503947171	0.719249358	-0.864262947	0.58116519	-0.251876252	-0.340968198	-0.21221722	0.205008822	0.081775311	0.319470137	-2.351987147	0.02801013	-0.006788226	0.021741611	0.045177233	0.973193024	0.914281709	0.833969006	0.165600154	1.302707439	0.115110304	0.017229953	0.237887272	0.567502227	0.932023575	0.262988797	1.040301496
Potra2n10c20670	1	turquoise	0.273505442	0.683731225	0.229611983	0.167458699	8.43E-05	0.280446193	3.856818961	0.000172308	-0.013933039	0.208835788	0.195373103	0.946140802	0.295848569	0.371654907	1.09608701	0.409561048	-0.277510776	-0.331969437	0.482339765	0.169884	0.090703159	0.019757184	-0.410356836	1.022316307	0.360329504	0.167995037	0.142619372	0.064847444	0.402256024	0.506177067	1.967535928	0.073682187	0.094557705	0.096869822	0.013058507	0.638969263	0.630754193	0.951709173	0.589665864	0.833122028	-0.12754344	-0.002462929	0.228862327	0.526098518	0.9902723	0.28206295	0.253623798
Potra2n10c20671	2	blue	-0.124493564	-0.537792036	-0.573086549	0.536119194	0.003813176	0.003419757	-3.862234228	0.000168532	-0.285198431	-0.454355231	-0.16768698	0.157879084	0.017273187	0.444396084	-2.692568446	0.010635597	-0.399099999	-0.133760582	-0.040919664	0.043409911	0.505953914	0.852933247	-1.692016173	0.135964335	0.004978964	-0.314137534	-0.518285554	0.980336266	0.110541021	0.009472191	-2.47857428	0.019786296	-0.062728949	-0.009155511	0.175636268	0.755928401	0.963849749	0.411694469	0.272857161	1.177444527	0.032887202	0.015084614	0.28379972	0.870640893	0.940471659	0.178969291	0.928744987
Potra2n10c20672	22	darkgreen	-0.042092077	-0.144691398	0.535716038	0.834870187	0.471484805	0.006975156	1.077516533	0.421874353	0.237015212	0.162847185	0.015603402	0.24369048	0.417034099	0.943666591	1.198982623	0.345802054	0.147556412	0.06182434	-0.053818826	0.471930373	0.759345213	0.807316977	0.456592209	0.971946271	-0.007731045	-0.153154417	0.336693131	0.969471394	0.445658326	0.107665675	0.480831286	0.945954619	-0.271055611	-0.271686209	-0.276773933	0.171448905	0.170415484	0.190440007	-2.376591512	0.02621014	-0.307041057	-0.148200695	-0.188048771	0.1192708	0.460682699	0.378883407	-1.862258952
Potra2n10c20673	1	turquoise	0.045787138	0.054093419	-0.250311922	0.820596621	0.788719732	0.238116969	-0.403986847	1.029333587	0.017662231	0.131588587	0.228785999	0.931754807	0.512947966	0.293699973	1.048257381	0.44178006	0.398989989	0.37596694	-0.07103505	0.04347306	0.053270079	0.747391188	2.147892342	0.047583463	-0.114430221	0.248810324	-0.017908835	0.569808475	0.210761719	0.933805621	0.3533638	1.085723581	0.056161186	0.142939278	-0.088734278	0.780833545	0.4769267	0.680107733	0.336842273	1.104353706	-0.001850855	-0.095822771	0.078289993	0.992689702	0.634469186	0.716137953	-0.070365743
Potra2n10c20674	8	pink	-0.126270299	0.611624849	0.257724512	0.530270603	0.000699435	0.224039851	2.401515077	0.024491004	0.152677695	0.422696118	0.166320914	0.456513056	0.028049581	0.448168746	2.181249582	0.043747442	0.044739457	-0.354866396	-0.227084646	0.828195775	0.069321338	0.297402969	-1.555827623	0.179623632	0.188442568	0.132065787	0.289401238	0.346544129	0.511407292	0.170173063	1.740799	0.122578226	0.022939337	0.004687501	-0.193657693	0.909578092	0.981487157	0.36456321	-0.451371493	0.977582738	-0.114978774	-0.051293437	-0.200910735	0.567947935	0.799430824	0.346519603	-1.033162842
Potra2n10c20675	10	purple	0.047494003	-0.172718726	-0.473866883	0.814021708	0.388958933	0.019325005	-1.761187224	0.11731008	-0.18252725	-0.07396196	0.077684233	0.37214256	0.71389128	0.724600388	-0.530068041	0.894097134	-0.122363549	0.023703134	0.290422335	0.551513867	0.906580112	0.178840527	0.5117507	0.913238246	-0.209357596	0.040496336	-0.335133481	0.294616032	0.841050436	0.109408593	-1.440479719	0.224597586	-0.145406661	-0.35021915	0.248729143	0.469272553	0.073311113	0.241196329	-0.790424055	0.643920238	0.08483923	-0.248417155	0.388624057	0.673946628	0.211507306	0.060549914	0.623826547
Potra2n10c20676	3	brown	0.0984367	0.304089521	0.547716574	0.625211167	0.123047097	0.005597044	2.857317326	0.006408577	0.168919519	0.148566146	0.153252718	0.409419538	0.459565311	0.485096806	1.323159967	0.278673279	0.271825496	-0.19139805	-0.186819834	0.179164182	0.33889309	0.393357876	-0.27090902	1.179691512	0.195312631	-0.180293193	0.584328106	0.328917218	0.368169617	0.002714327	1.856630412	0.095045631	-0.033105814	0.003412715	-0.042331009	0.869788181	0.986521272	0.844300473	-0.20045295	1.261689527	-0.263757061	0.071310679	-0.098701769	0.183731171	0.72374502	0.646343226	-0.841785613
Potra2n10c20679	21	darkred	0.095078511	-0.30057775	0.189059381	0.637115134	0.12765344	0.376279733	-0.101830263	1.378337106	0.291826707	0.149017051	0.045479917	0.148021874	0.458188608	0.836746611	1.403931382	0.240508925	0.358494816	0.179761276	-0.151539944	0.072115764	0.369607965	0.490047093	1.181683645	0.355996875	-0.454783159	0.144426759	0.040841178	0.017155184	0.472304679	0.849718447	-0.886050245	0.563385678	0.089260753	-0.362750372	0.028416752	0.657945771	0.062937886	0.895136501	-0.761773256	0.669293018	0.223951634	-0.249467659	0.045096539	0.261454561	0.209519169	0.834261558	0.044168755
Potra2n10c20680	3	brown	0.021755887	0.624482795	0.655191401	0.914225628	0.000498287	0.000511147	4.300846262	2.55E-05	0.312387452	0.522932762	0.144764108	0.120254231	0.005131114	0.509874621	2.975213412	0.004391772	0.208393642	-0.222619769	-0.114809777	0.306963109	0.264376051	0.601925758	-0.360506882	1.077702167	0.201785341	0.209891135	0.594053594	0.312818963	0.293359131	0.00220764	3.057682335	0.003345838	0.038794299	-0.048784842	-0.220548578	0.847652505	0.809057476	0.30038599	-0.636120782	0.787046552	-0.145739589	0.00947834	-0.192424008	0.468244673	0.962575932	0.367685626	-0.924033604
Potra2n10c20683	0	grey	0.276200899	0.150302563	-0.023516304	0.163144567	0.454275625	0.913146588	1.192084473	0.349842187	-0.336185961	-0.1739736	0.061107362	0.093114717	0.385469206	0.781798276	-1.334847754	0.27288927	-0.307188631	-0.517812584	-0.417813904	0.126883411	0.005666634	0.047274206	-3.730425746	0.000286735	0.508883433	-0.211476792	0.086487926	0.006713717	0.289643631	0.687803119	1.235071024	0.325206108	-0.256523568	-0.116055513	-0.308553174	0.196494491	0.564303892	0.142383671	-1.957684444	0.075400578	-0.482529159	-0.098565618	-0.033569648	0.010799221	0.624755982	0.876252842	-1.895629889
Potra2n10c20684	0	grey	-0.124805651	-0.108521102	-0.161064282	0.535089678	0.590021296	0.452136619	-1.11667876	0.396197554	0.335365255	0.225655899	0.383728392	0.093966332	0.257746863	0.070670133	2.719555219	0.009805467	0.184000052	0.092343049	0.326935406	0.368229967	0.64687724	0.127836768	1.691708817	0.13605226	0.018948205	-0.119813783	0.254842834	0.925262445	0.551668181	0.229445086	0.412831392	1.019595225	-0.138241546	-0.267613103	0.369151541	0.491675104	0.177168114	0.075859128	-0.144257047	1.327946243	-0.267193915	-0.310908339	-0.042363781	0.177873529	0.114452739	0.844181369	-1.833533779
Potra2n10c20685	0	grey	-0.082193525	-0.006074464	0.051108577	0.68358823	0.976010852	0.812526213	-0.116821072	1.360502768	0.436738999	-0.356514193	-0.347613458	0.025694827	0.067947584	0.104103771	-0.711863165	0.714824271	-0.205595376	-0.119271232	-0.013582443	0.313649752	0.553484209	0.950953759	-0.971810318	0.496717383	-0.026953465	-0.129335549	0.142888624	0.893836676	0.520252586	0.505366185	-0.063678937	1.423838815	-0.02198965	0.099584282	0.105434895	0.91330739	0.621164014	0.62390754	0.51152632	0.913473845	0.118360449	0.037994034	0.016017158	0.556538942	0.850760169	0.940784949	0.496396803
Potra2n10c20686	0	grey	0.282740619	0.248281136	-0.042879042	0.1530058	0.211765662	0.842309184	1.45489303	0.218548317	0.054412662	-0.005258951	0.125009552	0.791778949	0.979230722	0.569811926	0.471356397	0.956079372	0.174848604	0.009674875	0.225314776	0.392928849	0.961800486	0.301285622	1.134144189	0.385101105	-0.192715728	0.163072837	-0.165451755	0.335514996	0.41638009	0.439745662	-0.540578011	0.883197716	-0.069273799	-0.034985651	0.543965431	0.731344674	0.862461715	0.006000835	1.349932796	0.265556311	0.108700248	0.076649093	0.037526317	0.589403976	0.703949793	0.86179676	0.638406531
Potra2n10c20687	2	blue	-0.215007709	-0.700013033	-0.583085702	0.281477354	4.81E-05	0.00278565	-4.940850874	1.17E-06	-0.360419245	-0.356795492	-0.144247192	0.070490665	0.067715182	0.511403013	-2.529041521	0.017156174	-0.136439834	-0.031584056	-0.102800127	0.506298399	0.875726794	0.640672671	-0.752485354	0.677638851	-0.07542078	-0.43192939	-0.290470711	0.708488363	0.024459488	0.168528521	-2.362495932	0.027228511	-0.136117421	-0.080771913	0.081657798	0.498418307	0.688789127	0.704451161	-0.40744492	1.025521861	0.056859105	-0.065655246	0.374416269	0.778176504	0.74490639	0.071458006	1.04024928
Potra2n10c20689	3	brown	0.106477821	0.507525826	0.681563598	0.597081923	0.006886365	0.000245154	4.176512065	4.44E-05	0.221052155	0.503724668	0.15456823	0.277828765	0.00738978	0.481311803	2.648058758	0.012143318	0.192783537	-0.033828901	0.112761737	0.345397736	0.866968752	0.608463872	0.754104894	0.676179359	0.180323848	0.215707059	0.459616611	0.368086824	0.279877479	0.023847003	2.50434319	0.018401846	0.045574012	0.001757165	-0.004852667	0.821418432	0.993059739	0.98204587	0.123583354	1.352467759	-0.163056097	-0.042817144	-0.127882815	0.416428588	0.832065164	0.551506497	-0.946834766
Potra2n10c20690	1	turquoise	0.256951993	0.369126832	0.709390053	0.195722006	0.058116627	0.000103789	4.276298952	2.85E-05	0.050299364	-0.064486377	0.072836169	0.807217045	0.749303236	0.741196529	0.149021679	1.32230479	0.238501485	0.180588002	-0.01724003	0.240659132	0.367373841	0.937768416	1.169305821	0.363420658	-0.023209937	0.23525617	0.460819793	0.908515819	0.237502522	0.023434989	1.974617323	0.072467388	0.023878429	0.342685033	0.070148828	0.905892232	0.080150804	0.744641142	1.290170962	0.295486959	0.052785965	0.236350034	-0.030256265	0.793716748	0.235264783	0.888388418	0.765994137
Potra2n10c20691	3	brown	0.054281309	0.725376352	0.66032845	0.788002294	1.86E-05	0.000445431	4.958010985	1.07E-06	0.15176303	0.169125576	-0.013593789	0.459246994	0.399050529	0.950912838	0.889584479	0.560533565	0.182576781	-0.384735411	-0.060067472	0.372010588	0.047527028	0.785426512	-0.807738068	0.628862076	-0.057339489	0.16132827	0.089991547	0.77634905	0.421451149	0.675814101	0.548471976	0.8750518	-0.022555431	0.163640561	-0.150504682	0.911085421	0.414737167	0.482695993	0.000863814	1.498966165	0.046615376	0.22002649	-0.097200746	0.817404708	0.270124863	0.651386764	0.516329968
Potra2n10c20693	14	cyan	0.326544027	-0.598677872	0.022686868	0.096430089	0.000970047	0.916199275	-0.955062107	0.509319435	-0.255024026	0.222122804	-0.142946849	0.208632895	0.26547155	0.515257578	-0.4663219	0.961477658	0.283991847	0.141619982	-0.363404899	0.159722321	0.481045481	0.088292061	0.230031174	1.227101319	0.41031506	-0.188591767	0.112262443	0.03352001	0.346155432	0.601483869	1.012876456	0.466678763	-0.178702764	-0.33405247	-0.082118021	0.372480004	0.088573939	0.702859078	-1.747155922	0.120915443	-0.399548072	-0.094326896	0.114070676	0.038944968	0.639791645	0.595602298	-1.184271339
Potra2n10c20696	7	black	-0.111909132	-0.406801643	-0.066308935	0.578394187	0.035219096	0.758201392	-1.750662159	0.120006182	0.353570898	-0.285152192	-0.195734335	0.076404487	0.149383087	0.370753759	-0.326107063	1.11651503	0.005579429	0.107345346	0.233084236	0.97841941	0.594079752	0.284473114	0.955088524	0.509299398	-0.073393468	-0.006802944	-0.056453782	0.716000431	0.973134921	0.793313324	-0.384929338	1.050434654	0.300519903	0.226688825	0.34482842	0.127730356	0.255516431	0.098904321	2.534817337	0.016875896	0.187096512	0.364715742	0.208702875	0.350062672	0.061419937	0.327736364	2.223782805
Potra2n10c20697	2	blue	-0.095529528	-0.661099461	-0.635742979	0.635511186	0.000173939	0.00084177	-4.604607712	6.20E-06	-0.264646197	-0.551234782	-0.219803869	0.191379367	0.002881063	0.313574344	-3.148202479	0.002464168	-0.261217653	0.117575299	-0.070793542	0.19741049	0.559178485	0.748222977	-0.602991432	0.819771584	-0.04118389	-0.297449292	-0.459890501	0.838386413	0.131861883	0.023752704	-2.350725599	0.028105268	0.030073121	-0.043476857	0.112996112	0.881629679	0.829514715	0.599094553	0.268561076	1.182401204	0.180501974	-0.028338164	0.180463509	0.367605951	0.888415365	0.398752368	0.939118146
Potra2n10c20698	0	grey	-0.338305951	-0.33469902	-0.179559744	0.084343788	0.087920802	0.401157911	-2.51313983	0.017949284	-0.11581184	0.21657672	0.111553317	0.573172451	0.2778961	0.612335289	0.602597054	0.820165171	0.074137837	0.402565313	0.117640857	0.71889629	0.037358731	0.592936599	1.754571156	0.118999033	-0.115985584	0.025661425	-0.133834931	0.564540234	0.898899418	0.532976837	-0.626854936	0.796131493	0.007979645	-0.057258481	0.008804235	0.968490184	0.776657134	0.967431529	-0.118593652	1.358395942	0.360941822	-0.018187697	0.175464916	0.06436027	0.928254359	0.412158086	1.518721341
Potra2n10c20700	0	grey	-0.195235196	-0.167305465	0.192809813	0.329112804	0.40421831	0.366707505	-0.529727534	0.894451282	-0.137465761	-0.279485631	0.195100526	0.503075948	0.157994344	0.372335724	-0.697254167	0.728465619	0.167650815	0.0874681	0.211003514	0.412997531	0.664415898	0.333821386	1.298629284	0.291106775	0.197884734	-0.375357535	0.279636632	0.322460848	0.053688569	0.185706988	0.217618363	1.241589714	0.005730895	-0.047788576	0.052360444	0.977367318	0.812888232	0.808016633	0.020407498	1.475577454	0.04183587	0.080800042	-0.315005316	0.835861831	0.688686085	0.133797042	-0.528463026
Potra2n10c20703	1	turquoise	-0.105991024	0.060319968	0.355804006	0.598769368	0.765037147	0.08793711	0.874796786	0.57252673	0.192596387	0.231016978	-0.049719848	0.34587522	0.246307714	0.821754053	1.099126666	0.40756923	0.314730262	0.318704278	0.027227709	0.117351248	0.10517937	0.901853739	1.94673823	0.077349189	-0.038082377	-0.137653821	0.425799958	0.850416999	0.493536271	0.038027744	0.721584293	0.705825149	0.134741014	-0.135793907	0.040040327	0.502812324	0.499449361	0.852633597	0.10539163	1.374097586	0.26819463	-0.150699275	-0.30342876	0.176192756	0.453071652	0.149478209	-0.493149757
Potra2n10c20704	2	blue	-0.100976651	-0.417835885	-0.390876384	0.616267994	0.030103813	0.058945568	-2.695249773	0.010550383	-0.128249497	-0.18953366	-0.395256608	0.532383469	0.343707621	0.061941385	-2.024549045	0.064370537	-0.270160305	0.087040742	-0.507845345	0.181947813	0.665961832	0.013364074	-2.012825585	0.066199472	0.152335779	-0.075014385	-0.249068892	0.448122973	0.709992126	0.240533148	-0.462722355	0.965345088	0.24729269	-0.117873631	-0.192879611	0.213649555	0.558174871	0.366530709	-0.141824361	1.330828111	0.193281303	-0.085051219	0.180289805	0.334071311	0.673176231	0.399214087	0.812569297
Potra2n10c20705	6	red	0.094302187	0.233565771	0.349188098	0.639879709	0.240988268	0.094432718	1.947084527	0.077286903	0.021712529	-0.141133298	-0.166891219	0.916153835	0.482569462	0.446591691	-0.794454671	0.640396182	0.280606723	0.535253719	0.139774589	0.16497477	0.004015322	0.524719248	2.912571121	0.005376998	-0.047540387	0.329410309	0.097317523	0.813843204	0.093371639	0.650993851	1.114783026	0.397415118	0.015122445	0.385257527	0.025530979	0.940322629	0.047201126	0.905736749	1.285464419	0.297945064	0.201161005	0.333680484	0.029307582	0.314350148	0.088951374	0.891867662	1.669717873
Potra2n10c20706	27	white	0.011259986	-0.327146465	-0.176532518	0.955547613	0.095781102	0.409274224	-1.431032624	0.228631298	0.048938883	-0.24106326	-0.241060571	0.812339033	0.225783329	0.267837824	-1.221918868	0.332607465	0.303710351	0.455719348	0.107093878	0.131464789	0.016899339	0.626708345	2.591413903	0.014337368	-0.083252966	-0.159010309	-0.342232606	0.679721446	0.428241217	0.101640322	-1.669569045	0.142506989	0.102833272	-0.101066784	0.00987638	0.609764385	0.615951603	0.963467909	0.031899203	1.461828651	0.262959136	-0.063431871	-0.037966692	0.185110074	0.753276471	0.860190378	0.491136056
Potra2n10c20707	9	magenta	-0.105565155	-0.473607422	-0.670004057	0.600247276	0.012582774	0.000341302	-3.98724453	0.000100268	0.038524751	-0.438092893	0.05079545	0.851781083	0.022277933	0.817960044	-1.112866633	0.398648568	-0.149320473	0.176459126	0.160438975	0.466589684	0.378610357	0.464603719	0.517439189	0.907274414	-0.152441371	-0.041619426	-0.346417438	0.447804662	0.836699767	0.097256679	-1.542317903	0.184494541	-0.318940128	0.115028854	0.26814292	0.104907825	0.567778214	0.2052075	0.123889872	1.352103709	-0.076749825	0.21406694	0.226000118	0.703578029	0.283638679	0.288289714	1.028433737
Potra2n10c20710	2	blue	-0.005266633	-0.128496756	-0.014981011	0.979200393	0.522984843	0.944609636	-0.428775626	1.002129777	0.159676058	-0.404522104	-0.417963424	0.43588101	0.036357876	0.047186962	-1.960959457	0.074825629	0.002471041	0.071870518	-0.130565157	0.99044142	0.721660683	0.552645641	-0.13260639	1.341757018	-0.174591487	-0.087016981	-0.243650773	0.383757518	0.666047823	0.251251871	-1.434404135	0.227185452	-0.321205652	0.344020186	0.169750439	0.10232596	0.07890455	0.427783488	0.538237439	0.885619704	0.028792645	0.24641055	0.204466636	0.886637057	0.215340394	0.337870361	1.371025214
Potra2n10c20712	2	blue	-0.044435756	-0.659022382	-0.671001682	0.825810628	0.000185331	0.000331879	-4.612451649	5.97E-06	-0.044208894	-0.445227878	-0.114842161	0.830203951	0.019953457	0.601822611	-1.812294906	0.104910962	-0.199702211	0.075958942	-0.275577268	0.3280226	0.706498668	0.203111595	-1.101294452	0.406152788	-0.096956233	-0.32788277	-0.227817297	0.630447991	0.094992367	0.284326515	-1.891527426	0.08783096	0.090254655	0.007726218	-0.154341535	0.654368832	0.969490446	0.471473209	-0.137768096	1.33563555	0.24443755	0.061835289	-0.048723431	0.219154812	0.75930383	0.821134099	0.766893444
Potra2n10c20715	1	turquoise	0.306142487	0.288846397	0.411630231	0.12041132	0.143953338	0.045660312	2.956235236	0.004671292	0.076398985	0.487864941	0.019434963	0.710679379	0.009837078	0.929863204	1.807310661	0.106070782	-0.102102886	0.072420564	-0.083774265	0.619668557	0.719614693	0.703922177	-0.302540217	1.14336042	0.324266327	0.325591597	0.528356807	0.098913637	0.097462837	0.007952458	3.538466609	0.000603687	0.103106444	-0.268774198	-0.161176492	0.608809903	0.175224427	0.451817451	-0.937024885	0.523118636	-0.139728671	-0.155011476	-0.121969686	0.48698162	0.440094309	0.570200968	-1.189082609
Potra2n10c20716	3	brown	0.008113582	0.166165561	0.439683203	0.967961563	0.407473843	0.031564254	1.785333875	0.111310766	0.069520235	0.580163108	0.034368435	0.735770382	0.001512825	0.876286058	2.200991534	0.041604935	0.294689752	0.309575233	0.030608381	0.14390317	0.116097072	0.889735792	1.863963187	0.093490311	0.196147795	0.17072296	0.546854089	0.326812267	0.394546045	0.005687809	2.733773148	0.009391975	0.15784105	-0.072006968	-0.21056342	0.431688894	0.721152958	0.323344165	-0.327604243	1.11481637	-0.023794865	-0.183194221	-0.135082583	0.906220142	0.360382716	0.529130249	-0.971632013
Potra2n10c20718	2	blue	-0.008507206	-0.415099707	-0.179079507	0.966408086	0.031312596	0.402439442	-1.790036938	0.11017196	-0.274881622	-0.056376549	-0.223031016	0.174132762	0.780013381	0.306341597	-1.561092901	0.177752749	0.085017941	0.326615887	-0.063549393	0.679652945	0.096352504	0.773295288	1.051396801	0.439614577	-0.04938467	-0.203405221	0.099688587	0.806753132	0.308867743	0.643035649	-0.467305116	0.960422395	0.145698577	-0.015215667	-0.170223781	0.468371231	0.939955401	0.426477159	-0.085816623	1.397418288	0.162045846	0.233201455	-0.013638778	0.419361215	0.241743922	0.949565912	1.120822434
Potra2n10c20719	2	blue	-0.111668345	-0.569554588	-0.625907789	0.579217177	0.001929011	0.001069819	-4.180510023	4.36E-05	-0.291650702	-0.353399737	-0.228065129	0.14827779	0.07056199	0.295265434	-2.529922449	0.017113161	-0.358909044	0.221712193	-0.060780939	0.071763565	0.2663789	0.782936716	-0.572624775	0.850348172	0.091629389	-0.337053573	-0.34394316	0.649433588	0.085573029	0.099831177	-1.718294651	0.128614327	0.130448016	-0.050744048	0.050180092	0.516639555	0.801536695	0.815874627	0.368120249	1.069175359	0.169646301	0.005517172	0.191623564	0.397578949	0.978211158	0.369719778	1.035848752
Potra2n10c20720	18	lightgreen	0.130438442	0.246896566	-0.543833082	0.516670596	0.214407709	0.006015515	-0.544290988	0.879361871	0.309756711	0.003178872	-0.163290054	0.123576298	0.987444775	0.456598901	0.479127469	0.947771924	0.24246806	-0.179656118	-0.055229515	0.232691167	0.369892707	0.802362153	0.029152507	1.465114438	0.109287083	-0.125708045	-0.35964432	0.587383761	0.532118116	0.084323628	-1.06757339	0.428569488	0.025580934	0.075152723	0.086377248	0.899214947	0.70948012	0.688183057	0.525714008	0.898630395	-0.081905428	0.204051785	0.078644796	0.684641093	0.307299325	0.714903762	0.573873053
Potra2n10c20721	4	yellow	-0.185908283	-0.525173328	-0.59441189	0.353186266	0.004910634	0.002190628	-4.080809074	6.73E-05	-0.130291092	-0.373331981	-0.07349204	0.525822238	0.055098088	0.738944598	-1.69785967	0.134301376	-0.378367056	-0.124793417	-0.010870925	0.056654672	0.535130017	0.96073682	-1.51704354	0.193883537	0.062017076	-0.304468644	-0.401476189	0.758616855	0.122557191	0.051831248	-1.880453961	0.090069353	-0.10489907	-0.014621592	0.036011046	0.60256191	0.942295842	0.867328119	-0.248586987	1.205520414	-0.045851063	0.092696	0.016194878	0.820350163	0.645614402	0.940129064	0.17976699
Potra2n10c20722	2	blue	-0.144684063	-0.475387875	-0.529669978	0.471507521	0.012208558	0.007770177	-3.509971636	0.000672232	-0.102439556	-0.419978391	-0.228711762	0.618508451	0.029183803	0.293860951	-2.199072048	0.0418092	-0.195706803	0.13447426	0.098802505	0.337990586	0.503666124	0.65378085	0.092045383	1.389992974	-0.043123471	-0.348777453	-0.532875001	0.830880696	0.07458398	0.007339838	-2.784459809	0.008042545	-0.070007318	0.070527343	0.35285114	0.728605001	0.726664691	0.090793563	0.999943816	0.476006547	0.1181369	0.404606344	0.250160054	0.557289896	0.036315275	0.238411309	2.273589582
Potra2n10c20723	0	grey	0.077629105	0.186129853	-0.003751651	0.700335764	0.352602556	0.986119025	0.758035931	0.67264421	-0.562269934	0.267414271	-0.195954081	0.002792488	0.177502467	0.370206185	-1.533340562	0.187787948	0.009937214	0.077203991	-0.110877494	0.961573528	0.701902696	0.614504814	-0.043144642	1.44837935	-0.123770888	0.109977962	-0.194217243	0.538506761	0.585009234	0.363152101	-0.57307836	0.849887458	0.06682128	0.329671225	-0.05495919	0.740527965	0.093096901	0.798674276	1.032798956	0.452546989	0.298753205	0.257565526	0.285249662	0.130095753	0.194619396	0.176662861	2.444706323
Potra2n10c20726	2	blue	-0.053701167	0.117551329	0.058505795	0.790218052	0.55925916	0.785967779	0.344361979	1.095861118	-0.147668155	-0.411071596	-0.366478911	0.471591141	0.033162902	0.085435093	-2.698860173	0.01043661	-0.288046665	0.105542424	-0.044626777	0.153587898	0.600326203	0.839770169	-0.650780662	0.772782128	0.047676817	0.235045742	-0.077396581	0.813318221	0.23793461	0.719248758	0.619169741	0.803706816	-0.156033229	0.411820138	-0.025058651	0.437049016	0.03281258	0.907473277	0.741810699	0.687303056	-0.16357333	0.105831448	0.230521579	0.414931536	0.599322968	0.278492377	0.465861146
Potra2n10c20727	16	lightcyan	-0.155317128	0.000291837	-0.01916196	0.439182128	0.998847322	0.929184796	-0.503075094	0.922367215	-0.122871884	0.314144556	-0.063259844	0.549849297	0.110532624	0.774302185	0.421697375	1.009868881	-0.34233201	-0.30706002	0.042089659	0.086920299	0.119246817	0.848774604	-1.81352011	0.10462746	-0.006082163	-0.341475643	0.312168127	0.975980455	0.081292569	0.137525709	-0.170012895	1.297499993	0.103073822	-0.475504464	-0.053750508	0.608923855	0.012184379	0.803016173	-1.33999836	0.270368817	0.003971363	-0.445727896	-0.101174281	0.984315104	0.019798306	0.638068364	-1.64723975
Potra2n10c20728	4	yellow	0.024746339	-0.423792436	-0.356744997	0.902487448	0.027602251	0.087041154	-2.244741288	0.037177119	-0.261781395	-0.292109859	-0.289256424	0.196409983	0.13927609	0.180670831	-2.414400318	0.023641703	-0.415973373	-0.305084343	-0.111892376	0.034549308	0.121764628	0.611248027	-2.459410588	0.020874804	0.027249221	-0.525203136	-0.257432639	0.892678345	0.004907755	0.224583437	-2.318905962	0.030600204	-0.10387498	-0.148564932	-0.008623003	0.606127943	0.459569019	0.968101604	-0.756366307	0.674144405	-0.107302691	-0.115346152	0.152924544	0.594227215	0.566703416	0.475602243	-0.228021684
Potra2n10c20729	4	yellow	-0.065599396	-0.542641759	-0.593620925	0.745116299	0.003450981	0.002228332	-3.794694933	0.000221738	-0.248204352	-0.309077167	-0.046184063	0.221481321	0.116715864	0.834252773	-1.761668798	0.117187909	-0.342501723	-0.1952813	0.020680249	0.086753783	0.328996345	0.925381015	-1.525873887	0.190561913	-0.066715823	-0.366582794	-0.062336497	0.740923632	0.060004412	0.772302847	-1.471773967	0.211622889	0.210384584	-0.157331544	0.056334362	0.292199683	0.433195929	0.793741344	0.311268894	1.133394319	0.248836182	0.026769586	0.267906339	0.210712745	0.894556946	0.205622874	1.554665378
Potra2n10c20730	4	yellow	-0.039569066	-0.526661923	-0.52051134	0.84464597	0.004768636	0.009117146	-3.367154529	0.001139222	-0.251413873	-0.333226791	-0.243942593	0.215370001	0.089413357	0.26198283	-2.385500859	0.025583824	-0.492882867	-0.038051259	-0.00910657	0.010518831	0.850537873	0.967105576	-1.660949933	0.145085254	0.053577794	-0.384019577	-0.327520206	0.790689462	0.04797673	0.118215106	-1.934499137	0.079577682	0.250190052	-0.087052838	-0.031260076	0.208159393	0.665918055	0.884709172	0.401280641	1.032320272	0.169284004	-0.102680731	0.121425311	0.398602482	0.610297642	0.571936028	0.526420522
Potra2n10c20733	9	magenta	-0.174437176	-0.469613074	-0.536557977	0.384184586	0.013457052	0.006870033	-3.602710008	0.000472375	0.091870611	-0.577469629	-0.161543752	0.655339265	0.00161036	0.461493347	-2.071979592	0.057401017	-0.001149223	0.084193328	-0.086602997	0.995554451	0.676295891	0.694384987	0.010666021	1.487234862	-0.119127791	-0.23446032	-0.578156509	0.553964793	0.239139443	0.003084494	-2.821636364	0.007166898	-0.248658587	0.203371235	0.34231859	0.211049254	0.308950321	0.101548807	0.828191704	0.611342912	0.012595761	0.228777326	0.445319361	0.950280286	0.251045229	0.029204589	2.005406459
Potra2n10c20734	20	royalblue	0.077849455	-0.023790567	0.245095183	0.699524043	0.906237007	0.248364591	0.834009012	0.606413858	-0.220180907	-0.104514508	-0.387595582	0.279775468	0.603899972	0.067643892	-2.017972039	0.06539126	-0.05828877	0.53911106	0.166960475	0.777300584	0.003711599	0.446400378	2.021284883	0.064875425	-0.265301338	0.402038936	-0.283212678	0.181082801	0.037631681	0.179908995	-0.343139558	1.097240209	0.048146984	0.277571391	0.053868322	0.811509622	0.160981488	0.802592705	1.107978379	0.401806731	0.384890281	0.01794819	0.057705891	0.047430174	0.929196806	0.788829109	1.379668011
Potra2n10c20735	0	grey	-0.058115281	-0.168084889	-0.275451116	0.77340027	0.402000732	0.192654725	-1.423520231	0.231878103	0.207951357	-0.118189584	0.372391408	0.308014054	0.557112879	0.080135377	1.289103648	0.296043083	-0.025700059	0.243635949	0.490755665	0.90082408	0.22071748	0.01742067	2.065957856	0.058248689	0.057816206	0.048843403	0.187917487	0.774536692	0.808832432	0.379222393	0.823201624	0.615590018	0.048231432	-0.08073082	0.228119695	0.811184874	0.688939673	0.28367034	0.534596402	0.889393458	-0.110307601	0.021577672	0.032510108	0.583877754	0.914925737	0.880130696	-0.169363787
Potra2n10c20736	16	lightcyan	-0.224500509	0.427014794	0.215472566	0.260256705	0.026320748	0.311927401	1.250538077	0.316654583	-0.182444639	0.267865666	-0.311902131	0.372362733	0.176744043	0.14738064	-0.582933382	0.839907221	0.338616568	-0.378091228	-0.146065599	0.090626561	0.051831239	0.50603627	-0.540572536	0.883203378	-0.076356871	0.028584672	-0.024742753	0.70502865	0.887450756	0.908634916	-0.205331235	1.255970013	-0.178325151	0.103267591	-0.162055082	0.373507704	0.608247139	0.449322512	-0.663919748	0.760112514	0.022087612	0.172347301	-0.141548633	0.912922622	0.389995291	0.509408013	0.180404631
Potra2n10c20738	4	yellow	-0.011863521	0.070026168	0.060578084	0.953167471	0.72853464	0.778567594	0.332478227	1.109292267	-0.283798201	-0.185293702	-0.425359451	0.160019555	0.354808333	0.043025601	-2.568251952	0.015331925	-0.492349427	-0.413803076	-0.205301347	0.010615824	0.031898901	0.347347412	-3.346695494	0.001226715	0.073127274	-0.165148609	-0.18807887	0.71698873	0.410390568	0.378805712	-0.785128053	0.64856774	0.026910094	0.066668529	-0.168975662	0.894006557	0.741101096	0.429926382	-0.191576688	1.272110706	-0.035014859	0.08970837	0.113750765	0.862347963	0.656333934	0.596641082	0.467920816
Potra2n10c20741	4	yellow	0.18742056	-0.30794861	0.000872369	0.349213684	0.11812696	0.996772124	-0.36891724	1.068284119	-0.180535425	-0.085536768	-0.307057206	0.377472154	0.671412901	0.154107159	-1.603296709	0.163303744	-0.175043758	-0.058132016	-0.35370706	0.392392554	0.773336697	0.097773129	-1.646319378	0.149547033	-0.02433919	-0.090494553	0.259899731	0.904084475	0.653506578	0.220016261	0.388106791	1.04690551	-0.10022086	-0.205590612	-0.240064965	0.618923628	0.303586426	0.258513446	-1.555394757	0.179778123	-0.028855642	0.044482013	0.150315834	0.886390603	0.825632035	0.483251834	0.455336354
Potra2n10c20742	3	brown	-0.120662565	0.51248122	0.523365644	0.548832665	0.006273733	0.00867806	2.857387537	0.00640716	0.313854671	0.26294311	0.28345142	0.118430109	0.185137842	0.189975532	2.467079565	0.020433013	0.372871818	-0.058534079	0.088912989	0.060644609	0.771809698	0.686629792	1.174746985	0.360143934	0.122151472	0.298179406	0.479606164	0.543875063	0.13087082	0.017712964	2.656987473	0.011826356	-0.071897732	0.122636292	0.000662636	0.721559411	0.542265285	0.99754816	0.149696261	1.321506387	-0.349786221	0.202137783	-0.23003539	0.073691579	0.311956638	0.279535638	-1.096861564
Potra2n10c20743	2	blue	0.129540207	-0.712151024	-0.444421745	0.519586989	3.09E-05	0.02957064	-3.491268212	0.0007211	-0.151012776	-0.421331231	-0.12807052	0.461495898	0.028614666	0.560324698	-2.068179175	0.057934767	0.009998689	0.212947789	-0.161292846	0.961335983	0.286223517	0.462198796	0.222061864	1.236398587	0.102107917	-0.278364605	-0.446917379	0.612301845	0.159738871	0.028561884	-1.831680794	0.100498488	0.188587238	-0.132757094	-0.005539473	0.346167228	0.509179385	0.97950528	0.150486329	1.320571404	0.242480428	-0.025226784	0.141607981	0.222983254	0.9006034	0.509228668	1.027436713
Potra2n10c20744	2	blue	-0.07123821	-0.607261569	-0.536279032	0.724014971	0.000782165	0.006904714	-3.861796102	0.000168835	-0.285426952	-0.347955229	-0.197671977	0.15753169	0.075317463	0.365941507	-2.408561962	0.024023261	-0.247836184	-0.052092914	0.018321635	0.222189714	0.796368791	0.933872178	-0.817927691	0.620097716	-0.09093105	-0.367124051	-0.372634668	0.65193881	0.059598835	0.072925013	-2.435026627	0.022336041	0.110101328	-0.153738382	0.092268951	0.584585671	0.443904641	0.668061653	0.122355673	1.353926014	0.23696968	0.009894612	0.107721043	0.234003397	0.960933538	0.616361702	1.018737096
Potra2n10c20745	3	brown	0.107244148	0.191803773	0.53492551	0.594429625	0.337850774	0.007075078	2.488153091	0.019261267	0.174528899	0.542379195	0.180586105	0.393808314	0.003469809	0.40961291	2.735591754	0.009340234	0.114925866	-0.081172798	0.070979366	0.576130001	0.6873211	0.74758295	0.279769702	1.169481297	0.152841582	-0.122797314	0.545304301	0.446599311	0.541731128	0.005854004	1.744837559	0.121519723	0.152117766	-0.285968888	-0.210838082	0.448780562	0.14817027	0.322698807	-0.986281673	0.485992366	-0.032606323	-0.118182595	-0.129806831	0.871736684	0.557136359	0.545484739	-0.790438401
Potra2n10c20746	0	grey	-0.175074897	-0.513645442	0.284958285	0.382421415	0.006136676	0.177124694	-1.355739991	0.262772866	-0.070641707	-0.094383309	0.067812172	0.731660865	0.639590606	0.758513348	-0.293722904	1.153454477	-0.101563418	0.050352658	0.395332588	0.621529315	0.803037761	0.061886738	0.963421223	0.50300427	0.243685471	-0.390130002	0.11956801	0.220620722	0.044244025	0.577873204	-0.145956861	1.325933165	-0.031206247	-0.149072539	-0.079394861	0.877202215	0.458019341	0.712296924	-0.73913598	0.689736646	-0.242788406	-0.071059024	-0.117390556	0.222377842	0.724682588	0.584867925	-1.239993134
Potra2n10c20747	1	turquoise	-0.002842645	0.581897219	0.533909429	0.988772645	0.001452766	0.007205261	3.525311582	0.000634477	0.187801308	0.298386498	0.102569845	0.358243053	0.130590702	0.641424998	1.698285138	0.134180938	0.226836439	-0.154473449	-0.041726872	0.265123799	0.441702455	0.850063686	0.092959302	1.388903841	0.009017481	0.424804081	0.339075183	0.964394414	0.027194608	0.105043287	2.291343864	0.0329153	0.115077054	0.228339848	-0.034367425	0.567614885	0.251977541	0.873334841	0.91156158	0.542999333	-0.003975983	0.078439643	-0.052809979	0.98429686	0.697351508	0.806398717	0.072280866
Potra2n10c20748	9	magenta	-0.084718949	-0.366184223	-0.553066014	0.674383886	0.060304441	0.005060768	-3.040206572	0.003546239	0.003859701	-0.46453228	0.076126496	0.985070233	0.014641299	0.729920251	-1.239534151	0.322721625	-0.132715775	-0.040672061	0.14506488	0.518080466	0.840369401	0.508986333	-0.108546961	1.370342747	-0.169274692	-0.164305102	-0.465603572	0.398628811	0.412818642	0.021853259	-2.338085848	0.029074193	-0.350218923	0.116140935	0.402945347	0.073311311	0.564015246	0.050900349	0.437879644	0.992210299	-0.079426776	0.035039005	0.331259862	0.693722993	0.862253931	0.113826965	0.803634732
Potra2n10c20749	12	tan	0.017484763	0.131343654	0.155789066	0.931020624	0.513739631	0.467274245	0.85718132	0.587017027	0.184049737	0.411057831	0.231308191	0.368098395	0.033169372	0.288263395	2.411008375	0.023862725	0.039042288	-0.300149983	-0.254241452	0.849811959	0.128223017	0.241734166	-1.471239882	0.211839383	-0.083366103	-0.071916198	0.392180744	0.679308981	0.721490697	0.058031581	0.672951342	0.751467371	0.034819706	-0.349214788	-0.33168443	0.863108029	0.074196082	0.113336418	-1.885311836	0.089081624	-0.059508251	-0.354985934	-0.328119377	0.768113329	0.069220966	0.117503864	-2.166041438
Potra2n10c20750	1	turquoise	0.338129752	0.2169122	0.240856638	0.084515916	0.277134165	0.256898731	2.317669512	0.030700934	-0.142390137	-0.057507346	0.172256256	0.487750862	0.775710766	0.431900006	-0.111351461	1.367006474	-0.032553113	-0.125639017	-0.080525396	0.874561686	0.532345145	0.714929273	-0.670234367	0.754062598	0.026041734	0.134634622	0.141412065	0.897408804	0.503152768	0.509820826	0.851753277	0.591526565	0.008138226	0.015616013	-0.380985329	0.967864298	0.938378456	0.066242468	-1.017909866	0.463081189	-0.037427299	0.097804054	-0.09890744	0.852962286	0.62744686	0.645653327	-0.093573554
Potra2n10c20751	1	turquoise	0.20996669	0.4368518	0.272504753	0.293181414	0.022703948	0.197650732	2.72430672	0.009665495	-0.098660693	0.088085707	0.044603928	0.631580221	0.662184123	0.839851176	0.093066194	1.388776461	0.313856957	0.291179222	-0.011160151	0.118427283	0.14059855	0.959693017	1.754800777	0.118940086	-0.02118199	0.2907666	0.074509181	0.916480382	0.141187788	0.729331902	1.005293499	0.472133317	0.132948291	0.313473958	-0.33823997	0.508564049	0.111336647	0.105957346	0.369015396	1.068174374	0.083596223	0.091288831	-0.263529617	0.678470304	0.650654843	0.213409836	-0.224736442
Potra2n10c20752	0	grey	-0.003123305	-0.046344012	-0.152220393	0.987664227	0.818450197	0.477660936	-0.558339373	0.864918996	0.301807405	0.258030821	0.103336665	0.134021423	0.193786049	0.638921137	1.917552758	0.082751618	0.368266495	-0.047429597	-0.005355009	0.064153286	0.814269584	0.980653508	0.941761432	0.519472193	-0.697827147	-0.162965929	-0.053746756	5.20E-05	0.416689874	0.803029661	-3.111780174	0.002789444	0.224125456	0.030929294	-0.127771143	0.261074829	0.878284023	0.551856936	0.399572698	1.034206903	0.487211273	0.289732728	-0.317697812	0.009950951	0.142672007	0.130326293	1.506777419
Potra2n10c20754	2	blue	0.052956831	-0.380401084	-0.329465018	0.79306325	0.050301514	0.115917917	-1.929967697	0.080416261	-0.266852873	-0.23839882	-0.123060164	0.187565419	0.231111332	0.575890639	-1.802441044	0.107214064	-0.229250833	0.316094436	0.077596026	0.259933367	0.108219236	0.724901299	0.490401923	0.935774274	-0.195945994	-0.138278107	-0.471973392	0.327320134	0.491559443	0.019882247	-2.362950798	0.027195115	0.158014831	-0.137766593	0.162261085	0.431175528	0.493178879	0.448738577	0.503084425	0.922357375	0.37050325	-0.017973992	0.052042074	0.057114747	0.92909527	0.809162934	1.212130462
Potra2n10c20755	7	black	-0.18734344	-0.244706064	-0.109379202	0.349415625	0.218633034	0.610912087	-1.565702732	0.17612734	0.181862408	-0.070597166	-0.057487044	0.373916625	0.726404291	0.794448302	0.163770384	1.30486786	0.056239484	-0.039118047	0.377044085	0.784946559	0.846395924	0.076141899	1.095585368	0.409890402	0.033946644	-0.155918641	0.067705526	0.8665098	0.437389974	0.753261212	-0.172138329	1.29499317	-0.084783241	0.051056722	0.311343647	0.674150149	0.800338012	0.13862308	0.774247611	0.658176567	0.002887494	0.319052816	0.003862212	0.98859552	0.104778267	0.985709991	0.973132019
Potra2n10c20757	20	royalblue	-0.190230254	0.079285718	-0.042841717	0.341903989	0.694241094	0.842444777	-0.442646603	0.987032056	0.343682698	-0.298022479	-0.094672524	0.085601717	0.131083376	0.667427716	-0.125149928	1.350607285	0.086252771	0.056699517	0.160435968	0.675247729	0.778783859	0.4646122	0.836593434	0.604231706	-0.340305961	0.01367383	-0.110903004	0.082408587	0.946030641	0.605921642	-1.285267684	0.298048138	-0.39308612	0.339242922	0.100389608	0.042522725	0.083432929	0.640689983	0.09319555	1.388622314	-0.181686508	0.272942458	0.081464589	0.364417511	0.168369821	0.705119902	0.499132174
Potra2n10c20758	5	green	-0.217360567	0.103317941	-0.191611857	0.276117931	0.608071346	0.369749578	-0.863697579	0.581631066	0.050872105	-0.174204514	-0.017731804	0.805063071	0.38482901	0.935996736	-0.410973353	1.021638111	-0.360151188	-0.597257526	0.150229596	0.070715328	0.001004642	0.493851206	-2.654589307	0.011910753	-0.0462819	-0.303921711	0.077644919	0.81868954	0.1232644	0.718383624	-0.828975322	0.610677557	-0.118858739	-0.126848672	0.001249358	0.55486674	0.528373319	0.995377227	-0.709525736	0.71699743	-0.140024097	-0.165122936	0.083417983	0.486051945	0.410464352	0.698368584	-0.661538273
Potra2n10c20759	25	orange	0.250731683	-0.341275872	0.177239494	0.207143817	0.081482356	0.407370665	0.198312635	1.2642007	-0.321470004	-0.301183877	-0.097441301	0.109287246	0.126849538	0.658267157	-2.098563471	0.053783099	-0.188330629	0.325123312	0.064452754	0.356865157	0.097973643	0.77015617	0.605537975	0.817232401	-0.007897572	0.200238803	-0.000595763	0.968814118	0.316620298	0.997795598	0.561544463	0.861639642	-0.004753484	0.174018646	-0.239297593	0.98122661	0.38534427	0.260084826	-0.167042112	1.301005371	0.090216624	0.148529135	-0.176928959	0.654505566	0.459678408	0.408206187	0.20888363
Potra2n10c20760	3	brown	0.038551188	0.608497293	0.637473799	0.848596342	0.000757913	0.000806315	4.192512715	4.14E-05	0.14350366	0.605656272	0.094946357	0.484318494	0.000814676	0.66651966	2.687267332	0.010805891	0.128177033	-0.077897069	0.193371894	0.532617066	0.699348687	0.376669979	0.657356485	0.766427587	0.160225573	0.239171845	0.492146044	0.424673891	0.229556982	0.014569888	2.629933911	0.01281022	0.1266655	-0.060340106	-0.063877846	0.528973841	0.764960871	0.766822758	0.020009745	1.476053398	-0.091021279	-0.150213812	-0.151062657	0.651614913	0.454545206	0.481055583	-1.112656011
Potra2n10c20763	2	blue	-0.093686114	-0.456791485	-0.381391502	0.642076959	0.016610208	0.065929829	-2.782905344	0.008081178	-0.326095666	-0.619334383	-0.329501169	0.103994975	0.00057176	0.124697501	-3.952637572	0.000115942	-0.318616032	-0.083552495	-0.144619034	0.112650365	0.678629642	0.510303344	-1.560767189	0.177868038	0.043790437	-0.151618143	-0.368910914	0.828303005	0.4502895	0.076065084	-1.36303101	0.259309107	-0.082006744	0.108324487	0.004765223	0.684270761	0.590699135	0.982369352	0.089576124	1.392936087	0.030294323	0.124511269	0.197867	0.880765099	0.536060764	0.354026151	0.991775075
Potra2n10c20764	9	magenta	-0.157504514	-0.29083698	-0.490191156	0.432683992	0.141087158	0.015027349	-2.775357985	0.008271146	0.253935519	-0.621068585	-0.085472374	0.210648979	0.000546021	0.698191648	-1.590315039	0.167645715	-0.07032639	-0.158310339	0.019803071	0.73281559	0.430303338	0.928538043	-0.607719989	0.815059804	-0.109944511	-0.15502292	-0.542331363	0.585124107	0.440060137	0.006184204	-2.414809893	0.023615136	-0.334319233	0.20380818	0.303093281	0.088304015	0.307889674	0.149951249	0.440421767	0.989447494	-0.117377338	0.186070373	0.339556928	0.559844896	0.352759196	0.104518717	1.160592283
Potra2n10c20765	8	pink	0.005277441	0.618102811	0.387666199	0.979157715	0.000590676	0.061242307	3.206978682	0.002012054	0.179153835	0.357082601	0.088279225	0.381194635	0.067478612	0.688754489	1.824737894	0.102060888	0.029443156	-0.409866814	0.048794594	0.886465362	0.033733047	0.825020834	-1.04453629	0.444356008	0.102814747	-0.045776042	0.420907553	0.609829133	0.820639404	0.040539598	1.380957808	0.250937901	-0.120967102	-0.017541105	-0.183872584	0.547816948	0.930798872	0.389751472	-0.905219842	0.548023398	-0.18986243	0.001977839	-0.091755437	0.342855655	0.992188171	0.669806855	-0.798283802
Potra2n10c20766	2	blue	-0.134162142	-0.352072933	-0.46877523	0.504666027	0.071698994	0.020852997	-2.828435243	0.007016425	-0.156558369	-0.397045507	-0.176842997	0.445009513	0.040300945	0.41954837	-2.132169506	0.049489371	-0.257504886	-0.226645145	-0.29288583	0.204086973	0.255610495	0.175015321	-2.209210052	0.040740051	-0.010451515	-0.133941269	-0.38325657	0.958736536	0.505374211	0.06450874	-1.512853433	0.195475339	-0.029240987	-0.093849221	-0.016428642	0.884883295	0.641494944	0.939266404	-0.400647491	1.033019513	0.072102937	-0.069751111	0.232694804	0.720795934	0.72956156	0.273859234	0.648721774
Potra2n10c20768	1	turquoise	0.039150081	0.135850556	0.423119794	0.846271606	0.499268743	0.039388082	1.730310787	0.125362145	0.293947513	0.125093165	0.051579085	0.14496295	0.534142048	0.815198382	1.356279712	0.262515282	0.442192195	0.401544781	-0.180802288	0.023703837	0.037889369	0.409043079	2.087975557	0.055200059	-0.029436203	0.277189965	0.416538896	0.884119841	0.161581449	0.042891375	1.93766813	0.078995587	-0.076852788	0.109851642	-0.162216045	0.7031981	0.585443078	0.448866212	-0.34709219	1.092783091	-0.139059278	0.126981227	-0.254218178	0.489091461	0.527938945	0.230628046	-0.739354225
Potra2n10c20770	2	blue	-0.04143173	-0.356425971	-0.400584127	0.837426547	0.068020598	0.052402909	-2.344941743	0.028545079	-0.140257	-0.543262374	-0.241999296	0.494360267	0.003406823	0.265921679	-2.809940941	0.007432589	-0.505149368	-0.09836362	0.156323613	0.008483554	0.625469257	0.4762845	-1.441018849	0.224369037	0.076240799	-0.221641457	-0.271071513	0.705457335	0.266535412	0.200112586	-1.18298639	0.355221812	-0.257710332	0.036044085	0.141591253	0.194359783	0.858341418	0.509279213	-0.270984443	1.179604497	-0.19294325	0.195986651	0.172426323	0.334933771	0.327217774	0.420427128	0.480775311
Potra2n10c20772	3	brown	0.14441224	0.435786396	0.52970658	0.472349681	0.02307493	0.007765146	3.364996477	0.00114817	0.085673379	0.460204843	0.110332086	0.677313405	0.015716706	0.616257964	1.972385048	0.072848501	-0.007546106	-0.296446573	0.007029878	0.970815295	0.133231861	0.974604234	-0.884991291	0.564241993	0.008612447	-0.207682286	0.240120868	0.965992762	0.298584676	0.258399211	0.07968448	1.404732305	0.042893125	-0.235289551	0.003926359	0.831771337	0.237434025	0.985472676	-0.557659669	0.865615205	-0.061621282	-0.128644225	0.004849393	0.760112794	0.522503983	0.982057984	-0.538411751
Potra2n10c20774	3	brown	-0.023437226	0.599361815	0.68353976	0.907623688	0.000953761	0.000231334	4.193559334	4.12E-05	0.260492459	0.251341902	-0.20805787	0.198702661	0.206003683	0.340768895	0.936983856	0.523150293	-0.044892994	-0.037794327	-0.010411495	0.827614838	0.851536031	0.962395007	-0.263764003	1.18794266	-0.021100104	0.425534664	0.363933151	0.916802154	0.02690326	0.080421406	2.283778976	0.033576786	-0.04060959	0.105692411	-0.048759409	0.840611498	0.599805494	0.821004104	0.056811301	1.432043267	-0.060474077	0.127915542	0.002229796	0.764453507	0.524882118	0.991749585	0.202545785
Potra2n10c20776	6	red	-0.017739915	0.28304325	0.43726948	0.930016431	0.152547773	0.032620151	2.058442991	0.059321443	-0.150495407	0.154085091	-0.193442968	0.463050071	0.442865204	0.376491207	-0.498879887	0.926796006	0.430552739	0.280223925	0.076921038	0.028115014	0.156852842	0.727205272	2.337787649	0.0290974	-0.388120369	0.365455272	0.188791047	0.045445367	0.060856185	0.376970049	0.441195283	0.988607442	0.021120999	0.388451292	0.019602448	0.916720043	0.045245791	0.927561042	1.297565959	0.291654789	0.295838529	0.218851983	0.006196497	0.134067625	0.272754786	0.97707504	1.539261193
Potra2n10c20781	4	yellow	0.04201293	0.160536637	-0.14078701	0.835176499	0.42376341	0.511712297	0.205023204	1.256330994	0.264677845	-0.033321927	-0.26132622	0.191324293	0.868945358	0.228414083	-0.037171955	1.455521849	-0.095714327	-0.240335617	-0.305692899	0.641847835	0.227230135	0.156039677	-1.814677312	0.104360271	-0.021586243	0.134685016	-0.012635273	0.914892068	0.502991497	0.953272614	0.294636942	1.152406858	-0.062432701	-0.259727638	-0.192235528	0.757046873	0.190767876	0.368164021	-1.474942886	0.210341849	-0.237658243	-0.321984806	0.15221997	0.232607005	0.101449068	0.477662174	-1.247761141
Potra2n10c20782	0	grey	0.235449362	0.151870885	-0.041164711	0.237106283	0.449525842	0.848541306	1.022972505	0.459481269	-0.09458578	0.197052053	-0.15015191	0.645797812	0.324542453	0.494077197	-0.092242978	1.389757488	0.199912674	0.051725515	0.065031295	0.327502526	0.797775585	0.768147605	0.894908851	0.556253722	-0.163918273	-0.181785249	-0.17303169	0.413934814	0.364152464	0.418772533	-1.481499953	0.207710096	0.305404626	-0.02115778	0.157674163	0.121353833	0.916575514	0.461835043	1.280171242	0.300727376	0.078634343	-0.283872944	0.247885053	0.696635311	0.15129707	0.24284915	0.070410588
Potra2n10c20783	0	grey	0.055148112	0.233632864	0.464731352	0.784694682	0.240849274	0.02213503	2.209511961	0.040708577	0.320459916	0.255672952	-0.080800599	0.11046893	0.198034427	0.713994722	1.480051923	0.208289086	0.191543795	-0.343279684	0.199119014	0.348568079	0.079593907	0.362371377	0.049599676	1.440662107	-0.454402841	0.266229458	0.182184655	0.017260025	0.179503971	0.394193617	-0.12874878	1.346334654	0.010246375	-0.223847321	-0.238796679	0.959545785	0.261682616	0.261113877	-1.287136109	0.297070277	0.015089817	-0.148752265	-0.317460838	0.940451165	0.458996787	0.130629131	-1.2795079
Potra2n10c20785	3	brown	0.12080694	0.677365601	0.710657512	0.548351024	0.000104035	9.96E-05	5.135897334	4.21E-07	0.10545111	0.389603132	0.094567595	0.608170996	0.044556524	0.667775792	1.73773936	0.123385125	0.082780568	-0.058857739	-0.013626743	0.687660749	0.770581066	0.950793982	0.028516364	1.465875475	0.169296842	0.340270998	0.303469829	0.398566188	0.082442125	0.149420373	2.36505129	0.027041361	-0.091058647	0.109623092	-0.251840962	0.651480791	0.586228386	0.235166776	-0.64284386	0.78048813	-0.187338202	0.087529047	-0.153365021	0.349429341	0.664195535	0.474316744	-0.712556523
Potra2n10c20787	20	royalblue	0.111384391	0.530622784	0.463842949	0.580188369	0.004407666	0.022425039	3.388937279	0.001052461	-0.330518415	0.151810823	-0.077260638	0.099115314	0.449707257	0.726045809	-0.734477098	0.693987019	-0.022301129	0.12964284	0.095704061	0.913889042	0.519253357	0.664009398	0.567263645	0.85580261	0.161730583	0.291999467	0.261653173	0.420278712	0.139432488	0.216808157	2.064632843	0.05843663	-0.196863847	0.19644013	0.088130356	0.32501408	0.32607741	0.682173601	0.238006536	1.217814037	-0.185807388	0.041150932	-0.010927109	0.353452259	0.838514075	0.959584275	-0.453415857
Potra2n10c20788	5	green	-0.06872081	-0.065626809	-0.487542191	0.733412204	0.745013267	0.015665921	-1.831327352	0.100577546	-0.446900462	-0.283816206	0.138076444	0.022087248	0.151382364	0.529817815	-1.834735383	0.09981736	-0.192697968	0.110306058	-0.280775182	0.345616002	0.583883047	0.194373373	-0.995566713	0.479191072	-0.013908975	0.009817224	-0.399846352	0.945103911	0.961238859	0.052879389	-1.158564975	0.369950329	-0.283551898	-0.003750138	0.143339592	0.151780151	0.985188735	0.504009465	-0.461572993	0.966581348	-0.022022478	-0.009873852	0.004536494	0.913178452	0.961015445	0.983215497	-0.079803009
Potra2n10c20790	3	brown	-0.072377196	0.401236147	0.555496157	0.719775939	0.038051026	0.004831799	2.713935257	0.009973374	0.212440958	0.398583296	-0.014295983	0.297449399	0.039463344	0.948380415	1.790443643	0.110073929	0.257998438	-0.113420185	-0.069282849	0.203190697	0.573241352	0.753432148	0.234169775	1.222279768	-0.103061674	-0.020133005	0.601112635	0.608966289	0.920603308	0.001892421	1.525063827	0.190864768	-0.013329471	-0.156206749	-0.285458587	0.947387923	0.43653298	0.176332229	-1.288246467	0.296490272	0.128102552	-0.073635336	-0.095105066	0.524271295	0.715102831	0.658453237	-0.099435618
Potra2n10c20791	1	turquoise	0.181201216	0.369547126	0.393568024	0.365721817	0.057809258	0.057071542	2.77526388	0.00827354	0.25311285	0.268352849	-0.010176567	0.212181412	0.175928037	0.963242973	1.499000861	0.200810113	0.365333777	0.039453853	-0.555528681	0.066468045	0.845092927	0.00592321	-0.459828839	0.968458622	-0.039399241	0.209932728	0.048585139	0.845304806	0.29326129	0.821633816	0.633047646	0.790053794	0.024920061	0.121284831	-0.280233093	0.901806144	0.546758166	0.184731107	-0.35592757	1.082842212	0.046876562	-0.01742898	-0.239520425	0.816398721	0.931240183	0.259627891	-0.576371526
Potra2n10c20792	0	grey	-0.105865642	-0.347444062	-0.505511607	0.599204324	0.075776238	0.011738409	-2.860805128	0.006338501	-0.097352928	-0.061563496	0.110707089	0.63612951	0.760331276	0.615052341	-0.160065164	1.309244614	-0.103053257	0.356539434	0.282579084	0.616396038	0.067926706	0.191401507	1.552543042	0.180798513	0.123266386	-0.248246249	-0.401960278	0.540176485	0.21183196	0.051523065	-1.527829583	0.189832283	0.026407176	0.080938185	0.247184422	0.895976776	0.68818011	0.24422667	0.993943631	0.480375467	-0.086564338	-0.014196701	0.167069425	0.667686753	0.943970045	0.435223285	0.16520566
Potra2n10c20793	3	brown	0.139457506	0.172387203	0.267123042	0.487835741	0.389883881	0.207002191	1.649232498	0.148650019	0.233068246	0.304970896	0.319429361	0.25186196	0.12191038	0.137346797	2.456632972	0.021036883	0.311347832	0.187449777	0.197159126	0.121559139	0.349137198	0.367211675	1.987009769	0.070381971	0.196422458	0.103494281	0.471976142	0.326121803	0.607455848	0.019881429	2.262478434	0.03550179	0.081570035	-0.03601387	-0.106333529	0.685867522	0.85845899	0.620937004	-0.157056574	1.312800393	-0.044448773	0.063750172	-0.344009345	0.825760368	0.752076506	0.09976166	-0.91529901
Potra2n10c20794	6	red	0.123915803	0.068387825	0.281422072	0.538027592	0.734658052	0.182796337	1.340516497	0.270116227	-0.112735615	-0.119617699	-0.299976104	0.58347024	0.552324195	0.164322565	-1.486035909	0.205904435	0.153742777	0.465762019	-0.045475638	0.453340342	0.014347051	0.836761771	1.774708946	0.113918936	-0.09326218	0.195413923	-0.016288955	0.643590648	0.328661482	0.939781883	0.257337068	1.195377869	0.211123396	0.263364373	-0.030666114	0.29046912	0.184408883	0.886885933	1.314310688	0.283112508	0.33432792	0.306259599	0.140865184	0.088295236	0.120262222	0.511475548	2.301125881
Potra2n10c20796	3	brown	0.052966998	0.379578677	0.633405993	0.793024373	0.050842037	0.000891768	3.329609877	0.001304516	0.260669866	0.239569294	0.068887538	0.198386019	0.228760541	0.754796991	1.642531878	0.150719738	0.340480154	-0.290111845	-0.041834154	0.088752997	0.142126451	0.849682444	0.030074297	1.464011699	-0.082754645	-0.03400376	0.4839586	0.681539258	0.866287185	0.016564927	1.092574024	0.41187131	0.266111527	-0.025745606	-0.019842824	0.179704049	0.898569443	0.926675071	0.659063667	0.764782328	0.207264172	-0.043244362	-0.140929765	0.299580346	0.830413349	0.511280006	0.098005217
Potra2n10c20798	3	brown	0.040613577	0.029168872	-0.134827458	0.840596047	0.885165348	0.529915744	-0.165818337	1.302449872	0.340655159	0.170421082	0.479047342	0.088578566	0.395395095	0.020737489	2.880844732	0.005949165	0.190977517	0.224589217	0.192864992	0.350021936	0.260063445	0.377946396	1.72320154	0.127278128	0.033120054	-0.081088811	0.278402395	0.869732642	0.687628567	0.187737583	0.635400647	0.787750719	0.076162898	-0.151852985	0.158134621	0.705745093	0.449579904	0.460511468	0.210365941	1.25007311	-0.070562988	0.031502706	-0.214511562	0.726531753	0.876044449	0.314142627	-0.703130834
Potra2n10c20799	23	darkturquoise	-0.006548902	0.345031951	0.345447856	0.974137807	0.077970044	0.098259587	1.995331997	0.069010024	0.368285129	0.196309722	0.412213604	0.06413878	0.326405098	0.050633406	2.826727734	0.007053944	0.16618562	0.02876807	0.381271195	0.417151153	0.886733204	0.072645723	1.619904873	0.15787907	-0.029024487	0.072345171	0.387491844	0.885730106	0.71989502	0.061368994	1.232556454	0.326611938	-0.167674045	0.022587964	0.049565257	0.403168792	0.910957675	0.818093648	-0.289097139	1.158760564	-0.221076244	0.152569236	-0.308766839	0.267788142	0.447419373	0.142093177	-1.069358107
Potra2n10c20800	22	darkgreen	0.119150256	-0.167841197	-0.038545023	0.553889514	0.402693336	0.858081586	-0.247977288	1.206227969	0.261585538	-0.248375001	0.062250561	0.196757188	0.21158735	0.777814661	0.190081086	1.273868387	-0.052062352	-0.426681284	-0.379970281	0.800591208	0.026451102	0.073708462	-2.521628575	0.017521947	0.100920828	0.03484629	-0.144198071	0.616463977	0.863004483	0.501431719	-0.000269171	1.499677849	0.088558079	-0.191632372	0.292176182	0.660479063	0.338290873	0.165928996	0.511156684	0.913862021	-0.111180241	-0.251920898	0.233613937	0.580887058	0.20492585	0.271914545	-0.420982763
Potra2n10c20801	1	turquoise	-0.228326254	0.133122735	0.413853673	0.252006548	0.508002952	0.044389248	0.907848777	0.545937185	-0.023160536	0.212197658	-0.289426324	0.910583424	0.287964383	0.180403315	-0.231782154	1.225060828	0.123613658	0.093953416	-0.201751519	0.547424492	0.641123254	0.355928534	0.082243147	1.401680045	0.300803811	0.514001288	-0.026657937	0.127353184	0.006095293	0.901595159	2.463965003	0.020611429	0.143143073	-0.093260015	-0.222792241	0.476292079	0.643598382	0.29537006	-0.467541901	0.960168332	-0.018072998	-0.071476668	0.141597692	0.928705683	0.723126825	0.509259757	0.127176577
Potra2n10c20802	15	midnightblue	0.424784109	-0.107045649	0.048820968	0.027202608	0.595116158	0.820781695	1.131295581	0.386896055	-0.191356181	0.392369998	-0.235704281	0.349049359	0.042934752	0.278938957	0.013285287	1.48410028	0.230207337	0.22365274	0.182486486	0.257895424	0.262108365	0.404618739	1.80801993	0.105905098	0.111829707	0.113659131	-0.19024075	0.578665599	0.5724284	0.37324918	0.13218213	1.342260353	0.382337189	0.051980814	0.206002073	0.049046851	0.796797963	0.334175861	1.878912256	0.090384713	0.136925566	0.182466995	0.291844873	0.495847362	0.362325553	0.166431778	1.744449853
Potra2n10c20803	20	royalblue	0.046322196	-0.071079952	0.266548809	0.81853426	0.724604604	0.20801732	0.667959763	0.756238916	-0.385462842	-0.125804595	-0.026474047	0.051808427	0.531800644	0.90455821	-1.584803722	0.169516405	-0.256658032	0.06470465	-0.261547516	0.205631097	0.748481591	0.228005989	-1.263941989	0.309376274	0.085510029	0.438690294	-0.312504545	0.671509962	0.022075208	0.137079734	0.730427294	0.69769356	-0.072828479	0.136404715	0.046110073	0.7180986	0.497503579	0.830588612	0.310580978	1.134178785	-0.012387948	0.061721699	0.093947469	0.951099622	0.75973318	0.66236881	0.397802643
Potra2n10c20804	4	yellow	-0.074761696	-0.479382661	-0.338366557	0.710927675	0.011402486	0.105818434	-2.677521375	0.011125368	-0.092139904	-0.37474717	-0.019268453	0.654390548	0.054110297	0.930462684	-1.449529116	0.220784813	-0.204791896	-0.220741542	-0.248411236	0.315586163	0.268531758	0.253067764	-1.906713197	0.084836606	-0.027027257	-0.138781046	-0.146427365	0.89354765	0.48996977	0.494768296	-0.880666711	0.567747359	0.016523125	-0.015290159	-0.107298072	0.934806227	0.939661961	0.617754982	-0.288127231	1.159874023	-0.01253839	0.011254033	-0.028340871	0.950506475	0.955571091	0.895415015	-0.080476145
Potra2n10c20805	2	blue	-0.125791155	-0.10924459	-0.291732894	0.53184483	0.587529946	0.166601955	-1.49533474	0.202240655	-0.147993138	-0.158520734	-0.221695829	0.470605257	0.429682944	0.309321522	-1.479641674	0.208453348	-0.129768979	-0.014593929	-0.046000465	0.527496503	0.942404834	0.834902865	-0.533047279	0.891001279	0.212963254	-0.363748505	-0.335263098	0.286187696	0.062163386	0.109262961	-1.420509173	0.23318925	0.120490695	0.023045006	0.089103175	0.549406284	0.909163259	0.678846925	0.657995892	0.765811156	0.053376853	-0.009477827	0.036052783	0.79145741	0.962577956	0.867175682	0.224545072
Potra2n10c20806	3	brown	0.063521456	0.062289951	0.505049138	0.752938686	0.757585993	0.011828165	1.869487351	0.092332563	0.314005115	0.286868595	0.011596683	0.118244223	0.146842367	0.958117717	1.801899197	0.1073419	-0.221322622	0.201288944	0.110267283	0.277226199	0.314036002	0.6164664	0.245518912	1.209082	0.096839771	-0.129966296	0.193055898	0.630860694	0.51820257	0.366084403	0.432558756	0.998003038	-0.072206048	-0.184877946	-0.418139461	0.7204124	0.35590814	0.042017618	-1.95495337	0.075882861	-0.236487368	-0.17268076	-0.039766248	0.234984831	0.389064792	0.853631694	-1.307127755
Potra2n10c20808	1	turquoise	-0.033071163	0.467474261	0.353615946	0.869923331	0.013945513	0.090047162	2.368400472	0.02679778	0.273607582	0.133283562	0.063642785	0.17621812	0.507485921	0.772970596	1.349777219	0.265631181	0.169976831	-0.237291675	0.02066816	0.406450942	0.233349705	0.925424519	-0.158141812	1.311517581	0.118075814	0.046162297	0.426105039	0.55749518	0.819150463	0.037875282	1.708299085	0.131371292	0.08186556	0.195658062	0.214196406	0.684786836	0.328045594	0.314871187	1.398219404	0.243070787	-0.070660842	0.016971649	0.062686393	0.726166846	0.933040384	0.771057896	0.014655282
Potra2n10c20809	2	blue	-0.249007466	-0.506349734	-0.438509463	0.21038854	0.007038939	0.032074257	-3.618318431	0.000444785	-0.007218196	-0.135099157	-0.257165307	0.972082999	0.501667149	0.236177011	-1.108832566	0.401253628	-0.13529314	0.121739153	-0.273495138	0.509912161	0.545245861	0.206685025	-0.774342625	0.658092305	-0.15137751	-0.105403517	-0.030302144	0.451017211	0.600808618	0.88822021	-0.827865635	0.611619898	-0.06612557	-0.128529438	-0.132176318	0.743139397	0.522878257	0.538110718	-0.924304918	0.532991374	0.238584582	-0.090952376	-0.152391617	0.230737176	0.651862251	0.477159921	0.023065082
Potra2n10c20810	8	pink	0.244065264	0.56457854	0.370118165	0.219879628	0.002155965	0.07503604	3.617453387	0.000446274	0.079697303	0.078239646	0.319241676	0.69874988	0.698087455	0.137590888	1.327439217	0.276545151	0.029962977	-0.279833174	0.0138327	0.884473955	0.157456263	0.950051166	-0.708570391	0.717886674	0.133808871	0.173217384	0.565365627	0.505798953	0.387570039	0.003989239	2.62871457	0.01285624	-0.173074099	0.08039572	-0.100842715	0.387968836	0.690167735	0.639175626	-0.546132492	0.8774623	-0.194402643	0.114894602	-0.264285082	0.33122012	0.568233244	0.212051806	-0.968368506
Potra2n10c20811	14	cyan	0.144925346	-0.47938892	-0.055908109	0.470760629	0.011401259	0.795269559	-1.237662285	0.323761963	-0.077268577	-0.224417944	-0.023961009	0.707527624	0.260436664	0.913583346	-0.941447598	0.519713297	0.079398506	0.500704157	-0.179108002	0.699827769	0.007811558	0.413520698	1.334426105	0.273096374	-0.248746372	0.00437038	-0.051481356	0.210882872	0.98273941	0.811182747	-0.860373644	0.584374664	0.235215836	0.125852655	0.231200685	0.237585302	0.531642648	0.277039282	1.694828932	0.135161816	0.347394485	0.091261835	0.122797685	0.075820847	0.65075169	0.567566409	1.644792412
Potra2n10c20812	3	brown	0.122006351	0.379853074	0.449340548	0.544357347	0.050661186	0.027608957	2.818678534	0.007233268	0.127987251	0.635642975	0.106089838	0.533229073	0.000366715	0.629962867	2.813201679	0.007357631	0.124797454	-0.157241017	0.169470767	0.543565029	0.433463991	0.439495192	0.349862654	1.089662663	0.118280326	0.003036355	0.525303884	0.556808042	0.988007618	0.008390019	1.932313518	0.079981231	0.227174443	-0.150429293	-0.192219416	0.254472185	0.453890831	0.368204933	-0.297221917	1.149445635	0.102891115	-0.152786247	-0.263977356	0.609562223	0.446765866	0.212604274	-0.878650308
Potra2n10c20813	1	turquoise	0.178179085	0.354688773	0.465716406	0.373905674	0.069470689	0.02181702	2.956733447	0.004663752	0.421436709	0.403918223	0.078528107	0.032012992	0.036664433	0.721723572	2.715856159	0.009915695	0.417504305	0.199202906	-0.204539167	0.033822927	0.319182329	0.349179493	1.291644579	0.294720388	0.117763939	0.281278338	0.477935705	0.558543791	0.15523277	0.018170426	2.585006041	0.014606594	0.12769609	-0.124795791	-0.178563973	0.52559934	0.535122187	0.403817702	-0.480285476	0.946536622	0.018341244	-0.194368016	-0.211873162	0.927650214	0.331307943	0.320273757	-1.097949515
Potra2n10c20814	2	blue	-0.206490556	-0.63575299	-0.273109481	0.301428056	0.000365587	0.196618208	-3.531612392	0.000619551	-0.250056656	0.014620812	-0.430850231	0.217940281	0.942298913	0.040126401	-1.899911071	0.086167186	-0.347172948	0.181730934	-0.472080046	0.082264485	0.364298245	0.022941497	-1.850616143	0.096337194	-0.158407743	-0.103998062	-0.181406199	0.430016061	0.605698887	0.396251846	-1.259221244	0.311925646	-0.005846465	-0.292582819	-0.214197993	0.976911019	0.138607455	0.314867515	-1.476085788	0.209881295	0.246667051	-0.139625341	0.00242359	0.214847817	0.487307001	0.991032558	0.327908665
Potra2n10c20818	3	brown	-0.135970332	0.364607849	0.422079396	0.498886954	0.061502524	0.039926373	1.927528956	0.080870614	0.417064192	0.339151487	-0.131636768	0.034030485	0.083521484	0.549361744	1.925294434	0.0812888	0.396770678	0.209384458	-0.071959824	0.044762581	0.294552672	0.744208661	1.610199656	0.161031415	-0.157508159	-0.103666911	0.370202791	0.432673208	0.606853553	0.074964304	0.293647502	1.153540911	0.081208873	-0.138107268	-0.054827461	0.687189047	0.492100015	0.799147201	-0.314920806	1.129232676	0.038296294	-0.267678437	-0.368765744	0.849586145	0.177058347	0.076189541	-1.7293914
Potra2n10c20819	1	turquoise	0.046091083	0.028177064	0.214338413	0.819424935	0.889045849	0.314542776	0.804082583	0.632023924	-0.085806885	-0.074617807	0.100600367	0.676837223	0.711460588	0.647873134	-0.192034043	1.271573308	0.285883825	0.348716858	-0.053813198	0.156838783	0.074637847	0.807336759	1.739990238	0.122791098	-0.094218893	0.03955688	0.018946876	0.640176608	0.844693243	0.929977752	-0.10723064	1.371909012	0.078478897	0.286296832	0.124866368	0.697207093	0.147685254	0.561007999	1.417158074	0.234655075	0.266791309	0.353363462	0.05336359	0.178552883	0.070592891	0.804407284	1.999927051
Potra2n10c20820	2	blue	-0.092417126	-0.536583064	-0.588835238	0.646612119	0.003908347	0.002468441	-3.828002675	0.000193781	-0.264667842	-0.320478432	-0.267844385	0.191341699	0.103149499	0.216595228	-2.452133333	0.021301804	-0.339725721	-0.027949423	-0.23343278	0.089507919	0.889936861	0.283732967	-1.710556581	0.1307445	0.094215742	-0.116430938	-0.510517134	0.640187842	0.563035816	0.010802333	-1.59062473	0.167541083	-0.041370445	-0.148711607	-0.018507416	0.83766388	0.459120952	0.93159812	-0.602119159	0.820642233	0.019696113	-0.153254517	0.17322848	0.922321061	0.445357457	0.418235434	0.084827805
Potra2n10c20823	14	cyan	-0.063003716	-0.282270786	-0.021702779	0.754891459	0.153718827	0.919822638	-1.078482296	0.421227867	0.033439634	-0.357108394	-0.322643865	0.871173184	0.067457391	0.133214127	-1.869036375	0.092426631	0.308060143	0.470072206	-0.441446267	0.125753954	0.013354067	0.034966665	1.119132924	0.394625154	-0.089595526	0.15142959	-0.088095847	0.656740136	0.45085966	0.682291715	-0.057992502	1.430631901	-0.031459631	0.186336725	-0.21777647	0.876212654	0.352058084	0.306655741	-0.145918924	1.325978089	0.171300937	0.146511502	0.022337046	0.392923341	0.465865981	0.917487119	0.985934271
Potra2n10c20824	11	greenyellow	-0.009182246	0.062641361	-0.113674415	0.963744254	0.756259038	0.596889113	-0.15460856	1.315694881	-0.250340674	0.023873033	-0.12015071	0.217400713	0.905913408	0.585015439	-0.973947808	0.495123681	-0.401082337	-0.664021517	-0.108624016	0.042284364	0.000158957	0.621761454	-3.799759274	0.000217255	0.192325297	-0.217043085	-0.239146482	0.336513804	0.276837264	0.260394985	-0.734878259	0.69362046	-0.081264494	-0.114199129	-0.010653928	0.686985466	0.570593091	0.960593905	-0.595069822	0.827695199	-0.189793028	-0.005962429	0.076457842	0.343035396	0.976453175	0.722522057	-0.364368318
Potra2n10c20825	0	grey	0.068377212	0.205487555	-0.110361828	0.734697772	0.303834205	0.607692047	0.499371758	0.926276267	-0.399701134	-0.082879748	0.119058921	0.043066121	0.681082735	0.588455553	-1.120555779	0.393715496	-0.189562238	-0.396191404	0.134072146	0.353671224	0.040772229	0.541931986	-1.395761105	0.24417967	0.068456388	-0.233434595	0.091731705	0.734401472	0.241260168	0.669887548	-0.239487082	1.216091869	-0.170261411	0.034918537	0.089929533	0.395844599	0.862723096	0.676025655	-0.151303927	1.319603957	-0.12294411	-0.082242947	-0.146307905	0.541244378	0.683407674	0.495124244	-0.993733656
Potra2n10c20828	8	pink	-0.040260134	0.276685136	0.088306402	0.841966029	0.162377948	0.681571162	0.943569313	0.51808467	0.085400148	0.299146021	0.27293556	0.678288331	0.129567083	0.207652555	1.873833251	0.091430118	-0.084513379	0.121782116	0.350766261	0.681455914	0.54510295	0.100791745	1.082881127	0.418291785	0.169665011	0.191761142	-0.112174543	0.397526131	0.337960203	0.6017704	0.750015095	0.67986842	-0.114422294	0.119949636	0.165683928	0.56983538	0.551213883	0.439095059	0.469026993	0.958575513	-0.176065589	0.056004723	-0.172678171	0.379691605	0.781429548	0.41973834	-0.82411566
Potra2n10c20829	6	red	-0.249870727	0.03481259	0.381737983	0.208759722	0.863135747	0.065664031	0.452492387	0.976371457	0.010266218	0.224985462	-0.053723422	0.960302264	0.25920132	0.807652327	0.547543413	0.87600818	0.135896289	0.363295839	0.02734157	0.508009788	0.062513709	0.901445244	1.558044294	0.178834123	-0.247802531	-0.019047859	0.319287836	0.212676431	0.924870468	0.12830744	0.110412739	1.368123075	-0.065708281	0.361839842	-0.189183159	0.744707073	0.063650918	0.375961544	0.385568327	1.049724592	0.120937662	0.12724022	-0.135189454	0.5479151	0.527090739	0.52880137	0.351796902
Potra2n10c20831	1	turquoise	0.045347634	-0.255783255	-0.324009421	0.822291544	0.197834271	0.122445754	-1.534369858	0.187408033	0.368689806	0.154942819	0.375683412	0.063824379	0.440299346	0.077293892	2.590384136	0.014380333	-0.017550067	0.292754115	0.219374904	0.932187218	0.138365862	0.314543521	1.410931186	0.237397358	0.154318474	-0.052215721	0.213309784	0.442166256	0.795898693	0.316926364	0.884849723	0.564356531	-0.264349809	-0.345162808	0.063234614	0.182711469	0.077849799	0.769108394	-1.649266122	0.14863969	-0.341387376	-0.247556741	-0.171435955	0.081376383	0.21314519	0.423141691	-2.225383722
Potra2n10c20832	4	yellow	-0.005345309	-0.041196288	0.26545401	0.978889742	0.838338392	0.209961994	0.602068107	0.820693204	-0.238326423	-0.10480268	-0.308839684	0.241014885	0.602897176	0.151607776	-1.835647751	0.099614655	-0.340763977	0.055907619	0.125129203	0.088470236	0.781799496	0.569439748	-0.509604057	0.915493322	0.15493661	0.160044922	-0.016085464	0.440317892	0.425203145	0.94053286	0.87334777	0.573710325	0.057725794	-0.018909997	0.098927143	0.774880326	0.925412734	0.645587252	0.381005579	1.054798664	0.238612302	-0.188217299	0.223582602	0.230681378	0.347131497	0.293615631	0.768327495
Potra2n10c20834	3	brown	0.075088553	0.508222604	0.644400601	0.709717607	0.006797294	0.00067698	3.908131315	0.000139519	0.253476043	0.498091911	0.089369588	0.211503945	0.00819246	0.685100465	2.548371053	0.016234093	0.20241088	-0.286690742	-0.158239532	0.321367523	0.147104185	0.470828021	-0.693156598	0.732316923	0.018595593	0.062940796	0.450428755	0.926649536	0.755128875	0.027189389	1.549652773	0.181837319	0.1199188	-0.160027603	-0.169789756	0.551316986	0.425253903	0.427674899	-0.582404676	0.840441199	0.027555094	0.057157088	-0.135867611	0.891480621	0.777042793	0.526716711	-0.125477466
Potra2n10c20836	24	darkgrey	0.188857815	-0.397882042	-0.208237216	0.34546297	0.039843566	0.328841251	-1.236166978	0.324594754	0.110022839	-0.189129432	-0.084546343	0.592617708	0.344756865	0.701314728	-0.464390228	0.963552285	-0.198366827	-0.071232979	-0.327530139	0.331334137	0.72403446	0.127104083	-1.674296625	0.141108476	0.123408327	-0.11439675	-0.173653856	0.539706466	0.569922087	0.417075745	-0.448683816	0.980489641	0.163532181	-0.168422288	-0.190068017	0.415050527	0.401042912	0.373691409	-0.535559069	0.888394985	0.023257054	-0.01303452	-0.124112432	0.90833087	0.948550573	0.563394272	-0.308320031
Potra2n10c20837	1	turquoise	-0.103342237	-0.035727921	-0.356735766	0.607986528	0.859571815	0.08704991	-1.413043449	0.236464424	-0.068913651	-0.04398315	0.277970472	0.737996106	0.827558531	0.199056053	0.433035315	0.997483672	0.044464664	0.554033729	0.136664273	0.829235734	0.002713754	0.534075445	2.291565369	0.032896104	-0.109171739	0.420068481	-0.247596914	0.587780603	0.029145621	0.243415048	0.291478684	1.156027867	0.038611657	0.257950371	0.195442246	0.848361561	0.19392996	0.360073932	1.409522096	0.238021267	0.135398463	0.046389946	0.089766689	0.500711102	0.818273204	0.676581286	0.771034729
Potra2n10c20838	3	brown	0.12103311	0.528374208	0.585712631	0.547596909	0.004609624	0.002636677	3.865584408	0.000166235	0.273869591	0.694045765	0.331413292	0.175787846	5.94E-05	0.12239446	4.176394635	4.44E-05	0.161345106	-0.276988816	0.024744693	0.43103595	0.161898482	0.910767723	-0.295185654	1.15177809	-0.087196152	0.103822253	0.625528084	0.665399493	0.606311785	0.001079593	2.036216245	0.062592969	0.056337585	-0.212376521	-0.297623433	0.780161752	0.287548678	0.157814273	-1.290864669	0.295125913	0.077176801	-0.132529004	-0.174949581	0.702002956	0.509913935	0.413554135	-0.64029792
Potra2n10c20843	3	brown	-0.183331591	0.187525143	0.357784881	0.360016414	0.348939945	0.086059022	1.026263227	0.457151289	0.119799342	0.063366386	0.32725174	0.559945622	0.753523411	0.127446681	1.422534008	0.232306929	0.205857489	-0.039666278	-0.168973961	0.313019637	0.844268882	0.440857252	0.024734184	1.470400483	0.416502303	0.105458365	0.167743151	0.030688172	0.600618114	0.433347198	2.044290525	0.061387282	-0.124699113	0.237206023	0.061154319	0.535441022	0.233523471	0.776513132	0.502004373	0.923496667	-0.29673708	0.156461059	-0.304370828	0.132833892	0.435777278	0.148155512	-1.278970338
Potra2n10c20845	1	turquoise	0.165634186	0.370318623	0.166430971	0.408996434	0.057248347	0.437005164	2.059866522	0.059116954	0.075228901	0.259480517	-0.127659256	0.714927551	0.191205405	0.561595243	0.640155345	0.783107417	0.41950388	0.364955878	0.380208082	0.032892641	0.061236436	0.073513324	3.428109144	0.000911702	0.03905091	0.290837533	0.157269253	0.846656474	0.141086368	0.463000577	1.40676608	0.239245146	0.031820074	0.322129234	0.045306622	0.874805303	0.101287141	0.833499959	1.17889836	0.357657976	0.008666134	0.138756437	-0.336809229	0.965780895	0.490047493	0.107536758	-0.520955239
Potra2n10c20847	15	midnightblue	0.095981343	0.199161496	0.425898981	0.633906007	0.319285009	0.037978205	2.092457904	0.05459636	0.244614186	0.313662129	0.100196495	0.228453966	0.111110601	0.649198471	1.909223494	0.0843499	0.403859906	0.395037508	-0.091848618	0.040746282	0.041415881	0.676818203	2.17354068	0.044609471	0.12070297	0.280656689	0.218641451	0.548697851	0.156186465	0.3046908	1.784469287	0.111521162	0.215935971	0.121551965	-0.264826079	0.27935507	0.54586872	0.21108288	0.251295837	1.202378091	0.152395227	0.211142001	-0.236318321	0.447943752	0.290425623	0.266243756	0.409921475
Potra2n10c20848	1	turquoise	0.119636956	0.172579834	0.203697362	0.552259755	0.389346289	0.33973049	1.409695723	0.237944322	-0.004688952	0.350626431	0.094544934	0.981863065	0.072954563	0.667850973	1.294635833	0.293168827	0.526387372	0.144420601	0.361784408	0.005737502	0.472323766	0.089826546	3.077426828	0.003131941	-0.164064684	0.028563951	-0.083218627	0.413512156	0.887531834	0.699056592	-0.621333428	0.801570395	0.229283987	0.183592671	0.12800983	0.249968308	0.359320838	0.551108034	1.55849372	0.178674383	0.257133484	0.026948355	0.003853671	0.195395392	0.893856692	0.985741591	0.847568885
Potra2n10c20849	5	green	-0.052721963	-0.050803119	-0.40822887	0.793961565	0.801310204	0.047659699	-1.472999169	0.21112689	-0.14696616	-0.114883245	0.013578182	0.473724371	0.568271746	0.950969131	-0.715898589	0.711080954	-0.330448636	-0.614564527	0.059917124	0.09919095	0.000648092	0.785951447	-2.879931865	0.005966417	0.166153914	-0.292090137	-0.072238049	0.407507184	0.139304022	0.737293758	-0.580308082	0.842560317	0.028037633	-0.06770875	-0.082965613	0.889591585	0.737200813	0.699930113	-0.339988523	1.100797756	-0.193454027	-0.087086641	0.026533258	0.333631168	0.665795732	0.902053235	-0.745747675
Potra2n10c20850	2	blue	-0.147663551	0.030858285	-0.039396211	0.462327634	0.878561427	0.854979581	-0.447039521	0.982269788	-0.094435072	0.066596292	-0.0380042	0.646326007	0.741372178	0.86331227	-0.17596721	1.290479555	-0.275978565	-0.153633218	-0.025609704	0.172351148	0.444220181	0.907661112	-1.316173047	0.282173952	0.17806016	0.109952253	-0.283884325	0.374229878	0.585097521	0.17883414	0.047772847	1.442845915	0.242324743	-0.165293509	-0.062643566	0.223289714	0.409974272	0.771210247	0.062285786	1.425502872	0.147659017	-0.225905515	0.129003264	0.46234153	0.257206702	0.547996038	0.117114789
Potra2n10c20852	10	purple	-0.100231254	-0.103506307	-0.44544337	0.618887075	0.607413881	0.029154304	-1.88732993	0.088673945	-0.048124729	-0.18914336	0.130434323	0.815407804	0.344720679	0.553047186	-0.341812947	1.098737498	-0.178733261	-0.006431054	0.37772927	0.382331977	0.974603048	0.07556673	0.521855775	0.902656128	-0.099515139	-0.183409883	-0.411330399	0.621407556	0.359807741	0.045833875	-2.00772217	0.067009235	-0.379915664	0.102219092	0.398781778	0.050620005	0.611912646	0.053572849	0.284848802	1.163639972	-0.281127111	0.061280063	0.275467756	0.155464389	0.761403141	0.192626757	0.108871416
Potra2n10c20853	9	magenta	-0.227280777	-0.188284296	-0.46266445	0.254243903	0.346956745	0.022814476	-2.573748578	0.015090502	-0.147357588	-0.129586658	0.253593546	0.472534283	0.519435977	0.242977031	-0.110136632	1.368451525	-0.092174413	-0.160734461	0.254762441	0.654269011	0.423184937	0.240737775	-0.040293932	1.451788188	-0.006766288	-0.114853995	-0.315591581	0.973279625	0.568370911	0.133035721	-1.237382763	0.323917522	-0.397733744	-0.051361425	0.405951508	0.039924346	0.799170315	0.049036152	-0.197099307	1.265624738	-0.260791646	-0.003752857	0.299799429	0.188891949	0.985177998	0.154652202	0.05611229
Potra2n10c20854	2	blue	-0.028916427	-0.223717191	-0.515498188	0.886152811	0.261967296	0.009932896	-2.284503083	0.033512972	-0.339087494	0.13282537	0.159793603	0.090150328	0.508959608	0.466425675	-0.18646605	1.27811895	0.039643825	0.147090571	0.061844194	0.847524335	0.464085695	0.779230083	0.703738454	0.722393502	-0.288983712	0.245029139	-0.266632876	0.143754287	0.218006342	0.207868497	-0.876582489	0.571070181	-0.104999618	-0.232973241	0.200901981	0.602212266	0.242218075	0.346541055	-0.437797691	0.992299417	0.184252974	-0.205810454	0.273416247	0.357565179	0.303058284	0.196095837	0.695044639
Potra2n10c20856	10	purple	-0.18440662	-0.34024818	-0.572611769	0.357157383	0.082464018	0.003452672	-3.325483549	0.00132398	0.015058471	-0.283363464	0.040155659	0.941797323	0.152064201	0.855650888	-0.692118845	0.733294047	-0.09604012	-0.025404477	0.223491393	0.640709298	0.899906712	0.30531821	0.255619007	1.197367561	-0.167244148	-0.354376565	-0.449895007	0.404393058	0.069733804	0.027394537	-2.868957079	0.006177415	-0.405795197	-0.00037311	0.32018843	0.035718309	0.998526313	0.127174033	-0.345344313	1.094753305	-0.209681188	0.027558674	0.346062764	0.293853318	0.891466603	0.097622658	0.44266005
Potra2n10c20858	1	turquoise	0.058184723	0.650540577	0.647207917	0.773136474	0.000238964	0.000629906	4.495420275	1.04E-05	0.206299764	0.405140495	0.115910225	0.311958186	0.03604608	0.598424885	2.140732527	0.048443421	0.326030132	0.039155535	0.056565995	0.104068597	0.846250442	0.797674754	1.219992048	0.333701834	0.060841002	0.295779584	0.460920703	0.763064401	0.134148849	0.023400696	2.405875927	0.024200615	0.008861339	0.120817006	-0.041593099	0.965010566	0.548317451	0.846983143	0.263362126	1.188407219	0.012401772	0.104912807	-0.297187353	0.951045116	0.602514138	0.158453403	-0.490042394
Potra2n10c20861	16	lightcyan	-0.113150121	0.229349227	-0.323423297	0.574160797	0.249829861	0.123162632	-0.562422716	0.860742068	0.025774884	0.239883726	-0.031037742	0.900536732	0.228131765	0.88819841	0.697019843	0.728685564	0.017579872	-0.190024425	0.459177865	0.932072311	0.342436333	0.027518186	0.807430132	0.629128069	0.016452244	0.285316416	0.130408135	0.935085315	0.149138641	0.543609031	1.249813789	0.317051366	-0.138328096	0.003756886	0.150726424	0.491401324	0.985162086	0.482043748	0.020252746	1.475762627	-0.055216905	0.021866234	-0.157515153	0.784432333	0.913792164	0.462292572	-0.52656158
Potra2n10c20862	0	grey	0.039536364	-0.259740943	-0.593292951	0.844772829	0.19074434	0.002244128	-2.502044046	0.018521784	-0.028811047	-0.21742049	0.198241393	0.88888784	0.275982295	0.364534226	-0.187796601	1.27655415	-0.053579656	-0.114225496	0.153501999	0.794899437	0.570503542	0.484378427	-0.073513618	1.412096112	0.092077204	0.037966726	-0.346426452	0.647829047	0.850866251	0.097247391	-0.602401614	0.820360254	-0.088310237	-0.03783734	0.041841471	0.661373458	0.851368912	0.846080002	-0.251501254	1.202139889	-0.185360475	0.032649766	-0.11318615	0.354631888	0.871567185	0.598476317	-0.75489075
Potra2n10c20865	0	grey	0.003002524	-0.052273581	-0.173453278	0.988141227	0.795677233	0.417622354	-0.616882147	0.805968695	-0.20110398	-0.156895003	0.290894306	0.324568143	0.434489416	0.17810325	-0.240840521	1.214518083	-0.28697557	-0.27739254	-0.167073244	0.155191776	0.161262615	0.446088958	-2.103665039	0.053111514	0.268800527	-0.094864747	0.268843188	0.175180525	0.6378759	0.203981339	1.267199493	0.30762595	0.118041762	-0.314874983	-0.113446816	0.557609627	0.109661773	0.597628747	-0.907120573	0.546514559	-0.187096228	-0.21464439	-0.387954712	0.350063417	0.282310797	0.061033116	-2.28458464
Potra2n10c20868	26	darkorange	0.006625852	-0.110628547	-0.313316217	0.973834026	0.582777031	0.13600801	-1.179529678	0.357280989	0.11733579	-0.421916275	0.026035284	0.56810105	0.028371333	0.906133156	-0.896788805	0.554747435	0.075306239	-0.076638958	-0.067297879	0.714646504	0.703987201	0.760292531	-0.186593057	1.277969566	-0.087996608	0.115075632	-0.223542549	0.662505915	0.567619701	0.293704381	-0.536763325	0.887146662	-0.12112607	0.220878156	0.046427007	0.547287094	0.268228078	0.829440775	0.422733371	1.008734708	-0.021695004	0.230632727	0.05441924	0.914464796	0.247116308	0.800613207	0.762851421
Potra2n10c20871	8	pink	0.065353307	0.465433424	0.531924064	0.746041431	0.014425193	0.007465396	3.249876958	0.001731824	-0.10968246	0.308345407	0.126879143	0.593769795	0.1176294	0.564008837	0.946081336	0.516160654	-0.26070521	-0.358936066	-0.046277075	0.198322977	0.06596673	0.833923471	-1.961781863	0.074681829	0.029595364	-0.051278731	0.316822028	0.883497468	0.799487176	0.131448013	0.825828161	0.613352365	0.091564244	-0.156182657	-0.180191568	0.64966713	0.436604609	0.399475341	-0.682863021	0.742040104	-0.064132489	-0.078972716	-0.033649612	0.750635948	0.695391222	0.875960288	-0.504997302
Potra2n10c20872	2	blue	-0.015689136	-0.600447123	-0.540066891	0.938090452	0.000928404	0.006446041	-3.684572345	0.00034363	-0.200498366	-0.322236617	-0.112853989	0.326057861	0.101166873	0.608168737	-1.839325317	0.098801027	-0.192207103	0.456323802	0.090846998	0.346869681	0.016735826	0.680160251	1.112714399	0.398746664	0.122311704	-0.158278592	-0.15377632	0.543342786	0.430396993	0.473118008	-0.525682749	0.898662978	-0.014688339	0.000735239	0.03739287	0.942032859	0.997096003	0.862283647	0.061025427	1.427008439	0.083184549	-0.072351966	-0.113895411	0.679970919	0.719869753	0.596171306	-0.278312811
Potra2n10c20875	2	blue	-0.013195246	-0.548631169	-0.503789879	0.947917004	0.003044542	0.012075434	-3.318794501	0.001356104	-0.361901144	-0.474023997	-0.228872242	0.069258534	0.012494376	0.293513032	-3.17602712	0.002239605	-0.289981494	0.253098837	-0.225786914	0.150720602	0.202744942	0.300246825	-0.705402287	0.720839882	-0.080799214	-0.161455715	-0.514168169	0.688689116	0.421079548	0.010159173	-2.243132731	0.037332385	-0.093317665	0.1371686	-0.068775386	0.643392456	0.495075501	0.749483114	-0.058226576	1.430352228	0.137754527	-0.00276762	0.001296203	0.493217111	0.989068946	0.995203896	0.395728179
Potra2n10c20876	6	red	0.149577162	-0.069912145	0.044067183	0.456481502	0.728960288	0.837995286	0.35231929	1.086898235	-0.063648135	-0.237513652	-0.407857911	0.757401412	0.23289977	0.05337175	-2.024971942	0.064305368	0.02180721	0.178501806	0.148458416	0.915789484	0.373026719	0.499016339	0.978268624	0.491912226	-0.160479977	0.04621957	-0.200848306	0.423929172	0.818929737	0.346672613	-0.88518153	0.564088098	0.306709849	0.234817808	-0.046497214	0.119690262	0.238403232	0.829186554	1.479581864	0.208477304	0.422967241	0.246911183	0.226222092	0.027938413	0.2143797	0.28780375	2.653997505
Potra2n10c20878	2	blue	-0.00292247	-0.423474089	-0.513195306	0.988457388	0.027731548	0.010327372	-2.848610561	0.006586589	-0.382440165	-0.486007866	-0.303070074	0.053831534	0.01016347	0.159802575	-3.499808115	0.00069839	-0.339523526	-0.128131468	-0.041510736	0.089711065	0.524176878	0.850831853	-1.481819673	0.207582425	-0.078999905	-0.374731121	-0.610071817	0.695291289	0.05412142	0.001548288	-3.285744244	0.0015257	0.002802587	0.160111441	0.204969727	0.988930848	0.425008221	0.336657167	1.037339663	0.449366381	0.140782619	0.226351763	0.263384388	0.483669087	0.256242872	0.213671569	1.804522241
Potra2n10c20879	11	greenyellow	-0.08202284	-0.072469108	-0.245279567	0.684211934	0.719434215	0.247997579	-1.124923374	0.390932259	-0.313855907	-0.187231804	-0.230170736	0.118428581	0.349708066	0.290707343	-2.085748811	0.055502074	-0.486531795	-0.296802631	-0.017876784	0.011722772	0.132744213	0.93547448	-2.43400376	0.02239926	0.01464425	-0.271055442	-0.230750421	0.942206569	0.171449183	0.278002181	-1.396581191	0.243809324	0.0414405	-0.057090667	-0.096574677	0.837392587	0.777295461	0.653494807	-0.307632091	1.137543448	0.040736405	-0.028241561	0.122036031	0.84012006	0.888793427	0.569989671	0.368243453
Potra2n10c20880	0	grey	-0.155892835	-0.14716717	0.053499923	0.437466778	0.463850466	0.803917053	-0.736649152	0.692003604	-0.110012461	-0.183055681	0.145653069	0.59265282	0.360752361	0.507251374	-0.45876493	0.969604472	-0.167457394	0.051304694	0.106799164	0.413544535	0.79938769	0.627662944	-0.046264527	1.444649119	0.162744265	0.200728704	0.090603511	0.417332583	0.315413073	0.673727749	1.307477303	0.286575987	-0.228880893	0.327001299	-0.156909791	0.25082485	0.095937185	0.464036565	-0.121133778	1.355377612	-0.150682586	0.165625769	-0.217320331	0.453122266	0.409020577	0.307695068	-0.553797801
Potra2n10c20883	15	midnightblue	0.043667794	0.038673344	0.129522564	0.828776869	0.848122064	0.54637252	0.590564458	0.832218427	0.272901679	0.053227752	-0.278006472	0.177381018	0.792027362	0.198995469	0.190334236	1.273570841	0.069508123	0.032509718	0.142753867	0.735814804	0.872113624	0.515830817	0.67108543	0.753249162	-0.025585142	-0.104154669	0.216283046	0.899198447	0.605153145	0.310066612	0.219458058	1.239439873	-0.136469341	0.157550028	0.004084771	0.49729793	0.43254934	0.984886625	0.07326317	1.412395049	-0.014244008	0.147492197	-0.136005941	0.943783632	0.462853028	0.526291962	0.017177663
Potra2n10c20884	5	green	-0.024967159	-0.230136625	-0.32138726	0.901621445	0.248162852	0.125676552	-1.650844148	0.148155604	-0.120290503	-0.29755763	0.12141078	0.558326044	0.13171448	0.581055893	-0.904837708	0.548327058	-0.441293856	-0.09064035	-0.20481802	0.024022923	0.652982759	0.348508546	-2.152259852	0.047065341	0.201573975	0.130696712	-0.245087736	0.313336821	0.515833522	0.248379421	0.291942168	1.155496263	-0.196656097	-0.070389464	-0.315827946	0.32553517	0.727178984	0.13272966	-1.664260028	0.144090715	-0.343088266	-0.241317551	-0.234062	0.079772849	0.225279168	0.270969735	-2.38872268
Potra2n10c20885	2	blue	-0.122522256	-0.590317776	-0.682812589	0.542643726	0.001189503	0.000236339	-4.572608043	7.23E-06	-0.195953464	-0.155995827	-0.17353734	0.337369983	0.437160291	0.428430687	-1.479361015	0.20856578	-0.246307673	0.277903307	-0.108720408	0.225146957	0.160460691	0.621450348	-0.176173071	1.290236965	0.178188106	-0.083887573	-0.37329567	0.373881089	0.67740901	0.072378082	-0.785007771	0.648673519	-0.104829813	-0.34241863	0.0134212	0.602802795	0.080401255	0.950369509	-1.297465573	0.291706564	-0.05223477	-0.136356541	0.196593505	0.795825782	0.497656905	0.357195	-0.007620827
Potra2n10c20886	0	grey	-0.010399042	-0.250634787	0.352191029	0.958943531	0.207325252	0.091441499	0.227105152	1.230512967	0.188817723	0.314813903	-0.261084384	0.355599948	0.109734401	0.228860605	0.774143076	0.65826928	0.060758148	0.158916878	0.049255188	0.768114036	0.428516153	0.823394266	0.765159429	0.666264923	0.130220133	-0.134674041	0.273734536	0.517378671	0.503026618	0.195554843	0.747584182	0.682066513	0.129104267	-0.172970515	0.156072122	0.521005265	0.38825728	0.466455424	0.296517629	1.150252208	0.092831027	-0.174225345	-0.032138695	0.645131538	0.384771286	0.881490683	-0.326436972
Potra2n10c20891	8	pink	0.033894612	0.418737665	0.190488288	0.86671261	0.029713773	0.372615961	1.90806013	0.084575167	0.064301536	0.598442587	-0.032739365	0.754985337	0.000975705	0.882109406	2.089401309	0.05500742	0.120094488	-0.044863833	-0.005166939	0.558972136	0.824158196	0.981332847	0.198057529	1.26450008	0.196323458	0.06081218	0.336026106	0.326370573	0.763173489	0.108408561	1.696695531	0.134631357	-0.146888508	-0.45607837	-0.197338798	0.464706512	0.016802061	0.355338471	-2.389907525	0.025278923	-0.246371592	-0.456772666	-0.110277054	0.215415273	0.016615247	0.607969571	-2.449821756
Potra2n10c20892	3	brown	0.021197234	0.321140579	-0.010854082	0.916420485	0.102399452	0.959854165	0.992858586	0.481168312	-0.014120982	0.209921327	-0.00717955	0.94541535	0.293288108	0.974063712	0.556196634	0.86711466	-0.099052418	0.133574917	-0.283399675	0.630220065	0.506549927	0.190059916	-0.664073711	0.759964702	0.221659925	0.470463051	0.266154338	0.266494544	0.013266914	0.208716608	2.863369739	0.006287417	0.274005313	0.021777614	-0.543919102	0.166652635	0.914140279	0.00600597	-0.776488102	0.656191265	0.148800633	0.134647141	-0.024172918	0.458849103	0.503112701	0.910730806	0.758357898
Potra2n10c20894	9	magenta	-0.02971601	-0.601306156	-0.709885903	0.883025744	0.000908751	0.000102121	-4.494532562	1.05E-05	-0.211666525	-0.489739679	0.043807422	0.299255366	0.009516512	0.842676057	-2.038378905	0.062268081	-0.290645945	0.151201973	0.124049884	0.149744793	0.451548453	0.572800883	-0.076708542	1.408283113	-0.21945803	-0.322067666	-0.541653803	0.271395698	0.101356145	0.006261599	-3.25042422	0.001728495	-0.237862622	0.026688674	0.289462245	0.232193597	0.894873912	0.170078952	0.183935084	1.281096572	0.006372186	0.017083684	0.144302937	0.974835454	0.932599347	0.501117284	0.461237319
Potra2n10c20895	1	turquoise	0.153589216	0.496874033	0.588769464	0.444352245	0.008375301	0.002471888	3.850636148	0.000176717	0.1375494	0.497849447	0.143793762	0.502813686	0.008228592	0.512745516	2.352072508	0.028003703	0.332216364	0.123554271	0.067236586	0.097288098	0.539223389	0.760504648	1.513367743	0.195279411	-0.029264269	0.346161884	0.429296724	0.884792238	0.076936411	0.036309055	2.200905717	0.041614049	0.203924079	0.102832988	-0.160224743	0.307608719	0.609765377	0.45452834	0.457292494	0.971191236	0.196847535	0.099712257	-0.254402092	0.325054978	0.62071335	0.230279336	0.160177436
Potra2n10c20897	1	turquoise	0.176994816	0.111640017	0.006188397	0.377141407	0.579314034	0.977104999	0.856762487	0.587364242	0.240649973	0.028546726	0.302634596	0.236321269	0.887599232	0.160433442	1.603284978	0.163307627	0.29774995	0.562487759	-0.026796602	0.13959246	0.002257958	0.903400613	2.63486717	0.012625532	0.015049098	0.402638152	-0.075052364	0.940611572	0.037321085	0.727431659	1.071867467	0.425669347	-0.252461995	0.187906495	0.004807921	0.203922051	0.347942865	0.9822114	-0.182916852	1.28229489	-0.204652545	0.088174359	-0.037709344	0.305846461	0.661864	0.861129056	-0.446208147
Potra2n10c20899	7	black	0.264632298	0.125447163	0.325711279	0.182226892	0.532976387	0.120381421	2.06197245	0.058815538	0.033497392	0.093634331	-0.182410347	0.870952495	0.642261779	0.40481818	-0.122201082	1.354109654	0.309167148	0.20433997	0.192613239	0.124329895	0.30660185	0.378581242	2.018387727	0.065326345	0.225282852	0.053233729	0.096419508	0.258555501	0.792004514	0.654017676	1.077422163	0.421937561	0.061531615	0.222221052	-0.076003108	0.760451819	0.265254741	0.724109376	0.624016864	0.798924765	-0.01360627	0.203011054	-0.140379528	0.946296917	0.309826333	0.512947205	0.172341549
Potra2n10c20902	1	turquoise	0.217168512	0.277601944	0.013254116	0.276552935	0.1609335	0.950986643	1.49591062	0.202015423	0.00284114	0.038906082	-0.016420443	0.989009869	0.847218593	0.940721713	0.076956569	1.407987144	-0.077693002	-0.181089201	0.087421319	0.705991029	0.366023265	0.691634248	-0.516894714	0.907844487	0.311613886	0.13145788	-0.106195636	0.113589466	0.51337036	0.621392455	1.023519533	0.459093404	0.009856532	-0.059357822	0.108469585	0.961083775	0.768683792	0.613899125	0.151798567	1.319018719	-0.195380798	-0.165767697	0.187902542	0.3287451	0.408613576	0.379260992	-0.539387359
Potra2n10c20903	13	salmon	0.029095307	0.290340455	0.10591021	0.885453088	0.141798204	0.622335622	1.234860207	0.325323803	-0.054522768	0.245833973	0.12878014	0.791366719	0.216450421	0.558135461	0.912755361	0.54205683	-0.30166934	-0.557089629	0.204215642	0.134208306	0.002540657	0.349958876	-2.147257606	0.047659168	0.002151519	-0.097949	0.241453453	0.991502213	0.626934353	0.255685765	0.38957653	1.045274565	-0.141551436	-0.168030222	-0.045938599	0.481259976	0.402156044	0.831209776	-1.025581694	0.4576332	-0.226080199	-0.115497531	-0.102397107	0.256829129	0.566190969	0.633991247	-1.277285683
Potra2n10c20904	13	salmon	0.040562925	-0.112648186	0.053321531	0.840792352	0.575871389	0.804558535	-0.064881539	1.422402479	-0.124129661	0.114099092	-0.144864555	0.545740636	0.570932891	0.509577882	-0.408086438	1.024815325	-0.010165967	-0.331831273	0.093415235	0.96068962	0.09084574	0.671602793	-0.776474936	0.656202921	0.09996846	-0.330694874	0.239255658	0.619811534	0.092024895	0.260170876	-0.041647394	1.450169687	0.154805657	-0.043571707	0.058694986	0.440709121	0.829148165	0.785291416	0.483776814	0.942816408	0.049825619	0.107308982	0.072189231	0.80506015	0.594205465	0.737465191	0.65075506
Potra2n10c20906	2	blue	0.21462683	-0.170207733	-0.061130182	0.28235112	0.395995776	0.776599158	-0.032564796	1.461032466	-0.383443963	0.006617868	0.033847466	0.053152956	0.973865545	0.878147676	-1.034251443	0.451527946	-0.357723834	-0.036216676	-0.173425928	0.072774818	0.857669893	0.428731807	-1.62672581	0.155693017	0.271792199	-0.230604208	0.083466353	0.17024222	0.247176391	0.698201686	0.353486774	1.085585313	-0.001130968	0.105088818	-0.075310682	0.995532996	0.601902156	0.726528518	0.096895502	1.384214071	0.008692745	0.17997081	0.063560537	0.96567588	0.369040976	0.767950036	0.722701212
Potra2n10c20907	2	blue	-0.368916409	-0.497903046	-0.342782429	0.058270991	0.008220593	0.101056183	-3.662724682	0.00037432	-0.353238825	-0.503959747	-0.216678575	0.076700574	0.007357774	0.320677141	-3.227586895	0.001872587	-0.257427077	0.238476011	0.065941316	0.204228515	0.230955807	0.764991139	0.131784519	1.342732097	0.13903008	-0.383071417	-0.11735172	0.489183597	0.048577541	0.58499301	-1.080549085	0.419846612	-0.077697758	-0.309579969	0.071275765	0.700082826	0.116091199	0.740675195	-0.955397211	0.509065296	-0.101206572	-0.148754176	-0.291920923	0.615461047	0.458990953	0.166316273	-1.539992542
Potra2n10c20908	2	blue	-0.071889576	-0.2961624	-0.216400073	0.721589761	0.133621988	0.309798495	-1.684661148	0.13808095	-0.191910746	-0.260854239	-0.270390866	0.347627892	0.188781992	0.212090779	-2.054083192	0.059951461	-0.360208763	0.003076295	-0.227269102	0.070667027	0.987849882	0.297000108	-1.669775509	0.142445681	0.022606848	-0.167156032	-0.150718169	0.910883526	0.404644254	0.482068021	-0.833117563	0.607167644	-0.157418221	-0.02088529	0.040762573	0.432939352	0.917646322	0.850004491	-0.408090361	1.024811004	-0.099126489	0.031877317	0.071716523	0.622777222	0.87458183	0.739125802	-0.000500017
Potra2n10c20910	1	turquoise	0.291106311	0.092602925	0.149926042	0.140702541	0.645947325	0.484400139	1.542549723	0.184410097	-0.016722903	0.027618065	-0.110243685	0.935376633	0.89123407	0.616542309	-0.260424876	1.191804085	0.204816211	0.452464515	0.099823103	0.315527457	0.017802578	0.650424704	2.260750721	0.035662047	0.037864814	0.299445924	0.311642848	0.851262171	0.129164514	0.138224125	1.874073067	0.091380532	0.15625876	0.103916098	-0.213858272	0.43637837	0.605984594	0.315654016	0.167662665	1.300273004	0.136492438	0.030345431	-0.417054498	0.497224441	0.880565358	0.042608361	-0.718564392
Potra2n10c20912	2	blue	-0.18416262	-0.548990643	-0.508639591	0.357805118	0.00302151	0.011145946	-3.837611284	0.000186355	-0.118694556	-0.30698423	-0.335815526	0.563596369	0.119342692	0.117209518	-2.17736501	0.044180016	-0.118163309	0.026714751	-0.122158054	0.56535568	0.894771756	0.578713221	-0.58346982	0.839365602	0.140188887	-0.301609589	-0.253605364	0.485533759	0.126287135	0.231792489	-1.193327095	0.349111942	-0.072168319	-0.042998976	-0.00302478	0.720552727	0.831362036	0.988808237	-0.341089916	1.099553838	-0.025438049	-0.07883542	0.170587034	0.899775095	0.695895921	0.425476124	0.165012039
Potra2n10c20913	0	grey	-0.215172903	0.370697587	-0.196126472	0.281098923	0.056974384	0.358361273	-0.045482101	1.445584563	-0.003529712	0.173648914	0.076044785	0.986346545	0.386370411	0.730199639	0.698014133	0.727752534	0.116271062	-0.134857524	0.243888087	0.571642138	0.502439637	0.262092796	0.597210057	0.825550719	0.14943397	0.371922783	0.027343083	0.456917602	0.056095655	0.899078446	1.636414507	0.152629298	0.223513416	0.147455892	-0.062835846	0.262413486	0.462964385	0.770526299	0.91471626	0.540510909	0.034456786	-0.142781937	-0.192537137	0.864521813	0.477416956	0.367398655	-0.843487134
Potra2n10c20914	8	pink	-0.133476983	-0.094566608	-0.018206469	0.50686445	0.638937549	0.932707919	-0.710745152	0.715863261	0.2744686	0.039046822	0.31047807	0.174806901	0.84667234	0.149335783	1.758998771	0.117866576	0.247484522	-0.442061938	-0.279852201	0.222867764	0.020959081	0.195906015	-1.416481077	0.234952051	-0.051506553	-0.366670538	0.45843482	0.798614295	0.059938518	0.024257355	0.082374915	1.401522875	0.059936065	-0.011897714	-0.272362694	0.766491603	0.953032638	0.197893821	-0.617776069	0.80508444	-0.126728987	-0.089413389	-0.354333068	0.528765664	0.657395971	0.089351477	-1.629639733
Potra2n10c20915	1	turquoise	0.060494215	0.630690774	0.694694323	0.764377251	0.000420769	0.000165334	4.63912947	5.25E-06	-0.076476992	0.492892068	0.176108152	0.71039646	0.008997181	0.421514179	1.812594162	0.104841658	0.001695893	0.016203552	-0.097873476	0.993439801	0.936064577	0.656841534	-0.20820407	1.252604446	-0.052928411	0.330211301	0.455886728	0.793171936	0.092530146	0.025161486	2.170041095	0.045005599	-0.125070233	0.047781243	-0.123877529	0.534217602	0.812916443	0.564138688	-0.562103287	0.861068474	0.102124327	0.011260177	-0.116156979	0.612244391	0.955546859	0.588846754	0.012364737
Potra2n10c20916	1	turquoise	0.127325878	0.250392643	0.576768863	0.526810351	0.207779133	0.003173363	2.888895326	0.005798966	0.255904376	0.344685332	0.106756405	0.207011952	0.078289238	0.627801492	2.061287728	0.058913397	0.188767974	0.225585286	0.156741044	0.355729048	0.257899801	0.475092943	1.621147245	0.157479095	0.126756455	0.257936443	0.23955611	0.52867561	0.193954881	0.259554766	1.791272864	0.109874278	0.063973269	-0.075229486	0.041288974	0.751235783	0.709196064	0.848089271	0.079222241	1.405283781	-0.080765376	-0.117622777	-0.041386848	0.688813076	0.559018713	0.847733264	-0.686925401
Potra2n10c20917	3	brown	0.090315837	0.220259481	0.26834214	0.654148885	0.269605102	0.204858162	1.652769106	0.147566796	0.10420873	0.165653608	0.314159222	0.612426861	0.408940727	0.144319041	1.638744213	0.151899813	0.036484092	-0.305385472	-0.128097223	0.859553708	0.12137837	0.560242245	-1.148167984	0.376348835	0.157705404	0.358971644	0.151472891	0.432089833	0.065937967	0.479851321	1.95702614	0.075516593	-0.228330519	-0.063509584	-0.297504186	0.251997447	0.752983449	0.157988864	-1.685305721	0.137894404	-0.334561402	-0.150372762	-0.354871479	0.088059516	0.454062458	0.088831811	-2.446557084
Potra2n10c20918	4	yellow	-0.083009039	-0.198549555	-0.27948745	0.680611044	0.320804758	0.185951619	-1.598598277	0.164864839	-0.237405474	0.042321153	-0.266030707	0.242892097	0.833983761	0.21984203	-1.283498536	0.298976208	-0.163353055	-0.190156477	0.351900128	0.425246051	0.342094744	0.099619837	-0.049300446	1.441019796	-0.257440494	0.12576824	-0.207413505	0.194843749	0.531920174	0.330801195	-0.965223297	0.50164947	0.112778655	-0.243994027	0.075466002	0.575426535	0.220018506	0.725985652	-0.187141962	1.277323992	0.202739488	-0.261845303	-0.019729685	0.310487838	0.187046889	0.927092066	-0.233859133
Potra2n10c20920	9	magenta	-0.028372233	-0.590826498	-0.51344043	0.88828204	0.001175017	0.010284777	-3.578342972	0.000518669	-0.067858378	-0.386766586	0.13794137	0.741873085	0.046269082	0.530224362	-1.002699907	0.474008513	-0.170775413	0.101434746	0.296366663	0.404216773	0.614660664	0.169707423	0.614382824	0.808443575	-0.191602566	-0.378974945	-0.462037495	0.338367439	0.051241734	0.023023868	-3.065178506	0.003263102	-0.146416848	-0.054184706	0.50325854	0.466157323	0.78837114	0.012181037	0.917019326	0.53869877	0.016709242	-0.022389469	0.246399204	0.934073444	0.911737131	0.24577655	0.664866309
Potra2n10c20921	0	grey	-0.068683059	-0.09275146	0.044767713	0.733553413	0.645416056	0.835453917	-0.345793139	1.094247273	-0.427935406	-0.058944131	0.074019432	0.029192767	0.770253209	0.7371353	-1.26778649	0.307311312	-0.317243651	-0.14366929	-0.050224881	0.114294485	0.474655447	0.819972147	-1.479983996	0.208316277	0.06107953	0.452861944	0.147487496	0.762161764	0.017690207	0.491615053	1.98845908	0.07014141	-0.153245387	0.252074813	0.221163321	0.445384894	0.204639977	0.299006452	0.90678667	0.546779431	0.02521874	0.253874619	-0.10158144	0.900634937	0.201317308	0.636709686	0.54603617
Potra2n10c20922	5	green	-0.151875352	0.215163333	-0.460023762	0.449512351	0.281120836	0.023706931	-1.157668261	0.370499162	0.530567716	-0.067973472	0.332841917	0.005296768	0.73620925	0.12069397	2.390376053	0.025246694	0.172957205	-0.420860158	-0.344478936	0.39814802	0.028811819	0.107475282	-1.751490554	0.11979217	-0.436184941	0.045972081	-0.127168294	0.02293558	0.819883631	0.553750502	-1.563028417	0.177068866	0.042640511	0.135784369	-0.086067334	0.832748313	0.499479775	0.689247328	0.283929443	1.164696679	0.00681873	0.133515501	0.083045798	0.973072604	0.506740735	0.699653237	0.632833623
Potra2n10c20924	8	pink	0.036895094	0.631539568	0.504038153	0.855031212	0.000411038	0.012026349	3.756368508	0.000258595	0.068668058	0.270867125	0.218504453	0.738897839	0.171758647	0.316515763	1.584048219	0.16977412	-0.136395555	-0.336632491	-0.095723633	0.506437706	0.085989368	0.663944604	-1.653442482	0.147361265	0.234105361	0.218792565	0.526353861	0.239871933	0.272888269	0.008237329	2.914976741	0.005335726	-0.163381847	-0.018426473	-0.289532809	0.415485408	0.927314886	0.169970143	-1.336246715	0.27220297	-0.330638738	-0.026867547	-0.072826222	0.092083441	0.894173215	0.735229261	-1.266872334
Potra2n10c20926	3	brown	0.17401742	0.619519232	0.604981933	0.385347669	0.000568967	0.001736544	4.496396591	1.04E-05	0.097635208	0.449310549	0.226706362	0.635146455	0.018715305	0.298230213	2.28416466	0.033542783	0.250607818	-0.22670291	-0.125566886	0.216894022	0.255486105	0.568079239	-0.275736154	1.174126087	0.12827859	0.228520542	0.429974528	0.52369662	0.25159219	0.035983143	2.289220351	0.033099829	-0.043009806	0.051542097	-0.114574749	0.831320163	0.798478133	0.593967078	-0.286952429	1.161223118	-0.123843828	0.007906336	-0.191553609	0.538265557	0.968779528	0.369897862	-0.861744587
Potra2n10c20927	1	turquoise	0.116047223	0.374090595	0.612454296	0.564331905	0.054566843	0.001466347	3.401880508	0.001003858	0.236380731	0.422440208	-0.00301306	0.244992155	0.028154839	0.989113788	1.9744406	0.072497498	0.332031834	0.32710615	0.045654855	0.097485447	0.09582443	0.836126898	2.077289433	0.056662281	0.165695662	0.329757439	0.458363682	0.408820119	0.093006252	0.024282237	2.812757622	0.007367799	0.085348817	0.126736573	-0.153265112	0.672095269	0.528740793	0.474608168	0.196476283	1.266356091	-0.018219583	0.116517907	-0.195957804	0.928128896	0.562742243	0.358783015	-0.252317765
Potra2n10c20928	2	blue	0.234344448	-0.222600328	-0.374994315	0.239378394	0.26441885	0.070986893	-1.031788364	0.453256907	-0.218580917	-0.623005569	-0.221490208	0.283373	0.000518473	0.309782006	-3.331308016	0.001296584	-0.369361582	-0.21298911	-0.045130533	0.063305096	0.286127815	0.837984572	-1.840425742	0.098558636	-0.116769254	-0.281637483	-0.60624872	0.561894192	0.154683686	0.001687954	-3.077874925	0.003127236	0.016559186	0.28560785	0.131113506	0.934664244	0.148705549	0.541412506	1.252981907	0.315318437	0.210301292	0.390628578	0.153286119	0.292395189	0.043949908	0.474546885	2.225586135
Potra2n10c20929	7	black	0.155664962	0.329250876	0.002487881	0.438145306	0.093539819	0.990794687	1.447020368	0.221836829	0.187587024	-0.092015133	0.133854785	0.358801753	0.64805136	0.542593212	0.626840779	0.796145415	0.299159279	0.251517226	0.213259512	0.13763882	0.205676902	0.328558148	2.187854875	0.043020263	-0.026594131	0.295793294	-0.06154881	0.895244295	0.134129954	0.775107479	0.636505115	0.786670873	-0.056876348	0.549080588	-0.075468547	0.778110891	0.00301577	0.725976757	1.412186283	0.236842678	0.139437289	0.309221107	-0.4388688	0.487899451	0.116536785	0.031917429	0.05299772
Potra2n10c20930	11	greenyellow	0.131332498	-0.164402558	-0.137811969	0.513775705	0.412537703	0.520761458	-0.473195404	0.954110664	-0.233165606	-0.110876451	-0.222373386	0.251658269	0.581927436	0.307807113	-1.591583909	0.167217342	-0.325977021	-0.457882739	-0.262837363	0.104128292	0.016320117	0.225636948	-3.096899808	0.002933339	0.08178073	-0.495898416	-0.013699297	0.685096983	0.008524229	0.949342403	-1.370457269	0.255816309	0.2094052	-0.143886278	-0.171007907	0.294503752	0.473981422	0.424317899	-0.272376533	1.177998772	0.169113608	0.077786516	0.111131826	0.399084387	0.699755862	0.605173719	1.020123912
Potra2n10c20931	2	blue	0.022126214	-0.408686123	-0.494993521	0.912771008	0.034299394	0.013924013	-2.658572805	0.011770859	-0.273911622	-0.361402151	-0.272420768	0.175718891	0.063995893	0.208545332	-2.627091544	0.012917724	-0.374173304	-0.247019703	-0.219109242	0.059680519	0.214171839	0.315144655	-2.42973316	0.022664914	0.079687665	-0.420643968	-0.304836919	0.692765111	0.028902665	0.147504188	-1.916706228	0.082912895	0.19164471	0.105493309	-0.130198392	0.338259181	0.600496759	0.544262963	0.511235438	0.91377931	0.209104318	0.14586665	0.055894894	0.295213885	0.467852694	0.795316951	1.188296242
Potra2n10c20932	14	cyan	0.047829911	0.059572968	0.201420846	0.812729211	0.767867941	0.345270842	0.863366246	0.581904198	0.189681802	0.125782805	0.064355017	0.35336206	0.531872284	0.77049563	1.078618028	0.421137062	0.4384433	0.272860499	-0.311425398	0.025058562	0.168502753	0.148033134	1.286108606	0.297607742	-0.196355716	0.40956072	0.114401605	0.326289502	0.033879147	0.594528545	0.992852281	0.481172921	-0.158397261	0.118240287	-0.123276253	0.430046973	0.556942537	0.56604616	-0.453742123	0.975021668	0.007291697	0.111016614	-0.317395557	0.971205578	0.581447322	0.130712643	-0.547400948
Potra2n10c20934	0	grey	0.424492188	-0.067273261	0.421055612	0.027319762	0.738832899	0.040461712	2.329490698	0.029749628	-0.385948946	-0.386912368	-0.414062707	0.051488704	0.046179818	0.049504414	-3.494990855	0.000711117	-0.194849065	-0.044057635	-0.036988927	0.340154003	0.827270822	0.866931859	-0.783428286	0.650063477	0.08387062	-0.339409306	0.434937332	0.677470748	0.083271966	0.033666879	0.484286758	0.942273558	0.222451639	0.098343838	-0.380976969	0.264746346	0.625539128	0.066248915	-0.148564323	1.32284614	0.162029992	0.291984391	0.00899394	0.419407328	0.139453858	0.966730151	1.364400627
Potra2n10c20936	10	purple	-0.068155344	-0.301874743	-0.515060425	0.735528258	0.125937766	0.010006908	-2.638975556	0.012473547	0.174796934	-0.450963153	0.090970803	0.393070909	0.018232386	0.679746841	-0.661814008	0.762135641	0.059248763	0.231733214	0.433495535	0.773725692	0.24480516	0.038785565	2.077248638	0.056667925	-0.402008025	-0.06924881	-0.414588846	0.037647759	0.731438064	0.043975136	-2.62471355	0.013008284	-0.23840559	0.125495175	0.345168684	0.23109769	0.532818382	0.098549774	0.637218553	0.785973741	0.074434414	0.082879623	0.166815158	0.712140001	0.681083192	0.435932459	0.911073925
Potra2n10c20937	2	blue	0.015012723	-0.550038978	-0.418337803	0.940754871	0.002955189	0.041910324	-2.948828174	0.004784719	-0.167837227	-0.310271071	-0.175949664	0.41247073	0.115236625	0.421938812	-1.875864603	0.091010811	-0.033155063	-0.068388058	0.105598436	0.872260645	0.734657179	0.631558144	-0.011106332	1.486707917	-0.159477884	-0.220898339	-0.121785224	0.42686675	0.268183233	0.570788635	-1.44414298	0.223048141	0.195812902	-0.23367009	0.055951613	0.327655345	0.24077218	0.795113555	0.03709153	1.455618038	0.279438036	0.076288571	-0.083098605	0.158068134	0.70528089	0.699470916	0.823809304
Potra2n10c20939	4	yellow	-0.078278665	-0.167871122	-0.149744208	0.697943852	0.402608248	0.484936281	-1.124248815	0.391361229	-0.350016879	-0.105879778	-0.198419101	0.079618984	0.599155282	0.364095671	-1.872508337	0.091704464	-0.307962682	-0.037929811	-0.033051334	0.125879897	0.85100966	0.880993761	-1.09729268	0.408770205	0.237889783	-0.567630048	-0.269496297	0.232138695	0.002014222	0.202842228	-1.90726188	0.084730026	0.035391308	-0.22839188	-0.027693014	0.860882144	0.251866537	0.897793427	-0.643950757	0.77941105	0.052006963	-0.216078997	0.156533356	0.796697845	0.279028979	0.465122757	-0.056080548
Potra2n10c20940	21	darkred	-0.017419781	-0.288163766	0.188228741	0.931276388	0.144945816	0.37841899	-0.390517091	1.04423133	-0.441434593	0.033327836	-0.011616646	0.023972705	0.868922313	0.958045681	-1.275197477	0.303359031	0.117091895	0.440138215	0.010412628	0.568911331	0.0215901	0.962390917	1.723969992	0.127069891	0.121175828	0.101817698	0.013959926	0.547121296	0.613318324	0.948379881	0.684282393	0.740695294	0.079365539	-0.224990122	-0.020138563	0.693947901	0.259191193	0.925585161	-0.48574653	0.940720334	0.154806816	-0.162223089	0.075061889	0.440705658	0.418845881	0.727398351	0.181690753
Potra2n10c20941	8	pink	0.070622134	0.331495402	0.181896514	0.726311182	0.091193055	0.394954756	1.6968366	0.134591336	0.195466883	0.414577612	0.348322535	0.338594884	0.031547622	0.103351999	2.795311875	0.00777745	-0.006511761	-0.395217858	-0.156253212	0.974814301	0.041314752	0.47648561	-1.64181199	0.15094346	0.214566262	-0.036618816	0.475257454	0.282490225	0.856105606	0.018923899	1.923029112	0.081714591	-0.032761769	-0.250677224	-0.172527784	0.871130213	0.207245777	0.420149565	-1.30593555	0.287361714	-0.34563091	-0.173608643	-0.340259671	0.077420819	0.386482271	0.103756974	-2.506572306
Potra2n10c20943	10	purple	-0.1255356	-0.011236744	-0.342328605	0.532685366	0.955639279	0.101538152	-1.362774618	0.259430329	0.206573382	-0.080647111	0.492943368	0.311302621	0.689246373	0.016851562	1.788043101	0.110653581	0.191577782	0.410253159	0.521480171	0.348480934	0.033549365	0.01071318	3.33724765	0.001269188	-0.146338409	0.045523862	-0.048981392	0.466398829	0.821611838	0.820202146	-0.426738976	1.004354188	-0.284809256	0.186970997	0.312798725	0.149894471	0.350391844	0.136690605	0.577044476	0.845864117	-0.150126146	0.1833037	0.016845896	0.454811573	0.360090767	0.937726776	0.144146996
Potra2n10c20945	4	yellow	-0.073906046	-0.199904428	-0.388469317	0.714098637	0.317445902	0.060661359	-1.908963711	0.08440016	0.090566294	-0.419054954	0.00693836	0.659941714	0.029577512	0.974934746	-1.013843257	0.465986326	-0.29075673	-0.158647118	0.049548627	0.149582534	0.42931051	0.822358368	-1.177485694	0.358502556	-0.213468725	-0.37453908	0.009923145	0.28501849	0.054254666	0.963295042	-1.735475323	0.123984973	-0.180264567	0.085586193	-0.102093713	0.368246942	0.671233501	0.635001857	-0.555893845	0.867425139	-0.050493416	0.000572036	0.054200423	0.802497843	0.997740612	0.801399294	0.00268474
Potra2n10c20946	2	blue	-0.065066581	-0.526842303	-0.415974694	0.747119762	0.004751669	0.043202755	-3.078199686	0.00312383	-0.297151299	-0.436123832	-0.228433625	0.140428334	0.022956902	0.294464553	-2.831206916	0.006955907	-0.444243352	-0.315144928	-0.232071916	0.022988156	0.109341222	0.286629673	-2.917781791	0.005287964	0.007561325	-0.498627402	-0.072461332	0.970141292	0.008113134	0.736509821	-1.755174601	0.11884417	0.093663023	-0.000140006	0.088212237	0.64215937	0.999447011	0.681893376	0.51027493	0.914788296	0.166294592	0.049721434	0.087738199	0.407104601	0.80546008	0.68351626	0.866411678
Potra2n10c20947	3	brown	0.070588805	0.376125449	0.39902879	0.72643547	0.053161647	0.053411321	2.490051518	0.019158687	0.150369583	0.492763836	0.022946012	0.463428457	0.009017833	0.917231521	2.047270377	0.060947317	-0.028178518	-0.126982337	-0.200054298	0.891312903	0.527935311	0.36007464	-0.984807508	0.487077948	0.05425662	0.140361785	0.596750857	0.788096557	0.48499038	0.002082293	2.428006819	0.022773087	0.306557265	-0.084622889	-0.175186434	0.119883867	0.674733165	0.412912176	0.190130294	1.273810548	0.143420586	0.022531354	-0.192266432	0.475428602	0.911179966	0.368085556	-0.045274491
Potra2n10c20949	5	green	0.057252608	-0.308352293	0.123221239	0.776679473	0.117620778	0.56622083	-0.419231582	1.01257034	0.163195646	-0.147691348	-0.3853193	0.425698396	0.462242432	0.069412977	-1.03868407	0.448427538	-0.040671278	-0.011548495	-0.495033921	0.843619753	0.954409783	0.016321931	-1.584304679	0.169686602	0.295672853	-0.131317987	0.061544889	0.134296008	0.513822627	0.775121448	0.665389811	0.758701801	-0.043137813	-0.024304049	-0.335793841	0.830825251	0.904222334	0.108668124	-1.140807669	0.380924953	-0.189592493	-0.025376565	0.133630323	0.34355507	0.900016143	0.533608908	-0.263230818
Potra2n10c20951	3	brown	0.043417844	0.612040946	0.615237443	0.829742793	0.000691959	0.00137535	4.123769175	5.59E-05	0.416257213	0.436446732	0.244466744	0.034413701	0.022844419	0.260926865	3.264118555	0.001647078	0.282494594	0.02767081	0.085701998	0.162030703	0.891027565	0.697417961	1.128552524	0.388629972	-0.01474112	0.152157283	0.372027224	0.941824905	0.448661327	0.073430395	1.458341604	0.217119612	-0.001709624	-0.001536256	0.052480698	0.993247509	0.993932246	0.807583754	0.132879036	1.34143357	-0.088956386	-0.094112311	-0.175196188	0.659042628	0.640556595	0.41288575	-1.00933975
Potra2n10c20952	0	grey	0.149589486	-0.216522102	0.219176145	0.45644398	0.278020273	0.303480056	0.403314638	1.030075162	-0.085412186	-0.267662167	0.269132455	0.67824537	0.177085677	0.214308869	-0.30409708	1.141580897	0.206422851	0.237519139	0.418428965	0.311663176	0.232888656	0.046916122	2.470809793	0.020221125	0.042513278	-0.375067936	0.203254355	0.833240469	0.053888343	0.340804457	-0.457280453	0.971204216	-0.062272935	0.051356547	0.305957662	0.757650265	0.799189007	0.145946371	0.824331966	0.614626441	0.027316138	0.088915144	-0.266666149	0.892416294	0.659191308	0.207809615	-0.403792089
Potra2n10c20953	1	turquoise	-0.312381698	0.269034068	0.340496857	0.112655487	0.174791453	0.103500803	0.823691486	0.615172318	0.107252901	0.007808233	0.271209628	0.602020862	0.969166734	0.210655901	1.063035252	0.431648948	0.307627797	-0.076445947	-0.117429779	0.126313343	0.704699731	0.593604836	0.365980522	1.071569415	-0.094637422	-0.037570456	-0.002679799	0.638685322	0.85240593	0.990084611	-0.389779301	1.045049627	-0.271655538	0.179244989	0.251249665	0.170465647	0.371007177	0.236304782	0.413964237	1.018350447	-0.191203155	-0.078690702	-0.18651013	0.33939447	0.696428042	0.382867199	-1.297518501
Potra2n10c20958	24	darkgrey	0.233720763	-0.078798852	0.52287215	0.24066726	0.696030369	0.008752694	2.030870401	0.063402215	-0.05169725	-0.359080733	-0.220154851	0.801962282	0.065849836	0.312782714	-1.823449588	0.102352988	-0.01276803	-0.096700064	-0.098921424	0.950638603	0.631355911	0.653389462	-0.578719681	0.844167501	0.222249038	-0.084637839	0.250913522	0.265193004	0.674678802	0.236953332	1.101851988	0.405789037	0.046724233	0.515558044	-0.077598778	0.816985399	0.005917008	0.718544342	1.570647399	0.17439686	0.064316347	0.528750101	0.149372566	0.749943469	0.004575326	0.486033008	2.292063494
Potra2n10c20960	3	brown	0.110744713	0.387855761	0.489942732	0.582378847	0.045605451	0.015086315	2.953934504	0.004706259	0.374603672	0.374887342	0.16564672	0.059364349	0.054013217	0.450036859	2.693740446	0.010598274	0.483650682	-0.227149457	-0.119575101	0.012305443	0.254525846	0.586828043	0.507419403	0.917790861	-0.030637199	0.016889401	0.406603869	0.879425212	0.933364171	0.048638732	1.128894519	0.3884135	-0.034170453	-0.066040875	-0.060151719	0.865637534	0.743457501	0.780088648	-0.452690003	0.976157969	-0.137056785	-0.05135178	-0.20503898	0.495430543	0.799207271	0.336490371	-1.109756463
Potra2n10c20961	17	grey60	0.050547686	-0.411550347	-0.221300137	0.802289702	0.0329385	0.29869996	-1.726206733	0.126465341	-0.054036121	-0.170349958	-0.061547821	0.793189108	0.395595286	0.780262812	-0.812631907	0.624643699	0.269751465	0.364380357	-0.278977826	0.182635818	0.061676938	0.197365494	1.126659495	0.389829711	-0.182207389	0.050118329	-0.049781741	0.363020596	0.803936792	0.817312173	-0.522047689	0.902455691	0.192291614	-0.136184631	-0.031163433	0.336600058	0.498204238	0.885063296	0.082088516	1.401864488	0.309292897	-0.145701371	0.098225851	0.116447545	0.468362608	0.647940721	0.766316074
Potra2n10c20963	2	blue	-0.019075635	-0.476271311	-0.32766599	0.924761217	0.012026338	0.118041766	-2.472141439	0.020145955	-0.205888078	-0.597599795	-0.431156745	0.312946152	0.000996209	0.039969199	-3.801454512	0.000215774	-0.332250134	0.014224584	-0.302851588	0.097252015	0.94386017	0.160118873	-1.762957702	0.116861436	0.056846024	-0.121211531	-0.526803086	0.778226282	0.547002343	0.008172711	-1.773468831	0.114226578	0.037056946	0.13548706	-0.108236316	0.854401921	0.50042828	0.614666109	0.206302542	1.25483189	0.079124775	0.210941768	0.175888428	0.694832396	0.290893956	0.411012736	1.328422524
Potra2n10c20965	0	grey	0.10441316	-0.20108664	-0.281994841	0.604252814	0.314532837	0.181869299	-1.070901277	0.426320732	0.177623398	0.004126296	-0.222850525	0.385342676	0.983703275	0.306743391	-0.079976707	1.404383672	0.308479505	0.198168463	0.131521828	0.125213092	0.321753431	0.549713544	1.831618595	0.100512397	0.003812077	0.172382457	-0.026868806	0.984944132	0.38989713	0.900820487	0.440870165	0.98896049	0.260065809	-0.056483597	0.245305568	0.190170265	0.779605796	0.247945854	1.283282635	0.299089611	0.231709479	-0.238055411	0.028816428	0.244854855	0.231804083	0.893669708	0.058667979
Potra2n10c20967	4	yellow	0.379314266	-0.329719186	-0.367114994	0.051016786	0.093046464	0.077615654	-0.87900455	0.569098213	-0.300351737	0.050363153	-0.068653798	0.136001281	0.8029975	0.755604326	-0.912965083	0.541891359	-0.330126025	0.26038644	0.103271909	0.099541198	0.189604847	0.639132436	0.073529999	1.41207656	0.417469611	0.306254255	-0.371600551	0.030263409	0.120269023	0.073786968	1.140025386	0.381413588	-0.14158371	-0.21163412	0.194525757	0.481158976	0.289276612	0.362375433	-0.498212931	0.927500954	-0.270683269	0.00863028	-0.088784018	0.172061161	0.965922387	0.679937686	-1.017513864
Potra2n10c20968	1	turquoise	0.121920753	0.10574814	0.263525003	0.544641914	0.599612069	0.213418149	1.391001627	0.2463374	0.263534345	0.326588744	0.160364869	0.193321144	0.096381804	0.464812742	2.170003029	0.045009925	0.084934541	0.48046314	0.091057744	0.679950843	0.011192245	0.679456579	1.993859969	0.06925104	-0.011397852	0.276803411	0.199062764	0.955003881	0.16219109	0.351065808	1.333918405	0.273345899	0.051863496	0.041699827	0.111104126	0.797247174	0.836388485	0.605264237	0.572416995	0.850559258	0.030387308	0.108657936	0.06227243	0.8804017	0.589549755	0.772530863	0.571512353
Potra2n10c20969	13	salmon	-0.041887702	0.330684535	0.31729208	0.835661197	0.092035675	0.1308451	1.760830706	0.117400592	0.170740643	0.469903326	0.193234395	0.404313905	0.013391871	0.377015967	2.477552087	0.019843065	-0.404188971	-0.212401672	0.081512959	0.040567041	0.287490256	0.7115775	-1.618880252	0.158209546	-0.297195594	0.112080344	0.243398806	0.132207529	0.577809314	0.251757759	0.112921655	1.365139002	-0.212980816	-0.159220474	-0.171982382	0.286147023	0.427623126	0.421642774	-1.558360121	0.178721857	0.059633619	0.114088976	0.069165812	0.767637993	0.570967257	0.748105751	0.690740098
Potra2n10c20970	0	grey	-0.029989032	0.171275001	-0.447771385	0.881958379	0.392996076	0.028223083	-0.892263376	0.558377669	0.043850772	-0.243743279	0.171811867	0.831560027	0.220507812	0.433106972	-0.134845795	1.339100696	0.062756484	-0.331574864	-0.139771084	0.760702043	0.091110795	0.524729747	-1.189265308	0.351502923	0.162231729	-0.19427976	0.032217418	0.418820769	0.331531847	0.881202397	-0.008285007	1.490084394	0.252059443	-0.157490153	0.133818585	0.204668512	0.432726482	0.533027319	0.649776655	0.773754751	0.117379564	-0.073934513	0.457204922	0.559837401	0.713993063	0.024690431	1.463734411
Potra2n10c20971	24	darkgrey	0.105822665	-0.29054605	0.449168124	0.599353447	0.14150347	0.027675911	0.752774988	0.677377709	0.043215659	-0.157722494	-0.227324272	0.833966115	0.432039308	0.29687968	-0.948967126	0.513955998	0.300775231	0.047356949	-0.207648169	0.13542312	0.814549197	0.34174195	0.457181584	0.971310801	-0.214291268	-0.067529172	0.159913005	0.283122353	0.737873684	0.455418117	-0.386785909	1.048372065	0.352169318	-0.347587602	0.006816216	0.071615926	0.075647194	0.974782964	0.03352995	1.459877974	0.215860583	-0.32193651	-0.009111858	0.279527047	0.101503258	0.966294194	-0.355196466
Potra2n10c20972	3	brown	0.040974086	0.640606992	0.649805106	0.839199145	0.000318737	0.000588899	4.408582291	1.56E-05	0.343611784	0.547652894	0.153399035	0.085670566	0.003107985	0.484675085	3.197593848	0.00207869	0.257890364	-0.104979055	-0.096762533	0.203386726	0.602283765	0.660508544	0.185290197	1.27950214	0.095258591	0.318344633	0.584685606	0.636474527	0.105594453	0.002694094	3.04104369	0.003536394	-0.162165968	-0.127649302	-0.225742779	0.419011921	0.525752318	0.288853745	-1.464843505	0.214445429	-0.324211814	-0.083228458	-0.103542146	0.098973658	0.679810811	0.630182828	-1.493167648
Potra2n10c20973	4	yellow	-0.180243311	-0.321690179	-0.316352843	0.368304365	0.101779991	0.132051806	-2.37600203	0.02625205	0.120253414	-0.282698266	-0.006917126	0.558448268	0.153069978	0.975011431	-0.515444796	0.909363354	0.156335623	-0.134182328	0.000633142	0.445665587	0.504601331	0.997712388	0.057814073	1.430845092	-0.086445688	-0.526447517	0.335221908	0.66811661	0.004788871	0.109309225	-0.995266634	0.479409901	-0.027248259	-0.002353286	-0.172361778	0.892682113	0.990705336	0.420603753	-0.556936109	0.866356624	0.075906893	0.146774625	-0.128338937	0.706691023	0.465056598	0.55007619	0.296860318
Potra2n10c20974	4	yellow	0.028476868	-0.309332591	-0.525408092	0.887872582	0.116398224	0.00837476	-2.4218624	0.023161794	0.039092165	-0.439733379	-0.03938286	0.849622233	0.02172485	0.858401424	-1.355884057	0.262704091	-0.168656062	0.067157464	0.084617721	0.410161116	0.739267061	0.701073834	-0.063059976	1.424578118	0.028426718	-0.305807604	-0.090357655	0.888068826	0.120838417	0.67456566	-1.07524083	0.423400379	0.131181508	-0.21265518	0.000203008	0.514264044	0.286901793	0.999248841	-0.241962749	1.213213542	0.073164635	-0.093864379	-0.0526955	0.716849993	0.641440867	0.806810663	-0.20300933
Potra2n10c20975	11	greenyellow	0.110327068	-0.229245413	-0.131805415	0.583810964	0.250050193	0.539261916	-0.712978175	0.713788894	0.232277745	-0.160467552	-0.298744458	0.253519782	0.423965526	0.166146457	-0.613337663	0.809479643	-0.116646554	0.008379653	0.238796379	0.570392201	0.966911475	0.272495618	0.336988898	1.104187904	-0.032561303	-0.570173835	-0.002725981	0.871912344	0.001902262	0.989913744	-1.971392513	0.073018495	0.240516255	-0.173646215	0.14726741	0.226870387	0.386377906	0.492268848	0.603501856	0.819262321	0.171898688	0.015638111	0.291270111	0.39124912	0.938291417	0.167306541	1.358630106
Potra2n10c20976	2	blue	0.009126403	-0.44919019	-0.458613715	0.963964606	0.018750882	0.024194875	-2.711900355	0.010034805	-0.253899878	-0.416604722	-0.192607316	0.210715214	0.030642973	0.378596187	-2.530726877	0.017073967	-0.276244476	-0.140842558	-0.167400401	0.171921193	0.483481048	0.445186134	-1.658581198	0.14580032	-0.078889795	-0.527464159	-0.386258145	0.695696024	0.004693566	0.062271172	-3.024880382	0.003730972	0.036193584	-0.166250825	0.112154734	0.857759736	0.407229827	0.601834981	-0.074894059	1.410448505	0.085453594	-0.037770434	0.162311459	0.671714838	0.851628862	0.448595848	0.581664232
Potra2n10c20977	4	yellow	0.036216825	-0.181281504	-0.005829703	0.857669313	0.365505841	0.978431737	-0.440355315	0.989519675	-0.066306423	0.16695715	-0.092148443	0.747585964	0.405211535	0.675818938	0.054204466	1.435158394	-0.437612986	-0.32166758	-0.17075206	0.02536693	0.101805408	0.435992706	-2.746294443	0.009040896	0.139556961	-0.332666548	-0.242413366	0.48752239	0.089986335	0.253742615	-1.262584788	0.310107656	0.081335825	-0.090584112	0.141046993	0.686724417	0.653184791	0.510925152	0.357624206	1.080936842	-0.04362083	-0.04250335	0.226011228	0.828958339	0.833278875	0.288265379	0.374021055
Potra2n10c20978	1	turquoise	0.064541397	0.545472785	0.560247545	0.749096101	0.003253444	0.004409206	3.667714153	0.000367093	0.328759728	0.309505527	0.050395096	0.101034782	0.116183528	0.819371772	2.022931724	0.064620281	0.36506502	0.201555994	-0.002803956	0.066683348	0.313380901	0.989869245	1.664988521	0.143872569	-0.024269999	0.360483514	0.283772897	0.904355911	0.064724642	0.179012153	1.809650334	0.105525043	0.127309146	0.179002009	-0.021388639	0.526865113	0.371666754	0.920979617	0.833947232	0.60646608	0.128575357	-0.02898173	-0.181337384	0.522728518	0.885897358	0.396434083	-0.207010857
Potra2n10c20981	7	black	0.166592921	0.009843641	0.576717136	0.406251601	0.961134634	0.003176717	2.294452971	0.03264674	0.068171415	0.199599014	-0.101600923	0.74072237	0.318201155	0.644594187	0.507408708	0.917802115	-0.115922651	0.292982108	-0.001212196	0.572803017	0.13804478	0.995620218	0.538727959	0.885111868	0.235732366	0.272828826	0.091703088	0.23652663	0.168554144	0.669984857	1.75062885	0.120014794	-0.123400763	0.19664384	-0.034789598	0.539731507	0.325565929	0.871791322	0.122852487	1.353335866	-0.006646015	0.083843952	-0.188696377	0.973754427	0.67756787	0.377213769	-0.293769485
Potra2n10c20983	3	brown	0.14640785	0.132470956	0.167545312	0.466185024	0.510100955	0.433897659	1.268407101	0.306978911	0.153074772	0.162668476	0.239338499	0.455328862	0.417552459	0.271375749	1.555937846	0.179584309	0.23936482	-0.393724485	-0.447413573	0.238909769	0.042158086	0.032300764	-1.784875061	0.111422377	-0.016734342	0.111841373	0.290211001	0.933974626	0.57862573	0.168926857	1.085047356	0.416851023	-0.092207648	0.007316873	-0.070279366	0.647361948	0.971106201	0.744181423	-0.436448127	0.993767441	-0.081653455	-0.075003257	-0.240546615	0.685562405	0.710033317	0.257530283	-1.117584679
Potra2n10c20986	0	grey	0.188640861	-0.26521162	-0.154239064	0.346027591	0.181235932	0.471771187	-0.654229253	0.769446176	-0.011376905	-0.049182473	0.412950352	0.956011299	0.807529729	0.050181207	0.987643533	0.484990887	0.005105683	0.04516371	0.148381889	0.980251441	0.823001067	0.499240105	0.540407761	0.883373785	-0.183263144	-0.261220274	0.076023235	0.360198903	0.188139866	0.724039097	-1.100778252	0.406489769	0.362350463	0.066565912	0.18345493	0.063250286	0.741486195	0.390847972	1.79070979	0.110009817	0.275181074	-0.062465477	-0.330167453	0.164767469	0.756923106	0.11509628	-0.294055509
Potra2n10c20987	3	brown	-0.12673606	0.176177677	0.158996039	0.528742475	0.379383461	0.458040646	0.580357391	0.842510449	-0.400449993	0.509083023	0.217885219	0.042640864	0.006688645	0.317923372	1.006971439	0.470922749	-0.289121403	0.088900518	-0.333932237	0.151990452	0.659244038	0.119407734	-1.503177993	0.199189726	0.315487481	0.044427031	0.34185329	0.108935454	0.825844316	0.102044766	2.035793469	0.062656648	0.042493304	-0.101706696	-0.135958613	0.833317738	0.61370729	0.526437265	-0.542350838	0.88136526	0.042861338	-0.130938462	-0.084117657	0.831894259	0.51505059	0.695955726	-0.484694834
Potra2n10c20988	3	brown	0.082330936	-0.033297689	-0.004175728	0.683086263	0.869039876	0.984550127	0.13074245	1.343968576	-0.036527262	-0.062324247	0.303345989	0.859389143	0.757456458	0.159403764	0.545142096	0.878483688	0.060083501	0.357474167	-0.092023544	0.77062088	0.067157002	0.676235143	1.00559203	0.471917789	0.429998588	0.213010055	0.322456937	0.025177532	0.286079312	0.124351217	2.85759482	0.006402976	0.447738642	-0.011504366	-0.281808096	0.019184333	0.954583815	0.182171193	0.573459792	0.849500124	-0.035383724	-0.012331574	-0.175401678	0.860911667	0.951321894	0.412329259	-0.61773974
Potra2n10c20990	2	blue	-0.188578452	-0.510904099	-0.462663502	0.346190111	0.00646351	0.022814791	-3.534852188	0.000612005	-0.147966524	-0.34059689	-0.296157397	0.470685955	0.082129923	0.170023334	-2.253487348	0.036342656	-0.292224322	-0.17557969	-0.232603373	0.147444892	0.381029072	0.285496232	-1.990392996	0.069821491	0.191195776	-0.308924699	-0.373880025	0.33941346	0.116905774	0.071897175	-1.427139222	0.230309654	0.078337803	-0.217938015	-0.059247452	0.697726224	0.274812652	0.783317204	-0.573412276	0.849548371	-0.018474859	-0.106436614	0.161152172	0.927124523	0.597224683	0.451886617	0.078477257
Potra2n10c20991	1	turquoise	0.143851473	0.335930008	0.569417116	0.474089502	0.086687355	0.003681186	3.178240078	0.00222258	0.160667459	0.405765554	0.098189097	0.432999549	0.035733098	0.65580112	1.961869777	0.074666471	0.232899565	0.150954385	-0.104998047	0.25221512	0.452298318	0.633509393	0.83135061	0.608663387	0.096228504	0.333554619	0.425867546	0.633028593	0.089079357	0.037993926	2.51154704	0.01803049	0.056712901	-0.13305914	-0.197298004	0.778732916	0.50820747	0.355439941	-0.763892686	0.667396795	-0.00909312	0.020644734	-0.164473394	0.96409594	0.918591755	0.442492896	-0.416124359
Potra2n10c20992	6	red	0.194532762	0.238386094	0.481080257	0.33089023	0.231136981	0.017317108	2.690528973	0.010700826	0.14905969	0.152729002	-0.239439586	0.46737722	0.446938203	0.271167253	0.223098507	1.23518826	0.346811579	0.319930313	0.026079708	0.082605356	0.103773475	0.905973679	2.049541563	0.060613782	-0.176373299	0.183946625	0.264843565	0.378846016	0.358379089	0.211051613	0.757307356	0.673298618	0.04512211	0.398276785	-0.03922298	0.823161567	0.039629178	0.855610725	1.241125922	0.321838853	0.219458619	0.160029923	-0.017932772	0.271394379	0.425247105	0.933717333	1.061401987
Potra2n10c20993	15	midnightblue	0.112430017	0.298848635	0.506382347	0.576615614	0.129967174	0.011570937	2.726462332	0.009602589	0.113313799	0.418003713	-0.039399979	0.581528602	0.030030913	0.858340475	1.502971276	0.199269677	0.268265721	0.31051299	0.02632639	0.185151252	0.114938581	0.905088189	1.774443491	0.113984732	-0.03341139	0.375246287	0.195343212	0.868596498	0.053765243	0.360322216	1.578260179	0.171758775	0.120315315	0.062396773	-0.030495276	0.549991903	0.757182552	0.887512172	0.446762084	0.982570276	0.208431093	-0.060112802	-0.021006073	0.296806708	0.76582192	0.922388816	0.380003039
Potra2n10c20995	2	blue	0.006406036	-0.364947534	-0.530763378	0.974701818	0.061242805	0.007621067	-2.68692274	0.010817045	-0.204618698	-0.474752612	-0.060364523	0.316004537	0.012341002	0.784389641	-2.237046011	0.037925	-0.051011279	-0.043424195	-0.195825107	0.80453987	0.829718247	0.370527511	-0.794724643	0.640160541	-0.27983396	0.01195881	-0.31399265	0.157455047	0.952791717	0.135119458	-1.675442002	0.140771312	0.230580011	0.05916382	-0.028679693	0.247227376	0.769419666	0.894171482	0.771119527	0.660954131	0.334381901	0.143310676	-0.090619073	0.088240695	0.475770488	0.673674724	1.174375691
Potra2n10c20996	1	turquoise	-0.016205966	0.346295508	0.637683331	0.93605507	0.076814872	0.000802111	3.038534442	0.003565979	0.155976035	0.28340321	0.142589343	0.4467258	0.152004256	0.516319763	1.665779642	0.143635969	0.204834007	0.339093963	0.022396932	0.315484493	0.083577234	0.919205744	1.666158424	0.143522797	-0.064792619	0.095732274	0.508793504	0.748150525	0.634790683	0.011117443	1.609368946	0.161303537	0.139924061	-0.011825848	-0.090596249	0.486366647	0.95331603	0.673752492	0.126443286	1.34907156	0.229880823	-0.022154653	-0.157822627	0.24870361	0.912659316	0.46140807	0.180729952
Potra2n10c21000	3	brown	-0.058539757	0.255053925	0.344775717	0.771788136	0.199160294	0.098959322	1.557250603	0.179116498	0.301117945	0.457932943	0.010682214	0.134956543	0.016306872	0.9614179	2.335247774	0.029295721	0.203897745	0.048969025	0.177606862	0.317749714	0.808349735	0.417510233	1.201322222	0.344439351	0.167451688	0.108299836	0.334658847	0.403801762	0.590784143	0.109943092	1.744418644	0.121629174	-0.054391987	-0.291001174	0.02973664	0.787579759	0.140852591	0.890293872	-0.941663396	0.519547501	-0.263530101	-0.345935092	0.019837102	0.184122654	0.07714303	0.926696161	-1.766997085
Potra2n10c21002	12	tan	0.00361597	0.230988551	-0.108537306	0.985718582	0.246367474	0.613676535	0.394416225	1.03991065	0.010784857	0.254111624	0.27103208	0.958298443	0.200882535	0.210966499	1.515952188	0.194297164	-0.207347153	-0.540962018	-0.211153904	0.309453343	0.003572954	0.333468967	-2.910257721	0.005416963	0.11846912	0.01092692	0.046154074	0.556174061	0.956861274	0.830429231	0.500223683	0.925376376	0.064594262	-0.327317863	-0.07269985	0.748897091	0.095597063	0.73567268	-0.991472142	0.482182633	-0.192009617	-0.323706915	-0.076935521	0.337322695	0.099530868	0.72085584	-1.739325722
Potra2n10c21004	3	brown	0.097909282	0.239311732	0.688248477	0.627074775	0.229276455	0.000201106	3.275284511	0.001583334	0.280240799	0.441312334	0.007877383	0.165549745	0.021203149	0.971543723	2.203183053	0.041372774	0.210501156	0.123021962	-0.119600096	0.301985866	0.540986319	0.586749282	0.643410538	0.779936621	0.028610058	0.193524795	0.352232321	0.887351426	0.333450933	0.091400867	1.644927512	0.149977141	0.146667569	-0.056407722	-0.124649944	0.46538582	0.779894687	0.561692536	-0.075857965	1.409298149	0.00882054	0.047113594	-0.080275027	0.965171567	0.81548601	0.709241909	-0.056285204
Potra2n10c21005	4	yellow	-0.166343287	-0.318229556	-0.450460511	0.406965301	0.105727525	0.027177222	-2.750526832	0.008924928	-0.185521567	-0.312779852	-0.250222994	0.364213241	0.112173408	0.249509736	-2.141491278	0.048351662	-0.354908058	-0.311661811	0.082431393	0.075221052	0.113531003	0.708464976	-1.761538484	0.117220958	0.050415011	-0.424553297	-0.328961226	0.802798577	0.027295204	0.116509835	-2.087940984	0.055204738	0.097375984	-0.243470097	0.015668357	0.628961432	0.22104173	0.942072325	-0.392813622	1.041685714	0.02032836	-0.115078425	0.004440137	0.919835331	0.567610239	0.983571959	-0.262965988
Potra2n10c21006	3	brown	0.116127374	0.514384127	0.650504287	0.564061065	0.006051034	0.000578262	4.08025278	6.75E-05	0.142691636	0.530851223	0.06460735	0.486820297	0.004387576	0.769619307	2.284561062	0.033507867	0.174846045	-0.161646431	0.054777946	0.392935883	0.420523802	0.803947425	0.173985097	1.292815761	-0.083255899	0.068315898	0.508101836	0.679710752	0.73492725	0.011246006	1.47356322	0.210898846	0.075179619	-0.017809031	-0.135782032	0.709380589	0.929744429	0.526979566	-0.203965089	1.25757117	0.007580609	-0.005667869	-0.191409922	0.970065177	0.977616159	0.3702638	-0.519291856
Potra2n10c21007	1	turquoise	-0.146663886	0.525291485	0.474926459	0.465397148	0.004899233	0.019018754	2.656759709	0.011834348	0.385910504	0.040048596	-0.174064229	0.051513932	0.842786186	0.427008186	0.801534154	0.63423372	0.394292685	0.040930483	-0.081094217	0.046237868	0.839368071	0.712998077	1.082289249	0.418686032	-0.120912728	0.30492257	0.132863057	0.547998239	0.121972506	0.535982269	0.92032093	0.536107613	-0.022143764	0.354183273	-0.094221975	0.91270208	0.069897086	0.66143951	0.748882834	0.680891742	0.007610434	0.223559954	-0.059221099	0.969947452	0.262311541	0.783411347	0.517858397
Potra2n10c21009	1	turquoise	0.03572454	0.530113208	0.692266349	0.859584976	0.004452762	0.000178096	4.115253431	5.80E-05	0.293571987	0.173612523	-0.124689925	0.145501257	0.386471492	0.570806663	1.030196516	0.454376647	0.20315878	0.049475371	-0.051982978	0.319544614	0.806404823	0.813775821	0.588008746	0.834789634	-0.06706593	0.177558826	0.193300443	0.739610307	0.37559837	0.365465809	0.854295277	0.589412105	0.219024461	0.121969453	-0.051682232	0.272367552	0.544480005	0.810459018	0.856457135	0.587617459	0.120472035	-0.200874112	-0.126701088	0.549468577	0.315055304	0.555220043	-0.583359401
Potra2n10c21010	0	grey	0.249551354	0.327076424	0.151569034	0.20936132	0.095856386	0.479569312	2.129769127	0.049786018	-0.407047457	0.528307447	0.067824127	0.039036193	0.004615739	0.758472005	0.65446729	0.769216192	-0.065214924	0.007392656	-0.081767557	0.751611672	0.970807061	0.710714232	-0.380197377	1.055698359	-0.206943079	0.203788124	0.161000714	0.300346383	0.307938309	0.452317483	0.430310234	1.000454975	0.056379454	-0.20632761	-0.018751693	0.780002321	0.301818142	0.930697394	-0.492150733	0.933919184	0.232702545	-0.360055799	-0.080951354	0.242781284	0.06506613	0.706897359	-0.623569473
Potra2n10c21011	2	blue	-0.215668977	-0.059126311	-0.106588391	0.27996445	0.769561963	0.620095572	-1.093139749	0.411498669	-0.223991057	-0.2902522	-0.381013199	0.271325942	0.141924859	0.072855556	-2.568742956	0.01531022	0.357190841	-0.090214785	-0.042667007	0.073233124	0.654512175	0.846723903	0.682783802	0.7421152	-0.406294311	-0.025186672	-0.402296392	0.035470038	0.900760676	0.051309927	-2.472046697	0.020151295	0.089900284	-0.000959473	0.04951237	0.655643323	0.996210345	0.818284587	0.391642423	1.042983657	0.304644809	0.117451959	0.049205011	0.122330037	0.559593653	0.81939445	1.382245583
Potra2n10c21013	2	blue	-0.069208192	-0.419180411	-0.347629271	0.731589871	0.029523773	0.096013914	-2.471927857	0.020157995	0.082230568	-0.027062524	-0.079843534	0.68963433	0.89340952	0.717246481	-0.056729076	1.432141518	0.109912434	0.185848175	-0.364972711	0.592991293	0.353344715	0.086826169	-0.157347354	1.312456653	-0.102318891	0.156978156	0.026781746	0.611563356	0.434242868	0.901140308	0.233071362	1.223558989	0.55635412	-0.103449671	0.007569259	0.002581429	0.607611531	0.971998044	1.532336488	0.188159132	0.377032962	-0.074988123	-0.205560177	0.05254417	0.71008934	0.33523664	0.363290914
Potra2n10c21014	1	turquoise	0.322058971	0.168959098	0.27924547	0.101365893	0.399521649	0.186348894	2.233304855	0.038293271	0.320056131	0.006881924	0.284224023	0.110943943	0.972823137	0.188718656	1.731360588	0.125081207	0.066381869	0.494388586	0.045871146	0.747307937	0.008759077	0.835360825	1.87367368	0.091463124	0.030700223	0.097364915	0.331802074	0.879178963	0.629000612	0.113200765	1.304476714	0.288106641	0.074709588	0.223153009	0.121316337	0.711120646	0.263203848	0.572283636	1.201434375	0.344374123	0.146149286	0.110797968	0.119267175	0.466981385	0.582196349	0.578837407	1.070625983
Potra2n10c21016	0	grey	0.132923439	-0.059955078	-0.362182565	0.508644012	0.76641955	0.08199737	-0.814690582	0.622874168	0.163193069	-0.012996192	0.078422525	0.425705804	0.948701666	0.722083308	0.636138586	0.787029146	-0.260802352	0.072305109	0.277334612	0.198149779	0.720043991	0.200128196	0.207478581	1.253454178	0.133192051	-0.239575844	-0.097996489	0.507780081	0.228747432	0.648711149	-0.584742547	0.838081261	0.006691673	-0.12875529	0.12135	0.973574181	0.522141967	0.572176249	-0.024196805	1.47104344	-0.194945807	-0.031293145	0.043261995	0.329844364	0.876862824	0.840918272	-0.543194021
Potra2n10c21017	5	green	0.331997601	0.13882819	-0.140281913	0.090674116	0.489820893	0.513243248	1.017096368	0.463661382	-0.08311093	0.26908602	-0.112128407	0.686476258	0.174704985	0.610491613	0.262858518	1.188989445	-0.155963477	-0.228113259	0.236578724	0.44676285	0.252461315	0.277107135	-0.477045204	0.9499949	0.30082283	-0.058012173	-0.205093154	0.127327946	0.773792006	0.336359925	0.165077349	1.303324652	-0.494630653	-0.12626233	0.062766549	0.008721064	0.530296766	0.770772773	-1.761364234	0.117265162	-0.582723594	0.094381701	0.050083758	0.001424878	0.639596333	0.816222221	-1.515230569
Potra2n10c21018	1	turquoise	-0.111991098	0.555333694	0.635422232	0.578114151	0.002638923	0.000848486	3.514879523	0.00065993	0.146108754	0.39325458	0.096660796	0.476336589	0.042426257	0.660844737	1.872639815	0.091677209	0.179506945	0.109939083	-0.150590168	0.380241234	0.58514275	0.492802959	0.430460882	1.000290624	-0.048235819	0.398999841	0.273605055	0.811168006	0.039238864	0.195774798	1.840472723	0.098548298	-0.095550624	0.069829613	-0.093657457	0.635436203	0.729268429	0.663351125	-0.32913672	1.113078526	-0.03671543	0.00496822	-0.206847974	0.855729865	0.980378689	0.332150882	-0.660041209
Potra2n10c21019	1	turquoise	0.16777874	0.486934711	0.528768347	0.402870953	0.009999459	0.007894954	3.618296331	0.000444823	0.209606094	0.252710043	0.052933189	0.304093528	0.203463016	0.810431315	1.487617364	0.205277747	0.262256413	0.103840638	0.018442035	0.195569643	0.60624768	0.933438554	1.109162499	0.40104013	0.176637653	0.404442598	0.418112909	0.378120441	0.036398119	0.042031998	2.959739725	0.004618486	0.121520582	0.144981213	-0.060851932	0.545973177	0.470587781	0.777591058	0.609044945	0.813741973	-0.085175251	0.04875002	-0.143793633	0.672725635	0.809191298	0.502645313	-0.497748729
Potra2n10c21023	2	blue	-0.029270003	-0.583228656	-0.648116108	0.884769813	0.001408062	0.000615295	-4.101672967	6.15E-05	-0.138862891	-0.44082724	-0.085576215	0.498703917	0.021362327	0.697841735	-1.988461849	0.070140952	-0.087964608	0.145095467	0.040088655	0.669158014	0.470234389	0.855889303	0.278506852	1.170934959	0.157775685	-0.364329358	-0.304371798	0.431882073	0.061716091	0.148154155	-1.494276197	0.202655166	0.076366422	0.144555197	0.132794525	0.704993384	0.471906675	0.536194495	1.002865207	0.473888853	0.079159273	0.182588963	0.075044128	0.694705638	0.361999276	0.727460457	0.965661944
Potra2n10c21024	5	green	-0.154154517	-0.171237019	-0.375730266	0.442657219	0.393102609	0.070390517	-2.017697097	0.065434226	-0.231908296	-0.141728346	-0.04632201	0.254297013	0.480706492	0.833764392	-1.202641138	0.343672832	-0.273991178	-0.464918579	-0.186487474	0.175588423	0.014548334	0.394215282	-2.74819706	0.008988597	0.027170592	-0.283836515	-0.374855317	0.892986276	0.151351829	0.071099961	-1.831164287	0.100614038	0.038749468	-0.12969476	-0.017666041	0.847826538	0.519084618	0.934701153	-0.312445901	1.132052506	-0.034463863	-0.220062597	0.084828805	0.86449424	0.270044272	0.693506231	-0.5150866
Potra2n10c21025	2	blue	0.051807713	-0.090391888	-0.274790961	0.79746079	0.653875528	0.193766541	-0.875727701	0.571767123	-0.306283108	-0.275879633	-0.013594273	0.128064751	0.16365459	0.950911094	-1.748569016	0.120548319	-0.365905433	0.16079529	-0.125963414	0.066011868	0.423007152	0.566847905	-0.952039497	0.511615427	0.029009105	-0.03201672	-0.322548077	0.885790274	0.874037653	0.124238764	-0.914489378	0.540689635	-0.157467112	0.371792214	-0.243678387	0.432794661	0.056188794	0.25119647	-0.004533972	1.494573639	0.023510277	0.40267336	0.154797772	0.907336977	0.037302899	0.470147683	1.722640607
Potra2n10c21026	12	tan	-0.426720757	-0.151549642	0.22939852	0.026435646	0.450496593	0.280905963	-1.124427434	0.391247608	0.013134781	-0.148767863	0.564696156	0.949222509	0.458949159	0.004996074	1.296976736	0.291958787	-0.164250953	-0.384051923	0.285794586	0.422670796	0.047956338	0.186181187	-0.859587057	0.585025069	-0.100686854	-0.489711462	0.283943699	0.617285703	0.009521271	0.178739335	-1.047374329	0.44239045	-0.106709209	-0.192925983	0.101469267	0.596280545	0.33497786	0.637083892	-0.597488825	0.825271599	0.1716962	-0.006335326	-0.078492409	0.391815808	0.974980973	0.71543376	0.269317349
Potra2n10c21027	4	yellow	-0.023192429	-0.07363296	-0.5316607	0.908584542	0.715111646	0.007500484	-1.884290487	0.08928854	-0.297536608	-0.450386501	-0.076609028	0.13988993	0.018399717	0.728271043	-2.471498102	0.02018224	-0.54174018	-0.416019182	-0.112682914	0.004256706	0.030902111	0.608716088	-3.293620634	0.001483588	0.025102545	-0.042114112	-0.3086229	0.901090548	0.834784913	0.142288827	-0.913082222	0.541798949	-0.09380423	-0.036972102	-0.012051606	0.641655465	0.854731791	0.955428974	-0.411003372	1.021605094	-0.03359583	0.137216657	0.194100446	0.867877359	0.494922945	0.363446385	0.833986395
Potra2n10c21029	1	turquoise	0.018669604	0.140807239	0.370091254	0.926358375	0.483591844	0.075058863	1.515236077	0.194568945	0.031181257	0.192948511	-0.218054413	0.879809483	0.334920339	0.317538392	0.065956137	1.42111912	0.448812009	0.417284593	0.077252716	0.021457061	0.030344285	0.72607285	2.85439949	0.006467741	0.062888667	0.230397032	0.21234942	0.755325591	0.247613151	0.319161683	1.442970839	0.223543029	0.136076619	0.262926392	0.129297866	0.498548288	0.185166812	0.547074735	1.524639016	0.19102374	0.087255194	0.185582887	0.118781767	0.665185902	0.354044539	0.580394659	1.117726829
Potra2n10c21030	7	black	0.119994016	0.220293717	0.34342933	0.551065514	0.269528784	0.100372095	1.964002111	0.074294771	0.126444902	-0.02511341	0.121294149	0.538215139	0.901047943	0.581421895	0.609555278	0.813234666	0.430139514	0.241434513	0.151596586	0.028283004	0.225047533	0.489882986	2.416468667	0.023507812	0.027502018	0.515903349	0.096328637	0.891688437	0.005878065	0.654323955	1.988669757	0.070106499	-0.024472097	0.451973971	-0.007476535	0.903563113	0.017942085	0.972340944	1.31545655	0.282534766	-0.047342219	0.259428347	-0.099472639	0.814605895	0.19129786	0.643758895	0.359384809
Potra2n10c21031	3	brown	-0.048138751	0.539183144	0.495117937	0.811541285	0.003706115	0.013896337	3.071605685	0.003193662	0.386070618	0.595221622	0.075663627	0.051408919	0.001056094	0.731503342	3.331718955	0.001294671	0.305895957	0.005925787	-0.231061023	0.12857226	0.976597845	0.288793368	0.288349798	1.159618488	0.055952039	0.323324656	0.60879345	0.781630258	0.099954291	0.001593847	3.044346901	0.003497791	0.014904052	-0.017540724	-0.142742337	0.941182993	0.93080037	0.505806665	-0.396819427	1.037250936	-0.065964769	-0.138640366	-0.17214542	0.743743379	0.490414166	0.421196105	-1.064375792
Potra2n10c21032	3	brown	0.131781244	0.626737378	0.62422512	0.512325687	0.000468802	0.001113721	4.489354414	1.07E-05	0.294632291	0.544993858	0.157397671	0.143985015	0.003286166	0.473221671	3.0432005	0.003511145	0.31616601	-0.089451218	-0.049878558	0.11559784	0.657259736	0.821193985	0.534983471	0.888991931	0.056234667	0.24217778	0.439163445	0.780553686	0.223579266	0.031789291	2.151782681	0.047121712	0.00174337	0.04333418	-0.12728502	0.993114226	0.830066164	0.553383633	-0.21636319	1.243056986	-0.107738607	0.054359496	-0.119911842	0.592720969	0.787703794	0.576772058	-0.481441958
Potra2n10c21033	7	black	0.098007561	0.487704736	0.670147788	0.626727341	0.009864885	0.00033993	4.018830065	8.77E-05	0.1355962	0.20045962	-0.014489467	0.508955853	0.316075805	0.947682712	0.934183267	0.525314049	0.323936825	0.382698365	0.002299674	0.106440693	0.048815547	0.991691157	2.120534735	0.050941463	0.015712692	0.321667485	0.258090377	0.937997673	0.101805514	0.223359699	1.723192773	0.127280505	0.085384763	0.365935333	-0.084449587	0.671964742	0.060492387	0.69481205	1.125559305	0.390528152	0.178694507	0.278005062	-0.183649951	0.372502459	0.160301271	0.390335752	0.842632955
Potra2n10c21037	1	turquoise	0.215068029	0.096674582	0.430719199	0.281339133	0.631446254	0.035627756	2.158441177	0.046340321	0.107811909	0.049975407	0.030685257	0.600118125	0.804485249	0.889460498	0.531725824	0.892373856	0.130591008	0.399803081	0.113847843	0.524861644	0.038808862	0.604992958	1.896305749	0.08687944	0.115319643	0.121080497	0.311175153	0.566793177	0.547438967	0.138848113	1.557202442	0.179133643	0.020787017	0.189309389	0.063390249	0.91803254	0.344289519	0.768555194	0.785069262	0.648619441	0.03999194	0.159986269	-0.088064339	0.843005875	0.425375059	0.682399561	0.342252238
Potra2n10c21038	15	midnightblue	0.044017969	0.22379231	0.227471032	0.827424034	0.261802937	0.285079048	1.411266585	0.237249035	-0.200159463	0.371383524	-0.146430284	0.326893323	0.056481107	0.504963277	0.161803661	1.307190705	-0.173351993	0.410231544	0.297702267	0.397055417	0.033559621	0.167700768	1.575225882	0.172806473	0.115153203	0.200995923	0.018792825	0.567356893	0.314755784	0.930545734	0.973030858	0.495806949	0.189835732	-0.023819542	0.063400354	0.342924793	0.906123305	0.76851928	0.657883099	0.765919877	0.139193869	-0.068188119	-0.013145677	0.488666878	0.735405559	0.951387186	0.171694957
Potra2n10c21040	2	blue	0.218923348	-0.165437435	-0.265345972	0.272594522	0.409561003	0.21015456	-0.57580734	0.847118117	-0.362501396	-0.110330075	-0.090657626	0.068764188	0.583800645	0.680792773	-1.634446454	0.153247711	0.025623932	0.179696271	0.142500941	0.901116436	0.369783968	0.516582578	0.976529571	0.493203152	0.433514022	-0.188108584	-0.072173229	0.023882697	0.347415173	0.737521388	0.594722188	0.828043782	0.104745014	0.334818657	-0.336041838	0.60309779	0.087800347	0.108390997	0.361998545	1.076029677	-0.188214105	0.137568007	-0.039979099	0.34713983	0.493808319	0.852856547	-0.258545936
Potra2n10c21041	5	green	-0.278816891	0.070014371	-0.474148445	0.159033392	0.728578674	0.019243237	-2.020049317	0.065067408	-0.022909787	-0.312567725	0.124118242	0.911547756	0.112430057	0.57258775	-0.668264532	0.755947124	-0.199263792	-0.478594993	0.265758967	0.329107585	0.011557814	0.220331264	-1.355280902	0.262992116	-0.156264995	-0.168111311	-0.097987408	0.436359837	0.401925679	0.648741659	-1.210976416	0.338856665	-0.283695799	-0.050825894	0.094317911	0.151563485	0.801222881	0.661114849	-0.732728833	0.695585752	-0.228968759	-0.03119596	0.00019623	0.250637978	0.877242393	0.999273921	-0.762457146
Potra2n10c21042	1	turquoise	-0.138719186	0.202086034	0.422624544	0.490165157	0.31208316	0.0396436	1.409464387	0.238046845	0.34235531	-0.047785524	0.155347852	0.086897424	0.812899973	0.479075719	1.285381092	0.297988718	0.359960583	0.16928849	-0.060161343	0.070875411	0.3985898	0.785098813	1.399945971	0.242294248	-0.066775777	0.271488238	0.348038313	0.740698679	0.170739446	0.09559711	1.594397882	0.16627042	-0.248452221	0.282408343	0.017221076	0.211440735	0.153509823	0.936342583	0.152106052	1.318654936	-0.071857327	0.354063862	-0.08592878	0.721709774	0.069998105	0.68972332	0.627272238
Potra2n10c21043	7	black	0.07235684	0.287012402	0.171981938	0.719851628	0.146630913	0.421643993	1.532125225	0.188237304	0.120944037	-0.006643558	0.07667725	0.556174358	0.973764127	0.728037969	0.527853458	0.896401575	0.346083136	0.340289585	0.283849363	0.083295737	0.082424294	0.189327445	2.81634698	0.007285976	-0.006553035	0.474757221	-0.058585346	0.974121491	0.012340037	0.785683363	1.312374818	0.284090549	0.152966179	0.235942032	0.027918141	0.446224407	0.236097797	0.896966844	1.214875344	0.336620459	0.149190893	0.08618805	-0.107591896	0.457658411	0.669050355	0.61678698	0.390845628
Potra2n10c21044	20	royalblue	-0.061700088	0.179747763	0.024705483	0.759814872	0.369644548	0.908771979	0.413163311	1.01923045	-0.152469038	-0.2585542	-0.325618106	0.457135978	0.192851614	0.129470443	-2.092400077	0.054604113	0.122968043	0.167356093	-0.071562475	0.549534681	0.404074057	0.74557561	0.647617733	0.775848337	-0.311635687	0.161785789	-0.070543634	0.113562868	0.420117968	0.743251008	-0.650737173	0.772824244	0.151877831	0.138224493	-0.080414866	0.449504865	0.491729057	0.708756933	0.62520686	0.797752951	0.376623524	0.010330445	0.148902763	0.052822054	0.959214135	0.487421193	1.579571179
Potra2n10c21045	3	brown	0.155513411	0.382860076	0.504787148	0.438596886	0.048712263	0.011879263	3.122004335	0.002694364	-0.150557768	0.048736901	-0.17655173	0.462862594	0.809241717	0.420326952	-0.760359085	0.67055996	0.01014279	-0.355734638	0.093776173	0.960779177	0.06859485	0.67040326	-0.796325563	0.638764247	-0.089395461	-0.071896979	0.064073127	0.657460539	0.721562213	0.766129227	-0.292911781	1.154384376	0.138950722	-0.121885647	0.077296889	0.489434052	0.544758641	0.719596149	0.259855703	1.192462623	0.137114447	-0.313458605	0.210202777	0.495247436	0.111355105	0.324192736	0.039775704
Potra2n10c21047	3	brown	0.094770185	0.301300287	0.380625047	0.638212551	0.12669557	0.066520732	2.257379691	0.035976539	0.10528602	0.428045921	0.166155432	0.608735813	0.025921017	0.4486269	2.063315307	0.058624021	-0.235042953	-0.183862623	-0.15130159	0.247751622	0.358602458	0.490737979	-1.617741347	0.158577527	0.110662952	0.058595192	0.378897848	0.582659087	0.771577666	0.067867183	1.56999388	0.174624803	-0.051838788	-0.358814276	-0.253995662	0.797341788	0.066065263	0.231050413	-1.937040416	0.079110605	-0.147774691	-0.3453966	-0.01835641	0.461987028	0.07763532	0.932154969	-1.519279141
Potra2n10c21049	1	turquoise	0.150306442	0.566366477	0.331753571	0.454263846	0.002071911	0.113256679	3.224673421	0.001891747	-0.199989835	0.254988614	0.100851953	0.327311978	0.199279335	0.647048056	0.447049924	0.98225852	0.283973814	-0.124778426	0.149851005	0.159749984	0.53517945	0.494953024	0.863283757	0.581972208	0.016106395	0.244148802	0.165239521	0.936447169	0.219716845	0.440340839	1.21743466	0.335158324	-0.055237172	0.300993562	0.165013457	0.784355047	0.127101553	0.440975273	1.188022585	0.352236768	0.000119499	0.199754035	0.144742648	0.999528012	0.31781767	0.499799894	0.979581002
Potra2n10c21050	6	red	0.000124513	0.0267854	0.089319228	0.999508205	0.894494996	0.678108892	0.320224667	1.123197038	-0.019873559	-0.162294789	0.033198139	0.923233791	0.41863751	0.880468841	-0.441036375	0.988779996	0.129563403	0.242273206	0.066152877	0.528156423	0.223391225	0.764257841	1.257381456	0.312923311	-0.149611867	0.2081525	0.161088741	0.456375838	0.297467421	0.45206704	0.61470048	0.808128815	-0.064322213	0.280261521	0.06099597	0.749921376	0.156794871	0.77707755	0.81073007	0.626281052	0.134215172	0.278238145	0.063790111	0.50449607	0.15993652	0.767134399	1.387727922
Potra2n10c21052	20	royalblue	-0.020247401	0.096070776	-0.017242724	0.920153587	0.633588466	0.936262719	0.173035075	1.293935786	-0.177527939	-0.312420101	-0.304244766	0.385602255	0.112608922	0.158109497	-2.271842821	0.034644008	0.144353464	0.181937863	-0.046423136	0.481707296	0.363743027	0.833406409	0.819375134	0.618858626	0.018183392	0.046509188	0.026922692	0.928271298	0.817813783	0.900622539	0.25977873	1.192551689	-0.181307695	0.376782687	0.135704303	0.365435404	0.052713894	0.527218363	0.9845621	0.487258821	0.064274888	0.465716027	0.193769646	0.750099601	0.014357967	0.364280625	2.17386563
Potra2n10c21053	0	grey	0.029928128	-0.163138905	0.179836717	0.882196464	0.416188714	0.400419834	0.103587969	1.376244504	-0.08011945	-0.030024606	-0.018508724	0.697227985	0.881819318	0.933198379	-0.362773492	1.075161143	0.300359517	-0.097859967	0.093341592	0.135990643	0.62724914	0.67184763	0.840846454	0.600650939	-0.383520472	0.128292081	0.262860999	0.048292259	0.523652594	0.214616608	-0.065428857	1.421748823	0.256967614	0.124080769	-0.090572816	0.195693878	0.537482369	0.673832343	0.872907678	0.574070101	0.226757496	0.009710926	-0.105446146	0.255368595	0.961658249	0.623870314	0.407590326
Potra2n10c21055	8	pink	-0.233806223	0.661575332	0.521224425	0.240490384	0.000171417	0.009005761	3.174353251	0.002252562	-0.026670802	0.336340311	0.016559471	0.897097157	0.086279158	0.940220685	0.978610221	0.491658911	-0.128815577	-0.482393826	-0.02615407	0.530560336	0.010824609	0.905706739	-1.954312182	0.075996464	0.024850234	0.004033965	0.457402788	0.902079985	0.984067889	0.024620341	1.421214177	0.232881757	-0.085133256	-0.092502606	-0.198129794	0.672878184	0.646306235	0.3533743	-1.057881296	0.435164345	-0.193274741	-0.193695015	-0.082024771	0.33408804	0.333017657	0.703181566	-1.353971449
Potra2n10c21056	1	turquoise	0.07323967	0.637773108	0.357201631	0.716571382	0.000345403	0.086608849	3.40151638	0.001005197	0.113142997	0.38383139	-0.237151551	0.58210189	0.048095508	0.275911277	0.849594333	0.593325996	0.477715419	-0.075365447	-0.293048394	0.013581573	0.708693046	0.174764904	0.454117448	0.974616444	-0.158604911	0.402303265	-0.002273474	0.429434867	0.037494416	0.991587978	0.762985519	0.668208049	0.117383859	0.166091252	-0.110724411	0.559822938	0.407686576	0.606505654	0.523297287	0.901151082	0.315785357	0.064100672	0.074295375	0.108583516	0.750755802	0.730080294	1.330709362
Potra2n10c21058	13	salmon	0.064275807	0.667758112	0.252569297	0.750096142	0.000141464	0.233769994	3.213594528	0.00196627	-0.021977073	0.395209227	0.091210712	0.915135853	0.041319587	0.678945991	1.38636528	0.248453089	-0.235319502	-0.222746317	0.032857615	0.247179515	0.264097559	0.881686498	-1.24530643	0.3195287	0.242048618	0.342541667	0.19854868	0.223833952	0.080285511	0.352336728	2.288271653	0.033182559	0.016742805	0.03243334	-0.237885338	0.933941308	0.872411658	0.262992792	-0.514781482	0.910058591	-0.161779082	-0.046736936	0.080329696	0.420137494	0.81693647	0.709052299	-0.388168214
Potra2n10c21059	1	turquoise	0.17822931	0.287192489	0.549029622	0.373768803	0.14636642	0.005461194	3.043923372	0.003502719	0.320317501	0.386143293	0.190528896	0.110636295	0.04665227	0.383860675	2.625025435	0.012996374	0.374899777	0.222711985	-0.008100542	0.059147572	0.264173095	0.970737911	1.747156529	0.120915285	0.103024845	0.248386011	0.368735538	0.60909495	0.211566442	0.076215457	2.078701286	0.056467222	0.032470704	0.044431679	-0.055860439	0.872265859	0.825826367	0.795440515	0.070687108	1.415470173	-0.036316013	0.064558631	-0.105968701	0.857283431	0.74903122	0.622142297	-0.206303185
Potra2n10c21060	8	pink	0.088914487	0.698280128	0.642235151	0.659193675	5.12E-05	0.000715336	4.814743732	2.21E-06	0.170352951	0.378929806	0.179772564	0.405397824	0.051271717	0.411761215	2.11869746	0.051174065	0.230009518	-0.228670731	-0.163421578	0.258316048	0.251272187	0.45623137	-0.445865006	0.983542142	0.142787536	0.232269936	0.487509385	0.477399507	0.243683165	0.015673966	2.540794303	0.016590145	0.022389495	0.080688817	-0.124219934	0.911737029	0.689093562	0.563053742	-0.040055848	1.452072903	-0.197935297	0.026928673	-0.068164227	0.32233471	0.893933782	0.751640677	-0.686153613
Potra2n10c21061	0	grey	0.187753489	0.26898739	0.007637884	0.348342708	0.17486917	0.971744269	1.365273372	0.258250717	0.364492994	-0.217309002	0.231817851	0.067143391	0.276234682	0.287172512	1.067828201	0.428397022	0.084799702	-0.50003669	0.433822767	0.680432577	0.007907439	0.03862218	-0.116218468	1.361219101	-0.413976815	-0.085037657	0.281603626	0.031819832	0.673225507	0.182502136	-0.733644096	0.694748517	0.259518664	0.253002109	0.03470398	0.19113782	0.202923428	0.872104315	1.607280159	0.161989387	0.21721511	0.248398125	-0.124194445	0.276447351	0.211543438	0.563134474	1.031514202
Potra2n10c21062	1	turquoise	0.047032479	0.536742952	0.479404488	0.815798326	0.003895646	0.017767691	3.280831976	0.001552521	0.108618633	0.396396087	0.142647742	0.597376719	0.04065889	0.516146183	1.899043793	0.086338077	0.298811694	0.240486483	-0.147249073	0.138118807	0.226929652	0.502558247	1.187416687	0.352594952	-0.015247341	0.328736199	0.409430837	0.93983063	0.094084289	0.046945495	2.119337553	0.051092925	0.174327592	-0.044959209	-0.40370429	0.384488032	0.823790132	0.050424587	-0.780650223	0.652512367	0.161504877	-0.034327886	-0.256896699	0.420936252	0.86502405	0.225583855	-0.340411988
Potra2n10c21063	1	turquoise	0.08334742	0.527281546	0.375095555	0.679377087	0.004710566	0.070904626	3.00175134	0.00402647	0.202282666	0.460230837	0.162177937	0.321680665	0.015710057	0.459712753	2.449507054	0.021457786	0.354388983	0.131163838	-0.007710115	0.075678778	0.514321207	0.972147731	1.408234852	0.238592309	-0.057383901	0.37971259	0.493338308	0.776180158	0.050753714	0.014296531	2.451648444	0.021330528	0.070549	0.052772948	-0.098250675	0.726583918	0.79376654	0.647857356	0.089555148	1.392961091	0.131892772	0.01925864	-0.318374856	0.511965622	0.924041442	0.129463869	-0.454629968
Potra2n10c21065	9	magenta	0.042837938	0.062332487	-0.419466319	0.831984751	0.757425338	0.041303945	-0.906691276	0.546855117	-0.323107554	-0.39912615	-0.042564117	0.107391413	0.039170996	0.847089289	-2.280492229	0.033867767	-0.236295352	-0.424448043	0.271396984	0.245167663	0.027337514	0.210328475	-1.252717963	0.31546255	-0.071251227	-0.121531122	-0.323603378	0.723966479	0.545938093	0.122942055	-1.467596406	0.213320827	-0.28056935	0.145008911	0.227655292	0.156320788	0.470502095	0.284678441	0.216813755	1.242530237	-0.130884017	0.003974949	0.127598822	0.515226865	0.984300944	0.552397902	-0.021101727
Potra2n10c21066	2	blue	-0.176779136	-0.551061564	-0.509183497	0.37773244	0.002891701	0.01104549	-3.826138324	0.000195254	-0.217690712	-0.454578162	-0.255571861	0.285387237	0.01721163	0.239195083	-2.733065791	0.00941217	-0.237677482	-0.016583951	-0.065751166	0.242336653	0.93456674	0.765650386	-0.907449978	0.546253336	0.012663083	-0.460092508	-0.389617284	0.950014869	0.015745467	0.059838338	-2.513333308	0.017939442	0.13828046	-0.091976179	0.040030398	0.491551999	0.648190891	0.852669749	0.24395111	1.210903026	0.23411934	-0.068532588	0.094419734	0.239843058	0.734116346	0.66077033	0.746921745
Potra2n10c21067	1	turquoise	-0.023873511	0.210116924	0.457890354	0.905911534	0.29282824	0.024448313	1.886283766	0.088885089	0.329029074	0.101418929	0.100925198	0.100739029	0.614716135	0.646807922	1.528300484	0.189656925	0.234174459	0.077957267	0.110334748	0.249553938	0.699127003	0.616249402	1.193479628	0.349022379	0.222724085	0.433177101	0.064668838	0.264146471	0.024004398	0.764014664	2.168155613	0.045220273	-0.019081805	-0.006057748	0.12149418	0.92473695	0.976076848	0.571716396	0.258062557	1.194537942	-0.132061458	-0.059223572	-0.075514239	0.511421258	0.769192996	0.72581708	-0.759515907
Potra2n10c21068	1	turquoise	0.013662805	0.274127492	0.301145379	0.946074094	0.166456034	0.152718866	1.693140892	0.135642978	0.223184607	0.354065071	-0.056154711	0.273100553	0.069997081	0.799116526	1.561679827	0.17754515	0.382017509	0.325184001	0.003569036	0.05411927	0.09790733	0.987105191	2.121743771	0.050788891	0.116182386	0.454776447	0.179375847	0.563875207	0.01715703	0.401648378	2.244521575	0.037198294	-0.142566925	-0.036240256	0.006925292	0.47808733	0.857578155	0.974379558	-0.500286463	0.925310076	-0.052439883	-0.129981322	-0.04101022	0.795040794	0.51815378	0.849103366	-0.63999701
Potra2n10c21069	4	yellow	-0.058799994	-0.495257953	-0.458152182	0.770800231	0.008623197	0.024356333	-3.077837607	0.003127628	-0.157458778	-0.404301601	-0.167122985	0.44236272	0.036469575	0.445951631	-2.133232408	0.049358499	-0.422735991	-0.351159692	-0.322765877	0.031432352	0.072489742	0.133059041	-3.220052041	0.00192251	0.032218803	-0.258982353	-0.430470282	0.873248898	0.19208951	0.035746238	-1.918968049	0.082482566	-0.097879216	-0.022789838	0.02453769	0.627181078	0.910165031	0.909389083	-0.282798769	1.165996647	-0.05149597	0.004261823	0.144520938	0.79865484	0.983168088	0.500463932	0.257639158
Potra2n10c21070	3	brown	0.078497703	0.617656986	0.430652095	0.697137912	0.000597657	0.035659666	3.556591878	0.000563546	-0.000161321	0.288841494	0.159835833	0.999375959	0.143960448	0.466306345	1.284323533	0.298543164	0.414484834	-0.174623049	0.040315812	0.035267473	0.383670203	0.855081077	0.844787276	0.59734443	-0.124100666	0.057326763	0.343963293	0.537416623	0.776397445	0.099810026	0.776606897	0.656086097	-0.063831231	-0.152764506	0.044286726	0.751771008	0.446831314	0.837198663	-0.508980724	0.916148604	0.011226609	-0.32086905	-0.425842259	0.955679254	0.102706532	0.038006575	-2.159391669
Potra2n10c21072	1	turquoise	0.147507603	0.335111761	0.370967197	0.46280578	0.087505765	0.07431869	2.490088973	0.019156668	0.244576371	0.103067815	0.05651446	0.228528178	0.608944839	0.797855377	1.154351119	0.37253437	0.469724582	0.092648662	-0.073523313	0.015470532	0.645783721	0.738837272	1.51504388	0.194641938	0.076259398	0.318437431	0.23618024	0.705388638	0.105487233	0.266531448	1.824816197	0.102043156	0.038836044	0.216908455	-0.093464757	0.847490455	0.277142664	0.664004128	0.49458956	0.93133481	-0.08249246	0.189857764	-0.276529228	0.682496374	0.342867737	0.190848383	-0.452732964
Potra2n10c21073	3	brown	0.000996226	0.478343032	0.542546915	0.996065182	0.011607871	0.00615975	3.152208808	0.002430605	0.241617509	0.151791483	-0.005149011	0.234384791	0.449765681	0.981397604	1.125156177	0.390784289	0.168943082	-0.099654948	0.105505161	0.409353249	0.620915148	0.63186113	0.474014868	0.953233958	-0.275591311	-0.18372808	0.426958555	0.164113271	0.35896039	0.037451308	-0.117826852	1.359307279	-0.187848665	0.015931511	-0.005038813	0.348093958	0.937135881	0.981357273	-0.516440424	0.908320257	-0.009311249	-0.033397025	0.014512765	0.963235227	0.868652515	0.946338443	-0.084021297
Potra2n10c21077	1	turquoise	-0.115615905	0.022070091	0.086277366	0.565790395	0.912991441	0.688525999	-0.037309765	1.455357029	0.038530455	0.193058234	0.249805654	0.851759377	0.334640268	0.250326445	1.34863904	0.266179402	0.318832913	0.025238203	0.452626408	0.112392145	0.900558625	0.030106227	2.29835811	0.032312123	-0.398676727	-0.181824955	0.311450783	0.039412905	0.364045912	0.13848013	-0.876819962	0.570876652	-0.148718991	0.086537287	0.398283324	0.459098401	0.667784747	0.053899956	0.95963249	0.505860317	0.075774228	0.199037122	-0.109838069	0.707181383	0.319593533	0.609407514	0.502857311
Potra2n10c21079	5	green	-0.405418864	-0.609009115	-0.178681202	0.035906424	0.000748062	0.403504065	-3.77269002	0.000242245	0.141964704	-0.320234181	-0.200867386	0.489065467	0.103427206	0.358084873	-1.092639369	0.411828255	-0.026423834	0.278236257	-0.103317928	0.898045132	0.159939472	0.638982273	0.475857188	0.951264186	-0.154721223	-0.202178851	-0.340691772	0.440961473	0.311856251	0.103290636	-2.003056974	0.06775676	0.002631574	-0.090536279	0.26065711	0.98960625	0.653356647	0.218626695	0.468057162	0.959615569	-0.102657323	-0.210944487	0.447944926	0.610379491	0.290887593	0.028154631	0.389984996
Potra2n10c21080	4	yellow	-0.02123186	-0.231696444	-0.217534656	0.916284427	0.244882151	0.307206452	-1.341171793	0.269797023	-0.247482832	-0.212922502	-0.240336936	0.222871027	0.286282093	0.269320908	-1.987588899	0.070285763	-0.23918866	-0.278117405	-0.147632338	0.239266036	0.160125392	0.501434413	-1.907938127	0.084598821	0.00123592	-0.554515427	0.130699133	0.99511847	0.002685816	0.542702364	-1.444329214	0.222969588	0.20215559	-0.100121527	-0.211614574	0.311913109	0.619273005	0.320878552	-0.280120605	1.169077465	0.240471388	0.021855639	-0.014760662	0.226959706	0.91383378	0.945423155	0.731173004
Potra2n10c21081	2	blue	-0.233326101	-0.45858591	-0.493354037	0.241485209	0.016135413	0.014292953	-3.580270305	0.000514858	-0.002671797	-0.512554135	-0.318302061	0.989664886	0.006265074	0.138817545	-2.514454578	0.017882499	-0.226025618	-0.148043682	0.016107711	0.266881773	0.461163212	0.941848815	-1.038438593	0.448598865	-0.1509992	-0.529741127	-0.361338772	0.452162538	0.004485938	0.082765258	-3.166598839	0.002313494	-0.115794951	0.104901229	0.065590535	0.56518475	0.602554401	0.760746193	0.146039936	1.325834793	0.077146587	0.087086859	0.146248173	0.702114375	0.665794943	0.495302273	0.874085277
Potra2n10c21086	1	turquoise	0.172227555	-0.254149736	0.040437004	0.390329746	0.200812679	0.851189431	-0.138358391	1.334935769	-0.089534024	0.165804345	0.359485544	0.663592776	0.408508518	0.092037388	1.224758274	0.330999466	-0.050274878	0.401366307	0.150554439	0.807309166	0.037982783	0.49290678	1.486729637	0.205629348	-0.03321548	0.030684248	0.218081376	0.869360475	0.879241381	0.305962211	0.592891593	0.829880557	-0.018739178	-0.219554632	0.306558668	0.926084678	0.271179465	0.145115821	0.15935288	1.310086291	0.047018061	-0.295466224	-0.025603915	0.815853841	0.134581239	0.905468636	-0.812666473
Potra2n10c21087	1	turquoise	-0.162376277	0.025731507	0.557545565	0.418400767	0.898624709	0.004645528	1.305427242	0.287621111	0.253707941	0.370732864	-0.053515847	0.21107215	0.056948934	0.808382083	1.715622284	0.129346796	0.48082446	0.405843424	-0.10002091	0.012900121	0.035694259	0.64977499	2.459843311	0.020849653	-0.014835969	0.150415607	0.312969401	0.941451218	0.453932379	0.136465204	1.271647673	0.305247496	-0.280844009	-0.058148375	-0.022068162	0.155898653	0.773274549	0.918477132	-1.060931045	0.433081859	-0.143908527	-0.141628523	-0.122225498	0.473912336	0.48101876	0.569386439	-1.162596802
Potra2n10c21091	1	turquoise	-0.126376243	-0.135457124	0.466519525	0.529922824	0.500523832	0.021560489	0.608977639	0.81380889	0.175928679	0.123416245	0.017027198	0.389965958	0.539680251	0.938535258	0.905984353	0.547416202	0.570493012	0.522498463	-0.084464753	0.002340683	0.005174807	0.70159012	3.283183833	0.001539626	-0.015329666	0.173271923	0.282046767	0.939506338	0.387418306	0.181785416	1.246099172	0.319091983	-0.106503749	0.101622217	-0.036156174	0.5969921	0.614003382	0.866798076	-0.112200155	1.36599706	0.026723028	0.030962557	-0.211734454	0.894739332	0.878154082	0.320598088	-0.415615336
Potra2n10c21092	15	midnightblue	-0.148564234	0.061414458	0.45572712	0.459571153	0.760894842	0.025219008	1.077531097	0.421864599	0.038768242	0.101221569	-0.276988724	0.850854541	0.615408428	0.200713044	-0.349584489	1.089975829	0.280044226	0.667239365	0.157739253	0.165859203	0.000143786	0.472249709	3.560677723	0.000554848	-0.00011716	0.092306747	0.091307653	0.999537249	0.647007182	0.671330022	0.514842019	0.90999513	-0.045876976	0.305824336	0.023727569	0.820250262	0.120817051	0.912369228	0.843756381	0.598208332	0.125374712	0.157971098	0.028540422	0.53321486	0.431304691	0.894682602	0.901023318
Potra2n10c21093	2	blue	-0.343350147	-0.431904216	-0.437142749	0.079528113	0.024468742	0.032676357	-3.636711376	0.000414212	-0.069869615	-0.264183623	-0.078964235	0.734489351	0.182996959	0.720238212	-1.188455926	0.351980751	-0.092028336	-0.106648629	-0.09342546	0.654783539	0.596490308	0.671568801	-0.817980839	0.620052193	0.006578567	-0.363281828	-0.375696627	0.974020695	0.062524578	0.070417693	-2.149656362	0.04737361	-0.073763385	-0.078483854	0.004076932	0.714627776	0.697188858	0.984915623	-0.429313856	1.001542252	0.072084737	-0.138415721	0.181646519	0.720863635	0.49112422	0.395615799	0.303719937
Potra2n10c21094	1	turquoise	0.148498065	0.474679878	0.589150239	0.459773363	0.012356242	0.002451988	3.753307126	0.000261775	0.265874037	0.209108549	0.117463339	0.189250675	0.295203892	0.593498568	1.695417696	0.134994317	0.313690057	0.113406241	0.052032613	0.118633748	0.57328881	0.813601039	1.384780523	0.249179383	-0.006842523	0.353788966	0.205249149	0.972978678	0.070231087	0.335984475	1.611501711	0.160605622	0.112495112	0.346121555	-0.115479962	0.576393515	0.076973122	0.591035358	1.054209036	0.437680836	0.09772056	0.233839025	-0.123303638	0.627742158	0.240422516	0.565959221	0.635141469
Potra2n10c21095	5	green	-0.070535677	-0.440737189	-0.598737014	0.726633605	0.021391984	0.001993913	-3.441524344	0.00086767	-0.063220656	-0.11982307	0.212401579	0.758983303	0.551637119	0.330553798	0.044025947	1.447325581	-0.158515674	-0.245933109	0.009345365	0.439266714	0.216259289	0.966243482	-1.152240707	0.373833262	0.162789429	-0.156992175	-0.186790133	0.417201587	0.43420131	0.382140456	-0.494664931	0.93125499	0.082887208	-0.219224628	0.116146085	0.681055515	0.271918596	0.588881945	-0.087511903	1.395396936	-0.172562086	0.018351451	-0.02508978	0.389395801	0.927610052	0.907358816	-0.518154305
Potra2n10c21096	2	blue	0.082658976	-0.662718368	-0.524344442	0.681888446	0.000165492	0.008531592	-3.640353093	0.000408397	-0.237222979	-0.371233725	-0.225385913	0.243265225	0.056588546	0.301128965	-2.4161382	0.02352916	-0.073968297	0.034880246	0.10091296	0.719513633	0.862872232	0.646848044	0.159037174	1.310459379	-0.030321001	-0.309427812	-0.636697686	0.880660836	0.116279974	0.000822051	-3.049115118	0.003442748	0.002173432	-0.175021444	0.191378915	0.99141567	0.382569023	0.370342796	0.020501418	1.475465072	0.011612345	-0.108585825	0.16674819	0.954157979	0.589798234	0.436119342	0.174635039
Potra2n10c21097	1	turquoise	0.023396358	0.275779021	0.308377922	0.907784088	0.163814546	0.142622255	1.747997921	0.120696581	0.237753747	0.045652332	-0.239290709	0.242181068	0.82111641	0.271474352	0.171846016	1.295337882	0.340369839	0.191963941	0.043814806	0.088863082	0.337439829	0.842649862	1.679818832	0.139488855	0.038737659	0.017917561	0.437374993	0.847872379	0.929317337	0.032573414	1.433615527	0.227523015	0.068278505	0.035502163	-0.184231423	0.735067211	0.860450581	0.388810774	-0.204724072	1.256681568	0.010496734	-0.144288524	-0.041333818	0.958558156	0.472733234	0.847926149	-0.501146061
Potra2n10c21098	1	turquoise	0.103313693	0.394933739	0.611820644	0.60808618	0.041474158	0.001487769	3.432543098	0.000896923	0.164566519	0.537145353	-0.043908639	0.421767758	0.003863835	0.842316979	2.085929298	0.055477542	0.314270828	0.316830863	-0.015629634	0.117916437	0.10735494	0.943572032	1.825869555	0.10180487	0.128677757	0.293286709	0.507233752	0.522394671	0.13761665	0.011409094	2.759562277	0.008681828	0.228976211	-0.003167449	-0.254189877	0.250622134	0.987489887	0.230681737	-0.039994074	1.452146776	0.122663695	-0.090670768	-0.016971248	0.542174364	0.652873494	0.937264283	0.047464198
Potra2n10c21099	1	turquoise	0.03307995	0.124842762	0.302901312	0.869889057	0.534967315	0.150222412	1.304633657	0.288026433	0.262068553	0.28718402	-0.077487862	0.195901685	0.146378851	0.725270345	1.406540363	0.239345592	0.45581027	0.053966465	-0.089382246	0.019273607	0.789204591	0.685058085	1.310437636	0.285071743	-0.030962873	-0.05226747	0.567232612	0.878152851	0.795700623	0.003844687	1.501993703	0.199648103	0.192523943	-0.087563199	-0.336053364	0.3360054	0.664072068	0.10837813	-0.637450786	0.785746885	0.148710374	-0.164548713	-0.094359778	0.459124718	0.412116579	0.660973182	-0.303162286
Potra2n10c21100	4	yellow	0.061949537	-0.489135515	-0.47479472	0.758872065	0.009618851	0.019056615	-2.763119615	0.008587767	-0.243429963	-0.46257543	-0.161860589	0.230785631	0.015119804	0.460603323	-2.579730012	0.014831638	-0.441022637	-0.282707752	-0.364891583	0.02411994	0.153055603	0.086901573	-3.190260064	0.002132172	0.143982787	-0.149134316	-0.472922577	0.473681794	0.457830928	0.019601301	-1.406651007	0.23929635	-0.017512458	-0.092215263	0.025135854	0.930911621	0.647334685	0.907189411	-0.249437699	1.20453334	-0.121997251	0.025447964	0.299898907	0.544387599	0.899736224	0.154508722	0.557421352
Potra2n10c21101	0	grey	0.02655264	-0.03417072	0.480122166	0.895406846	0.865636494	0.017573566	1.394666119	0.24467482	-0.004808625	0.045984945	-0.222697775	0.981400248	0.819834045	0.307083683	-0.480003977	0.946836847	-0.254347824	-0.199033331	-0.219212553	0.209883781	0.319602938	0.314910802	-1.907430925	0.084697212	0.2835688	-0.042937853	0.414549526	0.151754691	0.83159838	0.043997207	1.912114162	0.083792329	0.00663923	0.006932307	-0.347235045	0.973781213	0.972624247	0.096416899	-0.94192468	0.519346806	-0.182006972	0.26698209	-0.410277749	0.363557708	0.178230736	0.046447308	-0.922025437
Potra2n10c21104	1	turquoise	0.201804173	-0.095716767	0.021575922	0.312772849	0.63484578	0.920289834	0.37194367	1.064902185	0.107084531	0.068976385	-0.111690657	0.602594456	0.732456425	0.611894785	0.206737131	1.254322736	0.033275402	0.314767624	0.16475284	0.871800753	0.109789452	0.452519982	1.474642413	0.210463059	0.212307194	-0.159989545	-0.056574008	0.287709759	0.425365455	0.792882478	0.003124594	1.496260408	0.278328404	-0.345429102	-0.148836212	0.159795433	0.077605539	0.487618	-0.620768825	0.802127607	0.048172073	-0.203524644	0.075780505	0.811413139	0.308577676	0.72488681	-0.251067751
Potra2n10c21105	11	greenyellow	-0.045976519	-0.031591106	-0.156725835	0.819866524	0.875699266	0.4645672	-0.651985109	0.771616168	-0.069898432	-0.001845052	-0.184719904	0.734383722	0.992712623	0.398792729	-0.69774998	0.728000348	-0.498560299	-0.406582764	-0.199465723	0.009531412	0.035327186	0.361518989	-3.328818874	0.001308227	0.18328311	-0.169260813	-0.152307484	0.360145664	0.398668052	0.477406067	-0.37390727	1.062709961	0.089573306	-0.251321897	-0.135645374	0.656820132	0.206040993	0.527399437	-0.85172187	0.591552719	-0.114370115	-0.095536964	0.186525125	0.570012504	0.635484757	0.382828261	-0.097148469
Potra2n10c21108	2	blue	-0.04351418	-0.319285294	-0.517931589	0.829370475	0.104511362	0.009529695	-2.633848281	0.01266348	-0.227477995	-0.425188254	0.405707651	0.263738121	0.027041087	0.054765114	-0.826573372	0.612718372	-0.115065839	0.003737091	0.060268142	0.575662297	0.985240259	0.784726025	-0.156467118	1.313497254	-0.255101418	-0.254129356	-0.043236423	0.199073761	0.200850032	0.841011136	-1.620243451	0.157769987	-0.085965936	0.036683399	0.225459521	0.669855737	0.85585443	0.289475385	0.478386895	0.948562289	0.123650527	0.114795024	0.077316761	0.538904892	0.568570859	0.719526898	0.901429829
Potra2n10c21109	0	grey	0.04818451	0.117962534	-0.103568511	0.811365313	0.557875953	0.630095244	0.199851672	1.262394882	0.23856156	-0.161746794	0.274110867	0.240537132	0.420231507	0.205623915	0.961208854	0.504670748	0.172501862	0.006351445	-0.164549948	0.399410316	0.974917334	0.453084598	0.071819382	1.414118472	-0.0545493	0.162373106	-0.301917152	0.786979287	0.418409978	0.151618028	-0.528601971	0.895622389	-0.132739561	0.333863232	-0.191968092	0.509235832	0.088765798	0.36884344	0.090349368	1.392014386	0.041651184	0.05247139	0.165724481	0.836576811	0.794920233	0.438981473	0.724878945
Potra2n10c21110	3	brown	0.060175032	0.577667829	0.233286634	0.76558616	0.001603003	0.272606037	2.71975391	0.009799577	-0.095873345	0.346727998	0.208895854	0.641292021	0.076422502	0.338783779	1.333131997	0.273732736	-0.008208956	-0.084989763	0.025856014	0.968252924	0.673399537	0.90677675	-0.200732737	1.26136134	0.342757371	0.252166953	0.467968072	0.0800829	0.204468971	0.021103966	3.149399586	0.002454095	0.006754213	-0.231402649	-0.14955045	0.973327293	0.245497884	0.485507913	-1.068870358	0.427692136	-0.082384184	-0.328666973	-0.222118689	0.682891781	0.094157703	0.296870339	-1.835402387
Potra2n10c21111	0	grey	0.01213659	0.165669537	0.067431981	0.952090704	0.40889504	0.754228094	0.700616878	0.725313213	0.06459163	-0.278468227	0.201831644	0.753913379	0.159577044	0.355733491	-0.101293553	1.378976151	-0.096212482	-0.07036141	0.225590743	0.640107269	0.727283637	0.300678172	0.130876323	1.343809717	-0.108843783	0.123709348	-0.142856898	0.588909573	0.538710305	0.505461696	-0.346020494	1.09399097	-0.151317722	0.202034677	-0.150391618	0.451198113	0.312208756	0.483028739	-0.259212941	1.19320642	-0.282602395	-0.037373355	-0.040622421	0.153215326	0.853171948	0.850514547	-1.056629093
Potra2n10c21112	2	blue	-0.251779603	-0.699141978	-0.492587897	0.205188522	4.97E-05	0.014468087	-4.702521703	3.85E-06	-0.106733721	-0.346454986	-0.294419236	0.603790309	0.07667001	0.172663081	-2.149058167	0.047444684	-0.152076247	0.131920488	-0.022247993	0.458309823	0.51187616	0.919741334	-0.109317537	1.369425956	-0.030683902	-0.447315469	-0.451629338	0.879242733	0.019312233	0.02673244	-2.7962234	0.007755547	-0.146863488	-0.028433634	-0.02529288	0.464783414	0.888041764	0.906612076	-0.577657554	0.845243012	0.035803322	0.008560047	0.205285907	0.859278351	0.966199553	0.335896042	0.692040491
Potra2n10c21113	2	blue	-0.262405231	-0.43420018	-0.616101626	0.186071496	0.023636399	0.001348098	-4.064397394	7.22E-05	-0.299908115	-0.530876615	-0.169687963	0.13660883	0.004385347	0.438900423	-3.035628957	0.003600518	-0.120736943	-0.246492627	0.081563788	0.556855782	0.215182692	0.711405124	-0.853415136	0.590143696	-0.023063673	-0.441986762	-0.380588705	0.909089977	0.020983454	0.066548851	-2.522154174	0.017495786	-0.094033697	-0.026190427	0.139466162	0.640836925	0.896826094	0.515720468	0.032275028	1.461379086	0.045732497	0.02206155	0.18734919	0.820807299	0.913024987	0.380691785	0.709215156
Potra2n10c21114	4	yellow	-0.102414086	-0.318491659	-0.110695818	0.611230261	0.105424616	0.606599178	-1.55021776	0.181633888	0.053451314	-0.412353775	-0.206268375	0.795380486	0.032564654	0.345031104	-1.668029529	0.142964798	-0.285448248	-0.405384209	-0.34370281	0.157499344	0.035923786	0.108322317	-3.019890818	0.003792987	0.038684204	-0.478457125	-0.048179303	0.848079903	0.011585182	0.823100681	-1.522787662	0.191717757	-0.121088822	-0.033491973	0.116866313	0.547411223	0.86828229	0.586557418	-0.13006795	1.344769001	-0.013690511	0.193732223	0.034298765	0.945964898	0.332922993	0.873585915	0.619809747
Potra2n10c21115	3	brown	-0.002949833	0.10576884	0.120700789	0.98834932	0.599540229	0.574248876	0.626419766	0.796559472	-0.088747786	0.094398875	0.278480606	0.666378674	0.639535134	0.198198716	0.778416407	0.654485355	0.304464364	-0.1536967	-0.115805095	0.130461612	0.444029691	0.598758968	0.134349718	1.339689061	0.174923878	0.010213607	0.406325342	0.38283853	0.959675056	0.048808103	1.707394433	0.131623147	-0.424609706	-0.035628671	-0.005693305	0.027272551	0.859958124	0.978936262	-1.426883377	0.23042027	-0.554449976	-0.082108435	-0.250080962	0.002689598	0.683899134	0.238564694	-2.733051857
Potra2n10c21118	11	greenyellow	0.346354997	0.457002624	0.232250258	0.076760811	0.016553751	0.27480296	3.108255303	0.002822931	-0.063123395	0.139797271	-0.063502721	0.759343349	0.486765663	0.773457566	0.059203764	1.429184718	-0.21417174	-0.266132061	-0.060625648	0.293437935	0.179669201	0.783478464	-1.563098909	0.177043998	0.265928097	-0.233389931	0.355663822	0.180015562	0.241352795	0.088071175	1.107330345	0.402226694	-0.203576384	0.123980209	-0.086396879	0.308452057	0.537814694	0.688115663	-0.470798549	0.956676902	-0.290189031	0.133187387	0.086687875	0.142015563	0.507795076	0.687116914	-0.240363028
Potra2n10c21119	0	grey	0.146699069	-0.451354361	0.304559906	0.465288939	0.018119579	0.147891045	-0.125780798	1.349858163	-0.370720539	0.056578037	-0.263274758	0.062264614	0.779246264	0.224837302	-1.650844632	0.148155456	0.162275878	0.104431817	0.078511544	0.428346779	0.604187856	0.721779999	0.973801531	0.495232639	-0.097057753	-0.184185334	0.322791806	0.630088326	0.357744792	0.123938404	0.087634211	1.395251116	0.271785934	-0.056316897	0.253524139	0.170252459	0.780240531	0.23194712	1.343906203	0.26846808	0.352142607	0.143258239	0.119459652	0.071638939	0.475933646	0.578220422	1.803465701
Potra2n10c21122	4	yellow	-0.065937209	-0.507708735	-0.411146995	0.743846911	0.006862889	0.045940295	-2.989533021	0.004191064	-0.327494053	-0.348689284	-0.40988683	0.102433213	0.074662369	0.052082305	-3.16451264	0.002330144	-0.496834414	-0.197907628	-0.090320771	0.009823039	0.322403732	0.681918422	-2.360327983	0.027388176	0.014354023	-0.495822071	-0.312416375	0.943350122	0.008535976	0.137196517	-2.403520917	0.024357057	0.155621072	-0.051563117	-0.055450155	0.43827606	0.798397613	0.796912246	0.153623571	1.316859826	0.134364736	0.01197469	0.207888503	0.504016884	0.952729098	0.329670126	0.996098778
Potra2n10c21126	4	yellow	0.149421646	-0.450581031	-0.376656926	0.456955148	0.018343129	0.069645042	-2.039517351	0.062097632	-0.385990636	-0.365418977	-0.267158152	0.051461356	0.060883759	0.217819923	-2.981794878	0.004298459	-0.321918898	-0.004816508	-0.141636298	0.108765105	0.980977748	0.519156486	-1.335265487	0.272684206	0.019287454	-0.213877029	-0.089082934	0.923928118	0.284076257	0.678916083	-0.813285	0.624082012	0.064294842	-0.052730496	-0.187549591	0.750024453	0.793928926	0.380173257	-0.480472103	0.946337602	0.10331296	0.017609949	0.007340028	0.608088738	0.930527918	0.972845761	0.370024811
Potra2n10c21128	11	greenyellow	-0.012767724	-0.220630005	-0.161968544	0.949602334	0.26877986	0.449567932	-1.126920179	0.389664346	-0.338422151	-0.085744586	-0.260813382	0.090823721	0.670658702	0.229361662	-1.950979614	0.076589206	-0.462054757	-0.319827629	0.01850859	0.017481936	0.103890682	0.933198861	-2.321842846	0.030362099	0.027965642	-0.508013722	-0.032072514	0.889873374	0.006823894	0.881733048	-1.622853615	0.156931052	0.098765883	-0.188964835	-0.063020564	0.624049151	0.345184652	0.769869405	-0.436971926	0.993197562	0.022038104	-0.088824471	0.133759746	0.913117075	0.65951823	0.533209057	0.17094396
[truncated: 20,940 more rows]
[truncated: 129 more columns]
