# Supplementary material for: Salicylic acid metabolism and signalling coordinate senescence initiation in aspen in nature
Source: Nat Commun. 2023 Jul 18;14:4288. doi: 10.1038/s41467-023-39564-5 (PMC10354028; doi:10.1038/s41467-023-39564-5)
Supplement: Supplementary file 6 — Source Data [file 41467_2023_39564_MOESM6_ESM.zip]

Archive with 4 entries (4 files):
- Source_Data/Source_data_1.xlsx
- Source_Data/Source_data_2.xlsx
- Source_Data/Source_data_3.zip
- Source_Data/Source_data_4.xlsx
