# Supplementary material for: Salicylic acid metabolism and signalling coordinate senescence initiation in aspen in nature
Source: Nat Commun. 2023 Jul 18;14:4288. doi: 10.1038/s41467-023-39564-5 (PMC10354028; doi:10.1038/s41467-023-39564-5)
Supplement: Supplementary file 6 — Source Data [file 41467_2023_39564_MOESM6_ESM.zip › Source_Data/Source_data_1.xlsx]

## Sheet: Fig1b_CCI
Chlorophyll content index CCI in autumn 2018 in five Swedish aspen (SwAsp) genotypes
Tree ID	1_14	16_21	3_28	18_11	3_16	4_29	16_7	11_14	9_22	16_1	18_18	8_24	4_5	7_8	3_17	1_2	16_2	3_13
Genotype	1	1	1	33	33	33	48	48	48	64	64	64	81	81	81	96	96	96
DOY-2018	CCI	CCI	CCI	CCI	CCI	CCI	CCI	CCI	CCI	CCI	CCI	CCI	CCI	CCI	CCI	CCI	CCI	CCI
213	19.7	21	18.7	25.3	29.1	26.9	23.7	22.2	22.6	25.4	21.5	19.6	27.7	27.6	26.7	18.1	16.9	18.7
218	23.1	17.8	19.3	25.7	25.3	27.1	20.7	23	24.7	24	20.3	22.1	29.3	28.6	20.9	19.2	18.3	20.5
221	18.9	15.8	18.7	25.3	23.2	24	23.3	24.2	23.9	25.2	21.2	26.4	27.9	27.6	22	16.5	17.1	19.4
225	17.3	18.3	19.8	27.3	25.9	20.9	23.4	21.2	21.4	23.5	20.4	23.5	24.7	25.4	25.3	17.1	18.3	19.4
229	17.8	20.2	19.3	28.6	23.3	23.2	22.4	19.8	22.2	23.7	20.5	22.8	24.5	27.3	23.1	15.9	16.4	16.8
232	20.1	13.9	16.3	25.5	22.2	23.9	19.9	23.6	21.6	28.8	19.9	20.4	27.5	25.4	21.8	17	15.6	19.4
237	17.7	19.3	17.5	23.8	23.4	21	22.2	23.9	21.4	23.6	20.2	21.5	26	25.8	21.9	14.5	14.2	17.4
241	14.8	15.5	21	25.2	24.8	21	19.9	17.8	21.3	15.9	19.2	26.9	21	24.3	24.2	13.5	16.6	19.7
246	18.4	17.2	18.8	23.7	26.7	23.4	19.8	20	15.9	14.5	20.1	24.5	22	19	20.4	12	11.9	16.1
250	18.3	15.9	18.9	26.6	19.8	19.6	21.2	22	17.9	17.3	18.3	20.9	24.7	18.6	17.6	15.4	14.6	16.8
253	18.4	17.3	17.4	23.6	26.1	21.1	18.1	20.7	17.9	17.1	19.6	23.1	22.5	22.9	19.6	11.7	10.6	16.5
256	15.5	16.6	19.2	26	25.1	22	18.6	18.9	20.1	16.3	15.2	21.7	19	19.1	19.6	13.4	14.4	12.2
261	18.2	15.2	17.5	22.5	19.4	20.6	21.5	14.7	17.7	20.2	15.4	17.2	21.1	20	18.4	10.2	13	9.1
264	16.5	19.7	17.4	20.3	22.2	22.3	17.5	16.6	16.3	13.1	15.2	22.4	14.3	20.1	20.7	11	7.3	10.4
267	17.4	18.3	15.8	20.3	21.9	20.6	19.9	18.7	14.6	10.9	15.3	17.9	9.8	15	14.4	5.6	4.6	5.1
270	15.7	13.9	12.6	24	22.7	19.1	18	15.6	14.2	9.8	15	15.7	13.6	14.4	15.1	5.6
274	9.5	10.7	12.6	20.8	23	17.1	12.8	16.3	12.9	7.1	11.7	14.3	11.5	10.9	12.3	4.3	2.9	3.4
282	7.7	7.5	8	14.8	10.3	8.3	12.2	10.7	8.5	3.5	5.9	6.7	4.1	7.3	4.7

## Sheet: Fig1b_DOY
Senescence onset date (doy=the day of the year) in Swedish aspen (SwAsp) genotypes in 2018 and in genotype 201 in 2011
Year	Genotype	Tree ID	Senescence start DOY	Senescence start full DOY	Sen rate
2018	33	18_11	252.7	253	0.297573
2018	33	3_16	271.2	271	0.965417
2018	33	4_29	266.2	266	0.741894
2018	33	Mean	263.367	263	0.668295
2018	96	1_2	238	238	0.294172
2018	96	16_2	243.2	243	0.374461
2018	96	3_13	249.5	250	0.63913
2018	96	Mean	243.567	244	0.435921
2018	48	16_7	253.41	253	0.2591
2018	48	11_14	246.11	246	0.243536
2018	48	9_22	241.87	242	0.260566
2018	48	Mean	247.13	247	0.2544
2018	1	1_14	265.2	265	0.787135
2018	1	16_21	264.3	264	0.654319
2018	1	3_28	262.8	263	0.573724
2018	1	Mean	264.1	264	0.671726
2018	81	4_5	242.2	242	0.451633
2018	81	7_8	237.1	237	0.350897
2018	81	3_17	247.9	248	0.373098
2018	81	Mean	242.4	242	0.391876
Year	Genotype	Tree ID	Senescence start DOY		Sen rate
2011	201	Campus	254.78	255	0.86637

## Sheet: Fig1c
Senescence onset date (doy=the day of the year) in Swedish aspen genotypes (SwAsp) and in genotype 201 (part of Umeå aspen collection, UmAsp) in autumn 2011 and 2018
	L1	L33	I201	I48	E96	E81
Year	Senescence start full DOY	Senescence start full DOY	Senescence start full DOY	Senescence start full DOY	Senescence start full DOY	Senescence start full DOY
2011	259	259	255	242	250	241
2011	259	257		260	254	246
2011	258	263		254	240	249
2011	264	263		246		243
2018	265	253	248	253	238	242
2018	264	271	257	246	243	237
2018	263	266	254	242	249	248
2018			249

## Sheet: Fig1d
Weather parameters in autumn 2011 and 2018 in Umeå, Sweden
DOY (the day of the year)	Min Tm C degrees-2011	Max Tm C degrees-2011	Minimum RH%-2011	Maximum VPD kPa-2011	Maximum Solar radiation W m-2-2011	Min Tm C degrees-2018	Max Tm C degrees-2018	Minimum RH %-2018	Maximum VPD kPa-2018	Maximum Solar radiation W m-2-2018
210	11.8	22.6	49.04	1.52512	659.54	18.7	25	90.7	0.29547	445.86
211	13.6	23.5	40.28	1.80236	609.71	19.4	26.1	80.3	0.67402	517.37
212	10.9	21	55.98	1.13642	561.58	16.3	27.7	70.2	1.07136	657.32
213	11.5	19.7	46.96	1.27123	650.05	21	26.3	81.9	0.59769	656.9
214	5.6	20	54.83	1.05421	683.91	20.7	27.4	71.2	1.02078	637.04
215	9.3	21	73	0.65555	657.54	17.3	27.1	38.43	2.19081	671.39
216	15	21.7	42.55	1.57785	677.09	13.7	25.4	35.92	1.94207	772.63
217	13.1	16.4	84.9	0.25568	147.89	13.1	22.1	39.78	1.56324	503.09
218	13.1	14.6	100	0	120.78	8.8	20.5	55.45	0.9838	575.01
219	13.7	18.2	78.2	0.4582	272.63	5.8	22.7	34.73	1.71306	630.19
220	14.3	20.4	64.24	0.84684	528.67	7.3	23.2	81.7	0.49816	657.34
221	9.3	17.2	62.69	0.60147	281.94	18.1	25.5	73.1	0.84981	657.95
222	10.5	16.6	49.4	0.94801	536.16	16.5	20.9	99.7	0.00656	236.84
223	4.8	15.7	55.56	0.79929	358.99	15.6	21.6	38.45	1.49902	670.72
224	1.5	18.2	39.51	1.19155	628.81	4.8	20.4	36.63	1.48896	621.27
225	4.1	19	41.8	1.29247	667.56	10.9	18.5	45.97	1.09635	414.68
226	4.2	20.8	35.19	1.62569	655.89	4.9	15.6	62.34	0.67432	325.87
227	15.8	21.5	48.16	1.41891	598.88	3.3	19.1	50.32	1.1265	658.52
228	15.9	19.1	92.4	0.16328	157.32	3.1	20.3	82.4	0.39354	504.23
229	14.8	19.5	76.3	0.52468	631.02	16.9	20.9	90.2	0.23	512.66
230	8.3	16.2	86.9	0.22848	207.99	7.9	18.4	71.3	0.59049	608.65
231	11.5	18.9	59.15	0.91113	665.5	9.7	19.6	40.82	1.31053	620.31
232	4.9	19.3	59.14	0.97028	549.66	7.3	19.5	34.01	1.57381	587.21
233	13.7	18.1	71.7	0.56956	490.56	7.5	18.2	35.37	1.25311	600.79
234	11.3	19.1	82.1	0.3786	326.19	1.4	14.7	54.79	0.70922	434.5
235	13.7	20.2	65.68	0.84464	437.84	11.2	20.1	41.17	1.29834	616.56
236	8.2	20.2	50.94	1.23667	613.88	8.1	16.5	99.4	0.00875	77.45
237	8.1	19	80.8	0.41769	321.02	13.1	16.1	76.3	0.42599	585.45
238	15.5	18.3	99.6	0.00735	136.08	1.9	13.7	94.6	0.08313	239.89
239	16.6	18.3	100	0	165.96	7.4	17	62.56	0.7361	557.35
240	13.5	19.1	88.6	0.21618	119.28	7.5	18	82.7	0.34862	398.49
241	11.1	18	62.12	0.77155	602.46	9	19	76.5	0.50678	394.04
242	3.8	18.7	50.81	1.00761	555.59	12	19.2	72.8	0.58885	517.57
243	4.1	17.9	58.99	0.87504	460.55	7.2	18.7	35.56	1.50581	569.12
244	7.5	16.7	51.12	0.9931	496.84	2.7	18.6	63.74	0.78392	525.21
245	4.9	15.3	77.7	0.39776	265.85	5.2	19	52.88	1.02189	549.27
246	11.7	14.5	78.3	0.35187	311	5.9	19.7	75.6	0.5562	542.61
247	9.3	17.2	89	0.204	198.04	6.1	20.4	68.23	0.79789	375.18
248	15.3	19.3	79.6	0.44797	367.95	8.5	18.1	51.11	1.06227	530.49
249	14.3	17.2	79.1	0.38908	216.93	7.6	17.1	58.83	0.85615	524.5
250	13.6	15.2	95.4	0.07799	88.24	4.8	17.7	65.55	0.7346	605.86
251	7.3	16.7	71.4	0.58253	470.44	10.6	19.9	59.42	0.99686	489.4
252	13.2	15.5	88.3	0.20896	178.24	13.1	16.6	99.5	0.00712	104.47
253	9.5	18.3	69.87	0.62893	562.86	10.8	17.3	92.9	0.1277	242.9
254	2.2	17.7	63.51	0.7138	486.27	11.1	16.9	85.2	0.26636	410.47
255	13.3	16	100	0	118.64	9.4	13.3	99.4	0.00737	187.88
256	12.9	14.6	100	0	165.61	8.1	16.8	55.05	0.83415	506.59
257	12.3	17.6	83.4	0.32886	422.28	0	15	74.1	0.40736	370.49
258	11.1	15.4	63.96	0.60437	391.54	2	14.6	55.1	0.71915	503.52
259	6.4	17	48.95	0.97919	434.81	1.5	16.2	48.33	0.90814	468.91
260	4.2	14.2	45.03	0.95076	419.5	0.5	14	86.2	0.20669	233.53
261	-1.7	13.8	45.5	0.86782	470.73	1.1	14.5	76.4	0.36349	340.05
262	0.9	13.5	74.7	0.38416	334.96	7.4	16.9	91.5	0.17139	190.84
263	10.5	16.1	68.54	0.58195	428.7	6.7	17	66.12	0.61327	462.43
264	7.1	16.5	64	0.71499	450.67	8.1	14.5	65.55	0.54607	384.4
265	5.4	12.8	100	0	138.64	9.9	15.7	69.79	0.44308	282.61
266	5.2	9.4	84.1	0.1662	170.72	6.5	13	44.76	0.7949	407.76
267	4.4	12	58.59	0.56564	354.6	5.2	9.8	39.26	0.73196	315.86
268	6.4	14.5	55.52	0.73302	312.1	-2.4	11.2	65.63	0.41463	358.74
269	2.1	13.2	100	0	122.9	7.2	12.1	52.8	0.65441	383.28
270	7.3	15.2	50.91	0.84658	391.48	0.8	11	32.94	0.89653	416.37
271	1.5	15.5	54.6	0.77662	374.17	-3.6	8.5	48.25	0.57941	318.76
272	5.3	18.7	69.77	0.56168	295.88	-6.1	8.4	74.6	0.27044	280.47
273	8.6	18.2	47	0.95179	168.04	3	11.7	65.7	0.45355	255.26
274	2.4	13.7	45.25	0.88262	371.94	-3.2	12	51.19	0.68317	384.1
275	6.2	13.8	69	0.45288	156.87	-2.9	9.6	40.66	0.76967	380.72
276	-1.4	12.4	60.82	0.56343	351.92	-2.8	3.4	98.3	0.01037	133.18
277	1.1	14.3	52.22	0.81112	283.6	-6.8	7	59.01	0.40171	367.36
278	0.5	12.9	55.79	0.65139	325.07	-3.5	10.9	53.74	0.58853	356.05
279	3.1	13.4	69.16	0.32083	128.7	1.5	11.6	42.02	0.77331	336.1
280	5.4	12.8	71	0.30877	104.46	-3.5	8.2	47.02	0.6015	343.85
281	3.3	9.9	50.11	0.63643	326.03	-6.8	8.3	87.2	0.12484	93.5
282	-2.3	8	68.95	0.29725	271.19	-1.1	8	99.1	0.00963	162.77
283	0.9	9.4	73.2	0.32101	327.74	0.5	12.2	64.26	0.50657	245.58
284	-1.7	8.6	66.87	0.36918	300.58	3.1	13.7	74.6	0.40367	317.17
285	-2	8.4	58.19	0.45035	231.74	7.6	9.7	99.3	0.00764	63.76

## Sheet: Fig1e
Precipitation summ 2011 and 2018
Precipitation monthly summs (mm)
Month	2011	2018
Jul	63	68.2
Aug	74.3	28.6
Sep	116.6	44.1

## Sheet: Fig1f
Photoperiod, twilight and night duration in autumn in Umeå, Sweden
DOY (the day of the year)	Photoperiod (hours)	Twilight duration (hours)	Night duration (hours)
210	18.1833	5.81667	0
211	18.0667	5.93333	0
212	17.9667	6.03333	0
213	17.8667	6.13333	0
214	17.75	6.25	0
215	17.6486	6.35139	0
216	17.5419	6.45806	0
217	17.4353	6.56472	0
218	17.3283	6.67167	0
219	17.2214	6.77861	0
220	17.1142	6.88583	0
221	17.0067	6.99333	0
222	16.8994	7.10056	0
223	16.7919	7.20806	0
224	16.6844	7.31556	0
225	16.5767	7.42333	0
226	16.4692	7.53083	0
227	16.3617	7.63833	0
228	16.2539	7.74611	0
229	16.1464	7.85361	0
230	16.0389	7.96111	0
231	15.9314	8.06861	0
232	15.8239	8.17611	0
233	15.7167	8.28333	0
234	15.6092	8.39083	0
235	15.5019	8.49806	0
236	15.3947	8.60528	0
237	15.2878	8.71222	0
238	15.1806	8.81944	0
239	15.0736	8.92639	0
240	14.9667	9.03333	0
241	14.86	9.14	0
242	14.7533	9.24667	0
243	14.6467	9.35333	0
244	14.54	9.46	0
245	14.4336	8.66639	0.9
246	14.3272	7.93944	1.73333
247	14.2206	7.61278	2.16667
248	14.1144	7.36889	2.51667
249	14.0081	7.15861	2.83333
250	13.9019	6.98139	3.11667
251	13.7958	6.8375	3.36667
252	13.6897	6.69361	3.61667
253	13.5839	6.58278	3.83333
254	13.4778	6.47222	4.05
255	13.3719	6.36139	4.26667
256	13.2661	6.26722	4.46667
257	13.1603	6.18972	4.65
258	13.0544	6.11222	4.83333
259	12.9489	6.03444	5.01667
260	12.8433	5.97333	5.18333
261	12.7375	5.9125	5.35
262	12.6319	5.85139	5.51667
263	12.5264	5.80694	5.66667
264	12.4208	5.74583	5.83333
265	12.3153	5.70139	5.98333
266	12.2097	5.65694	6.13333
267	12.1042	5.62917	6.26667
268	11.9986	5.58472	6.41667
269	11.8933	5.55667	6.55
270	11.7833	5.51667	6.7
271	11.6833	5.48333	6.83333
272	11.5833	5.45	6.96667
273	11.4667	5.45	7.08333
274	11.3667	5.41667	7.21667
275	11.2667	5.38333	7.35
276	11.15	5.38333	7.46667
277	11.05	5.35	7.6
278	10.95	5.33333	7.71667
279	10.8333	5.33334	7.83333
280	10.7333	5.3167	7.95
281	10.6167	5.31667	8.06667
282	10.5167	5.3	8.18333
283	10.4167	5.26667	8.31667
284	10.3	5.28333	8.41667
285	10.2	5.28333	8.51667

## Sheet: Fig2ab_FigS3a
Principal component analysis scores mRNA seq 2018															Principal component analysis loadings mRNA seq 2018
Variation explained (%)					19.9	13.5	11.8	8.6	4.7	3.7	3.3	2.1	2		Variation explained (%)	19.9	13.5	11.8	8.6	4.7	3.7	3.3	2.1	2
Primary ID	Time	Tree	Genotype	UserID	PC1	PC2	PC3	PC4	PC5	PC6	PC7	PC8	PC9		Primary ID	PC1	PC2	PC3	PC4	PC5	PC6	PC7	PC8	PC9
P12255_117	225	16_21	1	75	63.31	90.1277	30.9721	51.7544	16.3511	-9.26238	7.70302	-11.6394	-5.75778		Potra2c131s34685	0.00433181	-0.00274254	-0.00925735	0.0007569	0.00191917	0.00324505	-0.00500175	-0.000268331	-0.00208917
P12255_118	225	1_14	1	90	44.544	92.2662	24.7486	40.0761	8.6371	-5.3909	20.5751	-9.337	3.2789		Potra2c131s34686	0.00360973	0.00141152	-0.00329356	-0.00293728	0.0106766	0.00603405	-0.00671389	0.0059334	-0.00167495
P12255_121	225	3_28	1	80	44.302	95.3341	28.7994	55.4983	-15.171	-5.71121	9.89901	-16.0062	-17.7593		Potra2c131s34687	0.00489527	-0.00227865	-0.0116644	-0.00174494	-0.0013381	-0.00333398	-0.00189024	-0.00543734	0.00168194
P12255_158	232	16_21	1	145	31.2938	88.6964	23.5446	54.6281	26.7765	-14.0919	2.25643	5.47945	7.23884		Potra2c499s35820	0.000978935	-0.00379942	-0.00789492	0.00155192	-0.00391026	-0.000510462	0.00110536	0.00168902	0.0001235
P12255_167	232	1_14	1	137	27.7338	83.713	23.7415	41.2745	35.3201	-12.5616	8.92417	6.59915	17.8126		Potra2c499s35826	0.00690812	-0.00608	-0.00385138	0.000454122	0.00467893	0.00107469	-0.00371525	0.00889476	-0.00135917
P12255_175	232	3_28	1	132	2.04884	99.044	23.7115	53.853	6.96983	15.2081	-20.1977	-14.6861	-15.0467		Potra2c499s35829	0.00493711	-0.000466349	0.00209096	-0.00113077	-0.00445816	0.00404848	0.00156662	0.0029243	-0.00088457
P12255_168	237	16_21	1	147	24.7763	56.3794	15.7772	-74.3255	44.9521	-27.2894	-26.2383	14.0252	50.0815		Potra2c499s35830	0.00637706	-0.00666797	-0.00670006	-0.000386487	-0.00672876	-0.00159623	-0.00508468	0.0073722	-0.00309691
P12255_133	237	1_14	1	164	54.9889	62.2065	15.8653	-49.0461	8.59404	-53.8975	30.3278	-6.96136	16.0395		Potra2n1000s36920	-0.00435894	0.00202892	0.00125555	0.00188973	0.00339125	0.00814935	0.00808086	0.00943138	7.69639e-05
P12255_151	237	3_28	1	187	60.8942	62.5651	20.5838	-43.7949	-4.15974	-51.332	24.2907	-8.50192	10.6769		Potra2n1015s36923	-0.0036007	0.00117551	-0.00296386	-1.40958e-05	-0.000689327	-0.000257529	-0.00810449	0.000322598	-0.00038313
P12255_173	241	16_21	1	152	-8.59321	79.5842	17.8893	-48.6626	-17.1153	43.2568	-10.7369	-5.35024	-4.17962		Potra2n1015s36924	0.00167494	0.0013081	-0.00126974	0.0119004	0.00236164	-0.00114313	-0.0100829	0.00260913	-0.00230259
P12255_102	241	1_14	1	193	-13.2833	67.7091	16.6749	-51.386	11.3847	41.8729	17.6958	-23.4209	13.2316		Potra2n1016s36925	0.000339048	-0.00987855	-0.00332995	0.00404329	0.00109314	0.00503109	0.00445192	0.00284322	-0.00198842
P12255_165	241	3_28	1	170	53.3599	75.9177	15.5039	-31.3316	-21.5696	23.1778	39.2034	6.17205	5.02346		Potra2n1018s36926	-0.00546931	0.00282466	0.00593217	-0.00508903	-0.00222841	0.00239347	0.0067659	0.000279511	-0.0052862
P12255_143	246	16_21	1	201	40.7789	59.8526	18.052	-55.0633	29.8221	21.5454	23.9602	23.1152	43.2931		Potra2n1022s36931	-0.00217694	-0.012004	0.00857347	0.000364865	-0.00141579	0.00416486	0.000523018	0.00111693	-0.0076198
P12255_153	246	1_14	1	216	-62.0287	85.3654	25.5299	17.5988	-31.6221	15.881	-40.7178	3.96972	-37.3625		Potra2n1022s36932	-0.00401746	-0.00287891	0.00551189	-0.00416298	0.00253108	-0.0063124	-0.023469	0.00912161	-0.00596918
P12255_101	246	3_28	1	213	-0.428607	78.964	10.7805	-35.6655	-7.19161	61.1466	-9.02077	-7.19471	-4.95912		Potra2n1024s36934	-0.000302265	0.000831978	0.000763005	0.00168101	0.00176191	-0.003956	-0.00387918	0.00591726	0.00529236
P12255_189	250	16_21	1	229	-57.6783	77.542	8.40258	14.018	12.3861	16.618	-28.5137	33.8063	30.2473		Potra2n1025s36935	0.000371978	-0.000159157	-0.00834349	0.00172413	-0.00604378	-0.00265058	-0.00199593	-0.00507693	-0.0105222
P12255_111	250	1_14	1	208	-31.9089	79.2289	24.379	14.3838	2.92129	-6.82	-8.95739	11.2348	-15.864		Potra2n1028s36937	0.0074216	-0.00400424	0.0110731	-0.00451935	-0.00618307	-0.000442293	-0.000289052	-0.00519894	0.00254399
P12255_125	250	3_28	1	205	-55.1486	75.46	20.3085	3.6952	8.46675	6.25498	-22.68	19.4931	-2.81228		Potra2n1032s36938	-0.0022204	-0.00994793	0.00449465	0.00109717	-0.00344767	0.00359748	-0.00696379	-0.00582443	0.00223723
P12255_152	253	16_21	1	280	-5.61994	51.4193	23.2678	-44.1327	-13.3934	-38.8437	7.41885	11.7162	-13.3986		Potra2n1039s36942	0.00446246	-0.0129831	-0.00179188	0.00456463	-0.00215077	0.00720166	-0.00109098	-0.00228858	-0.00632578
P12255_119	253	1_14	1	244	-33.0485	60.8788	22.2345	-70.1814	-48.2445	-10.0276	5.46834	-19.6357	-28.4037		Potra2n1041s36943	0.00335517	0.0127187	-0.000120605	-0.00650855	0.00914319	-0.00218143	-0.00329549	0.00117145	-0.00461904
P12255_174	253	4_10	1	251	-16.5049	59.6829	18.9364	-69.2892	-24.9581	0.505923	-15.2504	16.2288	18.6481		Potra2n1042s36944	-0.00345572	0.0060848	0.00986906	0.0011129	0.00231145	0.00302153	0.00909563	-0.000253346	0.000346444
P12255_169	256	16_21	1	270	-112.353	64.8639	18.5982	-1.20722	-15.816	-9.42165	-33.8391	37.9404	11.0735		Potra2n1048s36945	-0.00406664	-0.0078748	0.00705237	-0.00343502	-0.00598444	0.00643524	0.00922261	-0.000428867	-0.00202821
P12255_105	256	1_14	1	301	-104.998	59.2942	19.332	-14.7768	-3.65172	-19.2861	-34.2599	24.0216	-16.2513		Potra2n1048s36946	0.00583536	-0.00334141	0.000357976	0.000327654	-0.00939483	-0.00302955	0.00304354	-0.00830396	0.00860957
P12255_157	256	3_28	1	286	-101.511	58.372	16.1365	-15.5558	-6.2373	-22.9955	-29.0205	21.2902	-25.8967		Potra2n1049s36947	-0.00202445	-0.00873314	-0.00561514	-0.00532297	-0.00138552	0.00329165	0.00108856	-0.00533247	-0.0033024
P12255_181	264	16_21	1	331	-152.348	37.5682	10.9719	-31.5541	58.0237	-6.97676	25.6696	-30.29	29.1122		Potra2n1049s36949	-0.00293003	-0.00259485	-4.97637e-06	-0.00343655	-0.00321383	0.00419667	-0.0111345	0.01635	0.00518549
P12255_103	264	1_14	1	337	-126.928	49.3736	16.6281	-2.6285	22.5333	-20.9774	33.6133	-40.2918	-12.2006		Potra2n1049s36950	-0.00567743	0.0119987	0.00320611	-0.00583707	0.000853762	0.00232739	0.0016448	0.00198209	0.00609824
P12255_127	264	3_28	1	333	-101.219	41.7302	14.4167	-10.7808	32.2379	-43.4769	62.2307	-16.4978	6.1993		Potra2n1055s36952	0.00352483	-0.0110945	-0.0106137	0.00639651	-0.00446992	0.00254628	-0.000310078	-0.0062838	-0.000277765
P12255_109	225	4_5	81	100	93.2067	-35.8315	60.6526	73.4361	8.24168	-15.7749	20.8135	-5.85683	-25.8902		Potra2n1055s36953	-0.00379101	-0.00540547	-0.0117584	0.00645261	-0.000873209	0.000408736	-0.00332919	0.00553627	0.000364187
P12255_110	225	7_8	81	78	76.7609	-27.7237	61.8395	61.0176	13.6349	10.2407	-18.3867	-17.4283	-12.3223		Potra2n1058s36954	-0.00166019	-0.00375687	-0.00243133	-0.00419589	-0.00419529	0.0104208	-0.00119189	0.000661344	-0.0114675
P12255_126	225	3_17	81	91	90.881	-41.2215	59.4551	46.7988	14.4618	-23.6091	24.8542	-10.5368	-4.19985		Potra2n1062s36957	-0.00218793	0.00346104	0.00366706	-0.000642055	0.00732675	-0.00137474	0.00747062	0.0059209	-0.00264058
P12255_134	232	4_5	81	142	53.8611	-47.9032	55.0645	64.3677	21.2346	-13.6855	25.4763	20.8287	23.6934		Potra2n1069s36958	-0.00237619	0.00633684	-0.00669902	-0.00398053	0.00318908	0.00103879	0.0023214	-0.00293163	-0.00375896
P12255_191	232	7_8	81	139	-5.15117	105.539	26.2281	68.8694	-14.6997	24.716	-25.4659	-19.1641	-16.6177		Potra2n106s34538	0.00167328	-0.00291669	-0.00065939	-0.00602282	-0.00320471	-0.00135588	0.00335451	0.000602277	-0.00503397
P12255_141	232	3_17	81	133	78.358	-35.7352	58.278	73.2521	9.66532	-2.01227	3.1214	-2.78818	12.7349		Potra2n106s34539	-0.00387843	0.000237189	0.000147658	0.00399763	0.00295699	0.00978471	0.0142122	-0.00372132	-0.00551
P12255_128	237	4_5	81	190	87.8815	-66.4881	64.2677	-16.4799	5.13827	-67.3365	-35.8018	-4.34734	-6.42223		Potra2n106s34540	-0.0062312	-0.000537559	-0.00371678	-0.00236445	-0.00265174	0.0053955	0.00819057	-0.0109448	-0.00814985
P12255_161	237	7_8	81	149	51.9308	-53.1758	57.4412	-35.6976	-7.5269	-32.7932	-73.0244	-17.6884	11.7677		Potra2n106s34545	-0.00239968	0.00289583	-0.0033185	-0.00515677	0.00011638	0.00170808	0.00394759	-0.0107761	-0.0116959
P12255_159	237	3_17	81	188	64.8344	-59.3113	53.9696	-44.1503	-38.0775	-55.3246	-1.7485	-15.1322	-3.10369		Potra2n106s34546	-0.00228014	0.00342298	-0.0079033	0.00272295	-0.00135972	0.00359665	0.00382625	0.00032366	-0.00517123
P12255_160	241	4_5	81	151	80.8414	-54.3617	49.7268	4.7999	-30.1075	5.26921	58.1185	28.3641	3.54496		Potra2n106s34547	-0.00100325	-0.0101643	0.00158316	0.000757812	-0.00733858	-0.000423006	0.00660186	-0.00194405	-0.00483442
P12255_192	241	7_8	81	167	113.997	-95.7959	58.9259	-135.718	212.154	25.2501	-7.87774	30.5776	-80.3181		Potra2n1075s36965	0.0047467	-0.0030455	-0.00730504	0.00734747	-0.00172717	0.0007164	0.000228745	-0.00870886	-0.0114906
P12255_184	241	3_17	81	169	48.3018	-39.2685	53.5874	1.48078	-59.6864	41.8125	12.8365	-4.08448	-4.04795		Potra2n1075s36966	-0.00135497	-0.000956978	-0.000251843	-0.00313464	0.0018797	0.00183322	-0.0121683	0.00763734	-0.00447533
P12255_177	246	4_5	81	218	31.8303	-61.6269	56.948	-7.53638	-35.4566	24.64	24.6237	20.0687	-4.04234		Potra2n10c20097	-0.00435917	-0.00186658	0.00312977	0.00563964	-0.00488936	0.00355065	-0.0108755	0.00197786	0.00158346
P12255_190	246	7_8	81	192	61.5311	-51.1694	43.0615	-32.1492	-9.15532	44.5747	18.7523	4.90795	35.65		Potra2n10c20098	0.0104316	-0.00104023	0.00836914	3.58325e-05	0.00553461	-0.00470476	0.00536153	0.00242752	-0.00297025
P12255_145	246	3_17	81	214	52.8845	-41.9241	50.3177	-6.22051	-30.2133	65.3835	-9.11437	-19.282	12.4818		Potra2n10c20099	0.0107705	0.00332804	-0.00321997	0.000540918	-0.0105162	0.000336148	-0.000615993	0.00260081	-0.00229575
P12255_185	250	4_5	81	224	-5.77658	-54.6886	62.2858	79.9229	-24.0613	-1.1954	-2.98842	40.0083	-3.70305		Potra2n10c20100	0.0100069	-9.85922e-05	0.00736874	-0.00667712	0.00413008	0.00341398	0.00323509	0.00162527	0.00517135
P12255_144	250	7_8	81	243	-33.6571	-54.5685	60.2196	59.2031	-4.85324	19.4398	-31.2634	26.6863	11.3902		Potra2n10c20102	0.00195844	-0.00584459	0.00258513	-0.00496595	0.0162486	-0.00880784	0.00609867	0.0062119	0.0039814
P12255_129	250	3_17	81	222	-66.483	-55.8581	54.7268	43.1901	-0.723069	36.2613	-39.4322	15.6169	36.7174		Potra2n10c20103	0.00903992	-0.00680152	-0.00138392	0.00984336	-0.00411178	-0.000911679	0.000229669	-0.00657449	-0.00534587
P12255_149	253	4_5	81	258	12.7352	-81.6025	49.8944	-37.409	-38.7876	-25.7176	10.6339	20.6677	12.4169		Potra2n10c20104	0.00880313	0.000560626	0.0113682	-0.00150854	0.00189527	2.30329e-05	0.00798319	-0.00219294	0.00718467
P12255_136	253	7_8	81	254	0.798708	-76.293	52.2797	-44.4614	-42.1657	-8.4142	-5.42307	10.9826	20.8994		Potra2n10c20105	0.0120518	-0.003143	0.00306872	0.00853274	0.00245381	0.000809946	0.000117827	0.00299084	0.00151624
P12255_150	253	3_17	81	247	-11.1671	-69.955	54.3762	-45.7659	-48.8851	13.0475	-26.8502	-0.732391	20.1917		Potra2n10c20106	-0.00333332	-0.00290734	-0.0104767	-0.0140047	0.00669635	0.00174782	-0.00269994	-0.00393814	0.00429878
P12255_193	256	4_5	81	266	-125.246	-89.5107	54.6113	35.6342	-3.08583	-15.5778	-0.281295	24.6121	-4.59471		Potra2n10c20107	-0.00806941	-0.000330419	0.0106391	0.00471532	0.00131069	-0.00782961	0.00459545	-0.00493732	0.0106917
P12255_137	256	7_8	81	268	-45.5885	-79.2969	60.108	2.90429	-0.748078	-9.39177	-0.0732381	-26.8353	-5.14575		Potra2n10c20108	-0.00439103	0.00356269	0.00634421	0.00971846	-0.0128527	-0.000621303	-0.00997291	-0.00191203	0.00434808
P12255_182	256	3_17	81	283	-130.566	-85.1136	55.0996	8.10122	6.64462	-0.501643	-27.0896	5.16229	18.4485		Potra2n10c20109	0.000429082	-4.71336e-05	0.000439162	-0.00107129	-0.00415787	0.00260457	0.00143162	-0.00414912	-0.0106274
P12255_135	264	4_5	81	249	20.9945	54.7278	16.3873	-62.9974	-10.8764	-24.4339	18.8932	24.7829	11.4606		Potra2n10c20110	-0.00330103	0.00953068	-0.00176499	0.00854255	-0.00329898	0.00880032	-0.00487616	-0.0098713	0.00818007
P12255_166	264	7_8	81	347	-175.608	-83.6222	46.8814	17.2735	32.6328	27.1825	6.20602	-77.221	18.5462		Potra2n10c20111	0.00893552	0.000962923	0.00560469	-0.00310161	0.0054616	0.00257803	-0.00225166	0.00398035	-0.00195326
P12255_104	264	3_17	81	336	-100.949	-75.1814	59.7755	51.0919	11.738	4.09509	6.3288	-56.0499	-0.457884		Potra2n10c20112	-0.00405783	0.00145498	-0.00234903	-0.00307943	0.00982981	0.0150883	-0.0140125	1.0815e-05	0.0128853
P13264_101	225	9_22	48	84	66.2697	-1.19059	-69.5834	38.3508	1.292	-1.0671	20.2838	-25.5205	-25.9451		Potra2n10c20113	-0.00340289	-0.00632492	0.00228679	-0.00634402	0.0032248	0.0054327	0.00167991	-0.00100919	-0.0122132
P13264_102	225	11_14	48	85	87.4941	-1.59911	-73.0479	52.6511	8.56713	-16.4691	9.94806	-20.2665	4.19283		Potra2n10c20116	-0.00877513	0.00290677	-0.0056251	0.00742819	-0.0147872	-0.00696927	6.35774e-05	0.00475539	-0.00209467
P13264_103	225	16_7	48	96	76.1475	-1.25703	-75.2686	55.0574	20.136	-16.3875	4.45225	-8.3762	40.011		Potra2n10c20117	-0.0112628	-0.00676481	0.00316859	0.00244164	-0.00586518	0.00208804	-0.0022071	-0.000735156	-0.00134823
P13264_105	232	9_22	48	119	41.6325	7.01477	-74.4918	81.4234	-15.0108	-8.9824	5.96075	2.2897	1.4055		Potra2n10c20118	0.00197244	-0.00316297	-0.00389368	-0.0120468	0.0135696	-0.0049131	0.00697439	0.00613254	0.00250943
P13264_104	232	11_14	48	117	84.8107	-1.87727	-67.1184	74.2179	27.7954	-16.1924	-5.58843	-10.5401	6.30826		Potra2n10c20120	0.0124587	0.00122504	-0.00210336	-0.00628607	-0.00398315	0.00300695	-0.000378014	-0.000546444	0.00208473
P13264_106	232	16_7	48	126	34.4096	-3.36303	-80.133	41.0568	42.0546	-8.54202	-8.98666	-1.96574	50.7339		Potra2n10c20121	0.00473555	0.00178426	0.00129879	0.0141698	-0.0073342	0.00342685	-0.000585041	-0.00813172	0.000440768
P13264_111	237	11_14	48	183	61.8938	-14.7551	-60.8126	-21.6778	-29.5295	-48.7518	-69.8901	-36.8223	-39.7702		Potra2n10c20122	-0.00148167	0.0107482	0.0021202	-0.00140798	-0.00155639	-0.0024263	0.00427776	0.00167011	-0.00636004
P13264_107	237	16_7	48	155	51.852	-28.6231	-80.1494	-56.5401	4.20736	-51.0904	-45.4525	-10.8029	42.0639		Potra2n10c20123	0.00602301	0.00177772	-0.00712083	-0.00440313	-0.000446288	0.00274159	0.00980688	0.000874445	0.0165805
P13264_110	241	9_22	48	176	43.3916	-16.1269	-78.475	-27.3736	-6.29793	38.5365	15.9437	8.8903	22.357		Potra2n10c20124	-0.0055081	0.00153193	-0.000880802	-0.0082131	-0.0038833	0.00809922	0.0111231	0.0104526	-0.0116389
P13264_109	241	11_14	48	172	79.7071	-12.9868	-73.371	-16.0511	-23.401	34.629	42.929	-1.71208	4.94426		Potra2n10c20126	0.00942539	0.00616539	-0.00627337	-0.00189286	-0.00412791	0.00416853	-2.66599e-05	-0.00226842	-0.000504307
P13264_112	241	16_7	48	197	18.3397	2.26117	-64.2505	-4.60917	-15.2472	64.7608	-59.9787	-6.09695	-34.7135		Potra2n10c20127	-0.00363856	-0.0034068	0.00981775	0.00177382	0.00243299	-0.00245331	0.00424791	-0.00195901	-0.00913297
P13264_115	246	9_22	48	210	44.0291	-15.4297	-66.9658	-18.4626	29.5748	88.8234	-45.9163	-22.2448	-16.7231		Potra2n10c20128	0.00809956	0.00870575	0.00626607	0.00466463	-0.00212035	-0.00104159	-0.000679856	0.00028775	-0.000189166
P13264_114	246	11_14	48	207	40.2482	-20.1783	-79.0692	-27.123	-9.30925	47.8302	17.2914	-7.59159	25.3209		Potra2n10c20129	0.00824201	0.00711854	-0.00360582	0.00604784	0.00300492	0.00668453	0.00225351	-0.000651039	0.00293828
P13264_121	246	16_7	48	271	41.7739	-18.2095	-70.7798	-23.8598	1.9468	65.2167	-5.71653	-8.66685	18.7828		Potra2n10c20130	-0.00786069	0.0038921	0.00429135	-0.00388506	0.00519535	0.00398117	0.00352748	-0.000825202	-0.00128435
P13264_113	250	9_22	48	204	1.41087	-18.1681	-78.8736	44.2716	7.20029	-0.828615	9.68901	33.9157	-17.7681		Potra2n10c20131	-0.00841236	0.00452693	0.00136606	0.00948308	0.0116111	-0.00898602	-0.00684072	-0.00131025	0.00385939
P13264_120	250	11_14	48	226	2.35245	-22.1906	-78.6127	54.2071	-9.30487	-14.8831	35.4855	53.3436	-35.0722		Potra2n10c20134	0.00647059	-0.00756649	-0.00965622	0.00664635	-0.00259209	4.20462e-06	-0.00431931	-0.000758524	-0.00067101
P13264_116	250	16_7	48	234	-2.7634	-14.7232	-74.8135	46.8834	4.4678	-10.0256	-10.3792	31.9999	-11.5285		Potra2n10c20135	0.00124342	0.00485123	-0.00453756	-0.00756925	-0.00388164	0.0046316	0.00744675	-0.00710261	0.00140641
P13264_117	253	9_22	48	237	-9.60758	-43.1265	-82.2516	-57.5145	-29.3683	-6.19966	30.296	10.596	0.892132		Potra2n10c20138	0.00740863	-0.00152383	-0.00118176	0.000930377	-0.00608398	-0.0110282	0.000398567	-0.000170429	0.00962231
P13264_119	253	11_14	48	253	4.53456	-21.6137	-63.4394	-22.808	-69.1413	-11.4516	-4.42481	-21.0172	-59.287		Potra2n10c20139	0.00218331	-0.00498262	-0.00685065	0.0118345	-0.00875453	0.00723433	-0.0100881	0.0089112	0.00442826
P13264_122	253	16_7	48	279	-1.13063	-24.9999	-78.6333	-30.5854	-10.3975	-1.92265	-15.6916	2.49182	21.6144		Potra2n10c20141	-0.00634729	0.00362745	0.00101844	-0.0101469	0.00833117	0.0079183	-0.0156354	0.00264586	0.007193
P13264_123	256	9_22	48	288	-119.374	-54.0904	-82.0479	1.47731	14.3865	-16.6892	8.00171	26.1712	-26.7263		Potra2n10c20142	0.0085244	-0.00743085	-0.000743656	-0.0121255	0.000416407	-0.00321258	-0.00695478	-0.00101689	0.00198273
P13264_124	256	11_14	48	290	-82.5073	-41.4731	-84.1871	14.444	13.0679	-9.13725	-20.8664	48.1489	9.68236		Potra2n10c20143	0.000194202	0.00603211	0.000474259	7.13438e-05	0.00889817	0.00351542	-0.00641861	0.00410245	0.00632183
P13264_125	256	16_7	48	298	-130.474	-43.5344	-89.7003	17.9041	4.01137	-3.11965	11.2382	36.2655	-7.35245		Potra2n10c20145	0.00736594	0.0102314	-0.00598634	0.00261402	-0.00116091	-0.00467425	-0.00455932	-0.00553067	0.00212676
P13264_127	264	9_22	48	341	-119.953	-53.4372	-79.0149	18.2134	20.0397	-19.5929	45.7528	-34.884	-10.7607		Potra2n10c20146	0.000496725	0.00283375	-0.0016292	-0.0103811	0.00116657	0.00411665	-0.00215492	0.00109194	0.00616913
P13264_118	264	11_14	48	248	-40.6137	-29.0547	-20.4068	-91.8701	-55.7451	-4.59444	84.051	-6.04813	-32.5364		Potra2n10c20147	-0.00554635	0.000249433	0.00712941	-0.00172036	-0.00393755	0.0159443	-0.00182206	0.000798806	0.0150835
P13264_126	264	16_7	48	303	-118.678	-40.9512	-87.22	0.180778	28.2954	-2.38228	7.98089	-27.6268	22.7629		Potra2n10c20148	0.00420746	0.0100753	0.00541068	0.000934362	0.00423288	0.00557693	0.00460595	-0.00728694	0.0078538
															Potra2n10c20149	0.0111455	0.0051201	0.00100918	-0.00179994	0.00177205	-0.00068378	-0.00142064	-0.00623788	-0.000279762
															Potra2n10c20150	0.0105784	-0.00344928	0.00742699	-0.00356796	0.00186896	-0.00154334	-0.000182716	0.000197757	0.00796706
															Potra2n10c20151	0.00380237	-0.00392007	-0.000692557	-0.00229636	0.00742671	-0.00307496	0.00346285	0.0102793	0.00468062
															Potra2n10c20152	0.00241001	-0.00354194	0.00161249	-0.0116538	0.0128175	-0.00377476	0.00118991	0.000541335	0.00251884
															Potra2n10c20153	-0.0113368	-0.00708305	-0.0035751	0.00471975	-0.00177777	0.000927612	-0.00290722	-0.00469193	0.000368174
															Potra2n10c20154	-3.55261e-05	0.00726196	0.000329284	0.0152934	0.00183376	0.00491047	0.00456846	0.0121653	-0.00296791
															Potra2n10c20155	0.0045294	-0.00704359	-0.00400391	-0.00179813	-0.0130023	-0.00411462	-0.00451737	-0.00543988	-0.0126963
															Potra2n10c20156	0.00499886	0.0126306	-2.1005e-05	-0.00573971	-0.00245395	-0.00681488	-0.00446063	0.0011426	-0.00613928
															Potra2n10c20157	-0.00173109	0.00197692	0.00577038	-0.00143151	-0.00440319	-0.00299189	-0.000392701	-0.00156418	-0.00994715
															Potra2n10c20158	0.00220606	0.0114307	-0.00274409	0.00174107	0.00755534	-0.00142341	-0.00193957	5.12375e-05	-0.000618754
															Potra2n10c20159	-0.00802099	0.000736066	0.0096152	-0.00184731	-0.00267976	-0.0011523	-0.0102911	0.00890351	-0.0048991
															Potra2n10c20160	-0.00361896	0.0024312	-0.00464237	0.000410639	-0.0036437	-0.00414562	0.00269596	0.00276951	-0.00765307
															Potra2n10c20161	-0.0030766	-0.00223995	-0.00406217	-0.00960127	-0.00898746	0.0081997	0.0070974	0.0172607	-0.00239125
															Potra2n10c20163	-0.00374783	0.00288653	-0.0100776	-0.0123633	-0.00739188	-0.00598683	0.00135731	0.00111167	0.00200116
															Potra2n10c20164	-0.00258459	0.00250202	-0.00745303	-0.000192511	0.00993302	0.0035315	0.00218866	0.00333752	0.00264845
															Potra2n10c20165	-0.00390201	-0.0131893	-0.00272242	0.00052796	0.00175639	-0.00574777	0.00454369	-0.00930647	0.00471791
															Potra2n10c20167	-0.00343067	0.00195557	0.00263884	-0.00377127	5.78421e-05	0.00468972	0.00397777	-0.00219197	-0.00616696
															Potra2n10c20169	-0.00155704	-0.00682505	-0.0121264	0.00224848	-0.00393933	0.00420628	0.00112932	0.00912314	-0.000294876
															Potra2n10c20170	0.00106578	-0.00595771	-0.0138905	0.000269959	-0.000374043	0.000749958	0.00396461	-0.00182055	-0.00496707
															Potra2n10c20172	0.000147991	0.00989519	0.0043272	-0.00541394	0.0012749	0.00132286	0.00790553	0.00875851	-0.00643074
															Potra2n10c20173	-0.00291046	0.000217747	0.00184601	-0.00350052	0.00268167	-0.00141622	-0.00123353	0.000580202	-0.00711733
															Potra2n10c20174	-0.00214759	-0.000432637	-0.00303284	-0.00329092	-0.00125012	-0.0157805	0.00821233	-0.0216192	0.00191775
															Potra2n10c20175	0.00646214	0.00805849	-0.0116415	-0.00358964	1.57418e-05	-0.00133914	0.00534812	0.000918848	-0.000235873
															Potra2n10c20176	-0.00429031	0.0115709	0.00070618	0.00381012	0.00245091	0.00352271	-0.00601866	0.00241451	-0.00504542
															Potra2n10c20177	-0.00807171	-0.00601506	-0.00716441	-0.00573681	-0.00431651	-0.009613	-0.00740936	0.0104642	0.00360112
															Potra2n10c20179	0.00261315	-0.0103238	0.0105871	0.0033056	-0.000513242	0.00367666	0.00104659	0.00370978	-0.000251309
															Potra2n10c20181	-0.0114697	0.00373224	-0.00203667	-0.00427609	-0.00323003	-0.00010295	0.00123014	-0.00712804	-0.0103509
															Potra2n10c20183	-0.00785485	-0.00817781	0.00547797	-0.00655628	-0.00421597	-0.00739386	0.00771927	0.00163945	-0.00410282
															Potra2n10c20185	0.00539986	0.0121723	-0.00382498	0.000751583	0.00195552	0.00551357	-0.0047594	0.000588084	0.00464927
															Potra2n10c20186	0.00511462	-0.0107024	0.00138993	0.0105152	-0.00681871	0.0041332	-0.00185786	-0.0013013	-0.00162536
															Potra2n10c20188	-0.00192835	-0.000291925	-0.000125066	-0.00013683	-0.0061127	-0.000140935	0.00215442	-0.00140554	-0.0132467
															Potra2n10c20190	0.00985351	0.00404402	-0.00457525	-0.00673591	-0.00635623	-0.000262593	-0.00889616	-0.00523936	0.000677346
															Potra2n10c20191	-0.00710062	-0.000331755	0.00132019	-0.00495706	-0.00903691	-0.00928846	0.00281602	0.00867347	0.0123766
															Potra2n10c20194	-0.0105686	0.00233705	-0.00610382	-0.00435559	-0.00437108	0.0102898	-0.00460568	-0.00471187	0.00684478
															Potra2n10c20196	0.011434	-0.00301251	0.00324906	0.00468168	-0.00897441	0.00497969	-0.00259602	-0.00166206	-0.00222902
															Potra2n10c20200	-0.00191489	0.000135872	0.00258672	0.00405471	-0.00103257	0.00195213	0.0142275	0.00100807	-0.00349008
															Potra2n10c20201	-0.00150916	0.00337638	0.000390328	0.000898364	-0.00307577	0.00751068	-0.00788311	-0.00544677	-0.0176953
															Potra2n10c20202	0.00797617	-0.0100881	-0.00193688	-0.00968631	0.000443635	-0.00187103	-0.00566172	0.00251574	-0.000383238
															Potra2n10c20203	0.00745401	-0.00794498	0.00252361	0.0107607	0.00628393	0.000866526	-0.00661636	0.00487266	0.00761082
															Potra2n10c20206	-0.00487664	-0.00528039	-0.00217527	0.0020461	0.00300007	0.00673011	0.000982304	-1.78295e-05	-0.00502714
															Potra2n10c20207	-0.00756239	0.00308154	-0.00243641	0.00824492	-0.0162041	0.00663857	0.00410038	-0.000971135	0.00722088
															Potra2n10c20208	0.00982906	-0.00272254	-5.61174e-05	0.00722418	0.00184749	0.00287205	0.00537183	-0.00425796	-0.00270207
															Potra2n10c20209	-0.00455923	-0.00293206	0.0077322	-0.0086848	-0.0142771	-0.00561485	-0.00251037	-0.00548013	0.0048509
															Potra2n10c20210	-0.00515621	0.0050585	0.00673172	0.00579671	-0.0191862	-0.000399599	-0.00550022	-0.00175258	-0.00342408
															Potra2n10c20211	0.0078237	0.00873973	0.00590793	-0.00109185	0.00472325	-0.00342149	0.00124429	0.00122217	-0.00318729
															Potra2n10c20212	0.00818012	-0.00134524	0.00629255	-0.00637926	0.00380154	0.00144134	-0.00252295	0.000175581	0.00687788
															Potra2n10c20214	0.00767858	0.000654874	0.0122533	-0.00107668	0.00330655	-0.00720442	-0.000543779	-0.00193074	0.000205598
															Potra2n10c20215	-0.00386424	0.00732917	0.00112673	0.00137307	0.00750512	0.00864355	0.00315475	-0.00420282	0.00870128
															Potra2n10c20216	-0.00899624	0.00625508	0.00741919	0.00329299	0.00772711	-0.00286441	-0.00104117	-0.012648	0.000163856
															Potra2n10c20218	0.00754217	0.000911161	-0.00327561	0.000882785	-0.0045311	0.00447262	0.00458334	-0.0141379	0.00556942
															Potra2n10c20219	0.00421466	0.000112091	-0.000647912	0.000192028	0.00883637	-0.00499997	0.00273808	-6.81473e-05	0.0056324
															Potra2n10c20220	-0.00393177	-0.00237413	0.00481146	-0.00111694	-0.00197665	0.0100836	0.00905646	0.00644585	0.00586606
															Potra2n10c20223	0.00387055	-0.00596952	-0.00350145	0.00136573	0.00456185	0.00237503	-0.00475025	-0.000375824	-0.00701978
															Potra2n10c20225	0.00085018	-0.00461565	-0.00533977	0.00252731	0.00517139	-0.0124431	-0.0105626	-0.00753089	-0.0126923
															Potra2n10c20226	0.00207573	0.00854786	0.0138127	-0.00205276	-0.00126735	0.00276046	0.00129207	0.00276544	2.44752e-05
															Potra2n10c20227	0.00934071	0.00312139	0.0100341	-0.00696095	-0.00440676	0.00108153	0.00156665	-0.00664386	0.000674976
															Potra2n10c20228	0.0114036	0.00802218	-0.00162889	0.000124667	-0.00188961	-0.000369934	-0.0005891	-0.00110512	-0.00281951
															Potra2n10c20229	0.00185945	-0.00540135	-0.00384955	-0.00918884	0.00527511	0.016914	0.00693738	-0.000140806	-0.00122444
															Potra2n10c20230	-0.00601938	0.0125565	0.00131532	-0.00302689	0.00602054	0.00411475	0.00916932	-0.00467861	0.00330999
															Potra2n10c20231	-0.00141478	0.00150287	0.00235084	-0.0034092	-0.00120108	0.0100164	0.00523671	0.0118966	-0.0105621
															Potra2n10c20233	0.00252124	-0.0030384	-0.0127057	-0.00261176	0.00865951	0.00410202	0.00394888	0.00318771	0.00436794
															Potra2n10c20234	-8.02356e-05	-0.00426257	-0.0108299	0.00636712	0.0130886	-0.00398816	-0.00163849	-0.00384309	0.012033
															Potra2n10c20235	0.0109754	0.00299883	-0.00620415	0.00307379	-0.00431102	0.00202958	-0.0016547	0.00415202	-0.00509943
															Potra2n10c20239	0.00896019	0.00786335	0.00439053	0.00540998	-0.00682653	0.00168068	0.00480025	0.00517299	-0.00187166
															Potra2n10c20240	-0.00325009	-0.010076	-0.000902239	0.00324389	-0.00495788	0.000449493	0.00283479	0.00226338	0.000834223
															Potra2n10c20241	0.0106344	-1.57242e-05	-0.00284928	-0.0112851	0.00160927	-0.00552235	-0.00804641	-0.000176673	-0.00285247
															Potra2n10c20242	-0.00656086	-0.00487916	0.00498574	0.00218983	0.00269379	0.00508659	-0.00342556	0.00283886	-0.00384502
															Potra2n10c20245	-0.00830056	0.000755434	0.00131232	-0.0121681	-0.00212257	0.00575086	-0.00206312	0.00373741	0.00497808
															Potra2n10c20248	-0.0020097	-0.00591467	0.00152508	-0.00228788	-0.00217454	0.00456578	-0.00142813	0.00601352	-0.0027596
															Potra2n10c20250	-0.00138058	-0.00141872	-0.00480671	-0.0053068	0.00376246	-0.00090842	0.00900057	0.00190541	0.00819677
															Potra2n10c20254	-0.00988714	-0.00128035	-0.00832719	-0.00412611	0.00561521	-0.00275809	0.000494311	-0.00821072	0.00454901
															Potra2n10c20255	-0.00430805	0.0133726	-0.00880766	3.12305e-06	0.00141123	-0.000751941	0.000658303	-0.0001211	0.00425008
															Potra2n10c20256	-0.0039652	0.000129828	-0.00366915	-0.00252226	0.00419392	0.0027048	0.00880134	-0.00855699	-0.00145964
															Potra2n10c20257	-0.00557387	-0.00741235	-0.00155657	0.00230524	0.00957275	0.00514554	0.00487186	-0.0080181	0.00342137
															Potra2n10c20258	-0.00138863	-0.00895553	0.000368423	-0.00210868	0.0062134	-0.00195225	0.00747417	-0.00830928	-0.00231573
															Potra2n10c20259	0.00901044	-0.00685186	0.0044066	-0.0110819	-0.000921829	0.000554564	-0.0019742	-0.00340618	0.00713674
															Potra2n10c20260	-0.000394076	0.00350815	0.000403297	-0.00566574	0.00131789	0.00710171	-0.00309893	0.00177613	-0.00271051
															Potra2n10c20261	-0.00518456	-0.00231483	0.0122899	-0.00517292	0.00635126	-0.000937323	0.000477872	-0.00648555	0.00183869
															Potra2n10c20262	0.010934	0.000298836	-0.00281051	-0.00974966	-0.00555861	-0.00105585	-0.00300414	-0.00776256	0.00160725
															Potra2n10c20264	-0.00136034	-0.00218473	-0.000525438	-0.00425954	0.00388822	0.00828745	0.00260574	-0.000895793	-0.00745805
															Potra2n10c20265	-0.00287713	-0.00755563	0.00923563	-0.00301752	0.00521973	-0.00893526	0.0069337	0.00269495	-0.00780721
															Potra2n10c20266	0.000756458	-0.00747435	0.00852771	-0.00461088	0.00569049	-0.00814826	0.000740331	-0.0112726	-0.00304868
															Potra2n10c20268	-0.00528675	0.00596531	-0.00221598	0.00410983	-0.0200647	-0.00795065	0.000557496	-0.00530092	0.000706485
															Potra2n10c20269	-0.00215477	-0.00543614	-0.0119304	-0.00649881	-0.00163872	-0.00140249	0.00382063	-0.000919543	7.5165e-05
															Potra2n10c20270	-0.00734012	-0.00842086	-0.00776401	-0.00671016	0.00361016	0.00336689	0.00588648	-0.00420362	0.00137082
															Potra2n10c20273	0.00896659	0.00503175	-0.000589147	-0.00999786	-0.0094435	1.15945e-05	-0.00627053	-0.00541804	-0.00152256
															Potra2n10c20274	-0.0122946	8.27682e-05	-0.00408252	-0.00796082	-0.00267653	0.00283613	-0.00271214	0.00267594	0.000355461
															Potra2n10c20275	0.0062357	-0.00236451	0.0121394	0.000451317	0.00225234	-0.000970402	0.00118257	0.000458486	0.00725921
															Potra2n10c20276	-0.00496777	0.0112518	-0.00296883	-0.00373491	0.00408168	-0.00134891	0.0044884	-0.0115979	-0.0054194
															Potra2n10c20277	-0.00140941	-0.00584606	-0.00179979	-0.00486847	-0.00167378	0.00214369	-0.00722736	0.0104269	-0.0154814
															Potra2n10c20278	-0.00821617	0.00339762	0.000425615	0.010123	-0.00878168	-0.00255754	0.00272751	-0.000914753	-0.00179022
															Potra2n10c20279	0.0012791	0.00122685	0.000216442	0.00342131	-0.00475643	0.00430315	-0.00201276	0.00221575	-0.00356322
															Potra2n10c20281	0.00255079	-0.00982052	-0.00124901	-0.00359335	0.011877	-0.0107415	0.00149598	0.0010697	0.00571996
															Potra2n10c20282	0.00686178	0.00448388	-0.00588501	-0.0081684	-0.0020005	0.00563263	0.00202672	-0.00850074	0.00609019
															Potra2n10c20283	0.00709825	-0.00147769	0.00412979	0.00962824	-0.00110269	0.00608897	0.0119115	0.0061404	0.013684
															Potra2n10c20284	-0.00233237	0.011299	0.00442381	0.0111697	0.00181034	-0.00434853	0.00405004	-0.00222217	0.00692772
															Potra2n10c20285	-0.000266233	-0.00260539	0.00242591	0.00213436	-0.00377741	0.0107203	-0.00439669	0.00285467	-0.0114205
															Potra2n10c20287	-0.011321	-0.00333711	0.000546333	-0.0099529	-0.00343335	-0.00496317	0.00214041	0.00268275	0.000991929
															Potra2n10c20288	0.00478162	0.00398046	-0.00336782	0.00341534	-0.00525516	0.00192751	0.0052024	-0.00347084	-0.00405349
															Potra2n10c20289	0.00421013	0.00359892	0.00472493	-0.00179501	0.00216079	-0.00750252	-0.00373919	-0.00661658	-0.0152385
															Potra2n10c20290	0.00343518	-0.00350032	-0.00247231	-0.0102455	-0.000813203	-0.00829049	-0.00743617	0.0178833	-0.00289612
															Potra2n10c20291	-0.00708908	0.0018729	0.000850808	-0.000293366	0.00403357	0.0136255	0.0154337	0.00543303	-0.00138113
															Potra2n10c20294	-0.00870614	-0.00635948	-0.00157704	0.00868834	-0.00162532	-0.00192297	0.0104319	0.00111714	0.00274245
															Potra2n10c20295	0.00510302	-0.00635541	0.00498548	0.000946481	-0.000534857	0.00207504	-0.00363002	-0.00704776	0.0109813
															Potra2n10c20296	0.00299756	-0.00510104	0.0081156	0.00382073	-0.0056943	-0.00507375	-0.0166269	-0.00911483	-0.00846603
															Potra2n10c20300	-0.00816952	-0.00329539	-0.00261521	0.00992475	-0.00806917	0.0117913	0.00130785	0.00770768	-0.00455342
															Potra2n10c20302	-0.00463548	0.00957881	-0.0103758	0.00317152	-0.00242561	0.00454218	-0.00525566	0.0110498	0.00103213
															Potra2n10c20303	-0.00208844	6.12294e-05	0.000808224	0.00292703	0.00624454	0.0140951	-0.00251424	0.0195282	-0.000991756
															Potra2n10c20304	0.000592245	0.00599347	0.0147584	0.000142068	-0.00187388	0.00327651	-0.00245176	0.00591504	0.00132729
															Potra2n10c20307	0.00411181	-0.00520782	-0.00420172	0.00946505	0.00462906	0.00922457	-0.00354274	-0.00197293	-0.0111513
															Potra2n10c20308	0.0085623	-0.000780917	-0.0048554	-0.0135033	-0.00276453	-0.00871929	-0.00274781	-0.000298653	0.000700184
															Potra2n10c20310	-0.00937531	-0.00552942	-0.006179	0.00030557	-0.00804641	-0.00361427	0.00365915	0.00052869	0.00278359
															Potra2n10c20311	0.00332929	-0.000152007	0.00532564	0.00984221	-0.0160523	-0.00361821	0.0011297	-0.00401144	0.00442316
															Potra2n10c20312	-0.00221309	-0.0107302	-0.00125774	0.0060999	-0.0106971	-0.000336638	0.00986336	0.00851088	0.000282116
															Potra2n10c20314	-0.0110928	0.00492895	-0.00039892	0.0042589	0.00212312	0.00879066	-0.00586157	-0.00187169	0.00211966
															Potra2n10c20315	-0.0117506	-0.00374596	0.00575805	-0.00182509	0.0018387	-0.00667328	-0.000129946	-0.00427332	-0.00334074
															Potra2n10c20316	0.00415346	-0.00180685	0.000890629	0.00669928	0.00181748	-0.000442827	0.0109914	0.00393929	0.00238193
															Potra2n10c20318	0.00138588	-0.000746988	-0.00301693	0.00342731	-0.00303286	0.0010685	0.000311923	-0.00663544	-0.0036806
															Potra2n10c20319	0.0117808	0.00265095	-0.00260383	-0.00517016	-0.00561266	0.00122166	-0.00796875	0.00464671	-0.00177991
															Potra2n10c20321	4.63011e-05	-0.00165787	0.000844009	-0.00832893	-0.0010967	-0.0023132	0.00534151	-0.0020034	-0.00978407
															Potra2n10c20322	-0.00585	-0.00120184	-0.00445113	-0.0037186	-0.00262146	0.00597155	-0.00608408	0.00626028	-0.0152607
															Potra2n10c20323	-0.00355811	0.00493362	-0.0146357	0.00312428	-0.00698857	-0.00314427	0.00455661	-0.00211373	0.0083985
															Potra2n10c20324	-0.00168763	0.00012501	0.0136649	-0.00110369	-0.00375554	0.00699377	0.00196997	-0.00441697	0.000448125
															Potra2n10c20325	0.0101087	0.000460668	-0.00781201	-0.00297268	0.00489775	-0.0039719	-0.00561237	0.00745789	-0.00177249
															Potra2n10c20326	-0.00324591	-0.00243367	-0.00593817	0.000209739	0.00334866	-0.000139865	0.000141493	-0.00644407	-0.00212722
															Potra2n10c20327	0.00967865	0.00330677	-0.00465007	-0.00140104	0.00171909	0.00725857	-0.00718306	-0.00477561	0.0081661
															Potra2n10c20328	0.0071595	-0.00204895	-0.00585215	0.00419559	-0.001083	0.00559757	0.004591	-0.00323195	0.00145595
															Potra2n10c20329	-0.00629584	-0.000150278	-0.00181701	-0.00329348	0.000609053	0.00673155	0.0158165	0.00411351	-0.00678947
															Potra2n10c20330	-0.00834436	0.000690871	0.00474309	-0.00406993	-0.00143844	0.0119902	-0.0131723	0.00698067	0.0109864
															Potra2n10c20331	0.0102299	0.000976541	0.00818861	0.00450253	-0.00389958	0.00320908	-0.00350642	0.00282318	-0.00215916
															Potra2n10c20332	0.00836932	-0.00807336	0.00131201	-0.00808766	-0.00754411	-0.00186536	-0.00822073	-0.000789844	-0.00128944
															Potra2n10c20333	-0.00786114	-0.00699241	-0.00523667	-0.0112327	-0.00277054	0.00410778	-0.00846895	0.000318452	0.00481687
															Potra2n10c20335	0.00197752	0.00887061	-0.00669197	-0.00393702	-0.00203523	-0.00931313	0.014999	0.0119425	-0.00267733
															Potra2n10c20336	-0.00151111	-0.00575661	0.00121089	-0.00709571	-0.0109044	0.00787633	0.00898477	-0.00920769	0.00234838
															Potra2n10c20338	0.0127473	0.00309069	-0.0016641	-0.00449864	-0.00234565	-0.00318372	-0.00161096	-0.00200134	0.00145635
															Potra2n10c20340	-0.0122854	-0.0017633	-0.000246681	0.000163121	0.00576514	0.00227552	0.000690131	-0.00286113	0.00114595
															Potra2n10c20341	-0.00893951	0.00129897	0.00536123	-0.00753051	-0.00408245	-0.00193575	0.0024004	-0.00788966	-0.00352237
															Potra2n10c20343	-0.00461674	0.000937644	0.00332799	-0.00985949	0.00622945	-0.00835541	-0.00368441	0.000335747	0.00572367
															Potra2n10c20344	-0.000525297	-0.0012337	0.000310594	0.0144542	-0.00204433	-0.000500421	0.00692404	-0.00488648	-0.0157394
															Potra2n10c20346	0.00646116	-0.00533853	0.00597826	-0.00749768	0.0048156	-0.0176178	-0.00135235	-0.00368211	0.00232906
															Potra2n10c20349	-0.00587095	-0.00591764	0.00621752	0.00377155	0.0109405	0.00142995	0.0101146	-0.00290658	0.00983797
															Potra2n10c20351	0.00339709	-0.0116095	-0.00221549	0.000638831	-0.0065847	-0.00552999	-0.00174837	0.0104728	0.0140947
															Potra2n10c20352	-0.00116601	0.00517032	-0.00472536	-0.00181262	-0.000138368	-0.000314049	0.00539124	0.00795834	-0.00821409
															Potra2n10c20354	0.00199834	0.00041131	-0.00512408	0.0055183	0.00386867	-0.00535133	-0.00418761	-0.00186958	-0.00540269
															Potra2n10c20356	0.000219531	-0.00670427	-0.00681217	0.0128393	0.00360321	-0.00879528	-0.00283851	-0.00603091	0.00367655
															Potra2n10c20357	0.00120429	-0.000108695	-0.00121664	0.0136469	0.00389297	-0.00741485	-0.0100169	-0.00482373	-0.0189431
															Potra2n10c20361	0.00495535	-0.00322229	0.0136069	-0.00160392	-0.00792856	-0.00697064	0.0063385	0.00106643	-0.00115079
															Potra2n10c20363	-0.00269725	0.00359573	0.00965861	0.00223332	0.000753612	0.00360978	-0.000755454	0.00483783	-0.00124242
															Potra2n10c20364	-0.00406323	-0.0026794	0.0109584	0.00381015	0.0040663	-0.0141504	0.00578714	0.00783489	0.00267479
															Potra2n10c20365	0.00188931	0.00414849	0.00459234	0.00457841	0.00515682	0.00848617	0.00942937	0.00317527	-0.00318711
															Potra2n10c20366	-0.00285305	0.00750871	-0.000843011	0.00766037	0.00715241	0.00128715	0.00501335	0.000757453	-0.00129412
															Potra2n10c20367	0.00277267	-0.00876888	0.00756468	0.00883059	0.00343626	-0.00254169	-0.00686358	-0.0148562	-0.00524136
															Potra2n10c20368	-0.00172647	-0.000438374	0.00432274	-0.00437262	-0.00490259	0.0116525	0.00574943	0.000217556	-0.0053972
															Potra2n10c20369	-0.0122393	-0.00334791	0.00196897	0.00642664	0.00300554	0.00342685	0.00571014	-0.000635481	0.00366186
															Potra2n10c20371	-0.0063118	0.00117402	0.00509973	-0.00516067	-0.00192063	-0.00112903	-0.00800385	0.00234293	-0.00210111
															Potra2n10c20372	-0.00256425	0.0136612	0.00341782	-0.00607327	0.00376674	-0.000724759	0.00398131	-0.000172633	8.2432e-05
															Potra2n10c20373	0.00950154	0.00818271	0.00295254	-0.00118973	0.00097711	-0.00375184	-0.0032027	-0.0120261	0.0059592
															Potra2n10c20376	0.00925341	0.00911904	-0.00205716	-0.00707446	-0.00707452	0.00284185	0.00421276	-0.00367059	0.00150665
															Potra2n10c20377	-0.000761183	0.00436163	0.00574287	0.00376262	-0.00124591	0.00832167	0.0133718	0.00302328	-0.0051958
															Potra2n10c20378	-0.00323252	-0.00982496	-0.000923235	-0.0113194	-0.000346252	-0.00349953	0.00148602	-0.00280586	-0.00398827
															Potra2n10c20379	-0.000617304	-0.0104303	0.004862	0.00952355	-0.00310414	0.00336176	0.00911219	-0.00437462	0.00120587
															Potra2n10c20380	-0.003691	-0.00532135	-0.00208121	-0.00139287	0.000992439	0.00445865	0.00367861	0.000533806	-0.00174834
															Potra2n10c20381	-0.00214037	-0.00996438	0.0106411	0.00472483	-0.00202061	0.00148704	0.00454921	0.00311869	0.00435845
															Potra2n10c20382	0.00134967	-0.0111986	-0.00561256	0.00322598	0.00474286	-0.000729301	0.00146759	0.0036634	-0.0107507
															Potra2n10c20383	0.00326312	-0.00409414	0.0152033	-0.000972499	-0.00059099	0.00149212	0.00439396	-0.00181098	0.000222578
															Potra2n10c20387	-0.000304345	0.00437671	0.00175688	0.0117547	-0.0184233	0.00460433	-0.000533431	-0.00605902	0.0105891
															Potra2n10c20388	-0.0106665	0.00732335	0.00112946	0.000973804	-0.00757894	-0.00087731	0.00259113	0.00246738	0.00443429
															Potra2n10c20389	-0.00376495	-0.00380859	0.000821107	0.0130666	0.00241145	0.00342002	-0.00128431	-0.000580274	0.00312695
															Potra2n10c20390	-0.0116697	-0.00151596	-0.00165979	0.00446764	-0.00434837	0.00781096	-0.00193546	-0.00638533	-0.0022789
															Potra2n10c20391	0.00663003	-0.0040086	-0.00547856	-0.00875995	-0.00724102	0.000654941	0.00662501	-0.00403876	0.00627564
															Potra2n10c20392	-0.0108015	-0.0037804	-0.000888226	0.00685331	-0.00367557	0.00153552	-0.000799064	-0.00426142	-0.000197656
															Potra2n10c20393	-0.00128241	-0.00814319	-0.0108468	0.00178013	0.0110363	-0.00459433	0.00161377	-0.00525877	0.00333773
															Potra2n10c20395	-0.00360905	-0.00194011	0.00485166	0.00451611	0.0120978	-0.00896517	0.000437359	-0.00573985	-0.000923582
															Potra2n10c20396	-0.00591692	0.00747649	-0.00446477	-0.00422607	0.00862865	0.0107252	0.000775194	0.00821788	0.0115946
															Potra2n10c20397	-0.00679005	-0.00373328	0.00744998	-0.00953494	-0.00532488	-0.00216509	0.00693577	-0.00143138	-0.00164446
															Potra2n10c20399	-0.00660867	0.00899896	0.00631001	-0.000855151	0.000743926	0.00273356	0.0103009	0.004827	0.0011862
															Potra2n10c20400	-0.0104494	-0.000390561	-0.000160559	-0.00635795	0.000547025	-0.00383619	0.00555867	0.00750765	0.00354174
															Potra2n10c20401	-0.011812	-0.00178747	-0.0028138	-0.00254705	0.00272713	0.000697866	-0.00613603	0.000297107	0.0110852
															Potra2n10c20402	-0.00347695	-0.00354324	0.000785188	-0.0100153	-0.0182029	-0.000508321	-0.00727346	0.00964911	0.000825657
															Potra2n10c20403	-0.00174923	-0.0146942	-0.00088502	0.00234525	-0.00177236	-0.00346022	0.00379781	-0.000391814	-0.00390127
															Potra2n10c20404	-0.00172458	0.00487061	-0.00387091	-0.000563403	0.00308438	-0.0042665	-0.00310916	-0.000164287	-0.00282325
															Potra2n10c20406	-0.00619985	0.00196926	0.00710803	-0.014816	-0.00497995	-0.00292446	-0.00382786	0.000415611	-0.00248396
															Potra2n10c20407	0.00720316	0.00145415	0.00177507	0.0114147	-0.00466855	0.00682385	-0.00277916	-0.000238288	-0.0143316
															Potra2n10c20410	-0.001469	0.00967387	-0.000803395	-0.0144281	-0.00299834	-0.00468095	-0.00475428	0.000103388	-0.00105578
															Potra2n10c20411	-0.00922674	0.00292238	-0.00103942	-0.010053	0.000191812	0.00698024	0.00393104	-0.00222328	0.000563351
															Potra2n10c20416	-0.00948352	0.00604685	0.00170805	-0.0066595	-0.000128331	0.00300165	0.00450525	-0.00399846	-0.000251084
															Potra2n10c20418	0.00153986	0.0045414	0.0049215	-0.00512043	-0.0104163	-0.0116903	0.00119032	-0.00264571	-0.0140982
															Potra2n10c20419	-0.000311599	-0.00897129	-0.00443981	-0.00683802	0.012232	-0.00340802	0.00273021	0.00853843	-0.00247037
															Potra2n10c20421	-0.00842815	0.00775312	-0.00197814	0.0013079	0.00231448	0.0111811	-0.00680594	0.00260004	0.00863772
															Potra2n10c20422	0.00605785	-0.00520192	-0.00392542	0.00843617	-0.000616295	0.00189329	-0.00812165	0.000303158	-0.00141214
															Potra2n10c20423	-0.00423127	-0.00101158	0.00471178	0.00319073	-0.000865081	-0.00385383	-0.0185237	9.4897e-05	0.00976903
															Potra2n10c20424	0.00789062	0.0107859	-0.00159808	0.00695477	0.00110371	0.00283949	-0.00438358	0.00588743	-0.00411779
															Potra2n10c20425	0.00198178	-0.0089991	0.00520846	-0.00400625	0.0148442	-0.00211185	-0.00456659	-0.00629489	-0.00933224
															Potra2n10c20426	0.00723823	-0.00286985	-0.00358504	-0.00493506	-0.00486252	-0.000515917	0.00477242	-0.0161542	0.0143417
															Potra2n10c20427	0.00976845	-0.0046939	0.00420967	0.00293584	0.00283611	-5.91671e-05	0.0152546	0.00188144	0.00338911
															Potra2n10c20428	-0.00295988	-0.00280957	0.00751181	0.00359122	0.000584158	0.00934134	0.0103085	0.0156937	0.00302234
															Potra2n10c20429	-0.00417777	0.0127213	0.00302102	0.00522715	0.00907756	-0.000189112	0.00432609	-0.00760768	0.00297062
															Potra2n10c20430	0.00947131	0.000278265	0.00276881	-0.00891626	-0.00881251	0.00195103	-0.0020678	-0.00089418	-6.68729e-05
															Potra2n10c20432	-0.00100142	0.00492372	-0.00744904	-0.0134815	0.00788	0.00546796	0.00596744	0.00313849	-0.00164177
															Potra2n10c20433	-0.00254559	0.0138895	0.00327274	-0.00667875	0.00330998	-0.00401615	-0.00294743	-0.00219147	-0.00713852
															Potra2n10c20434	-0.00269673	-0.00129712	-0.00232705	-0.00148451	-0.00664568	-0.00731851	0.00153096	0.000464109	-0.014759
															Potra2n10c20436	0.00126819	-0.00517995	-0.0142753	-0.00698146	0.00440847	-0.00407815	0.00285852	-0.00321876	-0.00241108
															Potra2n10c20438	0.00607393	0.0129575	-0.00346344	0.0021821	0.00431457	-0.00178155	0.00222546	-0.000467397	-6.57296e-05
															Potra2n10c20439	0.00243767	-0.0077526	-0.0012131	0.00945599	0.00118475	0.00489741	0.00504861	-0.000449646	0.00120661
															Potra2n10c20440	-0.0117911	-0.00527347	0.00219144	0.00563503	0.000795881	-0.00125645	0.0015334	-0.000158844	0.00493033
															Potra2n10c20442	-0.0089121	-0.00175365	0.00307996	0.00154491	0.00159572	-0.00177884	0.00627108	0.00223555	-0.00383126
															Potra2n10c20443	0.00438656	0.000174884	-0.00161632	-0.000869095	0.00203161	-0.00255749	6.94836e-05	-0.00866221	-0.00625329
															Potra2n10c20444	0.01175	0.00460045	-0.00478407	-0.00522333	-0.00257599	0.000816076	-0.0012764	0.00224408	-0.00830397
															Potra2n10c20445	0.00868246	0.00516606	-0.0023954	0.0112022	-0.0091754	-0.000712603	0.00175017	-0.000285851	0.00538777
															Potra2n10c20446	-0.000364353	-0.00322089	-0.00927594	-0.0121088	-0.00646317	0.00460803	0.00977173	-0.000742959	0.00251978
															Potra2n10c20447	-0.0131833	-0.0034379	-0.00225411	0.0053017	-0.000631884	-0.00105845	-0.00024376	-0.000665122	-0.00014349
															Potra2n10c20448	-0.00174854	0.0092611	-0.0134902	0.000795718	0.00438164	0.00151439	-2.95488e-05	0.00167017	0.00320304
															Potra2n10c20449	-0.009052	0.000420197	-0.00872645	-0.00798176	0.00205272	-0.00071128	-0.00848501	0.00242299	0.00501446
															Potra2n10c20450	-0.00960486	-0.00295172	-0.00262296	-0.00660994	-0.0142934	-0.00570371	-0.00430653	0.000337293	0.00760086
															Potra2n10c20451	-0.0011662	0.0115224	-0.00154357	-0.00326819	0.00621635	-0.00382267	0.0077744	-0.012791	-0.00303118
															Potra2n10c20452	0.00419193	0.00486551	0.00311485	0.00760775	-0.00298227	-0.016376	0.00105911	0.00862894	0.00285846
															Potra2n10c20453	-0.00498554	0.00391628	0.00127129	0.0132265	-0.0092955	-0.00913966	-0.0105158	-0.00777482	-0.00862725
															Potra2n10c20455	-0.0111315	0.0043865	0.00258707	-5.58645e-05	0.00265106	0.00154508	-0.0123811	-0.000505889	0.00294537
															Potra2n10c20456	0.00523176	0.00710383	0.000856081	-0.00584233	0.00483933	-0.000832148	-0.00203675	0.00862235	0.00410309
															Potra2n10c20457	0.00166279	0.0014592	-0.00435969	-0.00734431	-0.003721	-0.0138305	0.00575468	0.0166085	0.00351312
															Potra2n10c20458	-0.00990173	0.00389908	-0.00519039	0.0086919	-0.00811278	-0.00153704	0.00187393	0.0106632	0.0017494
															Potra2n10c20459	0.00722454	0.00257448	0.00794823	-0.00886231	-0.0059611	0.00077053	-0.016041	-0.00530881	-0.00417495
															Potra2n10c20460	0.00907017	-0.00708683	0.00778343	-0.0043344	-0.00463987	-0.00108207	-0.000671201	-0.000582666	0.00156767
															Potra2n10c20461	0.00284796	0.0152883	-0.00362795	-0.0036578	-0.000212469	-0.00193709	-0.0043379	0.000370573	-0.00387852
															Potra2n10c20462	0.0105509	-0.0075304	-0.00188144	-0.00309846	-0.00681094	-0.000993795	-0.0110328	-0.00316053	-0.0031579
															Potra2n10c20463	0.00941876	0.00523235	0.00729717	-0.00172315	-0.0017796	0.0037866	-0.0127482	-0.00828023	-0.00548859
															Potra2n10c20464	-0.0107219	0.00252957	-0.000548498	-0.00642824	0.0010855	0.00245466	0.00292851	0.000929327	0.00282375
															Potra2n10c20465	-0.00979032	0.000150721	0.00395992	0.00509533	0.00987813	0.000963521	0.00327459	-0.000674765	0.000649436
															Potra2n10c20466	0.00390211	-0.00134925	0.00690269	-0.00304219	-0.000369078	-0.00966439	-0.00489952	-0.0124467	0.00836695
															Potra2n10c20467	-0.00955659	0.0031995	0.00561159	-0.008954	0.00159943	0.000409838	0.00277845	-0.00241528	-0.00327281
															Potra2n10c20469	0.00195015	0.00495179	-0.00415482	0.0182501	-0.000193937	-0.00296716	-0.00167004	0.00750384	0.000796867
															Potra2n10c20470	0.00295412	-0.0107856	-0.00140192	-0.0115165	0.0118583	-0.00426521	-0.000549687	-0.00229647	0.0020846
															Potra2n10c20471	-0.00951686	-0.000144534	-0.00114147	-0.00788984	-0.00140202	-0.00418709	-0.00805943	0.00271081	0.00648437
															Potra2n10c20472	0.00510022	0.00197022	-0.00529297	-0.000660133	-0.0158905	-0.00821432	-0.00253178	-0.00393349	-0.00103399
															Potra2n10c20473	0.00930274	-0.0010389	0.00579181	0.00503814	0.0100041	-0.00183441	-0.00487662	0.0127655	-0.00225019
															Potra2n10c20474	-0.00699487	0.00251334	-0.00949877	-0.00385051	-0.00308379	-0.00661162	0.00782612	0.00744008	0.0168318
															Potra2n10c20475	0.0037466	-0.00333732	0.00345083	-0.00443183	0.00498132	0.0059978	0.00667947	-0.00351867	0.00585139
															Potra2n10c20476	0.00639222	-0.00905094	-0.00736414	-0.00969999	0.00133623	-0.00676525	-0.00492757	0.0015631	0.000494891
															Potra2n10c20478	0.00708778	0.00721656	0.00236433	0.00476863	-0.00900385	0.0130482	-0.00915206	-0.00320714	-0.00597103
															Potra2n10c20479	-0.00290749	-0.00646792	-0.00362385	-0.00484071	-0.000573549	0.00582729	-0.00367749	-0.00117967	-0.00268477
															Potra2n10c20480	-0.00543849	-0.00683434	0.00133397	0.00255761	0.00818212	0.00473135	0.00109818	-0.00561219	0.00648157
															Potra2n10c20483	0.0110434	0.00492744	-8.03247e-05	-0.00410203	-0.00436318	-0.00361603	-0.00356212	-0.000995614	0.00103048
															Potra2n10c20484	-0.00134578	0.00361534	0.00353427	-0.00314618	-0.000405964	0.00070589	0.00409542	0.00558691	0.00827999
															Potra2n10c20485	-0.00486265	0.000518211	0.0104185	0.00198548	-0.00128599	-0.0115437	-0.00231611	-0.00551097	0.0077174
															Potra2n10c20486	-0.00742553	0.003106	0.000962235	0.0106795	-0.00937132	0.00779286	-0.00329516	-0.0110628	-0.00844489
															Potra2n10c20487	0.00626253	0.00583694	0.00597042	-0.005346	0.00205632	-0.00517696	-0.00701798	-0.00330487	0.005786
															Potra2n10c20488	0.00557737	-0.00447064	0.0133146	0.0067203	-0.000485103	-1.52374e-05	-0.00109956	0.00141271	0.0106872
															Potra2n10c20489	0.0126399	-0.0031134	0.00331724	0.00609009	0.00223492	0.00140598	-0.0035821	0.00124796	4.27791e-05
															Potra2n10c20490	-0.00114581	0.00526363	0.0107137	0.0089169	0.00392211	-0.013956	0.00158649	-0.0100384	-0.00808619
															Potra2n10c20491	-0.00309363	-0.00508731	-0.000604569	0.00257809	0.0168326	-0.0165419	0.005956	0.000894934	0.00392501
															Potra2n10c20492	-0.000179637	0.00931255	0.000411677	-0.00921023	0.00213212	-0.00363705	-0.00503993	-0.00334259	0.0073004
															Potra2n10c20493	0.00426596	-0.00929093	-0.00523918	-0.00380891	-0.011696	-0.00861057	0.00759602	-0.00510237	-0.00613531
															Potra2n10c20495	0.0106051	0.00609767	-0.00294688	-0.00380122	-0.00507854	0.00580492	-0.000283006	-0.0040562	-0.00214148
															Potra2n10c20496	0.00331255	0.0101798	0.000240871	-0.000826064	-0.0141924	0.00511452	0.00591341	-0.00104507	0.00453578
															Potra2n10c20497	0.00241831	0.00942396	0.0103143	-0.00252955	0.00451033	-0.0110396	0.00264724	-7.07894e-05	-0.00469371
															Potra2n10c20498	-0.0040986	-0.00176499	0.0075409	-0.00541155	-0.00255614	-0.014307	-0.000106948	-0.00413501	-3.81243e-05
															Potra2n10c20499	0.00560981	-0.0022452	0.00905777	-0.0027195	-0.000783982	-0.00993165	0.00987001	-0.0173848	0.000668073
															Potra2n10c20500	0.00865372	0.00464666	0.00828265	-0.00751845	-0.00365678	0.000396388	0.00524032	-0.0034644	-0.00258745
															Potra2n10c20501	0.0114787	0.00376385	0.00642121	-0.00241659	-0.0056961	0.00186792	0.00154417	-0.00528618	-0.00195149
															Potra2n10c20507	0.000784532	-0.00132455	0.0114788	-0.00730865	0.00249777	-0.00924688	-0.00811828	-0.00794836	0.00288991
															Potra2n10c20508	0.000860713	-0.0063116	-0.00465455	-0.0042303	0.00645462	-0.0144384	-0.0110073	-0.00980107	0.00118924
															Potra2n10c20509	-0.00966206	0.00145628	0.00622824	0.00604597	-0.00308129	0.00202322	-0.0130677	0.000885061	-0.00108015
															Potra2n10c20510	-0.00410956	-0.00368995	-0.0121565	0.00670613	-0.010237	-0.00820991	0.00439068	0.000821143	-0.0036466
															Potra2n10c20511	0.0116568	-0.000299341	0.00553908	0.00176869	0.00262943	0.00692592	-0.00112376	0.000271183	-0.00419271
															Potra2n10c20512	0.00120669	-0.000166441	0.0015205	0.00663775	-0.00205364	0.00375184	0.00428178	-0.00251937	-0.00363641
															Potra2n10c20513	-0.00603186	0.00479691	0.00242385	0.00937408	-0.00329749	-0.0118191	-0.0100168	-0.00945299	-0.0113371
															Potra2n10c20514	0.00376492	-0.00853065	0.00435503	0.00201662	-0.00693656	0.0131821	0.00344894	-0.00590797	-0.00316516
															Potra2n10c20515	0.00958063	0.00103362	0.000341764	0.00379451	0.00854165	0.00829795	-0.00777523	-0.00504397	0.00242576
															Potra2n10c20516	0.0116265	0.000312246	-0.00518804	0.00552789	-0.00570012	0.00517123	0.00129185	0.00437437	0.0042466
															Potra2n10c20517	0.0119635	-0.000500091	-0.00453929	0.00312246	-0.00155441	-0.00268762	0.00205854	-0.0115645	-0.00294552
															Potra2n10c20518	-0.0115544	0.00131489	0.000576359	0.00113483	-0.00639171	0.00681277	0.0025634	0.00260851	-0.00505783
															Potra2n10c20520	-0.00153259	-0.00424494	-0.00227771	0.000313766	0.00196961	0.000565192	0.00436131	-0.00208832	-0.00219054
															Potra2n10c20521	-0.00873142	-3.41313e-05	-0.000941569	-0.0115426	-0.000814086	0.00438798	-0.00904838	-0.00192995	0.006396
															Potra2n10c20522	0.00649546	0.00250341	-0.00639652	-0.0151002	0.00117775	-0.00717318	-0.00606552	0.00327141	-0.00211102
															Potra2n10c20523	-0.0121043	0.000386091	-0.00219659	-0.00758698	0.000377724	0.00645017	0.000514086	0.00516368	0.00248725
															Potra2n10c20524	0.00926124	0.00268303	0.000851489	0.00403407	-0.0163404	0.00160702	-0.00713529	-0.00601758	-0.00139089
															Potra2n10c20527	-0.00621707	-0.0030907	-0.0130376	0.00310798	0.00103473	0.000540726	-0.00326618	-0.00309242	-0.00357481
															Potra2n10c20528	0.0107512	-0.00533383	0.0064094	0.00452123	0.00170072	-0.00129114	-0.00243748	-0.00380615	-0.00785368
															Potra2n10c20529	0.00925893	-0.00389455	-0.00215023	-0.00215885	-0.00224935	-0.00114375	0.0114133	0.011635	-0.00838746
															Potra2n10c20531	-0.00950718	-0.00635237	-0.00509948	-0.00770537	-0.00884129	-0.000743314	4.63283e-06	0.00310863	-0.00104372
															Potra2n10c20532	-0.0101633	-0.00557415	-0.00886203	-0.000952067	-0.00104234	7.81304e-05	0.00212325	-0.0057671	5.93204e-05
															Potra2n10c20533	-0.00814103	-0.0027227	-0.000996532	0.00336767	-0.0179384	0.00917288	0.00167397	-0.00528736	0.00430983
															Potra2n10c20534	0.0068764	0.00505172	-0.011282	-0.000787564	-0.00291849	0.00513156	0.0105137	0.0038449	0.00547114
															Potra2n10c20535	-0.0101854	-0.00259483	-0.00949748	0.0028546	-0.00561205	0.00113005	0.000242142	0.000480485	-0.00293054
															Potra2n10c20536	0.00160847	-0.00304016	0.00364922	-0.00315529	-0.000619422	0.0169511	0.00923289	0.00743988	-0.0061804
															Potra2n10c20538	-0.000692107	0.012919	-0.0078843	-0.0071675	-0.00102603	-0.00441056	0.00138609	0.000413862	-0.00123044
															Potra2n10c20540	0.0023947	-0.00949939	-0.000370453	0.00167039	-0.00175344	0.00652482	0.00645472	-0.00950361	0.00550138
															Potra2n10c20541	0.000330104	-0.00460442	-0.00227843	-0.00251053	-0.00378395	0.00254458	0.000986532	-0.00562956	-0.00587291
															Potra2n10c20544	0.00266293	0.00181108	0.00211164	0.00226012	0.00531849	-0.00376787	0.00877548	-0.000223358	0.00677671
															Potra2n10c20545	0.00639118	-0.00651178	-0.00162888	-0.014584	0.000143871	-0.00997519	0.000926103	0.00322516	0.00250507
															Potra2n10c20546	0.00784507	-0.0016623	0.0101243	0.00875006	0.00896991	0.000521394	-0.000516961	0.000611222	0.00299024
															Potra2n10c20547	-0.00656875	-0.00412082	-0.00047745	0.00805209	-0.0144675	0.000744257	1.87948e-05	-0.017931	0.000426771
															Potra2n10c20548	0.0113819	-0.00236273	-0.00201281	0.00371477	0.00533079	-0.000377104	0.00197868	0.0152055	0.00161387
															Potra2n10c20549	6.3167e-05	0.00664873	0.0021764	0.0121574	0.0131645	-0.0017682	0.00173905	-0.0164488	0.00214101
															Potra2n10c20552	0.0100636	0.00285059	0.00335736	-0.010695	-0.00331887	0.000619199	-0.00733421	0.0031978	-0.0034733
															Potra2n10c20553	-0.00320187	-0.00373741	-0.00205196	0.00600132	-0.00185528	0.00340141	0.00193753	0.00758004	-0.00751697
															Potra2n10c20554	0.00758142	0.000530688	0.00406684	0.00149582	-0.00100277	0.00621467	-0.00166118	0.00288748	-0.00122208
															Potra2n10c20555	-0.00923266	0.00280483	-0.00143799	-0.00780449	0.00621205	-0.000638333	-0.00663555	-0.00652036	0.00617242
															Potra2n10c20556	0.00111618	0.0120266	-0.00793584	0.00363599	-0.00508526	-0.00706918	0.00327981	-0.000297517	-0.00277372
															Potra2n10c20559	-0.00152658	0.00898521	-0.00773608	-0.00645733	-0.0116283	0.00224279	-0.00516334	-0.00826247	-0.00940667
															Potra2n10c20560	-0.00723208	-0.00313468	0.000691001	-0.0129541	0.0100415	-0.00262761	0.00478767	-0.000575529	0.00625331
															Potra2n10c20562	0.00221967	-0.000541756	0.00229192	-0.00373898	0.00514496	0.00385503	-0.00595568	-0.000194152	0.00545388
															Potra2n10c20563	0.00267719	0.00910469	-0.0126722	-0.00763464	0.00274107	-0.00315189	-0.00483549	-0.000561324	-0.00177536
															Potra2n10c20564	-0.00964585	-0.0017831	0.00378552	-0.00664525	-0.0010664	0.0060509	0.00155844	0.00364806	0.00277711
															Potra2n10c20565	0.00702098	0.00728542	-0.00411688	-0.00753037	-0.0113211	0.0016679	-0.00315135	-0.00370319	-0.00406109
															Potra2n10c20566	0.00295372	-0.00659374	-0.00280656	0.00485295	0.019991	0.00750383	0.000145887	-0.00391865	-0.00742711
															Potra2n10c20567	0.00273171	0.00827514	-0.00459813	0.00362511	0.00981132	0.0129753	0.00632888	-0.00946502	0.00340856
															Potra2n10c20568	0.00138053	0.00754996	-0.00241457	0.00837728	-0.0167491	0.00791591	7.87533e-06	0.00599697	0.0097368
															Potra2n10c20570	0.00187341	0.00220553	0.00580124	0.00154138	0.00685244	-0.0114236	-0.00858522	0.00853571	-0.0125922
															Potra2n10c20571	-0.0054165	0.00693101	-0.00126365	0.00955189	-0.0121808	-0.00717716	-0.00486635	0.00802261	-0.00112499
															Potra2n10c20573	0.00277309	0.00468838	0.0145734	-0.00226511	0.00105873	-0.00204648	-0.00459668	0.0025122	-0.00504345
															Potra2n10c20575	0.00683697	0.00725731	-0.00693379	0.00247296	-0.000686719	-0.00470797	0.00331472	0.00320355	-0.00584099
															Potra2n10c20576	0.00446965	-0.00354587	0.00527347	-0.0148443	0.00552096	-0.00626033	0.00339369	-0.00227806	0.00434728
															Potra2n10c20579	0.00968233	0.000104364	0.00735188	-0.000350341	-0.00173505	0.00191898	0.0056269	0.00321371	0.00480472
															Potra2n10c20580	-0.004592	-0.00283854	0.000657199	-0.0113706	0.00728289	0.00861198	-0.00507385	-0.00433381	0.0120211
															Potra2n10c20581	-0.00197506	0.00635967	0.00228364	-0.00165304	-0.00618066	0.00338007	0.00691833	0.00393898	-0.00768034
															Potra2n10c20582	0.000374514	0.0108844	-0.0103078	0.00310536	0.00387149	0.000281804	0.00615457	0.00469809	-0.00100462
															Potra2n10c20583	-0.000466304	-0.00182049	0.00614913	-0.00499385	-0.00143867	-0.00500963	0.016114	0.00866124	-0.00100164
															Potra2n10c20585	0.000176909	0.00308474	0.0065457	0.0057259	-0.000818978	-0.00509142	-0.0133869	-0.00194178	0.00393767
															Potra2n10c20586	-0.0102662	0.00113103	0.00295831	0.00793983	-0.000598808	-0.0093024	-0.00576731	0.00877416	-0.00581813
															Potra2n10c20589	-0.00353091	-2.9462e-05	0.000315995	0.00182485	-0.00146807	0.0135265	0.0108316	-0.00294204	-0.000367509
															Potra2n10c20591	0.00920896	0.00457895	-0.00443386	-0.00901748	-0.00100489	0.00175487	-0.00146503	0.00831223	0.0013109
															Potra2n10c20592	-0.00484361	0.00491421	-0.00167386	0.00524239	-0.00898214	-0.00607771	-0.0148475	0.00733492	0.00388535
															Potra2n10c20593	0.00266391	0.00138404	-0.000595511	-0.00443953	0.00182349	-0.0026911	0.00593417	-0.00255168	0.00276287
															Potra2n10c20595	0.00455729	-0.0104071	0.00885284	0.00319586	-0.00165204	0.00585892	0.0047611	-0.00021863	-0.0015166
															Potra2n10c20596	-0.000336762	0.00777878	-0.0031394	-0.00959738	-0.00725079	0.00398757	0.0129409	0.000560617	-0.00132222
															Potra2n10c20597	-0.00567	-0.00331615	-0.00781792	-0.00717924	0.00503804	0.00500145	-0.0173033	-0.00143155	0.008656
															Potra2n10c20598	-0.00149511	0.000701285	0.00853273	-0.00161245	-0.000884089	0.00951846	-0.00895737	-0.0046055	-0.00134426
															Potra2n10c20599	-0.00371513	0.011637	0.00227259	-0.00442811	0.00255838	0.00447582	0.00675472	0.0058406	-0.00367174
															Potra2n10c20601	-0.000345421	0.00154267	-0.00195618	-0.00657703	0.000318778	0.0104066	-0.00823419	-0.0116705	-0.00470994
															Potra2n10c20603	0.002519	0.000737176	0.00414955	-0.00509989	0.00398016	0.00781731	-0.00848461	0.0102216	7.19162e-06
															Potra2n10c20604	0.00150124	0.00410045	-0.00236187	-0.00171253	0.000108627	0.0069734	-0.00855983	0.00430972	0.000830161
															Potra2n10c20605	0.0100977	0.00357678	0.00533406	0.000844795	0.00442585	-0.00105586	-0.00126453	-0.014391	-0.00380029
															Potra2n10c20606	0.00385708	-0.00459512	0.00246374	0.00210857	-0.00139203	-0.00550096	-0.0121829	0.0170655	-0.0128137
															Potra2n10c20607	0.00606925	0.000621327	-0.00148528	0.00603863	0.0123879	0.00514541	0.00488064	0.010356	-0.00351103
															Potra2n10c20608	-0.00530651	-0.00406776	-0.00514439	-0.0038388	0.00753262	-0.00459692	0.00908362	0.01209	0.0150354
															Potra2n10c20610	0.00158945	0.00306156	0.0113973	0.000924637	-0.00329981	0.00219996	-0.00347157	0.002926	-0.0015999
															Potra2n10c20611	-0.00667591	-0.00132232	-0.00300211	-0.00130536	-0.000551923	-0.00657683	-0.00730121	-0.00735063	-0.00785726
															Potra2n10c20612	-0.000887949	-0.0108016	-0.00555215	-0.00517427	-0.00172094	-0.00757535	-0.001496	-0.0114914	-0.00454414
															Potra2n10c20613	-0.00405931	0.0141247	0.0008554	-0.00360364	0.00232156	-0.00218528	-0.00337759	0.00094569	0.00179216
															Potra2n10c20614	0.00784703	-1.69232e-05	0.00261749	-0.0125432	0.0056837	-0.00476096	-0.00118938	-0.0140982	0.00404261
															Potra2n10c20615	-0.00116364	0.0071554	-0.0122732	-0.0030212	0.00130706	-0.00352398	0.00503286	0.0117737	0.0006225
															Potra2n10c20616	0.00653879	-0.00151345	0.00647379	-0.0123988	-0.00468009	-0.00764291	-0.000330665	-0.00131068	-0.00148752
															Potra2n10c20618	-0.00370601	-0.000312057	-0.00625691	-0.0116129	-0.00098965	0.000737897	-0.00817495	0.0146823	0.00793417
															Potra2n10c20619	-0.00402048	0.00336767	-0.00710147	0.00622646	-0.0150626	-0.00516294	0.0117498	0.00447146	-0.00184839
															Potra2n10c20620	0.00757301	0.0101441	0.00394556	-0.0047039	-0.00804348	0.00517071	0.00134477	-0.00195192	0.00385788
															Potra2n10c20621	0.00514325	-0.00380096	-0.00812907	0.00687686	0.0060893	0.00277515	-0.00294688	0.00808696	-0.00169677
															Potra2n10c20622	0.00404451	-0.00663012	-0.00769221	0.00257726	0.00421288	-0.00364606	0.000430279	0.0062235	-0.0075331
															Potra2n10c20623	-0.0103245	-0.00217951	0.00816846	-0.00181309	-0.0002403	0.00416754	0.00331473	-0.00156874	0.00193765
															Potra2n10c20625	-0.0125981	-0.00140302	-0.00170592	-0.00229602	-0.000306032	0.00265014	-0.00122265	-0.000809057	0.00548336
															Potra2n10c20626	-0.00557253	0.00218797	0.0012232	0.0158581	-0.000444669	0.00691761	-0.000310494	0.000826991	-0.00695193
															Potra2n10c20627	0.0103179	-0.00140912	0.00833174	-0.00385142	-0.000134597	-0.00355901	-0.00230032	0.00394318	-0.00209543
															Potra2n10c20628	0.00388082	-0.00447108	0.0110315	0.00152967	-0.00684453	-0.00209611	0.00454397	0.00641035	0.000996455
															Potra2n10c20629	0.00683158	0.00985615	-0.00168652	-0.00253573	-0.0105662	-0.000642289	-0.00447007	0.00394066	0.00679605
															Potra2n10c20630	-0.000605053	0.00363403	-0.00770589	-0.00496355	0.00431536	0.00163528	-0.010984	0.0033564	0.00557939
															Potra2n10c20633	-0.000993947	-0.00215793	0.0025714	-0.00373033	-0.00495591	0.0104706	0.00941303	-1.51627e-05	0.00433815
															Potra2n10c20634	0.000267927	-0.00618057	0.00292345	-0.00476297	0.0122869	-0.0101753	-0.00676289	-0.00110968	0.000832395
															Potra2n10c20635	-0.00219767	0.00137046	-0.00160437	-0.00417799	-0.00498211	-0.0165228	0.00494825	-0.000314647	0.0143226
															Potra2n10c20636	0.000794845	0.00588957	0.00818168	0.00168279	0.00168891	0.000499733	-0.00214437	-0.00456125	-0.00625516
															Potra2n10c20637	-0.00900617	-0.00523023	-0.000376793	0.0033744	0.00299049	-0.0128091	-0.0099917	5.56208e-05	-0.00301088
															Potra2n10c20638	-0.000441423	-0.000830737	-0.000280572	0.00740325	2.54222e-05	0.00157339	-0.00164097	-0.00191646	-0.00641815
															Potra2n10c20639	0.0092609	0.00729782	-0.00120374	-0.00350465	-0.013041	0.00753335	0.00103057	0.00100687	-0.00202726
															Potra2n10c20642	0.00371218	0.0106509	-0.00747185	-0.00227049	-0.00700231	-0.00575413	-9.40222e-05	0.00379003	-0.00886805
															Potra2n10c20643	0.00167733	0.00502339	-0.00734788	-0.000949594	-0.00346594	-0.00360966	-0.00679269	-0.000533416	-0.00117713
															Potra2n10c20644	0.0120148	-0.00104712	0.00520922	0.00611472	0.000848453	-0.0057282	-0.000965367	0.00144555	-0.00137101
															Potra2n10c20647	0.0113846	0.00282219	-0.00440242	-0.000886478	-0.0101934	0.000433352	-0.00822404	-0.00299335	-0.00382458
															Potra2n10c20649	-0.00387511	0.00244711	0.00430088	-0.005335	-0.00224807	0.00369633	-0.00216702	0.00726135	0.00290016
															Potra2n10c20650	0.00797533	-0.00107451	0.00717451	0.00291306	0.000197873	-0.00928026	-0.0083078	-0.00102057	0.0124114
															Potra2n10c20651	-0.00716286	-0.00348434	0.0015719	0.013392	-0.0001286	-0.00326664	-0.0123117	0.0058157	0.00320788
															Potra2n10c20652	0.00572953	-0.000756605	0.0114549	-0.00243762	-0.00216754	-0.00718442	0.00151163	-0.00530159	0.0144952
															Potra2n10c20653	-0.00503062	0.0124592	-0.0010674	0.00282922	0.00728448	-0.00552523	0.00220458	-0.00415578	-0.00245978
															Potra2n10c20654	0.000150259	0.00707059	-0.00181073	-0.00453451	0.000468782	0.0118959	-0.00779139	-0.00911094	0.00363553
															Potra2n10c20655	0.00665227	-0.00971497	-0.00379131	-0.00972264	0.00331474	-0.00629232	-0.00598469	0.000865441	-0.0025855
															Potra2n10c20656	0.0078165	0.00396106	0.00498101	-0.00330304	-0.0137863	0.00797437	0.00222827	4.21763e-05	0.00184729
															Potra2n10c20657	-0.0078657	0.00284698	-0.00351253	0.00740394	0.0138238	-0.0137886	-0.00424965	-0.000506589	-0.00185033
															Potra2n10c20659	0.00230659	-0.00305656	0.00619556	0.0138991	0.00685913	-0.0103622	-0.00132996	-0.000328134	0.00179456
															Potra2n10c20660	0.0022917	-0.0049137	-6.17207e-05	-0.00162585	0.0106473	-0.0125456	-0.0172806	-0.0024904	-0.0123495
															Potra2n10c20661	-0.000994537	0.00260323	0.00151615	0.00776581	0.00520017	-0.0214304	-0.0114727	0.0119048	0.00318495
															Potra2n10c20662	-0.000269989	0.00366002	-0.000454069	0.00395638	0.00996701	8.59637e-05	0.00592418	-0.00610864	-0.0042289
															Potra2n10c20663	0.0111733	0.00510331	0.00364797	-0.00578022	0.000447562	-0.00121469	-0.00518556	-0.0058404	-0.000782564
															Potra2n10c20664	0.00425735	-0.000555541	0.00759029	0.00156935	-0.0109106	-0.0151636	-0.001407	-0.00149552	0.00309287
															Potra2n10c20665	0.00764472	0.00140589	0.0107488	-0.00530926	0.00193895	0.000628711	-0.00370076	-0.00350936	0.00135578
															Potra2n10c20666	-0.00372956	0.00512489	-0.00799993	0.00554505	0.00059095	-0.000127255	-0.00493681	-0.0102948	-0.000400778
															Potra2n10c20668	-0.00741331	-0.00200378	-0.000826893	-0.00604961	0.00604325	0.0116895	-0.0155921	-0.00526333	0.0114242
															Potra2n10c20669	-0.00953352	-0.00613646	-0.00150287	-0.00129267	0.0106201	-0.00041148	-0.00725198	-0.00244707	-0.00382238
															Potra2n10c20670	0.000315254	0.0122916	-0.00337391	0.00155814	0.00132814	-0.0105038	-0.00803306	-0.00195418	0.00127358
															Potra2n10c20671	-0.0099247	-0.0101004	-0.00520184	0.000852802	-0.00456901	-0.00100391	0.000746615	-0.00205517	0.00135053
															Potra2n10c20672	0.00132875	0.00772832	0.0140585	0.00166203	0.00198433	-0.000366253	0.00242009	0.00712096	0.00331701
															Potra2n10c20673	0.00383855	-0.0136024	-0.00217454	0.000511921	-0.00586273	0.00618018	0.000389061	0.00537549	-0.00358559
															Potra2n10c20674	0.00403549	0.000329515	0.000722086	0.0152427	0.00945584	-0.00017207	-0.00230802	-0.00305819	0.00237764
															Potra2n10c20675	-0.00507847	-0.00148352	0.00359879	-0.00328028	0.00416701	0.00503579	-0.00981969	0.00515885	0.0105652
															Potra2n10c20676	0.0075613	-0.000295661	0.00020852	0.00742858	0.00323923	-0.00189624	0.0037422	0.00418947	-0.00207573
															Potra2n10c20677	-0.00430851	-0.00306711	-0.00141854	-0.000113735	-0.00284623	0.00930868	0.00731177	0.00124926	-0.0135893
															Potra2n10c20679	-0.00183497	0.00806943	0.0144388	-0.00255484	-5.49084e-05	-0.00135517	0.00577044	0.00491832	0.00133135
															Potra2n10c20680	0.00864262	-0.00807559	-0.00874095	0.00659388	-2.63502e-05	0.00243938	0.00127015	-0.00291027	-0.00396544
															Potra2n10c20681	-0.0015592	0.00407271	-0.00803216	-0.000967536	0.00302903	-0.00218288	-0.00637454	-0.0027394	-0.00369537
															Potra2n10c20682	0.00295536	0.00447774	-0.002105	0.00391621	0.00927759	0.0051335	0.00577545	-0.00317527	0.00391049
															Potra2n10c20683	-3.72893e-05	-0.00690176	-0.00496588	0.00611008	0.000579419	-0.00133449	-0.000828165	0.0167319	-0.0106014
															Potra2n10c20684	0.00269731	-0.00338071	-0.00517713	0.00649316	-0.00414694	0.0179385	-0.00800032	-7.79642e-05	-0.00098304
															Potra2n10c20685	0.000895326	-0.0037989	-0.00780606	0.00123083	0.00142066	0.00157207	-0.00601634	-0.00364737	0.000742341
															Potra2n10c20686	0.000641544	-0.00799229	0.00422201	0.00369694	-0.00098379	0.000517924	-0.00139135	-0.00438356	-0.00597288
															Potra2n10c20687	-0.00396141	-0.0134617	0.0069451	8.42048e-05	0.00122138	0.00344911	0.00335998	0.00509367	0.00466845
															Potra2n10c20689	0.0116371	0.00220879	0.00626789	0.00555989	0.00080157	-0.000214092	-0.00409281	-0.00108226	0.000940046
															Potra2n10c20690	0.00462549	-0.0102876	0.0117438	0.00229172	5.93758e-06	-0.00122771	-0.0023812	0.0019875	0.00092785
															Potra2n10c20691	0.00749008	0.00401899	-0.00728958	0.00337457	-0.000333211	-0.0143538	-0.00205172	0.00477445	-0.00142463
															Potra2n10c20693	0.00261885	-0.0106585	0.00402781	0.000941033	-0.00189953	0.00777715	0.00886942	0.00359742	-0.0028629
															Potra2n10c20696	-7.08364e-05	0.00237427	-0.0102021	-0.00657979	-0.00142786	0.00691231	-0.000869093	-0.00411623	-0.00249968
															Potra2n10c20697	-0.0101294	-0.00826868	-0.00298045	-0.0072966	-0.00240445	0.00449322	0.00155478	-0.0027595	0.00202753
															Potra2n10c20698	-0.00380043	0.00793804	0.00309888	-0.00663099	0.00373096	0.00158165	0.00333705	0.00327708	-0.00728603
															Potra2n10c20700	-0.000744402	-0.00205997	-0.00803511	-0.000435414	0.00448758	0.0092549	-0.00729387	-0.0025652	-0.0017237
															Potra2n10c20701	0.000132202	0.00152469	0.00678413	-0.00403525	-0.00388685	-0.000113681	0.00335724	0.00366476	-0.0148507
															Potra2n10c20703	0.00923745	-0.000837035	-0.00410762	0.000368611	-0.000268167	0.00899658	-0.0014909	-0.00931695	0.00340153
															Potra2n10c20704	-0.00618384	-0.00288702	0.0126133	-0.000800958	0.000801075	-0.00134356	0.0106587	-0.0100907	0.00409822
															Potra2n10c20705	0.00592381	-0.00374708	-0.0043242	-0.0138078	7.18613e-05	-0.00708758	-0.00122084	0.000359967	0.00574257
															Potra2n10c20706	0.000585662	-0.00345993	0.000854844	-0.0108619	0.00803073	0.00250919	0.00968729	-0.0110758	0.0107634
															Potra2n10c20707	-0.0100241	-0.000499591	0.00566663	-0.00704661	-0.00338323	0.00510408	-0.0114949	0.00488955	0.00558805
															Potra2n10c20710	-0.00209613	-0.00322945	-0.00295624	-0.0106946	0.000245805	-0.00690406	-0.00383403	0.00368458	-0.00531425
															Potra2n10c20712	-0.00813606	-0.00602525	-0.00638336	-0.00475525	-0.00652891	0.0105837	0.0101942	0.00133737	0.00263749
															Potra2n10c20713	0.00719867	-0.000134656	-0.00119532	0.0142628	0.00968575	-0.00508706	0.00575489	0.00674346	0.000598108
															Potra2n10c20715	0.00662181	0.0100938	-0.00171834	-0.000262211	0.00203051	0.000501309	0.00620571	-0.000894011	-0.00745081
															Potra2n10c20716	0.00339968	0.00894213	0.0132482	-0.00104027	0.00234652	0.00366685	-0.00102413	-0.00767658	-0.00605273
															Potra2n10c20717	0.000511135	-0.00303698	0.00662849	0.0107683	-0.000979865	-0.00102378	-0.00193677	-0.0219925	-0.00652061
															Potra2n10c20718	-0.003865	0.00112647	-0.00379067	-0.00827857	0.0133738	0.0024161	0.00527822	-0.00291682	0.00876479
															Potra2n10c20719	-0.0122027	-0.000105236	-9.94427e-05	-0.00471221	0.0024938	0.00184523	0.00594898	-0.00688827	0.00667261
															Potra2n10c20720	0.00204328	-0.00664705	-0.00921125	0.00186202	0.00437716	0.00507611	-0.00322547	-0.00889321	0.00433417
															Potra2n10c20721	-0.00908133	-0.00496719	0.00911292	-0.000257853	0.000249289	0.00522081	0.000964073	0.00351994	-0.00442442
															Potra2n10c20722	-0.00285842	-0.0108951	-0.00822529	-0.00624171	0.0036409	0.00164659	0.00337127	-0.00141318	0.00992816
															Potra2n10c20723	-0.000492244	-0.00231694	-0.0109989	-0.00167993	0.00909534	-0.0090867	-0.00149322	-0.00427356	-0.0020935
															Potra2n10c20725	-0.00287217	-0.00326757	0.00640842	0.00126059	-0.00105384	0.00291368	0.00985145	-0.00787394	-0.00799458
															Potra2n10c20726	-0.00261811	-0.00607563	0.00991515	-0.00343095	-0.0029368	-0.0091199	-0.0143079	0.00180655	-0.011207
															Potra2n10c20727	-0.00541496	0.010946	0.00142962	0.00823505	0.0112738	-0.000109315	0.00585835	-0.00408458	0.00217423
															Potra2n10c20728	-0.0120096	-0.00109002	-0.000743727	0.00112181	0.00976467	-0.00372896	-0.0024128	0.0023526	-0.0065456
															Potra2n10c20729	-0.0103672	-0.00546058	-0.00357968	0.00123262	0.00126077	0.000175567	0.00876751	-0.00087751	-0.00212759
															Potra2n10c20730	-0.0120331	-0.00312293	0.00186828	0.00266241	0.00343268	-0.00228387	0.00580835	-0.00569743	-0.00414326
															Potra2n10c20733	-0.00848263	-0.00170156	-0.00299524	-0.0114241	-0.00640756	0.00103117	-0.00393357	0.0081189	0.00486783
															Potra2n10c20734	0.00162065	-0.00552695	0.0136673	-0.00863121	-0.00363298	-0.00492382	-0.00025914	-0.00605099	-0.00247892
															Potra2n10c20735	-0.00122458	0.00115428	0.0126256	0.000795387	-0.00404318	0.0096721	-0.00497678	0.00192981	0.00033543
															Potra2n10c20736	0.00154695	-0.0035735	-0.0145074	0.00171355	0.000676901	0.005921	-0.0027644	-0.00220868	-0.0033644
															Potra2n10c20737	0.00060614	-0.00208485	-0.00488841	-5.05042e-06	0.000963079	0.00409131	-0.00128356	-0.00048419	0.00873789
															Potra2n10c20738	-0.00665644	0.0101538	-0.00650618	0.00126256	0.00536785	-0.0117069	0.000119232	0.000173546	-0.00615424
															Potra2n10c20739	-0.000904832	0.00207188	-0.00416837	-0.000549803	-0.00300659	0.000818458	0.00348133	0.000185103	-0.00885567
															Potra2n10c20740	0.000577624	-0.00146411	0.00157395	0.00253572	0.00127847	0.00210558	-0.00565063	-0.00238122	-0.00703351
															Potra2n10c20741	0.00139251	-0.0156423	-0.00582205	0.00150487	0.00145351	0.000270268	0.00217554	0.00078049	-3.27522e-05
															Potra2n10c20742	0.00884796	-0.00537164	-0.0049432	0.00811981	-0.000400036	0.00669249	-0.00888828	-0.00415261	-0.000319756
															Potra2n10c20743	-0.0030149	-0.0118695	0.00354539	-0.00467007	-0.00862593	0.00918906	0.00921029	-0.004787	-0.00438283
															Potra2n10c20744	-0.0104156	-0.00257651	0.00116024	-0.00598308	0.0120563	0.00322482	0.00603185	-0.0026521	0.00569783
															Potra2n10c20745	0.00940111	-0.00333616	-0.000399492	0.004352	0.0140637	-0.00123628	0.0102234	0.00374721	-0.00135554
															Potra2n10c20746	-0.00139063	-0.0047302	0.00531125	0.00705616	-0.00126531	0.00592764	0.00133911	-0.0106	0.00211314
															Potra2n10c20747	0.00956304	0.00640295	-0.00137655	0.00357625	-0.00945051	-0.00156046	-0.00494551	-0.000157285	-0.0086449
															Potra2n10c20748	-0.00969703	-0.00323242	0.00458094	-0.00701145	-0.00205406	0.00223046	-0.0111359	0.0124302	0.00392507
															Potra2n10c20749	0.000654552	0.000459825	-0.00158548	0.0144633	0.00914228	0.00820063	0.00568571	0.0114465	-0.00320134
															Potra2n10c20750	-9.65517e-05	-0.000515587	0.00715636	-0.00361928	0.00300525	0.00130161	0.00486214	0.00986303	-0.00859699
															Potra2n10c20751	0.00789855	-0.00478886	0.0033365	-0.00317174	0.00215389	-0.000619141	0.00505706	-0.00641576	0.00560356
															Potra2n10c20752	8.3447e-05	-0.00364402	-0.000801165	0.0025374	0.00199381	0.00804325	-0.00525604	1.72011e-05	0.00147035
															Potra2n10c20754	-0.00602946	-0.00471803	0.00654395	-0.00591129	0.00143949	-0.00758672	0.00511932	-0.00052663	0.0209531
															Potra2n10c20755	0.00221313	-0.00652255	-0.003407	0.00132381	-0.00657432	0.00760749	0.00173578	-0.0152586	0.00689472
															Potra2n10c20756	-0.000708639	-0.00135099	0.00878016	0.00469402	-0.0110955	-0.00247701	-0.0147253	0.0085231	-0.0095391
															Potra2n10c20757	-0.00116556	0.00138759	0.00233677	-0.00773702	-0.00244217	-0.00584731	-0.0217674	0.00453798	0.00234
															Potra2n10c20758	-0.00736843	0.00502485	-0.00722302	0.0103298	0.0080165	-0.00303337	-0.00732256	-0.00458411	-0.00388663
															Potra2n10c20759	-0.00419897	0.00210864	-0.00643777	-0.00551659	-0.00986633	-0.00439282	0.000683416	-0.00778535	-0.000973229
															Potra2n10c20760	0.00920028	0.0090801	0.000484672	0.00807572	0.00294725	-0.00284753	-0.00138991	-0.00823367	-0.00190775
															Potra2n10c20761	-0.00259009	0.00250443	0.0077207	-0.00776357	0.00530279	0.00137568	-0.00719359	-0.00667677	-0.0053986
															Potra2n10c20762	-0.00320679	-0.00253981	-0.00209995	-0.000586978	-0.000991545	0.00105841	-0.00122297	0.00910934	-0.0174572
															Potra2n10c20763	-0.0112831	-0.00302262	-0.0019115	-0.00634055	-0.00243938	-0.00237829	0.000178345	-0.000993543	-0.00106526
															Potra2n10c20764	-0.00771345	-0.00624302	-0.00161994	-0.00542017	-0.0120897	0.0012108	-0.0113121	0.00884893	-0.0019386
															Potra2n10c20765	0.00539029	-0.0105568	0.000127856	0.012572	0.00307864	-0.00466672	-0.00356058	-0.000253587	0.00213697
															Potra2n10c20766	-0.00598402	-0.00935298	-0.00046949	0.00481397	-0.017113	-0.00392818	0.00470637	-0.00115203	0.00694035
															Potra2n10c20768	0.00372898	0.0149717	-0.00351841	-0.00233323	-0.00144644	0.00125263	0.00525249	-0.00138541	0.0021684
															Potra2n10c20770	-0.0104612	0.00400935	0.00398725	-0.00262827	0.00708955	-0.00134982	-0.00850877	-0.00341477	0.00690111
															Potra2n10c20771	-0.00790713	0.00347591	-0.000313802	0.00670646	-0.0147786	0.0064819	-0.00901781	0.00208532	-0.00545485
															Potra2n10c20772	0.0077527	-0.00331896	0.00232548	0.00960416	0.0134745	-0.00848325	0.00525557	0.0029087	0.00712939
															Potra2n10c20774	0.00932351	0.00105362	-0.000203729	0.00374365	0.00467797	-0.00913786	-0.00195633	-0.00375127	0.00228692
															Potra2n10c20775	-0.002469	-0.00577178	0.00300952	0.00106802	0.00432627	0.0021919	0.00335946	-0.00720834	-0.012637
															Potra2n10c20776	0.00716979	-0.00553784	-0.00530534	-0.0111178	0.00556448	-0.00679866	-0.00279489	0.00108921	-0.00256351
															Potra2n10c20780	-0.00422248	-0.00361868	0.00252254	-0.00247884	0.00197614	0.00462791	-0.000399997	-0.00847319	-0.00227574
															Potra2n10c20781	-0.00241217	0.0010114	-0.000546535	0.00622976	-0.00816037	-0.00726609	0.00994931	-0.000977628	-0.00708536
															Potra2n10c20782	-0.00212893	0.0019048	0.0113928	0.00330615	-0.000944496	-0.00440909	-0.000426158	-0.00348617	0.00339037
															Potra2n10c20783	0.001235	-0.00382211	-0.00343959	0.00223248	-0.000230237	0.00466901	0.000739713	-0.00159626	-0.0047727
															Potra2n10c20785	0.00686265	0.00713957	0.00352701	0.00711825	-0.00549548	-0.0137278	-0.00403602	-0.00482037	0.0076612
															Potra2n10c20786	-0.00254695	0.000766419	0.00230618	-0.00283887	-0.00114866	0.00133353	0.00851683	0.00799924	0.000826362
															Potra2n10c20787	0.00188525	0.014113	0.00432094	-0.00487988	0.000625929	-0.00269762	-0.00684353	-0.00202693	-0.00163776
															Potra2n10c20788	-0.00192646	-0.0100247	-0.00737343	0.00372412	0.00382662	0.00296714	-0.00621404	-0.00017237	0.00707562
															Potra2n10c20790	0.00896663	-0.000479766	-0.00533388	0.00699574	0.00149088	0.00654189	0.00268683	-0.00864169	0.00528789
															Potra2n10c20791	0.0102069	-0.00413093	-0.000673991	-0.00303172	-0.00636093	0.00019123	0.00343881	0.00416679	-0.00992441
															Potra2n10c20792	-0.00439848	-0.00368787	0.0100908	0.00701266	-0.00626764	0.000782609	-0.00366779	-0.0100201	0.00192655
															Potra2n10c20793	0.00806617	-0.00510312	-0.00800131	0.0053656	-0.00597	0.0117712	-0.000649998	-0.00757507	-5.15829e-05
															Potra2n10c20794	0.00514645	-0.00811946	-0.000378575	-0.0113159	-0.00563212	-0.011078	0.00679576	-0.00962275	0.00442239
															Potra2n10c20795	-0.00261203	0.00677967	0.0104636	-0.00251183	0.00278849	0.000882158	0.00475177	0.00478625	-0.00668252
															Potra2n10c20796	0.00962482	0.000146458	0.00214777	0.00326431	0.00891536	-0.00195194	0.00646082	0.000760388	0.00673336
															Potra2n10c20798	0.00420096	0.0048537	0.00135358	0.00770983	-0.00153461	0.0184314	0.000358495	0.000283338	0.0182736
															Potra2n10c20799	0.00249289	0.0125544	-0.00442832	0.00312485	0.00839689	0.00282538	-0.0104884	-0.00100437	0.0111571
															Potra2n10c20800	-0.00134518	-0.00418887	-0.000353957	0.0026434	-0.00523192	-0.00151186	0.0108467	0.0187056	-0.00658297
															Potra2n10c20801	0.00356687	0.00256719	0.0090122	0.00302091	0.00240619	-0.0020167	0.00190821	0.00058486	-0.00517881
															Potra2n10c20802	0.00275015	-0.0127613	0.00636373	-0.000904827	-0.00109463	-0.000266179	0.00283473	0.00166188	0.00203319
															Potra2n10c20803	-0.00179384	-0.00349199	0.00268965	-0.00932459	-0.00560343	-0.00381987	-0.0037722	0.0123102	-0.00860704
															Potra2n10c20804	-0.00685018	-0.00850665	-0.000887025	0.00141464	-0.00101257	0.00792165	0.00450698	0.0100983	-0.00975934
															Potra2n10c20805	-0.00300666	-0.00770828	0.0099987	0.000848408	0.00532935	1.75318e-05	0.000286002	-0.00766953	0.00587364
															Potra2n10c20806	0.00268711	0.00148214	0.00201766	0.00661569	0.000768707	0.00121633	0.0045348	-0.00411271	-0.00581422
															Potra2n10c20808	0.00544207	-0.0105916	-0.00699792	0.00277979	0.00223388	0.00287031	-0.00877467	-0.00151743	-0.00834355
															Potra2n10c20809	-0.0058318	0.00562616	-0.00791666	-0.00356686	0.00364894	0.00855896	0.00400236	-0.00452773	0.0022065
															Potra2n10c20810	0.00671685	-0.00614584	0.0062145	0.00801297	0.00238972	0.000464752	-0.00377198	0.00659211	0.00720628
															Potra2n10c20811	0.00268519	-0.00718825	0.00287061	-0.0134617	0.00534988	0.00664075	0.00612926	0.00809064	-0.00272077
															Potra2n10c20812	0.009232	0.0034492	-0.00241026	0.0056542	0.0130177	0.00241419	0.00614275	-0.00473821	0.00282935
															Potra2n10c20813	0.011494	0.00102514	0.00758009	0.0003917	-0.00299778	0.00564191	0.00461078	-0.00110002	-0.00326309
															Potra2n10c20814	-0.00118287	-0.0142769	0.00590842	0.00071696	-0.00232372	0.00330559	0.00581561	0.00272783	-0.00253372
															Potra2n10c20817	-0.00775891	0.00946678	0.00137221	-0.00362847	0.00327822	0.00292238	0.00303301	0.00467638	-0.00381123
															Potra2n10c20818	0.00329077	0.00567271	-0.00347596	0.00572663	-0.000981095	-0.00151925	0.00253863	-0.00999834	0.00224725
															Potra2n10c20819	0.0077302	-0.00617505	-0.00463002	-0.0069405	0.0027954	0.00045467	0.00202935	0.00939136	0.00610603
															Potra2n10c20820	-0.00442826	-0.0147943	0.00184316	-0.00119211	-0.00241791	0.000702843	0.00439238	-0.000695714	-0.00234708
															Potra2n10c20822	-0.00390632	0.00506394	-0.00154495	-0.00802541	-0.0033891	-0.00705	0.00663354	0.00166117	-0.00295796
															Potra2n10c20823	-0.000752573	0.000348373	0.0119062	-0.0124647	-0.00704099	0.000103253	0.0017354	-0.000279003	-9.22638e-05
															Potra2n10c20824	-0.00687809	0.00426498	-0.0081751	0.0109969	0.00207515	-0.00962684	-0.00429988	0.00204247	-0.00103698
															Potra2n10c20825	-0.00191237	0.00301489	-0.0125542	0.000737732	-0.00544716	-0.00528764	-0.00756651	0.00159554	-0.0097725
															Potra2n10c20826	-0.00653412	0.00228199	0.00341914	-0.00736591	-0.00658535	0.00335322	-0.00256018	0.00406091	-0.0103322
															Potra2n10c20827	-0.00061323	-0.00434023	0.000331313	-0.00375199	-0.00418386	-0.00706253	0.00435053	0.0100288	-0.0102295
															Potra2n10c20828	-0.00190055	0.0143753	0.0044108	0.00213766	0.00440844	0.00230425	-0.00654825	-0.000814563	0.00636636
															Potra2n10c20829	0.00526638	-0.0096343	-0.0066657	-0.0047504	0.0064834	-8.60788e-05	-0.00427685	0.00391619	0.00175325
															Potra2n10c20831	-0.0014038	0.00839708	0.00897196	0.00163518	-0.00476979	0.0159401	0.00335822	0.00274261	0.00490137
															Potra2n10c20832	-0.00391963	0.00148021	0.00530327	0.00315417	-0.00787229	-0.011554	0.00361382	-0.0110879	0.00302985
															Potra2n10c20833	-0.00112526	0.00704373	0.00726635	0.0077183	0.00442022	0.0106117	0.000499606	-0.0170169	0.00218265
															Potra2n10c20834	0.0085276	-0.0101205	0.00303304	0.00912675	0.0005634	-0.0021458	0.00443036	0.00134889	0.00586749
															Potra2n10c20836	0.00180687	-0.0131096	-0.00422986	-0.000243006	-0.00101685	0.00122969	0.0131463	0.0100429	0.000407474
															Potra2n10c20837	0.000954727	0.00400754	0.00421952	-0.0100684	-0.00768721	0.00424358	-0.000945045	0.0155283	0.00842981
															Potra2n10c20838	0.00612478	0.00202511	-0.0104647	0.00693133	0.00152851	-0.0024143	1.26268e-05	-0.00745682	-0.00603773
															Potra2n10c20843	0.00560906	-0.0063966	0.00192728	0.00270731	-0.00187285	0.000884584	0.000834115	0.0065455	-0.00493095
															Potra2n10c20845	0.00659708	0.00914681	-0.00367801	-0.00227717	0.00340193	0.00110356	-0.000407348	-0.0106019	-0.00137989
															Potra2n10c20847	0.00843299	0.00804308	0.000581962	-0.00701833	-0.00755851	-0.00188319	0.00825342	-0.00598072	0.0048722
															Potra2n10c20848	0.00728949	-0.0100973	0.000834303	-0.00497031	0.00659813	2.48687e-05	-0.000219835	-0.0087975	-0.00368168
															Potra2n10c20849	-0.00719006	0.00821319	-0.0100696	0.00657757	0.00113034	-0.0028497	-0.00193956	-0.0026824	-0.00855771
															Potra2n10c20850	0.000376977	-0.0136825	-0.00702248	0.00641453	-0.00559801	-0.00332897	0.0029023	-0.00214442	0.0001791
															Potra2n10c20851	0.00447111	-0.00603453	-0.00849486	0.00206319	0.00363641	0.00257923	0.00364334	-0.0154581	-5.60795e-05
															Potra2n10c20852	-0.00642248	0.00465044	0.00557946	-0.00249641	0.00584654	0.00213199	-0.0216634	0.00891278	0.00327964
															Potra2n10c20853	-0.0016119	-0.0129858	-0.00328011	0.00680041	-0.0089576	0.00377071	-0.0100901	0.00207385	0.00537467
															Potra2n10c20854	-0.00558808	0.00772479	0.00591876	-0.00629543	0.00536877	0.00113806	-0.00168447	0.00712508	0.00627723
															Potra2n10c20856	-0.00950541	0.00433661	-0.000335705	-0.0014532	0.00245641	0.00316719	-0.0163389	0.00618682	0.00886674
															Potra2n10c20858	0.0124169	0.00101971	-0.00138122	0.00182085	0.00470685	-0.000826764	-0.00386162	-0.00254439	0.00367401
															Potra2n10c20860	0.00131601	0.00493009	0.00671614	0.00533896	-0.0175935	-0.00727239	0.00258047	0.000974607	-0.00365105
															Potra2n10c20861	0.000680055	-0.00584529	-0.0080072	0.00597714	0.00902181	0.0103936	-0.00991314	-0.00449558	-0.000541093
															Potra2n10c20862	-0.00541643	-0.00184669	0.00257577	0.00492452	-0.0157729	0.0139498	-0.00923215	-0.00340338	-0.006146
															Potra2n10c20865	-0.00258998	0.015628	0.00330847	-0.00103342	-0.000858909	0.000733718	0.00362319	0.00249257	-0.000749427
															Potra2n10c20868	-0.00115052	-0.00652258	0.00122389	-0.00712105	-0.0164565	-0.000971464	-0.000684137	0.0156816	-0.00583227
															Potra2n10c20870	0.00755335	0.000752925	-0.00455416	0.010014	-0.00620257	-0.00492247	0.0112589	0.00122194	0.00550938
															Potra2n10c20871	0.00239203	-0.00118688	0.00103109	0.0148377	0.00490752	-0.0171658	0.00459487	0.00726034	0.00855238
															Potra2n10c20872	-0.00915354	-0.00225345	-0.00108086	-0.00694433	0.00233238	0.0034451	0.00798984	-0.00871934	0.00531903
															Potra2n10c20875	-0.00985292	0.00522933	0.00410373	-0.0104521	-0.000425142	-0.00292868	0.00115143	0.00451282	0.000849125
															Potra2n10c20876	0.00346362	-0.0107954	-0.00981579	-0.00769093	0.00296665	-0.00476308	0.00364626	-0.00450968	-0.00196912
															Potra2n10c20878	-0.00595841	0.00743227	-0.0128754	-0.00572606	0.00152568	-0.00268662	-0.000668938	0.000801119	0.000530414
															Potra2n10c20879	-0.0084087	-0.00647094	0.0029645	0.00905235	0.00222656	-0.0148451	0.00117133	-0.00517053	0.00324035
															Potra2n10c20880	0.000525045	-0.00428228	-0.000380346	0.0070643	-0.00761998	-0.00356566	-0.00351645	0.00589581	0.000648866
															Potra2n10c20882	-0.00227518	0.00115856	0.00276298	-0.00221104	-0.00226117	0.0130406	0.00863929	0.00192546	-0.00263352
															Potra2n10c20883	0.00387503	-0.00520352	0.00301357	-0.00806202	-0.00166375	0.000358504	-0.00459035	-0.0055771	-0.00887822
															Potra2n10c20884	-0.00664187	0.00115236	0.0120061	0.00646242	-0.0113263	-0.00180251	-9.32839e-05	0.00386126	0.00142181
															Potra2n10c20885	-0.00915862	-0.00112565	0.00645924	-0.00428821	-0.00268877	0.0133734	0.00521194	-0.00455277	0.00497842
															Potra2n10c20886	0.00194665	0.00491345	-0.00896881	-0.0036141	0.00770074	0.00447289	0.00859729	-0.00399668	-0.00154821
															Potra2n10c20891	0.00500657	-0.000398497	0.00342929	0.0111112	0.0123847	0.0014703	-0.000466933	-0.00924224	-0.00428156
															Potra2n10c20892	0.00581497	0.00369084	-0.00230913	-0.00100627	0.0044542	-0.0013003	0.012346	-0.00941475	-0.00244776
															Potra2n10c20893	-0.00312849	-0.00190777	0.000720191	-0.00517609	-0.0122582	-0.00736481	0.00475243	-0.00891203	0.00551108
															Potra2n10c20894	-0.0112309	0.000230825	-0.00247495	-0.00894666	0.000923707	0.00254293	-0.00768705	0.00809218	0.00511995
															Potra2n10c20895	0.0104409	0.00803076	0.00178815	-0.00190101	0.00146802	-0.00225413	0.00204006	0.00366611	0.00330803
															Potra2n10c20896	-0.00141978	-0.00833467	0.00996453	-0.00158337	-0.00264429	0.00105738	0.0059393	0.00121581	-0.00503252
															Potra2n10c20897	0.00167741	0.00706195	0.0139483	-0.00518731	-0.0066323	0.000488247	-0.00231241	-0.00128916	0.00608894
															Potra2n10c20899	0.00956486	-0.000829696	-0.00485054	-0.00457453	-0.00416191	0.00149584	-0.00366321	-0.0116786	-0.00401068
															Potra2n10c20902	0.000354866	0.0113758	-0.0108694	-0.00223087	-0.00458355	-0.00286977	0.00424486	0.00320352	-0.00398784
															Potra2n10c20903	-0.00244938	0.00245735	-0.00628782	0.0155494	0.00679569	-0.00431923	-0.0113173	0.00141291	0.000372049
															Potra2n10c20904	0.000967609	-0.0112243	0.00298696	0.0101899	0.0106646	0.002789	0.000587826	-0.00346335	0.00485116
															Potra2n10c20906	-0.00191802	-0.0034596	-0.00270641	-0.00259447	0.00392944	0.00207875	0.00168794	0.00271182	-0.0045567
															Potra2n10c20907	-0.00538625	-0.0053878	-8.16156e-05	0.00113662	0.00372381	0.00738839	0.00443569	-0.005235	-0.00191323
															Potra2n10c20908	-0.00596829	-0.00499476	0.000801788	-0.00135006	0.00104413	-0.00334726	0.0050462	-0.000906806	-0.0040784
															Potra2n10c20909	-0.00590736	0.000731388	-0.00352878	-0.00315527	-0.0037102	0.00187675	0.0057003	0.00438978	-0.00659157
															Potra2n10c20910	0.00467411	0.00716323	0.00850922	-0.00679149	-0.00260401	-0.00246166	0.00921543	-0.00371837	0.00709374
															Potra2n10c20911	-0.00546491	0.000496625	-0.0020971	0.0122214	-0.0127599	0.00038279	-0.0101272	-0.00393688	-0.00614811
															Potra2n10c20912	-0.0115237	-0.00243087	-0.000575227	-0.00293203	0.00347057	0.00474724	0.00325866	-0.00394094	-0.00381419
															Potra2n10c20913	-0.00334577	0.00303715	0.0149524	-0.000834569	-0.000231485	0.00141959	0.00291805	-8.16755e-05	-0.00281305
															Potra2n10c20914	0.00167102	-0.00326737	-0.0134762	0.00520864	-0.00112183	0.00847374	0.00329831	0.00537964	-0.00894274
															Potra2n10c20915	0.00708091	0.0115785	-0.000426452	-0.0014678	0.00322484	-0.00959448	-0.00223047	0.00490828	-0.00158112
															Potra2n10c20916	0.0081165	0.00802396	0.00783754	0.00223316	-0.00363042	0.000812601	0.00524223	-0.00323838	0.00724886
															Potra2n10c20917	0.00268293	0.00364772	0.000805078	0.00928884	-0.0114724	-0.00245683	4.39126e-05	0.0205081	0.00618181
															Potra2n10c20918	-0.0046709	-0.0010649	0.0153983	0.000230718	0.00330036	-0.00443371	0.00524945	0.00481166	0.002364
															Potra2n10c20919	-0.0101596	0.000834137	0.000173859	0.00769569	-0.00441281	-2.8634e-05	-8.34974e-06	-0.0015937	-0.0102342
															Potra2n10c20920	-0.00863296	0.000712818	0.00785468	-0.00727358	0.00361285	0.00430589	-0.0077006	0.0112973	0.00820774
															Potra2n10c20921	0.000860696	0.00531921	-0.0120829	-0.00381211	-0.00143591	-0.00320228	0.00443616	0.00457927	-0.00391787
															Potra2n10c20922	-0.00233675	0.00859507	-0.00614227	0.00363917	-0.00145648	-0.000692812	0.00147693	0.0117112	0.00211224
															Potra2n10c20923	-0.00211012	0.00128532	-0.00110527	0.0107347	-0.010329	-0.00715422	-0.00705021	-0.00459961	-0.0170682
															Potra2n10c20924	0.00189424	0.00063907	0.00860493	0.0153593	-0.00313085	-0.0077832	-0.00421848	0.00114754	0.00635478
															Potra2n10c20926	0.0114682	0.00390594	-0.00308249	0.00588123	0.00410669	-0.00098784	-0.00363374	0.00582266	-0.00506292
															Potra2n10c20927	0.0124006	0.00280962	0.00473645	-0.00258311	-0.00176987	0.00363272	-0.000261893	-0.00909318	-0.0029972
															Potra2n10c20928	-0.00647244	-0.0023581	0.00439187	-0.00768546	0.000263223	-0.00749643	0.000768565	0.00246024	0.0113264
															Potra2n10c20929	0.0047085	0.00688384	-0.00473285	-0.00773228	-0.0119556	-0.000215529	-0.00568762	-0.00343827	0.00217016
															Potra2n10c20930	-0.00611522	-0.00522226	0.00635068	0.00660343	0.0128823	-0.00800388	0.0104911	-0.00250865	0.000656631
															Potra2n10c20931	-0.00716197	-0.0117347	-0.00554749	0.00205582	0.00304775	0.000579468	0.00452561	-0.00860308	-0.00333532
															Potra2n10c20932	0.00772687	-0.000833869	-0.00191156	-0.00935798	-0.00615113	0.00838473	0.00108507	0.00970848	-0.00735769
															Potra2n10c20934	0.00198472	-0.0033801	-0.000371349	-0.00653329	0.00667068	-0.00881411	0.00395236	0.000743439	0.00285817
															Potra2n10c20935	-0.00436383	-0.0020072	0.00025989	-0.0106509	0.00264825	0.014055	0.00359096	0.00793619	-0.00105142
															Potra2n10c20936	-0.00669295	0.00149695	-0.00450549	-0.0109289	0.00201505	0.00322784	-0.0156853	-0.00202072	0.00881316
															Potra2n10c20937	-0.00542878	-0.00327879	-0.00604138	-0.00566266	-0.00465448	0.00664981	0.0097107	0.00128052	0.00931999
															Potra2n10c20938	-0.00376597	-8.74121e-06	0.00371667	-0.000974799	-0.00184231	-0.000899762	0.00246255	-0.00586391	-0.00572318
															Potra2n10c20939	-0.00644324	-0.00460632	0.00560173	0.00234643	0.0088878	-0.0099426	0.00645897	-0.00556059	-0.00391842
															Potra2n10c20940	0.00248555	-0.00885068	0.00839834	-0.00256977	-0.00417708	-0.00411709	0.00395815	0.00445868	0.000138035
															Potra2n10c20941	0.00396972	0.00442569	-0.00204482	0.0166524	0.00227406	0.00825791	0.000589063	0.00740705	-0.00214935
															Potra2n10c20943	-0.00162225	0.00896059	-0.002928	-0.00192465	-0.0049608	0.0100251	-0.0167792	-0.00414887	0.0170433
															Potra2n10c20944	-0.00332726	-0.00173801	-0.00233346	-0.00182416	-0.00068276	-0.000268462	0.00420561	0.00208758	-0.0105574
															Potra2n10c20945	-0.00943501	4.0886e-05	-0.00308553	0.00147343	0.00894411	-0.00461333	-0.00546296	0.00262338	0.00265518
															Potra2n10c20946	-0.00921724	0.00821015	-0.00510222	-0.00453343	0.00358165	-0.000514807	0.00341558	0.0021556	-0.00660835
															Potra2n10c20947	0.00622734	0.0064593	-0.00737071	0.00604695	0.00794965	0.000854932	0.00944621	-0.00590449	0.000561617
															Potra2n10c20949	-0.00341862	0.00747279	-0.000946259	0.00199061	0.00485245	6.98705e-06	0.00744921	-0.00795944	-0.0176947
															Potra2n10c20951	0.0106602	0.00249076	0.00863551	0.00598835	-0.000696949	-0.000461865	-0.00394636	-0.00280354	0.00372834
															Potra2n10c20952	0.00354694	-0.00590325	0.00750879	0.00491791	0.00142856	0.00807157	-0.0073017	-0.00142027	0.00760357
															Potra2n10c20953	0.00618226	-0.00306609	0.00894095	0.00279618	0.000275303	0.000292023	-0.00437772	0.00481157	0.00192929
															Potra2n10c20955	0.000552844	-0.00474411	-0.000475014	-0.000630338	0.00734799	0.00318077	0.00211772	0.00446105	-0.0126979
															Potra2n10c20957	0.00524331	-0.00379383	0.0084746	0.00809575	-0.0129924	-0.00732907	-0.00273112	-0.00172089	0.00929294
															Potra2n10c20958	0.00434961	-0.0111764	-0.00672598	0.000101156	-0.00255353	-0.00372769	0.000771921	0.00152685	-0.00235595
															Potra2n10c20960	0.0110367	-0.0021155	0.00531976	0.00514209	0.00293782	0.0074015	0.000165055	0.00699512	-0.00547468
															Potra2n10c20961	0.000665995	-0.010975	0.0041606	-0.00749458	-0.00638973	0.00352712	0.0116733	0.00270942	0.000705018
															Potra2n10c20963	-0.00878759	-0.00823795	-0.00281712	-0.00448649	-0.00207332	-0.00616455	0.00514953	-0.00517189	-0.00897392
															Potra2n10c20964	-0.00575692	-0.00178668	0.00189428	0.0108071	-0.0138319	-0.00216265	0.00191635	0.00364905	-0.00932314
															Potra2n10c20965	-0.000894057	0.013551	-0.00370309	-0.00453421	-0.00395555	-2.11496e-05	0.004258	0.000320701	-0.00291892
															Potra2n10c20967	-0.00325127	-0.00225609	-0.00370367	-0.001801	0.00119343	0.00276545	0.00817359	0.000932127	0.00653047
															Potra2n10c20968	0.00651346	-0.00440861	-0.0112848	-0.00477303	0.00116448	0.0031618	0.000137488	0.00246764	-0.00113679
															Potra2n10c20969	0.000978321	-0.00136429	0.0023272	0.0101973	0.00967441	-0.00114005	0.000799364	0.00515356	-0.000766913
															Potra2n10c20970	-0.00148764	0.0046037	0.0030699	0.000986406	-0.00615215	0.0046781	0.00650785	0.00598046	-0.00820772
															Potra2n10c20971	0.00354304	-0.00981093	-0.00315024	-0.0043831	0.00711524	-0.00224987	0.0106334	0.0117745	-0.00528579
															Potra2n10c20972	0.0102355	0.00760882	-0.00029708	0.00602087	-0.000504245	-0.00112017	-0.00220807	0.0104785	-0.0026073
															Potra2n10c20973	-0.00585685	0.0048096	-0.00392087	-0.00187391	0.0111847	0.0101713	-0.00229929	-0.00544507	-0.00380237
															Potra2n10c20974	-0.00914127	0.00645356	0.00792702	-0.000712848	0.00310463	0.00459785	-0.00124188	-0.00630449	0.00768318
															Potra2n10c20975	-0.00179372	-0.00670508	0.00679867	0.00304537	0.010666	-0.00429813	0.00875806	-0.013376	0.0120596
															Potra2n10c20976	-0.0109995	-0.0051252	-0.00303555	-0.00132336	0.00797149	0.000519137	0.00224947	-0.00355477	0.00549833
															Potra2n10c20977	-0.00404541	-0.0100473	0.00292056	0.00971782	0.00127574	-0.00536555	-0.00212099	-0.0078852	-0.00397376
															Potra2n10c20978	0.0085816	0.00986337	-0.0049767	-0.00247157	-0.00550039	-0.00320511	0.00163127	0.000873799	-0.000280275
															Potra2n10c20981	0.0063659	0.00506197	0.00154625	-0.00729305	-0.00353294	-0.0072875	-0.00166196	0.00245826	-0.011801
															Potra2n10c20983	0.00606243	-0.00570888	-0.0107865	0.0032593	-0.00251195	0.00291051	0.00439853	0.0118345	-0.00809944
															Potra2n10c20986	0.00151204	-0.00229265	0.0136107	-0.000654038	-0.00147429	0.0068798	-0.000352067	0.00648773	-0.00397707
															Potra2n10c20987	0.00567305	-0.0023185	0.00509564	0.000668062	0.00613527	0.00401673	0.00687855	0.00228737	-0.0070144
															Potra2n10c20988	0.00311966	0.000388916	0.00678307	0.00617971	0.00354903	0.00770504	0.00319573	-0.0102932	-0.00290323
															Potra2n10c20989	-0.00607367	0.00152556	0.00151653	-0.00286991	-0.00121472	0.00488749	0.00381339	-0.00191851	-0.0111045
															Potra2n10c20990	-0.0104362	-0.00547513	0.00107254	0.00137498	-0.000882281	0.00589022	0.00821154	-0.00827174	-0.00927369
															Potra2n10c20991	0.0114527	0.000445702	-0.00440851	-0.00287421	-0.000630068	-0.000682801	0.00890605	0.0106992	-0.0038778
															Potra2n10c20992	0.0085109	-0.00153733	0.00446611	-0.011209	0.0029423	-0.00333355	-0.00978081	-0.00712801	-0.00574575
															Potra2n10c20993	0.0102553	-0.00680032	0.00752195	-0.00361868	0.000698933	-0.0014006	0.00480761	-0.000923222	-0.00446947
															Potra2n10c20995	-0.00530556	0.00384706	-0.0117502	-0.00557192	0.00232277	-0.00291428	0.0104006	0.00471363	0.00674336
															Potra2n10c20996	0.0109073	-0.00443639	0.00527185	-0.00106688	-0.000872591	0.00056535	-0.000169384	-0.000341625	0.000803775
															Potra2n10c20997	0.00112892	0.000882388	-0.00203711	-0.0048711	0.00100473	0.00871259	-0.00673627	0.00383778	0.0017488
															Potra2n10c21000	0.00671174	-0.0034147	0.00827045	0.00659928	-0.00438696	0.00640706	-0.00326077	-0.00919826	-0.00955933
															Potra2n10c21002	-0.00362245	0.00604631	-0.00254216	0.016399	-0.00463332	-0.00127247	-0.000871878	0.00648511	0.00380105
															Potra2n10c21003	-0.00262507	0.00416394	0.00499139	0.00136107	0.000468139	-0.00176646	0.00389637	0.00661208	0.00218215
															Potra2n10c21004	0.00675268	-0.0133253	0.00179524	0.00606475	-0.00125199	0.00121124	0.00433889	-0.00100029	0.00380775
															Potra2n10c21005	-0.0106728	0.0011463	-0.00649843	0.00530812	0.00278372	-0.00217641	0.00572932	-0.00768052	0.00187255
															Potra2n10c21006	0.0101145	0.0027516	0.00462131	0.00475508	0.0113502	-0.00759645	0.00323978	0.00521067	0.00709699
															Potra2n10c21007	0.00919229	-0.00415892	0.00271915	-0.00519243	0.00799709	-0.00576527	-0.00413136	-0.00439559	-0.00496224
															Potra2n10c21009	0.00925139	-0.00476037	0.00145615	0.00360401	0.00205239	-0.00809215	-0.00428166	-0.0109731	-0.00805649
															Potra2n10c21010	-0.001032	0.00143195	0.000333531	0.00343854	0.00444215	0.00927539	0.013567	0.00447448	-0.00232693
															Potra2n10c21011	-0.00415348	0.00804708	-0.00362283	-0.00745583	0.00185144	-0.00507503	-0.00133528	0.000572359	-0.0022451
															Potra2n10c21013	-0.00378501	0.0117038	0.00989907	-0.00345343	-1.4904e-05	0.00135436	0.00734553	0.00662569	0.00233234
															Potra2n10c21014	0.00727761	-0.00711731	-0.000135138	-0.00435586	-0.00130252	0.00554192	-0.00829726	0.00072519	0.00337378
															Potra2n10c21016	-0.00241288	-0.00326706	0.0121156	0.00702152	-0.000248867	0.00543063	-0.00707252	-0.0176737	0.00197557
															Potra2n10c21017	-0.00113566	-0.000439599	0.00204752	0.00508337	-0.000172145	0.00773278	0.00778086	-0.00352733	-0.00380086
															Potra2n10c21018	0.0110483	-0.000659553	0.00112734	0.00273623	-0.00971058	-0.00535609	0.000834146	0.00502712	0.00555934
															Potra2n10c21019	0.0110195	0.00298495	0.0036336	-0.00180911	-0.00499277	0.00396956	-0.00997773	-0.000547249	-0.00924955
															Potra2n10c21020	0.0031982	0.00286426	-0.000930583	0.00750021	0.0027032	0.00393332	-0.00062726	-0.00564131	-0.000387152
															Potra2n10c21023	-0.00899961	0.00499908	0.00158968	-0.00828948	-0.00228325	0.00774147	-0.00425876	-0.0090887	-0.0057145
															Potra2n10c21024	-0.00895597	-0.0010218	-0.000710709	0.00697935	0.00532148	-0.00547498	-0.00383152	0.0028451	-0.0123362
															Potra2n10c21025	-0.00666402	0.0068009	-0.00337748	-0.00998242	-0.00484939	-0.00596379	-0.00353704	0.00635637	-0.00154282
															Potra2n10c21026	0.0023344	-0.0144588	0.000280565	0.00381769	0.00371469	0.00383505	-0.00131992	0.00880514	0.000930027
															Potra2n10c21027	-0.0110601	0.00122026	-0.00136161	0.00480048	-0.0075914	-0.0104119	0.00311867	0.00490418	0.00714455
															Potra2n10c21028	-0.00225557	-0.000644915	0.000141212	-0.0014195	-0.00372434	0.0160517	0.00571701	-0.00016909	-0.013491
															Potra2n10c21029	0.00870861	-0.00213856	-0.0050422	-0.00839848	0.0030897	-0.00449014	0.00377204	0.00546116	0.000597503
															Potra2n10c21030	0.00672281	0.00829177	-0.00635823	-0.00803127	-0.0100214	-0.000438309	-0.00666647	0.00306063	-0.00618726
															Potra2n10c21031	0.00742858	0.0110831	0.00449522	0.00406176	0.00205447	0.000311258	0.0015901	-0.00262117	-0.00332764
															Potra2n10c21032	0.0111567	0.00615758	0.00637455	0.00343529	0.00431322	-0.00209989	0.00156529	0.00680974	0.000710457
															Potra2n10c21033	0.0114628	0.00502292	0.000613392	-0.00717268	-0.000479796	-0.00607273	-0.00271334	-0.00228684	0.00375296
															Potra2n10c21035	-0.00139971	0.00280736	0.00143104	-0.00243777	-0.00502188	0.004482	0.00488881	-0.0068206	-0.0157769
															Potra2n10c21036	0.00117335	0.0028809	3.71615e-05	0.000204561	-0.000678507	0.00336306	0.00937179	-0.00157221	-0.00202865
															Potra2n10c21037	0.0086497	0.000254758	0.000363781	-0.004637	-0.00926577	-0.00237735	-0.000199196	-0.00877988	0.00198103
															Potra2n10c21038	-0.00173049	0.0153248	-0.00406767	-0.00433409	0.000713484	-0.00512981	0.000767007	-0.00695204	0.000387159
															Potra2n10c21039	-0.00200602	-0.000688119	-0.00110915	0.00520958	-0.00420296	-0.01184	0.0149861	0.0026463	0.00416007
															Potra2n10c21040	-0.0035624	-0.00187462	-0.00111631	-0.00390886	-0.0010939	0.00183587	-0.00591458	-0.0146357	-0.0107754
															Potra2n10c21041	-0.00836334	0.00433803	-0.00194302	0.005229	0.00876484	-0.0024765	-0.0145161	0.00810681	0.00579174
															Potra2n10c21042	0.008216	-0.00935486	-0.00317385	-0.00340726	-0.00586315	0.00244839	-0.00396258	0.0100611	0.00441566
															Potra2n10c21043	0.00889147	0.00102772	0.000814706	-0.0097005	-0.00875491	-0.000325887	-0.00321826	-0.000900694	0.00375986
															Potra2n10c21044	0.00199079	-0.00692764	-0.00578814	-0.010646	-0.0013583	-0.00891197	-0.00533086	-0.00388761	-0.0105118
															Potra2n10c21045	0.00351584	-0.00439053	-0.0086625	0.00293249	0.00188254	0.000530444	-0.003452	0.00541736	-0.0102187
															Potra2n10c21046	0.00150907	-0.00660277	-0.0048923	0.00645758	-0.0148319	-6.72524e-05	0.00345897	0.00229838	0.011088
															Potra2n10c21047	0.00605261	0.00167894	-0.00115303	0.00793858	0.0137184	-0.000718163	0.00640981	0.00928101	-0.00144173
															Potra2n10c21049	0.00713439	-0.00342241	-0.00507687	-0.0001977	6.90566e-05	-0.00237718	-0.00316202	-0.00281845	-0.00511273
															Potra2n10c21050	0.00146041	0.00222877	0.00241325	-0.0130336	0.00801493	-0.00575613	0.000171008	0.000954805	0.0131304
															Potra2n10c21052	-0.000316264	0.00110666	0.00609131	-0.0126653	-0.00040448	-0.00093148	-0.0122613	4.2073e-05	-0.000680158
															Potra2n10c21053	-0.00284484	0.0135265	-0.000156546	-0.00300363	0.00545594	-0.00430993	0.00816796	0.00463628	-0.0023378
															Potra2n10c21055	0.0013841	0.00294697	-0.000956938	0.0155963	0.00510827	-0.013313	-0.00723417	0.0021877	0.000268001
															Potra2n10c21056	0.00798085	0.00908884	-0.00675356	-0.00362784	-0.000638742	-0.00163343	0.00367575	-0.00057253	-0.00449284
															Potra2n10c21058	-0.00201371	0.00928078	-0.00228291	0.0110867	-0.00819132	-0.0105126	-0.00559623	-0.00526712	0.00212346
															Potra2n10c21059	0.0126156	0.00457313	0.000447003	-0.00106048	-0.00452208	0.00449725	0.0034869	0.0017946	-0.00165403
															Potra2n10c21060	0.00859818	-0.00417357	0.00574735	0.0094259	0.00294731	0.000243928	-0.00535343	0.00734226	-0.00063362
															Potra2n10c21061	0.00132157	-0.00606587	-0.0161612	0.000392987	0.000749759	-9.39319e-05	-0.00145014	0.00223219	-0.00237275
															Potra2n10c21062	0.00813668	0.00440628	-0.0058903	-0.00315721	-0.00168912	-0.00140633	0.0059251	-0.00450452	0.00475135
															Potra2n10c21063	0.0110575	0.00195536	-0.00386718	-0.00218758	-0.00770932	0.00137497	-0.000340715	0.0011622	0.000538434
															Potra2n10c21065	-0.00902783	0.00237585	-0.000738409	-0.00484199	-0.00294661	-0.00847195	-0.0145974	0.0118658	-0.00384929
															Potra2n10c21066	-0.0118647	-0.00238888	0.00379596	-0.00226135	0.0058462	0.00560859	0.00157763	-0.00509071	0.00173999
															Potra2n10c21067	0.00222161	0.0102733	0.00119003	0.00345067	-0.0181101	-0.00118009	0.000736727	-0.00595028	0.00885952
															Potra2n10c21068	0.00945487	0.00271602	-0.0053501	-0.00520326	-0.000862104	0.0014469	0.00452418	-0.00274436	0.00169501
															Potra2n10c21069	-0.0103591	-0.00364759	-0.00702763	0.00179181	-0.00853646	0.00186569	0.00449047	0.00788685	-0.0057628
															Potra2n10c21070	0.00366904	0.00449203	0.00221242	0.0104352	0.00737636	0.00318176	0.000341766	-0.000448003	-0.000199666
															Potra2n10c21072	0.00877557	-0.00132325	0.00454313	-0.00020593	-0.0142208	0.00269699	0.00596717	0.000292806	0.00174326
															Potra2n10c21073	0.0045994	0.00382573	0.000601974	0.00308953	0.00621425	-0.0124181	-0.0117783	0.00679889	0.00810752
															Potra2n10c21074	0.000394535	-0.000735438	0.00301738	-0.00232209	-0.0118531	0.00138466	-0.00634962	-0.0152781	-0.00671262
															Potra2n10c21075	-0.000876175	0.00488274	0.00404941	0.0111561	-0.0173822	-0.00724675	-0.00691556	-0.00919399	-0.00415518
															Potra2n10c21076	-0.00641943	-0.000434549	-0.00133174	0.0140873	0.000990686	-0.0084708	0.00306236	0.00110246	-0.0139165
															Potra2n10c21077	0.00548208	-0.00265021	-0.00372418	-0.00615142	0.00934187	0.00756628	-0.00328537	0.0124129	0.00276286
															Potra2n10c21079	-0.00120538	-0.00918517	-0.00822119	0.000433723	-0.00496495	0.00117756	0.00675203	-0.00110048	-0.00969142
															Potra2n10c21080	-0.00356263	-0.00278084	-0.0108863	0.00485079	0.011553	-0.00475629	0.00877802	-0.00553388	0.00130518
															Potra2n10c21081	-0.0102964	-0.00717222	-0.000752877	0.00119194	0.000876584	0.00158345	-0.00459566	-0.00440597	0.00517821
															Potra2n10c21082	0.00407524	0.00129941	0.00239598	-0.000101827	-0.000352713	0.000610027	-0.00148443	-0.00474309	-0.0110223
															Potra2n10c21083	0.000894211	-0.00014411	0.00297351	0.00581166	0.0174324	-0.00922651	0.000848554	-0.00580355	-0.0138351
															Potra2n10c21085	-0.0032078	0.00671431	0.0111824	-0.0026195	-0.00133851	0.00609927	0.00746673	0.00744594	-0.00462789
															Potra2n10c21086	0.00121754	-0.00601786	0.016341	-1.26303e-05	2.68459e-05	0.000535968	0.00321745	-0.0012005	0.00150512
															Potra2n10c21087	0.00943833	-0.00971126	0.00372635	-0.00230268	-0.00222258	0.00210088	0.00397199	0.00183415	-0.00250547
															Potra2n10c21088	-0.00230014	-0.00258908	0.00669389	0.00244168	0.00102244	0.00341714	0.00569924	-0.0036235	-0.00302114
															Potra2n10c21091	0.0100252	0.000325339	-0.0030657	-0.00900627	-0.00555661	0.00286435	0.00613086	0.000776267	-0.00444942
															Potra2n10c21092	0.00465227	-0.00542833	0.00634569	-0.00862251	0.00581549	-0.00255191	-0.00122392	-0.0161427	0.00666163
															Potra2n10c21093	-0.00945473	0.00460966	0.00267236	-0.00260109	0.00237179	0.00860651	0.00415072	-0.00283107	-0.00409545
															Potra2n10c21094	0.012845	-0.0010826	-6.95831e-05	-0.00176945	-0.00100881	-0.00243496	0.00158708	0.00149222	-0.0044031
															Potra2n10c21095	-0.00711149	0.00509307	-0.00635575	0.00829036	-0.0130364	0.00756753	0.00260273	-0.00161543	0.0102549
															Potra2n10c21096	-0.00786708	-0.00513852	-0.00748553	-0.00537354	-0.000219729	-0.00469642	0.00118553	0.000824567	0.00130571
															Potra2n10c21097	0.00381503	-0.00198317	-0.0108605	0.00187652	-0.00493157	-0.000988188	-0.000599374	-0.00382033	0.00459508
															Potra2n10c21098	0.0111495	0.00618804	-0.00200187	-0.000995411	-0.000606029	-0.00447881	0.00274767	-0.0105259	-0.00392071
															Potra2n10c21099	0.00669795	0.00607259	-0.00839592	-5.46623e-05	0.00510451	0.00440579	0.00681455	-0.00405097	-0.00937092
															Potra2n10c21100	-0.00877652	-0.00812301	0.00313487	0.00193845	-0.0115403	-0.00265896	0.00743524	0.00554692	-0.00484489
															Potra2n10c21101	-0.00189619	0.0131723	0.0016905	-0.00035698	0.00446966	-0.00350812	0.00670852	-0.00287471	0.000255963
															Potra2n10c21102	-0.00408126	0.00252215	0.00181267	0.000624989	-0.000898121	0.0134281	0.0107753	-0.00113676	-0.00248914
															Potra2n10c21103	-0.00768533	-0.00309325	0.00286562	-0.00201021	0.00175323	0.00662527	0.00333649	-0.00921658	-0.00257062
															Potra2n10c21104	0.00155738	0.00142684	0.0114079	-0.00215469	0.00406252	0.000959304	0.00829021	-0.00893076	0.0115667
															Potra2n10c21105	-0.0087705	0.00195783	-0.000419642	0.0114224	0.00220432	-0.0110356	0.00523029	-0.00499124	-0.000660761
															Potra2n10c21106	0.00100909	-6.69041e-05	2.40708e-05	-0.00125739	0.00343424	-0.0079255	0.000988059	-0.00839639	-0.0113111
															Potra2n10c21108	-0.00600164	0.011337	-0.0033049	-0.00495771	0.00594666	-0.00353424	0.00318475	0.00646676	0.00509164
															Potra2n10c21109	-0.000562852	-0.00379546	0.00301494	0.00439233	-0.0175832	0.0041036	-0.00169224	-0.000592551	0.00527924
															Potra2n10c21110	0.00352787	0.000324644	0.00964602	0.00698185	-0.00487341	0.00343369	0.00170039	0.00198515	0.00553625
															Potra2n10c21111	-0.00158421	0.00245208	0.0111299	-0.00353739	0.00747443	-0.00701937	-0.00985445	0.0078005	-0.0073923
															Potra2n10c21112	-0.0103023	-0.00373867	0.00182901	-0.00474847	-0.000999573	0.0024052	0.00256133	-0.00562674	0.000378896
															Potra2n10c21113	-0.00884767	-0.0030467	-0.0113448	-0.00300141	0.00341058	0.00178895	-0.00576084	0.00117203	0.00312622
															Potra2n10c21114	-0.00228909	-0.0128909	-0.00783168	0.00512947	0.000250194	0.00122377	0.00112137	0.000835062	0.00443986
															Potra2n10c21115	0.00442629	-0.00836425	-0.00567852	0.00476442	0.00202776	0.00801958	-0.00302468	0.00393923	-0.000867943
															Potra2n10c21116	-0.000438638	0.00402783	0.000744911	0.0102454	-0.00683645	0.0123652	-0.00292312	-0.01112	-0.00703833
															Potra2n10c21118	-7.97094e-05	-0.00165892	-0.00953232	0.0102633	0.0063077	-0.000643132	-0.00749738	-0.00559169	0.00366834
															Potra2n10c21119	0.00405549	-0.01036	-0.00784587	-0.00251859	0.00385633	0.00451805	0.00494635	-0.00380027	-0.00204474
															Potra2n10c21122	-0.00851079	-0.00948818	0.00242425	0.00175864	0.00215908	-0.00623144	0.00700942	-0.00425899	-0.00778326
															Potra2n10c21126	-0.0029183	-0.0138293	-0.00353293	-0.000139528	-0.00136608	-0.00534789	0.00401208	-0.000202353	0.00457685
															Potra2n10c21128	-0.00776	-0.00146941	-0.00185634	0.00721423	0.0183281	-0.00721468	-0.000911864	-0.00393802	-0.000508986
															Potra2n10c21129	0.000562932	0.00827026	-0.0025917	-0.00154873	-0.00609645	0.00711617	0.0120628	-0.00302981	0.000340498
															Potra2n10c21130	-0.00194292	-0.00108851	0.00175097	-0.00733698	-0.000288553	0.00404356	-0.0111946	-0.00559268	-0.00909142
															Potra2n10c21131	0.00105209	-0.00447927	-0.00692831	0.00220449	0.00517488	0.00342484	-0.00205779	0.00711643	-0.00926929
															Potra2n10c21132	-0.00787138	-0.0100902	0.000205506	-0.009455	-0.00399595	0.000429481	7.20418e-05	0.00160672	1.83157e-05
															Potra2n10c21135	0.00669403	-0.00454191	0.00247399	-0.0132446	0.00776778	0.000237048	-0.000711817	0.00176645	-0.00579646
															Potra2n10c21136	-0.00130566	0.00218191	-0.00276659	0.0136862	0.00112445	-0.000925874	0.0145477	-0.00464664	-0.000491756
															Potra2n10c21137	0.00691771	0.00778448	0.00106349	0.0130075	-0.00420016	0.00418207	-0.00141155	-0.00621859	-0.00592826
															Potra2n10c21138	-0.00320921	-0.00390373	0.0023575	-0.00465778	0.000261081	-0.0015571	0.00257859	0.00653807	0.0018744
															Potra2n10c21140	0.0118365	-0.000412079	0.00440334	0.00153465	-0.00250483	-0.00491677	0.0092738	0.00164221	0.00783486
															Potra2n10c21144	0.011036	0.00347589	0.00186616	-0.00682939	-0.00572331	0.00421178	-0.00596099	0.00161672	0.000738376
															Potra2n10c21145	-0.00174622	0.000521481	0.0084253	0.0122745	0.00587929	-0.0118083	-0.000224205	-0.0092158	0.0110937
															Potra2n10c21146	0.00426166	0.00833605	0.0101431	0.00369429	0.00908522	0.00368039	0.00203778	-0.00130594	-0.00379677
															Potra2n10c21148	0.00290797	0.00567037	0.0121937	-0.000182798	0.00411678	-0.00560083	-0.000201763	0.0129976	-0.000454148
															Potra2n10c21149	-0.00470798	-0.0059834	0.00106293	-0.0015471	0.00500027	0.000213391	0.0142212	0.00106263	0.0176781
															Potra2n10c21150	-0.00353957	-0.00647138	-0.00247197	0.00015322	0.0011928	-0.00285633	-0.0015796	0.00690664	-0.00950292
															Potra2n10c21151	-0.00206149	0.00309723	0.00475241	-0.00140048	0.000164813	0.00685718	0.00396578	0.00237194	-0.00366872
															Potra2n10c21152	-0.00146438	0.00669167	-0.00968778	-0.00975092	0.0138172	-0.00421238	0.00400837	-0.00456385	0.000541871
															Potra2n10c21153	0.000536467	-0.00781096	-0.0111104	0.00288914	0.00864421	-0.00467225	0.00442621	-0.0101044	0.010422
															Potra2n10c21156	0.00315832	-0.0105834	-0.00219816	-0.0063265	-0.00770997	-0.00697814	0.0156412	0.00172793	0.00023207
															Potra2n10c21157	-0.00843347	0.0002261	0.00519735	-0.0138798	-0.00208531	0.001965	-0.00200217	0.000951974	-0.000245331
															Potra2n10c21158	-0.00178344	-0.00446242	-0.00215442	0.0107574	-0.0198118	-0.00825353	0.000624327	-0.00489062	-0.00186789
															Potra2n10c21159	0.00332478	-0.00786125	0.00135668	0.000670085	0.00634941	0.00955115	0.003571	0.00115953	2.08876e-05
															Potra2n10c21160	-0.00306732	0.0135661	3.20871e-05	-0.000961079	0.00335688	0.00269965	0.00432358	0.00467958	-0.00121654
															Potra2n10c21161	0.00754969	0.00332846	0.00144178	0.000271822	0.00972143	0.0133728	-0.00682178	-0.0117046	0.00927515
															Potra2n10c21162	-0.00220554	0.0105783	-0.00403335	-0.00342394	0.00192991	-0.00406644	-0.00558044	-0.00603398	-0.00313619
															Potra2n10c21163	-0.00493663	-0.000716359	0.0130636	-0.00169055	0.00224563	-0.00345402	0.00297605	0.00452513	-0.00162736
															Potra2n10c21164	-0.00975326	0.00207078	-0.00623845	0.0105976	-0.00817957	-0.00469431	-0.00125107	0.00222509	0.000149973
															Potra2n10c21165	0.00969348	0.0011797	0.00972994	0.00108012	-0.00582565	0.00673156	0.00137071	-0.00560046	0.00238524
															Potra2n10c21166	0.00729288	-0.00488637	0.00103441	-0.0116504	0.00566827	-0.00649168	-0.00748683	-0.00366884	-0.0049288
															Potra2n10c21167	0.00573237	-0.0100566	0.00739758	-0.00860485	-0.000818188	-0.00158925	0.00378383	-0.000912127	-0.00660266
															Potra2n10c21169	-0.00326526	0.0107186	-0.00521842	0.00720076	-0.00101615	0.00411008	0.00146667	-0.0130847	-0.0028125
															Potra2n10c21170	-0.00196871	0.00194614	-0.00162403	0.00154524	0.00144245	0.00756009	-0.00312582	-0.0067751	-0.00532311
															Potra2n10c21171	0.00195717	-0.0050765	-9.67776e-05	-0.0112182	-0.00263056	-0.00207217	-0.00169286	0.000902863	-0.00989185
															Potra2n10c21172	0.00899823	-0.00080851	-0.00177182	-0.00777359	-0.0100878	-0.00674213	0.000506368	-0.000239989	-0.00680027
															Potra2n10c21173	0.00768512	0.00049944	0.0107172	0.00391154	0.00446867	-0.00864722	-5.5292e-05	0.0115281	-0.00763689
															Potra2n10c21174	0.00765677	0.00484749	0.00167959	-0.00844579	-0.000646584	0.004701	0.00848839	-0.00314294	0.00417002
															Potra2n10c21175	-0.00761285	0.00397739	-0.00619689	0.00660265	0.0027409	0.0130586	0.00897164	-0.00423986	0.00642204
															Potra2n10c21177	-0.00193598	0.00185355	0.00397897	0.00172969	-0.00505661	0.00768768	0.00257917	0.00560312	-0.0143838
															Potra2n10c21178	0.00165302	0.00478855	-0.011531	0.00421644	0.00659422	-0.00505472	-0.00370915	0.00187619	0.00168501
															Potra2n10c21179	0.00421557	2.36284e-05	-0.00140479	0.00558303	-0.000283168	-0.00472127	-0.00609939	-0.013967	-0.0115787
															Potra2n10c21181	-0.00451945	0.0098379	0.00973655	-0.00615194	0.00222381	0.00149327	0.00554805	0.00667375	-0.00220566
															Potra2n10c21182	0.0011468	-0.00281801	0.00389539	-0.00430792	0.00090123	0.00428218	0.00340438	0.00740249	-0.0140577
															Potra2n10c21183	-0.00449247	0.00312767	0.0017263	-0.00546169	0.00135891	0.00657104	0.00113458	0.00597255	-0.00377302
															Potra2n10c21185	0.00146791	-0.000669529	-0.00898771	0.00190179	-0.00886001	0.00165309	-0.0100589	-0.00550904	0.00221316
															Potra2n10c21186	-0.00423884	0.00555772	-0.0144395	-0.000288236	8.09534e-05	0.00511799	-0.00939062	0.00150007	0.00305538
															Potra2n10c21189	0.00281966	-0.000707224	0.0097193	-0.00146018	0.000795973	-0.00448766	-0.000207672	-0.00843105	0.00678809
															Potra2n10c21190	0.000488428	-0.0116807	0.00229012	0.00499322	0.00428859	-0.00158617	0.00129775	0.000806348	0.00038484
															Potra2n10c21193	-0.0101798	0.00135035	0.000761435	0.00851775	-0.00915223	0.00148873	-0.0036883	0.00672661	0.00457797
															Potra2n10c21194	-0.00845725	0.00482564	0.00172907	-0.00159875	-0.0128372	-0.00925489	0.00827178	0.0045684	0.010129
															Potra2n10c21196	-0.00951298	-0.00317051	-0.00476515	0.00284759	-0.00544455	-0.0014617	0.00815066	0.00710567	0.0089543
															Potra2n10c21198	-0.00979527	-0.0096569	-0.00327848	0.00161304	-0.00035719	6.55298e-05	0.00325681	0.00145454	-0.00210666
															Potra2n10c21200	0.00268573	0.00796362	-0.0055283	0.00302176	0.00254472	0.00198093	0.00396252	-0.00324447	-0.0171768
															Potra2n10c21201	0.00516418	-0.000905177	0.00634639	-0.0093491	0.00307428	-0.012287	0.00329455	0.00483924	0.0101935
															Potra2n10c21202	0.00686395	0.00615317	-0.0121891	0.00374222	-0.0045783	0.00363058	-0.000543791	-0.00380524	0.00353625
															Potra2n10c21204	0.00470041	-0.00998909	-0.00765822	-0.0047557	0.000456472	0.00416639	0.00370893	-0.000279635	0.010355
															Potra2n10c21205	0.00500929	-0.00212958	-0.0107208	0.00599257	-0.00617285	-0.00375363	0.00454993	0.00139819	-0.000259729
															Potra2n10c21206	0.00652313	-0.000964033	0.00977561	-0.00307368	-0.00121591	0.0137318	0.00273163	-0.00135653	0.00826356
															Potra2n10c21209	-0.00440204	-0.000718101	-0.00460758	0.00643016	-0.0195968	0.00258515	-0.000188445	-0.00167446	0.00596694
															Potra2n10c21210	-0.00317907	-0.00639685	-0.00182587	0.000937259	-0.0116398	0.00515638	-0.00852662	-0.000329392	-0.0109309
															Potra2n10c21211	-0.000938534	0.00127587	-0.000157889	0.00507691	0.000758242	0.013266	0.0159229	-0.0035477	0.00205744
															Potra2n10c21212	0.0107064	0.00109187	-0.00100443	-0.00733687	-0.011333	0.000233292	-0.00152858	-0.00358165	0.000193016
															Potra2n10c21213	0.000178558	-0.00445116	-0.0126121	-0.00381399	-0.00680915	0.00494362	-0.00639789	0.00576523	0.00248647
															Potra2n10c21215	0.00772071	-0.00566754	-0.00142986	0.0120289	0.00157034	0.00917705	0.000873606	0.00743153	-0.00186984
															Potra2n10c21216	0.00648271	0.00436103	-0.00754413	-0.00186723	-0.0166923	0.0014903	-0.00322826	-0.00423545	0.00715767
															Potra2n10c21217	-0.000684566	0.00539083	0.00372445	0.00390278	0.00709022	0.0086657	0.0086902	0.0077393	0.00443223
															Potra2n10c21218	-0.00120017	-0.00211075	-0.00033464	0.00517598	-0.00691404	0.00443279	-0.00138209	5.12019e-05	-0.0105964
															Potra2n10c21220	0.0026716	0.00163701	-0.00636766	0.015541	-0.0081859	-0.00852758	1.26142e-05	0.00711309	0.003099
															Potra2n10c21222	0.00295705	-0.00477048	-0.0124882	0.00719162	0.00339821	-0.00620671	-0.00818919	-0.00260814	0.00289267
															Potra2n10c21224	-0.00312008	-0.00203468	0.00428314	0.00155455	0.00159497	0.0124361	0.0037508	0.011476	0.000607708
															Potra2n10c21225	0.00375908	0.0083352	-0.00393915	0.0128782	-0.0118464	-0.00197508	0.00517131	0.0043196	0.00106249
															Potra2n10c21230	0.0110614	-0.00164862	0.00458357	-0.000741184	-0.0109683	-0.0024716	0.00960048	0.00194284	0.00285726
															Potra2n10c21231	0.00737355	-0.00689757	-0.00828292	0.00733417	5.20374e-05	0.00145908	0.00252772	-0.00171316	0.00173399
															Potra2n10c21234	-0.000190273	-0.0104956	-0.00577326	-0.0035241	0.00162891	0.00467959	0.00806191	0.00954749	0.00491537
															Potra2n10c21235	0.00736092	0.00516745	-0.00128636	0.00243631	0.00233241	-0.00510055	-0.00758594	0.00913058	-0.0143968
															Potra2n10c21236	0.000981184	0.000550763	0.00166097	-1.32353e-06	0.000962858	0.000800318	-0.00287678	-0.00573481	-0.00624501
															Potra2n10c21237	0.00218001	0.0114103	-0.000459673	0.0061415	0.000910094	0.00358042	0.00203085	-0.00425134	0.0156991
															Potra2n10c21239	-0.00435224	-0.00441649	0.00106578	0.00160207	0.00347339	0.0142806	0.0122005	0.00451757	0.0155724
															Potra2n10c21240	0.00149486	0.0101836	0.00784515	0.00514401	0.0041262	-0.0095115	0.00508243	-0.000573407	-0.00204859
															Potra2n10c21244	8.21947e-06	0.00947339	-0.0108006	-0.00110606	-0.00291555	-0.0100808	-0.00795262	-0.00815245	-0.000555348
															Potra2n10c21245	-0.0113928	0.00318154	0.000916551	0.00428914	0.000565434	-0.00426873	0.00605934	-0.00649273	-0.00563231
															Potra2n10c21247	-0.00764214	0.00553832	0.00150432	0.000468285	0.00139853	0.00102022	0.000108623	-0.00314717	0.000290542
															Potra2n10c21248	-0.0101803	-0.00118964	-0.00281873	0.0010468	0.00955216	-0.00205421	-0.00682163	0.00282817	0.00169966
															Potra2n10c21250	-0.0115109	-0.00277044	0.00113005	-0.0050745	-0.00171894	0.00477937	-0.000410819	-0.00531021	-0.00190317
															Potra2n10c21251	0.00675364	-0.000642833	-0.00367206	0.00177259	-0.00497029	0.0086595	0.0134952	0.00447286	0.00175798
															Potra2n10c21253	-0.00947925	-0.00522286	-0.00364204	-0.00971543	-0.00408481	-0.000957241	-0.0042654	-0.00321775	-0.000777954
															Potra2n10c21254	-0.00737268	0.00288763	-0.00249676	-0.0092737	0.00290953	-0.00517783	-0.00650303	0.00262548	0.00622799
															Potra2n10c21255	-0.0114601	0.00041539	-0.00597723	-0.00567407	-0.00362299	-0.0001449	-0.00391602	-0.00619356	0.0046405
															Potra2n10c21256	0.00582918	-0.00735202	0.00455747	0.00170672	-0.0116459	0.0142809	-0.00432387	0.00134207	-0.00381031
															Potra2n10c21259	0.0109733	-0.00326733	-0.00468971	-0.00410602	-0.00216031	-0.00177427	0.00133777	0.00763778	-0.00538853
															Potra2n10c21260	0.00782618	0.00192354	0.00430946	0.00344799	-3.17106e-05	-0.00047939	0.00802745	-0.00303559	-0.00268226
															Potra2n10c21261	-0.0095397	-0.00515606	-0.00470584	0.00840084	0.000542486	-0.00221191	-0.00161767	-0.000995812	-0.00280602
															Potra2n10c21262	0.00566652	-0.0065564	-0.00611072	-1.00097e-05	0.0105698	0.00328893	0.00141918	-0.00024091	-0.00897335
															Potra2n10c21264	0.00762978	-0.00327214	0.000536015	0.00169658	0.0147768	0.00693237	0.00208065	-0.000826851	-0.00314407
															Potra2n10c21265	-0.000553669	-0.0090019	0.0118165	0.000743068	3.14547e-05	-0.00394803	-0.00213235	0.001062	0.00329043
															Potra2n10c21266	0.0089313	0.0066389	-0.00682825	0.0073078	-0.000694221	-0.00695107	-0.000498732	0.000341563	-0.00358664
															Potra2n10c21269	-0.00874226	-0.00227494	0.00149928	-0.00777623	0.00466516	0.0042242	-0.00726808	0.00421745	0.00398252
															Potra2n10c21270	-0.00705353	0.000129139	0.00173313	0.00733948	-0.0168513	-0.000911232	-0.00557741	-0.0114058	0.00429245
															Potra2n10c21271	-0.00257359	-0.00205854	0.007267	0.00267887	-0.0012066	0.00853288	0.0069918	0.00885137	-0.00519418
															Potra2n10c21273	0.00347692	-0.00358267	-0.00469351	0.0117815	-0.00679062	-0.0156435	-0.00461402	0.00664091	-0.00686108
															Potra2n10c21274	0.00461064	0.00638211	-0.0111899	-0.00626242	0.00551122	0.00414944	0.000479476	-0.000950191	0.00611427
															Potra2n10c21275	-0.00024526	0.00388183	-0.00041339	-0.000483431	0.00251801	0.00292677	-0.00603414	0.00722675	0.00454135
															Potra2n10c21277	-0.00407481	-0.00630254	-0.00635246	0.00162811	0.00633879	-0.00403437	0.00505674	-0.000683446	0.00152888
															Potra2n10c21280	-0.00301328	0.00136052	-0.00804488	0.000667583	-0.00792408	0.00604129	0.0123853	-0.00563852	-0.00298847
															Potra2n10c21281	0.00243709	0.00876586	-0.0109448	0.00713165	0.000942116	0.00138948	0.00525853	0.007656	0.00433365
															Potra2n10c21282	0.00278366	0.0102195	0.0110314	-0.000392098	0.000971507	0.00465723	0.00498264	-0.00296123	-0.000610678
															Potra2n10c21283	-0.00232431	-0.00610861	0.00949474	0.00463367	0.000112936	-0.0102613	0.00361406	0.00414457	0.00030527
															Potra2n10c21284	0.0080734	-0.00407343	0.0051918	2.999e-05	0.00187655	-0.00287047	0.00131038	-0.00259494	-0.0089577
															Potra2n10c21285	0.00206189	0.0117537	0.00677876	0.00309939	0.00481872	-0.0126899	0.000164867	0.00179404	0.00776714
															Potra2n10c21287	0.0126158	0.00406601	0.00150926	-0.0012442	-0.00494482	-0.000637056	-0.000142588	0.00465166	-0.00560013
															Potra2n10c21288	-0.000537998	-0.00873198	0.0032032	-0.0136049	-0.00800695	-0.00213368	-0.000484865	0.00294935	-0.00294908
															Potra2n10c21289	0.00557043	-0.00382751	-0.00468731	-0.00594989	-0.00328406	-0.00644423	0.0020972	-0.000158708	-0.00231496
															Potra2n10c21293	0.003414	0.00605534	-0.00492071	-0.00996498	-0.00662653	-0.0006783	-0.00605867	-0.0109986	0.000136577
															Potra2n10c21294	0.00240688	-0.00333968	0.00397263	0.0121566	0.010575	-0.00286773	-0.0110836	0.00206945	0.0122256
															Potra2n10c21295	0.0014641	0.00675134	-0.0140415	-0.00391094	0.00125672	-0.00280237	0.00200269	-0.0101803	0.00211078
															Potra2n10c21296	-0.00622478	0.00457199	-0.00721991	0.00270532	-0.0125946	-0.0160797	0.00572311	-0.00256452	-0.00160923
															Potra2n10c21297	0.0125734	0.00334901	-0.000890629	0.00197842	0.00780602	-0.00101954	0.00405633	0.00172152	0.0026914
															Potra2n10c21298	-0.0101949	-0.00652718	-0.00708841	-0.0009601	0.00878292	0.00274439	0.00265984	0.00335641	0.000544449
															Potra2n10c21299	0.00692321	0.00680988	-0.00144136	-0.00262057	-0.00595503	0.00173091	0.00530459	0.00320145	-0.00504443
															Potra2n10c21300	0.00227763	0.00508444	-0.000856774	0.00555184	-0.00651272	-0.00329404	0.000181528	-0.00777829	-0.0110214
															Potra2n10c21301	-0.00146237	0.00767161	-0.0121103	-0.00702393	-0.00349485	0.00129136	-0.00246582	0.0049357	0.00082824
															Potra2n10c21305	0.00274402	-0.000122003	-0.00127159	-0.00787272	0.00108929	0.0026199	-5.0614e-05	-0.00806002	0.0011728
															Potra2n10c21306	-0.0118209	-0.00279646	4.09938e-06	-0.00110529	0.00269072	0.00211047	-0.00242481	0.000490516	-0.00601143
															Potra2n10c21307	-0.00814638	-0.00261594	-0.00234417	0.0100104	-0.00387762	0.00643142	-0.00839551	-0.0153961	-0.00592363
															Potra2n10c21309	0.00877805	-0.0084877	0.00143154	0.00548642	0.00253603	0.0040544	-0.00755709	0.00237023	0.00757929
															Potra2n10c21310	0.0130618	0.000588215	8.81016e-05	0.00415679	0.00548173	0.00232062	-0.000346385	0.00336389	0.00232587
															Potra2n10c21312	-0.00650188	0.00191442	0.00577674	-0.00723223	0.00414968	0.00607908	-0.0148824	0.00810052	0.0117892
															Potra2n10c21313	-0.00477304	0.00229241	0.0034958	0.0104977	-0.00955418	0.00393759	0.00161404	0.00715549	-0.00146711
															Potra2n10c21314	0.00902019	-0.00826092	-0.00313998	-0.00306855	0.000588649	-0.000152108	0.0054204	-0.0112229	-0.00200519
															Potra2n10c21315	-0.00227198	-0.00559871	0.00714916	-0.00428313	-0.0142985	-0.00901427	-0.00876998	0.00769467	0.00471691
															Potra2n10c21316	0.00367243	0.00629195	0.00788466	-0.00587434	-0.00806424	-0.00182338	-0.00429453	-0.0112264	-0.00928292
															Potra2n10c21318	-0.0052046	-0.00211951	-0.00098233	-0.00268457	0.00491623	0.0070004	-0.00284318	-0.0045827	0.00199504
															Potra2n10c21319	-0.010695	-0.00141477	0.00185153	-0.00249675	-0.00240909	-0.00896198	0.00238765	0.0043444	-0.00653344
															Potra2n10c21320	-0.00570807	-0.00899958	0.00198186	0.00699644	-0.00553863	0.00508195	-0.00760676	-0.00931524	-0.0084998
															Potra2n10c21321	-0.000667256	-0.00579754	0.00296623	-0.000334386	-0.00110278	0.00371049	0.00337891	-0.00295784	-0.0145037
															Potra2n10c21322	-0.00450067	-0.00337575	0.00818784	-0.00795175	-0.000366364	-0.0100901	-0.00545296	-0.00082866	-0.00753957
															Potra2n10c21324	-0.00832052	0.00493957	0.00134757	-0.00673302	0.005299	0.0059485	-0.0018893	0.00194965	-0.000246704
															Potra2n10c21325	0.000436848	0.000729797	0.00333	-0.00402547	0.00344771	0.00351881	-0.00294124	0.00243036	-0.00196793
															Potra2n10c21326	0.00411077	-0.00295943	-0.0024844	0.00393735	-0.000636779	0.00544981	0.00108776	0.00340353	-0.00524555
															Potra2n10c21327	0.0114945	-0.00255808	-0.000331798	-0.00183256	-0.00512324	2.6291e-05	-0.00899893	0.00767452	-0.00211008
															Potra2n10c21328	0.00419973	-0.000560065	-0.0136288	0.0027657	0.00128966	-0.00501119	0.00706344	-0.00782187	-0.00379713
															Potra2n10c21329	0.00465314	0.00097487	0.00337366	0.00801711	0.00522654	-0.0106648	-0.00404268	-0.0134539	-0.0108565
															Potra2n10c21330	-0.0096815	0.00172448	6.31424e-05	-0.0076564	0.00185131	0.00327178	-0.0018066	-0.00515704	0.00489374
															Potra2n10c21331	-0.000132102	-0.00326131	0.00295413	-0.000164043	0.000606093	0.00325614	-0.000647958	0.00746118	-0.00713539
															Potra2n10c21332	0.0094858	0.00312367	-0.00280333	-0.00940592	-0.00714398	0.0111456	0.00576294	0.00190433	-0.00443065
															Potra2n10c21335	0.0109086	0.00506457	-0.00289604	-0.0029883	0.00504893	0.00581178	0.00495959	-0.00199615	-0.000387984
															Potra2n10c21336	-0.00639888	0.0012979	-0.0049481	-0.00498666	-0.00197545	0.0027416	-0.00969457	-0.00188917	-0.000973837
															Potra2n10c21337	-0.00718376	-0.00987909	-0.00691293	-0.0059852	0.00398938	0.000544886	0.00248475	-0.00155743	-0.00374634
															Potra2n10c21338	0.000875027	-0.0111324	-0.0051696	-0.00209107	0.000958253	-0.00101454	0.00633106	0.00893097	0.00119317
															Potra2n10c21340	-0.00385945	0.00189206	-0.0033897	-0.00179357	-0.00521706	-0.00697687	0.000394762	0.00237024	-0.0047406
															Potra2n10c21341	-0.00655101	0.00495405	0.00291882	0.00788319	0.00139711	0.00379211	0.00344065	-0.018183	0.00391598
															Potra2n10c21342	0.000317858	0.00216638	0.000502191	0.0054604	0.00210975	0.0139849	0.0133062	-0.000197735	0.00237368
															Potra2n10c21343	1.04186e-05	0.000261182	0.00490725	-0.000941874	-0.00406266	-0.000542239	-0.00159079	-0.00215079	-0.0125873
															Potra2n10c21344	-0.00532186	-0.00412729	0.00028514	-0.00927918	-0.00209157	-0.00762871	0.00628104	-0.00908439	-0.00195072
															Potra2n10c21345	-0.00209879	0.00860124	-0.00133278	-0.00306056	0.00916612	0.0100689	0.00393443	-0.010228	0.0024
															Potra2n10c21346	0.00633727	-0.00297546	8.85287e-05	0.00588991	0.0073962	-0.000304854	-0.000268014	-0.00239287	-0.00166094
															Potra2n10c21347	0.00618758	0.00358642	-0.000784652	-0.0134499	-0.00246909	-0.00504298	0.0144954	-0.000860742	-0.00249462
															Potra2n10c21349	0.0052175	0.00545577	0.0102504	-0.00911306	0.00323393	0.000945005	0.00981999	-0.0085259	0.00387239
															Potra2n10c21350	-0.00340264	0.00258594	-0.000432689	-0.00761027	0.00366503	0.0115627	0.00644176	-0.0122861	-0.00587774
															Potra2n10c21351	0.00242917	0.0079678	-0.00021046	-0.0129689	-0.0082775	-0.0020667	0.00289757	0.0100124	0.00087286
															Potra2n10c21354	-0.00257818	-0.00337916	0.0102261	-0.00136329	-0.00310024	-0.0116008	-0.00629218	0.015282	2.61702e-05
															Potra2n10c21355	0.00246955	0.000377652	0.00126741	-0.00761838	0.0035642	0.00137245	-0.000392456	-0.00421641	-0.00271155
															Potra2n10c21356	-0.00287712	-0.00761671	0.00917012	-0.00834349	-0.0105829	-0.00368787	-0.00343893	0.00293743	-0.00828211
															Potra2n10c21357	0.000504975	0.00421868	0.00282814	-0.00550453	-0.00112049	0.00890202	0.00560109	-0.00317811	-0.00903505
															Potra2n10c21358	-0.00792274	-0.00304385	0.0101143	0.00198652	-0.00172839	-0.00802004	0.00518623	0.00911277	0.00893459
															Potra2n10c21359	-0.0044947	-0.0040656	-0.00959417	0.0045086	-0.017504	0.00366312	0.0044631	0.00148271	-0.00400976
															Potra2n10c21360	0.00660116	0.00908106	0.00165036	-0.00882951	-0.0103457	-0.0042774	0.005736	-0.000758261	0.00652651
															Potra2n10c21362	-0.00200082	0.00656559	0.00326063	0.00114106	0.0111932	-0.00890392	-0.00141445	-0.00357877	0.000908844
															Potra2n10c21363	-0.00779521	-0.00511215	-0.00109483	-0.00539353	0.00230896	0.00346079	-0.00865408	-5.83318e-06	0.000585494
															Potra2n10c21365	-0.00248306	0.0114576	0.00554812	-0.00584678	-0.000220568	-0.000754618	0.00510675	6.18262e-05	-0.00962913
															Potra2n10c21366	-0.00365515	-0.00759681	-0.000974896	-0.00963785	-0.000512416	0.00743153	-0.011433	-0.000917815	0.00946833
															Potra2n10c21367	0.0032011	-0.00282711	-0.00227858	-0.00464292	-0.0005489	0.00378801	-0.0109885	0.000513887	0.00449849
															Potra2n10c21368	0.00129125	0.00393999	-0.0146644	0.000964063	0.00341366	0.00314144	-0.0122465	0.00122281	0.00601144
															Potra2n10c21369	-0.00183116	0.0106326	-0.00914412	0.00115429	0.00209558	0.00262265	-0.0128953	0.00153294	0.00858301
															Potra2n10c21370	-0.00396216	-0.00370698	-0.00106749	0.00709304	0.00299012	0.00766872	0.0053013	0.0104506	0.00751864
															Potra2n10c21371	-0.000707456	-0.00836005	-0.00894583	0.00659162	-0.0123538	0.0039453	-0.00629309	0.000789679	0.00774289
															Potra2n10c21372	0.00166783	-0.00404645	-0.00350936	-0.00801151	-0.0142215	0.00527316	-0.00324953	0.0122846	-0.0066137
															Potra2n10c21374	0.00712547	-0.00552857	0.00325901	-0.00854187	-0.00698307	0.000768614	0.00252101	0.000329685	-0.0001641
															Potra2n10c21376	0.0115153	-0.00168004	0.0068391	0.00199789	0.00104071	0.00290361	-0.00294953	-0.000824481	-0.0015045
															Potra2n10c21377	0.00189713	0.00853541	0.00807842	0.000629865	0.0111124	-0.0110712	-0.00345767	0.00390166	0.00313261
															Potra2n10c21378	0.0101541	0.00411786	0.007258	-0.00117941	0.00324291	0.0027831	0.00528477	-0.000333261	0.00995424
															Potra2n10c21379	0.0103394	0.00885371	-0.000182374	0.006084	0.00253659	-0.00323853	-0.00325495	-0.000740767	-0.00280601
															Potra2n10c21380	-0.000929621	-0.00726617	0.00338075	-0.00461992	-0.00355705	-0.0115973	0.00376028	0.0127607	-0.00311151
															Potra2n10c21382	0.00239114	-0.0031536	-0.00877496	0.00611586	0.0013648	0.00444723	-0.00778027	-0.00504526	0.00715324
															Potra2n10c21383	0.00109538	0.00865586	-0.00140579	0.000424389	-0.00653872	0.000370575	-0.00928664	-0.000312626	0.00212498
															Potra2n10c21384	-0.00642032	-0.0049332	0.00477157	0.00746184	0.000528702	0.00238262	-0.0170096	-0.00974367	-0.0087573
															Potra2n10c21385	-0.0086201	-0.00457499	-0.000293533	-0.00236503	0.00223478	0.00356963	-0.00218327	-0.00717842	0.00121417
															Potra2n10c21386	0.00160203	0.00875061	0.0105054	-0.00394206	-0.00184095	-0.00488384	0.00108389	-0.00430974	0.00620484
															Potra2n10c21387	-0.010318	-0.00615548	0.000763284	-0.00767562	-0.000485766	-0.00535772	-0.00869702	-0.00231256	0.0011907
															Potra2n10c21388	-0.000406393	-0.00972149	0.00559025	-0.0048948	0.00589365	-0.00889581	0.00710029	0.00302367	0.00529063
															Potra2n10c21390	-0.00300661	-0.0105223	-0.00301202	0.00475797	0.0107556	-0.00209492	-0.00696454	0.00933355	0.00563926
															Potra2n10c21392	-0.00278177	0.0113767	-0.00553018	-0.00737926	0.00568541	0.00874275	0.00368805	-0.0048272	-0.00470119
															Potra2n10c21396	-0.00385236	0.00264905	0.0114383	0.00780521	0.00428542	5.16198e-06	0.000434573	-0.0154387	-0.00406924
															Potra2n10c21397	0.00249814	0.000398602	-0.00503836	-0.00275762	0.00121143	0.00445189	0.00564635	-0.00926274	-0.00570931
															Potra2n10c21398	-0.00549806	0.0117139	-0.00826959	-0.00423489	0.00308674	0.0017965	0.00310227	-0.00724226	-0.00407832
															Potra2n10c21399	0.0031256	0.00431251	-0.00833891	0.000906812	-0.0198794	0.00429475	0.00281496	-0.00973798	0.00240297
															Potra2n10c21401	-0.0085455	-0.00373401	-0.00861134	0.00848261	-0.00579183	0.000436853	0.00186726	-0.00053337	0.00307228
															Potra2n10c21405	0.00552233	-0.0109185	0.00908051	0.00133575	0.00328106	0.00104467	0.00580212	-0.00315338	0.00387225
															Potra2n10c21406	0.00143202	-0.0137303	-0.00173987	0.00233324	-0.00230867	0.00139188	-0.000277369	-0.00173735	0.00239772
															Potra2n10c21407	-0.00969439	-0.00855637	-0.00550548	-0.00177966	-0.00124413	0.00164886	0.00403596	-0.0058554	-0.000766709
															Potra2n10c21408	-0.00585084	0.0083361	0.00133024	-0.000308968	0.00538164	-0.0057861	0.00262204	0.00442932	0.00709411
															Potra2n10c21409	0.00271728	-0.00959055	0.00855604	-0.00597431	-0.00434101	0.00545615	-0.0128453	-0.00512114	0.000814828
															Potra2n10c21410	-0.00106769	-0.0128784	0.00886321	0.00314145	0.0032203	0.00216007	-0.00131453	-0.00025912	-0.00708519
															Potra2n10c21411	0.00344538	-0.0137994	-0.00332521	0.00652683	-0.00740965	0.00280045	-0.00188542	-0.0075541	0.000723542
															Potra2n10c21412	-0.00229719	0.00416108	-0.00291186	0.000281385	0.00819686	-0.00262672	0.00463862	-0.000301239	0.000175658
															Potra2n10c21413	0.00563474	-0.00570339	-0.00743869	-0.00453382	-0.00568979	0.00252716	0.00814011	0.00200343	0.0100664
															Potra2n10c21414	0.000483945	0.000937156	-0.00405057	-0.00123207	0.00292164	-0.00331461	-0.0222287	0.00320027	0.0121227
															Potra2n10c21415	-0.00112963	0.00705914	0.00545194	0.000289107	-0.00164654	-0.00138132	0.00276221	0.00272594	-0.0114366
															Potra2n10c21416	-0.00698355	0.00802875	-0.00941053	-0.003387	0.00726902	-0.004449	0.00855024	-0.000801157	0.00713891
															Potra2n10c21417	-0.00101621	-0.00705931	0.0148302	0.0037573	0.00334285	0.00357148	0.00347359	0.00380747	0.00429263
															Potra2n10c21419	-0.00911749	0.00772205	0.002146	-0.00793706	-0.00449407	-0.00117759	0.00367362	5.48017e-05	-0.0022642
															Potra2n10c21420	-0.00803087	0.00376076	0.00424296	0.00959316	-0.00975772	-0.00126637	0.00508614	-0.0111423	0.00522281
															Potra2n10c21422	-0.00104207	-0.00161611	-0.00535945	-0.000796914	0.00377274	-0.00416614	-0.00423431	-0.00610942	-0.00363378
															Potra2n10c21423	-0.00453288	0.00346043	-0.000805417	0.00852769	0.00412069	-0.0102852	-0.0161848	0.00976626	0.0018197
															Potra2n10c21424	-0.00184072	-0.00986727	0.00405119	-0.00155638	-0.00313718	0.0068689	0.00443064	-0.0177312	-0.0117167
															Potra2n10c21425	-0.00893253	0.00168855	0.00131157	-0.00552108	0.0046172	-0.00231398	0.00218383	-0.00545172	-0.00390277
															Potra2n10c21426	-0.00863105	-0.00504323	0.000907077	-0.000726783	0.00291806	0.00768851	0.00697798	-0.00680173	0.000311191
															Potra2n10c21427	0.0108022	-0.00215171	0.00198853	0.00990383	-0.00289042	-0.00596695	-0.00583023	0.00234126	-0.00138144
															Potra2n10c21428	-0.00144812	0.00638308	0.00862846	-0.00181401	0.00102032	0.00819798	0.0111833	0.00168872	0.00114507
															Potra2n10c21429	-0.00175751	-0.00513283	0.0107183	-0.00482053	-0.000568392	-0.0127223	-0.00684102	-0.0037523	-0.00319284
															Potra2n10c21431	-0.00123669	-0.00194889	0.0148888	-0.00292225	-0.00104895	0.00741138	0.00236744	0.000983946	-0.00763453
															Potra2n10c21432	0.0063904	0.00785154	0.00925789	0.00587031	0.00269146	0.00273455	-0.00133581	0.0041239	-0.00254164
															Potra2n10c21433	0.00148961	0.00557391	-0.00522624	0.00156594	0.0131095	-0.0134834	-0.00258908	-0.010279	0.00235516
															Potra2n10c21435	0.0101763	0.00297775	-0.00878249	-0.00639692	-0.00589268	-0.00365776	-0.00171223	0.0026175	-0.00114241
															Potra2n10c21436	0.00207775	0.000951255	-0.00122811	0.00914582	0.00539219	0.0074219	0.00594434	0.00796648	-0.00847031
															Potra2n10c21437	0.0115082	-0.000654273	-0.000489749	0.000633277	-0.000732467	0.0131522	-0.00417094	-0.010177	0.00553295
															Potra2n10c21438	0.011051	-0.0024861	-0.000325489	0.00709485	-0.000462298	0.00281634	0.00262688	-0.0010826	0.00981234
															Potra2n10c21439	0.00290026	0.00874004	0.00853604	-0.00297373	0.0038444	-0.0106362	0.00585936	-0.00716781	-0.000289171
															Potra2n10c21440	0.0100042	-0.00800452	-0.00287181	0.00456223	-0.00375692	0.00322567	-0.00480965	0.00630758	0.00180808
															Potra2n10c21441	0.00267221	-0.00077507	-0.00154009	0.001401	0.00724985	0.00127364	0.00396294	-0.00100788	0.0119688
															Potra2n10c21442	-0.0124788	0.00284458	0.00236766	0.00252905	-0.00155617	-0.00304195	0.000560633	-0.00093562	-0.00803648
															Potra2n10c21444	-0.00206713	-0.00583334	0.00159859	0.0017823	0.00320782	-0.00220093	0.0009332	-0.00450249	-0.0019831
															Potra2n10c21445	-0.00852487	-0.00426197	0.00641992	-0.000709913	0.00212248	-0.0162502	0.00527638	-0.00130286	-0.00490821
															Potra2n10c21446	0.00331442	-0.00278006	0.00454017	0.00633127	0.00309099	-0.0134263	-0.0116155	-0.00512366	0.00731914
															Potra2n10c21447	-0.00237683	0.00257849	0.0112203	-0.000254827	0.00587242	0.00716136	-0.0146603	0.0068606	-0.00674338
															Potra2n10c21448	0.00535478	0.0117226	0.00453649	-0.00146428	0.00072987	0.00604212	0.00102207	-0.0102332	-0.00417758
															Potra2n10c21449	-0.00484377	0.00351668	-1.92384e-08	0.00496732	0.00580528	0.00350226	0.0110952	0.00260318	0.00474577
															Potra2n10c21450	-0.00475297	0.0023157	0.00503457	-0.0021816	0.00453644	0.0140977	0.00824847	-0.00210079	-0.00337686
															Potra2n10c21451	-0.000203763	0.00453954	-0.00809579	0.00263586	-0.00762304	-0.00225545	-0.00197822	0.00194219	-0.00260848
															Potra2n10c21453	-0.00413998	-0.00402533	0.00640718	-0.00325344	-0.00434718	0.0105952	0.00512371	0.00407304	-0.00610856
															Potra2n10c21454	-0.00699311	-0.00184032	0.00626128	0.010797	-0.00807981	-0.00676125	0.0103979	0.00156078	-0.00208009
															Potra2n10c21455	0.0035536	0.00187294	0.00337964	0.00785927	0.0128554	0.00300051	-0.00133528	0.0029004	-0.00173544
															Potra2n10c21457	-0.0057389	0.0024184	-0.00272788	0.00936223	0.00819159	-0.0198282	-0.00561693	-0.000921402	-0.00421603
															Potra2n10c21458	-0.00254221	-0.00721576	-0.00778228	0.00784413	0.0112097	-0.00279473	-0.00365883	-0.00297659	0.00307343
															Potra2n10c21459	-0.00718132	-9.16965e-05	-0.00788967	0.00637487	-0.0112632	-0.00381072	0.0131157	0.000791949	0.00855943
															Potra2n10c21460	-0.00338357	0.0117585	-0.00310748	0.0086568	0.00504733	-0.00347753	0.00796102	0.00811753	-0.00421484
															Potra2n10c21461	-0.00523895	-0.00194894	-0.0027209	-0.00513317	-0.00493378	-0.00177191	0.00305659	0.000683536	-0.00887002
															Potra2n10c21462	0.00851031	0.00666126	-0.00292633	-0.0104318	0.00312116	-0.00270198	-0.00808309	-0.00202962	0.00038848
															Potra2n10c21463	-0.00649584	0.00195432	0.00119486	-0.00154302	-0.0011435	-0.000996201	-0.00841216	-0.00487058	0.00289222
															Potra2n10c21464	-0.000819899	-0.00601709	0.00291788	-0.000200291	0.000991459	0.0107826	0.00475658	0.00567986	-0.00185473
															Potra2n10c21465	-0.0037385	0.00542019	-0.0030338	-0.00343382	0.00445313	-0.00228017	-0.0158885	-0.0131737	0.0121253
															Potra2n10c21467	0.00131833	0.00283006	0.00977252	0.00236491	-0.00375389	-0.00245074	0.0114581	-0.0174785	0.00578822
															Potra2n10c21469	-0.0046071	0.00368586	0.000629315	-0.00846212	0.00189777	-0.00304042	-0.00650805	0.0100297	0.00248425
															Potra2n10c21471	-0.00937922	-0.0021198	0.00346737	-0.00443106	0.00287736	-0.00950581	-0.0124428	0.00897219	-0.00551767
															Potra2n10c21474	0.00855645	-0.00102793	-0.0028098	-0.00919915	-0.0115126	0.00539636	0.00180034	-0.00782759	-0.0106283
															Potra2n10c21476	-0.006866	-0.0110672	-0.000637842	-0.0037871	-0.00889252	0.00175308	-0.00698934	0.00119742	0.00536119
															Potra2n10c21478	0.00904555	0.00292907	0.00106984	0.0105231	0.012366	-0.00352042	0.0020283	0.00722124	8.46563e-06
															Potra2n10c21479	0.0110047	0.00151224	0.00427435	0.00827786	-0.00198225	0.00361611	0.000668945	0.00246135	0.00883786
															Potra2n10c21481	0.0129301	0.000306289	0.00218442	0.00466779	0.0050956	0.000359864	0.00185107	0.00656626	0.0035928
															Potra2n10c21482	-0.0051798	-0.0101325	0.00705172	0.00950349	-0.00361393	0.00301843	-0.00343444	0.00334775	-0.000292333
															Potra2n10c21484	-0.0106488	0.00220865	-0.00498896	-0.00116925	-0.0094972	0.00419459	0.00903493	0.0067959	-0.00805927
															Potra2n10c21485	-0.0106479	-0.00367589	-0.00130915	-0.00477609	0.00382844	-0.00637957	-0.00189337	0.00129044	0.0113874
															Potra2n10c21486	0.00301438	0.0008972	0.00105366	-0.00496958	-0.00374297	-0.00726514	-0.00582489	-0.000153535	-0.00716245
															Potra2n10c21487	-0.0108979	0.00280599	-0.00522063	0.000900647	0.00163549	0.00539786	0.00953034	-0.00712631	-0.00390331
															Potra2n10c21488	-0.000197223	-0.00346754	-0.00356314	0.0135591	0.000366348	-0.00308579	0.00229704	-0.0126998	-0.000129817
															Potra2n10c21489	0.000154215	-0.00346885	0.00352447	-0.00602791	-0.00261574	-0.0013358	0.00471168	-0.00888645	-0.0119216
															Potra2n10c21491	-0.00743171	-0.0059925	-0.00717743	-0.00354056	0.00449674	-0.0055571	-0.006941	-0.00228359	-0.00893064
															Potra2n10c21492	-0.0090102	0.00705492	-0.00888852	-0.00447426	0.00265549	-0.00242104	-0.00679024	-0.0010222	0.00848542
															Potra2n10c21493	0.00039146	-0.00818386	0.01363	0.00514155	0.000386563	0.00335901	0.00085633	0.0021007	0.00248448
															Potra2n10c21494	0.00548173	0.00221204	-0.00723755	0.00301766	-0.0156048	-0.00575816	-0.000609157	0.00691955	-0.00114979
															Potra2n10c21496	-0.0115827	-0.00244834	0.00438573	0.001712	-0.00059072	-0.00878191	0.000260523	0.00133266	-0.00514872
															Potra2n10c21497	-0.00139632	0.00555707	-0.00380666	0.00169705	0.00485401	0.0107786	-0.0200149	0.00628178	0.0121787
															Potra2n10c21498	-0.000260527	0.000699935	0.0119315	-0.00319393	0.0114775	0.000393043	-0.00999993	-0.000227181	-0.00226297
															Potra2n10c21500	-0.00327614	-0.00745113	-0.0120956	0.00138816	-0.00518993	-0.00240929	0.00191501	-0.00456681	-0.00260085
															Potra2n10c21501	0.00441709	0.00802527	-0.00555642	-0.00864364	0.00872741	0.00194932	0.00564119	-0.00554984	0.00450559
															Potra2n10c21503	-0.0130078	-0.0036542	0.0019154	0.000353395	0.00174288	0.00168593	0.00636331	0.000505701	-0.000379358
															Potra2n10c21504	-0.000147786	0.00897517	-0.0020577	0.0112609	0.0082806	-0.00332097	0.00631636	0.0150612	-0.0020584
															Potra2n10c21505	-0.0108088	-0.00037428	0.00639133	-0.00238716	0.00512451	-0.00268064	0.00712602	-0.0078414	-0.00306809
															Potra2n10c21507	-0.00165164	-0.000478466	0.00420929	0.00442863	0.0012649	0.00234774	0.00168158	-0.00323936	-0.0034678
															Potra2n10c21508	-0.000530914	-0.0127861	-0.000347957	0.0059333	0.00253419	0.00975353	-0.00856711	-0.00150024	0.00306963
															Potra2n10c21509	0.00479011	-0.00129376	-0.00362724	0.0144407	0.00110668	-0.000399675	-0.00642518	-0.00914255	-0.00785148
															Potra2n10c21510	-0.0125388	0.000775957	-0.000171253	0.00477985	-0.00404824	-0.000219493	0.00177432	0.0041184	0.00490693
															Potra2n10c21512	0.00820698	0.00600142	0.00115052	-0.00668642	-0.00572366	0.00715217	0.0101514	0.00501081	0.00199912
															Potra2n10c21513	-0.0022063	-0.000143406	-0.00934654	0.000768706	-0.00395825	-0.00206235	-0.0116541	0.0044908	-0.0110393
															Potra2n10c21514	0.000441331	0.0100926	-0.0132295	0.00344612	-0.000403901	0.00087759	0.00407501	0.00297896	-0.00239005
															Potra2n10c21515	0.00907119	0.00257757	0.00545568	-0.00852096	-0.00912147	0.00574756	-0.00258375	-0.00676427	-0.000141057
															Potra2n10c21516	-0.00151912	0.00123713	0.00652306	-0.0145852	-0.00551924	0.00155814	0.00492069	-0.0039445	0.00226022
															Potra2n10c21517	-0.0026841	0.000780473	0.00179311	-0.00363735	-0.00578303	-0.00534977	0.000176605	0.00614261	-0.00666233
															Potra2n10c21518	-0.00103766	0.00197565	0.00980305	0.00440259	-0.000351764	-0.0193429	-0.00347272	-0.0169668	0.00162322
															Potra2n10c21520	0.000477991	0.0111424	0.00589127	-0.000200057	-0.00834434	0.0101751	0.00253592	-0.00336506	-0.000538216
															Potra2n10c21521	0.00490441	-0.000322407	-0.00106772	0.00656433	0.00280966	0.00544605	-0.00295598	-0.00620887	0.00560702
															Potra2n10c21522	0.00265062	0.00296849	-0.00695853	0.000770514	0.0028912	0.00830917	0.00412163	-0.0015556	-0.00837211
															Potra2n10c21524	-0.00575933	-0.00119437	-0.0106998	-0.00447859	-0.0022276	-0.0090678	-0.0026719	-0.0105791	0.00366092
															Potra2n10c21525	0.00591658	8.63625e-05	-0.00253393	-0.00709481	-0.00766191	0.0202518	0.00613986	-0.00179985	-0.00292253
															Potra2n10c21527	0.00362787	0.0116684	0.00780994	-0.00302911	0.00386618	0.00681654	-0.00707224	0.00626346	0.00546757
															Potra2n10c21528	-0.00264491	-0.00855952	0.00148122	-0.00277057	0.000624763	0.0085463	0.00277163	0.00187259	-0.0114238
															Potra2n10c21531	0.00556769	0.00795718	0.00473075	-0.00242108	-0.00677176	0.00488214	0.0016803	0.0143639	0.000729618
															Potra2n10c21534	0.000730972	0.00701246	0.00239197	-0.00497077	-0.0108785	-0.00522429	0.000320649	-0.009049	0.0101059
															Potra2n10c21535	-0.0013393	0.0118679	0.00579709	0.00120658	-0.001619	0.00243123	-0.0149548	-0.00834683	0.00359633
															Potra2n10c21536	0.00901865	-0.00238602	0.00683735	0.00454362	-0.000599324	-0.00143343	-0.0128257	-0.0128651	-0.00113926
															Potra2n10c21537	0.00273796	0.0039374	0.00133223	0.0144946	0.00417474	-0.00142494	-0.000722856	0.000432348	-0.00393448
															Potra2n10c21541	0.0101857	-0.000344816	-0.0015969	-0.00241627	-0.00503921	0.0105251	0.00445814	0.00236861	-0.00153841
															Potra2n10c21542	-0.00168805	0.00741469	-0.00313735	-0.000508248	0.00978662	-0.00596774	-0.000127808	-0.00103594	0.0108958
															Potra2n10c21543	-0.00974799	-0.000534274	0.000380313	0.00125119	-0.00246206	-0.00128318	-0.00874909	0.0116079	-0.0109121
															Potra2n10c21545	0.000953727	0.00395966	0.00402438	0.00208333	-0.00727448	0.00391361	0.00304614	-0.0119708	-0.00640355
															Potra2n10c21546	-0.0048282	0.00977038	-0.00693784	-0.0025845	0.00673496	0.00250181	0.00116248	-0.00870096	-0.00254619
															Potra2n10c21548	0.00372915	-0.00152766	-0.0105564	0.0033588	0.0014669	-0.00548219	-0.00218444	0.00230474	-0.00680017
															Potra2n10c21550	-0.00181233	0.00694402	-0.00381003	0.000456553	-0.00441028	-0.000434615	-0.00194988	-0.00357966	-0.00470482
															Potra2n10c21551	-0.0105128	-0.00198577	-0.000233337	0.00465134	0.00267311	0.000347539	0.00555883	0.00129003	0.00271651
															Potra2n10c21556	-0.00123221	-0.0130005	0.00178039	-0.00765495	0.00131989	-0.00505108	-0.00426233	0.00187098	-0.001869
															Potra2n10c21559	-0.00668863	0.00839276	0.00867855	-0.00189369	-0.000198336	-0.000419078	0.00145702	0.0068366	-0.003901
															Potra2n10c21560	-0.00211583	0.00194433	-0.00492613	0.00482282	-0.00145321	1.02188e-05	0.00532135	0.000140198	-0.00203843
															Potra2n10c21561	-0.00755179	-0.00387996	0.000550062	0.0053223	-0.0106472	0.00192294	0.00198582	-0.0159939	0.0130743
															Potra2n10c21562	-0.00863122	0.00266742	0.00101761	-0.00998682	-0.00515641	0.000432171	-0.00409051	0.0112012	0.00401716
															Potra2n10c21565	-0.00119726	-0.00725907	-0.00605318	0.00913195	0.00057023	0.00718131	-0.00116883	0.00103125	-0.00186625
															Potra2n10c21566	0.000707085	0.012282	0.000941429	0.0065665	0.0069029	0.000786685	0.00336581	0.00143492	-0.00519718
															Potra2n10c21567	-0.00843356	-0.00339943	0.00202355	-0.0110946	-0.00521014	-0.00850602	0.00107911	0.00205809	-0.00099582
															Potra2n10c21568	-0.00374992	-0.0129798	-0.00385428	-0.00375109	0.00789141	-0.00228722	-0.00379443	-0.00259093	-0.0118949
															Potra2n10c21569	-0.0117546	-0.00285574	-0.00514028	0.000313351	-0.0012176	0.00861522	0.00679743	-0.00774724	-0.00130442
															Potra2n10c21570	0.00539413	-0.0131983	0.00779912	-0.000377968	0.00170901	-0.00176723	-0.00074519	0.000725384	0.00378811
															Potra2n10c21572	-0.00125272	0.0046039	0.00871491	-0.00887248	0.0112781	-0.00268707	0.00412837	0.00361287	0.00918023
															Potra2n10c21573	-0.00438688	0.00258453	-0.00538622	0.00394247	0.00506594	-0.00848122	0.0056976	0.0106297	0.00438855
															Potra2n10c21574	-0.000367316	0.00486454	0.00605776	-0.00255745	0.00211179	0.00601471	-0.00615218	0.00322491	-0.00222336
															Potra2n10c21575	-0.0080703	-0.00910409	0.00473581	0.000462108	0.000487889	0.000150994	0.00392809	-0.00268474	0.00205212
															Potra2n10c21577	-0.00275629	-0.0128549	-0.00477953	0.0039068	-0.000807965	-0.00349202	-0.00173623	0.00196624	0.00504063
															Potra2n10c21578	0.00326802	0.00281496	0.00958807	0.00242233	-0.00382613	-0.00741567	0.00509129	-0.0126926	0.000518073
															Potra2n10c21579	0.00363102	0.00438804	0.00453485	-0.00300417	-0.016726	-0.0154523	0.00955667	-0.0007923	0.00659942
															Potra2n10c21580	-0.00465977	-0.00587651	0.00408856	0.00521527	-0.0104247	-0.00496933	0.0100823	0.0101337	-0.0122534
															Potra2n10c21581	-0.00530294	0.00626815	-0.00526193	0.0148365	0.00025534	-0.000469852	0.00121107	0.00260789	-0.00165028
															Potra2n10c21582	-0.00776977	-0.000907985	0.000259319	0.0156226	0.0014363	0.00159011	-0.00221489	0.00142793	0.0046089
															Potra2n10c21583	-0.00054742	0.00228815	0.00143962	0.00461617	-0.000415857	0.00258662	-4.62272e-05	-0.00236193	-0.00117526
															Potra2n10c21584	-0.00333361	-0.00480754	-0.00199354	0.00370262	-0.0205027	-0.00562511	0.00790778	-0.010813	0.00446311
															Potra2n10c21585	0.0106509	-0.00083467	0.000316294	-0.0034928	0.00249682	0.00235712	0.0060225	-0.0061549	-0.00989369
															Potra2n10c21586	0.0061428	0.00935771	0.000621391	0.00368062	0.00650104	-0.00256248	-0.00195857	0.00358337	-0.00823896
															Potra2n10c21587	0.0104196	0.0048124	0.0016157	0.00310954	-0.00340297	0.00608296	-0.00157639	-0.00440761	0.00657024
															Potra2n10c21588	0.0106869	0.000835088	-0.00183727	-0.00332467	-0.00930879	0.00478966	-0.00511579	-0.00501944	0.00718873
															Potra2n10c21589	-0.0079122	6.40068e-05	-0.0109565	0.00681486	0.00379882	0.000575017	0.00943171	0.000145293	0.0026785
															Potra2n10c21590	-0.00862221	0.00574028	0.0038107	-0.00269975	-0.0114053	0.000109263	0.00146145	0.00475685	-0.00720102
															Potra2n10c21591	0.00645149	-0.00301161	0.000823568	-0.00204846	-0.00883527	0.00331702	0.00165931	-0.00771235	-0.0113546
															Potra2n10c21592	-0.0059859	-0.00688519	-0.00753563	-0.000873571	0.00664983	0.00625306	0.00200607	0.00741395	-0.00940145
															Potra2n10c21593	-0.00320958	0.00526002	0.00560123	0.00162534	-0.00163041	-0.000244851	0.00134954	0.00155782	-0.00324298
															Potra2n10c21594	-0.00501656	-0.00947365	0.0049074	-0.00377894	0.00390521	0.00456015	-0.00524124	0.000337034	0.000330028
															Potra2n10c21595	-0.0028825	-0.00373167	-0.00356615	0.00278085	-0.00865138	0.00299495	-0.00490073	-0.00226288	-0.00814438
															Potra2n10c21596	-0.00956712	-0.00140745	0.0103494	-0.00586327	-0.00181939	-0.0067033	-0.00370701	-0.00485631	0.00303777
															Potra2n10c21598	0.00277518	-0.00206378	-0.0134388	0.00307094	0.00049871	-0.00388004	-0.00430524	-7.32373e-05	-1.90355e-05
															Potra2n10c21599	0.00281523	-0.00252511	0.00120606	0.00219356	0.000987441	0.00305371	0.00539506	0.00133707	-0.00606471
															Potra2n10c21600	0.00505173	-0.00266391	0.000761634	0.00745851	0.00262575	-0.00717261	0.00135686	-0.00916156	-0.00305071
															Potra2n10c21601	-0.000102641	-0.00110891	0.0103301	0.00905148	0.00131429	-0.00395668	0.002294	-0.0017471	0.0062569
															Potra2n10c21602	0.00170409	0.00457771	0.00978364	-0.00887941	-0.000867243	-0.000184327	0.00446881	-0.00127693	0.000269102
															Potra2n10c21603	-0.001115	0.00287541	-0.00122915	-0.00715559	0.00132701	0.00786807	0.00439022	-0.00022899	0.00575914
															Potra2n10c21604	-0.00200477	0.00446227	0.0105811	-0.00158466	-0.00398894	0.00191175	0.0100583	0.0124011	-0.00508453
															Potra2n10c21605	0.00358617	-0.0140268	-0.00230282	0.00271159	0.000444278	0.00088879	-0.00225371	-0.00173685	-0.00030953
															Potra2n10c21606	0.00101708	-0.00562758	-0.00339004	0.00998723	0.00252019	0.0083217	-0.00527528	-0.00401776	-0.00732391
															Potra2n10c21607	0.000975552	-0.000705223	0.00135687	-0.00807413	0.00604865	0.00192542	0.00115665	-4.03915e-05	-0.00638354
															Potra2n10c21608	0.00184477	-0.00656409	0.00333679	0.00412392	0.00433662	0.00182253	-0.00206633	0.00104635	-0.000875634
															Potra2n10c21610	-0.00230963	0.00111388	0.00258	-0.000279534	-0.00439932	-0.00607025	0.00507262	-0.00168182	-0.00311865
															Potra2n10c21613	0.00400105	-0.011312	-0.00195158	-0.00482173	-0.0105204	-0.00409276	0.0100181	-0.00789789	0.00190306
															Potra2n10c21614	-0.00457479	0.00655725	0.00227601	0.0100414	0.00452272	-0.00519381	0.00301576	-0.0116996	-0.00243242
															Potra2n10c21615	-0.00417791	-0.00902635	0.00525438	0.00119862	0.015989	0.00253623	0.00452716	0.00150838	0.00163489
															Potra2n10c21616	0.00252471	0.000934031	0.00448964	0.00774353	0.00334968	0.00933024	0.006446	-0.00488552	-0.0128396
															Potra2n10c21617	0.0106833	0.00176779	-0.00397726	-0.00365957	0.00109536	-0.00236176	0.00378898	-0.00136071	-0.00291353
															Potra2n10c21618	0.00532373	0.0105156	-0.00569333	-0.00462826	0.000674972	0.000540626	0.000443073	-0.0109458	0.00014696
															Potra2n10c21619	0.00022528	-0.00473215	-0.00618187	-0.00015057	-0.00106474	0.00303449	0.00119395	-0.00358699	-0.00903043
															Potra2n10c21620	0.0015412	-0.00481867	-0.0104659	0.00838348	-0.00274926	0.00716875	0.00788726	0.00832199	-0.00529318
															Potra2n10c21621	0.0108315	0.0059167	0.00179168	-0.00448835	-0.00141839	0.00701099	-0.00491134	0.00848738	-0.00174937
															Potra2n10c21622	0.00108176	0.0125633	0.00564629	-0.00413412	-0.0031061	-0.00165216	0.00575181	0.00216003	0.000652968
															Potra2n10c21623	0.00279529	0.000747851	0.00347385	0.0026346	-0.0244006	0.00108669	8.4691e-05	-0.00457191	-0.00229981
															Potra2n10c21624	0.00260796	0.00579873	-0.0115617	-0.00361021	0.00551212	-0.00485722	0.00128596	-0.0050816	0.0032668
															Potra2n10c21625	-0.0029955	0.0026245	0.00321472	-0.00893868	-0.0105536	0.00379547	0.00420625	0.017144	-0.00894737
															Potra2n10c21626	-0.0113083	0.00132078	0.0056926	0.00510211	-0.00244472	-0.00195256	-0.00490775	0.00731762	-0.00395407
															Potra2n10c21628	0.000492633	0.0120071	0.00843772	-0.00200481	0.000729694	0.00604307	0.00128249	0.00436445	-0.00340944
															Potra2n10c21629	-0.00945047	0.00280254	0.00520441	-0.00802784	-0.0046327	-0.00533496	0.000266689	0.00795497	-0.00183762
															Potra2n10c21630	0.00408277	-0.00842536	-0.0065412	0.00707651	0.000493282	0.0041515	-0.00108706	0.00634872	0.00720225
															Potra2n10c21631	0.00086116	0.0142211	-0.00750292	-0.00419819	0.000545761	-0.00351484	0.00567908	0.00090926	0.0023027
															Potra2n10c21632	-0.0117748	-0.00373748	0.000366387	0.00509311	-0.00155582	-0.00757639	0.00148579	0.00274281	0.00134921
															Potra2n10c21633	-0.0108502	0.000303964	0.0010458	0.0031192	-0.00551116	-0.00478401	-0.00853064	0.0114505	0.00930257
															Potra2n10c21634	0.00452378	0.00347197	-0.00431636	0.00220877	-0.00412911	-0.00919507	0.000690212	-0.00897943	-0.0108496
															Potra2n10c21636	0.0126778	0.000583696	0.00188079	0.00113316	0.00161907	0.00105368	-0.00257268	0.0112281	-0.00721267
															Potra2n10c21637	-0.00801317	0.00146969	0.00599166	0.0064972	0.00968074	0.00237624	-0.00753437	0.00109174	-0.016866
															Potra2n10c21638	0.0045557	0.00116496	0.00103642	0.00573905	0.000772683	-0.00144509	0.00118904	-0.00248433	-0.0116345
															Potra2n10c21640	-0.00806819	-0.00894965	0.000425221	0.00898398	-0.00519404	0.00591242	0.00499113	-0.00221485	-0.00419681
															Potra2n10c21641	-0.0105957	-0.0040399	-0.00674742	0.000263162	-0.00332209	0.00165539	0.00906879	0.0019209	0.0074717
															Potra2n10c21643	0.00721469	0.0100745	-0.000619859	-0.00198154	-0.00801985	0.00358143	0.00688226	0.00378511	0.0125789
															Potra2n10c21644	0.00974431	0.00263762	-0.0103319	-0.00223868	-0.000866269	-0.00602726	-0.000447952	-0.000953641	-0.00143282
															Potra2n10c21645	0.000794346	-0.00267851	-0.0143864	0.00172062	0.000357776	-0.00629439	0.0050612	-0.0102017	-0.00786638
															Potra2n10c21646	-0.00052373	0.00615013	-0.00678748	-0.00469399	0.00165604	0.0100547	-0.00633981	-0.0139501	0.00522941
															Potra2n10c21647	0.000287282	-0.00377762	0.000279843	-0.00121899	-0.00663364	-0.0130455	0.0063939	-0.00122525	0.0199022
															Potra2n10c21648	0.00789187	-0.00298342	0.00494559	0.000663572	0.00372748	-0.0112639	0.00588387	-0.00321505	0.00335546
															Potra2n10c21649	-0.00123342	0.0134978	0.00317917	0.00119259	0.00413678	-0.00227888	0.00457651	0.00475077	0.00481752
															Potra2n10c21651	0.00106903	-0.00461028	-0.0072302	0.00584915	-0.00846031	-0.00478462	0.0068191	-0.000649023	0.0163637
															Potra2n10c21652	0.0113481	0.00139614	-0.0040373	-0.00179983	-0.00470189	-0.000362945	0.00139861	0.00480854	0.0026069
															Potra2n10c21653	-0.0104306	0.00526073	0.00115427	0.00983241	-0.00719122	-0.0058416	-0.0019311	-0.00102752	-0.00200009
															Potra2n10c21654	0.00932816	0.0025171	0.00120991	-0.00936536	-0.00451348	0.00804574	-0.00875689	0.00436563	-0.00648558
															Potra2n10c21655	0.00748633	0.00193322	-0.00173612	-0.00532114	-0.0181262	0.000902426	0.00926763	0.00452193	0.00443357
															Potra2n10c21656	-0.0110468	-0.0030248	0.00491543	0.000149201	-0.00758794	-0.00412563	-0.00464332	0.00873777	-0.000794974
															Potra2n10c21658	-0.0058399	-0.00120862	0.00254661	0.000152309	0.00450955	-0.000763684	0.0062604	-0.000887995	0.0038105
															Potra2n10c21659	-0.00585459	0.00330466	-0.000417828	0.00778714	-0.0176169	0.00819279	0.00272172	0.00841801	-0.00248171
															Potra2n10c21660	-0.012571	-0.00430146	0.000237758	0.00528534	-0.00396818	-0.00072018	-0.00170404	0.00020797	0.00405428
															Potra2n10c21661	-0.0079132	0.00521051	0.0121193	0.0054019	-0.000470002	-0.00101885	0.00266494	0.00376465	0.00475858
															Potra2n10c21662	-0.00688471	0.00237736	0.00314863	-0.0028294	-0.000372747	0.00256658	-0.0042863	-0.00271672	-0.00225395
															Potra2n10c21665	-0.0107016	-0.0037224	-0.00316691	-0.0104546	-0.00347735	0.000419315	-0.00189472	0.00126331	-0.00269051
															Potra2n10c21666	0.000849641	0.00131239	0.00499349	0.00788169	-0.00920734	-0.00102709	-0.00928983	-0.0214128	-0.00449373
															Potra2n10c21667	-0.0103447	-0.00399096	-0.00163803	0.0027887	0.00489268	-0.00275373	-0.000667776	-0.005283	0.000342635
															Potra2n10c21669	0.00126432	0.00723438	0.00421212	-0.00140394	-0.0118455	0.00917836	0.00103263	-0.00203014	0.00541397
															Potra2n10c21670	0.0119662	0.00547122	0.00511452	9.3565e-05	0.00410371	-0.0035317	-0.00079694	-0.000883399	-0.00425461
															Potra2n10c21671	0.00313495	-0.0051846	0.00183564	0.00576535	0.000255677	0.00343064	-0.00362878	0.00334702	-0.00205498
															Potra2n10c21672	0.000184713	0.00657573	0.00641673	-0.000782111	-0.00175034	-0.00427142	3.68181e-05	0.00316902	-0.00807477
															Potra2n10c21673	0.00531679	-0.00742453	-0.00151529	-0.00209306	-0.00459993	0.0025784	0.00439489	-0.00765114	0.000944531
															Potra2n10c21674	-0.0083954	0.00475997	0.005898	-0.00622645	-0.00360605	-8.61518e-06	0.00213879	0.00119346	-0.00921529
															Potra2n10c21677	-0.00259578	0.00137911	0.00639205	-0.00190532	-0.000500501	0.00845973	0.00156775	0.00486111	-0.0036153
															Potra2n10c21679	-0.00857363	0.0102773	0.00297353	-0.00429563	0.00709859	-0.00203657	0.00339437	-0.00389748	0.00286869
															Potra2n10c21680	-0.00777135	0.0102834	0.000709747	0.00859281	-0.00451941	-0.00273986	-0.00315483	0.00214204	0.00924138
															Potra2n10c21681	0.00678122	0.000751632	-0.00501457	-0.0114345	0.00396828	-0.0116209	-0.00565828	0.00568684	0.00339714
															Potra2n10c21682	-0.00284531	0.00164364	0.0170358	0.00227091	-0.00380968	0.00199368	0.00228288	0.00190727	-0.00193405
															Potra2n10c21683	0.00504135	0.00805032	0.00892619	0.000314253	0.00821532	0.00203035	0.00947389	-0.00389779	-0.000171071
															Potra2n10c21684	0.00155054	0.000798318	0.000746723	-0.00163576	0.00072458	0.00217482	0.0115956	-0.00430025	-0.0057298
															Potra2n10c21685	0.00169331	0.00382472	0.00919489	0.00896179	0.0039417	0.00524987	-0.00771091	1.92539e-05	-0.0126671
															Potra2n10c21686	0.00786664	0.0119398	0.00574764	0.000613662	0.00393232	-0.00214989	-0.000658502	-0.000258219	-0.00139717
															Potra2n10c21688	0.00749626	0.0063779	-0.00475353	0.0085488	0.0120939	0.00567264	-0.00261614	-0.00117799	0.00530719
															Potra2n10c21689	0.00670323	-0.00992956	-0.0067515	0.00157423	-0.0043478	0.00611881	0.00240924	-0.00365072	-0.00183586
															Potra2n10c21690	0.00228134	0.0121559	-0.0051123	-0.00543124	-0.00693314	0.00468184	0.00262218	-0.0011775	-0.00247648
															Potra2n10c21692	-0.00433222	-0.0101936	0.000525919	0.00103651	0.00471859	0.00429287	0.00322602	0.0069379	-0.0109683
															Potra2n10c21693	0.00187955	-0.00629763	0.00934552	-0.00715456	0.00626009	0.000814143	0.00273084	-0.00573866	-0.00433798
															Potra2n10c21694	0.00573534	-0.00113496	-0.00269504	0.0133341	0.00191728	0.0127306	-0.000237824	0.0109624	-0.00519921
															Potra2n10c21696	-0.0029692	0.00137685	-0.00192882	-0.00486736	-0.00086516	-0.00946083	-0.00127008	-0.0095256	-0.0101556
															Potra2n10c21697	-0.00221322	-0.0058457	0.00568315	0.0152896	0.000972597	-0.00784826	-0.00269689	-0.00550815	0.00345988
															Potra2n10c21698	-0.00592481	-0.007345	-0.00612358	0.00549997	0.00416259	-0.00207882	-0.00309856	-0.00680338	-0.00565397
															Potra2n10c21699	-0.00301173	0.00188808	0.00876343	-0.00474033	0.00170008	-0.00216618	0.00500792	0.00887038	-0.000500765
															Potra2n10c21700	-0.00882475	-0.00119082	0.000846443	-0.0116515	0.00192904	0.00593104	-0.00996901	0.00864894	0.00297978
															Potra2n10c21701	0.00127307	-0.00231239	-0.000338733	0.00828565	0.00713654	0.00195928	-0.000268535	-0.00214086	-0.0104376
															Potra2n10c21702	-0.00945502	-0.00259765	0.000496253	0.00922318	-0.00694777	0.00163425	-0.000738972	0.00189222	0.00576184
															Potra2n10c21704	-0.00133271	7.52423e-05	0.000878367	0.00868328	0.00531213	-0.00025987	0.00796987	-0.00405994	-0.000999836
															Potra2n10c21707	-0.00140273	0.00538302	0.00206769	0.00618453	-0.00154323	0.00542624	0.0143004	0.00354101	-0.00464797
															Potra2n10c21708	-0.00305006	0.00540749	-0.0116274	0.00234677	-0.00272463	-0.00512846	0.0114344	0.0060405	-0.00224566
															Potra2n10c21709	-0.000219338	0.00570221	0.00290356	0.012538	0.00865376	0.00681535	-0.00283716	0.0104837	-0.00181488
															Potra2n10c21710	6.88228e-05	0.00230939	-0.00032604	0.000878736	0.0106258	0.00312919	0.00111992	0.00599261	-0.00687926
															Potra2n10c21711	-0.00227288	0.00679899	0.00389205	0.00897465	0.00496193	0.00682106	0.000298177	0.0164198	-0.00345162
															Potra2n10c21712	-0.00530016	0.0107905	0.000841845	0.00658207	0.00459165	0.00477256	-0.000452614	0.00922319	0.0048788
															Potra2n10c21713	-0.00717097	0.00548878	-0.00530869	0.000617959	0.0008821	0.00397127	0.00233058	-0.000780762	-0.0130183
															Potra2n10c21714	-0.0109085	0.00370356	-0.00582638	-0.00649955	0.00346939	0.000920454	0.00335391	-0.00076338	-0.00645794
															Potra2n10c21715	0.00351863	0.0092004	-0.0116801	0.000923276	-0.00235754	0.00746715	-0.00589115	0.00300382	0.0036106
															Potra2n10c21716	0.00743408	0.0102738	-0.000291796	-0.00525121	0.000815807	-0.00246795	0.000452921	-0.0163916	-0.00642473
															Potra2n10c21717	0.00972404	-0.00344296	0.00180537	-0.0131449	-0.00509637	-0.0034738	-0.00524884	0.00142394	0.000746907
															Potra2n10c21718	-0.000751376	-0.00253955	-0.00798526	0.00547157	0.00064908	-0.00325237	-0.0033504	0.000425402	-0.00347635
															Potra2n10c21720	0.00577906	0.000961021	-0.012863	-0.00276755	0.000710155	-0.0026792	-0.000427013	-0.000856358	-0.00602738
															Potra2n10c21721	0.00464583	-0.00127506	-0.000195129	0.0034354	-0.00130589	0.00294481	0.0047696	-0.00717366	-0.0136911
															Potra2n10c21723	0.0047234	0.000426964	0.00402801	0.0056722	0.00949064	-0.0160074	0.0105921	0.00401667	0.0119664
															Potra2n10c21724	0.00764106	0.00620473	-0.000163977	-0.00299148	-0.00391741	-0.0145539	-0.00514768	0.00863497	-0.00972449
															Potra2n10c21725	0.0069929	0.00254272	0.0102209	0.0058412	0.00411536	0.00281009	0.00420848	-0.00788433	0.00530151
															Potra2n10c21728	0.00450891	-0.0139709	-0.00656168	0.00283699	-0.0037964	-0.000192429	0.00210823	7.25666e-05	0.00349867
															Potra2n10c21729	0.00256477	-0.000890362	0.00569766	-0.000636238	-0.00251456	-0.00209624	-0.00548856	-0.00333873	-0.00168715
															Potra2n10c21730	-0.00141455	-0.001819	-0.00502132	-0.00913575	-0.011111	0.0184038	0.000724109	-0.00213618	0.00510991
															Potra2n10c21732	-0.00453196	-0.000907255	0.00091629	-0.00940303	0.0152689	0.0108204	0.00481199	-0.00378733	0.00714722
															Potra2n10c21733	-0.00380214	-0.00696226	-0.000395115	-0.00171558	0.00368726	-0.0105683	-0.0132857	0.00246728	-0.00333075
															Potra2n10c21734	-0.00454415	-0.000822926	0.00178932	0.00149868	0.000557686	0.0129606	0.00529443	0.010627	-0.00292181
															Potra2n10c21735	-0.00594237	0.00926784	0.00100384	0.00609192	-0.0124449	-0.00580772	-0.00582972	-0.00800187	0.00364485
															Potra2n10c21736	0.000666008	0.00358837	-0.00204245	0.00332067	0.00821668	-0.00530259	0.0133755	-0.000174209	-0.00909649
															Potra2n10c21737	0.00495523	0.00202428	-0.00312328	0.00722796	-0.0163272	0.000633214	0.00482988	0.000273997	0.000856571
															Potra2n10c21738	-0.00344992	-0.0052296	-0.0142919	0.000693863	-0.00167144	0.0037796	-0.0048305	-0.0080808	-0.00181409
															Potra2n10c21739	-0.00546294	0.00350057	-0.00471735	0.00576616	0.00799268	-0.00094033	-0.00759989	-0.0167227	0.00100856
															Potra2n10c21741	-0.00220657	0.00216933	-0.00441666	-0.000682384	0.00491352	-0.00999243	-0.0115046	-0.0106858	0.00581579
															Potra2n10c21743	0.0112831	0.00526169	0.000728551	-7.50022e-05	-0.00722208	0.00668704	-0.00883987	-0.00514216	-0.00149786
															Potra2n10c21744	0.00263025	-0.00873325	-0.00496085	-0.00874642	-0.00590545	-0.00410563	0.00983949	-0.0117973	-0.00690768
															Potra2n10c21746	-0.00832353	-0.00141665	0.000100419	-0.00416268	0.000741902	-0.0119771	-0.00183977	-0.0064065	-0.00852545
															Potra2n10c21748	-0.00760341	0.00208799	-0.00201527	0.00844014	0.00272979	0.0105237	-0.0144076	0.000395173	0.0056139
															Potra2n10c21749	0.00269285	-0.00362486	-0.0155275	-0.0024769	0.00304459	0.00120648	0.00500742	0.00615577	0.00235831
															Potra2n10c21750	-0.00759595	0.00242614	-0.000686346	0.00418306	0.00038715	-0.00975311	-0.0137807	0.00468028	0.00371817
															Potra2n10c21752	0.00484274	0.00462943	0.000134369	0.0121664	0.00811055	0.0125926	0.00137967	0.00527325	-0.0114055
															Potra2n10c21753	0.011059	-0.00432702	-0.00250321	-0.000621232	0.00416753	-0.00838662	0.00215122	0.0100172	-0.00524119
															Potra2n10c21754	-0.0105186	0.00200816	-0.00426038	-0.00532127	-0.009692	-0.00128889	-0.00399653	0.000860874	0.00342908
															Potra2n10c21756	0.00586801	0.0141399	-0.000492143	0.00183117	-0.000751196	-0.00185164	-0.000897721	-0.000139592	0.0043245
															Potra2n10c21757	-0.00908348	0.0064361	-0.000229957	-0.00326208	0.00271269	-0.00978329	0.00271195	-0.00238991	-0.000179406
															Potra2n10c21758	-0.00450847	-0.00485075	0.0088704	-0.000638772	0.00407661	-0.0162534	-8.08302e-05	0.00468067	-0.00130637
															Potra2n10c21759	0.0096127	0.00400256	0.00926618	0.00530902	0.000161676	0.00115509	0.000681228	-0.00279285	-0.00337315
															Potra2n10c21760	0.00130934	0.00628582	-0.00818073	0.00518465	-0.00955909	0.00761541	0.00281712	-0.0100188	-0.00279238
															Potra2n10c21761	0.00244375	-0.00154086	-0.00397355	-0.00284845	0.00746787	0.00327836	0.00370661	-0.00904685	0.00599413
															Potra2n10c21762	0.00772491	-0.00496374	-0.00153867	0.0023267	0.00460004	-0.00193861	-0.00538631	0.00196915	-0.00224868
															Potra2n10c21763	0.00704716	0.000466578	-0.00985349	0.00352483	0.00427774	-0.00245256	-0.000712295	0.00140252	-0.00426059
															Potra2n10c21764	-0.00952575	0.00318495	-0.000777884	-0.00385578	0.00520045	0.0107775	-0.0123091	0.0044178	0.00226299
															Potra2n10c21768	0.0112912	0.00187293	-0.000201667	-0.00787085	-0.00655288	0.00314105	-0.00853533	-0.000333731	-0.00322948
															Potra2n10c21769	0.0113267	0.000845657	0.00346261	-0.00473925	0.00514399	0.0019742	0.0037969	0.00495664	0.00337145
															Potra2n10c21770	0.0111102	-0.000762705	0.00392934	0.00951366	-0.00244643	0.00219861	0.000360222	0.00302216	-0.00462687
															Potra2n10c21771	-0.00584438	-5.65572e-05	0.000471755	-0.00907901	-0.00344813	0.0016628	-0.0022828	0.0139382	5.62638e-05
															Potra2n10c21772	0.0106438	-0.0033073	0.00291713	-0.00251456	-0.00164113	-0.00712313	-0.0100246	0.00876711	-0.0008148
															Potra2n10c21773	-0.00596068	-0.00298433	-0.00305515	-0.00120895	0.00241675	-0.0194893	-0.00727094	-0.00809648	-0.00246007
															Potra2n10c21774	-0.00141916	0.000206337	0.00438282	0.0132131	-0.0150576	-0.00357931	0.0109036	-0.00460695	0.0090669
															Potra2n10c21775	0.00309205	-0.0054464	-0.0130463	-0.00799171	-0.0033908	-0.00114509	0.00176612	-0.000286762	-0.000373501
															Potra2n10c21776	-0.00195624	-0.00385745	0.0111522	0.00307343	0.00389708	-0.00907582	0.00874533	-0.000218712	0.00171215
															Potra2n10c21778	0.00825612	0.0017011	0.00538517	-0.00734294	-0.00716503	-0.00282689	0.00409683	-0.0030243	0.00991586
															Potra2n10c21779	-0.000532565	-0.00334877	-0.00292348	-0.00460687	0.00295423	0.00386196	0.00754608	-0.00597496	-0.00195658
															Potra2n10c21780	0.00340819	-0.00176016	0.00356414	0.00459552	0.0131433	-0.000189401	0.00549497	0.00504653	2.14344e-05
															Potra2n10c21781	-0.0097357	-4.12385e-05	0.00571337	-0.00698529	-0.00446906	-0.00716019	0.00183617	-0.00183855	0.00105231
															Potra2n10c21783	-0.00943685	-9.7689e-05	0.00771442	-0.00768195	0.000527036	-0.00344042	0.00417305	-0.000722758	-0.00197477
															Potra2n10c21784	-0.00807672	-0.00174576	0.00302381	-0.000899177	0.00289362	0.0021984	0.0130354	0.00446567	-0.00565647
															Potra2n10c21785	-0.00931218	-0.00800828	0.000291044	-0.00618992	-0.00030357	-0.00308772	0.00151313	-0.00225067	0.000852819
															Potra2n10c21786	-0.0111931	0.000936383	0.00267475	-0.00672189	0.000417019	-0.00192969	0.00571958	0.00197451	-0.00202897
															Potra2n10c21788	-0.00680841	-0.00356407	0.00188959	-0.00365142	-0.00437372	0.0110992	0.00850658	0.000781298	-0.0100203
															Potra2n10c21789	-0.00867853	-0.00361659	-0.000110535	-0.00991087	-0.00221649	0.000524331	-0.00608605	-0.00348992	-0.000992963
															Potra2n10c21790	-0.00756729	0.00277574	0.00178148	0.0100707	-0.00484555	0.00597823	-0.0109754	0.00261686	-0.0120193
															Potra2n10c21791	-0.00363359	-0.00209425	0.000335206	-0.0037018	-0.00866077	-3.9188e-05	0.00183596	0.00295882	-0.00981618
															Potra2n10c21792	-0.00693359	0.000139745	0.00849151	-0.0106581	-0.0111745	-6.99039e-05	0.00519249	0.00263846	-0.00179709
															Potra2n10c21793	-0.00501236	-4.20694e-05	-0.0160673	0.000222095	0.00102185	0.00300275	-0.00368645	-0.00205924	0.00458037
															Potra2n10c21795	-0.0075282	-0.00808383	-0.00117312	-0.000710547	0.00248193	0.00365434	0.00385529	-0.00588559	-0.0060448
															Potra2n10c21796	-0.0070842	0.00499884	-0.00753905	-0.00576601	0.0019578	0.00702399	-0.00337115	-0.0082053	-0.00375876
															Potra2n10c21798	0.00412136	-0.00212915	-0.00988918	-0.00429299	0.00767079	0.00763697	0.000760098	-0.000334862	0.0051701
															Potra2n10c21799	0.00774137	0.000688968	-0.00918524	0.0022672	-0.000138764	0.00286249	-0.000833035	-0.00338039	-0.00565555
															Potra2n10c21800	-0.00609949	-0.00119272	0.0104827	-0.0035412	0.00472345	-0.00608259	-0.00841429	-0.0012165	-0.00153886
															Potra2n10c21802	-0.00416332	0.000852462	0.00273865	0.00486642	0.00137702	0.00521462	0.0113328	0.00836963	-0.00770122
															Potra2n10c21803	-0.00491478	-0.000756485	0.0101372	-0.0022194	0.00537456	-0.00908111	-0.00563687	-0.000784341	-0.00614535
															Potra2n10c21804	-0.00453116	-0.00324686	-0.013615	0.00143023	-0.00862809	-0.00232192	0.00286961	0.00276139	0.00476628
															Potra2n10c21805	0.00768613	-0.00309895	0.00301804	-0.00426855	-0.00437177	0.0041258	0.00443236	0.00605739	0.00771842
															Potra2n10c21806	0.00849733	0.00115968	-0.00376796	-0.00562301	0.00160437	0.00517902	0.00590919	0.00888034	-0.000683195
															Potra2n10c21807	0.00124899	0.00788292	-0.0147657	-0.00314528	-0.00212503	0.00200098	0.00230206	0.000494305	-0.00121491
															Potra2n10c21808	0.0010152	-0.0151561	-0.00221066	-0.000219616	-0.00141995	0.00400586	0.0019905	0.000932008	-5.83671e-06
															Potra2n10c21809	0.00937961	-0.00499646	-0.00157478	0.0113267	0.00614047	-0.00223059	0.0030369	0.00115309	0.00078885
															Potra2n10c21810	-0.000804885	-0.00082427	-0.00667023	-0.00637495	0.00257345	-0.0104387	0.00280129	0.00242398	-0.00600734
															Potra2n10c21811	-0.00411415	-0.00607432	0.00940962	-0.00789752	0.0072193	-0.00932599	0.00253235	-0.000832585	0.00755175
															Potra2n10c21813	-0.00595671	0.00461812	0.00142405	-0.00695614	-0.00133789	0.00425194	-0.00558095	0.0023631	-0.00851442
															Potra2n10c21814	-0.00244409	-0.00378022	-0.00257829	0.00184292	-0.000496998	-0.00156907	0.00545054	-0.00891649	-0.00468975
															Potra2n10c21815	-0.00649199	0.00320705	0.00406366	-0.0129827	-0.00411262	0.00555339	0.000990034	0.00800638	-0.00625115
															Potra2n10c21816	-0.00072903	0.0106022	0.00296638	0.000928336	-0.00236335	-0.0112587	0.00754526	-0.00239121	0.00426272
															Potra2n10c21817	0.00511898	-0.00224038	-0.00500935	-0.0115969	0.0117734	-0.0115133	0.00359001	-0.00142993	-0.000487228
															Potra2n10c21818	0.00300882	-0.00325374	-0.000652675	-0.00985782	-0.00836818	0.0147557	0.0116941	-0.00344727	-0.000843967
															Potra2n10c21819	-0.00233312	0.0114064	0.00345031	-0.00508048	0.00688797	0.00122586	0.00472805	0.00456597	-0.00376942
															Potra2n10c21820	0.010131	0.0084669	0.00109007	-0.00155077	-0.0100778	0.00181705	0.00312765	-0.00257307	-0.00571591
															Potra2n10c21821	-0.00239601	0.0108592	0.0103185	-0.00277637	0.00219671	-0.00301355	0.00709703	-0.00211389	-0.00326896
															Potra2n10c21822	0.00511417	0.0027822	-0.00382494	-0.00364079	-0.00127059	0.00623459	-0.00681662	0.00241558	0.0014858
															Potra2n10c21823	0.00573251	-0.0068595	0.00805649	-0.0121289	0.00266124	-0.00496758	-0.00680362	0.00186895	-0.00223353
															Potra2n10c21824	-0.00150748	0.0103041	-0.011094	-0.00198304	0.00564141	-0.000804546	-0.000660165	0.0041233	-0.00437822
															Potra2n10c21827	-0.00236628	0.0120295	-0.00521745	-0.00320875	0.00488577	-0.00223003	0.00337561	0.00221458	0.000661239
															Potra2n10c21828	0.00417014	-0.00375959	0.000500171	-0.0100135	-0.00112484	-0.000499198	-5.58724e-05	0.00567395	-0.00589649
															Potra2n10c21829	0.000430007	-0.0052691	0.0139588	-0.00657666	0.00127284	-0.00783308	0.00695208	0.000196612	0.000672329
															Potra2n10c21830	0.00520391	-0.000450006	-0.00787491	0.00251793	0.00344619	-0.0029393	0.00108236	-0.00454582	-0.00835383
															Potra2n10c21831	0.00373768	-0.00268266	0.00230181	0.00526984	-0.00863453	0.00500036	0.00148674	-0.00833297	0.00354957
															Potra2n10c21833	0.0061521	0.00172373	-0.00368285	0.00427268	-0.000195483	0.0098662	0.000589503	0.0015814	0.00253856
															Potra2n10c21836	-0.00498032	0.00979316	0.00439739	0.00412142	0.00170715	0.00275857	0.00756126	0.00140783	-0.00591643
															Potra2n10c21838	-0.00351013	0.00412841	0.00408697	-0.00619697	-0.000929239	0.00117852	0.010606	0.00876006	-0.0106959
															Potra2n10c21839	-0.00751449	0.00429848	0.00306603	-0.00511583	-0.00252222	0.00388872	0.000111671	-0.00269122	-0.010993
															Potra2n10c21840	-0.00499449	0.0102154	-0.00615129	-0.000478137	-0.00288383	-0.00472511	0.00499826	-0.00132921	-0.00428859
															Potra2n10c21842	0.0110941	0.00185265	0.00401555	0.00336788	0.00908093	-0.00891289	0.000716788	0.00883309	-0.00214162
															Potra2n10c21843	0.00983031	-0.00430744	-0.000879087	-0.0117419	-0.00235588	-0.00667932	-0.00326688	0.00232961	0.000761169
															Potra2n10c21844	0.00599533	-0.0104506	0.00119366	-0.00161762	-0.00456457	-0.00709183	-0.00353684	0.00667476	-0.00523055
															Potra2n10c21846	-0.00313353	0.00347008	0.0108807	-0.00294323	-0.00629195	0.00153801	0.00752225	0.00279192	-0.00195214
															Potra2n10c21849	-0.0018109	-0.00435292	0.00430354	-0.00571189	0.000140916	-0.00285829	-0.00401423	-0.00538121	-0.0169356
															Potra2n10c21854	-0.0034556	0.00684415	0.000881562	0.0141924	-0.00470202	-0.0102735	-0.0084573	-0.00131938	-0.00144271
															Potra2n10c21856	-0.00791204	-0.00194228	-0.00209692	0.00345132	0.0102642	-0.0100006	-0.0102109	0.00639579	0.00752861
															Potra2n10c21857	-0.000870968	0.00470935	0.00303554	0.00355384	0.00223916	0.0123333	0.00882245	0.00394357	-0.0029465
															Potra2n10c21858	-0.00220949	-0.00479439	-0.000482827	0.00468126	-0.00191378	-0.00662972	-0.0168365	0.0127097	0.00129634
															Potra2n10c21859	0.00694031	0.000145144	0.000956654	0.00883347	0.0153991	-0.00994647	-0.0100991	0.00315456	-0.000170787
															Potra2n10c21860	0.0015549	-0.00501163	0.00293336	-0.0149081	0.00443377	0.00264545	-0.0042858	0.00305407	-0.0043489
															Potra2n10c21861	-0.00417916	-0.00114071	0.0158984	-0.000778093	0.00347462	-0.00485621	0.0032582	0.00159508	0.00585231
															Potra2n10c21862	0.0016196	0.00659559	-0.00274016	-0.00197472	0.00164535	0.00156041	-0.00844105	0.00421264	0.00116898
															Potra2n10c21863	0.00798289	-0.00520869	0.00757208	-0.011554	-8.64772e-05	-0.00272307	-0.00704385	-0.00217728	0.00562532
															Potra2n10c21864	9.81236e-05	-0.000329102	0.00680243	0.00137367	0.00179677	0.00428206	-0.000637634	0.00914568	-0.0037796
															Potra2n10c21865	0.0099452	0.00701588	-0.00381839	-0.00481054	-0.00546161	-0.00442748	-0.00378853	0.00727787	0.00251417
															Potra2n10c21866	-0.00111172	0.00067564	-0.000886882	-0.00576699	-0.00598706	-0.00938386	-0.000659576	0.010151	3.88692e-05
															Potra2n10c21867	0.00777929	-0.00165453	-0.00651737	-0.00826859	-0.00409519	0.00630214	-0.00257575	0.00275635	0.00288998
															Potra2n10c21868	-0.0124683	0.00533348	0.00213334	-0.00276507	-0.00072451	0.000326442	0.00145744	0.00561721	-0.000602106
															Potra2n10c21869	0.0112891	-0.00114119	0.00294159	0.00713928	0.00679289	0.00302087	-0.00436666	0.00910015	0.00162035
															Potra2n10c21870	0.00958404	0.00287609	8.72957e-05	0.00258486	-0.00278979	0.000833474	-0.00211942	-0.0077135	0.00436278
															Potra2n10c21871	-0.00281107	0.0123612	0.00417321	-0.00907977	-0.00159895	-0.00929056	0.00507062	-0.000751803	-0.00102845
															Potra2n10c21872	-0.000548205	-0.00118817	0.000100838	-0.00503186	-0.00411672	-0.00660751	-0.00895556	0.00704726	-0.00201353
															Potra2n10c21873	0.00428525	0.00582855	-0.00207068	-0.00176207	0.00283055	0.00108768	0.00813072	0.00541719	-0.00599237
															Potra2n10c21874	0.00103392	-0.00254121	-0.00229417	0.00869841	0.0106156	0.000217059	-0.00154567	-0.00799052	-0.00140501
															Potra2n10c21875	0.00643174	0.00685279	0.00394562	0.0117385	-0.00858848	0.00313723	0.0045921	-0.000239762	-0.00148653
															Potra2n10c21876	-0.00366186	-0.00242527	0.00978281	-0.00706579	0.00923133	-0.00603949	0.00441477	0.00098438	0.00291083
															Potra2n10c21878	-0.00534798	-0.00361956	0.00547175	0.00747134	-0.00824738	-0.00308172	-0.0141899	-0.00843759	-0.00807486
															Potra2n10c21879	-0.00137158	-0.00168205	-0.00723501	0.00284197	-0.00234232	0.00469586	0.00634353	0.000710267	0.00377334
															Potra2n10c21880	0.000345222	0.00395272	-0.00546279	-0.00498249	0.0113198	0.00191617	0.00200109	-0.00294827	-0.00670803
															Potra2n10c21881	0.0069039	0.0044622	0.00842772	0.00672442	-0.00948394	0.00156953	-0.00502666	-0.0065975	-0.000658571
															Potra2n10c21882	-0.00242937	-0.0112838	0.00530767	0.00202733	-0.000323321	-0.000314178	-0.00046386	-0.000768592	-0.00377124
															Potra2n10c21883	0.00541361	-0.00837558	-0.00376886	-0.0100577	0.00505947	-0.00776057	-0.00204417	-0.00100985	-0.00275293
															Potra2n10c21885	-0.00029695	0.00350164	0.00200918	0.0144951	-0.000379502	0.00875478	0.00151963	0.0126045	0.00313007
															Potra2n10c21886	-0.000187585	9.71131e-05	9.73931e-05	0.000323	0.000193334	-0.00216701	-0.000934628	0.00721834	0.00505014
															Potra2n10c21887	0.00906185	-0.00766989	0.0092958	-0.00332885	-0.00250072	-0.00285074	-0.000452491	-0.00525901	0.00606858
															Potra2n10c21888	0.00822656	0.00462399	-0.00405332	-0.00934253	-0.00928324	-0.000477608	-0.00511946	-0.00151799	-0.00309175
															Potra2n10c21889	0.00308974	0.00166533	0.00904955	0.00849165	0.000672285	0.00586416	-0.0189483	-0.0005993	-0.00180501
															Potra2n10c21890	-0.00494936	-0.00794426	0.0053449	-0.000337602	0.00273926	0.00659261	0.00322704	-0.00149906	-0.00252541
															Potra2n10c21891	0.0101461	0.00269261	0.00990333	0.000939764	0.00435534	-0.00139541	0.00121225	0.00574558	0.0063254
															Potra2n10c21892	-0.00750805	0.00352652	-0.00276508	0.0111285	0.00791214	-0.000579326	-0.00467554	0.00305465	0.000721424
															Potra2n10c21894	0.00789823	-0.00839202	-0.000273508	0.0136866	-0.00171184	0.00060446	0.000872449	0.00239644	-0.0014249
															Potra2n10c21895	0.00265544	0.0130479	0.00115173	0.00488982	0.00724842	-0.0042073	0.00443334	0.00154249	-0.000996559
															Potra2n10c21898	-0.00291545	0.000352355	-0.00381614	8.52011e-05	0.000161068	0.00168113	0.00984473	-0.00350294	-0.0133063
															Potra2n10c21899	0.00394908	-0.00193682	-0.00101885	0.0046687	-0.000958876	-0.0186377	0.0125747	-0.00200559	0.0100063
															Potra2n10c21900	-0.00842588	-0.000974886	0.00974457	-0.00133077	-0.0120846	0.00392979	0.000590548	0.0012964	0.00442998
															Potra2n10c21901	-0.00417472	-0.00791722	0.00339138	-0.0139364	-0.00311522	0.00209029	-0.00624439	0.00598728	0.00162973
															Potra2n10c21902	0.000668284	-0.008323	0.00516298	-0.00368096	0.00497959	0.00924053	-0.0104074	-0.00962477	0.00340016
															Potra2n10c21903	-0.000814284	0.00616954	0.00907993	-0.0114621	0.00824875	0.00344796	-0.00769348	0.00161499	0.00613611
															Potra2n10c21905	-0.00944565	-1.60652e-06	0.00581909	-0.00802432	-0.00135142	0.00146122	-0.000576443	-0.00319302	0.00235394
															Potra2n10c21906	0.00459902	-0.00414259	-0.00229283	0.000804625	0.00328966	-8.41734e-05	0.00871347	0.00218307	-2.56525e-05
															Potra2n10c21907	-0.00536654	0.00311629	-0.00859642	-0.00798672	0.00394769	0.00223794	0.0147062	-0.00661273	0.00190804
															Potra2n10c21909	-0.00942574	0.00464104	-0.00789892	0.00137835	-0.00290163	0.00758152	0.00416886	-0.00949496	0.00144564
															Potra2n10c21910	0.00674619	-0.00928863	-0.00225663	-0.0124578	-0.00249841	-0.00698742	-0.00554844	0.00129027	-0.00049787
															Potra2n10c21912	0.00385599	0.00238919	0.00330351	-0.00854802	-0.00164271	0.0136545	-0.00829692	-0.0196789	0.00305609
															Potra2n10c21913	-0.00121847	-0.000645171	-0.0104813	-0.00668936	0.0100996	0.00486938	0.00467497	0.00503764	0.00309602
															Potra2n10c21914	-0.00396928	-0.00589201	0.00779194	-0.0138273	-0.00665435	0.00265979	-0.00132578	0.000941815	0.000387693
															Potra2n10c21915	0.00846522	0.00664242	0.0081306	0.00128687	-0.00587597	0.0028043	-0.000749047	-0.00335736	-0.00360237
															Potra2n10c21916	0.00735727	0.00889902	0.000980182	-0.00174795	-0.00375635	0.0108832	0.000243924	0.00361328	0.00990599
															Potra2n10c21919	-0.00166684	0.00780858	-0.00088808	-0.00618442	0.00353277	-0.00630411	-0.0015204	0.00358305	-0.0106196
															Potra2n10c21920	0.00518138	2.00123e-05	-0.00904138	-0.00334486	0.00768285	-0.00251234	0.00842236	0.00393504	0.00206255
															Potra2n10c21922	-0.00425451	0.00277794	0.00441914	-0.00430861	0.000367171	-0.00159702	0.00448167	0.000278201	-0.00318301
															Potra2n10c21923	-0.00211876	-0.0108417	-0.00225683	0.000225926	0.0143675	0.00588866	-0.00588115	-0.00332153	-0.00144701
															Potra2n10c21924	0.00256857	-0.00166466	0.00479357	0.00212851	-0.00151924	-0.00224596	-0.00237121	-0.00454729	-0.00143115
															Potra2n10c21926	-0.000830608	0.000559741	-0.00239396	-0.00433851	-0.00397892	-0.000821322	0.00149667	-0.0125771	-0.0104512
															Potra2n10c21927	0.00801237	-0.00540643	0.0110363	-0.000271506	-0.00698824	0.0011192	-0.000708415	-0.00578691	-0.00295645
															Potra2n10c21928	0.00320126	0.0105604	0.00899426	-0.00242339	-0.00230516	0.00394499	-0.00725836	0.00106839	-0.00207462
															Potra2n10c21929	-0.000235519	-0.0100389	0.00852842	0.00882001	0.00306102	0.00264543	-0.0107763	-0.00947066	-0.00323172
															Potra2n10c21931	-0.00374317	0.000738615	-0.0115275	-0.00529233	-0.0102949	-0.00621633	0.00797467	-0.00176412	-0.000261844
															Potra2n10c21932	-0.00269637	-0.00283829	0.00864346	0.003608	8.59195e-05	0.00641511	0.00509232	0.00160584	-0.0084171
															Potra2n10c21933	-0.00339463	0.00320729	0.000917509	-0.00454094	0.00262133	0.000327181	0.00127496	0.000420881	-0.00149232
															Potra2n10c21934	-0.00752397	0.0115592	-0.000585139	-0.00323203	0.000487553	0.0051724	0.003293	-0.0103969	-0.00171596
															Potra2n10c21935	-0.00619878	0.00449176	0.00156766	0.00893996	-0.0182521	-0.00515521	0.00437875	0.00215349	0.00520628
															Potra2n10c21938	-0.0126668	-0.00321803	-0.000318937	-0.00391774	0.00610333	0.00111442	-0.00307987	-0.00142276	0.000444541
															Potra2n10c21942	4.04314e-06	-0.00291238	2.26575e-06	-0.00756946	0.00603142	0.0161934	-0.0094311	-0.0114625	0.00630272
															Potra2n10c21943	-9.68278e-05	0.00799565	0.00590516	-0.00205805	-0.0113438	0.00523651	-0.00126815	-0.009536	-0.0156741
															Potra2n10c21944	0.01021	0.00157476	0.0108802	0.000321153	-0.0022474	0.00309504	4.15114e-05	0.00157436	-0.000955995
															Potra2n10c21945	0.00357624	0.0105998	0.00376626	0.00910311	-0.00453148	0.00229312	0.00493416	-0.00677453	0.00965605
															Potra2n10c21947	0.00731261	-0.00123679	0.00522845	0.00405673	-0.00439313	-0.00353506	0.00433434	-0.0110006	-0.00590495
															Potra2n10c21948	-9.39984e-05	-0.00254792	0.0142816	0.0031756	-0.0032695	0.000745845	-0.00056823	0.0058345	-0.00868814
															Potra2n10c21949	-0.00535034	0.00481949	-0.00873805	-0.00763363	0.00483315	0.00614772	-0.00982575	-0.0119978	0.00572646
															Potra2n10c21950	-0.00258405	-0.0122472	0.00580113	-0.00552996	-0.000389105	-0.00499536	-0.00191747	0.000354128	-0.002159
															Potra2n10c21951	-0.00999014	-0.000482376	0.00327717	-0.00795793	-0.00359421	0.00601517	0.00172876	0.00519685	-0.00301407
															Potra2n10c21952	0.00548224	-0.000910035	0.00655421	-0.0022937	0.00103277	-0.000133077	-0.00528554	0.00323235	-0.00183159
															Potra2n10c21953	0.010433	0.000963355	0.00331319	0.0081357	0.00476042	-0.000413235	0.00389999	0.00887716	0.00122329
															Potra2n10c21954	0.00562003	-0.00601614	0.0118802	0.00901817	-0.000646121	0.00623804	-0.00162636	0.00321407	-0.00387153
															Potra2n10c21955	-0.00945345	0.00259117	0.00463878	0.00960691	0.00326237	0.00229016	-0.00807316	0.00570065	-0.00671384
															Potra2n10c21956	-0.000161832	-0.00727276	-0.00495163	-0.00756303	-0.00663835	-0.00455696	0.000849117	0.00320975	0.00589675
															Potra2n10c21957	-0.0105799	0.00233341	-0.00071846	0.00480561	0.00721328	-0.00443603	-0.00678258	0.00702883	-0.00492524
															Potra2n10c21958	-0.00643728	0.00275039	-0.00124528	0.0163725	0.00646638	-0.000693903	-0.00161093	-0.000969596	-0.00372489
															Potra2n10c21959	-0.000117511	0.011322	0.0102402	-0.00087482	0.00254088	0.00546199	-0.000422309	-0.00170954	0.000831456
															Potra2n10c21963	0.00308407	-0.00960814	0.00208077	-0.00294491	-0.010041	0.00672683	-0.00146932	0.000929465	0.0010391
															Potra2n10c21964	0.01136	-0.00156986	0.00412015	0.00305803	0.00961262	-0.00522748	0.00504317	0.00730286	0.00617044
															Potra2n10c21965	0.00624458	-0.00723255	-0.00246882	0.00461181	-0.00248018	-0.0114192	0.00955885	-0.0170866	0.00539531
															Potra2n10c21966	0.00620121	0.0023225	0.00888648	-0.00823892	-0.00543535	-0.00547969	0.00458327	-0.00646245	-0.00063875
															Potra2n10c21967	0.00331433	-0.000152438	-0.0074154	0.00457473	-0.00231116	-0.00547032	-0.000723162	-0.00253373	-0.00682873
															Potra2n10c21968	0.000216574	0.00937378	-0.00214317	0.00214553	0.00514984	-0.0087457	-0.000937689	-2.36054e-05	-0.00722211
															Potra2n10c21969	0.00516005	0.00146395	-0.0133061	0.00032346	0.00390032	0.00616834	0.00380005	0.00236554	-0.000235074
															Potra2n10c21970	-0.00452672	0.0125304	-0.000677885	0.00771922	0.00501875	-0.0022284	0.00841627	0.00369678	-0.00194141
															Potra2n10c21971	-0.0075854	-0.00593617	-0.00275303	-3.08619e-05	0.00917772	0.00942795	0.00628134	0.00174348	0.00635567
															Potra2n10c21972	-0.00886496	0.00110655	0.000638799	0.0115932	-0.0109531	0.00192824	0.000919615	0.00584378	-0.00481014
															Potra2n10c21973	0.00191771	0.00209838	0.00972024	0.00124171	0.00285046	0.00554639	0.00961104	0.00240702	-0.00348297
															Potra2n10c21974	-0.00229498	0.00132083	0.0175308	-0.00342432	-0.00144023	0.00341724	0.00648537	0.00302218	-0.00533131
															Potra2n10c21975	0.00352241	0.0104355	0.00840115	-0.00303678	0.00506496	0.00681358	0.00335924	-0.00660783	-0.00252996
															Potra2n10c21976	0.00973817	-0.00617926	0.00151733	0.000864202	-0.0103674	0.00830738	-0.000668376	0.00878368	-0.00978008
															Potra2n10c21977	-0.00257998	-0.0086766	-0.00453059	0.00269612	0.00194821	0.00105953	-0.00766904	0.00382814	-0.0116164
															Potra2n10c21978	0.0122861	-0.000545404	-0.00558725	-0.00264603	-0.000565661	-0.000481989	0.00231814	-0.000582017	-0.00568097
															Potra2n10c21979	-0.00181746	0.000143521	0.0083899	0.0158113	0.00946817	0.00486217	-0.000149412	-0.00544511	-0.0014351
															Potra2n10c21981	0.0100605	-0.00169051	0.00648407	-0.00200267	-0.00522934	0.00795169	-0.00333035	-0.0116112	0.0047847
															Potra2n10c21982	-0.00249891	-0.00421621	0.00389262	0.00417567	-0.0167319	-0.00584477	-0.0090016	-0.0149199	-0.00794717
															Potra2n10c21983	-0.000107951	0.00643321	-0.0044862	0.0144863	0.00322589	-0.00910505	-0.00893048	-0.00224145	0.00872135
															Potra2n10c21984	0.0107988	0.00387883	-0.00318021	0.00962116	0.00014036	-0.000704503	-0.00193926	-0.0108489	0.00369547
															Potra2n10c21985	0.00228517	-0.000354386	-0.00234213	-0.00534535	-0.0059336	0.00060182	0.000307067	-0.000510456	-0.0204745
															Potra2n10c21986	0.0115412	0.000339267	-0.00783563	-0.000752451	0.000355644	0.00129634	0.00529259	-0.000744639	0.000315802
															Potra2n10c21990	0.00811923	0.00718324	0.00302183	0.000848407	-0.000883936	0.0104499	-0.00941621	0.00443756	0.00382888
															Potra2n10c21997	0.00439584	-0.0031807	-0.00854045	0.000741451	-0.000131661	-0.00533477	0.00116875	0.00511527	-0.00670271
															Potra2n10c22000	-0.0113623	-3.62706e-05	-0.00283691	-0.00579849	-0.00428014	0.00449823	-0.00963487	0.00606374	0.00478977
															Potra2n10c22003	-0.010647	-0.00400606	0.00184231	0.00582746	0.000531068	0.010474	-0.00289569	0.00586895	-0.00321123
															Potra2n10c22004	0.00999407	-0.000473923	-0.00704993	0.00357444	-0.00110529	0.0102082	-0.00338023	0.00868509	-0.00469358
															Potra2n10c22005	0.00219225	0.00100717	-0.00507542	0.0078522	0.00503954	0.00110396	-0.00117105	-0.000155032	-0.00774087
															Potra2n10c22006	-0.00101037	-0.0121641	-0.000734953	-0.00441091	-0.00744024	1.57766e-06	0.00559544	0.0115095	-0.00190971
															Potra2n10c22007	0.00770508	0.00895685	-0.00652237	-0.00317283	-0.0084799	0.00350423	0.000134635	0.00395391	-0.00555489
															Potra2n10c22008	0.00112066	0.00987528	0.00853161	0.00694515	-0.0028414	-0.0116905	0.00199833	-0.00273766	0.00601074
															Potra2n10c22009	0.00605739	-0.0107305	0.00110104	-0.0117154	0.00188379	-0.000278049	-0.00321037	-0.000129911	0.000584054
															Potra2n10c22011	0.00675757	-0.0030839	0.00203804	0.00458236	-0.00350583	-0.00276966	-0.000185696	0.011795	-0.00885163
															Potra2n10c22013	0.00804379	-0.00526906	0.00325493	0.0034241	-0.0160048	-0.00142899	0.00332905	-0.00775199	-0.00672111
															Potra2n10c22015	-0.0116744	0.00108624	-0.000668202	-0.00161702	0.000740317	0.00608052	0.00780823	-0.00181892	0.0111112
															Potra2n10c22016	-0.00619102	0.00296514	-0.00671127	-0.00615901	0.0117163	0.000424851	0.00854218	-0.00208616	-0.00329122
															Potra2n10c22017	-0.002149	-0.000499556	-0.0050012	-0.00287325	0.00206338	0.00211925	0.000866448	0.00640003	-0.00625606
															Potra2n10c22018	-0.0107872	-0.00199187	-0.000509162	0.00156398	0.00556667	-0.00207642	-0.00881554	0.0103836	0.0103372
															Potra2n10c22020	0.0103896	0.0103695	-0.00336591	-0.000531551	-0.000703465	-0.00342493	-0.00182631	0.00109064	-0.00405918
															Potra2n10c22021	0.00398874	-0.00628342	-0.00569326	0.00204173	-0.00121167	-0.00237411	-0.00044168	-0.00343666	-0.00165042
															Potra2n10c22024	-0.0105556	0.00387535	-0.00601254	-0.00768153	-0.001238	-0.000954531	-0.00319494	-0.00829514	0.00213924
															Potra2n10c22025	-0.00613509	-0.0123863	-0.00419741	-0.000640514	-0.00234032	-0.00619277	0.00116385	-0.00246578	-0.00688052
															Potra2n10c22026	0.00981463	0.0012025	0.00787447	0.00387019	-0.00658729	-0.00189079	0.00477219	0.00795296	0.00122138
															Potra2n10c22027	0.00614265	-0.00141899	0.00873997	0.00680637	0.0042247	0.000685958	-0.00665001	0.00231954	0.00179845
															Potra2n10c22028	0.00456813	-0.00105548	0.00171489	0.0107901	-0.00292189	-0.00410785	-0.00937105	-0.00499251	0.000385987
															Potra2n10c22029	-0.0020982	-0.0028486	0.00426612	0.00418044	-0.0220721	0.00367253	0.00982753	-0.00491815	-0.0066142
															Potra2n10c22030	-0.0100597	-0.00369179	0.00644667	0.0078798	0.00721399	0.00224186	0.00779842	-0.00394467	0.00289781
															Potra2n10c22031	0.00243189	0.00104254	0.00497846	-0.015867	0.00676363	-0.00868018	-0.00502801	-0.0104769	-0.000270994
															Potra2n10c22033	-0.00683546	0.012005	-0.00200985	0.00485033	-0.00168721	-0.00117047	0.00562755	-0.0135108	-0.000269246
															Potra2n10c22034	-0.00751031	0.000193637	0.0084552	0.00967517	8.45523e-05	0.00198587	-0.00703982	-0.00102719	0.00393443
															Potra2n10c22035	-0.000953768	-0.00753995	0.00620981	0.00204525	-0.0127517	-0.0100137	0.0132305	-0.0020296	0.00678373
															Potra2n10c22036	0.0111984	0.00581626	-0.00285036	-0.00473691	-0.00176811	-0.000120465	0.00493041	-0.00499403	-0.00474904
															Potra2n10c22037	0.0113704	-0.00268308	-0.00329339	0.00785514	2.71536e-05	-0.00557787	-0.00255892	0.00498283	-0.0025897
															Potra2n10c22038	0.000107399	-0.0124314	0.00404171	-0.00098175	-0.00530139	-0.0041009	0.00957574	0.00123841	0.00172164
															Potra2n10c22039	-0.0107181	-0.000250553	0.00641725	-0.00115147	-0.00194404	-0.00631199	0.0068608	0.00127183	0.0121657
															Potra2n10c22040	0.00297885	-0.00253336	-0.0110812	-0.00162947	-0.0023108	0.000566669	-0.00177273	-0.00132479	-0.0115817
															Potra2n10c22042	0.00308204	-0.000403656	0.00690694	-0.0110164	-0.00938832	0.00467871	0.0068742	0.00244224	0.0138256
															Potra2n10c22043	-0.00312484	0.00727365	-0.00664684	0.00476381	0.00442385	0.00663039	0.00437086	0.0149102	0.000951868
															Potra2n10c22045	-0.00813473	0.00394451	-0.00183835	0.00122256	0.00319274	0.000592087	-0.00968389	-0.00520557	0.00866187
															Potra2n10c22046	0.00310677	-0.000273139	0.000708898	-0.000970629	0.0037797	-0.00458326	0.00919317	-0.00686516	-0.00166953
															Potra2n10c22048	0.00396843	-0.00145087	-0.00327732	0.00084305	0.00262449	-0.00293773	0.00570195	0.0041483	-0.00821357
															Potra2n10c22049	-0.000490508	0.00260602	0.00489223	0.0150252	-0.0117466	0.000699808	0.00663716	0.0101596	-0.000689748
															Potra2n10c22051	-0.0070555	-0.0123436	-0.00128993	0.000696799	0.00279423	0.000406686	-0.00676338	0.000434311	0.00493511
															Potra2n10c22052	0.000218978	0.00155597	0.00275527	0.0054781	0.00358641	0.00417557	-0.02061	0.00268199	0.0129815
															Potra2n10c22053	0.00824275	0.00251161	0.00878424	-0.00286906	-0.00707187	0.00372493	0.000920475	-0.00774657	0.00917091
															Potra2n10c22056	0.000829979	-0.00119072	0.00152334	0.00598523	-5.19201e-05	0.00791034	0.0133605	0.00211891	0.000978191
															Potra2n10c22057	0.00570556	0.000531782	0.00710527	-0.000984147	-0.00429308	0.0104386	0.00775709	-0.0140926	0.00058451
															Potra2n10c22058	0.00259233	-0.00468946	-0.000970382	-0.0134285	-0.00874118	0.00261296	0.00633937	-0.00585157	-0.00194172
															Potra2n10c22059	-0.0104702	-0.00585612	-0.0011486	0.00639005	0.0079326	-0.00255122	8.52339e-05	0.000841257	-0.000947161
															Potra2n10c22060	0.0122343	-0.00046974	0.00377268	0.00581017	-0.00180385	0.00739028	-0.00160726	0.00240876	0.000547088
															Potra2n10c22062	0.010648	0.00269644	-0.00674821	0.00693003	0.00496602	0.0043069	-0.0008357	0.00566789	-0.00200833
															Potra2n10c22063	2.57967e-05	-0.0067601	-0.00711304	0.00749933	-0.00135831	-0.0133767	0.00354272	0.0188951	-0.00808246
															Potra2n10c22065	-0.00557341	0.00308786	0.00526605	-0.000430142	-0.00349881	0.00766724	0.00815298	0.0142602	-0.00225484
															Potra2n10c22066	0.00157688	-0.00788995	-0.00517405	0.00102713	0.000961174	-0.00222542	0.00374302	0.00493045	-0.000739998
															Potra2n10c22067	0.00103446	-0.000929612	-0.00165041	0.0108677	0.00194987	-0.0215486	-0.00329102	0.00282717	-0.00519734
															Potra2n10c22068	-0.000490784	-0.0122112	0.0084999	0.000723234	-0.0023769	0.00133198	0.00045829	0.000433139	-0.00417795
															Potra2n10c22069	-0.00653312	-0.00799381	-0.00208243	-0.0069843	-0.00348186	0.00522014	0.00688851	0.00643562	0.00761486
															Potra2n10c22070	0.000594803	0.00300323	0.00996585	-0.00360151	0.00544616	-0.0115479	0.00824822	0.00597181	0.00439975
															Potra2n10c22071	-0.00176701	-0.00188195	0.00428316	-0.00317779	-0.000877953	0.000923616	3.97527e-06	-0.00101525	-0.00117524
															Potra2n10c22073	0.00777429	0.00220204	-0.000206441	-0.00500396	-0.0039955	0.011551	0.0110221	0.00510005	-0.000633298
															Potra2n10c22074	0.00664726	-0.00941095	0.00806021	-0.00237463	3.62351e-05	-0.00468222	-0.00170969	0.00980742	-0.00189001
															Potra2n10c22075	0.000526058	0.0100966	0.0102224	-0.00670426	0.00777362	-0.000190895	0.0027551	-0.00139287	-0.00150601
															Potra2n10c22077	0.00978586	-0.00626982	0.00622724	0.00408545	-0.000651459	-0.00803253	0.00240578	0.00226518	0.00348978
															Potra2n10c22078	-0.00784929	0.00128219	-0.00317437	-0.00672238	-0.00448342	0.00500262	0.00971845	0.000582197	-8.6968e-05
															Potra2n10c22079	-0.00219792	0.00660062	-0.00204591	0.0102033	0.00802	0.00410716	0.00225575	-0.00522339	-0.00673714
															Potra2n10c22080	0.000279472	0.00149588	0.00404191	0.00614328	0.00311473	-0.00288908	0.0102478	0.00258389	0.00374391
															Potra2n10c22083	-0.0133287	-0.00255942	-4.61562e-05	0.00231029	0.000910744	-0.0040165	0.00162848	-0.000683054	0.00118044
															Potra2n10c22084	-0.00575739	-0.00161916	-0.00629616	-0.00154659	-0.00754182	0.00204015	-0.00107646	0.013817	-0.0125891
															Potra2n10c22086	0.0111086	0.00521075	-0.0037599	-0.00561146	-0.000692863	0.00172237	0.000736341	0.00266096	0.00540743
															Potra2n10c22087	0.0064342	0.00803505	0.000694944	0.00393037	0.00470054	-0.00230896	0.000891968	0.00629492	-0.00249712
															Potra2n10c22088	-0.0101837	0.000471041	-0.00185246	0.00504583	-0.0126542	0.00271764	-0.00148791	0.00418126	-0.00273884
															Potra2n10c22089	-0.000236515	0.00314055	0.00170061	0.00307969	0.00340153	-0.0017421	-0.00512868	-0.00731463	-0.00738475
															Potra2n10c22090	-0.00806176	-0.00380335	0.00458486	-7.63003e-05	0.0117383	-0.0048724	0.00130706	-0.000444161	0.00067713
															Potra2n10c22091	-0.00652285	0.00528217	0.0010086	-0.00587392	0.00872193	-0.00519021	0.00870729	0.00802701	0.00398452
															Potra2n10c22092	-0.00370208	0.00343953	0.00244173	0.00941684	0.0121131	-0.00772794	-0.0121232	-0.00465486	-0.00627743
															Potra2n10c22093	0.000351391	-0.00302423	0.0138615	-0.00234242	-0.0039254	-0.000871841	-0.00757331	0.00458068	-0.00536937
															Potra2n10c22096	-0.0119255	-0.000236647	-0.000858848	0.00595954	-0.00861052	-0.00414859	0.00260237	-0.000436178	-0.00558945
															Potra2n10c22097	0.00395528	-0.00119147	0.012566	0.00884854	-0.00764577	0.00365531	0.00384801	-0.00203969	-0.00784162
															Potra2n10c22098	-0.00374834	0.000668549	0.00159974	0.00285283	-0.000583798	0.00656256	0.00343797	0.0121568	0.00452707
															Potra2n10c22099	-0.00867097	0.000773571	0.00977128	-0.0075966	-0.00263571	0.000822938	-0.00296764	0.00156353	-0.00396519
															Potra2n10c22100	-0.00180359	0.00352502	0.00757333	-0.00181313	0.00598726	-0.00900534	-0.00971141	-0.012322	0.0129281
															Potra2n10c22101	-0.000823724	-0.00247912	-0.00776755	-0.00232421	0.000695729	0.00227571	-0.00219017	0.00534542	0.00374879
															Potra2n10c22102	0.00872339	0.00263383	0.00815193	0.00171921	-0.0112665	-0.00361016	-0.00447723	-0.00102167	0.00886997
															Potra2n10c22103	-0.00179901	-0.0064154	0.00982088	0.0049123	-0.00921665	-0.00791433	-0.0033926	0.00574723	-0.0089353
															Potra2n10c22104	-0.000106901	-0.00937506	0.014026	-2.67531e-06	-0.00183371	-0.00163284	0.0037488	-0.000982674	-0.00416039
															Potra2n10c22105	-0.000320949	0.00100487	0.00541116	-0.00402469	-0.00685339	-0.00804781	0.0145576	0.00532479	0.0121193
															Potra2n10c22106	0.00207625	0.00911282	-0.00253601	-0.00592959	0.012398	0.00148006	0.00240266	-0.0069513	-0.00949467
															Potra2n10c22108	-0.000482015	0.00170228	0.0033984	-0.00797275	-0.00698735	0.00701859	-0.00331896	-0.0196868	0.0139078
															Potra2n10c22109	0.00951379	-0.00511948	-0.00533869	6.58439e-05	-0.00396993	0.0103293	0.00295699	0.00848161	-0.00131558
															Potra2n10c22110	-0.00587533	-0.00111173	0.00909539	0.00684345	0.000851185	0.00671755	-0.00223454	-0.00516581	0.0149583
															Potra2n10c22111	-0.0062489	-0.0050549	0.00752929	-0.00150764	0.00765006	-0.0083244	-0.00753623	-0.00621058	0.00238832
															Potra2n10c22112	0.00313136	0.00601131	-0.00164703	-0.00230803	0.000948244	0.000175583	-0.00455275	0.00427041	0.00154914
															Potra2n10c22113	-0.00408206	-0.000737669	-0.00530605	0.00355404	0.00488493	-0.00919602	0.0055421	-0.00273195	0.00972485
															Potra2n10c22115	-0.00682844	0.00322654	0.00752226	0.00530647	0.00670391	-0.00336097	0.00142593	0.00861168	0.00177132
															Potra2n10c22116	-0.000576938	0.0058953	-0.00458685	0.0144499	-0.00230835	0.000484982	0.00137745	0.00651303	-0.00218727
															Potra2n10c22117	6.90965e-05	0.00519371	0.00249425	0.00719429	0.00288351	0.00109856	-0.00132651	0.00797943	0.00194984
															Potra2n10c22118	0.00287582	0.00301211	-0.0101421	0.00825813	0.015371	-0.00500351	-0.00581723	-0.00683696	0.000379123
															Potra2n10c22119	0.00875802	-0.00817592	0.000100616	-0.00358261	-0.00571941	-0.0114426	0.00370934	-0.00922317	0.000471927
															Potra2n10c22120	0.00379014	-0.00553332	0.00532824	-0.00228168	-0.0122684	0.00735967	-0.00729019	0.00737066	-0.00410782
															Potra2n10c22122	-0.00984711	-0.00752151	0.000431461	-0.00886147	-0.00661837	-0.00286592	-0.00120062	0.0022167	0.000235342
															Potra2n10c22123	0.00174853	-0.0111421	-0.00965354	0.00303021	-0.000660002	0.00285803	0.000362365	0.00269265	0.000605063
															Potra2n10c22124	-0.00166706	-0.00713454	0.00493955	0.00678802	0.0052457	-0.0129839	0.00194587	-0.0117276	0.00227124
															Potra2n10c22125	-0.00202022	0.00872712	0.00379553	0.0016059	-0.00147901	-0.00520014	-0.0147087	0.00199672	-0.0104024
															Potra2n10c22126	0.000733836	-0.000860534	-0.00595173	-0.00349318	-0.0160627	0.0158089	0.000368164	-4.34752e-05	0.00540617
															Potra2n10c22127	0.00785557	-0.000471969	0.0103242	0.0049454	-0.000982495	0.0074462	-0.00708772	0.00334759	0.00273948
															Potra2n10c22128	-0.00355926	0.00763969	-0.00211156	0.0116515	-0.00212919	-0.00840704	-0.000185815	0.0142106	-0.0024288
															Potra2n10c22129	0.000274681	0.0114187	-0.00127789	-0.00441651	-0.00363361	-0.00350116	-0.010066	-0.0122441	-0.00555085
															Potra2n10c22130	0.00412554	-0.00816898	-0.010657	-0.00147098	0.000745348	-0.00139107	0.000626812	-0.00613714	-0.00848555
															Potra2n10c22131	-0.00822581	0.0013547	0.0130707	-0.000193174	0.000598306	-0.0034161	0.00262524	0.00127224	-0.00356209
															Potra2n10c22133	-0.0114632	-0.00250721	0.000833667	0.00408908	-0.00589963	0.00475646	0.00513659	-0.00153629	0.000888319
															Potra2n10c22134	0.00315999	-0.0056711	0.00905122	-0.000327992	0.0104903	-0.0119828	0.00287773	0.00479808	-0.00170206
															Potra2n10c22135	0.00991143	0.00168229	0.00426395	-0.00356989	0.00441482	0.011658	-0.00431494	-0.00252607	0.00674032
															Potra2n10c22137	0.00796792	0.00137004	0.004483	-0.00742681	-0.00832647	-0.00175731	0.00148561	-0.0168276	0.0056949
															Potra2n10c22140	-0.00707552	0.0057912	0.00285926	-0.00230165	-0.0023854	-0.00255441	0.00437674	0.00712699	5.18895e-05
															Potra2n10c22141	-0.00677897	0.00315078	0.00556136	0.00102999	-0.0121081	-0.00923136	0.00802467	0.000551908	0.00498995
															Potra2n10c22142	0.00157541	-0.000742148	0.00106528	0.00178181	0.00449971	0.00928041	0.00674747	0.00418906	-0.0125036
															Potra2n10c22144	-0.00438106	-0.0042454	0.000369576	0.000513954	0.00622416	0.00590417	-0.00731631	0.000466042	0.00289959
															Potra2n10c22145	-0.0031786	0.00624233	-0.0047662	0.0127756	-0.0115684	-0.00133205	-0.00556787	0.0026212	-0.00745654
															Potra2n10c22146	0.00863785	0.00439708	0.00142563	0.00394347	0.0104103	-0.00153951	0.00564369	0.0023847	-0.000758315
															Potra2n10c22147	-0.00808125	-0.00201066	-0.00558712	-0.00948748	-0.00227321	0.000820739	-0.000951118	0.0073192	0.00350946
															Potra2n10c22148	0.0101934	0.00376001	-0.0011727	0.00974789	0.00111324	0.00398954	-0.00577303	0.00419964	0.000483754
															Potra2n10c22149	-0.00491869	0.00325402	0.00368038	0.000976886	0.00391182	0.00255354	-0.00175781	-0.002486	-0.0108929
															Potra2n10c22150	0.00238892	0.00342854	-0.00622694	0.00246611	-0.000509433	0.00219713	0.00676253	-0.00798431	-0.00505352
															Potra2n10c22151	-0.00327838	-0.00275407	-0.00200443	0.0121463	-0.00297232	0.00988918	-0.00339947	-0.00480596	0.00707506
															Potra2n10c22152	-0.00681547	-0.00711997	-0.00355698	0.0102687	0.00523769	-0.00341774	-0.00193407	-0.00202039	-0.006614
															Potra2n10c22154	0.00944829	-0.00555889	0.00134997	6.36597e-05	-0.00742613	0.00810814	0.00519809	0.00501914	-0.0021346
															Potra2n10c22155	-0.00457098	-0.0047266	-0.00511253	-0.00585278	-0.000347037	0.000677157	0.000925294	0.00437684	-0.00651907
															Potra2n10c22156	-0.0114332	-0.00257487	0.00664564	-0.00216602	-0.00163006	-0.00499197	0.00356656	0.00650451	-0.00222343
															Potra2n10c22157	0.0108298	0.00463771	0.00762741	0.000252618	-0.00101636	-0.00405816	0.000872431	0.00351995	0.001583
															Potra2n10c22158	-0.00894025	0.00311863	-0.00124649	0.0076934	-0.00122729	0.0105047	-0.00659762	0.0030832	0.000723929
															Potra2n10c22159	-0.011281	-0.000183719	0.000839165	-0.00721427	0.00708141	0.00233474	0.000463991	0.00100087	0.00182838
															Potra2n10c22160	-0.00968245	0.00403693	0.0060204	-6.54032e-05	-0.00482822	0.00860181	-0.00419244	1.25538e-06	-0.00139901
															Potra2n10c22161	-0.00149951	0.0063496	0.00188887	-0.00031236	-0.00314845	-0.00461389	-0.00545663	-0.00516525	-0.0150449
															Potra2n10c22162	-0.000686471	0.00296464	-0.00370512	-0.00525518	-0.00533884	-0.00918833	0.0134821	0.00461877	0.00997806
															Potra2n10c22163	-0.00872017	-0.0063156	-0.00147905	0.00199837	-0.00990726	-0.0112121	0.00851148	-0.00996676	0.00402676
															Potra2n10c22166	-0.00869207	0.00133833	-0.00365644	0.00957742	0.00777751	-0.000838899	-0.00176055	-0.00107877	-0.00366009
															Potra2n10c22167	-0.0100991	-0.00343384	-0.000209504	0.00778648	-0.00943799	-0.00309352	-0.000291337	-0.002626	-0.0112853
															Potra2n10c22168	0.00673471	0.00241731	-0.00203517	0.000128643	0.0110781	5.54835e-06	0.000102747	0.0056771	-0.00574422
															Potra2n10c22169	-0.00688457	-0.00361934	0.00498466	0.0115926	-0.000286788	-0.000363333	0.006684	-0.00246781	-0.00842163
															Potra2n10c22170	0.00300847	-0.00677919	0.0019767	0.0157781	-0.00847539	-0.00220332	0.00656271	-0.0014602	-0.00428597
															Potra2n10c22172	-0.00935783	-0.00377172	0.00407457	-0.00297736	0.00198844	-0.0115188	-0.00693468	0.0104881	0.00615794
															Potra2n10c22173	0.00581951	-0.00379725	0.00179217	0.0105258	-4.87103e-05	7.46959e-05	0.00271895	-0.000532955	0.000100324
															Potra2n10c22174	-0.00232328	0.0109576	0.00495651	0.00093661	0.000758789	-0.00272337	0.00469244	-0.00435519	-0.00179593
															Potra2n10c22175	0.0114868	0.00134706	-0.00194094	0.00226597	0.00862877	-0.008099	0.00531782	0.00446773	0.00600613
															Potra2n10c22177	0.00398267	0.00318418	-0.000275472	-0.000591688	0.00655033	-0.00459286	0.00119171	0.00304523	0.00567837
															Potra2n10c22178	-1.05438e-06	-0.00808377	0.00763388	0.00913423	0.00182221	-0.00468212	0.000863352	0.00187525	0.00315847
															Potra2n10c22180	-0.00508741	0.000822484	-0.000944765	0.00248002	-0.0133671	-0.00240383	-0.000875937	-0.010227	0.00503074
															Potra2n10c22181	0.00627415	0.00471005	0.00251793	-0.00409386	-0.0101355	-0.010184	-0.0014969	-0.00111488	-0.000580411
															Potra2n10c22182	0.0071477	-0.00348981	0.00097933	-0.00965741	0.0133745	-0.0038493	0.00370574	0.0020451	-0.00454727
															Potra2n10c22183	-0.00245047	-0.0048081	-0.000459762	0.00376978	0.00149091	-0.00266235	-0.0187888	0.0042295	-0.00483989
															Potra2n10c22185	0.00144578	-0.00584116	-0.000734921	-0.00943316	0.011688	-0.00697283	0.00756215	0.00169847	-0.00735831
															Potra2n10c22187	-0.0105596	0.0015981	-0.00840595	-0.00830712	0.00227557	0.00039619	-0.00119863	-0.00551223	-0.000674286
															Potra2n10c22188	-0.00443938	0.00268103	0.00517947	0.0112978	0.00529022	-0.0121765	0.000631785	0.0113056	-0.00138566
															Potra2n10c22189	0.00733303	-0.00767006	0.00912647	0.00229172	-0.000752231	0.00123037	0.00052534	0.0079226	-0.00125247
															Potra2n10c22190	-0.00934682	-0.00253651	0.00334303	-0.00877075	-0.00239186	0.00407098	0.00446999	0.000248166	-0.00736548
															Potra2n10c22192	0.00796717	-0.00242501	-0.00338185	-0.0120937	0.0010253	-0.00569306	-0.00769192	-0.00623502	-0.00223934
															Potra2n10c22194	-0.00302383	0.000722857	-0.00492318	-0.000184353	0.00386333	0.00295931	0.000443587	0.00769207	-0.0113899
															Potra2n10c22195	0.00100002	-0.0040262	-0.00698966	-0.0115093	-0.00402096	0.00472942	-0.01413	0.00337034	-0.00560899
															Potra2n10c22196	0.00796772	0.00565024	0.00327018	0.00416376	0.000775161	-0.00708091	-0.00227302	-0.00120041	0.00701198
															Potra2n10c22197	0.000824003	0.00279339	-0.00956345	0.00957328	0.000565852	-0.000448366	-0.00611793	0.00515447	-0.000708819
															Potra2n10c22198	-0.00563724	-0.00335326	-0.0027381	0.00101053	-0.00401753	0.00813268	0.00608667	-0.0022572	-0.0156864
															Potra2n10c22199	-0.0092638	-0.000385921	-0.00418709	0.0123239	-0.00259583	-0.00822361	0.00457469	-0.00170937	0.00236193
															Potra2n10c22200	0.000181968	0.00395201	0.00292139	0.00421816	-0.0033889	0.0100171	0.00543708	-0.000919399	-0.00474608
															Potra2n10c22201	-0.00361984	0.00174277	0.000822657	-5.7979e-06	-0.00412496	-0.00278456	0.00864141	0.00159966	-0.0103786
															Potra2n10c22202	-0.003914	-0.00825605	-0.00715622	0.00552707	0.00133662	0.00148124	0.00406753	0.00244768	-0.000550476
															Potra2n10c22203	-0.00766656	0.0063189	-0.00230429	0.00860925	-0.0140495	-0.00291881	0.00446077	-0.00237734	0.00481429
															Potra2n10c22204	0.0116005	0.00261976	0.000618703	-0.00152027	-0.0111591	-0.00224917	-0.00383375	-0.0105412	-0.00586964
															Potra2n10c22207	0.0104907	-0.00195054	0.00344566	-0.00570361	0.00619831	-0.00562895	-0.00529089	0.00476859	0.00305067
															Potra2n10c22208	0.00913671	0.00390489	0.00376547	-0.0050449	-0.00279763	-0.00154061	0.00970602	-5.05338e-05	-0.00184691
															Potra2n10c22209	-0.00848726	0.00278473	0.00730584	0.00809226	-0.0048872	0.00538245	-0.00676374	-0.00188008	-0.00476681
															Potra2n10c22210	0.010388	0.00481789	0.00102962	0.00674649	0.00362313	0.010019	0.000825892	0.00183504	-0.00176114
															Potra2n10c22211	0.00777403	-0.00646608	-0.0078035	-0.00514213	-0.000872144	0.0104979	-0.00356436	0.0014395	-0.00757405
															Potra2n10c22212	0.00109136	0.00346827	-0.00122413	-0.00305972	-0.00875825	-0.00273539	0.0191014	0.0029861	0.000999256
															Potra2n10c22213	0.00490637	-0.00660277	0.0120239	0.00277143	-0.00529642	0.00586651	0.00153602	0.0057332	0.00356156
															Potra2n10c22217	-0.000429436	0.00321419	0.0101191	0.00202145	0.00298464	0.00625341	0.000880774	-0.00594176	-0.00873397
															Potra2n10c22218	-0.00812117	0.00148468	-0.00415265	0.0133024	-0.00230076	0.00452165	0.000583674	0.00493888	-0.00188136
															Potra2n10c22219	-0.00177056	-0.0077407	0.00183506	0.00119124	0.00296566	0.0054646	0.00397718	-0.000669503	-0.0147865
															Potra2n10c22220	-0.00803539	0.0033481	0.00909167	0.00978829	-0.00589706	-0.00204569	0.000674242	-0.00291703	0.0109655
															Potra2n10c22222	-0.00226808	-0.00417145	-0.00289124	0.00132615	0.0115657	0.0164392	0.016041	-9.41309e-06	0.00752694
															Potra2n10c22223	0.00124368	-0.00260058	-0.00437842	0.00745458	-0.0182248	0.014042	-0.00405956	-0.00271918	-0.00677752
															Potra2n10c22224	-0.00728595	-0.0069174	-0.00594929	0.00423992	0.000438614	0.00829665	0.00546373	-0.00755026	0.00645625
															Potra2n10c22225	0.00278562	-0.00104164	-0.00360773	0.0107111	0.00703146	0.00441297	-0.00633173	0.0146659	-0.00188783
															Potra2n10c22226	-0.00425634	-0.00142697	-0.00219617	-0.00223233	-0.00544212	0.00510574	0.00404499	0.00243882	-0.0187022
															Potra2n10c22227	-0.000329457	-0.00826381	-0.000293051	0.0106506	-0.00919417	-0.00603805	-0.00447424	0.00287248	-0.00868452
															Potra2n10c22229	-0.00152022	0.000790104	-0.00390696	-0.000738042	-0.00146478	0.0114142	0.00223277	0.00483191	-0.015267
															Potra2n10c22231	0.00449573	0.0131999	-0.00307478	-0.00442327	0.00373834	-0.00300868	0.00218771	-0.00471784	-0.0020035
															Potra2n10c22233	0.00995636	-0.00491852	-0.00471985	-0.000935513	-0.00121917	0.0138214	-0.00457531	0.00309017	0.000658135
															Potra2n10c22234	-0.00462434	0.0116581	0.00207889	0.00682678	-0.00700437	-0.00966464	0.00426479	0.00132854	-0.000373047
															Potra2n10c22235	0.00062464	0.00204777	-0.0077941	0.0057717	-0.0190876	-0.00407946	0.000543135	-0.00550315	0.0139164
															Potra2n10c22236	0.00345134	-0.010651	0.00991178	-0.00174532	0.0048691	0.00140876	0.00236523	-0.0092373	0.00186878
															Potra2n10c22237	-0.0038707	-0.00809081	-0.00923874	-0.0100343	0.00246983	-0.00527656	0.00143271	-0.0108874	0.00167172
															Potra2n10c22240	0.0106331	-0.00606501	-0.000426736	0.0039317	8.57731e-05	0.000960778	0.00944064	-0.00560166	0.00323799
															Potra2n10c22242	-0.00922607	-0.00998801	-0.00301089	-0.00253689	0.000301243	0.00249585	0.00148971	-0.00717506	-0.00388442
															Potra2n10c22243	0.00137826	-0.00411104	0.00588945	-0.00258882	-0.000150314	0.000230062	-0.00267341	0.00659041	-0.00658446
															Potra2n10c22245	-0.0091827	-7.71564e-05	0.0113901	-0.00227047	-0.00393112	-0.00601541	0.00351416	0.00158346	-0.00076208
															Potra2n10c22246	0.00214433	-0.00268902	0.00191954	-0.00382934	0.00362285	0.00240846	-0.00526035	0.00297922	-0.0142344
															Potra2n10c22247	-0.00290639	0.00910874	0.00273774	-0.00176993	-0.00169564	0.00220093	0.00565367	0.00451657	-0.0071586
															Potra2n10c22248	0.00158846	-0.00580411	6.80711e-05	-0.00436226	0.000537593	0.0168349	-0.000535841	0.00131628	-0.00315791
															Potra2n10c22249	0.00632416	0.00200228	-0.00974764	-0.0043293	0.00435285	0.0110487	0.00440475	0.00134057	-0.00130107
															Potra2n10c22250	0.00312095	0.00725162	-0.00844282	-0.00572284	0.00325099	0.00305331	0.00184893	-6.39752e-05	-0.00947924
															Potra2n10c22252	0.0030868	-0.0140256	-0.00419138	0.00732945	-0.00258905	0.00137845	-0.00262034	0.000622038	0.00219462
															Potra2n10c22253	0.00681097	0.0045965	0.00441496	-0.00204949	-0.0142797	-0.00652516	0.000975313	-0.00570919	-0.00804524
															Potra2n10c22254	0.00960582	-0.00372108	0.00353396	0.0116108	-0.00801554	0.00113109	-0.00259338	0.00472202	0.00438133
															Potra2n10c22255	0.0121115	0.00464428	-0.00114736	0.00728099	-0.000817989	0.00316091	-0.00286708	0.00293325	-0.00466518
															Potra2n10c22256	-0.00273002	0.00018828	-0.000273368	0.000379075	-0.00972055	-0.00370156	-0.00692098	-0.00406747	-0.0043429
															Potra2n10c22257	0.00194282	0.0060083	0.0148621	-0.00181094	-0.00230888	0.000778771	0.000897088	0.00844071	3.27106e-05
															Potra2n10c22258	0.00914917	0.00588168	0.00440327	-0.00756166	-0.00263418	0.00384283	-0.00262728	0.00412782	-0.00113721
															Potra2n10c22259	0.0113015	-0.000892183	0.00120673	-0.00525349	-0.00831056	0.00504514	-0.00830534	-0.00505103	-0.000946379
															Potra2n10c22260	0.00509068	0.00627101	0.000412597	0.000695072	-0.018044	0.0110011	0.00530237	-0.011094	0.00790035
															Potra2n10c22264	-0.00266278	-0.00311783	-0.00188722	-0.00463787	-0.000626385	-0.00103518	-0.00460654	-0.0017295	-0.0126702
															Potra2n10c22266	0.00388665	0.00453884	0.00445786	-0.0013944	0.00382733	0.00425066	-0.00460271	-0.000820843	0.00955858
															Potra2n10c22267	-0.00800427	0.00320904	-0.00286967	0.0067145	-0.00897811	-0.0103053	-0.00809177	0.00606537	-0.00662065
															Potra2n10c22268	0.00544415	0.00754926	-0.00336057	-0.0122219	7.80525e-06	-0.0088134	-0.00122815	-1.64981e-05	-0.00877407
															Potra2n10c22269	0.00416585	0.0116272	-0.00183929	0.0104621	-0.00231011	0.00387104	0.00421685	0.00151908	-0.00317669
															Potra2n10c22270	-0.00381053	0.00249664	-0.0114957	-0.00178443	0.0111165	0.00477592	0.00110991	-0.0032195	0.00502617
															Potra2n10c22271	0.00074058	0.00461748	0.00454132	-0.00303414	0.0104669	0.0087666	-0.0086041	-0.00585132	0.0053105
															Potra2n10c22272	-0.00210346	-0.00121776	0.00999197	-0.0114711	0.00223563	0.00264614	0.00213826	0.00263869	0.010781
															Potra2n10c22273	0.00173279	-0.0152053	-0.00319624	-0.00140597	-0.00342785	-0.00495745	-0.00229925	-0.00483105	0.000991299
															Potra2n10c22278	0.0066137	-0.00384542	-0.00574802	-0.00396129	0.00249128	-0.00782921	-0.00137475	-0.00888758	-0.00872335
															Potra2n10c22279	0.00929824	-0.00945634	0.0038694	0.00118117	-0.00326974	0.00445118	-0.002944	-0.00248685	0.0010454
															Potra2n10c22280	-0.00105277	-0.00155709	-0.0166393	0.00290793	-0.00455788	0.0016455	-0.00582533	-0.000397503	0.0037969
															Potra2n10c22281	-0.00144158	0.00852141	0.00711889	-0.00607177	-0.00127998	0.00814142	0.00238674	-0.00174794	-0.00138192
															Potra2n10c22282	0.00415333	-0.00512483	-0.00979411	-0.00252784	-0.000934706	0.0123955	0.00276959	0.00150303	-0.00526255
															Potra2n10c22283	0.00209526	-0.00786244	-0.0140915	-0.00162386	-0.00478668	0.00282421	0.00258285	-0.00235969	-0.00201894
															Potra2n10c22285	0.001531	-0.003068	-0.00341581	-0.00688505	0.00294267	0.00876321	0.00244611	0.00435473	-0.00421388
															Potra2n10c22286	0.00323146	-0.0118795	-0.00732249	-0.000987346	-0.00356462	0.00403831	-0.00386294	-0.00182691	-0.00430857
															Potra2n10c22287	0.00655123	-0.00550631	-0.0110616	-0.00281317	0.00393855	0.00629332	0.00333199	-0.00219482	-0.00362542
															Potra2n10c22289	0.00562389	-0.00636791	0.00620271	-0.000827336	0.00263059	0.00405945	-0.00717449	0.00115345	0.00702324
															Potra2n10c22290	-0.0116774	0.00115453	-0.00222633	0.00124815	0.00336491	0.00210731	-0.00904369	0.00604621	-0.00250574
															Potra2n10c22291	-0.00513752	0.0123719	-0.00818219	-0.00469185	0.0018282	-0.000570375	-0.00142395	-0.00137419	-0.00370287
															Potra2n10c22296	-0.0111062	0.000510354	-0.00258521	0.00939866	-0.00400304	-0.00184747	0.00274832	-0.000219284	0.00892687
															Potra2n10c22298	0.00207175	0.00443411	0.01587	-0.00332431	0.00113411	-0.00410766	0.00239531	-0.00412438	0.00248968
															Potra2n10c22299	0.00281096	-0.00493432	0.0144519	0.00147952	-0.00483346	0.00270238	0.00267894	-0.00180745	0.00495518
															Potra2n10c22301	0.00112254	-0.00690393	0.00178256	-0.00424332	-0.0103327	0.0131771	0.0146283	-0.00455435	0.00132084
															Potra2n10c22303	0.00610426	0.0040522	-0.00673757	-0.0103748	-0.00456131	-0.0011418	-0.00899184	-0.00240131	0.00431813
															Potra2n10c22304	0.000126657	0.00231946	0.00821732	0.00210357	-0.00251348	-0.00475045	0.00876667	0.00224453	-0.00675336
															Potra2n10c22305	0.00754672	0.00355404	-0.00237776	-0.00550474	-0.00748232	-0.00458451	-0.00992676	0.00395379	0.00396502
															Potra2n10c22306	0.00352074	0.00951151	0.00493179	0.00857782	0.00778736	-0.00193478	0.00466964	-0.00588989	-0.00901475
															Potra2n10c22307	0.010013	-0.00452695	0.00766413	0.00261419	0.00725435	-0.00538457	0.000728632	0.00665131	0.00119143
															Potra2n10c22309	0.000333162	0.00847091	-0.00530261	0.013252	0.00114713	0.00459725	0.00357097	0.00363226	-0.00596749
															Potra2n10c22310	0.00452232	0.00110194	0.00831856	-0.000169014	0.00335086	0.0111391	0.00089847	-0.00299035	-0.00717014
															Potra2n10c22312	0.00243589	0.00718375	0.0145902	0.000357606	0.000779122	0.0019572	0.00103894	-0.000153245	0.0057703
															Potra2n10c22313	-0.00300694	0.00503415	0.00292364	0.00585251	0.00262406	0.00122378	0.00456579	-0.00973422	-0.00937955
															Potra2n10c22315	-0.00525354	-0.00593735	0.00312066	0.00777904	0.0149742	-0.00255281	-0.00958869	0.00173444	0.00771748
															Potra2n10c22316	0.00229859	0.0122217	-0.00705279	-0.00675047	0.00636873	-0.00554212	0.00617452	-0.00528705	0.00126731
															Potra2n10c22317	0.00291346	0.00797382	0.0034391	-0.00345665	0.00552693	-0.0165037	-0.000788561	-0.0140627	-0.00292178
															Potra2n10c22318	-0.00378543	-0.00115812	0.00225839	0.00434773	-0.00102457	0.00168729	0.00379623	0.00866792	0.00822742
															Potra2n10c22320	-0.00190459	0.00794124	0.00440877	-2.41618e-05	0.0118484	0.00223463	0.000655497	-0.013542	-0.00505894
															Potra2n10c22321	0.00982715	0.0071999	0.00142446	0.00327878	0.00287871	0.00210083	-0.00481727	-0.00143878	-0.000796883
															Potra2n10c22322	-0.0113258	-0.00725983	0.00283637	-0.00519948	-0.00131438	-0.00104916	0.00296363	0.00235868	-0.00353858
															Potra2n10c22323	-1.67756e-06	-0.00212635	0.00157837	0.000210689	0.00483579	0.0122179	0.0085388	0.00674477	-0.0058197
															Potra2n10c22324	0.00418243	-0.00309498	0.00776915	-0.00425696	0.013922	0.000427804	0.00540216	4.9519e-06	0.00619907
															Potra2n10c22325	0.00981832	-0.00125775	-0.000579087	0.00480772	-0.0127811	-0.00173371	0.00265774	-0.00295233	0.00561884
															Potra2n10c22327	-0.00713943	-0.00133668	-0.000265454	-0.00722485	0.00351023	-0.00374953	0.00350432	0.004166	-0.0119113
															Potra2n10c22328	0.00313501	0.0110288	0.00496205	0.00129175	0.000846139	0.00255054	0.000733706	-0.0150837	0.00160354
															Potra2n10c22330	0.00796682	0.00440236	0.00467142	-0.00585246	-0.00660205	-0.00436274	0.0040232	0.0118622	0.00567032
															Potra2n10c22331	0.0121586	-0.00133253	0.000229984	-0.00162951	-0.0032828	-0.000692429	-0.000852007	-0.00142886	0.00408174
															Potra2n10c22333	-0.00588945	-0.0110954	0.0080255	-0.003219	-0.00289237	-0.00222608	0.00133874	0.00673724	-0.00128984
															Potra2n10c22334	-0.00277821	0.0040634	-0.00504678	0.0131412	0.00860264	-0.0167731	-0.000289096	-0.000652479	-0.000716209
															Potra2n10c22335	0.00798012	0.00100382	0.00033882	0.0149639	0.00166239	-0.000827728	-0.000140656	-0.00855285	0.00390122
															Potra2n10c22336	0.0104056	-0.00074298	-0.00403621	-0.00992748	-0.00410923	0.00130279	-0.00295973	-0.000157019	0.00519164
															Potra2n10c22337	0.00736537	0.00522606	0.00733098	0.00138954	-0.000700872	-0.00192919	-0.00137134	0.000736554	-0.008129
															Potra2n10c22338	0.00112578	0.00774725	-0.00102786	-0.00684051	0.0039626	-0.00241099	0.00428685	-0.00343579	-0.00614406
															Potra2n10c22339	-0.00946439	0.00183775	-0.00121845	0.00680078	-0.0084114	-0.00890183	0.00871647	-0.00440277	0.0128495
															Potra2n10c22340	-0.00837812	-0.000842799	-0.00135325	-0.0017515	0.00732092	-0.00724413	0.0118293	-0.000142493	0.0140807
															Potra2n10c22342	0.0104021	-0.00097124	-0.000224235	-0.00314359	-0.00477648	-0.0055084	-0.00131885	-0.011668	0.0062241
															Potra2n10c22344	0.00787026	-0.00615348	0.0075968	0.000815116	-0.00110272	0.00326211	-0.0108282	-0.00199245	0.00355979
															Potra2n10c22345	-0.00921371	0.00453524	-0.00376717	0.00868314	-0.00783656	-0.00696479	0.00609054	0.000803643	0.0102226
															Potra2n10c22346	-0.000940519	0.00338803	0.00779607	0.0060544	-0.0126612	-0.0113952	-0.00278508	-0.0118648	-0.00333671
															Potra2n10c22351	0.00832184	-0.00106811	-0.00658273	-0.00152202	0.00261395	-0.000631918	-0.00049179	0.00915527	-0.00564934
															Potra2n10c22352	0.00488852	-0.00145474	0.00761829	-0.00824893	-0.000438617	-0.000232404	0.000429202	-0.00745781	-0.00383391
															Potra2n10c22355	-0.00386762	-0.00716243	0.00825856	0.00344035	0.00301777	-0.000278623	-0.00833736	-0.00170037	0.00446628
															Potra2n10c22356	-0.011821	0.00316896	-0.00504411	0.00145651	-0.0066538	-0.00199829	0.00124392	-0.0073274	-0.00178215
															Potra2n10c22358	-0.00239973	0.000817546	-0.00172819	-0.00668096	0.00964625	0.00621321	-0.0156177	0.0175163	0.0124999
															Potra2n10c22360	-0.00160287	-0.00470031	0.0148178	0.000974368	-0.00283371	0.00046008	0.00151246	0.00123213	-7.08333e-06
															Potra2n10c22363	-0.0015007	2.38048e-05	0.00470181	-0.000422022	-0.00220204	0.00800712	0.00858183	-0.00416823	-0.0121681
															Potra2n10c22364	0.0106727	-0.00559141	-0.00339478	0.00884381	-0.00641787	-0.00266634	-0.00217532	0.00457645	-0.00185021
															Potra2n10c22365	0.00337932	0.00739677	-0.00153168	-0.00355815	-0.00634941	0.000283145	0.00536162	0.000377589	0.00466904
															Potra2n1106s36971	-0.00837656	-0.00391946	0.00464046	-0.0048152	-0.000604606	0.00285104	0.00393339	0.000901101	-0.0057593
															Potra2n1113s36972	-0.000560552	-0.004078	-0.00598697	0.00375261	-0.00460881	0.00826274	0.00479829	-6.85264e-05	-0.00672213
															Potra2n1116s36973	0.00067034	-0.00816634	-0.0109228	-0.00247859	0.00853045	-0.00302782	0.00563805	-0.00309617	-0.0029322
															Potra2n1116s36974	-0.000859201	0.00227053	-0.00194635	-0.00048632	0.00121099	0.00329533	0.0110397	0.00609603	-0.0129958
															Potra2n1118s36975	0.00628442	-0.000343931	0.0015674	0.00252637	0.0040919	0.00600852	-0.000858794	0.00402748	-0.00146604
															Potra2n1130s36977	-0.00360696	0.00382379	0.00658116	-0.00140638	-0.00260199	0.00503141	0.0160269	0.00636499	-0.00196269
															Potra2n1136s36978	-0.00525422	-0.00205118	0.00118017	0.000759947	-0.00164053	0.00329569	0.00424032	-0.0105137	-0.00404983
															Potra2n114s34558	-0.00102057	0.00409856	-0.00966746	-0.0085234	-0.00494782	0.00358154	-0.0105379	0.00286599	0.00722875
															Potra2n114s34559	0.00546903	-0.00126375	0.00456485	0.00649022	-0.0044716	-0.00278169	0.00589075	-0.013727	0.00329177
															Potra2n114s34560	-0.000674977	-0.0013485	-0.000124708	-0.000487329	0.00471995	0.00291245	0.00392755	-0.00475476	0.000384773
															Potra2n114s34561	0.00752688	-0.0064943	-0.0039883	0.0118475	0.00244034	-0.00821589	-0.00512899	-0.00457085	0.00140883
															Potra2n114s34562	0.0012395	-0.00997441	-0.00942159	-0.00576179	-0.00408988	-0.00300838	-0.00372767	0.00612781	-0.00896178
															Potra2n114s34565	-0.000518553	-0.00240786	0.0163157	-0.00163097	0.00599045	0.00371415	-0.00138484	-0.000864269	-0.00218339
															Potra2n114s34566	-0.000470487	-0.00434592	0.0151907	0.000556715	-0.000253547	0.00341362	0.00156667	0.00279709	0.0056419
															Potra2n114s34567	-0.00161209	0.0119896	0.00876746	-0.0024726	0.00839859	-0.00316832	0.000129994	-0.00262661	0.000301612
															Potra2n114s34570	-0.00190509	-0.007861	-0.00222074	-0.00898092	-0.00695156	0.00694072	-0.0093646	-0.0038977	0.00734022
															Potra2n114s34571	-0.00169545	0.000322001	-0.0020093	-0.00493952	0.00633186	0.00884932	0.000672078	-0.00601817	0.0111259
															Potra2n114s34572	0.00203766	-0.00667437	0.00719975	-0.0121136	0.0070722	0.00173588	-0.00243984	-0.00619312	0.00297707
															Potra2n114s34573	-0.00475326	-0.00102639	-0.000709827	0.00052593	0.00178779	0.0157412	-0.0117886	0.0104797	0.00997315
															Potra2n114s34574	0.00820131	0.00344098	-0.00508016	6.26392e-05	0.00216193	-0.0123271	0.00764707	0.0066192	-0.00889411
															Potra2n114s34576	0.0099206	0.00187962	0.00432558	-0.00140742	-0.00992337	-0.000496365	0.00440721	-0.00488931	-0.00573444
															Potra2n114s34577	0.00257161	-0.00668782	-0.000598279	-0.0034327	-0.00639838	0.00329408	0.003079	0.00116274	-0.00636493
															Potra2n114s34582	0.00316997	-0.0089027	-0.0118795	-0.00154357	0.00195943	0.00152382	0.000906579	-0.00065956	-0.00303362
															Potra2n114s34584	0.00244921	-0.00132004	0.00536954	-0.00666924	-0.00234921	0.00792489	0.00288176	0.00491946	-0.000945303
															Potra2n1164s36980	-0.000797601	-0.0115839	-0.00542153	0.00183034	-0.0013044	0.00122245	0.00372579	0.00228832	-0.00113224
															Potra2n1185s36982	0.00354856	-0.00541423	0.0103177	-0.0010711	0.000262433	0.00643385	0.00205776	0.00238166	-0.000603909
															Potra2n1187s36983	0.000911521	-0.00170402	0.00870897	0.00262833	0.00272277	0.00487462	0.00943209	0.00111724	-0.00827278
															Potra2n1190s36985	-0.00232551	0.00624181	-0.00156727	0.0117632	-0.014583	-0.00114017	0.0028626	-0.00941375	0.0132414
															Potra2n1199s36987	-0.00430294	0.00478884	0.0043455	0.00340487	-0.00529498	0.008478	0.00893975	0.00466298	-0.00551066
															Potra2n11c22367	-0.00562352	-0.00449233	0.00690007	-0.00363645	0.00981393	0.000134377	-0.0154929	0.00384341	0.007591
															Potra2n11c22368	-0.00312907	0.00275038	0.00777809	-0.00526325	0.00093269	0.00457212	0.00386396	0.00446639	-0.00814863
															Potra2n11c22369	-0.00659093	0.0105296	0.00224648	-0.0046795	0.00244017	-0.00263532	-0.00142365	0.0039085	-0.00615246
															Potra2n11c22370	-0.00600147	-0.00201642	-0.00283079	0.0164294	-0.00072346	-0.00250627	-0.00237135	-0.00047172	-0.00214477
															Potra2n11c22374	-0.00623519	0.00205846	0.0115702	-0.00102938	-0.00633407	0.00332963	0.00243719	0.000931435	-0.00693472
															Potra2n11c22375	-0.00223486	0.012945	-0.00171294	0.00136239	0.00412606	0.00316226	0.00109224	-0.00505125	-0.00486011
															Potra2n11c22376	-0.00170702	0.00318886	-0.00709277	0.00293393	-0.00257844	0.00212623	-0.00104849	-0.00732585	-0.0150636
															Potra2n11c22377	-0.0098149	0.00379477	-0.00290856	0.0106884	-0.00376898	-0.000822576	-0.00802781	4.2847e-05	-0.00763103
															Potra2n11c22378	-0.00179578	0.00147258	0.000162366	0.0167408	-0.00326193	-0.00465856	-0.00431532	-0.00282946	0.00613459
															Potra2n11c22380	0.0128409	3.12042e-05	0.000908507	-0.000616647	0.00466573	-0.00318031	0.00329315	-0.00529962	-0.00864941
															Potra2n11c22381	0.000188397	-0.00558303	0.00129837	-0.0148246	-0.00660993	-0.00682278	0.00126386	0.00384686	-0.000622453
															Potra2n11c22382	-0.00212706	0.000232177	-0.00439408	0.00236448	-0.00121633	0.00682963	0.00069594	-0.00944087	-0.00800751
															Potra2n11c22383	-0.0102865	0.00115597	0.00404363	0.00852642	-0.00487827	-0.000183797	0.0098011	0.00451607	0.0076045
															Potra2n11c22384	0.00637781	-0.00698798	0.00712095	0.00592908	0.00831927	0.0114111	-0.00509078	-0.000608554	-0.000906953
															Potra2n11c22386	-0.00534498	-0.00908806	0.00906171	0.00357977	-0.0017678	-0.0112419	-0.00164974	-0.0038544	-0.00174674
															Potra2n11c22389	0.0058934	0.00563718	0.00653743	0.00963575	-0.00668664	0.00805676	-0.00423253	-0.00565649	0.00894216
															Potra2n11c22391	-0.00158277	-0.00642887	0.00966219	-0.000187569	-0.00235103	-0.00309432	0.00249385	-0.00692347	0.00463672
															Potra2n11c22392	0.00373014	-0.0127142	-0.00388683	-0.000950627	-0.00477398	0.00520578	0.00618271	-0.00146105	-0.00132816
															Potra2n11c22393	0.00937965	0.00490996	0.00441985	-0.00186274	-0.005546	0.00131046	0.00533489	-0.00604479	-0.00320866
															Potra2n11c22394	-0.0116814	0.000443617	0.00120421	0.00295209	0.00453987	-0.00168433	-0.00453158	0.00198343	0.00762417
															Potra2n11c22395	-0.00382335	0.00544952	0.000651848	0.00786609	0.000897053	0.00128046	0.00638737	-0.000958352	-0.00451772
															Potra2n11c22396	-0.00147632	-0.00893693	0.00950594	-0.00210209	-0.00473422	-0.00359745	0.00682416	-0.00260825	0.0135745
															Potra2n11c22397	-0.00873832	0.00233917	0.00739752	-0.00516817	-0.00407601	-0.00362374	-0.0040488	-0.00329679	-0.00485605
															Potra2n11c22400	0.00359361	0.00247671	0.0102009	0.00875035	-0.00437768	0.000475491	-0.00431553	-0.00260182	-0.000660118
															Potra2n11c22401	-0.00724474	2.29416e-05	0.00277332	0.0036083	0.0140518	-0.00691505	-0.00706506	0.00289975	-0.00704975
															Potra2n11c22402	-0.00185959	-0.000180278	0.00299973	-0.00654632	0.00547085	0.00930689	0.00839143	-0.0022287	-0.00561879
															Potra2n11c22403	-0.0107574	0.000873921	0.000464763	-0.00669456	0.00205262	-0.0042545	0.0114912	0.0030441	0.00866583
															Potra2n11c22404	0.00100486	-0.00506279	-0.00439834	-0.00329815	0.0129409	-0.00907203	-0.00180688	0.00909016	0.0129899
															Potra2n11c22405	0.00637293	0.00371415	0.00688338	0.00794527	-0.01291	0.00748756	0.00644994	0.00759338	0.00126161
															Potra2n11c22406	0.00268481	0.00744448	0.00503549	0.00553283	-0.0194003	0.00247605	0.00242292	0.00296515	0.00673087
															Potra2n11c22407	0.00165923	-0.00786134	-0.00613053	-0.00295411	0.00174855	0.000765242	-0.00204287	0.000853113	-0.00524591
															Potra2n11c22408	-0.00138883	-0.00582271	-0.00103521	-0.000509236	0.00111972	0.00212882	0.00354995	0.00153785	-0.0110823
															Potra2n11c22409	0.00310913	-0.0124654	-0.00796552	0.00659905	0.000886677	0.00512013	0.000220054	0.0038636	-0.00249839
															Potra2n11c22411	0.00876855	-0.00408639	0.00812101	0.00446026	0.00290848	-0.000513021	0.000915986	0.0126357	0.00366965
															Potra2n11c22412	-0.00275077	0.00506528	0.00637592	0.0026856	0.00732592	-0.000412442	0.00214476	0.00586347	-0.00470174
															Potra2n11c22413	0.000783123	-0.000506421	0.000793585	0.00936085	-0.00451253	0.00561175	0.0127063	0.00804431	-0.00830629
															Potra2n11c22415	0.0110283	0.00670619	0.0031512	0.00446553	0.00283301	-0.00175831	-0.000138988	0.00930075	-0.00144119
															Potra2n11c22416	-0.00226479	-0.011906	0.00217286	-0.00848839	-0.0027965	0.00567899	-0.000780907	-0.00518432	-0.00576163
															Potra2n11c22417	0.0054402	-0.0013725	0.00624699	-0.000788395	0.00307513	-0.00128826	0.00101045	-0.00277929	-0.0130054
															Potra2n11c22419	-0.0101834	-0.000593875	-0.00101108	-0.00615749	0.00909152	0.00296365	-0.0001097	-0.00690361	0.00793712
															Potra2n11c22420	-0.00974382	-0.00373641	-0.00815437	0.0062012	-0.00569907	-0.00154391	-0.00397453	0.00412924	-0.00369148
															Potra2n11c22422	0.0068618	-0.000224077	-0.0107933	-0.000783185	-0.0034094	0.00430416	0.00701161	-0.00304139	0.0148121
															Potra2n11c22424	0.00104276	-0.00922003	0.00649924	-0.00475086	0.0101902	-0.00889665	0.00343178	0.0176057	0.00717072
															Potra2n11c22426	0.00363724	0.0120087	-0.00047257	0.00466556	0.00402625	0.00201497	-0.0100497	0.00107054	-0.00522771
															Potra2n11c22427	-0.00201322	0.00842457	0.00489732	0.00333883	-0.0107126	-0.00737973	-0.00291904	0.000222987	-0.00665709
															Potra2n11c22428	-0.00372513	-0.00196933	-0.00194273	-0.00301813	-0.00216122	0.00289636	-0.00567446	-0.00218797	-0.0138827
															Potra2n11c22429	0.0076937	-0.00895216	-0.0102544	0.00281631	-0.00625149	0.00157161	6.56126e-05	0.00252531	0.000167719
															Potra2n11c22431	-0.00836535	-0.00184124	0.00200634	-0.00279179	-0.0022012	0.000374607	0.00348237	-0.00341017	0.0015922
															Potra2n11c22432	-0.00477746	-0.00453492	0.000878657	-0.00226363	-0.00517228	0.0043881	-0.00250499	0.00272748	-0.00274781
															Potra2n11c22435	0.00646544	0.00757054	-0.0077969	-0.00699005	-0.00443106	0.00902903	0.000491286	-0.00812296	0.00127964
															Potra2n11c22437	0.00544474	0.00323276	0.000644528	-0.0118351	-0.00616091	0.00253808	-0.0136284	-0.000839591	0.00665148
															Potra2n11c22439	0.00382658	-5.08221e-05	0.00348863	-0.00284622	0.000253238	0.00417776	-0.000160384	0.00020906	0.000264464
															Potra2n11c22440	0.001732	0.00206959	0.00089082	-0.00191116	-0.0008344	0.00411898	0.00713892	0.0014791	-0.00772395
															Potra2n11c22441	0.00469556	-0.000344771	-0.00782946	0.000254084	-0.0185514	-0.00460226	-0.00972543	0.00138397	-0.00959236
															Potra2n11c22448	-0.00562134	0.000108635	-0.00184963	-0.00447447	0.000535781	-0.000187772	0.000291968	0.00498534	-0.00589086
															Potra2n11c22450	-0.00139387	0.00233021	-0.00752966	0.00235423	-0.00274195	0.00732767	0.00652492	0.00608745	0.00389261
															Potra2n11c22453	0.00109185	0.00351314	0.00269467	0.00343951	-0.000528741	0.0110808	0.00621225	0.0057656	-0.000273574
															Potra2n11c22454	-0.0122325	-0.000661186	0.00156706	-0.0048616	-0.0046074	0.000468473	0.00196838	-0.00375874	0.000659306
															Potra2n11c22455	-0.00233988	0.00141071	0.00185718	-0.00156641	-0.00593323	0.00876413	0.0127696	-0.00812878	-0.00432293
															Potra2n11c22459	0.0101166	-0.00547277	-0.00192877	-0.00404343	-0.00117644	-0.0125025	-0.000360734	0.0040166	0.000550081
															Potra2n11c22460	0.0023961	-0.00803902	-0.00297022	0.00349849	0.000356642	-0.00173607	0.000564551	-0.00804029	-0.00613635
															Potra2n11c22461	0.00681237	-0.0105797	0.0072705	-0.000438011	-0.000830797	0.00764748	0.0058895	-0.00102712	0.00411385
															Potra2n11c22462	-0.00194947	-0.00433084	-0.0152385	0.00225777	0.00356137	0.000398379	-0.00152785	-0.00569639	-0.00276067
															Potra2n11c22463	-0.0105131	-0.00256049	-0.008166	0.00357817	0.00113529	0.00356963	-0.00283311	0.00393436	0.00400535
															Potra2n11c22464	-0.00420295	0.00287107	0.00627146	-0.00492193	0.00106787	0.00401963	0.00732134	0.00436773	-0.00201779
															Potra2n11c22466	0.00240562	0.00379251	-0.0080428	-0.00334063	-0.00525514	-0.00790905	0.0111311	-0.00955262	0.00949369
															Potra2n11c22467	0.00128676	0.00400015	-0.00439602	0.00308817	-0.0199967	0.00747767	0.00086012	0.00206284	0.00942278
															Potra2n11c22468	0.00270468	-0.000239512	0.00254321	-0.000621694	-0.011337	0.00580128	0.00333583	0.00620443	0.00629627
															Potra2n11c22469	-0.0120882	-0.00342773	0.00223811	-0.00440321	-0.00450817	-0.00584132	0.000837653	-0.000423465	-0.00574043
															Potra2n11c22470	-0.0043077	0.00129212	-0.00028476	0.00489092	-0.00289344	0.0100012	0.0123436	0.0072789	-0.0108399
															Potra2n11c22471	0.00604074	-0.00976252	0.00857134	0.00109117	0.00717091	0.00382549	0.00164022	-0.00246572	0.000203007
															Potra2n11c22472	0.00877437	0.00297469	-0.00339943	-0.0132766	-0.000320708	-0.00367748	-0.00695478	-0.000778744	0.00177668
															Potra2n11c22474	0.0070257	0.00646575	-0.00582435	-0.00447307	-0.00531552	-0.0110261	0.00617329	-0.00252325	-0.00832426
															Potra2n11c22475	-0.00816466	0.0107549	-0.00216091	-0.00450866	-0.00179731	-0.00753877	-0.00699876	-0.00341591	0.0019073
															Potra2n11c22476	0.000150714	-0.0145209	0.00260786	-0.00738814	0.00130683	0.00391909	-0.00424663	-0.00117296	-0.00570809
															Potra2n11c22477	0.00600978	0.0059646	0.0100211	-0.00451379	-0.00404679	-0.00343479	-0.00898941	-0.00306647	-0.0129184
															Potra2n11c22478	0.00439457	-0.00046527	0.00500679	0.00928791	0.00425222	0.00809334	0.0058558	-0.00158685	-0.00834845
															Potra2n11c22479	0.0130568	-0.001165	-0.00177137	0.00133361	-0.00362834	0.00274601	0.002279	0.00541267	0.00362185
															Potra2n11c22480	0.00541769	0.00875557	-0.0053597	-0.00195047	-0.00236552	-0.00591105	0.00608455	0.00165544	-0.0034784
															Potra2n11c22482	0.00234393	-0.0116439	-0.00813512	-0.000477906	0.00238688	-0.00506126	-0.00167831	-0.00494985	-0.00676698
															Potra2n11c22483	-0.00979534	0.00501572	-0.00349184	0.000953547	0.00232431	-0.000986125	-0.010677	-0.00689788	0.00636075
															Potra2n11c22484	0.000244856	-0.00449393	-0.00529658	0.00284664	-0.00398209	-0.000327796	0.00220132	-0.00132859	-0.0028373
															Potra2n11c22485	0.00302881	-0.0120779	0.00253551	0.00264843	0.00923932	0.00624575	0.00806777	0.00282148	0.00713202
															Potra2n11c22486	0.00684169	-0.00205923	-0.00434672	0.000878705	0.00600875	0.000859202	0.00326598	-0.00865346	-0.00722445
															Potra2n11c22488	0.009766	0.00478059	0.00278779	0.00211266	0.000504773	0.000716868	0.00367132	-0.0113971	0.00481875
															Potra2n11c22489	0.00665188	0.0068393	-0.0125067	0.00523808	-0.00123636	-0.00170056	-0.000452464	0.00110273	-0.00311738
															Potra2n11c22490	0.00308172	0.00124569	-0.0168119	0.000346703	0.000349461	-0.000125909	-0.00021967	0.00191109	-0.00323346
															Potra2n11c22491	-0.010736	-0.00227219	-7.82652e-05	0.00913809	-0.00815972	-0.00356228	-0.00137274	0.00414074	0.00322847
															Potra2n11c22493	0.00352771	0.000433179	0.0021939	-0.000671504	-0.00353678	0.0129979	0.00675344	-0.00758825	-0.0102095
															Potra2n11c22494	-0.00200685	0.0125026	-0.00237838	0.00411665	-0.0101729	-0.00342856	-0.00290779	-0.00566267	0.00630273
															Potra2n11c22495	-0.00852999	-0.00324376	0.00129362	0.010783	0.00918235	-0.0106098	-0.00208402	-0.00458395	-0.00589515
															Potra2n11c22498	0.00110355	0.0106196	-0.00062654	0.00151968	8.40239e-05	-0.00521169	-0.00186768	0.00146508	-0.00517342
															Potra2n11c22499	-0.000746072	0.00196101	-0.000756062	-0.00378824	-0.00396579	0.00156984	0.00590364	0.00421827	0.00495019
															Potra2n11c22502	-0.00769386	0.012417	0.000318029	-0.00232795	-0.00119424	-0.00247681	0.00381315	-0.00294587	0.00798655
															Potra2n11c22503	-0.00937305	0.0047245	-0.00129964	0.0121245	-0.00308861	-0.00519687	-0.000720533	-0.00221767	-0.00958761
															Potra2n11c22504	-0.011339	0.00251773	-0.00198328	0.00697941	-0.00820786	-0.00816167	0.00266943	-0.00598833	-0.00270902
															Potra2n11c22505	0.0125394	0.00310674	-0.00405966	0.00174499	-0.00331062	0.000654551	-0.000453689	-0.00235474	0.00270317
															Potra2n11c22507	-0.00287807	-0.00532114	0.00377829	-0.00139648	-0.00134916	0.00548068	-0.0027019	-0.00321864	-0.0118356
															Potra2n11c22511	-0.00625622	0.00206139	-0.00252816	0.00768339	0.00238593	0.00318855	0.00267423	-0.00038858	-0.00558087
															Potra2n11c22512	-0.0048868	-0.0036792	-0.00539712	-0.00774707	-0.00159206	0.0116408	-0.000549302	0.000718442	-0.00118224
															Potra2n11c22513	-0.00710077	-0.00121252	-0.00498017	-0.0104196	0.00778355	-0.00453206	0.00614706	0.00478777	0.00251653
															Potra2n11c22514	-0.00191322	0.00462807	0.00157314	0.00199912	0.00236735	0.0110051	0.0107202	0.00839078	-0.00601214
															Potra2n11c22516	-0.0100483	0.00977415	-0.00328882	-0.00121146	0.000127413	0.0019591	-0.00669723	-0.00429473	0.00473419
															Potra2n11c22517	-0.00323233	0.0143919	0.00370649	-0.00312933	0.00231786	-0.00161874	0.000454995	0.000443926	-6.94645e-05
															Potra2n11c22518	0.00867127	-0.000912153	-0.00307247	0.00543726	0.00552688	0.00411664	0.00195559	0.000693515	-0.00295898
															Potra2n11c22519	0.000298128	0.00849466	-0.00503402	-0.00936605	0.00638025	-0.0017117	-0.000657898	-0.013568	-0.00750422
															Potra2n11c22520	0.00918852	0.0101773	3.50203e-06	0.000726638	0.0079089	0.00154997	0.00332439	2.38335e-05	-0.00581239
															Potra2n11c22521	0.00676837	0.00781857	0.00817358	0.00132096	0.00557771	0.00117471	-0.00501418	-0.0101454	0.00102935
															Potra2n11c22523	-0.00633594	-0.00663219	-0.0125654	-0.004623	-0.00205262	0.00057685	-0.00169978	-0.00028312	-0.000805416
															Potra2n11c22524	0.000636414	0.00831571	-0.00149459	0.00477191	0.003934	0.00983738	0.0112207	0.0126312	-0.00546082
															Potra2n11c22525	-0.00383522	0.00458169	0.00236114	0.00200765	-0.00358507	0.00336984	-0.00112377	0.00770572	-0.00559453
															Potra2n11c22529	0.00917267	-0.00174278	0.000397522	-0.00887983	0.00753191	0.000430388	-0.00617687	-0.00359985	0.00155304
															Potra2n11c22530	-0.00747707	0.00749966	0.00246561	0.0010048	-0.00516157	0.00372095	-0.015032	-0.00166312	0.0124852
															Potra2n11c22531	-0.00772309	0.011706	0.000715483	0.00337839	-0.00185053	0.00500488	-0.000264142	0.00144058	0.00423029
															Potra2n11c22532	0.00401947	0.00881958	-0.00745184	-0.00112603	0.00178781	-0.00354709	-0.000117865	-0.00602611	-0.00261237
															Potra2n11c22533	-0.00479659	-0.00018388	0.00152355	0.0137573	0.000241051	-0.00378556	-0.0106689	-0.00192901	0.00641407
															Potra2n11c22534	0.012368	-4.78008e-05	0.00175018	-0.00333335	0.00796199	-0.000957922	0.00171927	-0.00776965	0.00273445
															Potra2n11c22536	-0.000265488	0.00105302	-0.000526872	0.00210137	-0.00213134	0.0101295	0.00779517	-0.00409635	-0.00120354
															Potra2n11c22538	0.00724871	0.00272288	0.00544563	0.000691244	-0.00769507	0.00280171	-0.0111798	0.00470846	-0.0193336
															Potra2n11c22539	0.0085512	-0.00393571	0.00203235	-0.0130478	-0.00063947	-0.00832312	-0.00681474	0.000586409	-0.00120877
															Potra2n11c22540	0.0034859	0.00612922	0.0101494	0.00317931	0.00289995	-0.00927935	0.00246577	0.00618446	-0.000233522
															Potra2n11c22541	0.00303708	-0.0136041	-0.00667081	-0.00427358	-0.0041825	-0.00145887	0.0034851	-0.00809107	0.00410679
															Potra2n11c22544	0.00703095	0.00666701	0.00398499	0.00444965	0.00534169	0.00266803	-0.0011598	-0.00984337	-0.00342502
															Potra2n11c22545	0.00692286	-0.0104733	-0.00860815	-0.00594234	0.00198983	-0.00451086	-0.000685299	-0.00519169	-0.00181494
															Potra2n11c22547	0.000979214	-0.0101846	0.00131585	0.00088364	-0.00387855	-0.00302258	-0.00476141	-0.00547255	-0.0102889
															Potra2n11c22549	0.00289512	-0.00669488	-0.0103809	-0.0102992	-0.00611144	0.00265051	0.00466214	0.000689162	-0.00394907
															Potra2n11c22550	-0.010305	-0.00400759	-0.00268745	0.00253549	-0.00772213	0.00298404	0.0113495	-0.00633184	-0.00420999
															Potra2n11c22552	-0.0115453	0.00448991	-0.00727004	-0.00267328	-0.00155655	0.00532015	-0.00159941	0.0017886	-2.29167e-05
															Potra2n11c22553	-0.0107215	0.000898549	-0.00745319	-0.00607339	-0.00304802	0.0024347	-0.00040228	-0.00219107	0.0017476
															Potra2n11c22554	0.00259632	0.00302387	0.00115258	-0.00116328	-0.000601164	0.00428652	0.0104933	0.00168045	-0.00707402
															Potra2n11c22555	-0.00139447	0.0132942	0.00236775	0.00363374	0.00421845	0.0031151	0.00304703	0.00596284	-0.0105982
															Potra2n11c22556	0.00507917	0.00531047	-0.00597615	-0.00974545	-0.00811674	0.00430096	-0.00189604	0.0166479	0.00363172
															Potra2n11c22557	0.00368217	-0.00115789	-0.0145441	0.00241685	-0.00578403	0.000587664	0.00341564	0.0016482	-0.000463713
															Potra2n11c22559	-0.00669932	0.00806007	-0.00859035	-0.00694891	-0.00369516	0.00748291	-0.00116215	0.000605399	0.000940471
															Potra2n11c22560	-0.00344077	-0.00737881	-0.00972161	-0.00515346	0.00809618	0.010085	-0.00331617	0.00196731	-0.00174034
															Potra2n11c22561	0.000377973	-0.010494	0.00883206	0.004756	-0.00206159	0.007938	0.00762211	0.00113731	-0.00567294
															Potra2n11c22562	0.0108288	0.00675074	0.000466637	0.00402024	0.000821622	0.00843976	0.00246951	0.00836686	0.00105012
															Potra2n11c22563	-0.00803174	0.00702403	0.00119865	-0.00321759	0.00296054	0.00301379	0.00482178	-0.0078574	0.000931449
															Potra2n11c22564	-0.0117158	-0.00196973	0.0039737	0.00570288	0.00803445	-0.00259429	0.00431785	-0.0035886	0.00194871
															Potra2n11c22565	0.00773264	-0.00206241	-0.00430206	0.00257247	-0.0092128	0.00928365	-0.00480215	0.00631174	-0.00980289
															Potra2n11c22569	-0.0061186	0.009566	0.00257137	0.00351277	0.00280834	-0.00766663	0.00122935	-0.00473759	-0.0114474
															Potra2n11c22570	-0.0110284	-0.00566034	-0.00315643	-0.00394173	-0.00476183	-0.00105066	-0.00334333	0.00199617	-0.00212281
															Potra2n11c22572	-0.00715301	0.00214509	0.00794901	-0.0100215	0.00250214	-0.00108058	-0.00318947	-0.000478726	-0.00500645
															Potra2n11c22573	0.00276404	-0.00429994	0.0121084	0.00665996	0.00302887	0.00483081	0.0017432	-0.0014832	-0.00377633
															Potra2n11c22574	-0.00702252	0.0106795	0.00175438	-0.0032019	0.00391424	0.000124347	-0.00234934	-0.000928861	-0.00359712
															Potra2n11c22575	0.00228446	-0.0108252	-0.0042473	-0.00172144	-0.00100152	-0.00827958	0.00915551	-0.00855858	0.00383663
															Potra2n11c22576	0.00405408	-0.0036865	-0.00346013	-0.0143832	0.0108394	-0.00510621	0.0043368	-0.00678478	0.00370815
															Potra2n11c22577	-0.0023413	0.00349581	-0.00283646	0.00412951	-0.0210746	0.0127916	0.00357691	-0.00810768	0.00355461
															Potra2n11c22578	0.0106474	0.00923955	-0.00171906	-0.00387584	-0.0044623	-0.00061599	-9.69037e-05	-0.00124738	0.00263216
															Potra2n11c22579	0.00135129	1.77398e-05	-0.0060078	-0.00880224	0.00636882	0.00158623	0.0131931	0.00349194	0.00302735
															Potra2n11c22580	0.00388073	-0.00415901	-0.00826555	-0.00886978	0.0126539	0.000970188	-0.00541385	-0.00180224	-0.00622397
															Potra2n11c22581	0.00691043	0.00401571	-0.00565968	0.0123088	0.00249086	0.00552284	0.00554189	0.00620278	-0.00964226
															Potra2n11c22584	-0.00169759	-0.00478315	-0.0029364	0.0134304	-0.00373809	0.00775005	-0.0151271	-0.00494782	-0.00869842
															Potra2n11c22590	0.00613854	0.00322234	-0.00577324	-0.0107779	-0.00415063	-0.00205302	-0.0102093	-0.00135139	0.00166996
															Potra2n11c22591	0.00176165	0.00459552	-0.000341252	0.00067249	-0.0015749	-0.0110225	0.000588374	-0.00880226	-0.0091594
															Potra2n11c22592	0.00134377	0.00359405	0.0103704	-0.00118833	-0.00742514	-0.0062815	-0.0126026	-0.00809073	-0.0139565
															Potra2n11c22593	-0.0104282	-0.0038459	-0.00109915	0.00733164	-0.00944742	-0.00125976	0.0058111	0.001135	0.00172664
															Potra2n11c22594	0.000861924	0.0133807	-0.00125491	0.00554985	0.0118744	-0.00560571	0.00688682	-0.000178297	0.00293065
															Potra2n11c22595	-0.000210598	0.0162028	0.00269531	0.00107466	0.0026748	-0.00506067	0.00190814	-0.00102098	0.00157681
															Potra2n11c22598	-0.00924911	-0.00607	0.00136262	-0.00658751	0.00305116	-0.00558181	0.00836758	-0.000224292	-0.00404797
															Potra2n11c22600	0.0124342	-0.00152314	0.00236416	0.00168406	0.00198035	-0.00503213	0.00199612	0.00682782	-0.00115065
															Potra2n11c22601	-0.0104187	0.00523847	-0.00482332	0.00148793	-0.00264452	-0.0118093	0.00669169	0.00293542	0.0065944
															Potra2n11c22602	0.00270591	0.00627598	1.22542e-05	0.0100708	-0.00558535	-0.0126696	0.0026963	0.000930628	-0.00240074
															Potra2n11c22603	0.00678956	0.00773273	0.000947191	0.00658212	-0.00134436	-0.00198429	0.00503042	-0.00849491	0.00796713
															Potra2n11c22604	-0.00386193	-0.000262045	0.00779856	0.0130445	-0.00455064	-0.00290677	-0.00767989	-0.00538971	-0.0146549
															Potra2n11c22605	0.0064939	-0.00676797	0.000284468	0.000966396	0.000867453	0.0065197	0.00541515	-0.00105807	-0.00899095
															Potra2n11c22606	0.000103814	-0.00929894	-0.00688076	0.00407373	-0.00195786	0.000101311	-0.00262653	0.00134102	-0.00993242
															Potra2n11c22607	0.00273147	-0.00223983	-0.0112148	-0.00113067	-0.00187364	0.00204889	-0.000125819	0.000212611	-0.00134517
															Potra2n11c22613	-0.00379013	0.00211336	-0.000340149	0.00614004	-0.00178378	0.0107045	0.00540243	0.00422628	-0.00283475
															Potra2n11c22614	0.000813647	-0.00752289	0.003169	0.00320024	-0.0143668	-7.22344e-05	-0.00893287	0.00334032	0.0116855
															Potra2n11c22615	-0.00370001	-0.00599424	0.00272527	-0.00548467	0.0061066	0.00514717	-0.00685638	0.00924887	0.00706159
															Potra2n11c22616	-0.00407496	0.00620999	0.00377299	0.0123359	-0.00179946	0.00191644	-0.00131865	-0.00894764	-0.00541315
															Potra2n11c22618	0.00151677	-0.00253632	0.00629571	-0.00987548	-0.00163594	0.0064715	0.0145745	-0.00721584	-0.00417869
															Potra2n11c22619	0.000916013	-0.000877702	-0.0106834	-0.0107912	0.010982	-0.00404287	0.00423733	-0.00443103	0.00191795
															Potra2n11c22620	0.00532133	0.00192621	-0.00052028	0.00362341	-0.000121334	0.00684584	-0.00139065	0.00168919	0.000649914
															Potra2n11c22621	0.000181413	0.0140303	0.00796947	0.000139735	0.000763968	0.000658724	0.000910498	-0.00533463	0.00478768
															Potra2n11c22622	0.00166874	0.0109954	-0.0056736	-0.00348653	0.00512434	-0.00283427	-0.0016985	0.00336051	-0.00271574
															Potra2n11c22623	-0.00239744	-0.00301726	-0.000824078	0.00059046	-0.00352684	0.00610854	0.00797545	-0.000739065	-0.0116707
															Potra2n11c22624	0.00519803	-0.00647668	-0.00202602	-3.96715e-05	-0.00294121	0.00708117	0.00911517	-0.00180741	-0.00254263
															Potra2n11c22626	-0.00715831	-0.00286778	-0.0108664	0.00390255	0.00269182	0.00830002	0.0062584	-0.00174364	0.00776437
															Potra2n11c22627	0.00647137	-0.00966328	-0.0105833	0.00389557	-0.00213066	-0.000674446	-0.00375689	-0.000793166	-0.00455652
															Potra2n11c22628	0.00313985	0.00237364	-0.00253463	-0.0110317	0.0151053	-0.0053909	0.00634009	-0.00654015	-0.00328218
															Potra2n11c22630	0.00819945	0.00652756	-0.00476658	-0.00574022	-0.0119295	-0.00425033	-0.00389608	-0.0088119	-0.00128778
															Potra2n11c22631	0.00350508	0.00743247	-0.00672312	-0.00904631	-0.0142868	-0.000251566	0.00483227	0.00130076	0.000461134
															Potra2n11c22636	0.00951207	-0.000148187	-0.00921913	-0.0051652	-0.00161013	0.000284864	-0.00268296	0.0012714	0.00133165
															Potra2n11c22637	-0.0100815	-0.00236135	-0.000544712	-0.0093011	0.00275883	-0.0112092	-0.00489903	0.00890377	-0.00164196
															Potra2n11c22639	0.00648857	0.00387736	-0.00434552	0.00304975	-0.000530442	-0.00526971	0.00395491	-0.000802601	0.00363805
															Potra2n11c22641	0.00155295	-0.00407167	-0.00486748	-0.00469347	0.00355355	-0.0125647	-0.00480699	0.00202726	-0.00128676
															Potra2n11c22643	-0.00476507	0.00107371	-0.0105076	0.000472451	-0.00436419	-0.0055794	0.00256224	-0.0139052	0.00138113
															Potra2n11c22644	-0.00244588	0.000720849	-0.00842647	-0.00151774	0.00042769	0.000528017	0.0127092	-0.00833597	0.0119669
															Potra2n11c22646	-0.00381057	0.00498261	0.00316216	-0.000762913	9.53833e-05	0.00935204	0.00424272	-0.00627261	-0.000540833
															Potra2n11c22647	-0.0103984	-0.00353879	0.00306829	0.00697566	0.0089816	0.0042038	-0.00315437	-0.00142889	-0.00179438
															Potra2n11c22648	-0.00116856	-0.000387842	-0.00245102	-0.0114817	-0.000223145	0.00204547	0.00215431	0.000287917	0.00864823
															Potra2n11c22649	0.00284642	0.00350793	-0.000289803	0.00380324	-0.00121686	0.00199848	0.00259736	0.00144846	-0.00604956
															Potra2n11c22650	-0.0115022	-0.00549832	-0.00210239	0.00257376	0.002744	-0.00416611	-0.00171752	0.00908571	0.00202291
															Potra2n11c22651	-0.00369148	0.00387655	0.00556814	0.000718217	0.00494357	0.000661745	0.00374104	-0.000547669	-0.00273681
															Potra2n11c22655	0.00434677	0.00785917	0.0121102	3.58612e-05	0.00379651	0.0048327	-0.00280058	7.79713e-05	-0.00330165
															Potra2n11c22658	0.00923479	-0.00337736	0.00298953	-0.0116346	-0.00289002	-0.000704908	0.00387116	-0.00197032	-5.45534e-05
															Potra2n11c22662	-0.00312845	0.00159001	-0.00900614	-0.000542454	0.000678844	-0.00247736	-0.00174901	-0.00426213	-0.0141118
															Potra2n11c22663	-0.00807474	0.0027227	0.00206467	0.0116091	0.00797118	-0.00372484	-0.00730865	-0.00231158	-0.00203331
															Potra2n11c22665	0.000663151	0.00755184	-0.00701612	-0.00568883	0.00529642	0.0100371	-0.0128415	0.00401113	0.00507551
															Potra2n11c22668	-0.0067699	0.00662032	0.00215156	-0.0116775	-0.00427642	-0.0076379	-0.00208286	0.00213184	0.000494044
															Potra2n11c22669	0.00948027	-0.00257822	-0.00583631	-0.00753267	-0.010518	0.000831634	-0.00305626	0.00112663	-0.000840964
															Potra2n11c22670	0.0120155	0.00444705	0.000236157	-0.00397478	0.00226567	-0.00323204	0.00636101	-0.0020432	0.00142676
															Potra2n11c22671	-0.00350926	0.0100806	0.00537511	0.00592403	-0.0155747	-0.00192323	0.000591384	-0.000813576	0.00488748
															Potra2n11c22672	-0.00795535	0.00822438	-0.00365501	0.010872	-0.00196561	0.00164958	0.00468878	-0.00451909	-0.00155069
															Potra2n11c22673	-0.00133668	0.012489	-0.0115559	-0.00348303	0.00153958	-0.00162526	0.0018981	0.000710526	-0.00338028
															Potra2n11c22674	0.0025347	0.0134812	-0.00406203	0.00182421	0.0103963	-0.00426827	-0.00172205	-0.000543612	-0.0102015
															Potra2n11c22677	0.00638509	-0.00282095	-0.014258	0.000555735	-0.00226412	0.00215413	0.00300576	-0.00233822	0.000478468
															Potra2n11c22680	0.000312743	-0.0039396	-0.00936767	0.000538816	0.0111129	0.00301828	0.00590196	-0.00119549	0.00314174
															Potra2n11c22682	-0.00868879	-0.00319247	-0.0112932	0.0013683	-0.00151461	-0.00515166	-0.00901289	-0.0027857	-0.00100046
															Potra2n11c22683	-0.000293237	-0.00402606	0.00275547	-0.002094	0.00123882	-0.003713	-0.0037487	0.000560045	-0.00792737
															Potra2n11c22684	0.00134538	-0.0122383	-0.00244759	-0.00501534	0.00477907	-0.0117965	-0.00539239	-0.00824086	0.000493923
															Potra2n11c22685	0.00721007	-0.00127555	-0.00365043	0.00435717	0.00452683	-0.00012836	0.00954754	-0.00492066	-0.00639972
															Potra2n11c22686	0.00194027	-0.00437455	0.0108304	-0.00810817	-0.00574035	-0.000317455	0.00304387	-0.00614832	0.00380572
[truncated: 24,746 more rows]

## Sheet: FigS3b
Principal component analysis scores mRNA seq 2011							Principal component analysis loadings mRNA seq 2011
Variation explained (%)				33.7	12		Variation explained (%)	33.7	12
Obs ID (Primary)	Obs ID (Time, DOY)	Obs ID (Tree)	Obs ID (Genotype)	PC1	PC2		Var ID (Primary)	PC1	PC2
SRR4244309	217	I201	201	75.32	-107.218		Potra2c131s34685	0.0116357	-0.00270222
SRR4244310	231	I201	201	105.072	-22.2529		Potra2c131s34686	0.0118859	-0.0033322
SRR4244311	243	I201	201	84.0106	-2.47255		Potra2c131s34687	0.0110685	-0.00571504
SRR4244312	245	I201	201	1.06817	-12.5258		Potra2c131s34689	0.00444692	-0.00281161
SRR4244313	248	I201	201	58.8739	39.0032		Potra2c131s34690	0.00611123	0.00457734
SRR4244314	252	I201	201	-3.30006	44.4017		Potra2c499s35820	0.0103092	-0.00278818
SRR4244315	254	I201	201	6.31938	55.6654		Potra2c499s35826	0.0108	-0.00330398
SRR4244316	256	I201	201	11.7801	65.601		Potra2c499s35829	0.00733637	-0.00896694
SRR4244318	261	I201	201	-99.0772	-2.79152		Potra2c499s35830	0.0109826	-0.00263251
SRR4244319	262	I201	201	-123.599	-24.327		Potra2c868s36853	0.0107476	0.0013578
SRR4244320	265	I201	201	-124.662	-32.3374		Potra2n1014s36922	-8.28417e-05	0.00711475
							Potra2n1016s36925	0.00722923	-0.000694366
							Potra2n1018s36926	-0.00455839	-0.00975208
							Potra2n1022s36931	-0.00673556	0.00440137
							Potra2n1022s36932	-0.00615034	-0.0122218
							Potra2n1028s36937	0.00428698	0.00467826
							Potra2n1039s36942	0.0043975	-0.00288037
							Potra2n1041s36943	0.00414156	0.0135227
							Potra2n1048s36945	-0.00651695	0.00972045
							Potra2n1049s36950	-0.00172048	-0.00269961
							Potra2n1055s36952	0.0033916	0.000667899
							Potra2n1055s36953	0.00353122	-0.000380026
							Potra2n1069s36958	0.00920689	-0.00541399
							Potra2n106s34540	0.00517049	-0.0026571
							Potra2n106s34546	-0.00148399	-0.00110159
							Potra2n106s34547	-0.00323182	-0.00574441
							Potra2n1075s36965	0.00630933	-0.00758786
							Potra2n10c20097	0.00416696	0.000705504
							Potra2n10c20098	0.0102648	-0.00686511
							Potra2n10c20099	0.0102673	-0.00534797
							Potra2n10c20100	0.00932575	0.000910293
							Potra2n10c20102	-0.000164341	0.00759737
							Potra2n10c20103	0.00600966	-0.00812553
							Potra2n10c20104	0.00924432	-0.00195
							Potra2n10c20105	0.0101008	-0.00955502
							Potra2n10c20106	-0.00174865	0.00144341
							Potra2n10c20107	-0.00789708	-0.000615001
							Potra2n10c20110	0.00717839	0.00889068
							Potra2n10c20111	0.0087268	-0.00843444
							Potra2n10c20113	-0.000899773	0.00876305
							Potra2n10c20116	-0.00193345	-0.0102069
							Potra2n10c20117	-0.00898019	0.000215872
							Potra2n10c20118	0.0060309	0.00384247
							Potra2n10c20120	0.00973684	0.00468533
							Potra2n10c20121	0.00011487	-0.00314958
							Potra2n10c20123	0.00457164	0.00228639
							Potra2n10c20124	0.00136673	-0.0048455
							Potra2n10c20126	0.00349147	0.00143119
							Potra2n10c20127	-0.00206359	-0.00509382
							Potra2n10c20128	0.00994186	0.0043579
							Potra2n10c20129	0.00068157	0.000719838
							Potra2n10c20131	-0.00833659	-0.00874389
							Potra2n10c20134	0.00401316	-0.00782795
							Potra2n10c20135	0.00600521	-0.00391317
							Potra2n10c20138	0.00713798	-0.0111087
							Potra2n10c20139	0.00293045	-0.000267782
							Potra2n10c20141	-0.00364019	0.00617266
							Potra2n10c20142	0.011201	0.00587578
							Potra2n10c20145	0.00913565	0.000115809
							Potra2n10c20147	0.00402936	0.0095411
							Potra2n10c20148	0.0103662	-0.002696
							Potra2n10c20150	0.00831287	0.00353308
							Potra2n10c20151	0.00914624	0.00527638
							Potra2n10c20152	-0.00364733	0.0168011
							Potra2n10c20153	-0.00935676	-0.00937838
							Potra2n10c20155	0.00371332	-0.0104332
							Potra2n10c20156	0.0101209	-0.000769773
							Potra2n10c20158	-0.00125336	-0.00430505
							Potra2n10c20159	-0.00928861	-0.00636117
							Potra2n10c20161	0.00118563	-0.00325543
							Potra2n10c20163	0.00412125	0.00170319
							Potra2n10c20165	-0.00998513	0.0049587
							Potra2n10c20169	-0.00211777	0.00217785
							Potra2n10c20170	0.00622678	-0.00341021
							Potra2n10c20173	0.00554579	-0.00736078
							Potra2n10c20174	0.00565809	-0.00820073
							Potra2n10c20175	0.000752525	-0.00349331
							Potra2n10c20176	0.00642014	-0.00776325
							Potra2n10c20177	-0.0048152	0.00882072
							Potra2n10c20181	-0.00931359	0.0056222
							Potra2n10c20183	-0.00879351	0.0048793
							Potra2n10c20186	0.00903843	0.00282255
							Potra2n10c20190	0.0106801	-0.00126454
							Potra2n10c20191	-0.00023903	0.0115142
							Potra2n10c20194	-0.00702628	0.015439
							Potra2n10c20196	0.00905515	0.000238526
							Potra2n10c20202	0.00403281	-0.00218588
							Potra2n10c20207	0.0021484	0.007121
							Potra2n10c20209	0.000889694	0.0100306
							Potra2n10c20210	-0.00240308	0.000822596
							Potra2n10c20211	0.000429376	-0.00727164
							Potra2n10c20212	0.007875	0.00430739
							Potra2n10c20214	0.0113955	-0.00479848
							Potra2n10c20215	0.00553701	0.00765376
							Potra2n10c20216	-0.00878146	-0.00548663
							Potra2n10c20218	0.00474093	0.00905738
							Potra2n10c20225	0.00185309	0.0017151
							Potra2n10c20226	0.00472942	-0.0065513
							Potra2n10c20227	0.00994925	0.00412865
							Potra2n10c20229	-0.00141489	0.00467995
							Potra2n10c20230	-0.00935872	0.00994773
							Potra2n10c20233	-0.00717308	0.000426915
							Potra2n10c20234	-0.0100877	0.00703163
							Potra2n10c20235	0.00991969	0.00525558
							Potra2n10c20239	0.0103231	-0.00721053
							Potra2n10c20240	-0.00170942	-0.00376556
							Potra2n10c20241	0.0107311	0.00176769
							Potra2n10c20245	-0.00104832	0.0136335
							Potra2n10c20250	-0.000870161	0.00063368
							Potra2n10c20254	-0.0112863	0.00296135
							Potra2n10c20255	-0.0105238	-0.00105929
							Potra2n10c20257	-0.0087555	-0.0084772
							Potra2n10c20258	0.00330847	-0.0100246
							Potra2n10c20259	0.010309	-0.000438468
							Potra2n10c20261	-0.00699342	-0.000579379
							Potra2n10c20262	0.0106765	0.00877398
							Potra2n10c20265	-0.0054426	-0.00265842
							Potra2n10c20266	0.00238328	0.00794321
							Potra2n10c20268	0.00447921	-0.00181162
							Potra2n10c20270	-0.00714702	0.00967927
							Potra2n10c20273	0.00814024	0.00981349
							Potra2n10c20274	-0.00944723	0.00445128
							Potra2n10c20275	-0.00126516	0.0049528
							Potra2n10c20278	-0.00945832	-0.00619536
							Potra2n10c20281	-0.00403392	0.00119959
							Potra2n10c20282	0.00384185	0.0135529
							Potra2n10c20283	0.00805066	0.00133307
							Potra2n10c20284	-0.00163865	-0.00557511
							Potra2n10c20287	-0.00991961	0.0107789
							Potra2n10c20290	0.00373585	0.0135859
							Potra2n10c20294	-0.011249	-0.00470712
							Potra2n10c20295	0.00122904	-0.00354653
							Potra2n10c20296	0.0100991	-0.00159327
							Potra2n10c20300	-0.010343	-0.00691455
							Potra2n10c20302	-0.00441489	-0.0114384
							Potra2n10c20304	0.00543052	0.0115693
							Potra2n10c20307	0.0038865	0.00206984
							Potra2n10c20308	0.00980216	0.00683543
							Potra2n10c20310	-0.0110232	0.00285128
							Potra2n10c20311	0.004095	-0.006435
							Potra2n10c20312	-0.00508447	-0.0132667
							Potra2n10c20314	-0.00798941	-0.00441438
							Potra2n10c20315	-0.0118467	-0.000795057
							Potra2n10c20316	-0.00993299	-0.00440037
							Potra2n10c20319	0.0110821	0.0050063
							Potra2n10c20322	-0.00242345	0.00766836
							Potra2n10c20323	-0.00221952	0.000640962
							Potra2n10c20324	0.00614945	0.00378727
							Potra2n10c20325	0.00882046	0.00344476
							Potra2n10c20327	0.00738632	0.00444957
							Potra2n10c20329	-0.00588394	0.00589931
							Potra2n10c20330	-0.00194539	0.0157941
							Potra2n10c20331	0.0104811	0.00788475
							Potra2n10c20332	0.0101752	0.00780831
							Potra2n10c20333	-0.00830551	0.00848787
							Potra2n10c20335	0.00846383	0.00626288
							Potra2n10c20336	-0.00760378	-0.0012872
							Potra2n10c20338	0.0125202	-0.0016099
							Potra2n10c20340	-0.010787	-0.00305854
							Potra2n10c20341	-0.0095624	-0.00853118
							Potra2n10c20343	0.00105341	0.00824983
							Potra2n10c20344	0.00471409	-0.00537162
							Potra2n10c20345	0.00312664	0.00339751
							Potra2n10c20346	-0.00405056	-0.00845357
							Potra2n10c20349	-0.0070946	-0.00323092
							Potra2n10c20351	0.00984003	0.00667711
							Potra2n10c20356	-0.00970374	-0.00822505
							Potra2n10c20357	-0.000104059	-0.00822986
							Potra2n10c20361	0.00373553	-0.00520357
							Potra2n10c20364	-0.00248717	-0.00546382
							Potra2n10c20367	0.00155378	0.0011937
							Potra2n10c20368	0.00584155	-0.000868304
							Potra2n10c20369	-0.0117934	0.0002079
							Potra2n10c20371	0.00156056	-0.00944982
							Potra2n10c20372	0.00443903	0.00354381
							Potra2n10c20373	0.0103566	-0.00382757
							Potra2n10c20376	0.0112181	0.00213167
							Potra2n10c20378	0.00593256	-0.0109565
							Potra2n10c20379	-0.00423981	-0.00094408
							Potra2n10c20381	-0.00588155	-0.00814748
							Potra2n10c20382	0.00733711	-0.000263439
							Potra2n10c20383	0.00708948	0.00131792
							Potra2n10c20387	0.0105788	0.00523862
							Potra2n10c20388	-0.0118593	0.000350307
							Potra2n10c20389	-0.00271317	0.00382544
							Potra2n10c20390	-0.0114349	0.00370615
							Potra2n10c20391	-0.000909268	-0.00133716
							Potra2n10c20392	-0.0076268	-0.000549339
							Potra2n10c20393	-0.00485179	-0.00252668
							Potra2n10c20396	-0.00382339	0.00917669
							Potra2n10c20397	-0.00766903	0.0032178
							Potra2n10c20399	0.00688204	-0.00513904
							Potra2n10c20400	-0.00379211	0.00257154
							Potra2n10c20401	-0.0110441	0.00236076
							Potra2n10c20402	0.00767652	0.0129918
							Potra2n10c20403	-0.00809132	-0.00777674
							Potra2n10c20406	0.00866259	-0.00427921
							Potra2n10c20407	0.0100446	-0.00133049
							Potra2n10c20410	0.00912602	0.00596102
							Potra2n10c20411	0.00308172	0.00965236
							Potra2n10c20418	0.00193226	-0.000232832
							Potra2n10c20421	-0.00300993	0.0141197
							Potra2n10c20423	0.00461497	0.0209723
							Potra2n10c20424	0.00894371	-0.00287256
							Potra2n10c20425	0.00189822	-0.00326633
							Potra2n10c20426	0.000118852	0.0148152
							Potra2n10c20427	0.00947522	-0.00211502
							Potra2n10c20428	-0.00340032	-0.00349203
							Potra2n10c20429	-0.00371464	0.00267057
							Potra2n10c20430	0.00792512	0.00223124
							Potra2n10c20432	-0.00707189	0.00545752
							Potra2n10c20433	0.000571025	-0.00538593
							Potra2n10c20436	-0.000230466	0.000916595
							Potra2n10c20438	0.00638777	0.00271921
							Potra2n10c20439	0.000978323	-0.00782689
							Potra2n10c20440	-0.0112737	0.00205869
							Potra2n10c20444	0.0115615	0.00100683
							Potra2n10c20445	0.0103513	-0.000845736
							Potra2n10c20446	0.00304353	-0.00186158
							Potra2n10c20447	-0.011612	-0.0044276
							Potra2n10c20448	-0.00393395	0.0101222
							Potra2n10c20449	-0.00659218	0.00435774
							Potra2n10c20450	-0.0069682	0.0077193
							Potra2n10c20451	0.00412073	0.00468973
							Potra2n10c20452	0.0114232	-0.00160296
							Potra2n10c20453	-0.00463876	-0.0118267
							Potra2n10c20455	-0.00420863	0.00894782
							Potra2n10c20456	0.00652555	-0.00413253
							Potra2n10c20457	0.00946162	0.00810081
							Potra2n10c20458	-0.00982742	-0.00588581
							Potra2n10c20459	0.0105794	0.00926097
							Potra2n10c20460	0.00306664	-0.00747183
							Potra2n10c20461	0.0109421	0.00293159
							Potra2n10c20462	0.0111844	0.00477185
							Potra2n10c20463	0.0103958	0.0093654
							Potra2n10c20464	-0.00839842	-0.00324089
							Potra2n10c20465	-0.00962826	0.000559427
							Potra2n10c20466	-0.00185858	0.0051379
							Potra2n10c20469	0.006101	-0.0101758
							Potra2n10c20470	-0.00243607	0.00978932
							Potra2n10c20471	0.00037567	0.0175882
							Potra2n10c20472	-0.00085198	-0.007249
							Potra2n10c20473	0.00397016	-0.00706587
							Potra2n10c20474	-0.00462419	-0.00453998
							Potra2n10c20476	0.0112421	0.00640376
							Potra2n10c20477	0.005027	0.0128438
							Potra2n10c20478	0.00688375	0.00215667
							Potra2n10c20480	-0.00747731	-0.00805346
							Potra2n10c20483	0.00974903	-0.000449898
							Potra2n10c20485	-0.00518021	-0.000314027
							Potra2n10c20486	-0.00411949	-0.00518658
							Potra2n10c20488	-0.000301618	-0.00633376
							Potra2n10c20489	0.0109635	-0.00213314
							Potra2n10c20490	0.0051613	-0.00861713
							Potra2n10c20491	-0.00377707	-0.00751946
							Potra2n10c20492	0.00837432	0.00480221
							Potra2n10c20493	0.00933419	0.00448867
							Potra2n10c20495	0.00844536	-0.00627631
							Potra2n10c20496	0.00895006	0.00328366
							Potra2n10c20497	0.00766488	-0.00938226
							Potra2n10c20498	0.00369107	-0.00988291
							Potra2n10c20499	0.00380945	-0.0125189
							Potra2n10c20500	0.00612056	0.00126328
							Potra2n10c20501	0.0120497	0.000896316
							Potra2n10c20503	-0.00320067	0.00366949
							Potra2n10c20507	0.00438887	-0.0059208
							Potra2n10c20508	-0.00553661	0.000779756
							Potra2n10c20509	-0.0117794	-0.00158092
							Potra2n10c20510	0.00307459	-0.0104027
							Potra2n10c20511	0.01048	-0.00636771
							Potra2n10c20513	-0.00740384	-0.00188324
							Potra2n10c20514	0.00537982	0.00872131
							Potra2n10c20515	0.00557556	-0.00861771
							Potra2n10c20516	0.0110144	-0.00333472
							Potra2n10c20518	-0.00489514	-0.00058558
							Potra2n10c20520	0.0083909	0.00241672
							Potra2n10c20522	0.00946998	0.0040651
							Potra2n10c20523	-0.00924561	0.00949564
							Potra2n10c20524	0.00940806	-0.00213592
							Potra2n10c20527	-0.0104843	-0.00475959
							Potra2n10c20528	0.00356032	0.0100262
							Potra2n10c20529	0.00994083	-0.00848531
							Potra2n10c20531	-0.00916885	0.0114122
							Potra2n10c20532	-0.0110232	0.0044323
							Potra2n10c20533	-0.00360681	-0.00535361
							Potra2n10c20534	0.0112808	0.00476079
							Potra2n10c20535	-0.00648909	0.00291041
							Potra2n10c20538	0.00703178	0.00477647
							Potra2n10c20540	-0.00078687	0.00100502
							Potra2n10c20545	0.0106034	-0.0016892
							Potra2n10c20546	0.00690652	-0.00141648
							Potra2n10c20547	0.00265962	-0.00557644
							Potra2n10c20548	0.0113799	-0.00272081
							Potra2n10c20549	-0.00141949	-0.00933728
							Potra2n10c20552	0.0113624	-0.0020312
							Potra2n10c20555	-0.00668511	-0.00381018
							Potra2n10c20556	0.0113886	-0.000587466
							Potra2n10c20559	0.00707407	0.0106806
							Potra2n10c20560	0.00115391	0.00935343
							Potra2n10c20562	0.00130454	0.000636568
							Potra2n10c20563	0.0112492	0.00358787
							Potra2n10c20564	-0.00230506	0.0103169
							Potra2n10c20565	0.00899184	0.0052178
							Potra2n10c20566	-0.0100843	0.000398513
							Potra2n10c20568	0.008437	-0.00789727
							Potra2n10c20570	0.00679566	-0.000328994
							Potra2n10c20571	0.00158662	-0.0123058
							Potra2n10c20573	0.00880428	0.00139878
							Potra2n10c20575	0.0060225	-0.004751
							Potra2n10c20576	0.00269359	0.00500513
							Potra2n10c20579	0.00368053	-0.00363783
							Potra2n10c20580	-0.000767021	0.0158108
							Potra2n10c20582	0.00927817	-0.00209562
							Potra2n10c20583	-0.00111675	0.00237098
							Potra2n10c20585	0.00707437	0.00477191
							Potra2n10c20586	-0.00997592	-0.00518427
							Potra2n10c20589	0.00636096	0.000636791
							Potra2n10c20591	0.00705522	0.00969797
							Potra2n10c20592	0.00364389	0.0112527
							Potra2n10c20595	0.00660173	0.00144194
							Potra2n10c20596	0.0045159	-0.00744609
							Potra2n10c20597	-0.00782933	0.0130256
							Potra2n10c20598	-0.00414738	-0.00459875
							Potra2n10c20599	-0.00367721	-0.000227955
							Potra2n10c20604	0.00333321	-0.00931368
							Potra2n10c20605	0.0117336	-0.000895315
							Potra2n10c20606	0.00307684	-0.00595026
							Potra2n10c20607	0.00366525	0.00116557
							Potra2n10c20608	-0.00592027	-0.000128524
							Potra2n10c20612	0.00157119	-0.00460626
							Potra2n10c20614	0.00870213	0.00729597
							Potra2n10c20615	-0.000727753	-0.00196707
							Potra2n10c20616	0.00822295	0.00555366
							Potra2n10c20618	-0.00456511	0.0110628
							Potra2n10c20619	-0.00618739	5.94881e-05
							Potra2n10c20620	0.0100271	0.00298872
							Potra2n10c20621	0.00539299	-0.00687528
							Potra2n10c20623	-0.00829839	0.00789755
							Potra2n10c20625	-0.00922433	0.00188571
							Potra2n10c20626	-0.000704068	-0.00747235
							Potra2n10c20627	0.00274357	0.00114612
							Potra2n10c20628	-0.00322269	0.00715728
							Potra2n10c20629	0.00582452	-0.00293313
							Potra2n10c20634	0.00082609	-0.00226012
							Potra2n10c20635	0.000358922	-0.00177878
							Potra2n10c20637	-0.00671732	-0.00331161
							Potra2n10c20639	0.011804	0.00252997
							Potra2n10c20642	0.00930617	-0.00675653
							Potra2n10c20643	-0.00742118	0.00846562
							Potra2n10c20644	0.0110328	-0.00750727
							Potra2n10c20647	0.011267	0.0041891
							Potra2n10c20650	0.0117685	-0.000679474
							Potra2n10c20651	0.00552785	0.000234559
							Potra2n10c20652	0.00540344	0.00150411
							Potra2n10c20653	-0.00542658	-0.00712295
							Potra2n10c20654	0.00368433	0.00786538
							Potra2n10c20655	0.00562705	0.00279336
							Potra2n10c20656	0.0113791	0.00119482
							Potra2n10c20657	-0.00910891	-0.00740304
							Potra2n10c20659	-0.00736799	-0.013044
							Potra2n10c20660	0.00665248	-0.00680909
							Potra2n10c20661	0.00256783	-0.0121643
							Potra2n10c20663	0.00960825	0.00402389
							Potra2n10c20664	0.00937688	0.00755675
							Potra2n10c20665	0.00556123	-0.00228215
							Potra2n10c20666	-0.00312118	-0.00190948
							Potra2n10c20668	-0.0095672	0.0115662
							Potra2n10c20669	-0.00489052	0.00125977
							Potra2n10c20671	-0.00995956	0.00580777
							Potra2n10c20672	0.00171333	-0.00795196
							Potra2n10c20673	0.00712401	-0.00627088
							Potra2n10c20674	-0.00473573	-0.00842158
							Potra2n10c20675	-0.00670184	-0.00701673
							Potra2n10c20680	0.00673397	-0.00936972
							Potra2n10c20683	0.00527422	0.00853086
							Potra2n10c20684	0.00494537	0.0116344
							Potra2n10c20687	-0.000118292	-0.00715094
							Potra2n10c20689	0.00552238	-0.00445863
							Potra2n10c20690	0.0039813	-0.00114593
							Potra2n10c20693	0.00706115	-0.00255455
							Potra2n10c20697	-0.0104152	0.00954689
							Potra2n10c20700	-3.55431e-05	-0.0123064
							Potra2n10c20704	-0.00848962	0.00170204
							Potra2n10c20705	0.00159673	0.00133546
							Potra2n10c20706	-0.00379146	0.00458558
							Potra2n10c20707	-0.00183066	0.0128423
							Potra2n10c20710	-0.00279944	0.0133428
							Potra2n10c20712	-0.00787158	0.00672313
							Potra2n10c20713	0.0105407	-0.00821259
							Potra2n10c20715	0.00277748	-0.000208868
							Potra2n10c20716	0.00935702	-0.000409141
							Potra2n10c20717	-0.00411005	-0.00712734
							Potra2n10c20718	0.00112827	-0.00032026
							Potra2n10c20719	-0.0115883	0.00409074
							Potra2n10c20720	0.000495826	0.00644928
							Potra2n10c20721	-0.0080904	-0.00486816
							Potra2n10c20722	-0.00202071	0.01076
							Potra2n10c20726	-0.00178049	-0.00373565
							Potra2n10c20727	-0.00943645	-0.00875463
							Potra2n10c20728	-0.00894172	-0.00143139
							Potra2n10c20729	-0.0048243	0.000834383
							Potra2n10c20730	-0.0119287	0.00211697
							Potra2n10c20733	-0.00863491	0.00172951
							Potra2n10c20734	0.0104515	0.00697271
							Potra2n10c20735	-0.00276686	-0.00166677
							Potra2n10c20738	-0.00261711	-0.00451867
							Potra2n10c20741	-0.00212111	0.00858952
							Potra2n10c20742	0.00791073	0.000142892
							Potra2n10c20743	0.00263363	0.00218219
							Potra2n10c20744	-0.00934576	-0.00265397
							Potra2n10c20745	0.000444832	-0.0087502
							Potra2n10c20746	-0.00138528	-0.00501503
							Potra2n10c20747	0.0109236	-0.000730475
							Potra2n10c20748	-0.00741967	0.00622628
							Potra2n10c20749	0.00655831	-0.00241467
							Potra2n10c20751	0.00441125	-0.00979443
							Potra2n10c20754	-0.00692738	0.000406459
							Potra2n10c20755	-0.00244431	0.00458687
							Potra2n10c20756	0.00310928	-0.00739157
							Potra2n10c20757	0.00572254	-0.00251889
							Potra2n10c20758	-0.0105184	0.00217043
							Potra2n10c20759	0.00181616	0.00565624
							Potra2n10c20760	0.00536659	-0.000586412
							Potra2n10c20761	-0.00250136	-0.00197332
							Potra2n10c20763	-0.00634022	0.00502845
							Potra2n10c20764	-0.000227916	0.00507203
							Potra2n10c20765	-0.00193651	-0.00893813
							Potra2n10c20766	-0.00781682	0.00196627
							Potra2n10c20768	0.00525586	-0.0114944
							Potra2n10c20770	-0.010068	0.00651514
							Potra2n10c20771	0.00389772	0.0135046
							Potra2n10c20772	0.000454588	-0.00950623
							Potra2n10c20776	0.0107669	0.00145838
							Potra2n10c20781	-0.00262445	0.00978143
							Potra2n10c20782	-0.00369244	0.00153149
							Potra2n10c20785	-0.00506302	-0.00718881
							Potra2n10c20787	0.00829607	0.00313196
							Potra2n10c20790	0.000511302	-0.00529244
							Potra2n10c20791	0.00883088	-0.00791309
							Potra2n10c20792	-0.00604808	0.000879965
							Potra2n10c20793	-0.000254651	-0.00649971
							Potra2n10c20794	0.00787533	0.0029142
							Potra2n10c20796	0.00195308	-0.0104218
							Potra2n10c20798	0.00743816	0.00333023
							Potra2n10c20799	0.00756194	0.00366457
							Potra2n10c20800	0.000522657	-0.0110666
							Potra2n10c20801	0.00583983	0.00477305
							Potra2n10c20802	0.000407015	-0.00194875
							Potra2n10c20803	0.00521536	-0.0013493
							Potra2n10c20804	-0.00661623	-0.00324151
							Potra2n10c20805	0.00186829	-0.00233346
							Potra2n10c20808	0.00257361	0.0138989
							Potra2n10c20809	-0.00586239	0.000761118
							Potra2n10c20811	0.00602512	0.00328567
							Potra2n10c20812	0.003309	-0.0123399
							Potra2n10c20813	0.00933979	-0.00709141
							Potra2n10c20814	0.000930471	0.00446804
							Potra2n10c20819	0.00427035	0.00252612
							Potra2n10c20820	-0.0071305	0.000949989
							Potra2n10c20823	-0.00133601	0.00470013
							Potra2n10c20824	-0.0063354	-0.00704639
							Potra2n10c20828	0.00267531	-0.00627386
							Potra2n10c20829	0.00263266	-0.00577044
							Potra2n10c20831	0.00293272	0.00420573
							Potra2n10c20832	0.00618346	0.00226329
							Potra2n10c20833	-0.00799493	-0.0055322
							Potra2n10c20834	0.0090157	-0.00996934
							Potra2n10c20836	0.00305248	0.00759131
							Potra2n10c20837	0.00862565	0.00470735
							Potra2n10c20847	0.0066725	0.000269458
							Potra2n10c20848	0.00749796	0.00709834
							Potra2n10c20849	-0.0104346	-0.000769019
							Potra2n10c20850	-0.00659365	0.00949011
							Potra2n10c20852	-0.00377627	0.0125133
							Potra2n10c20853	-0.00394971	0.012306
							Potra2n10c20854	0.00282153	0.00727162
							Potra2n10c20855	0.00264382	0.000828653
							Potra2n10c20856	-0.00691733	0.00215523
							Potra2n10c20858	0.00430608	0.00539464
							Potra2n10c20860	0.00709814	-0.00568979
							Potra2n10c20861	0.0014279	-0.00316375
							Potra2n10c20862	-0.00310899	0.00824787
							Potra2n10c20865	-0.00224778	-0.0187322
							Potra2n10c20868	0.0105691	0.00291196
							Potra2n10c20870	0.00215562	-0.00908379
							Potra2n10c20871	-0.00142749	-0.0101064
							Potra2n10c20872	-0.00888775	0.00116467
							Potra2n10c20875	-0.00248008	0.00431931
							Potra2n10c20876	0.00211103	-0.0102935
							Potra2n10c20878	-0.00824673	0.0139968
							Potra2n10c20879	-0.0110527	-0.00281359
							Potra2n10c20883	0.00784242	0.0112115
							Potra2n10c20884	-0.00257624	-0.00130221
							Potra2n10c20885	-0.00630819	0.00829615
							Potra2n10c20891	-0.00440451	0.00548837
							Potra2n10c20892	0.00540937	-0.00282415
							Potra2n10c20893	-0.00226018	-0.00545638
							Potra2n10c20894	-0.00596726	0.0091039
							Potra2n10c20895	0.00966142	-0.0075845
							Potra2n10c20897	0.0108654	0.00532644
							Potra2n10c20899	0.00713156	0.00034016
							Potra2n10c20902	0.00920487	-0.00618248
							Potra2n10c20903	-0.0071733	-0.00555442
							Potra2n10c20904	-0.00870177	-0.000558685
							Potra2n10c20908	-0.0101469	0.00190534
							Potra2n10c20910	-0.0090627	0.000517283
							Potra2n10c20911	-0.00168173	-0.00497096
							Potra2n10c20912	-0.00358297	0.00295617
							Potra2n10c20914	0.00472642	-0.0114894
							Potra2n10c20915	0.00967155	0.00131401
							Potra2n10c20916	0.000566245	-0.00240655
							Potra2n10c20917	0.0104027	0.000686326
							Potra2n10c20919	-0.00413668	-0.000113021
							Potra2n10c20920	-0.00567005	0.0103167
							Potra2n10c20922	0.00573149	-0.00356168
							Potra2n10c20923	0.00401464	3.91565e-05
							Potra2n10c20924	-8.64268e-05	-0.0090874
							Potra2n10c20926	0.00969679	-0.0016582
							Potra2n10c20927	0.00984903	-0.00239831
							Potra2n10c20928	-0.00799356	0.00971562
							Potra2n10c20929	0.00928589	0.000521599
							Potra2n10c20930	-0.0116436	-0.00363969
							Potra2n10c20931	-0.0107442	-0.00554617
							Potra2n10c20932	0.0073436	-0.000866949
							Potra2n10c20934	0.00190673	-0.0110433
							Potra2n10c20935	0.00573996	-0.00942103
							Potra2n10c20936	-0.00346672	0.0145675
							Potra2n10c20937	-0.00679403	-0.0023653
							Potra2n10c20941	0.00787221	-0.00709842
							Potra2n10c20943	-0.000969514	0.0129982
							Potra2n10c20945	-0.00654206	-0.00196118
							Potra2n10c20946	-0.0114933	0.00187025
							Potra2n10c20947	0.00516185	0.00280267
							Potra2n10c20949	-0.00874816	-0.0086084
							Potra2n10c20951	0.00749425	-0.000323
							Potra2n10c20957	-0.0059615	-0.00528123
							Potra2n10c20958	-0.00150686	-0.0132848
							Potra2n10c20960	0.0110848	-0.00208789
							Potra2n10c20961	0.00623995	0.0084267
							Potra2n10c20963	-0.0089519	-0.00605204
							Potra2n10c20964	-0.00414769	-0.0100081
							Potra2n10c20965	0.00281758	0.000649077
							Potra2n10c20967	-0.0045186	-0.00331804
							Potra2n10c20968	0.00862884	-0.00272245
							Potra2n10c20969	-0.000488937	0.00474923
							Potra2n10c20971	0.00449827	-0.0100974
							Potra2n10c20972	0.0115384	-0.00638866
							Potra2n10c20973	-0.00172733	0.00763853
							Potra2n10c20974	-0.00902366	0.0077474
							Potra2n10c20975	-0.00793154	-0.00424092
							Potra2n10c20976	-0.00953068	0.00328528
							Potra2n10c20977	-0.0113378	-0.00134613
							Potra2n10c20978	0.00916874	0.00105366
							Potra2n10c20981	1.25078e-05	-0.00378615
							Potra2n10c20983	0.00683851	-0.0112486
							Potra2n10c20986	0.008033	0.00344464
							Potra2n10c20990	-0.0110856	0.00134699
							Potra2n10c20991	0.0114787	0.000439732
							Potra2n10c20992	0.00963923	0.00875673
							Potra2n10c20993	0.0111388	-0.00321476
							Potra2n10c20995	-0.00125821	0.00279164
							Potra2n10c21000	0.00808798	0.000687788
							Potra2n10c21002	0.00787546	-0.00501329
							Potra2n10c21004	0.00209833	-0.00878229
							Potra2n10c21005	-0.0105914	0.00308875
							Potra2n10c21006	-0.00496306	-0.0155799
							Potra2n10c21007	0.00572876	-0.00109359
							Potra2n10c21009	0.010305	-0.00706961
							Potra2n10c21010	-0.00185328	0.00101434
							Potra2n10c21011	-0.000538751	-0.00629014
							Potra2n10c21013	0.00289923	0.000533982
							Potra2n10c21014	0.00309853	0.0046485
							Potra2n10c21016	-0.00624375	0.00523997
							Potra2n10c21017	-0.00548091	-0.0028139
							Potra2n10c21018	0.0107647	-0.00291636
							Potra2n10c21019	0.0104032	-0.00390649
							Potra2n10c21023	-0.00713076	0.0105359
							Potra2n10c21024	-0.00737225	-0.00971963
							Potra2n10c21025	-0.0106508	0.00617124
							Potra2n10c21026	2.04495e-05	-0.0132272
							Potra2n10c21027	-0.00965237	0.00314031
							Potra2n10c21029	0.00411703	0.000700974
							Potra2n10c21030	0.0109679	0.00327622
							Potra2n10c21031	0.00863026	-0.00101017
							Potra2n10c21032	0.0110833	-0.00207358
							Potra2n10c21033	0.0106876	0.00248636
							Potra2n10c21037	0.00372006	0.00301783
							Potra2n10c21038	-0.00202717	-0.000793805
							Potra2n10c21039	-0.0046721	-0.0102194
							Potra2n10c21040	-0.00362071	0.00566646
							Potra2n10c21041	-0.00894165	0.00396839
							Potra2n10c21042	0.0087064	-0.00469575
							Potra2n10c21043	0.00964161	0.000555277
							Potra2n10c21044	0.00919163	0.000161779
							Potra2n10c21046	0.0103145	0.00410575
							Potra2n10c21047	0.00806772	0.0069001
							Potra2n10c21050	0.00781845	0.00747639
							Potra2n10c21052	0.00564043	0.0121503
							Potra2n10c21055	0.00274519	-0.0141191
							Potra2n10c21058	0.00553889	-0.00328005
							Potra2n10c21059	0.0112468	0.00192305
							Potra2n10c21063	0.00730592	0.00242429
							Potra2n10c21065	-0.0057687	0.00616873
							Potra2n10c21066	-0.0113674	-0.00244446
							Potra2n10c21067	0.0105817	0.00386591
							Potra2n10c21069	-0.00983588	-0.000824993
							Potra2n10c21072	0.00806407	-0.000463547
							Potra2n10c21073	0.00247068	6.23774e-05
							Potra2n10c21075	0.00724295	-0.0067004
							Potra2n10c21076	-0.00999634	-0.00999311
							Potra2n10c21077	0.00737068	0.00285782
							Potra2n10c21080	-0.010261	1.20055e-05
							Potra2n10c21081	-0.0112205	-0.000573138
							Potra2n10c21083	-0.000825429	-0.00948175
							Potra2n10c21086	0.00609677	0.0019557
							Potra2n10c21087	0.0111919	0.00186414
							Potra2n10c21091	0.0115986	0.00177878
							Potra2n10c21092	0.00706028	0.0089263
							Potra2n10c21093	-0.00881254	-0.00870892
							Potra2n10c21094	0.0108482	0.00143832
							Potra2n10c21095	-0.00867303	0.00495973
							Potra2n10c21096	-0.0097728	0.00808187
							Potra2n10c21099	0.00855317	-0.00130605
							Potra2n10c21100	-0.0110142	-0.000702426
							Potra2n10c21101	0.00872535	-0.00508269
							Potra2n10c21104	-0.00613154	-0.00814834
							Potra2n10c21105	-0.0102694	0.000939353
							Potra2n10c21108	-0.00356472	0.00353648
							Potra2n10c21110	0.00475613	-0.00189863
							Potra2n10c21111	0.00715074	-0.00164792
							Potra2n10c21113	-0.00452462	0.00498547
							Potra2n10c21114	-0.00247212	-0.00480455
							Potra2n10c21115	0.0069936	0.00446038
							Potra2n10c21116	0.000421206	-0.0128181
							Potra2n10c21118	0.00220548	0.0034955
							Potra2n10c21119	0.00184591	-0.0043019
							Potra2n10c21122	-0.0104024	-0.00706516
							Potra2n10c21126	-0.00654033	-0.00565268
							Potra2n10c21128	-0.00872528	-0.00696707
							Potra2n10c21129	0.00265112	0.00872062
							Potra2n10c21131	0.00446162	-0.0135888
							Potra2n10c21132	-0.00743257	0.000480704
							Potra2n10c21135	0.00782535	-0.00213119
							Potra2n10c21136	-0.00826082	-0.0061055
							Potra2n10c21137	0.000338434	-0.00930042
							Potra2n10c21140	0.0103345	0.00335784
							Potra2n10c21144	0.0110446	0.00580721
							Potra2n10c21145	-0.00711491	-0.00959116
							Potra2n10c21149	-0.00388646	-0.00432254
							Potra2n10c21152	-0.00788259	0.0110356
							Potra2n10c21153	-0.00692111	0.00494323
							Potra2n10c21156	0.00849172	-0.000471629
							Potra2n10c21157	-0.0049034	0.0132856
							Potra2n10c21158	-0.00628679	-0.00987275
							Potra2n10c21159	-0.00188776	6.13391e-05
							Potra2n10c21161	0.0109128	0.00369984
							Potra2n10c21162	0.0048459	0.00409173
							Potra2n10c21163	0.00318469	0.00386214
							Potra2n10c21164	-0.00903913	-0.00617514
							Potra2n10c21165	0.0122098	0.00126102
							Potra2n10c21166	0.0094557	0.00722796
							Potra2n10c21167	0.00836586	-0.000732813
							Potra2n10c21169	-0.00398516	-0.00452628
							Potra2n10c21172	0.00514256	-0.0107864
							Potra2n10c21173	0.00655193	-0.00834413
							Potra2n10c21175	-0.00785359	0.00656753
							Potra2n10c21178	0.00372372	-0.00930643
							Potra2n10c21181	-0.00765325	0.0031437
							Potra2n10c21185	0.00882381	0.00587799
							Potra2n10c21186	-0.00391366	0.0109803
							Potra2n10c21189	0.00452182	-0.00138864
							Potra2n10c21193	-0.00864862	-0.00657576
							Potra2n10c21194	0.00133237	0.00177908
							Potra2n10c21196	0.00474421	0.00656953
							Potra2n10c21198	-0.00942122	-0.00229641
							Potra2n10c21201	0.00828693	0.00478114
							Potra2n10c21202	0.0106524	-0.00251896
							Potra2n10c21204	0.000822308	-0.00385188
							Potra2n10c21205	0.00721549	0.00435696
							Potra2n10c21206	0.00577093	0.000198353
							Potra2n10c21209	0.00281327	-0.0088986
							Potra2n10c21210	0.00457764	0.00987454
							Potra2n10c21212	0.00997601	0.00104689
							Potra2n10c21213	0.00987927	0.00700935
							Potra2n10c21215	0.0110999	-0.00206768
							Potra2n10c21216	0.00851008	0.0060013
							Potra2n10c21220	0.00859192	-0.00454367
							Potra2n10c21222	0.00635953	-0.00804472
							Potra2n10c21225	0.00874237	-0.00773645
							Potra2n10c21230	0.0118117	-0.00110398
							Potra2n10c21231	0.00823054	-0.000714035
							Potra2n10c21233	0.00468046	-0.0097769
							Potra2n10c21234	-0.00124957	0.0115239
							Potra2n10c21235	0.00964918	-0.00127517
							Potra2n10c21237	-0.000886173	0.0100978
							Potra2n10c21239	-0.000913917	-0.00801007
							Potra2n10c21240	-0.00139038	-0.00852474
							Potra2n10c21244	0.00079218	0.00400088
							Potra2n10c21245	-0.0110539	0.00138397
							Potra2n10c21248	-0.00930062	0.00640924
							Potra2n10c21251	0.00282011	0.000102243
							Potra2n10c21252	0.00157364	0.0153258
							Potra2n10c21253	0.00224713	0.00575623
							Potra2n10c21254	-0.000350394	-0.00207386
							Potra2n10c21255	-0.00995329	0.00899653
							Potra2n10c21256	0.00854791	0.00178205
							Potra2n10c21259	0.00389998	-0.00119453
							Potra2n10c21260	0.00436009	-0.0109568
							Potra2n10c21261	-0.00966669	-0.0022535
							Potra2n10c21262	-0.0064253	-0.00577079
							Potra2n10c21264	0.00236001	-0.00662226
							Potra2n10c21265	-0.00332421	-0.00138646
							Potra2n10c21266	0.00797531	-0.0119417
							Potra2n10c21269	-0.00773266	-0.000367073
							Potra2n10c21270	-0.00510462	-0.00194826
							Potra2n10c21273	0.00709435	-0.0130354
							Potra2n10c21274	-0.000572229	0.00469838
							Potra2n10c21277	-0.00272036	-0.000514184
							Potra2n10c21280	-0.0026686	0.00447666
							Potra2n10c21281	0.00349683	-0.0037528
							Potra2n10c21282	0.00634333	-0.00969483
							Potra2n10c21283	0.00283574	-0.00140489
							Potra2n10c21285	0.00644764	-0.003234
							Potra2n10c21287	0.0117128	0.00146603
							Potra2n10c21288	0.00658654	0.00600539
							Potra2n10c21293	-0.00273599	0.00989147
							Potra2n10c21294	-0.0029581	-0.0105974
							Potra2n10c21295	0.00473932	0.00378957
							Potra2n10c21296	-0.0095383	-0.00119139
							Potra2n10c21297	0.00455689	-0.0111686
							Potra2n10c21298	-0.010261	0.00785531
							Potra2n10c21299	0.00999014	-0.0017457
							Potra2n10c21301	0.00274042	0.00612958
							Potra2n10c21306	-0.00832546	-0.00902631
							Potra2n10c21307	-0.00925188	0.00109535
							Potra2n10c21309	0.00685679	-0.00619351
							Potra2n10c21310	0.0112025	1.11006e-05
							Potra2n10c21312	-0.00316544	0.00433764
							Potra2n10c21313	-0.0040242	-0.0132862
							Potra2n10c21314	0.00610399	-0.00279074
							Potra2n10c21315	0.00223733	-0.000595708
							Potra2n10c21316	0.0102438	-0.000242665
							Potra2n10c21319	-0.00967823	-0.000245959
							Potra2n10c21320	-0.00941362	0.000115807
							Potra2n10c21322	-0.00253841	-0.00834326
							Potra2n10c21324	-0.00586658	-0.00495319
							Potra2n10c21327	0.0110545	0.00432679
							Potra2n10c21328	0.00516508	-0.01134
							Potra2n10c21329	0.0104762	-0.00749764
							Potra2n10c21330	0.00672042	0.00287265
							Potra2n10c21332	0.010977	0.00266251
							Potra2n10c21337	-0.00386883	2.79148e-05
							Potra2n10c21338	-3.89657e-05	-0.00306053
							Potra2n10c21341	-0.00173531	0.00697121
							Potra2n10c21344	-0.00565845	0.00263096
							Potra2n10c21345	0.00769307	-0.000704334
							Potra2n10c21346	-0.00572594	0.0113571
							Potra2n10c21347	0.0115632	-0.00317206
							Potra2n10c21349	0.00904314	-0.00375913
							Potra2n10c21351	0.00825109	0.00544068
							Potra2n10c21354	0.000479968	-0.0169008
							Potra2n10c21356	0.00155741	0.000792153
							Potra2n10c21358	-0.00765994	-0.00772008
							Potra2n10c21359	-0.00073373	-0.00828971
							Potra2n10c21360	0.00973523	0.00150873
							Potra2n10c21362	0.00266007	0.00327331
							Potra2n10c21366	0.00536287	0.00255912
							Potra2n10c21367	0.00448529	0.00473649
							Potra2n10c21368	0.00170621	-0.00189288
							Potra2n10c21369	0.00427391	0.00848067
							Potra2n10c21371	0.00702354	-0.00568483
							Potra2n10c21372	0.00221551	-0.00830544
							Potra2n10c21374	0.0104701	-0.00120468
							Potra2n10c21376	0.0104465	-0.0052583
							Potra2n10c21377	-0.0034284	-0.00268058
							Potra2n10c21378	0.00667671	0.00102736
							Potra2n10c21379	0.00559394	-0.00228867
							Potra2n10c21382	0.00442102	-0.00660169
							Potra2n10c21383	-0.000329905	0.000923075
							Potra2n10c21384	-0.0109863	0.00317547
							Potra2n10c21387	-0.00520499	0.0105016
							Potra2n10c21388	-0.00104345	0.00282559
							Potra2n10c21390	-0.00109842	-0.0145894
							Potra2n10c21392	-0.0035682	0.00841317
							Potra2n10c21396	-0.0088073	-0.00330037
							Potra2n10c21398	-0.00260496	0.0146127
							Potra2n10c21399	0.00454596	0.00856729
							Potra2n10c21401	-0.00809979	0.00207099
							Potra2n10c21405	-0.00249679	0.00784297
							Potra2n10c21407	-0.0111995	0.00681613
							Potra2n10c21408	-0.00426678	-0.00327942
							Potra2n10c21409	0.00885082	0.0100926
							Potra2n10c21410	-0.00324266	-0.00739411
							Potra2n10c21411	0.000791946	-0.00434792
							Potra2n10c21413	0.00861321	-0.00120977
							Potra2n10c21416	-0.00271628	-0.000698593
							Potra2n10c21417	-0.0084684	-0.000917612
							Potra2n10c21419	-0.00960172	-0.00052017
							Potra2n10c21420	0.00244358	0.00680514
							Potra2n10c21422	-0.00261233	-0.00295272
							Potra2n10c21423	0.00180028	0.00322964
							Potra2n10c21424	-0.0104637	0.00547738
							Potra2n10c21427	0.00985256	-0.00825994
							Potra2n10c21429	-0.00993253	0.00304396
							Potra2n10c21431	0.00168978	0.0174161
							Potra2n10c21432	0.00976473	-0.0030571
							Potra2n10c21433	-0.00346178	-0.0124175
							Potra2n10c21435	0.0113961	0.00100137
							Potra2n10c21437	0.0106197	0.00547551
							Potra2n10c21438	0.00822623	0.00470565
							Potra2n10c21439	0.00441114	-0.00326991
							Potra2n10c21440	0.00644871	-0.00149723
							Potra2n10c21442	-0.00537071	0.00264
							Potra2n10c21445	-0.00888102	0.00367422
							Potra2n10c21446	0.00863693	-0.00029395
							Potra2n10c21447	0.00746356	0.00228402
							Potra2n10c21448	0.00960014	0.0078063
							Potra2n10c21449	-0.00590191	-0.00679885
							Potra2n10c21451	0.0040356	-0.00284675
							Potra2n10c21454	-0.00684578	-0.00843641
							Potra2n10c21455	0.00878447	0.00191385
							Potra2n10c21457	-0.00617381	-0.0109383
							Potra2n10c21458	-0.00677718	0.00784132
							Potra2n10c21459	-0.0103712	-0.001945
							Potra2n10c21460	-0.000651587	-0.0164933
							Potra2n10c21462	0.00855427	-0.00489012
							Potra2n10c21463	-0.00221631	0.00625304
							Potra2n10c21465	-0.00671035	0.00102115
							Potra2n10c21467	-0.00402555	0.0102366
							Potra2n10c21471	-0.00201207	0.00170343
							Potra2n10c21474	0.0102029	-0.00295062
							Potra2n10c21476	-0.007918	0.00488232
							Potra2n10c21477	0.00523207	-0.00832868
							Potra2n10c21478	0.000450349	-0.00891273
							Potra2n10c21479	0.0107784	0.00184861
							Potra2n10c21481	0.0107504	-0.00399636
							Potra2n10c21482	-0.00807206	0.00391422
							Potra2n10c21484	-0.00707058	-0.00738661
							Potra2n10c21485	-0.00952211	-0.00649492
							Potra2n10c21487	-0.0113455	0.0026105
							Potra2n10c21488	0.000557921	-0.00937961
							Potra2n10c21491	-0.0096885	0.00789608
							Potra2n10c21492	-0.00875182	0.00413551
							Potra2n10c21493	-0.00792539	0.00478731
							Potra2n10c21494	0.00547111	-0.010697
							Potra2n10c21496	-0.00742247	-0.00615005
							Potra2n10c21497	-0.00133438	-0.00547998
							Potra2n10c21498	0.00635498	0.00704852
							Potra2n10c21500	-0.00233862	0.0079714
							Potra2n10c21501	0.00447294	-0.00477425
							Potra2n10c21503	-0.0107968	0.00845608
							Potra2n10c21504	-0.0106433	0.00119351
							Potra2n10c21505	-0.00984014	0.00340902
							Potra2n10c21508	0.00838762	0.0127787
							Potra2n10c21509	-0.000352598	-0.00709466
							Potra2n10c21510	-0.00399495	0.00231602
							Potra2n10c21512	0.00688212	0.00106177
							Potra2n10c21513	-0.000458705	0.00875321
							Potra2n10c21514	0.00794578	-0.00547711
							Potra2n10c21515	0.00745072	0.00125814
							Potra2n10c21516	0.0067649	-0.000603961
							Potra2n10c21518	0.00212974	0.00150958
							Potra2n10c21520	0.00314487	-0.00764256
							Potra2n10c21522	0.00653632	0.00552284
							Potra2n10c21524	-0.0072298	0.0028977
							Potra2n10c21525	0.00797592	-0.00015139
							Potra2n10c21527	0.00287743	0.00664975
							Potra2n10c21528	-0.00393507	0.0081087
							Potra2n10c21531	-0.00358313	-0.0103776
							Potra2n10c21534	0.00619806	-0.00115439
							Potra2n10c21535	0.00453058	0.00981056
							Potra2n10c21536	0.0100679	0.00201916
							Potra2n10c21537	0.00547477	0.00172505
							Potra2n10c21542	0.00546565	-0.00637787
							Potra2n10c21543	-0.00946206	0.00395724
							Potra2n10c21546	-0.00801015	-0.000859045
							Potra2n10c21550	-0.00788662	0.00423208
							Potra2n10c21551	-0.00665363	-0.0065034
							Potra2n10c21556	-0.00474848	-0.00557285
							Potra2n10c21559	-0.00723247	0.00640603
							Potra2n10c21560	-0.00755303	0.00844453
							Potra2n10c21561	-0.00383638	0.00486818
							Potra2n10c21562	0.00246616	0.0128979
							Potra2n10c21565	0.00668781	0.00567996
							Potra2n10c21566	0.00254684	0.000942667
							Potra2n10c21567	-0.00664351	-0.00302859
							Potra2n10c21568	-0.00417869	0.00862537
							Potra2n10c21569	-0.0116454	0.00493494
							Potra2n10c21570	0.00436771	-0.00572578
							Potra2n10c21572	-0.00298793	0.00202291
							Potra2n10c21575	-0.00699796	0.00514111
							Potra2n10c21577	0.00608933	0.000634851
							Potra2n10c21578	0.00389126	-0.00356379
							Potra2n10c21579	0.00489389	-0.00281608
							Potra2n10c21580	0.00426481	-0.00611016
							Potra2n10c21581	-0.00343352	-0.0115353
							Potra2n10c21582	-0.00853769	-0.00779755
							Potra2n10c21584	0.00270192	0.0101949
							Potra2n10c21585	0.0100424	-0.00501505
							Potra2n10c21586	0.0035023	5.98159e-05
							Potra2n10c21587	0.0105808	0.00635305
							Potra2n10c21588	0.0108409	0.00488736
							Potra2n10c21589	-0.011485	-0.000741075
							Potra2n10c21590	-0.00307265	-0.00232943
							Potra2n10c21592	-0.0028725	-0.0127769
							Potra2n10c21594	-0.00293404	-0.00644334
							Potra2n10c21595	-0.00757292	0.00510083
							Potra2n10c21596	-0.00976856	0.008781
							Potra2n10c21598	-0.00267396	-0.0058709
							Potra2n10c21601	-0.0006224	-0.00530606
							Potra2n10c21605	0.00160569	0.00857731
							Potra2n10c21606	0.00326002	-0.00637642
							Potra2n10c21613	0.00933336	0.00199299
							Potra2n10c21614	-0.00527375	-0.000625828
							Potra2n10c21615	-0.00103175	-0.0088176
							Potra2n10c21617	0.00932265	-0.0044381
							Potra2n10c21618	0.00663185	-0.00850291
							Potra2n10c21620	0.00860941	-0.000368731
							Potra2n10c21621	0.00526678	0.00279259
							Potra2n10c21622	0.00300902	0.00333325
							Potra2n10c21623	0.0074738	-0.00853242
							Potra2n10c21624	-0.000536994	0.00423266
							Potra2n10c21625	0.00760277	-0.00143369
							Potra2n10c21626	-0.010801	0.00270138
							Potra2n10c21628	-0.00159987	0.00721957
							Potra2n10c21629	-0.00651506	0.00640926
							Potra2n10c21630	-0.00268458	0.0058064
							Potra2n10c21631	0.00979642	0.000332207
							Potra2n10c21632	-0.00851948	-0.00951217
							Potra2n10c21633	-0.00596843	0.00290595
							Potra2n10c21634	0.00679399	-0.0132407
							Potra2n10c21636	0.0105396	-0.00714024
							Potra2n10c21637	-0.00824914	-0.00900498
							Potra2n10c21640	-0.0112138	0.00522194
							Potra2n10c21641	-0.0110702	-0.00386197
							Potra2n10c21643	0.00887982	-0.0018669
							Potra2n10c21644	0.00414728	-0.0128334
							Potra2n10c21645	-0.00275051	-0.0110932
							Potra2n10c21646	0.00243585	-0.00655521
							Potra2n10c21647	-0.00495136	0.00172649
							Potra2n10c21648	0.00637014	0.00612163
							Potra2n10c21651	0.000657658	0.0100818
							Potra2n10c21652	0.00856015	-0.00507959
							Potra2n10c21653	-0.00694351	-0.00921119
							Potra2n10c21654	0.00844155	0.00361951
							Potra2n10c21655	0.0104542	0.00445343
							Potra2n10c21656	-0.00605255	0.000490677
							Potra2n10c21659	-0.00251906	-0.0140408
							Potra2n10c21660	-0.0115348	0.00414087
							Potra2n10c21661	-0.0115268	-0.00197152
							Potra2n10c21665	-0.0104139	0.002282
							Potra2n10c21666	-0.00587331	0.00344093
							Potra2n10c21667	-0.0111955	-0.00090777
							Potra2n10c21669	0.00174405	-0.00667687
							Potra2n10c21670	0.0113816	-0.00396603
							Potra2n10c21673	0.000109803	-0.00241663
							Potra2n10c21679	-0.0102781	0.00107034
							Potra2n10c21680	-0.0102563	0.00275224
							Potra2n10c21681	0.00844353	-0.000740897
							Potra2n10c21682	-0.00897681	-0.0100811
							Potra2n10c21683	0.00547774	0.0118593
							Potra2n10c21685	0.00294278	-0.00472392
							Potra2n10c21688	0.00701475	-0.000661874
							Potra2n10c21690	0.00831585	0.00722171
							Potra2n10c21692	-0.00913882	-0.00745118
							Potra2n10c21693	-0.00983829	0.00250148
							Potra2n10c21694	0.00804304	-0.00567051
							Potra2n10c21697	-0.00571763	-0.0036698
							Potra2n10c21698	-0.0069358	-0.00845721
							Potra2n10c21700	-0.0102882	0.00892478
							Potra2n10c21701	-0.00120182	0.00542166
							Potra2n10c21702	-0.0060095	-0.00162811
							Potra2n10c21708	-0.00822134	-0.00316641
							Potra2n10c21709	0.00802506	-0.00152062
							Potra2n10c21711	0.00470678	-0.0123879
							Potra2n10c21713	-0.0115102	0.000860526
							Potra2n10c21714	-0.0106593	0.00591486
							Potra2n10c21715	0.0106988	0.00764418
							Potra2n10c21716	0.00793396	-0.000170858
							Potra2n10c21717	0.0116107	0.00265205
							Potra2n10c21720	0.00812683	0.0087827
							Potra2n10c21723	0.0079015	0.0113579
							Potra2n10c21724	0.0100971	-0.00525269
							Potra2n10c21725	-0.00117471	0.00548173
							Potra2n10c21728	0.00862088	0.00496421
							Potra2n10c21730	0.00877854	0.00199557
							Potra2n10c21732	-0.0101138	0.00564772
							Potra2n10c21733	0.00667203	0.00822954
							Potra2n10c21735	-6.83258e-05	-0.000708265
							Potra2n10c21737	0.00703806	-0.00527259
							Potra2n10c21738	-0.0109235	0.00633789
							Potra2n10c21743	0.0119507	0.00150354
							Potra2n10c21744	0.00268468	-0.00848447
							Potra2n10c21746	0.00763082	-0.00741227
							Potra2n10c21748	-0.00968451	-0.00115072
							Potra2n10c21749	0.00568211	0.00358524
							Potra2n10c21750	-0.00759708	-0.00843848
							Potra2n10c21752	0.00770833	-0.00893782
							Potra2n10c21753	0.0109968	-0.00425378
							Potra2n10c21754	-0.00295652	0.00973546
							Potra2n10c21755	-0.00506289	0.00257836
							Potra2n10c21756	0.00999831	-0.00946981
							Potra2n10c21757	-0.00632222	-0.00971733
							Potra2n10c21758	-0.00726398	-0.00843099
							Potra2n10c21759	0.0021004	-0.0139446
							Potra2n10c21760	0.00424186	-0.000483552
							Potra2n10c21763	0.0021826	-0.0117933
							Potra2n10c21764	0.00627162	-0.0117457
							Potra2n10c21768	0.00917896	0.00617436
							Potra2n10c21769	0.00457653	0.000410651
							Potra2n10c21770	0.0101088	-0.000329861
							Potra2n10c21772	0.00635326	-0.00378846
							Potra2n10c21773	-0.0109992	0.000536713
							Potra2n10c21774	-0.000751235	-0.00306253
							Potra2n10c21775	0.00435752	-0.00189841
							Potra2n10c21776	-0.00632532	0.00234679
							Potra2n10c21778	0.00752928	-0.00344706
							Potra2n10c21779	-0.00811953	0.0093571
							Potra2n10c21780	0.00408245	0.00646759
							Potra2n10c21790	-0.00913556	-0.00876681
							Potra2n10c21792	-0.00445827	0.0151999
							Potra2n10c21793	-0.00899677	0.00624431
							Potra2n10c21796	-0.0096848	0.00803302
							Potra2n10c21798	0.00729597	-0.00264235
							Potra2n10c21799	0.00299758	0.00233671
							Potra2n10c21800	-0.00853374	-0.00634234
							Potra2n10c21803	0.00505249	0.00419573
							Potra2n10c21804	0.00722041	0.0010391
							Potra2n10c21805	0.00400484	0.00189699
							Potra2n10c21806	0.007445	0.00518091
							Potra2n10c21807	0.00347948	0.00768412
							Potra2n10c21808	-0.00565137	0.00683812
							Potra2n10c21809	0.000724093	-0.0101281
							Potra2n10c21811	0.00253599	-0.00442228
							Potra2n10c21816	0.00750787	0.00224848
							Potra2n10c21817	0.00799819	-0.00825196
							Potra2n10c21818	0.00735457	0.00671155
							Potra2n10c21820	0.0118074	0.000958618
							Potra2n10c21821	-0.0036956	-0.0121755
							Potra2n10c21823	0.00669196	0.013964
							Potra2n10c21829	-0.00773724	0.00544866
							Potra2n10c21830	0.0062494	-0.0108943
							Potra2n10c21831	0.00383734	0.00891353
							Potra2n10c21833	0.00462827	-0.00339871
							Potra2n10c21836	0.00119736	0.00637231
							Potra2n10c21842	0.00717735	-0.0118844
							Potra2n10c21843	0.0116578	0.0019358
							Potra2n10c21844	0.0122426	-0.00683434
							Potra2n10c21846	0.000549794	0.000560522
							Potra2n10c21854	-0.000165518	-0.0125666
							Potra2n10c21856	0.00144019	-0.00549661
							Potra2n10c21857	0.0064881	0.00721428
							Potra2n10c21858	-0.000884944	-0.00566223
							Potra2n10c21859	-0.0013494	-0.0137837
							Potra2n10c21860	-0.0053901	-0.00414998
							Potra2n10c21861	-0.0100123	-0.0032053
							Potra2n10c21863	0.0111716	0.00329159
							Potra2n10c21865	0.0109249	0.00583365
							Potra2n10c21866	0.0018849	0.00212237
							Potra2n10c21867	0.00566935	-0.00269292
							Potra2n10c21868	-0.009988	-0.00730399
							Potra2n10c21869	0.0112594	-0.00291604
							Potra2n10c21870	0.00867222	-0.0098948
							Potra2n10c21871	0.00037234	-0.0120736
							Potra2n10c21874	0.00446489	-0.00120428
							Potra2n10c21875	0.00762529	-0.00565904
							Potra2n10c21876	-0.0094618	0.00555567
							Potra2n10c21878	-0.00329067	0.00393031
							Potra2n10c21879	0.00285512	-0.00689519
							Potra2n10c21880	-0.00102474	-0.00147382
							Potra2n10c21881	0.00937962	0.00314378
							Potra2n10c21883	0.00794591	-0.00740547
							Potra2n10c21885	0.00105993	0.00373894
							Potra2n10c21887	0.00852829	0.000247315
							Potra2n10c21888	0.0110665	0.00177691
							Potra2n10c21889	-0.000838191	0.00805254
							Potra2n10c21891	0.00973731	5.55086e-05
							Potra2n10c21892	-0.00218093	-0.0152823
							Potra2n10c21894	0.00732163	-0.0117232
							Potra2n10c21895	0.00325975	-0.0118269
							Potra2n10c21898	-0.000394788	-0.00892521
							Potra2n10c21899	-0.00121951	0.000333092
							Potra2n10c21900	0.000303919	0.00819883
							Potra2n10c21901	0.00288058	0.0171481
							Potra2n10c21902	-0.00259115	-0.00446176
							Potra2n10c21903	0.00375064	0.00476117
							Potra2n10c21906	0.00532918	-0.00334657
							Potra2n10c21907	-0.0113514	0.00180867
							Potra2n10c21909	-0.00832167	0.00380787
							Potra2n10c21910	0.00960934	0.00393837
							Potra2n10c21912	0.00831351	0.00991044
							Potra2n10c21913	0.00251952	0.00687321
							Potra2n10c21914	0.000249942	0.00125176
							Potra2n10c21915	0.00983618	0.00269541
							Potra2n10c21916	0.00986527	0.00528744
							Potra2n10c21920	0.00519821	-0.00192128
							Potra2n10c21923	-0.00497555	0.00329787
							Potra2n10c21927	0.0106984	0.00588034
							Potra2n10c21928	0.00912534	0.000420571
							Potra2n10c21929	-0.00655409	0.00475653
							Potra2n10c21931	-0.00125348	-0.00307667
							Potra2n10c21932	-0.000297893	-0.00911768
							Potra2n10c21934	-0.00571659	0.00347991
							Potra2n10c21935	-0.00396729	-0.0136064
							Potra2n10c21938	-0.0119174	0.00220195
							Potra2n10c21942	0.00162273	0.00575893
							Potra2n10c21943	0.00709203	0.00645904
							Potra2n10c21944	0.00463639	-0.00452103
							Potra2n10c21945	0.00855597	-0.00875042
							Potra2n10c21948	0.00560862	-0.0105793
							Potra2n10c21949	-0.00520708	0.0132176
							Potra2n10c21951	-0.0078623	-0.0022674
							Potra2n10c21952	0.00650947	0.00810155
							Potra2n10c21953	0.008421	-0.00764962
							Potra2n10c21954	0.00737419	0.00842569
							Potra2n10c21955	-0.00935442	-0.00600899
							Potra2n10c21956	0.00730645	0.000538838
							Potra2n10c21957	-0.00530215	-0.0120344
							Potra2n10c21958	-0.00777917	-0.00981854
							Potra2n10c21959	0.0048832	0.011898
							Potra2n10c21963	0.000410527	0.0136314
							Potra2n10c21964	0.00887047	-0.00866576
							Potra2n10c21965	0.006403	-0.0113473
							Potra2n10c21966	0.0045393	0.00500226
							Potra2n10c21968	0.00543808	-0.0065324
							Potra2n10c21970	-0.00877232	0.00486196
							Potra2n10c21971	-0.00831535	0.000102939
							Potra2n10c21972	-0.0101534	-0.00232377
							Potra2n10c21975	0.00868037	0.00533915
							Potra2n10c21976	0.0102272	0.00213369
							Potra2n10c21977	-0.00631204	-0.00821493
							Potra2n10c21978	0.0114162	-0.00239794
							Potra2n10c21979	-0.0107344	-0.00628236
							Potra2n10c21981	0.00998607	0.00520857
							Potra2n10c21982	-0.00618122	-0.0020839
							Potra2n10c21983	0.00699847	-0.00705534
							Potra2n10c21984	0.0112856	-0.00319709
							Potra2n10c21986	0.0077752	-0.00466113
							Potra2n10c21990	0.0107304	0.0027733
							Potra2n10c21997	0.00613176	-0.00426962
							Potra2n10c22000	-0.00920466	0.00391333
							Potra2n10c22003	-0.0105528	-0.000986201
							Potra2n10c22004	0.0117909	-0.00260014
							Potra2n10c22006	0.00452334	-0.0100576
							Potra2n10c22007	0.0106243	0.00187079
							Potra2n10c22008	0.00789802	-0.00274549
							Potra2n10c22009	0.0102717	0.000185361
							Potra2n10c22013	0.00893268	0.00352286
							Potra2n10c22015	-0.0101214	-0.00194488
							Potra2n10c22016	-0.0048697	0.000676183
							Potra2n10c22018	-0.0108478	-0.00082227
							Potra2n10c22020	0.0109267	-0.00536706
							Potra2n10c22024	-0.00928073	0.0104278
							Potra2n10c22025	-0.00896426	0.0116342
							Potra2n10c22026	0.0108706	0.00011907
							Potra2n10c22027	0.00148504	-0.0062634
							Potra2n10c22028	0.00702439	-0.00780769
							Potra2n10c22029	0.00215584	0.00105216
							Potra2n10c22030	-0.0113527	-0.00419095
							Potra2n10c22031	-0.00290445	0.0150353
							Potra2n10c22033	-0.00869512	-0.00506008
							Potra2n10c22034	-0.00811858	0.00128509
							Potra2n10c22035	-0.00371536	-0.00963325
							Potra2n10c22036	0.0078651	-0.0072133
							Potra2n10c22037	0.0115429	-0.0036617
							Potra2n10c22038	-0.00849906	0.0069236
							Potra2n10c22039	-0.00990299	0.00411533
							Potra2n10c22042	0.0108684	-0.000920827
							Potra2n10c22043	0.00350256	-0.00207929
							Potra2n10c22045	-0.00498696	0.00394341
							Potra2n10c22046	-0.00329133	0.00241274
							Potra2n10c22048	0.00553494	0.00726767
							Potra2n10c22049	-0.00170785	0.00783022
							Potra2n10c22051	-0.00818089	0.00363268
							Potra2n10c22052	-0.00181052	0.00875281
							Potra2n10c22053	0.00788552	-3.71563e-05
							Potra2n10c22056	0.00335222	-0.00743326
							Potra2n10c22057	0.00879929	0.00283573
							Potra2n10c22058	0.00450314	-0.0125902
							Potra2n10c22059	-0.0103177	-0.00480829
							Potra2n10c22060	0.0101052	-0.00375358
							Potra2n10c22062	0.00230999	-0.0133957
							Potra2n10c22063	3.11131e-05	-0.0129312
							Potra2n10c22065	-0.000565998	-0.00706323
							Potra2n10c22066	0.00731192	-0.0105183
							Potra2n10c22067	0.00325005	-0.0121009
							Potra2n10c22069	-0.00230425	-0.00472531
							Potra2n10c22070	-0.00861311	-0.00510953
							Potra2n10c22073	0.0046754	0.00176085
							Potra2n10c22074	0.0103381	0.00145699
							Potra2n10c22075	0.00489445	0.0039884
							Potra2n10c22077	0.0100597	0.00184699
							Potra2n10c22078	0.00245806	0.00682343
							Potra2n10c22079	-0.00384231	0.00187903
							Potra2n10c22080	-0.00474842	0.00293161
							Potra2n10c22083	-0.0113597	0.00166916
							Potra2n10c22086	0.008187	0.00357497
							Potra2n10c22087	0.00719424	0.000235261
							Potra2n10c22088	-0.00717999	-0.000937624
							Potra2n10c22090	0.000233002	-0.000340847
							Potra2n10c22091	-0.00766827	-0.00466037
							Potra2n10c22092	-0.0052364	0.00652463
							Potra2n10c22093	-0.00673044	0.00312476
							Potra2n10c22096	-0.0112814	-0.00507084
							Potra2n10c22097	0.00513135	-0.0130989
							Potra2n10c22099	0.000147109	0.00717679
							Potra2n10c22100	-0.00756601	-0.0074789
							Potra2n10c22102	0.0106948	0.00443995
							Potra2n10c22103	-0.00497149	0.00882673
							Potra2n10c22104	0.00500619	0.00233442
							Potra2n10c22105	0.000235186	-0.00262103
							Potra2n10c22106	0.00302856	0.00430495
							Potra2n10c22108	0.00491923	0.0061691
							Potra2n10c22109	0.00868676	0.000443233
							Potra2n10c22110	-0.00599887	-0.000951233
							Potra2n10c22111	-0.00415863	0.000645744
							Potra2n10c22113	0.00667272	-0.00359754
							Potra2n10c22115	0.0035674	-0.0074003
							Potra2n10c22116	0.00623019	-0.00582787
							Potra2n10c22118	0.00101556	-0.00438175
							Potra2n10c22119	0.00994375	0.000333666
							Potra2n10c22122	-0.00838273	0.00449329
							Potra2n10c22124	0.00409014	-0.00170419
							Potra2n10c22125	0.00267213	5.21312e-05
							Potra2n10c22126	0.00438246	0.00848133
							Potra2n10c22127	0.00396465	-0.00820347
							Potra2n10c22128	0.0102713	-0.0033551
							Potra2n10c22129	0.00135662	0.00931044
							Potra2n10c22131	-0.00724619	0.00724853
							Potra2n10c22133	-0.00782097	0.010735
							Potra2n10c22134	0.00527221	-0.00496643
							Potra2n10c22135	0.00782002	0.0095035
							Potra2n10c22137	0.00850052	-0.00332856
							Potra2n10c22141	-0.00190839	-0.00365625
							Potra2n10c22145	0.00822701	-0.000898076
							Potra2n10c22146	0.0074434	-0.00823152
							Potra2n10c22147	0.00577803	0.000873252
							Potra2n10c22149	0.00401783	0.000349353
							Potra2n10c22151	-0.00688609	0.00476677
							Potra2n10c22152	-0.00531442	-0.00670211
							Potra2n10c22154	0.00771464	-0.00343159
							Potra2n10c22155	-0.00750697	-0.000766105
							Potra2n10c22156	-0.0107071	-0.0057485
							Potra2n10c22157	0.0103655	-0.00709421
							Potra2n10c22158	-0.00439418	-0.012478
							Potra2n10c22159	-0.01085	0.00353934
							Potra2n10c22160	-0.00685334	-0.00253791
							Potra2n10c22161	0.000982629	0.0108673
							Potra2n10c22162	-0.00360062	-0.00699346
							Potra2n10c22163	-0.0112371	0.00193871
							Potra2n10c22166	0.000688642	0.00220889
							Potra2n10c22167	-0.00542892	-0.0117712
							Potra2n10c22168	0.00641743	0.0115874
							Potra2n10c22169	-0.00807145	-0.00463468
							Potra2n10c22170	-0.00443416	-0.0173046
							Potra2n10c22172	-0.00667338	0.00855985
							Potra2n10c22173	0.00649559	0.00339384
							Potra2n10c22175	0.00626856	-0.0146821
							Potra2n10c22178	-0.0084853	-0.00722878
							Potra2n10c22180	0.00172383	-0.00624385
							Potra2n10c22181	0.00979581	-0.00518301
							Potra2n10c22182	0.0053594	-0.00776904
							Potra2n10c22183	0.00304242	-0.00077947
							Potra2n10c22185	0.00288724	0.00361743
							Potra2n10c22187	-0.0102202	0.00388534
							Potra2n10c22188	0.00551887	-0.00864095
							Potra2n10c22189	0.00623341	0.00185165
							Potra2n10c22190	-0.00808379	-0.00526056
							Potra2n10c22192	0.00825476	0.00985428
							Potra2n10c22195	0.00781872	0.00805857
							Potra2n10c22196	-0.00110326	-0.00151274
							Potra2n10c22197	0.00948896	-0.00750331
							Potra2n10c22198	0.00103658	0.006922
							Potra2n10c22199	-0.00982738	-0.00569047
							Potra2n10c22201	-7.66182e-05	0.000670441
							Potra2n10c22202	-0.0068011	0.000954007
							Potra2n10c22203	-0.00256639	-0.00496478
							Potra2n10c22204	0.0110634	0.00633479
							Potra2n10c22207	0.0106654	0.00596016
							Potra2n10c22208	-0.00257308	0.0123225
							Potra2n10c22209	0.000374805	-0.00558289
							Potra2n10c22210	0.00987116	0.00158785
							Potra2n10c22211	0.00893269	0.00568381
							Potra2n10c22212	0.00463759	0.000125667
							Potra2n10c22213	0.00751092	-0.000583822
							Potra2n10c22217	0.000514362	0.00396947
							Potra2n10c22218	-0.00965167	-0.00938322
							Potra2n10c22219	-0.00471966	0.00449358
							Potra2n10c22220	-0.00913008	-0.00478247
							Potra2n10c22222	-0.00817396	-0.00515317
							Potra2n10c22223	-0.0062188	-0.00803281
							Potra2n10c22224	-0.0104848	-0.00217348
							Potra2n10c22227	0.00340048	-0.00570474
							Potra2n10c22231	0.0100516	0.00433421
							Potra2n10c22233	0.00615476	0.00692479
							Potra2n10c22234	0.00467048	-0.00277161
							Potra2n10c22235	-0.00262122	-0.00575005
							Potra2n10c22236	-0.000946178	0.0163844
							Potra2n10c22237	-0.0038401	-0.00192145
							Potra2n10c22240	0.00689536	0.0038852
							Potra2n10c22242	-0.0108938	0.0044221
							Potra2n10c22245	-0.010016	-0.00145913
							Potra2n10c22247	0.00436556	0.00744693
							Potra2n10c22248	0.00476433	0.00157531
							Potra2n10c22249	0.00349662	0.00404656
							Potra2n10c22250	-0.00793142	-0.00611042
							Potra2n10c22252	0.000951216	0.00149784
							Potra2n10c22253	0.0107299	0.00290665
							Potra2n10c22254	0.0119448	0.00109399
							Potra2n10c22255	0.0109421	-0.00203501
							Potra2n10c22257	0.0111514	-0.000676901
							Potra2n10c22258	0.00331749	0.013352
							Potra2n10c22259	0.0113302	0.00484206
							Potra2n10c22260	0.0109814	0.0033671
							Potra2n10c22266	0.00539243	0.000651632
							Potra2n10c22267	-0.00770436	-1.52299e-05
							Potra2n10c22268	0.0111126	0.00092887
							Potra2n10c22269	0.0064712	-0.00544175
							Potra2n10c22270	0.00167086	-0.00384041
							Potra2n10c22271	0.00789372	0.0126019
							Potra2n10c22272	0.00201072	-0.00460083
							Potra2n10c22273	0.0048959	0.00270498
							Potra2n10c22278	0.0102504	-0.00244789
							Potra2n10c22280	-0.00233645	-0.0086744
							Potra2n10c22281	0.00541039	0.00157172
							Potra2n10c22282	0.00325319	0.0106105
							Potra2n10c22283	-0.00370082	0.00700114
							Potra2n10c22286	-0.00193001	-0.000571053
							Potra2n10c22287	0.00937657	-0.00314954
							Potra2n10c22289	0.00262275	-0.00336892
							Potra2n10c22290	-0.00798479	0.00907418
							Potra2n10c22291	-0.0107094	0.00147583
							Potra2n10c22296	-0.010572	-0.00400269
							Potra2n10c22298	0.000108045	-0.00345656
							Potra2n10c22299	0.0102363	0.00470925
							Potra2n10c22301	-0.00746953	-0.0035338
							Potra2n10c22303	0.0093712	0.0015408
							Potra2n10c22304	-0.00627868	0.000418961
							Potra2n10c22305	0.0107053	0.0061949
							Potra2n10c22306	0.00196043	-0.0110891
							Potra2n10c22307	0.0106624	-0.0019897
							Potra2n10c22309	-0.00662974	-0.00184555
							Potra2n10c22310	0.000109723	-0.000768742
							Potra2n10c22312	0.000420406	0.00346084
							Potra2n10c22315	-0.0106738	-0.00213084
							Potra2n10c22316	0.001681	-0.00705389
							Potra2n10c22317	0.0103668	0.000657013
							Potra2n10c22318	0.00472051	-0.00283459
							Potra2n10c22320	-0.0050321	-0.0104934
							Potra2n10c22321	0.00226911	-0.00926857
							Potra2n10c22322	-0.0100449	0.000741927
							Potra2n10c22323	0.00140217	-0.0100189
							Potra2n10c22324	0.00518654	-0.00594615
							Potra2n10c22325	0.00515853	-0.00408595
							Potra2n10c22327	-0.00484189	0.00561946
							Potra2n10c22328	0.00835661	-0.0054688
							Potra2n10c22330	0.00783755	0.00874654
							Potra2n10c22331	0.00972415	0.000502388
							Potra2n10c22333	0.000626056	0.00639406
							Potra2n10c22334	-0.00671804	-0.0142512
							Potra2n10c22335	0.00270197	-0.0142437
							Potra2n10c22336	0.00891227	0.00328444
							Potra2n10c22337	0.00229955	0.00127175
							Potra2n10c22338	0.00708151	-0.00227196
							Potra2n10c22339	-0.011296	-0.000624766
							Potra2n10c22340	-0.0100555	-0.000847565
							Potra2n10c22342	0.0102734	0.00326655
							Potra2n10c22344	-0.00546495	-0.0113556
							Potra2n10c22345	-0.00943329	9.92035e-05
							Potra2n10c22346	0.00415052	-0.00147237
							Potra2n10c22351	0.0111025	-0.00304044
							Potra2n10c22352	0.00326801	0.00704318
							Potra2n10c22355	-0.00731199	-0.00256823
							Potra2n10c22356	-0.00776416	0.00935407
							Potra2n10c22358	0.00013187	-0.00414205
							Potra2n10c22360	0.00110115	-0.000122857
							Potra2n10c22364	0.0118426	-0.00234352
							Potra2n1113s36972	-0.00175653	-0.00886091
							Potra2n1136s36978	-0.00116833	-0.00209139
							Potra2n114s34558	0.0054968	0.0118347
							Potra2n114s34559	-0.00142717	-0.0143809
							Potra2n114s34561	0.00804883	-0.00960062
							Potra2n114s34562	0.00231589	-0.00748956
							Potra2n114s34565	0.00227385	-0.00210132
							Potra2n114s34567	0.00457827	-0.00877351
							Potra2n114s34568	0.00213162	0.00151843
							Potra2n114s34570	0.00861059	0.0129767
							Potra2n114s34572	-0.00357371	0.00306131
							Potra2n114s34573	-0.00483255	0.012474
							Potra2n114s34574	0.00509078	0.000189715
							Potra2n114s34576	0.00839966	0.0113889
							Potra2n1164s36980	0.0020613	-0.0140933
							Potra2n1182s36981	0.000166629	-0.0100997
							Potra2n1185s36982	0.00216949	-0.00747578
							Potra2n1190s36985	0.00758662	-0.00249755
							Potra2n1199s36987	-0.00374305	-0.00953293
							Potra2n11c22367	-0.00454455	0.00993
							Potra2n11c22368	0.00394108	0.00580398
							Potra2n11c22369	0.0014976	0.00527549
							Potra2n11c22370	-0.0100179	-0.00676906
							Potra2n11c22374	-0.00664036	0.00306032
							Potra2n11c22375	-0.00551806	0.00566654
							Potra2n11c22376	-0.00206784	0.0136739
							Potra2n11c22377	-0.0101748	-0.00202173
							Potra2n11c22378	0.00681886	-0.0106387
							Potra2n11c22380	0.0103964	-0.00711218
							Potra2n11c22381	0.00350747	0.0128187
							Potra2n11c22383	-0.00761648	0.00277348
							Potra2n11c22384	-0.00404342	0.00124923
							Potra2n11c22386	-0.00774272	-0.00727316
							Potra2n11c22389	0.0079266	0.00213248
							Potra2n11c22391	0.0045892	0.01436
							Potra2n11c22392	0.00868666	0.00556291
							Potra2n11c22393	-0.00919353	0.00726008
							Potra2n11c22394	-0.011102	0.00483358
							Potra2n11c22396	0.00322094	0.011893
							Potra2n11c22397	0.000671829	0.0121299
							Potra2n11c22400	0.00110255	-0.00969382
							Potra2n11c22401	-0.00637531	0.00471948
							Potra2n11c22403	-0.0023191	0.00281924
							Potra2n11c22404	-0.00297081	-0.00980775
							Potra2n11c22405	0.00643014	-0.0111666
							Potra2n11c22406	0.00224974	0.00675158
							Potra2n11c22407	0.00662434	-0.00358978
							Potra2n11c22409	0.00695002	-0.00311712
							Potra2n11c22410	0.00442474	0.00727575
							Potra2n11c22411	0.00599452	-0.005454
							Potra2n11c22412	-0.00186366	0.00686138
							Potra2n11c22415	0.0110975	-0.00632659
							Potra2n11c22416	0.00155412	0.000832665
							Potra2n11c22419	-0.00280892	0.004011
							Potra2n11c22420	-0.00982129	0.00208815
							Potra2n11c22422	0.00765633	0.00888897
							Potra2n11c22424	-0.00202987	0.0120247
							Potra2n11c22426	-0.00173149	-0.0126872
							Potra2n11c22427	0.00412628	0.00271378
							Potra2n11c22429	0.0109499	0.00108925
							Potra2n11c22435	0.00673367	0.009575
							Potra2n11c22437	0.00664751	0.00845174
							Potra2n11c22441	0.0103635	0.0016795
							Potra2n11c22450	0.00817374	-0.00294321
							Potra2n11c22454	-0.0102451	0.00737064
							Potra2n11c22459	0.00988179	0.00149995
							Potra2n11c22461	0.00310012	-0.00635738
							Potra2n11c22463	-0.00875378	-0.00239561
							Potra2n11c22466	0.00505436	0.00960101
							Potra2n11c22467	0.00212955	0.00499792
							Potra2n11c22469	-0.00702776	0.011781
							Potra2n11c22471	0.00607688	0.00988149
							Potra2n11c22472	0.00672387	0.00347386
							Potra2n11c22474	0.00904222	0.000743131
							Potra2n11c22475	-0.00624192	0.013273
							Potra2n11c22476	0.00491072	0.00917778
							Potra2n11c22477	0.0111487	0.00630735
							Potra2n11c22479	0.0110197	-0.0074499
							Potra2n11c22482	0.00600601	0.00967815
							Potra2n11c22483	-0.00696199	0.00383073
							Potra2n11c22485	-0.00372339	-0.0023369
							Potra2n11c22488	0.0111318	0.00245905
							Potra2n11c22489	0.0106921	-0.00522235
							Potra2n11c22490	5.72234e-06	-0.0143509
							Potra2n11c22491	-0.00780374	-0.00938694
							Potra2n11c22494	-0.000965848	-0.00220534
							Potra2n11c22495	-0.0108308	-0.00546075
							Potra2n11c22502	-0.00909339	0.00624565
							Potra2n11c22503	-0.0100587	-0.00713437
							Potra2n11c22504	-0.0116244	-0.00329985
							Potra2n11c22505	0.00205754	-0.00755762
							Potra2n11c22512	0.001247	-0.00207948
							Potra2n11c22513	-0.00449273	-0.00519728
							Potra2n11c22516	-0.00903314	0.0113598
							Potra2n11c22519	0.00794474	0.0106601
							Potra2n11c22521	0.00236219	-0.0100848
							Potra2n11c22523	-0.00502628	0.0110936
							Potra2n11c22524	0.00876143	0.00263439
							Potra2n11c22529	0.00907692	0.00518985
							Potra2n11c22530	-0.00191029	0.0174713
							Potra2n11c22531	-0.00795879	0.00589679
							Potra2n11c22532	0.00713344	0.00621349
							Potra2n11c22533	-0.00621678	0.00127274
							Potra2n11c22534	0.00399098	0.0121234
							Potra2n11c22538	0.00879017	0.00753292
							Potra2n11c22539	0.00977474	-0.00667333
							Potra2n11c22541	0.00553273	0.0151754
							Potra2n11c22545	0.0105804	0.00345851
							Potra2n11c22549	-0.00338394	0.0135061
							Potra2n11c22550	-0.00867517	-0.00796075
							Potra2n11c22552	-0.0096951	0.00704463
							Potra2n11c22553	-0.010334	0.00614466
							Potra2n11c22555	-0.0026666	-0.00848862
							Potra2n11c22556	0.009891	-0.00218604
							Potra2n11c22557	0.00641604	-0.000182998
							Potra2n11c22559	0.00397815	0.0148191
							Potra2n11c22560	-0.00231004	0.00428661
							Potra2n11c22562	0.00965568	0.000817743
							Potra2n11c22563	-0.0109519	-0.00604891
							Potra2n11c22564	-0.0110606	-0.00327286
							Potra2n11c22565	0.0105523	0.00422479
							Potra2n11c22569	-0.00285024	0.00467119
							Potra2n11c22570	-0.00913185	0.00371317
							Potra2n11c22572	-0.0086748	0.000835179
							Potra2n11c22573	0.00308587	-0.0115893
							Potra2n11c22575	-0.00549781	0.0038451
							Potra2n11c22576	-0.000950893	0.0156076
							Potra2n11c22577	0.00638736	0.0068654
							Potra2n11c22578	0.00563825	-0.00398217
							Potra2n11c22579	0.0040265	0.00279853
							Potra2n11c22580	0.00909026	0.00407173
							Potra2n11c22581	0.00559747	-0.00870588
							Potra2n11c22584	-0.00033541	-0.00138674
							Potra2n11c22590	0.0044541	0.0133693
							Potra2n11c22592	0.0102677	0.00703896
							Potra2n11c22593	-0.00278773	0.00112536
							Potra2n11c22594	0.00368675	-0.0132018
							Potra2n11c22598	-0.0093781	0.00231178
							Potra2n11c22600	0.0110882	-0.00659381
							Potra2n11c22601	-0.00976826	-0.00447378
							Potra2n11c22602	0.010086	-0.00787444
							Potra2n11c22604	-0.00260666	-0.0145443
							Potra2n11c22605	0.00547746	-0.0039783
							Potra2n11c22606	0.00562992	0.00316494
							Potra2n11c22613	0.00155613	-0.00570286
							Potra2n11c22614	0.00143621	0.00953316
							Potra2n11c22615	-0.00713836	0.00659505
							Potra2n11c22616	0.00202914	-0.0112458
							Potra2n11c22618	0.00847216	0.0049308
							Potra2n11c22619	0.00422851	0.00207237
							Potra2n11c22621	-0.00400763	0.00772292
							Potra2n11c22624	0.00634218	-0.0129089
							Potra2n11c22626	-0.00815207	0.00423009
							Potra2n11c22627	0.00945259	1.50415e-05
							Potra2n11c22628	-0.00267142	1.19329e-05
							Potra2n11c22630	0.00935492	0.00574195
							Potra2n11c22631	0.00768187	0.00553676
							Potra2n11c22636	0.00616695	-0.0098558
							Potra2n11c22637	-0.00477218	0.000962569
							Potra2n11c22641	0.00620927	0.0046041
							Potra2n11c22643	-0.00545463	0.0062369
							Potra2n11c22644	-0.00744851	0.00501071
							Potra2n11c22647	-0.0107161	-0.0053455
							Potra2n11c22648	-0.0032654	0.0102547
							Potra2n11c22650	-0.00841502	0.00204647
							Potra2n11c22655	-0.00105356	0.0157934
							Potra2n11c22658	0.0103863	-0.000141624
							Potra2n11c22662	-0.0101125	-0.00170193
							Potra2n11c22663	-0.0113702	-0.00331473
							Potra2n11c22665	0.00550473	0.0054673
							Potra2n11c22668	0.00331998	0.00549586
							Potra2n11c22669	0.00884004	0.0029068
							Potra2n11c22670	0.0117196	-0.00139162
							Potra2n11c22671	0.00373295	0.000131786
							Potra2n11c22672	-0.00831042	-0.0108944
							Potra2n11c22673	-0.00771252	0.00199068
							Potra2n11c22674	-0.00091347	-0.00483695
							Potra2n11c22682	-0.00840082	0.00334684
							Potra2n11c22683	-0.00788781	-0.00321747
							Potra2n11c22684	-0.00464315	0.00744753
							Potra2n11c22686	-0.00344722	-0.00819337
							Potra2n11c22687	0.0011688	0.00339757
							Potra2n11c22690	-0.00605511	0.00605173
							Potra2n11c22691	0.00162716	-0.00548495
							Potra2n11c22692	0.00656822	-0.00519367
							Potra2n11c22696	0.00103534	0.00577115
							Potra2n11c22697	0.000231593	0.00811217
							Potra2n11c22702	-0.00191575	0.00407848
							Potra2n11c22703	-0.00973572	0.0109892
							Potra2n11c22704	0.00426601	0.0103961
							Potra2n11c22705	0.0037831	0.00790913
							Potra2n11c22706	-0.000522563	0.010635
							Potra2n11c22707	-0.00418406	-0.00611652
							Potra2n11c22713	-0.00392656	0.0149232
							Potra2n11c22714	0.000460411	-0.00928782
							Potra2n11c22718	-0.0073708	-0.00503886
							Potra2n11c22722	0.00242783	0.00120932
							Potra2n11c22723	-0.00853073	0.00304164
							Potra2n11c22724	-0.00515293	0.00319371
							Potra2n11c22725	0.00616221	0.00321242
							Potra2n11c22728	0.00326092	0.0121288
							Potra2n11c22730	0.00909505	-0.00523889
							Potra2n11c22731	0.00610503	0.00895672
							Potra2n11c22734	0.00206247	-0.00613439
							Potra2n11c22736	-0.0089644	0.00541885
							Potra2n11c22737	-0.00211209	-0.00104236
							Potra2n11c22739	0.011394	-0.00176562
							Potra2n11c22740	-0.00850692	-0.0109552
							Potra2n11c22744	0.00219926	0.0043066
							Potra2n11c22748	0.00444056	-0.003146
							Potra2n11c22749	0.00780345	0.00200246
							Potra2n11c22750	0.00427449	0.00344983
							Potra2n11c22751	-0.00477425	-0.0130028
							Potra2n11c22756	-0.00309779	-0.00639287
							Potra2n11c22757	0.0103062	0.00471581
							Potra2n11c22758	0.0110253	0.00629381
							Potra2n11c22760	0.00846901	-0.00149963
							Potra2n11c22761	0.00837465	0.00415986
							Potra2n11c22763	0.00102984	-0.0173161
							Potra2n11c22765	-0.00706058	0.00139378
							Potra2n11c22767	-0.0110912	0.00287015
							Potra2n11c22772	0.00579748	0.0108468
							Potra2n11c22774	0.00957053	-0.00625087
							Potra2n11c22777	0.00383138	0.00864949
							Potra2n11c22779	0.00751538	0.00992956
							Potra2n11c22780	0.00464074	0.00108664
							Potra2n11c22781	-0.00651365	0.0104834
							Potra2n11c22782	-0.00459355	0.010282
							Potra2n11c22783	0.00686622	-0.0041398
							Potra2n11c22784	0.0058006	0.00568967
							Potra2n11c22790	-0.00601637	0.0107055
							Potra2n11c22791	0.00559043	0.00731699
							Potra2n11c22792	-6.75043e-05	0.000194555
							Potra2n11c22793	0.00160079	0.00647682
							Potra2n11c22794	0.000495998	-0.0157278
							Potra2n11c22795	0.00805937	0.00577336
							Potra2n11c22798	0.00516501	0.00778951
							Potra2n11c22799	-0.00923484	-0.00399439
							Potra2n11c22801	0.00622387	-0.00780307
							Potra2n11c22803	-0.000847371	0.000263153
							Potra2n11c22804	-0.00412796	-0.0042077
							Potra2n11c22805	0.006067	-0.00728562
							Potra2n11c22806	0.00270763	-0.00527302
							Potra2n11c22807	0.00110975	-0.0110436
							Potra2n11c22809	-0.00936856	-0.00191545
							Potra2n11c22811	-0.0106544	-0.00193947
							Potra2n11c22813	0.00288525	0.00374132
							Potra2n11c22818	0.00797048	-0.00545256
							Potra2n11c22819	0.00823152	-0.000942418
							Potra2n11c22820	0.00773252	-0.000218218
							Potra2n11c22821	-0.00929598	0.00925023
							Potra2n11c22822	0.00494134	0.00836172
							Potra2n11c22823	0.00662583	0.0131909
							Potra2n11c22824	0.00719342	0.0102112
							Potra2n11c22825	0.00034319	0.000979206
							Potra2n11c22827	-0.0113681	0.00565929
							Potra2n11c22828	-0.0036562	-0.00644817
							Potra2n11c22829	0.000396066	0.0094539
							Potra2n11c22832	-0.00627596	0.004155
							Potra2n11c22835	-0.00621686	0.0134531
							Potra2n11c22837	-0.000529323	0.00770442
							Potra2n11c22839	-0.0066053	0.00305595
							Potra2n11c22840	0.0109012	0.000880102
							Potra2n11c22843	0.0076624	-0.0109768
							Potra2n11c22844	0.0071644	-0.00157814
							Potra2n11c22849	-0.0117743	0.00264
							Potra2n11c22850	-0.00990136	0.0106418
							Potra2n11c22851	-0.00506828	-0.00556895
							Potra2n11c22853	0.00526951	0.000998145
							Potra2n11c22855	0.00525297	-0.00887792
							Potra2n11c22856	-0.00964931	-0.00251597
							Potra2n11c22858	0.00371366	0.000469348
							Potra2n11c22859	0.00410181	0.00865667
							Potra2n11c22860	-0.00332913	0.00599271
							Potra2n11c22872	-0.00482792	-0.00400674
							Potra2n11c22873	0.0104537	-0.00410505
							Potra2n11c22874	0.00769161	0.00468889
							Potra2n11c22875	0.000381435	-0.0128067
							Potra2n11c22876	-0.00284028	-0.00965655
							Potra2n11c22877	0.00911514	-0.00534133
							Potra2n11c22878	0.0103485	0.00481219
							Potra2n11c22880	-0.00515676	0.0146788
							Potra2n11c22882	0.00806852	0.00500046
							Potra2n11c22883	0.0105086	-0.0116138
							Potra2n11c22886	-0.00816682	0.00737954
							Potra2n11c22888	-0.00893446	0.00611482
							Potra2n11c22889	-0.0100876	-0.0024939
							Potra2n11c22890	-0.0108714	0.0020255
							Potra2n11c22898	0.00551906	-0.00610389
							Potra2n11c22899	0.0109764	-0.00116079
							Potra2n11c22900	0.0046593	0.0041937
							Potra2n11c22902	-0.00135721	-0.0054878
							Potra2n11c22903	-0.00760938	-0.00726137
							Potra2n11c22904	0.00549736	-0.00266202
							Potra2n11c22905	0.0083262	0.00183286
							Potra2n11c22908	-0.00284584	-0.00927682
							Potra2n11c22914	-0.00227239	-0.00151749
							Potra2n11c22915	-0.00135989	0.00677865
							Potra2n11c22916	0.0116367	0.00175409
							Potra2n11c22917	0.00127637	-0.0119025
							Potra2n11c22919	0.00836921	0.00464848
							Potra2n11c22921	0.000390558	0.00513479
							Potra2n11c22924	0.00414118	-0.00751897
							Potra2n11c22925	-0.00578336	-0.00536407
							Potra2n11c22926	-0.00192889	-0.0134059
							Potra2n11c22928	0.00112183	0.000583905
							Potra2n11c22931	0.0119041	0.00198029
							Potra2n11c22932	0.00179538	-0.00294967
							Potra2n11c22934	-0.00617016	0.00326019
							Potra2n11c22935	-0.00281909	-0.00222179
							Potra2n11c22938	0.00125495	0.0031764
							Potra2n11c22939	0.000929436	-0.00183741
							Potra2n11c22940	-0.00307887	-0.00615647
							Potra2n11c22942	0.0105798	-0.0069554
							Potra2n11c22943	-0.00335181	0.012655
							Potra2n11c22944	0.00878344	0.0016804
							Potra2n11c22945	-0.0041319	-0.00166258
							Potra2n11c22948	0.000456991	-0.00176833
							Potra2n11c22949	-0.00393132	0.0122948
							Potra2n11c22951	0.0101654	0.00430339
							Potra2n11c22954	0.0063056	0.00317068
							Potra2n11c22955	0.0013934	0.00409822
							Potra2n11c22958	0.00746213	0.0109093
							Potra2n11c22960	0.00313297	-0.0107708
							Potra2n11c22962	0.00175763	0.00475555
							Potra2n11c22963	-0.00301469	-0.0147921
							Potra2n11c22964	0.00700609	-0.0102965
							Potra2n11c22968	0.00196776	-0.0121266
							Potra2n11c22971	0.00490026	0.00766413
							Potra2n11c22972	-0.00930927	0.00402675
							Potra2n11c22975	0.00657416	0.00222058
							Potra2n11c22977	-0.007143	-0.00822511
							Potra2n11c22978	0.00885894	0.00568473
							Potra2n11c22979	0.00433603	-0.00410167
							Potra2n11c22981	0.00946316	-0.00401542
							Potra2n11c22982	0.000208619	0.00465204
							Potra2n11c22984	-0.00814188	0.00834561
							Potra2n11c22985	-0.00661645	-0.00695277
							Potra2n11c22986	0.00140039	0.000951676
							Potra2n11c22987	0.00430579	-0.0124772
							Potra2n11c22988	-0.0031884	-0.00275948
							Potra2n11c22989	0.00872347	-0.00586628
							Potra2n11c22990	0.00297953	0.00222592
							Potra2n11c22991	0.00237213	-0.00661499
							Potra2n11c22992	0.00572738	-0.000150924
							Potra2n11c22993	-0.00872398	-0.000877955
							Potra2n11c22995	0.00778233	-0.010488
							Potra2n11c22996	0.00863787	-0.00274413
							Potra2n11c22997	0.00242455	-0.0125691
							Potra2n11c23001	0.00624094	0.00793129
							Potra2n11c23003	0.00441664	-0.00910539
							Potra2n11c23004	0.00976399	-0.00666919
							Potra2n11c23006	-0.00638107	0.00164824
							Potra2n11c23007	-0.00769087	-0.00460617
							Potra2n11c23008	0.00981063	-0.00644976
							Potra2n11c23009	-0.00177602	-0.00445015
							Potra2n11c23011	0.0103121	-0.00269457
							Potra2n11c23012	0.00646234	-0.00573805
							Potra2n11c23015	0.00846026	-0.00439002
							Potra2n11c23016	-0.0040154	-0.00557802
							Potra2n11c23017	-0.00197162	0.00898392
							Potra2n11c23021	0.00312286	-0.00878799
							Potra2n11c23023	-0.011107	-0.00160511
							Potra2n11c23024	-0.0104686	0.00214618
							Potra2n11c23027	0.00317581	0.00652081
							Potra2n11c23028	-0.0034748	-0.00559468
							Potra2n11c23033	-0.00796725	-0.00504793
							Potra2n11c23034	0.000277153	0.00460733
							Potra2n11c23035	-0.0106779	-0.00249509
							Potra2n11c23037	0.00033191	0.00269208
							Potra2n11c23040	0.00756023	-0.00316979
							Potra2n11c23041	0.0100734	0.00111574
							Potra2n11c23042	0.00658312	-0.00739638
							Potra2n11c23044	0.00975407	-0.00655745
							Potra2n11c23046	-0.000725574	0.000782604
							Potra2n11c23048	-0.0104184	-0.00258176
							Potra2n11c23049	-0.00463489	-0.00383517
							Potra2n11c23050	0.00192763	-0.00483816
							Potra2n11c23052	0.0028907	-0.0100134
							Potra2n11c23053	0.0099977	-0.00535093
							Potra2n11c23061	0.00408272	-4.33125e-05
							Potra2n11c23062	0.00868282	-0.00554024
							Potra2n11c23063	0.00421115	0.00582714
							Potra2n11c23064	0.00511851	-0.0156291
							Potra2n11c23065	0.00365256	0.00196105
							Potra2n11c23066	0.00180754	-0.0112107
							Potra2n11c23067	0.0102114	0.00227025
							Potra2n11c23069	0.0103905	-0.00310373
							Potra2n11c23070	0.000363592	0.00839231
							Potra2n11c23072	0.0107075	-0.00761571
							Potra2n11c23073	0.00145721	-0.0129396
							Potra2n11c23074	-0.0103171	-0.00290972
							Potra2n11c23076	0.00305794	0.00153254
							Potra2n11c23077	0.00796415	-0.00665907
							Potra2n11c23078	-0.00942048	-0.00609803
							Potra2n11c23079	-0.000623915	-0.0047426
							Potra2n11c23080	0.00262256	-0.00877015
							Potra2n11c23081	-0.00152461	0.00139624
							Potra2n11c23082	0.0110218	-0.00469653
							Potra2n11c23083	-0.00262005	-0.0131139
							Potra2n11c23084	0.0110421	-0.00272382
							Potra2n11c23085	-0.0021651	0.00305297
							Potra2n11c23087	0.00739087	-0.00775955
							Potra2n11c23088	0.00587189	-0.00801552
							Potra2n11c23090	-0.00582656	-0.0144863
							Potra2n11c23091	-0.011296	-0.00142786
							Potra2n11c23092	0.00787172	0.00603579
							Potra2n11c23093	-0.00795772	-0.00575578
							Potra2n11c23094	0.00214673	-0.00669364
							Potra2n11c23095	0.00535015	0.00860435
							Potra2n11c23096	0.00016669	0.0128593
							Potra2n11c23097	0.00542053	0.00606045
							Potra2n11c23098	0.0116598	0.00271402
							Potra2n11c23099	-0.00338554	0.0100472
							Potra2n11c23102	0.00271798	-0.015729
							Potra2n11c23103	0.00828675	0.00323648
							Potra2n11c23105	0.00124421	-0.0130926
							Potra2n11c23106	0.00406448	-0.00258347
							Potra2n11c23107	0.00444908	-0.0110658
							Potra2n11c23109	-0.00723452	-0.0098325
							Potra2n11c23115	-0.00299649	0.0126154
							Potra2n11c23117	0.0106401	-0.0034116
							Potra2n11c23118	0.0081998	0.0012149
							Potra2n11c23122	-0.00422358	-0.00290733
							Potra2n11c23123	0.0103947	0.000765422
							Potra2n11c23125	-0.00983012	-0.00714639
							Potra2n11c23126	-0.00490731	-0.000798812
							Potra2n11c23127	0.0108267	0.00541449
							Potra2n11c23129	0.000640477	0.00208711
							Potra2n11c23130	0.0108215	0.000600353
							Potra2n11c23131	0.00426909	-0.00592777
							Potra2n11c23138	-0.00896575	-0.00275153
							Potra2n11c23139	-0.00561867	0.000616631
							Potra2n11c23140	0.00664171	-0.00674628
							Potra2n11c23141	-0.00325947	-0.0158495
							Potra2n11c23144	-0.00307191	0.00438601
							Potra2n11c23147	0.00167932	0.00180482
							Potra2n11c23149	-0.0058321	0.0134593
							Potra2n11c23151	-0.00123589	-0.000874785
							Potra2n11c23152	-0.00640766	-0.00555443
							Potra2n11c23153	-0.00996062	0.00879731
							Potra2n11c23158	0.00564427	0.00597637
							Potra2n11c23165	-0.00314352	0.00870221
							Potra2n11c23166	-0.00235894	0.00689868
							Potra2n11c23169	-0.00679958	0.0038276
							Potra2n11c23170	-0.000508245	-0.0103168
							Potra2n11c23171	0.00108229	0.00107777
							Potra2n11c23173	0.00899446	0.00149874
							Potra2n11c23174	-0.00698012	0.00286373
							Potra2n11c23177	-0.00810448	-0.00103442
							Potra2n11c23178	-0.00948982	0.000420286
							Potra2n11c23180	-0.0113211	-0.0029581
							Potra2n11c23181	-0.00613627	-0.00661315
							Potra2n11c23182	-0.00563996	-0.00144156
							Potra2n11c23184	-0.00711673	0.0031827
							Potra2n11c23185	0.00231954	-0.0054444
							Potra2n11c23186	0.00830496	0.00803004
							Potra2n11c23187	-0.0078042	0.00237669
							Potra2n11c23190	0.00576629	-0.00465747
							Potra2n11c23191	0.00499712	-0.00789951
							Potra2n11c23193	0.00616066	0.00201365
							Potra2n11c23194	0.00600838	0.00613416
							Potra2n11c23197	0.00473742	-0.00537496
							Potra2n11c23199	-0.0070732	-0.00128926
							Potra2n11c23200	0.00876985	0.00799859
							Potra2n11c23201	0.0086189	0.00341677
							Potra2n11c23202	0.00907077	0.00526992
							Potra2n11c23203	0.0036748	-0.00421926
							Potra2n11c23205	-0.0036052	-0.00308931
							Potra2n11c23211	0.000717344	-0.00104629
							Potra2n11c23213	-0.0112256	-0.00160859
							Potra2n11c23217	-0.00842836	0.000249149
							Potra2n11c23218	-0.00407401	0.0109817
							Potra2n11c23221	0.011091	-0.000983502
							Potra2n11c23222	0.00863759	-0.00210355
							Potra2n11c23228	0.0107618	-0.0022281
							Potra2n11c23229	0.00999915	-0.00078988
							Potra2n11c23230	-0.00757868	0.0062588
							Potra2n11c23231	-0.0107051	0.00232068
							Potra2n11c23236	-0.00208514	-0.00674145
							Potra2n11c23237	0.00607396	0.00402788
							Potra2n11c23238	0.00690817	-0.00183986
							Potra2n11c23240	0.0106455	0.00192654
							Potra2n11c23244	-0.0094384	-0.00436115
							Potra2n11c23245	0.00679566	0.00102672
							Potra2n11c23251	0.00492652	0.00998427
							Potra2n11c23254	-0.00274813	-0.0112028
							Potra2n11c23259	-0.00742029	-0.00211103
							Potra2n11c23260	0.00279579	-0.00635514
							Potra2n11c23261	-0.0034459	0.00205577
							Potra2n11c23263	-0.00899653	-0.00354589
							Potra2n11c23264	-0.00990558	0.00953543
							Potra2n11c23265	0.0107896	0.00325241
							Potra2n11c23267	0.00908343	-0.00518766
							Potra2n11c23268	0.00552111	0.00398493
							Potra2n11c23269	0.0110567	-0.00214182
							Potra2n11c23270	-0.000371674	0.00700449
							Potra2n11c23274	-0.00524754	-0.00530444
							Potra2n11c23276	-0.000708359	-0.0017236
							Potra2n11c23277	-0.00314432	0.00906866
							Potra2n11c23278	0.00738154	0.00325658
							Potra2n11c23281	0.0104752	0.00102184
							Potra2n11c23283	0.00510696	0.00659693
							Potra2n11c23284	0.00525699	0.00365087
							Potra2n11c23286	-0.00247611	-0.0114595
							Potra2n11c23287	0.00235138	-0.0139346
							Potra2n11c23288	-0.00927723	0.00110001
							Potra2n11c23289	-0.0101894	0.00852948
							Potra2n11c23291	-0.00577992	-0.00458322
							Potra2n11c23292	0.00721724	-0.00686838
							Potra2n11c23293	-0.0102818	-0.000154033
							Potra2n11c23296	0.00147876	-0.0100467
							Potra2n11c23298	0.0111095	-0.000327724
							Potra2n11c23299	-0.00770041	-0.00963404
							Potra2n11c23300	0.00284875	0.0160992
							Potra2n11c23301	-0.0013027	-0.001057
							Potra2n11c23303	0.00245922	-0.0102136
							Potra2n11c23304	0.00534929	0.00677677
							Potra2n11c23306	-0.000551985	-0.00176389
							Potra2n11c23307	-0.00670843	0.0100197
							Potra2n11c23309	0.0044309	-0.00313758
							Potra2n11c23311	0.00266105	-0.0042969
							Potra2n11c23314	0.000365699	0.00516874
							Potra2n11c23319	0.0070545	-0.00452622
							Potra2n11c23321	-0.00944799	0.00298431
							Potra2n11c23327	0.00748995	2.43912e-05
							Potra2n11c23328	0.00346134	0.0102056
							Potra2n11c23329	0.00547811	0.00196677
							Potra2n11c23330	0.00995637	0.000317926
							Potra2n11c23331	-0.0104657	0.00106531
							Potra2n11c23332	0.0107481	0.00310484
							Potra2n11c23333	0.00910137	-0.00929618
							Potra2n11c23334	0.00446683	-0.0115958
							Potra2n11c23335	-0.00341431	-0.00274933
							Potra2n11c23336	0.00410109	-0.00680708
							Potra2n11c23340	0.00235725	0.012194
							Potra2n11c23341	-0.010284	0.0077939
							Potra2n11c23343	-0.000517115	0.00215002
							Potra2n11c23344	0.00527389	-0.00996321
							Potra2n11c23346	0.00190599	0.000420482
							Potra2n11c23348	-0.004354	0.00577935
							Potra2n11c23349	-0.000786509	-0.00518758
							Potra2n11c23350	-0.000597085	0.00130073
							Potra2n11c23351	-0.00994241	-0.00571794
							Potra2n11c23352	0.00769586	0.0119301
							Potra2n11c23353	-0.00196792	-0.0081088
							Potra2n11c23354	0.00218397	0.0095773
							Potra2n11c23355	0.00500816	-0.00521982
							Potra2n11c23356	0.00215286	0.00599964
							Potra2n11c23357	0.00675663	0.00232138
							Potra2n11c23358	-0.00635579	0.00397526
							Potra2n11c23359	-0.00313559	0.00293428
							Potra2n11c23360	-0.00767469	-0.00690324
							Potra2n11c23361	-0.00693147	-0.00806624
							Potra2n11c23365	0.0031806	4.19047e-05
							Potra2n11c23366	0.000243552	-0.00744994
							Potra2n11c23370	0.000748471	0.000636018
							Potra2n11c23371	-0.00276709	0.00312268
							Potra2n11c23372	0.00559492	0.00984027
							Potra2n11c23373	-0.00678744	0.013206
							Potra2n11c23374	-0.00865144	0.00646825
							Potra2n11c23377	0.00569655	-0.00104382
							Potra2n11c23381	-0.0111431	0.00411212
							Potra2n11c23383	0.00959311	-0.00276397
							Potra2n11c23385	-0.00772549	0.0122339
							Potra2n11c23386	-0.00821619	0.00623895
							Potra2n11c23387	0.00972415	0.00595574
							Potra2n11c23388	-0.00469395	0.00870156
							Potra2n11c23390	0.00487097	0.00955476
							Potra2n11c23392	-0.00174705	-0.00204803
							Potra2n11c23394	0.00998494	-0.00252279
							Potra2n11c23395	-0.000642563	-6.53678e-06
							Potra2n11c23398	-0.00958834	0.0075341
							Potra2n11c23400	-0.00699076	0.013116
							Potra2n11c23403	-0.00419403	-0.00299468
							Potra2n11c23404	0.00814354	0.00396524
							Potra2n11c23405	0.00579729	0.00889667
							Potra2n11c23408	-0.0032042	0.00607337
							Potra2n11c23410	0.00298368	-0.000898872
							Potra2n11c23411	0.00741677	0.00753654
							Potra2n11c23416	-0.00561804	-0.0137682
							Potra2n11c23417	-0.0040628	-0.00970662
							Potra2n11c23418	-0.00272457	-0.0112164
							Potra2n11c23420	-0.00446058	-0.00821332
							Potra2n11c23422	-0.0108426	0.00101572
							Potra2n11c23424	0.00516118	-0.00156381
							Potra2n11c23426	-0.00663772	-0.00356868
							Potra2n11c23428	-0.00853098	0.00835683
							Potra2n11c23429	-0.00436061	0.00143808
							Potra2n11c23432	0.00214565	-0.004105
							Potra2n11c23433	-0.00911814	-0.00267409
							Potra2n11c23434	-0.010014	0.0011222
							Potra2n11c23439	-0.00143779	0.011018
							Potra2n11c23440	-0.00653593	5.91974e-05
							Potra2n11c23442	0.00555116	0.0133718
							Potra2n11c23443	-0.00956474	0.0106894
							Potra2n11c23444	-0.0100797	0.00160686
							Potra2n11c23445	0.0110508	0.000104098
							Potra2n11c23446	-0.000439265	0.0038353
							Potra2n11c23447	-0.00462689	0.00693059
							Potra2n11c23448	-0.000685826	-0.0118848
							Potra2n11c23451	0.00389075	0.00435709
							Potra2n11c23452	0.00857336	0.00984975
							Potra2n11c23453	0.00813286	0.00270464
							Potra2n11c23455	-0.00975301	-0.00449444
							Potra2n11c23458	-0.00297644	-0.00656678
							Potra2n11c23459	0.00577671	-0.0111266
							Potra2n11c23462	0.0115099	-0.0019522
							Potra2n11c23464	-0.00340514	-0.00414916
							Potra2n11c23465	0.00132342	-0.00382742
							Potra2n11c23488	0.00390201	0.0130777
							Potra2n11c23495	-0.00549788	-0.000781994
							Potra2n11c23497	-0.00481745	-0.00121308
							Potra2n11c23498	0.00706339	-0.00610037
							Potra2n11c23500	0.00181943	0.00482004
							Potra2n11c23501	0.0043026	-0.00903547
							Potra2n11c23502	0.00912377	0.00891613
							Potra2n11c23504	-0.00723748	-0.002142
							Potra2n11c23507	-0.00322768	0.00513289
							Potra2n11c23508	0.0116546	0.0023386
[truncated: 18,458 more rows]

## Sheet: Fig6ab_FigS19
Principal component analysis scores, metabolite markers 2018																Principal component analysis loadings, metabolite markers 2018													Principal component analysis scores, metabolite markers 2011							Principal component analysis loadings, metabolite markers 2011
Variation explained (%)				17.4	9.39	7.54	6.92	5.55	5.16	4.24	3.34	2.49	2.39	1.92		Variation explained (%)	17.4	9.39	7.54	6.92	5.55	5.16	4.24	3.34	2.49	2.39	1.92		Variation explained (%)				41.7	18.3		Variation explained (%)	41.7	18.3
Primary ID	Genotype	Time DOY	Tree ID (column_row)	PC1	PC2	PC3	PC4	PC5	PC6	PC7	PC8	PC9	PC10	PC11		Primary ID	PC1	PC2	PC3	PC4	PC5	PC6	PC7	PC8	PC9	PC10	PC11		Primary ID	Genotype	Time DOY	Tree ID (column_row)	PC1	PC2		Primary ID	PC1	PC2
L1_218_16_21_18	L1	218	16_21	-2.56751	2.5484	3.68793	2.01405	1.44036	-2.35525	-0.64136	-1.66802	0.35624	1.43361	2.55532		Benzoic acid, 2,3-dihydroxy-	0.146344	0.0492966	-0.0200527	-0.000171645	0.0754124	0.00619339	0.00926973	0.0366082	-0.0988784	-0.031961	0.0875008		I201_217	I201	217	I201	-20.2825	-0.915919		Benzoic acid, 2,3-dihydroxy-	0.110141	-0.0222076
L1_218_1_14_23	L1	218	1_14	-4.37789	0.68125	5.53281	0.15414	0.88637	-2.76503	-0.5276	-1.64178	3.04919	0.88258	1.66623		Adenine	0.0373804	0.0579405	0.15596	-0.0140582	-0.0840773	0.0719137	-0.0509919	0.0102596	-0.0303759	-0.114859	0.0834427		I201_231	I201	231	I201	-4.92298	5.93729		Adenine	0.0766225	0.0512026
L33_218_4_29_28	L33	218	4_29	1.32972	-11.5251	5.24742	0.431	5.03462	-3.26474	-1.46284	-3.17118	2.11254	2.44696	2.86136		Adenosine	0.0844147	0.0558605	0.061567	-0.0294051	-0.0771094	0.16627	0.00979442	0.0142589	-0.0372118	-0.106925	-0.0312917		I201_243	I201	243	I201	0.393278	4.37705		Adenosine	0.0614792	0.01266
I48_218_9_22_29	I48	218	9_22	-4.37034	-1.96305	4.38637	-5.30446	2.46879	3.17932	1.64667	-2.89591	-1.16542	-4.05434	-2.25627		Alanine, 3-cyano-	0.0731777	-0.028951	0.112732	0.0609127	-0.140041	-0.062431	0.00811591	-0.0114076	-0.0550693	0.147442	0.0892483		I201_245	I201	245	I201	8.79016	6.43076		Alanine, 3-cyano-	0.104623	0.00666072
E96_218_1_2_37	E96	218	1_2	-2.38424	-2.56607	4.45581	-1.48706	2.70218	-4.12818	2.21973	-0.97499	-1.9504	0.30448	0.30175		Alanine	0.139482	-0.0338028	0.000170752	0.000822756	-0.037885	0.027241	0.0551689	0.038192	-0.0322428	0.0340559	0.0848599		I201_248	I201	248	I201	1.84299	3.07109		Alanine	0.112457	-0.00649588
I48_218_16_7_39	I48	218	16_7	-4.19325	1.81038	6.01253	-2.98545	0.12718	3.06059	1.53768	-0.28302	-1.17543	-1.41044	-3.24345		2-HG	0.11096	-0.0712392	0.0910027	-0.058231	0.0195174	-0.0413027	0.0763749	-0.0459791	0.00876084	0.102504	0.0343031		I201_252	I201	252	I201	4.72309	3.53765		2-HG	0.0810404	-0.0692242
L33_218_18_11_40	L33	218	18_11	-2.2519	-6.18039	4.21572	1.44032	2.38153	0.08972	-0.54473	1.44251	-0.30571	1.92154	0.1717		alpha-KG	0.0906223	-0.0212064	0.0636531	0.0118372	-0.0270453	-0.0967982	-0.0546239	0.00399112	-0.0484818	0.0846495	0.0175546		I201_254	I201	254	I201	-0.639159	-0.766491		alpha-KG	0.0831686	-0.0214938
E81_218_4_5_41	E81	218	4_5	0.5864	-0.56397	4.28804	6.49995	0.19246	0.28261	5.70229	-0.95017	0.10699	0.43159	-1.12854		alpha-Tocopherol	0.0715572	0.0966587	-0.153012	-0.028863	-0.0126951	0.138301	-0.0531259	-0.0286322	0.0152622	0.0176274	-0.0186412		I201_256	I201	256	I201	-5.09604	0.748664		alpha-Tocopherol	0.110086	-0.00618282
E81_218_7_8_42	E81	218	7_8	0.36195	-3.38884	2.95277	3.54373	3.13789	-2.26281	5.68495	-3.25593	-2.11709	0.31731	0.00692		AMP	0.0727482	0.109698	-0.0307052	-0.0462923	-0.0139977	-0.046105	-0.0531889	-0.0830446	-0.0583276	0.00636097	0.0309836		I201_261	I201	261	I201	3.54926	-7.44714		AMP	0.101824	0.0360208
L1_218_3_28_46	L1	218	3_28	-2.74291	1.66152	5.55413	1.37659	3.00618	-3.12474	-1.1877	-3.40323	-1.91844	-1.1874	0.96995		Arabinose	0.0681756	0.0546797	0.139899	-0.138993	0.0805776	0.0103112	-0.0327452	-0.0413396	0.0685263	0.0187464	0.0181253		I201_262	I201	262	I201	11.9611	-3.66306		Arabinose	0.107154	-0.0227553
E81_218_3_17_47	E81	218	3_17	0.72674	3.84249	6.20034	2.15639	0.81482	2.25768	3.66975	0.76978	0.93046	-1.04745	-2.50642		Arabitol	0.0685361	-0.00220854	0.0447984	-0.054179	0.0453228	0.178896	-0.0666298	-0.012335	0.0506906	0.0880112	-0.0762769		I201_265	I201	265	I201	-0.319199	-11.3099		Arabitol	0.0818407	-0.111185
L33_218_3_16_48	L33	218	3_16	2.7475	-6.51248	6.30279	2.29874	2.50271	0.0574	-3.30217	0.87279	-0.33828	2.38925	2.14886		Ascorbic acid	0.0650375	0.154969	0.0511801	0.0341584	0.00110011	0.104522	-0.072525	0.019443	0.00483258	-0.110615	-0.0103137									Ascorbic acid	0.101538	0.0585236
I48_218_11_14_49	I48	218	11_14	-4.36688	-0.66404	6.51623	-2.12186	-1.79009	1.58187	0.30841	-2.62741	-0.62868	1.9956	-1.67465		Asparagine	0.100968	-0.0328288	0.0640545	0.0686109	0.119258	-0.047315	0.0202807	-0.00787801	0.0656326	0.0442773	-0.00650443									Asparagine	0.0912299	0.0232959
E96_218_16_2_52	E96	218	16_2	-5.87727	-5.06474	3.68469	-0.7524	2.05102	-5.30192	3.49639	-1.56826	-1.79321	1.53932	1.60383		Aspartic acid	0.127381	-0.0255991	0.00839837	0.0389431	-0.0656526	0.0183768	0.0230898	0.0643339	-0.134535	0.0189997	-0.0760591									Aspartic acid	0.0387065	0.0835428
L1_225_16_21_75	L1	225	16_21	-7.78347	2.24462	0.86418	3.03377	0.47592	-2.18259	-1.81204	2.36214	-3.36884	0.78717	1.54422		Benzoic acid	0.122322	-0.0713199	0.0681843	-0.0158025	-0.0518633	-0.03809	-0.0555666	-0.0103507	-0.0814815	0.0536621	0.028255									Benzoic acid	0.111518	-0.00561227
E81_225_7_8_76	E81	225	7_8	-1.69248	3.40949	4.06109	3.78142	3.17831	3.03819	3.76203	1.52904	0.5713	-1.10461	1.45776		beta-Alanine	0.0812964	-0.0135472	0.071715	0.0881195	-0.117716	-0.104362	-0.0550218	-0.0484563	-0.00421302	0.0757708	-0.0226217									beta-Alanine	0.10171	0.00189089
E96_225_1_2_77	E96	225	1_2	-7.3859	0.35668	3.60262	-1.40239	1.47165	-2.2062	0.42882	2.71226	-1.4409	1.32903	-0.25635		Butanoic acid, 2,4-dihydroxy-	0.0286019	-0.0649176	0.0740868	-0.15256	0.0551703	-0.0452879	0.00817445	0.136029	0.0052081	0.0890097	-0.00910264									Butanoic acid, 2,4-dihydroxy-	0.101272	-0.0584861
E96_225_3_13_79	E96	225	3_13	-8.05956	-5.1318	4.31576	0.43696	1.13817	-6.03158	5.47267	-0.48491	2.05449	0.97632	-0.77461		Caffeic acid	0.113082	-0.0594025	-0.059029	0.0806333	0.0430007	0.0495223	-0.134853	-0.0675445	0.0164786	-0.0536028	-0.0635837									Caffeic acid	0.0150134	0.146253
L1_225_3_28_80	L1	225	3_28	-3.91115	5.04898	2.16508	1.58739	1.90863	-0.1479	-1.2954	-1.83819	-2.55666	-0.24813	1.76293		Catechin	-0.0148178	0.184438	0.00175409	-0.0087898	0.0561194	-0.0448455	-0.0728366	0.0289955	-0.0749334	-0.0926106	0.121457									Catechin	0.055088	0.11663
L33_225_4_29_82	L33	225	4_29	-2.40623	-6.66755	3.42486	2.86906	2.1298	0.99596	-0.5326	3.03725	0.24775	-0.10834	-0.0897		Catechol	0.0230644	-0.189549	-0.00800506	-0.0747672	-0.0382848	-0.0280597	-0.0952705	0.0850246	0.0311133	-0.033297	-0.0586787									Catechol	-0.0531939	0.0563843
I48_225_9_22_84	I48	225	9_22	-7.2437	-1.28382	5.43504	-5.8668	1.3542	2.03488	2.09477	-3.65244	0.83565	-3.17952	0.73856		cis-Aconitic acid	0.11304	0.0861754	-0.0436271	0.0513917	0.00468152	0.091535	-0.0935059	0.0793836	-0.00707227	-0.00552148	-0.0895246									cis-Aconitic acid	0.068837	0.108482
I48_225_11_14_85	I48	225	11_14	-2.39667	0.02277	5.96433	-4.06485	-0.6929	3.54864	-0.66389	-2.48933	-0.24006	-0.2808	-0.33004		Citramalic acid	0.076672	0.0089298	0.00555339	0.218457	0.00541143	-0.000658337	-0.0208237	0.0257996	0.115153	-0.0407833	0.0266273									Citramalic acid	0.0955065	0.0149891
L1_225_1_14_90	L1	225	1_14	-6.17056	4.41514	2.39055	3.01971	2.258	0.51232	-0.65759	-0.10315	0.0852	-0.15799	1.18882		Citric acid	0.0902003	-0.0873176	-0.0341387	0.0938891	-0.00338455	-0.0325467	-0.0118694	-0.0097588	0.0509338	0.0918891	-0.12629									Citric acid	0.029272	0.151249
E81_225_3_17_91	E81	225	3_17	-8.0047	-1.03533	3.56128	4.67815	1.00966	1.58034	6.30006	-0.45171	2.65712	-1.46805	0.62485		Coumaric acid	0.0701034	0.0274851	0.0806323	-0.0180824	0.00622046	0.0474671	0.144196	0.110789	-0.0518243	-0.113011	-0.0488847									Coumaric acid	0.104242	-0.0520084
L33_225_3_16_93	L33	225	3_16	-0.74222	-9.933	3.61466	1.38587	2.0339	-0.55856	-3.38645	1.16197	3.01701	1.50266	-0.1366		Cytosine	0.0876119	-0.0655702	0.032854	-0.0899747	-0.086697	-0.0147122	0.00761776	-0.101667	-0.0278192	0.0191988	-0.00870941									Cytosine	0.0585229	-0.100745
E96_225_16_2_95	E96	225	16_2	-2.32604	1.09116	4.04529	-0.54766	1.47245	-1.49077	0.73347	4.69858	-3.01752	1.51947	-0.11818		DHA dimer	0.0371488	0.0848435	0.131554	0.0640692	-0.0482882	0.0809378	-0.0471085	-0.00300376	0.0216316	-0.00779477	0.0427758									DHA dimer	0.0567397	0.134883
I48_225_16_7_96	I48	225	16_7	-6.23027	1.10478	3.24164	-2.19578	-1.61288	2.06725	0.87778	-0.88818	-2.25406	-0.83934	-0.56645		Dihydrouracil	0.0987875	-0.0318951	0.0715196	0.0839234	-0.0294191	-0.10866	-0.0704967	-0.0464507	-0.0409963	0.138375	-0.015832									Dihydrouracil	0.085598	-0.0381298
L33_225_18_11_97	L33	225	18_11	-4.32381	-8.25521	4.59015	3.06923	0.454	-0.76473	-0.20337	0.15903	-1.63682	1.79373	0.87135		Diketogulonic acid	0.106327	0.0728416	0.0242649	0.0496264	0.0386432	0.132602	-0.0801108	-0.0772457	0.0366798	0.0251223	0.0176058									Diketogulonic acid	0.0891948	0.0820883
E81_225_4_5_100	E81	225	4_5	0.67446	-0.62484	3.44815	6.36353	0.72908	0.48111	5.28795	-1.10785	0.01248	-0.12004	-0.38984		Epigallocatechin	-0.072358	0.0976222	-0.00352646	-0.0669139	-0.103035	0.0400451	-0.107387	-0.191103	-0.0554873	-0.0177612	-0.0463162									Epigallocatechin	0.0732466	0.0839573
I48_232_11_14_117	I48	232	11_14	-3.68485	-1.01118	4.241	-2.31987	-2.4253	3.54163	-0.47635	-0.28957	-0.77563	2.45561	0.12819		Erythritol	0.122418	0.0240125	-0.101311	-0.0388106	0.0522215	-0.0373749	0.0749674	0.106472	-0.0633858	0.0170992	-0.0734254									Erythritol	0.098337	0.0601125
I48_232_9_22_119	I48	232	9_22	-8.41116	-2.22324	2.59934	-4.35415	-2.04524	0.32527	-0.27432	-2.12367	2.20249	-0.38315	-0.45517		Erythronic acid	-0.019965	-0.0603594	0.137818	-0.00524494	0.106952	-0.100062	-0.120591	0.0271896	0.023878	-0.0662109	-0.114795									Erythronic acid	-0.00346931	0.120111
L33_232_4_29_125	L33	232	4_29	-7.57585	-3.13272	0.10919	3.3162	1.13124	1.55847	-0.15566	5.00374	-2.01034	-2.15319	1.39865		Erythrose	-0.00861651	0.0708676	0.116894	0.0854824	0.131659	0.108477	0.0753102	0.0273266	0.035963	-0.0196876	-0.0729402									Erythrose	0.00646207	0.14194
I48_232_16_7_126	I48	232	16_7	-3.24001	-0.72422	4.99967	-4.25733	-0.71481	1.56795	-2.23668	-2.00267	1.65423	-0.24191	-0.87957		Flavonoid_1	0.0633623	0.0461959	-0.0169366	-0.112584	-0.0378682	0.19574	0.0122876	0.0966093	-0.0938805	-0.0762858	0.0144627									Flavonoid_1	0.104636	-0.0235701
E96_232_3_13_127	E96	232	3_13	-3.39628	-3.80946	1.57485	-0.47596	-0.21154	-8.94723	2.00791	0.40651	-0.918	3.90531	-2.5372		Sorbose	0.006783	0.071772	0.0680337	-0.155567	0.0726749	0.0624509	-0.0110351	-0.0650699	-0.0148185	-0.0477149	0.164073									Sorbose	0.0610409	0.0341064
E96_232_16_2_130	E96	232	16_2	-4.57121	3.37877	3.84993	-5.00975	2.51667	-3.45676	0.37411	4.20908	4.01202	-0.52882	2.09953		Fructose	0.0206648	0.0591624	0.158749	-0.136269	0.105979	-0.0160972	-0.00971594	0.00715454	0.0802358	0.00773492	0.0362276									Fructose	0.0871733	-0.0745463
L1_232_3_28_132	L1	232	3_28	-8.62973	4.10178	-0.82831	3.86614	0.03855	-2.54263	-1.78718	0.42557	0.21837	2.29193	0.53864		Fructose-6-P	0.112026	0.0399183	-0.0377705	-0.0339844	0.0559536	-0.0915192	0.0277957	-0.0359698	-0.125399	-0.0193403	-0.0427807									Fructose-6-P	0.102269	-0.0208336
E81_232_3_17_133	E81	232	3_17	4.95624	2.98564	5.24247	5.93646	0.16303	2.53303	0.15414	1.28788	0.70358	2.81983	-0.91053		Fucose	0.0170591	0.116715	-0.0419959	-0.0397103	0.11062	-0.123291	-0.102286	0.0519011	0.105302	-0.08818	-0.0392721									Fucose	0.0896537	-0.0891958
L1_232_1_14_137	L1	232	1_14	-5.99155	7.36971	0.11553	1.97043	-0.66113	-2.17061	-3.10177	1.07355	0.57778	1.13065	-1.33683		Fumaric acid	0.129706	0.0021126	0.0105067	0.0413149	0.0526528	-0.0471556	0.0767343	-0.0653621	-0.0490973	0.0245702	0.0312198									Fumaric acid	0.0834498	0.0148898
L33_232_3_16_138	L33	232	3_16	4.14207	-8.11673	1.58975	1.08884	3.59358	1.30897	-4.22879	1.83697	-0.20657	-0.35854	-3.49976		GABA	0.0675403	-0.0399438	0.010872	0.00165178	-0.0871018	0.00100459	0.0361657	0.0884957	0.064421	0.0114504	-0.0593751									GABA	-0.0123179	-0.089373
E81_232_7_8_139	E81	232	7_8	6.04484	1.68511	5.92636	5.22986	0.67917	2.7313	0.5533	-0.12139	2.57814	2.37677	-2.13163		Galactinol	0.0490255	-3.15288e-05	-0.00321081	0.0653594	0.156942	0.103435	-0.0107967	-0.0277832	-0.0598054	0.0553507	0.055693									Galactinol	0.0929691	0.0185254
E96_232_1_2_140	E96	232	1_2	9.95769	3.65762	5.72967	-5.69368	5.8962	-3.50628	-0.19171	3.05706	1.41214	1.8499	-2.49542		Galactitol	0.0192681	0.119286	-0.123613	0.112246	0.0720053	0.0375757	-0.123853	-0.0254162	0.0625875	-0.0273451	0.031809									Galactitol	0.0948261	0.0520192
E81_232_4_5_142	E81	232	4_5	4.86542	1.31805	4.52008	3.84159	1.19382	2.67784	0.67619	0.50461	2.55404	0.32347	-0.45791		Galactose	0.0384622	-0.0134399	0.104368	-0.129275	0.115252	-0.0496908	-0.101004	-0.00586706	0.127044	-0.00385444	0.0491164									Galactose	0.0814804	-0.098158
L33_232_18_11_144	L33	232	18_11	1.19533	-8.92391	3.05878	2.28787	0.97842	-0.90286	-1.52251	0.63264	-2.46871	2.45912	-1.66915		Gallic acid	0.0118057	0.0722919	0.000236878	-0.0380069	-0.103212	0.0212192	-0.163053	-0.187556	-0.0702993	-0.0475506	-0.0416268									Gallic acid	0.0885585	0.0156398
L1_232_16_21_145	L1	232	16_21	2.0751	3.3062	1.06856	3.71247	-2.40052	-4.33981	-1.52951	-0.36888	-4.65543	1.43132	-1.9357		Gluconic acid	0.04797	0.0483607	0.158536	-0.0923807	0.0261361	-0.130834	0.0387301	-0.0675378	-0.0136272	-0.00708435	-0.10075									Gluconic acid	0.00822268	0.069512
L1_237_16_21_147	L1	237	16_21	-6.78291	3.42227	-2.33387	1.80744	-0.46501	-4.19291	-0.27295	1.64468	-1.02557	-0.23401	-1.31515		Glucopyranose, D-	0.102392	0.0674218	-0.0141106	-0.113577	0.0735453	0.0369658	0.0104302	0.0581058	0.041656	-0.0053764	0.040935									Glucopyranose, D-	0.106565	0.025698
I48_237_9_22_148	I48	237	9_22	-6.30362	-2.78621	1.69842	-3.30466	-5.96514	3.34713	1.32675	-0.01281	0.46973	1.03816	0.0692		Glucose	0.0290252	0.048518	0.148577	-0.135376	0.115063	0.0010591	-0.00519181	0.0322501	0.0821565	0.00446148	0.0540816									Glucose	0.0847925	-0.0862383
E81_237_7_8_149	E81	237	7_8	11.6352	3.22554	3.83238	3.36768	-4.04163	0.62535	-0.43299	1.53415	-0.05661	0.67121	0.71175		Glucose-6-P	0.115153	0.0460681	-0.0521857	-0.0671329	0.044781	-0.0732113	0.0141427	-0.0405496	-0.126961	-0.00252023	-0.0697237									Glucose-6-P	0.0958255	-0.0362916
E81_241_4_5_151	E81	241	4_5	1.76812	-0.77927	-0.94418	5.47492	2.56124	3.49512	3.74192	-0.91332	-1.80516	-1.50321	-2.48448		Glucuronic acid	0.0685082	0.0481637	0.127845	0.0899367	-0.108853	0.00479737	0.00538193	-0.0102031	-0.0556385	-0.0892935	0.0417071									Glucuronic acid	0.079933	0.0167932
L1_241_16_21_152	L1	241	16_21	-3.44296	4.86316	-3.77134	-0.09348	4.93044	-0.01405	-3.51548	-1.79853	-2.63525	-1.70466	0.9155		Glutamic acid	0.0746604	-0.0401464	-0.0484024	-0.0316044	-0.0971872	0.0313479	0.061532	0.137206	-0.048415	-0.0706747	-0.0124979									Glutamic acid	0.0425627	-0.0925629
I48_237_16_7_155	I48	237	16_7	0.64455	-1.49526	1.45777	-4.66379	-6.2346	0.92919	-0.54041	-0.86107	-1.39806	-0.71491	-1.12904		Glutamine	0.0569827	0.0209908	0.0235367	-0.00990744	-0.0101753	-0.00395176	0.167064	0.138756	0.087712	-0.0169472	-0.073192									Glutamine	0.0145258	0.0350413
E96_237_16_2_156	E96	237	16_2	2.78797	0.51644	0.61117	-2.62248	-2.71707	-2.84055	-0.74231	2.01113	-2.87039	-2.41551	-0.16789		3-HMG	0.0609419	-0.0581885	0.0471431	0.146379	0.0507178	-0.148146	-0.0347527	0.0260229	0.0872777	-0.0409034	0.0748588									3-HMG	0.0710642	-0.051747
L33_237_3_16_159	L33	237	3_16	-1.03308	-7.6872	-0.74111	0.35739	-3.29705	-3.21108	-4.18111	1.23466	2.82145	-5.79257	1.31246		Glyceric acid	-0.0517242	0.0684607	0.091557	0.108944	0.0794755	-0.123409	-0.0821487	0.0288792	0.0398631	0.0646911	0.0190977									Glyceric acid	0.061001	0.0214581
L1_237_1_14_164	L1	237	1_14	-11.2519	1.32418	-1.25256	3.56808	1.74005	-2.61407	-3.82801	-0.51086	2.59101	-2.26068	-3.30549		Glycerol-3-P	0.0530157	0.0457122	-0.0471564	-0.0703738	-0.0194967	0.0875295	0.0452178	0.104876	-0.136823	-0.0845783	-0.0531806									Glycerol-3-P	0.052182	0.046762
E81_241_7_8_167	E81	241	7_8	-0.63816	4.45272	-1.48579	1.59287	1.70295	5.4529	1.87272	3.43245	-0.10606	-1.6512	2.76304		Glycerol	0.0719025	-0.0276425	-0.0279537	0.00793429	-0.0623899	-0.0259333	-0.0605884	-0.0754117	0.0778012	0.132396	-0.0870321									Glycerol	0.0782264	-0.0858263
E81_241_3_17_169	E81	241	3_17	5.63412	4.40507	2.12766	3.6593	2.37342	4.83221	0.71992	-0.48028	2.20913	-0.70661	1.21591		Glycerolgalactopyranoside-1	0.0360631	0.114167	0.0842171	-0.0671488	-0.0210589	-0.0979084	-0.0876193	-0.146734	-0.0300961	-0.0508493	-0.0150268									Glycerolgalactopyranoside-1	0.100117	-0.00121637
L1_241_3_28_170	L1	241	3_28	-9.64713	3.33794	-3.29335	3.28387	-1.01898	-1.68909	-1.60061	-0.82268	-3.5542	1.07228	1.95739		Glycerolgalactopyranoside-2	0.101803	0.036076	0.0383728	0.0119144	-0.100185	0.0693075	0.0166985	-0.0444932	-0.0495433	-0.0930974	0.0562421									Glycerolgalactopyranoside-2	0.0337085	0.00782584
I48_241_11_14_172	I48	241	11_14	-2.00843	2.10158	1.90518	-4.09373	0.09412	6.09593	-2.92456	-2.8574	0.2054	-0.67411	-0.21042		Glycine	0.0189436	0.0699981	0.162093	0.0895424	-0.0778093	-0.0256398	0.0669823	0.0487462	-0.0531413	-0.0736404	-0.0797285									Glycine	0.0809327	-0.0580914
I48_241_9_22_176	I48	241	9_22	1.947	0.4042	0.52021	-2.0096	-1.49108	2.68639	-0.8981	-2.82076	-3.2606	0.83522	-0.80345		Heptulose-1	0.098025	0.0789699	0.0384784	-0.0683589	0.0320085	0.155766	-0.0852	-0.0387377	0.0504992	-0.0052593	0.0701654									Heptulose-1	0.106664	0.0495429
L33_241_4_29_177	L33	241	4_29	1.47252	-4.08125	-1.93296	2.51909	1.51667	3.50485	-3.37793	4.45374	-2.57673	1.98419	1.05733		Heptulose-2	0.0696617	0.10562	0.130452	-0.0442135	0.0632186	-0.0943183	-0.047454	0.0402193	0.0766534	-0.0538225	0.094917									Heptulose-2	0.0839702	-0.0515606
L33_241_3_16_178	L33	241	3_16	7.37625	-2.94296	1.39812	1.48781	4.8913	6.38326	-5.37284	2.08569	0.29227	-1.07238	0.19062		Hexadecanoic acid	0.148628	-0.0396813	-0.000518454	0.0491725	0.031994	0.0377648	-0.0635026	-0.067367	0.00303312	0.0407827	-0.0996515									Hexadecanoic acid	0.090641	0.0867861
E96_241_3_13_179	E96	241	3_13	6.10172	-1.21963	0.1227	0.46506	6.84567	0.22236	0.21315	-2.67317	-4.03495	-0.06859	-1.14197		Histidine	0.120886	0.0701464	0.0710709	0.0247157	-0.0619758	0.100089	-0.0513342	-0.0261727	-0.0154616	-0.0548504	0.0741789									Histidine	0.104435	-0.00426633
E96_241_1_2_181	E96	241	1_2	0.08984	-0.09846	-0.73747	-4.05907	2.14059	-2.63632	1.52989	3.00149	-3.89943	1.64516	-1.01411		HTG-1	0.0908058	-0.0584065	-0.00849182	-0.00793912	-0.101961	0.0501543	-0.0881057	-0.0103186	0.0747816	-0.20882	-0.0770342									HTG-1	0.0229839	0.0442619
[truncated: 120 more rows]

## Sheet: Fig7a
OPLS-DA (Orthogonal Projections to Latent Structures- Discriminant Analysis) Biplot											OPLS-DA model diagnostics
[truncated: 188 more rows]

[truncated: 2 more sheets: FigS16a, FigS16b]
