# Supplementary material for: Salicylic acid metabolism and signalling coordinate senescence initiation in aspen in nature
Source: Nat Commun. 2023 Jul 18;14:4288. doi: 10.1038/s41467-023-39564-5 (PMC10354028; doi:10.1038/s41467-023-39564-5)
Supplement: Supplementary file 6 — Source Data [file 41467_2023_39564_MOESM6_ESM.zip › Source_Data/Source_data_2.xlsx]

## Sheet: Network_Fig3_FigS11_Node_table
name	name-2	shared name	canonicalName	Matching.Attribute	ModuleColor2018	Group	AverageShortestPathLength	BetweennessCentrality	ClosenessCentrality	ClusteringCoefficient	Degree	degree.layout	Eccentricity	IsSingleNode	NeighborhoodConnectivity	NumberOfDirectedEdges	NumberOfUndirectedEdges	PartnerOfMultiEdgedNodePairs	Radiality	selected	SelfLoops	Stress	TopologicalCoefficient
tZ	tZ	tZ	tZ	tZ		Metabolite	2.09091	0.00064135	0.478261	0.8	5	5	4	FALSE	18.6	0	5	0	0.781818	FALSE	0	12	0.516667
JA	JA	JA	JA	JA		Metabolite	2.59091	0	0.385965	0	1	1	4	FALSE	21	0	1	0	0.681818	FALSE	0	0	0
iPR	iPR	iPR	iPR	iPR		Metabolite	2.13636	0.00051452	0.468085	0.866667	6	6	4	FALSE	19.1667	0	6	0	0.772727	FALSE	0	12	0.580808
Light.yellow	XIX	Light.yellow	Light.yellow	Light.yellow	Light.yellow	Module	2.09091	0.0563144	0.478261	0.464286	8	8	4	FALSE	12.375	0	8	0	0.781818	FALSE	0	422	0.391129
iP	iP	iP	iP	iP		Metabolite	2.25	0	0.444444	1	4	4	4	FALSE	19.25	0	4	0	0.75	FALSE	0	0	0.641667
IAA.Asp	IAA-Asp	IAA.Asp	IAA.Asp	IAA.Asp		Metabolite	2.04545	0.0116301	0.488889	0.6	6	6	4	FALSE	15.3333	0	6	0	0.790909	FALSE	0	102	0.421296
IAA	IAA	IAA	IAA	IAA		Metabolite	2.25	0	0.444444	1	6	6	4	FALSE	16	0	6	0	0.75	FALSE	0	0	0.571429
Purple	X	Purple	Purple	Purple	Purple	Module	2.52273	0.0122227	0.396396	0.333333	3	3	4	FALSE	7.66667	0	3	0	0.695455	FALSE	0	90	0.385965
Dark.green	XXIII	Dark.green	Dark.green	Dark.green	Dark.green	Module	3	0	0.333333	1	2	2	5	FALSE	5	0	2	0	0.6	FALSE	0	0	0.625
cZR	cZR	cZR	cZR	cZR		Metabolite	2.56818	0	0.389381	1	3	3	4	FALSE	15.6667	0	3	0	0.686364	FALSE	0	0	0.824561
Turquoise	I	Turquoise	Turquoise	Turquoise	Turquoise	Module	1.68182	0.0550313	0.594595	0.441176	17	17	3	FALSE	12.7647	0	17	0	0.863636	FALSE	0	602	0.311334
Red	VI	Red	Red	Red	Red	Module	1.68182	0.0345689	0.594595	0.526316	19	19	3	FALSE	15.2632	0	19	0	0.863636	FALSE	0	386	0.391363
Midnight.blue	XV	Midnight.blue	Midnight.blue	Midnight.blue	Midnight.blue	Module	1.72727	0.033479	0.578947	0.55	16	16	3	FALSE	14.8125	0	16	0	0.854545	FALSE	0	388	0.370312
Dark.red	XXI	Dark.red	Dark.red	Dark.red	Dark.red	Module	2.13636	0.0573874	0.468085	0.190476	7	7	4	FALSE	10	0	7	0	0.772727	FALSE	0	458	0.32381
White	XXVII	White	White	White	White	Module	1.61364	0.0450384	0.619718	0.510526	20	20	3	FALSE	14.6	0	20	0	0.877273	FALSE	0	516	0.356098
Tm.range	Tm range	Tm.range	Tm.range	Tm.range		Environmental	2.02273	0.00213858	0.494382	0.821429	8	8	4	FALSE	17.5	0	8	0	0.795455	FALSE	0	32	0.486111
Royal.blue	XX	Royal.blue	Royal.blue	Royal.blue	Royal.blue	Module	1.75	0.00975495	0.571429	0.679739	18	18	3	FALSE	16.5	0	18	0	0.85	FALSE	0	166	0.445946
Orange	XXV	Orange	Orange	Orange	Orange	Module	1.86364	0.0378939	0.536585	0.615385	13	13	3	FALSE	15.6154	0	13	0	0.827273	FALSE	0	340	0.431624
Mean.air.pressure	Mean air pressure	Mean.air.pressure	Mean.air.pressure	Mean.air.pressure		Environmental	2.34091	0.00410897	0.427184	0.333333	3	3	4	FALSE	14	0	3	0	0.731818	FALSE	0	28	0.488095
Grey60	XVII	Grey60	Grey60	Grey60	Grey60	Module	1.75	0.00761789	0.571429	0.733333	16	16	3	FALSE	17.25	0	16	0	0.85	FALSE	0	142	0.442308
Dark.orange	XXVI	Dark.orange	Dark.orange	Dark.orange	Dark.orange	Module	1.75	0.0178102	0.571429	0.602339	19	19	3	FALSE	15.5789	0	19	0	0.85	FALSE	0	228	0.432749
Tan	XII	Tan	Tan	Tan	Tan	Module	1.56818	0.0506362	0.637681	0.52381	22	22	3	FALSE	15.3636	0	22	0	0.886364	FALSE	0	548	0.374723
Precipitation	Precipitation	Precipitation	Precipitation	Precipitation		Environmental	2.31818	0	0.431373	1	3	3	4	FALSE	17.3333	0	3	0	0.736364	FALSE	0	0	0.597701
Pink	VIII	Pink	Pink	Pink	Pink	Module	1.68182	0.0258805	0.594595	0.555556	19	19	3	FALSE	15.4737	0	19	0	0.863636	FALSE	0	304	0.396761
Dark.turquoise	XXIII	Dark.turquoise	Dark.turquoise	Dark.turquoise	Dark.turquoise	Module	1.61364	0.0568696	0.619718	0.452381	21	21	3	FALSE	13.5238	0	21	0	0.877273	FALSE	0	556	0.338095
Max.VDP	Max VPD	Max.VDP	Max.VDP	Max.VDP		Environmental	1.79545	0.00681395	0.556962	0.705128	13	13	3	FALSE	18.7692	0	13	0	0.840909	FALSE	0	146	0.469231
Max.Tm	Max Tm	Max.Tm	Max.Tm	Max.Tm		Environmental	1.81818	0.0200216	0.55	0.6	11	11	3	FALSE	17.4545	0	11	0	0.836364	FALSE	0	228	0.425721
Max.solar.radiation	Max Sol	Max.solar.radiation	Max.solar.radiation	Max.solar.radiation		Environmental	1.79545	0.0088066	0.556962	0.692308	13	13	3	FALSE	18.3846	0	13	0	0.840909	FALSE	0	134	0.459615
Magenta	IX	Magenta	Magenta	Magenta	Magenta	Module	1.75	0.0609427	0.571429	0.450549	14	14	3	FALSE	14.2857	0	14	0	0.85	FALSE	0	566	0.355357
Yellow	IV	Yellow	Yellow	Yellow	Yellow	Module	1.70455	0.0339992	0.586667	0.516667	16	16	3	FALSE	14.1875	0	16	0	0.859091	FALSE	0	476	0.346037
Salmon	XIII	Salmon	Salmon	Salmon	Salmon	Module	1.79545	0.021365	0.556962	0.617647	17	17	3	FALSE	15.9412	0	17	0	0.840909	FALSE	0	228	0.44281
Min.Tm	Min Tm	Min.Tm	Min.Tm	Min.Tm		Environmental	2.09091	0.00057787	0.478261	0.866667	6	6	3	FALSE	18.5	0	6	0	0.781818	FALSE	0	14	0.544118
Min.RH	Min RH	Min.RH	Min.RH	Min.RH		Environmental	1.84091	0.00692224	0.54321	0.681319	14	14	3	FALSE	18.6429	0	14	0	0.831818	FALSE	0	150	0.503861
Mean.VPD	Mean VPD	Mean.VPD	Mean.VPD	Mean.VPD		Environmental	1.81818	0.00582739	0.55	0.705128	13	13	3	FALSE	19.2308	0	13	0	0.836364	FALSE	0	134	0.493097
Mean.Tm	Mean Tm	Mean.Tm	Mean.Tm	Mean.Tm		Environmental	1.86364	0.00460215	0.536585	0.745455	11	11	4	FALSE	17.1818	0	11	0	0.827273	FALSE	0	74	0.429545
Mean.RH	Mean RH	Mean.RH	Mean.RH	Mean.RH		Environmental	1.88636	0.00373619	0.53012	0.727273	12	12	3	FALSE	18.75	0	12	0	0.822727	FALSE	0	86	0.506757
Light.cyan	XVI	Light.cyan	Light.cyan	Light.cyan	Light.cyan	Module	1.5	0.0728739	0.666667	0.474638	24	24	3	FALSE	15.2083	0	24	0	0.9	FALSE	0	826	0.362103
Green.yellow	XI	Green.yellow	Green.yellow	Green.yellow	Green.yellow	Module	1.77273	0.0357407	0.564103	0.522059	17	17	3	FALSE	14.4706	0	17	0	0.845455	FALSE	0	382	0.391097
Green	V	Green	Green	Green	Green	Module	1.79545	0.0241295	0.556962	0.582418	14	14	4	FALSE	14.5	0	14	0	0.840909	FALSE	0	338	0.3625
Dark.grey	XXIV	Dark.grey	Dark.grey	Dark.grey	Dark.grey	Module	2.59091	0.00210889	0.385965	0	2	2	4	FALSE	10	0	2	0	0.681818	FALSE	0	22	0.529412
Cyan	XIV	Cyan	Cyan	Cyan	Cyan	Module	1.72727	0.027864	0.578947	0.595588	17	17	3	FALSE	16.0588	0	17	0	0.854545	FALSE	0	332	0.411765
Brown	III	Brown	Brown	Brown	Brown	Module	1.61364	0.111504	0.619718	0.338095	21	21	3	FALSE	12.381	0	21	0	0.877273	FALSE	0	1010	0.316239
Blue	II	Blue	Blue	Blue	Blue	Module	1.75	0.0288089	0.571429	0.466667	15	15	3	FALSE	13.3333	0	15	0	0.85	FALSE	0	334	0.333333
Black	VII	Black	Black	Black	Black	Module	1.79545	0.0228438	0.556962	0.541667	16	16	4	FALSE	14.1875	0	16	0	0.840909	FALSE	0	268	0.373355
Light.green	XVIII	Light.green	Light.green	Light.green	Light.green	Module	3.06818	0	0.325926	0	1	1	5	FALSE	8	0	1	0	0.586364	FALSE	0	0	0

## Sheet: Network_Fig3_FigS11_Edge_table
name	interaction	shared interaction	shared name	Color Code	Sign	Corr.r-value	Corr.p-value	EdgeBetweenness	selected	Strength	Tooltip Value
tZ (Compound-Compound) Blue	(Compound-Compound)	(Compound-Compound)	tZ (Compound-Compound) Blue	CorrNeg	-1	-0.424124	0.0274681	9.36667	FALSE	1
tZ (Compound-Compound) Turquoise	(Compound-Compound)	(Compound-Compound)	tZ (Compound-Compound) Turquoise	CorrPos	1	0.7148	2.8e-05	24.1407	FALSE	1
tZ (Compound-Compound) Pink	(Compound-Compound)	(Compound-Compound)	tZ (Compound-Compound) Pink	CorrPos	1	0.472838	0.0127474	17.2407	FALSE	1
tZ (Compound-Compound) Dark.turquoise	(Compound-Compound)	(Compound-Compound)	tZ (Compound-Compound) Dark.turquoise	CorrPos	1	0.465981	0.0142951	24.2212	FALSE	1
tZ (Compound-Compound) Brown	(Compound-Compound)	(Compound-Compound)	tZ (Compound-Compound) Brown	CorrPos	1	0.546977	0.00315249	15.4576	FALSE	1
JA (Compound-Compound) Brown	(Compound-Compound)	(Compound-Compound)	JA (Compound-Compound) Brown	CorrNeg	-1	-0.556089	0.00720078	88	FALSE	1
iPR (Compound-Compound) White	(Compound-Compound)	(Compound-Compound)	iPR (Compound-Compound) White	CorrNeg	-1	-0.535518	0.00399389	13.3476	FALSE	1
iPR (Compound-Compound) Dark.orange	(Compound-Compound)	(Compound-Compound)	iPR (Compound-Compound) Dark.orange	CorrNeg	-1	-0.517994	0.00951947	17.563	FALSE	1
iPR (Compound-Compound) Blue	(Compound-Compound)	(Compound-Compound)	iPR (Compound-Compound) Blue	CorrNeg	-1	-0.523164	0.00510794	14.1104	FALSE	1
iPR (Compound-Compound) Pink	(Compound-Compound)	(Compound-Compound)	iPR (Compound-Compound) Pink	CorrPos	1	0.39169	0.0433289	11.1943	FALSE	1
iPR (Compound-Compound) Dark.turquoise	(Compound-Compound)	(Compound-Compound)	iPR (Compound-Compound) Dark.turquoise	CorrPos	1	0.596	0.00103616	13.0816	FALSE	1
iPR (Compound-Compound) Brown	(Compound-Compound)	(Compound-Compound)	iPR (Compound-Compound) Brown	CorrPos	1	0.539601	0.00367446	20.65	FALSE	1
Light.yellow (Compound-Compound) Tm.range	(Compound-Compound)	(Compound-Compound)	Light.yellow (Compound-Compound) Tm.range	CorrNeg	-1	-0.585763	0.00132623	9.79234	FALSE	1
Light.yellow (Compound-Compound) Tan	(Compound-Compound)	(Compound-Compound)	Light.yellow (Compound-Compound) Tan	CorrNeg	-1	-0.546141	0.00320823	43.0273	FALSE	1
Light.yellow (Compound-Compound) Mean.air.pressure	(Compound-Compound)	(Compound-Compound)	Light.yellow (Compound-Compound) Mean.air.pressure	CorrNeg	-1	-0.527296	0.00470919	31.121	FALSE	1
Light.yellow (Compound-Compound) Max.Tm	(Compound-Compound)	(Compound-Compound)	Light.yellow (Compound-Compound) Max.Tm	CorrNeg	-1	-0.713036	2.99e-05	35.7259	FALSE	1
Light.yellow (Compound-Compound) Dark.turquoise	(Compound-Compound)	(Compound-Compound)	Light.yellow (Compound-Compound) Dark.turquoise	CorrNeg	-1	-0.718092	2.47e-05	36.9493	FALSE	1
Light.yellow (Compound-Compound) Orange	(Compound-Compound)	(Compound-Compound)	Light.yellow (Compound-Compound) Orange	CorrPos	1	0.77914	1.68e-06	23.3402	FALSE	1
iP (Compound-Compound) White	(Compound-Compound)	(Compound-Compound)	iP (Compound-Compound) White	CorrNeg	-1	-0.692215	6.33e-05	23.4876	FALSE	1
iP (Compound-Compound) Blue	(Compound-Compound)	(Compound-Compound)	iP (Compound-Compound) Blue	CorrNeg	-1	-0.685695	7.9e-05	16.6749	FALSE	1
iP (Compound-Compound) Dark.turquoise	(Compound-Compound)	(Compound-Compound)	iP (Compound-Compound) Dark.turquoise	CorrPos	1	0.545384	0.00584536	22.7574	FALSE	1
iP (Compound-Compound) Brown	(Compound-Compound)	(Compound-Compound)	iP (Compound-Compound) Brown	CorrPos	1	0.446157	0.0288662	25.0801	FALSE	1
IAA.Asp (Compound-Compound) Turquoise	(Compound-Compound)	(Compound-Compound)	IAA.Asp (Compound-Compound) Turquoise	CorrNeg	-1	-0.480405	0.0112035	14.527	FALSE	1
IAA.Asp (Compound-Compound) Dark.red	(Compound-Compound)	(Compound-Compound)	IAA.Asp (Compound-Compound) Dark.red	CorrNeg	-1	-0.408902	0.0380677	31.5114	FALSE	1
IAA.Asp (Compound-Compound) Brown	(Compound-Compound)	(Compound-Compound)	IAA.Asp (Compound-Compound) Brown	CorrNeg	-1	-0.585464	0.0016773	35.8739	FALSE	1
IAA.Asp (Compound-Compound) Black	(Compound-Compound)	(Compound-Compound)	IAA.Asp (Compound-Compound) Black	CorrNeg	-1	-0.639666	0.000433793	19.1391	FALSE	1
IAA.Asp (Compound-Compound) Yellow	(Compound-Compound)	(Compound-Compound)	IAA.Asp (Compound-Compound) Yellow	CorrPos	1	0.558031	0.00248927	12.3635	FALSE	1
IAA.Asp (Compound-Compound) Blue	(Compound-Compound)	(Compound-Compound)	IAA.Asp (Compound-Compound) Blue	CorrPos	1	0.783718	5.9e-06	18.5936	FALSE	1
IAA (Compound-Compound) Yellow	(Compound-Compound)	(Compound-Compound)	IAA (Compound-Compound) Yellow	CorrNeg	-1	-0.54097	0.00357235	13.4393	FALSE	1
IAA (Compound-Compound) Green.yellow	(Compound-Compound)	(Compound-Compound)	IAA (Compound-Compound) Green.yellow	CorrNeg	-1	-0.411777	0.0328328	18.5546	FALSE	1
IAA (Compound-Compound) Green	(Compound-Compound)	(Compound-Compound)	IAA (Compound-Compound) Green	CorrNeg	-1	-0.514921	0.00598944	9.4754	FALSE	1
IAA (Compound-Compound) Turquoise	(Compound-Compound)	(Compound-Compound)	IAA (Compound-Compound) Turquoise	CorrPos	1	0.539735	0.00648522	17.0533	FALSE	1
IAA (Compound-Compound) Midnight.blue	(Compound-Compound)	(Compound-Compound)	IAA (Compound-Compound) Midnight.blue	CorrPos	1	0.589489	0.00243442	18.668	FALSE	1
IAA (Compound-Compound) Black	(Compound-Compound)	(Compound-Compound)	IAA (Compound-Compound) Black	CorrPos	1	0.54648	0.00572755	10.8094	FALSE	1
Dark.green (Compound-Compound) Purple	(Compound-Compound)	(Compound-Compound)	Dark.green (Compound-Compound) Purple	CorrNeg	-1	-0.691357	0.000183092	23.0892	FALSE	1
cZR (Compound-Compound) Yellow	(Compound-Compound)	(Compound-Compound)	cZR (Compound-Compound) Yellow	CorrNeg	-1	-0.457421	0.0164425	30.7414	FALSE	1
cZR (Compound-Compound) Green	(Compound-Compound)	(Compound-Compound)	cZR (Compound-Compound) Green	CorrNeg	-1	-0.528617	0.00458745	25.1237	FALSE	1
cZR (Compound-Compound) Turquoise	(Compound-Compound)	(Compound-Compound)	cZR (Compound-Compound) Turquoise	CorrPos	1	0.531502	0.00752164	32.1349	FALSE	1
Turquoise (Compound-Compound) Yellow	(Compound-Compound)	(Compound-Compound)	Turquoise (Compound-Compound) Yellow	CorrNeg	-1	-0.952935	1.82e-14	3.80465	FALSE	8
Turquoise (Compound-Compound) Precipitation	(Compound-Compound)	(Compound-Compound)	Turquoise (Compound-Compound) Precipitation	CorrNeg	-1	-0.458975	0.0240692	30.0666	FALSE	1
Turquoise (Compound-Compound) Magenta	(Compound-Compound)	(Compound-Compound)	Turquoise (Compound-Compound) Magenta	CorrNeg	-1	-0.821778	8.49e-07	13.3761	FALSE	1
Turquoise (Compound-Compound) Light.cyan	(Compound-Compound)	(Compound-Compound)	Turquoise (Compound-Compound) Light.cyan	CorrNeg	-1	-0.602486	0.00183579	24.151	FALSE	1
Turquoise (Compound-Compound) Green.yellow	(Compound-Compound)	(Compound-Compound)	Turquoise (Compound-Compound) Green.yellow	CorrNeg	-1	-0.741598	3.37e-05	22.2237	FALSE	1
Turquoise (Compound-Compound) Green	(Compound-Compound)	(Compound-Compound)	Turquoise (Compound-Compound) Green	CorrNeg	-1	-0.928457	6.2e-11	6.48589	FALSE	6
Turquoise (Compound-Compound) Blue	(Compound-Compound)	(Compound-Compound)	Turquoise (Compound-Compound) Blue	CorrNeg	-1	-0.902351	1.68e-09	13.0559	FALSE	4
Turquoise (Compound-Compound) Mean.Tm	(Compound-Compound)	(Compound-Compound)	Turquoise (Compound-Compound) Mean.Tm	CorrPos	1	0.838344	3.15e-07	5.33333	FALSE	1
Turquoise (Compound-Compound) Max.Tm	(Compound-Compound)	(Compound-Compound)	Turquoise (Compound-Compound) Max.Tm	CorrPos	1	0.659908	0.000450525	21.8085	FALSE	1
Turquoise (Compound-Compound) Brown	(Compound-Compound)	(Compound-Compound)	Turquoise (Compound-Compound) Brown	CorrPos	1	0.783178	1.37e-06	19.7864	FALSE	1
Turquoise (Compound-Compound) Black	(Compound-Compound)	(Compound-Compound)	Turquoise (Compound-Compound) Black	CorrPos	1	0.800961	5.21e-07	11.1544	FALSE	1
Red (Compound-Compound) Yellow	(Compound-Compound)	(Compound-Compound)	Red (Compound-Compound) Yellow	CorrNeg	-1	-0.507862	0.00684328	15.7674	FALSE	1
Red (Compound-Compound) Tm.range	(Compound-Compound)	(Compound-Compound)	Red (Compound-Compound) Tm.range	CorrNeg	-1	-0.581939	0.00145135	25.4244	FALSE	1
Red (Compound-Compound) Tan	(Compound-Compound)	(Compound-Compound)	Red (Compound-Compound) Tan	CorrNeg	-1	-0.804947	4.14e-07	9.22605	FALSE	1
Red (Compound-Compound) Salmon	(Compound-Compound)	(Compound-Compound)	Red (Compound-Compound) Salmon	CorrNeg	-1	-0.512334	0.00629121	7.50943	FALSE	1
Red (Compound-Compound) Mean.VPD	(Compound-Compound)	(Compound-Compound)	Red (Compound-Compound) Mean.VPD	CorrNeg	-1	-0.478643	0.0115483	8.60783	FALSE	1
Red (Compound-Compound) Light.cyan	(Compound-Compound)	(Compound-Compound)	Red (Compound-Compound) Light.cyan	CorrNeg	-1	-0.876933	1.98e-09	5.5641	FALSE	1
Red (Compound-Compound) Green.yellow	(Compound-Compound)	(Compound-Compound)	Red (Compound-Compound) Green.yellow	CorrNeg	-1	-0.65907	0.00046081	6.87649	FALSE	1
Red (Compound-Compound) Green	(Compound-Compound)	(Compound-Compound)	Red (Compound-Compound) Green	CorrNeg	-1	-0.86453	5.12e-08	13.9852	FALSE	1
Red (Compound-Compound) Turquoise	(Compound-Compound)	(Compound-Compound)	Red (Compound-Compound) Turquoise	CorrPos	1	0.47389	0.0125227	22.8057	FALSE	1
Red (Compound-Compound) Royal.blue	(Compound-Compound)	(Compound-Compound)	Red (Compound-Compound) Royal.blue	CorrPos	1	0.891976	4.21e-10	8.15168	FALSE	8
Red (Compound-Compound) Orange	(Compound-Compound)	(Compound-Compound)	Red (Compound-Compound) Orange	CorrPos	1	0.482774	0.0107534	21.7833	FALSE	1
Red (Compound-Compound) Min.Tm	(Compound-Compound)	(Compound-Compound)	Red (Compound-Compound) Min.Tm	CorrPos	1	0.631684	0.000409397	10.2495	FALSE	1
Red (Compound-Compound) Min.RH	(Compound-Compound)	(Compound-Compound)	Red (Compound-Compound) Min.RH	CorrPos	1	0.529751	0.00448505	6.5648	FALSE	1
Red (Compound-Compound) Midnight.blue	(Compound-Compound)	(Compound-Compound)	Red (Compound-Compound) Midnight.blue	CorrPos	1	0.801573	5.03e-07	8.27542	FALSE	1
Red (Compound-Compound) Mean.Tm	(Compound-Compound)	(Compound-Compound)	Red (Compound-Compound) Mean.Tm	CorrPos	1	0.71811	7.77e-05	12.7229	FALSE	1
Red (Compound-Compound) Mean.RH	(Compound-Compound)	(Compound-Compound)	Red (Compound-Compound) Mean.RH	CorrPos	1	0.529087	0.00785068	7.24763	FALSE	1
Red (Compound-Compound) Dark.orange	(Compound-Compound)	(Compound-Compound)	Red (Compound-Compound) Dark.orange	CorrPos	1	0.651868	0.000557999	12.1742	FALSE	1
Red (Compound-Compound) Cyan	(Compound-Compound)	(Compound-Compound)	Red (Compound-Compound) Cyan	CorrPos	1	0.592328	0.00229117	6.1966	FALSE	1
Red (Compound-Compound) Black	(Compound-Compound)	(Compound-Compound)	Red (Compound-Compound) Black	CorrPos	1	0.910607	6.61e-10	9.6762	FALSE	8
Midnight.blue (Compound-Compound) Yellow	(Compound-Compound)	(Compound-Compound)	Midnight.blue (Compound-Compound) Yellow	CorrNeg	-1	-0.685093	8.06e-05	8.66972	FALSE	1
Midnight.blue (Compound-Compound) Tan	(Compound-Compound)	(Compound-Compound)	Midnight.blue (Compound-Compound) Tan	CorrNeg	-1	-0.641848	0.000307635	24.0362	FALSE	1
Midnight.blue (Compound-Compound) Salmon	(Compound-Compound)	(Compound-Compound)	Midnight.blue (Compound-Compound) Salmon	CorrNeg	-1	-0.439417	0.0218305	13.6633	FALSE	1
Midnight.blue (Compound-Compound) Magenta	(Compound-Compound)	(Compound-Compound)	Midnight.blue (Compound-Compound) Magenta	CorrNeg	-1	-0.447759	0.0191783	19.4427	FALSE	1
Midnight.blue (Compound-Compound) Light.cyan	(Compound-Compound)	(Compound-Compound)	Midnight.blue (Compound-Compound) Light.cyan	CorrNeg	-1	-0.827551	1.01e-07	7.52063	FALSE	1
Midnight.blue (Compound-Compound) Green.yellow	(Compound-Compound)	(Compound-Compound)	Midnight.blue (Compound-Compound) Green.yellow	CorrNeg	-1	-0.638685	0.000336618	8.68941	FALSE	1
Midnight.blue (Compound-Compound) Green	(Compound-Compound)	(Compound-Compound)	Midnight.blue (Compound-Compound) Green	CorrNeg	-1	-0.945802	1.02e-13	7.12239	FALSE	8
Midnight.blue (Compound-Compound) Turquoise	(Compound-Compound)	(Compound-Compound)	Midnight.blue (Compound-Compound) Turquoise	CorrPos	1	0.738627	1.09e-05	14.3303	FALSE	1
Midnight.blue (Compound-Compound) Min.Tm	(Compound-Compound)	(Compound-Compound)	Midnight.blue (Compound-Compound) Min.Tm	CorrPos	1	0.70081	4.68e-05	10.7899	FALSE	1
Midnight.blue (Compound-Compound) Min.RH	(Compound-Compound)	(Compound-Compound)	Midnight.blue (Compound-Compound) Min.RH	CorrPos	1	0.5689	0.00195763	11.2933	FALSE	1
Midnight.blue (Compound-Compound) Mean.Tm	(Compound-Compound)	(Compound-Compound)	Midnight.blue (Compound-Compound) Mean.Tm	CorrPos	1	0.715516	2.73e-05	8.11253	FALSE	1
Midnight.blue (Compound-Compound) Cyan	(Compound-Compound)	(Compound-Compound)	Midnight.blue (Compound-Compound) Cyan	CorrPos	1	0.777844	1.8e-06	6.53053	FALSE	1
Midnight.blue (Compound-Compound) Black	(Compound-Compound)	(Compound-Compound)	Midnight.blue (Compound-Compound) Black	CorrPos	1	0.838181	4.86e-08	5.86428	FALSE	2
Dark.red (Compound-Compound) Purple	(Compound-Compound)	(Compound-Compound)	Dark.red (Compound-Compound) Purple	CorrNeg	-1	-0.489518	0.00955395	24.842	FALSE	1
Dark.red (Compound-Compound) Light.cyan	(Compound-Compound)	(Compound-Compound)	Dark.red (Compound-Compound) Light.cyan	CorrNeg	-1	-0.481414	0.0110099	67.0452	FALSE	1
Dark.red (Compound-Compound) Midnight.blue	(Compound-Compound)	(Compound-Compound)	Dark.red (Compound-Compound) Midnight.blue	CorrPos	1	0.884633	9.65e-09	41.6761	FALSE	2
Dark.red (Compound-Compound) Dark.grey	(Compound-Compound)	(Compound-Compound)	Dark.red (Compound-Compound) Dark.grey	CorrPos	1	0.641885	0.00030731	32.6765	FALSE	1
Dark.red (Compound-Compound) Dark.green	(Compound-Compound)	(Compound-Compound)	Dark.red (Compound-Compound) Dark.green	CorrPos	1	0.74822	7.21e-06	64.9108	FALSE	1
Dark.red (Compound-Compound) Cyan	(Compound-Compound)	(Compound-Compound)	Dark.red (Compound-Compound) Cyan	CorrPos	1	0.425841	0.0267818	42.4919	FALSE	1
White (Compound-Compound) Tm.range	(Compound-Compound)	(Compound-Compound)	White (Compound-Compound) Tm.range	CorrNeg	-1	-0.656705	0.000198813	12.7141	FALSE	1
White (Compound-Compound) Tan	(Compound-Compound)	(Compound-Compound)	White (Compound-Compound) Tan	CorrNeg	-1	-0.881347	1.28e-09	7.37588	FALSE	1
White (Compound-Compound) Pink	(Compound-Compound)	(Compound-Compound)	White (Compound-Compound) Pink	CorrNeg	-1	-0.887341	6.94e-10	5.3769	FALSE	2
White (Compound-Compound) Mean.VPD	(Compound-Compound)	(Compound-Compound)	White (Compound-Compound) Mean.VPD	CorrNeg	-1	-0.442041	0.0209659	8.94811	FALSE	1
White (Compound-Compound) Max.VDP	(Compound-Compound)	(Compound-Compound)	White (Compound-Compound) Max.VDP	CorrNeg	-1	-0.562184	0.00227311	7.83482	FALSE	1
White (Compound-Compound) Max.Tm	(Compound-Compound)	(Compound-Compound)	White (Compound-Compound) Max.Tm	CorrNeg	-1	-0.756996	1.85e-05	7.79547	FALSE	1
White (Compound-Compound) Max.solar.radiation	(Compound-Compound)	(Compound-Compound)	White (Compound-Compound) Max.solar.radiation	CorrNeg	-1	-0.821943	8.41e-07	5.28967	FALSE	1
White (Compound-Compound) Light.cyan	(Compound-Compound)	(Compound-Compound)	White (Compound-Compound) Light.cyan	CorrNeg	-1	-0.441362	0.0308459	21.9166	FALSE	1
White (Compound-Compound) Dark.turquoise	(Compound-Compound)	(Compound-Compound)	White (Compound-Compound) Dark.turquoise	CorrNeg	-1	-0.958922	3.43e-15	3.02646	FALSE	10
White (Compound-Compound) Brown	(Compound-Compound)	(Compound-Compound)	White (Compound-Compound) Brown	CorrNeg	-1	-0.733673	1.33e-05	18.9319	FALSE	1
White (Compound-Compound) Orange	(Compound-Compound)	(Compound-Compound)	White (Compound-Compound) Orange	CorrPos	1	0.898972	1.9e-10	14.4699	FALSE	6
White (Compound-Compound) Min.RH	(Compound-Compound)	(Compound-Compound)	White (Compound-Compound) Min.RH	CorrPos	1	0.629005	0.000440699	12.194	FALSE	1
White (Compound-Compound) Magenta	(Compound-Compound)	(Compound-Compound)	White (Compound-Compound) Magenta	CorrPos	1	0.39224	0.0430097	26.0299	FALSE	1
White (Compound-Compound) Light.yellow	(Compound-Compound)	(Compound-Compound)	White (Compound-Compound) Light.yellow	CorrPos	1	0.709747	3.38e-05	33.1376	FALSE	1
White (Compound-Compound) Blue	(Compound-Compound)	(Compound-Compound)	White (Compound-Compound) Blue	CorrPos	1	0.686672	7.64e-05	14.3966	FALSE	1
Royal.blue (Compound-Compound) Tm.range	(Compound-Compound)	(Compound-Compound)	Royal.blue (Compound-Compound) Tm.range	CorrNeg	-1	-0.4083	0.0344863	8.42436	FALSE	1
Royal.blue (Compound-Compound) Tan	(Compound-Compound)	(Compound-Compound)	Royal.blue (Compound-Compound) Tan	CorrNeg	-1	-0.78561	1.21e-06	5.05714	FALSE	1
Royal.blue (Compound-Compound) Salmon	(Compound-Compound)	(Compound-Compound)	Royal.blue (Compound-Compound) Salmon	CorrNeg	-1	-0.543762	0.00337163	5.11261	FALSE	1
Royal.blue (Compound-Compound) Pink	(Compound-Compound)	(Compound-Compound)	Royal.blue (Compound-Compound) Pink	CorrNeg	-1	-0.452706	0.026328	7.88147	FALSE	1
Royal.blue (Compound-Compound) Mean.VPD	(Compound-Compound)	(Compound-Compound)	Royal.blue (Compound-Compound) Mean.VPD	CorrNeg	-1	-0.861108	8.2e-09	4.20325	FALSE	1
Royal.blue (Compound-Compound) Max.VDP	(Compound-Compound)	(Compound-Compound)	Royal.blue (Compound-Compound) Max.VDP	CorrNeg	-1	-0.751791	6.16e-06	4.0184	FALSE	1
Royal.blue (Compound-Compound) Max.solar.radiation	(Compound-Compound)	(Compound-Compound)	Royal.blue (Compound-Compound) Max.solar.radiation	CorrNeg	-1	-0.746343	7.82e-06	6.8588	FALSE	1
Royal.blue (Compound-Compound) Light.cyan	(Compound-Compound)	(Compound-Compound)	Royal.blue (Compound-Compound) Light.cyan	CorrNeg	-1	-0.696754	5.4e-05	9.73052	FALSE	1
Royal.blue (Compound-Compound) Green.yellow	(Compound-Compound)	(Compound-Compound)	Royal.blue (Compound-Compound) Green.yellow	CorrNeg	-1	-0.448387	0.0189897	14.2858	FALSE	1
Royal.blue (Compound-Compound) Dark.turquoise	(Compound-Compound)	(Compound-Compound)	Royal.blue (Compound-Compound) Dark.turquoise	CorrNeg	-1	-0.622536	0.000525031	9.89396	FALSE	1
Royal.blue (Compound-Compound) White	(Compound-Compound)	(Compound-Compound)	Royal.blue (Compound-Compound) White	CorrPos	1	0.540161	0.006435	8.79335	FALSE	1
Royal.blue (Compound-Compound) Orange	(Compound-Compound)	(Compound-Compound)	Royal.blue (Compound-Compound) Orange	CorrPos	1	0.822636	8.08e-07	8.24856	FALSE	1
Royal.blue (Compound-Compound) Min.RH	(Compound-Compound)	(Compound-Compound)	Royal.blue (Compound-Compound) Min.RH	CorrPos	1	0.656777	0.000490027	4.14538	FALSE	1
Royal.blue (Compound-Compound) Mean.RH	(Compound-Compound)	(Compound-Compound)	Royal.blue (Compound-Compound) Mean.RH	CorrPos	1	0.757424	1.82e-05	4.34928	FALSE	1
Royal.blue (Compound-Compound) Dark.orange	(Compound-Compound)	(Compound-Compound)	Royal.blue (Compound-Compound) Dark.orange	CorrPos	1	0.843082	2.32e-07	3.24229	FALSE	1
Orange (Compound-Compound) Tm.range	(Compound-Compound)	(Compound-Compound)	Orange (Compound-Compound) Tm.range	CorrNeg	-1	-0.679536	9.69e-05	5.90769	FALSE	1
Orange (Compound-Compound) Tan	(Compound-Compound)	(Compound-Compound)	Orange (Compound-Compound) Tan	CorrNeg	-1	-0.907182	6.88e-11	10.8514	FALSE	2
Orange (Compound-Compound) Max.VDP	(Compound-Compound)	(Compound-Compound)	Orange (Compound-Compound) Max.VDP	CorrNeg	-1	-0.668822	0.000136807	9.47916	FALSE	1
Orange (Compound-Compound) Max.solar.radiation	(Compound-Compound)	(Compound-Compound)	Orange (Compound-Compound) Max.solar.radiation	CorrNeg	-1	-0.469696	0.0205697	11.4082	FALSE	1
Orange (Compound-Compound) Light.cyan	(Compound-Compound)	(Compound-Compound)	Orange (Compound-Compound) Light.cyan	CorrNeg	-1	-0.756745	1.87e-05	24.2583	FALSE	1
Orange (Compound-Compound) Dark.turquoise	(Compound-Compound)	(Compound-Compound)	Orange (Compound-Compound) Dark.turquoise	CorrNeg	-1	-0.924354	5.87e-12	19.2927	FALSE	6
Grey60 (Compound-Compound) Tan	(Compound-Compound)	(Compound-Compound)	Grey60 (Compound-Compound) Tan	CorrNeg	-1	-0.60163	0.00187093	5.34359	FALSE	1
Grey60 (Compound-Compound) Salmon	(Compound-Compound)	(Compound-Compound)	Grey60 (Compound-Compound) Salmon	CorrNeg	-1	-0.82281	8e-07	7.57901	FALSE	1
Grey60 (Compound-Compound) Pink	(Compound-Compound)	(Compound-Compound)	Grey60 (Compound-Compound) Pink	CorrNeg	-1	-0.756219	1.91e-05	5.16854	FALSE	1
Grey60 (Compound-Compound) Mean.VPD	(Compound-Compound)	(Compound-Compound)	Grey60 (Compound-Compound) Mean.VPD	CorrNeg	-1	-0.724228	6.3e-05	3.69207	FALSE	1
Grey60 (Compound-Compound) Max.VDP	(Compound-Compound)	(Compound-Compound)	Grey60 (Compound-Compound) Max.VDP	CorrNeg	-1	-0.718365	7.7e-05	3.05723	FALSE	1
Grey60 (Compound-Compound) Max.solar.radiation	(Compound-Compound)	(Compound-Compound)	Grey60 (Compound-Compound) Max.solar.radiation	CorrNeg	-1	-0.602636	0.00182969	4.27309	FALSE	1
Grey60 (Compound-Compound) Light.cyan	(Compound-Compound)	(Compound-Compound)	Grey60 (Compound-Compound) Light.cyan	CorrNeg	-1	-0.596149	0.00103239	11.685	FALSE	1
Grey60 (Compound-Compound) Dark.turquoise	(Compound-Compound)	(Compound-Compound)	Grey60 (Compound-Compound) Dark.turquoise	CorrNeg	-1	-0.709194	3.45e-05	7.46343	FALSE	1
Grey60 (Compound-Compound) Brown	(Compound-Compound)	(Compound-Compound)	Grey60 (Compound-Compound) Brown	CorrNeg	-1	-0.726296	1.79e-05	22.9727	FALSE	1
Grey60 (Compound-Compound) White	(Compound-Compound)	(Compound-Compound)	Grey60 (Compound-Compound) White	CorrPos	1	0.789468	9.83e-07	6.70706	FALSE	1
Grey60 (Compound-Compound) Royal.blue	(Compound-Compound)	(Compound-Compound)	Grey60 (Compound-Compound) Royal.blue	CorrPos	1	0.706193	3.85e-05	3.56502	FALSE	1
Grey60 (Compound-Compound) Orange	(Compound-Compound)	(Compound-Compound)	Grey60 (Compound-Compound) Orange	CorrPos	1	0.595838	0.00104028	9.71805	FALSE	1
Grey60 (Compound-Compound) Min.RH	(Compound-Compound)	(Compound-Compound)	Grey60 (Compound-Compound) Min.RH	CorrPos	1	0.645081	0.000280307	5.59282	FALSE	1
Grey60 (Compound-Compound) Mean.RH	(Compound-Compound)	(Compound-Compound)	Grey60 (Compound-Compound) Mean.RH	CorrPos	1	0.508926	0.00670841	5.79598	FALSE	1
Grey60 (Compound-Compound) Dark.orange	(Compound-Compound)	(Compound-Compound)	Grey60 (Compound-Compound) Dark.orange	CorrPos	1	0.799462	5.67e-07	3.84229	FALSE	1
Dark.orange (Compound-Compound) Tm.range	(Compound-Compound)	(Compound-Compound)	Dark.orange (Compound-Compound) Tm.range	CorrNeg	-1	-0.648465	0.000254004	8.10769	FALSE	1
Dark.orange (Compound-Compound) Tan	(Compound-Compound)	(Compound-Compound)	Dark.orange (Compound-Compound) Tan	CorrNeg	-1	-0.788307	1.05e-06	4.95759	FALSE	1
Dark.orange (Compound-Compound) Salmon	(Compound-Compound)	(Compound-Compound)	Dark.orange (Compound-Compound) Salmon	CorrNeg	-1	-0.640803	0.000316964	8.90789	FALSE	1
Dark.orange (Compound-Compound) Pink	(Compound-Compound)	(Compound-Compound)	Dark.orange (Compound-Compound) Pink	CorrNeg	-1	-0.84399	3.18e-08	6.10313	FALSE	1
Dark.orange (Compound-Compound) Mean.VPD	(Compound-Compound)	(Compound-Compound)	Dark.orange (Compound-Compound) Mean.VPD	CorrNeg	-1	-0.649009	0.000249982	5.14974	FALSE	1
Dark.orange (Compound-Compound) Max.VDP	(Compound-Compound)	(Compound-Compound)	Dark.orange (Compound-Compound) Max.VDP	CorrNeg	-1	-0.75488	2.02e-05	4.96489	FALSE	1
Dark.orange (Compound-Compound) Max.Tm	(Compound-Compound)	(Compound-Compound)	Dark.orange (Compound-Compound) Max.Tm	CorrNeg	-1	-0.462371	0.0229122	12.845	FALSE	1
Dark.orange (Compound-Compound) Max.solar.radiation	(Compound-Compound)	(Compound-Compound)	Dark.orange (Compound-Compound) Max.solar.radiation	CorrNeg	-1	-0.827774	9.97e-08	6.20768	FALSE	1
Dark.orange (Compound-Compound) Light.cyan	(Compound-Compound)	(Compound-Compound)	Dark.orange (Compound-Compound) Light.cyan	CorrNeg	-1	-0.627113	0.000464035	12.8247	FALSE	1
Dark.orange (Compound-Compound) Dark.turquoise	(Compound-Compound)	(Compound-Compound)	Dark.orange (Compound-Compound) Dark.turquoise	CorrNeg	-1	-0.887085	7.13e-10	7.74161	FALSE	2
Dark.orange (Compound-Compound) White	(Compound-Compound)	(Compound-Compound)	Dark.orange (Compound-Compound) White	CorrPos	1	0.900445	1.59e-10	6.6519	FALSE	10
Dark.orange (Compound-Compound) Orange	(Compound-Compound)	(Compound-Compound)	Dark.orange (Compound-Compound) Orange	CorrPos	1	0.797832	6.22e-07	9.32951	FALSE	1
Dark.orange (Compound-Compound) Min.RH	(Compound-Compound)	(Compound-Compound)	Dark.orange (Compound-Compound) Min.RH	CorrPos	1	0.601614	0.000901795	5.674	FALSE	1
Dark.orange (Compound-Compound) Mean.RH	(Compound-Compound)	(Compound-Compound)	Dark.orange (Compound-Compound) Mean.RH	CorrPos	1	0.568018	0.00199681	5.96346	FALSE	1
Tan (Compound-Compound) Min.Tm	(Compound-Compound)	(Compound-Compound)	Tan (Compound-Compound) Min.Tm	CorrNeg	-1	-0.547288	0.00564198	26.8337	FALSE	1
Tan (Compound-Compound) Min.RH	(Compound-Compound)	(Compound-Compound)	Tan (Compound-Compound) Min.RH	CorrNeg	-1	-0.670434	0.000337215	7.21053	FALSE	1
Tan (Compound-Compound) Mean.RH	(Compound-Compound)	(Compound-Compound)	Tan (Compound-Compound) Mean.RH	CorrNeg	-1	-0.636205	0.000832183	9.10967	FALSE	1
Tan (Compound-Compound) Tm.range	(Compound-Compound)	(Compound-Compound)	Tan (Compound-Compound) Tm.range	CorrPos	1	0.675613	0.000110125	11.2282	FALSE	1
Tan (Compound-Compound) Salmon	(Compound-Compound)	(Compound-Compound)	Tan (Compound-Compound) Salmon	CorrPos	1	0.620059	0.000560875	9.47854	FALSE	1
Tan (Compound-Compound) Mean.VPD	(Compound-Compound)	(Compound-Compound)	Tan (Compound-Compound) Mean.VPD	CorrPos	1	0.546265	0.00319991	6.36515	FALSE	1
Tan (Compound-Compound) Max.VDP	(Compound-Compound)	(Compound-Compound)	Tan (Compound-Compound) Max.VDP	CorrPos	1	0.614068	0.000656525	6.24697	FALSE	1
Tan (Compound-Compound) Max.Tm	(Compound-Compound)	(Compound-Compound)	Tan (Compound-Compound) Max.Tm	CorrPos	1	0.470033	0.0133629	12.5377	FALSE	1
Tan (Compound-Compound) Max.solar.radiation	(Compound-Compound)	(Compound-Compound)	Tan (Compound-Compound) Max.solar.radiation	CorrPos	1	0.671587	0.000125323	7.51833	FALSE	1
Tan (Compound-Compound) Light.cyan	(Compound-Compound)	(Compound-Compound)	Tan (Compound-Compound) Light.cyan	CorrPos	1	0.769889	2.66e-06	10.6091	FALSE	1
Tan (Compound-Compound) Dark.turquoise	(Compound-Compound)	(Compound-Compound)	Tan (Compound-Compound) Dark.turquoise	CorrPos	1	0.903886	1.05e-10	9.56572	FALSE	8
Pink (Compound-Compound) Min.RH	(Compound-Compound)	(Compound-Compound)	Pink (Compound-Compound) Min.RH	CorrNeg	-1	-0.816338	2.09e-07	8.92319	FALSE	1
Pink (Compound-Compound) Mean.RH	(Compound-Compound)	(Compound-Compound)	Pink (Compound-Compound) Mean.RH	CorrNeg	-1	-0.739645	1.04e-05	10.1984	FALSE	1
Pink (Compound-Compound) Magenta	(Compound-Compound)	(Compound-Compound)	Pink (Compound-Compound) Magenta	CorrNeg	-1	-0.590359	0.00118832	19.9417	FALSE	1
Pink (Compound-Compound) Blue	(Compound-Compound)	(Compound-Compound)	Pink (Compound-Compound) Blue	CorrNeg	-1	-0.787267	1.11e-06	10.7032	FALSE	1
Pink (Compound-Compound) Tan	(Compound-Compound)	(Compound-Compound)	Pink (Compound-Compound) Tan	CorrPos	1	0.751175	2.34e-05	8.11566	FALSE	1
Pink (Compound-Compound) Salmon	(Compound-Compound)	(Compound-Compound)	Pink (Compound-Compound) Salmon	CorrPos	1	0.774042	2.17e-06	14.7921	FALSE	1
Pink (Compound-Compound) Mean.VPD	(Compound-Compound)	(Compound-Compound)	Pink (Compound-Compound) Mean.VPD	CorrPos	1	0.816351	2.08e-07	6.36488	FALSE	1
Pink (Compound-Compound) Max.VDP	(Compound-Compound)	(Compound-Compound)	Pink (Compound-Compound) Max.VDP	CorrPos	1	0.880048	1.46e-09	6.55225	FALSE	6
Pink (Compound-Compound) Max.Tm	(Compound-Compound)	(Compound-Compound)	Pink (Compound-Compound) Max.Tm	CorrPos	1	0.597023	0.00101045	8.54252	FALSE	1
Pink (Compound-Compound) Max.solar.radiation	(Compound-Compound)	(Compound-Compound)	Pink (Compound-Compound) Max.solar.radiation	CorrPos	1	0.751381	6.27e-06	4.3596	FALSE	1
Pink (Compound-Compound) Light.cyan	(Compound-Compound)	(Compound-Compound)	Pink (Compound-Compound) Light.cyan	CorrPos	1	0.5844	0.00136971	15.7039	FALSE	1
Pink (Compound-Compound) Dark.turquoise	(Compound-Compound)	(Compound-Compound)	Pink (Compound-Compound) Dark.turquoise	CorrPos	1	0.838784	4.65e-08	4.83193	FALSE	4
Dark.turquoise (Compound-Compound) Min.RH	(Compound-Compound)	(Compound-Compound)	Dark.turquoise (Compound-Compound) Min.RH	CorrNeg	-1	-0.607813	0.00162956	14.0095	FALSE	1
Dark.turquoise (Compound-Compound) Mean.RH	(Compound-Compound)	(Compound-Compound)	Dark.turquoise (Compound-Compound) Mean.RH	CorrNeg	-1	-0.631033	0.000945118	16.616	FALSE	1
Dark.turquoise (Compound-Compound) Magenta	(Compound-Compound)	(Compound-Compound)	Dark.turquoise (Compound-Compound) Magenta	CorrNeg	-1	-0.613776	0.00142251	30.5041	FALSE	1
Dark.turquoise (Compound-Compound) Blue	(Compound-Compound)	(Compound-Compound)	Dark.turquoise (Compound-Compound) Blue	CorrNeg	-1	-0.756705	4.94e-06	14.707	FALSE	1
Dark.turquoise (Compound-Compound) Tm.range	(Compound-Compound)	(Compound-Compound)	Dark.turquoise (Compound-Compound) Tm.range	CorrPos	1	0.662085	0.000168753	14.4936	FALSE	1
Dark.turquoise (Compound-Compound) Mean.VPD	(Compound-Compound)	(Compound-Compound)	Dark.turquoise (Compound-Compound) Mean.VPD	CorrPos	1	0.502009	0.0076269	10.1829	FALSE	1
Dark.turquoise (Compound-Compound) Max.VDP	(Compound-Compound)	(Compound-Compound)	Dark.turquoise (Compound-Compound) Max.VDP	CorrPos	1	0.710515	0.00010004	9.08782	FALSE	1
Dark.turquoise (Compound-Compound) Max.Tm	(Compound-Compound)	(Compound-Compound)	Dark.turquoise (Compound-Compound) Max.Tm	CorrPos	1	0.81259	1.41e-06	8.42879	FALSE	1
Dark.turquoise (Compound-Compound) Max.solar.radiation	(Compound-Compound)	(Compound-Compound)	Dark.turquoise (Compound-Compound) Max.solar.radiation	CorrPos	1	0.838177	3.18e-07	6.28041	FALSE	1
Magenta (Compound-Compound) Mean.Tm	(Compound-Compound)	(Compound-Compound)	Magenta (Compound-Compound) Mean.Tm	CorrNeg	-1	-0.475091	0.0122704	10.8828	FALSE	1
Magenta (Compound-Compound) Max.Tm	(Compound-Compound)	(Compound-Compound)	Magenta (Compound-Compound) Max.Tm	CorrNeg	-1	-0.74235	3.28e-05	14.1425	FALSE	1
Magenta (Compound-Compound) Max.solar.radiation	(Compound-Compound)	(Compound-Compound)	Magenta (Compound-Compound) Max.solar.radiation	CorrNeg	-1	-0.59474	0.00217517	16.2364	FALSE	1
Magenta (Compound-Compound) Purple	(Compound-Compound)	(Compound-Compound)	Magenta (Compound-Compound) Purple	CorrPos	1	0.64899	0.000250124	86.3195	FALSE	1
Magenta (Compound-Compound) Precipitation	(Compound-Compound)	(Compound-Compound)	Magenta (Compound-Compound) Precipitation	CorrPos	1	0.70897	3.48e-05	21.6087	FALSE	1
Yellow (Compound-Compound) Mean.Tm	(Compound-Compound)	(Compound-Compound)	Yellow (Compound-Compound) Mean.Tm	CorrNeg	-1	-0.765054	3.36e-06	4.28571	FALSE	1
Yellow (Compound-Compound) Max.Tm	(Compound-Compound)	(Compound-Compound)	Yellow (Compound-Compound) Max.Tm	CorrNeg	-1	-0.520321	0.00539871	20.8419	FALSE	1
Yellow (Compound-Compound) Magenta	(Compound-Compound)	(Compound-Compound)	Yellow (Compound-Compound) Magenta	CorrPos	1	0.518115	0.00563379	13.9193	FALSE	1
Salmon (Compound-Compound) Min.RH	(Compound-Compound)	(Compound-Compound)	Salmon (Compound-Compound) Min.RH	CorrNeg	-1	-0.839384	2.95e-07	4.2753	FALSE	1
Salmon (Compound-Compound) Mean.RH	(Compound-Compound)	(Compound-Compound)	Salmon (Compound-Compound) Mean.RH	CorrNeg	-1	-0.861304	8.06e-09	4.35316	FALSE	1
Salmon (Compound-Compound) Mean.air.pressure	(Compound-Compound)	(Compound-Compound)	Salmon (Compound-Compound) Mean.air.pressure	CorrNeg	-1	-0.625266	0.000487871	31.6089	FALSE	1
Salmon (Compound-Compound) Mean.VPD	(Compound-Compound)	(Compound-Compound)	Salmon (Compound-Compound) Mean.VPD	CorrPos	1	0.839445	4.44e-08	6.11491	FALSE	1
Salmon (Compound-Compound) Max.VDP	(Compound-Compound)	(Compound-Compound)	Salmon (Compound-Compound) Max.VDP	CorrPos	1	0.698317	5.11e-05	6.97854	FALSE	1
Salmon (Compound-Compound) Max.solar.radiation	(Compound-Compound)	(Compound-Compound)	Salmon (Compound-Compound) Max.solar.radiation	CorrPos	1	0.51682	0.00577569	12.1159	FALSE	1
Salmon (Compound-Compound) Light.cyan	(Compound-Compound)	(Compound-Compound)	Salmon (Compound-Compound) Light.cyan	CorrPos	1	0.795764	6.98e-07	8.87787	FALSE	1
Salmon (Compound-Compound) Green.yellow	(Compound-Compound)	(Compound-Compound)	Salmon (Compound-Compound) Green.yellow	CorrPos	1	0.725234	1.87e-05	6.66604	FALSE	1
Light.cyan (Compound-Compound) Min.Tm	(Compound-Compound)	(Compound-Compound)	Light.cyan (Compound-Compound) Min.Tm	CorrNeg	-1	-0.541807	0.00351112	18.0283	FALSE	1
Light.cyan (Compound-Compound) Min.RH	(Compound-Compound)	(Compound-Compound)	Light.cyan (Compound-Compound) Min.RH	CorrNeg	-1	-0.695324	5.68e-05	7.57326	FALSE	1
Light.cyan (Compound-Compound) Mean.Tm	(Compound-Compound)	(Compound-Compound)	Light.cyan (Compound-Compound) Mean.Tm	CorrNeg	-1	-0.537748	0.00381657	14.9851	FALSE	1
Light.cyan (Compound-Compound) Mean.RH	(Compound-Compound)	(Compound-Compound)	Light.cyan (Compound-Compound) Mean.RH	CorrNeg	-1	-0.782529	6.23e-06	9.76938	FALSE	1
Light.cyan (Compound-Compound) Yellow	(Compound-Compound)	(Compound-Compound)	Light.cyan (Compound-Compound) Yellow	CorrPos	1	0.617706	0.000596886	16.7132	FALSE	1
Light.cyan (Compound-Compound) Mean.VPD	(Compound-Compound)	(Compound-Compound)	Light.cyan (Compound-Compound) Mean.VPD	CorrPos	1	0.802406	4.8e-07	9.93143	FALSE	1
Light.cyan (Compound-Compound) Max.VDP	(Compound-Compound)	(Compound-Compound)	Light.cyan (Compound-Compound) Max.VDP	CorrPos	1	0.724616	1.92e-05	10.6968	FALSE	1
Light.cyan (Compound-Compound) Max.solar.radiation	(Compound-Compound)	(Compound-Compound)	Light.cyan (Compound-Compound) Max.solar.radiation	CorrPos	1	0.565767	0.00209977	13.7777	FALSE	1
Green.yellow (Compound-Compound) Min.RH	(Compound-Compound)	(Compound-Compound)	Green.yellow (Compound-Compound) Min.RH	CorrNeg	-1	-0.604134	0.000846593	8.70131	FALSE	1
Green.yellow (Compound-Compound) Mean.Tm	(Compound-Compound)	(Compound-Compound)	Green.yellow (Compound-Compound) Mean.Tm	CorrNeg	-1	-0.604233	0.000844482	10.8296	FALSE	1
Green.yellow (Compound-Compound) Mean.RH	(Compound-Compound)	(Compound-Compound)	Green.yellow (Compound-Compound) Mean.RH	CorrNeg	-1	-0.539146	0.0037089	9.18424	FALSE	1
Green.yellow (Compound-Compound) Mean.air.pressure	(Compound-Compound)	(Compound-Compound)	Green.yellow (Compound-Compound) Mean.air.pressure	CorrNeg	-1	-0.575163	0.00169814	40.8184	FALSE	1
Green.yellow (Compound-Compound) Yellow	(Compound-Compound)	(Compound-Compound)	Green.yellow (Compound-Compound) Yellow	CorrPos	1	0.831377	4.84e-07	13.8	FALSE	1
Green.yellow (Compound-Compound) Mean.VPD	(Compound-Compound)	(Compound-Compound)	Green.yellow (Compound-Compound) Mean.VPD	CorrPos	1	0.485057	0.0162849	12.1063	FALSE	1
Green.yellow (Compound-Compound) Max.VDP	(Compound-Compound)	(Compound-Compound)	Green.yellow (Compound-Compound) Max.VDP	CorrPos	1	0.418012	0.0420869	14.1256	FALSE	1
Green.yellow (Compound-Compound) Light.cyan	(Compound-Compound)	(Compound-Compound)	Green.yellow (Compound-Compound) Light.cyan	CorrPos	1	0.860818	6.78e-08	10.16	FALSE	1
Green (Compound-Compound) Min.Tm	(Compound-Compound)	(Compound-Compound)	Green (Compound-Compound) Min.Tm	CorrNeg	-1	-0.390853	0.043818	12.4888	FALSE	1
Green (Compound-Compound) Mean.Tm	(Compound-Compound)	(Compound-Compound)	Green (Compound-Compound) Mean.Tm	CorrNeg	-1	-0.707257	3.71e-05	4.01905	FALSE	1
Green (Compound-Compound) Yellow	(Compound-Compound)	(Compound-Compound)	Green (Compound-Compound) Yellow	CorrPos	1	0.931931	3.65e-11	3.94386	FALSE	10
Green (Compound-Compound) Magenta	(Compound-Compound)	(Compound-Compound)	Green (Compound-Compound) Magenta	CorrPos	1	0.457881	0.0163205	17.9064	FALSE	1
Green (Compound-Compound) Light.cyan	(Compound-Compound)	(Compound-Compound)	Green (Compound-Compound) Light.cyan	CorrPos	1	0.727309	1.72e-05	16.7277	FALSE	1
Green (Compound-Compound) Green.yellow	(Compound-Compound)	(Compound-Compound)	Green (Compound-Compound) Green.yellow	CorrPos	1	0.640156	0.000322857	11.4987	FALSE	1
Dark.grey (Compound-Compound) Orange	(Compound-Compound)	(Compound-Compound)	Dark.grey (Compound-Compound) Orange	CorrPos	1	0.719867	7.32e-05	63.3035	FALSE	1
Cyan (Compound-Compound) Yellow	(Compound-Compound)	(Compound-Compound)	Cyan (Compound-Compound) Yellow	CorrNeg	-1	-0.612963	0.00144933	15.8812	FALSE	1
Cyan (Compound-Compound) Tan	(Compound-Compound)	(Compound-Compound)	Cyan (Compound-Compound) Tan	CorrNeg	-1	-0.524416	0.00852095	14.9036	FALSE	1
Cyan (Compound-Compound) Salmon	(Compound-Compound)	(Compound-Compound)	Cyan (Compound-Compound) Salmon	CorrNeg	-1	-0.887748	7.25e-09	7.1287	FALSE	1
Cyan (Compound-Compound) Mean.VPD	(Compound-Compound)	(Compound-Compound)	Cyan (Compound-Compound) Mean.VPD	CorrNeg	-1	-0.550554	0.00530693	8.86509	FALSE	1
Cyan (Compound-Compound) Max.VDP	(Compound-Compound)	(Compound-Compound)	Cyan (Compound-Compound) Max.VDP	CorrNeg	-1	-0.513682	0.010243	9.67873	FALSE	1
Cyan (Compound-Compound) Light.cyan	(Compound-Compound)	(Compound-Compound)	Cyan (Compound-Compound) Light.cyan	CorrNeg	-1	-0.890593	4.9e-10	4.30335	FALSE	1
Cyan (Compound-Compound) Green.yellow	(Compound-Compound)	(Compound-Compound)	Cyan (Compound-Compound) Green.yellow	CorrNeg	-1	-0.764536	3.44e-06	7.67961	FALSE	1
Cyan (Compound-Compound) Green	(Compound-Compound)	(Compound-Compound)	Cyan (Compound-Compound) Green	CorrNeg	-1	-0.645682	0.000275466	14.2007	FALSE	1
Cyan (Compound-Compound) Royal.blue	(Compound-Compound)	(Compound-Compound)	Cyan (Compound-Compound) Royal.blue	CorrPos	1	0.587866	0.00126151	8.95086	FALSE	1
Cyan (Compound-Compound) Min.RH	(Compound-Compound)	(Compound-Compound)	Cyan (Compound-Compound) Min.RH	CorrPos	1	0.842571	3.53e-08	6.27993	FALSE	1
Cyan (Compound-Compound) Mean.RH	(Compound-Compound)	(Compound-Compound)	Cyan (Compound-Compound) Mean.RH	CorrPos	1	0.73814	1.11e-05	7.37076	FALSE	1
Cyan (Compound-Compound) Grey60	(Compound-Compound)	(Compound-Compound)	Cyan (Compound-Compound) Grey60	CorrPos	1	0.838636	3.09e-07	10.3703	FALSE	1
Cyan (Compound-Compound) Dark.orange	(Compound-Compound)	(Compound-Compound)	Cyan (Compound-Compound) Dark.orange	CorrPos	1	0.6439	0.000685688	13.143	FALSE	1
Brown (Compound-Compound) Yellow	(Compound-Compound)	(Compound-Compound)	Brown (Compound-Compound) Yellow	CorrNeg	-1	-0.724901	1.9e-05	21.5554	FALSE	1
Brown (Compound-Compound) Precipitation	(Compound-Compound)	(Compound-Compound)	Brown (Compound-Compound) Precipitation	CorrNeg	-1	-0.485305	0.0102894	36.3248	FALSE	1
Brown (Compound-Compound) Magenta	(Compound-Compound)	(Compound-Compound)	Brown (Compound-Compound) Magenta	CorrNeg	-1	-0.796927	6.54e-07	17.4342	FALSE	1
Brown (Compound-Compound) Green	(Compound-Compound)	(Compound-Compound)	Brown (Compound-Compound) Green	CorrNeg	-1	-0.585077	0.00267207	30.1833	FALSE	1
Brown (Compound-Compound) Blue	(Compound-Compound)	(Compound-Compound)	Brown (Compound-Compound) Blue	CorrNeg	-1	-0.965135	2.71e-14	7.4	FALSE	8
Brown (Compound-Compound) Tan	(Compound-Compound)	(Compound-Compound)	Brown (Compound-Compound) Tan	CorrPos	1	0.463809	0.0224361	30.0093	FALSE	1
Brown (Compound-Compound) Pink	(Compound-Compound)	(Compound-Compound)	Brown (Compound-Compound) Pink	CorrPos	1	0.853025	1.19e-07	13.9375	FALSE	1
Brown (Compound-Compound) Mean.VPD	(Compound-Compound)	(Compound-Compound)	Brown (Compound-Compound) Mean.VPD	CorrPos	1	0.500542	0.0127329	19.5192	FALSE	1
Brown (Compound-Compound) Mean.Tm	(Compound-Compound)	(Compound-Compound)	Brown (Compound-Compound) Mean.Tm	CorrPos	1	0.592372	0.00228901	17.4595	FALSE	1
Brown (Compound-Compound) Max.VDP	(Compound-Compound)	(Compound-Compound)	Brown (Compound-Compound) Max.VDP	CorrPos	1	0.55751	0.00464874	21.0628	FALSE	1
Brown (Compound-Compound) Max.Tm	(Compound-Compound)	(Compound-Compound)	Brown (Compound-Compound) Max.Tm	CorrPos	1	0.806511	1.94e-06	12.8417	FALSE	1
Brown (Compound-Compound) Max.solar.radiation	(Compound-Compound)	(Compound-Compound)	Brown (Compound-Compound) Max.solar.radiation	CorrPos	1	0.711425	9.71e-05	15.3907	FALSE	1
Brown (Compound-Compound) Dark.turquoise	(Compound-Compound)	(Compound-Compound)	Brown (Compound-Compound) Dark.turquoise	CorrPos	1	0.839545	4.4e-08	20.059	FALSE	4
Blue (Compound-Compound) Mean.Tm	(Compound-Compound)	(Compound-Compound)	Blue (Compound-Compound) Mean.Tm	CorrNeg	-1	-0.649675	0.000590904	10.8649	FALSE	1
Blue (Compound-Compound) Max.Tm	(Compound-Compound)	(Compound-Compound)	Blue (Compound-Compound) Max.Tm	CorrNeg	-1	-0.715617	2.71e-05	8.25189	FALSE	1
Blue (Compound-Compound) Max.solar.radiation	(Compound-Compound)	(Compound-Compound)	Blue (Compound-Compound) Max.solar.radiation	CorrNeg	-1	-0.629632	0.000433189	11.6076	FALSE	1
Blue (Compound-Compound) Yellow	(Compound-Compound)	(Compound-Compound)	Blue (Compound-Compound) Yellow	CorrPos	1	0.795611	7.04e-07	14.3665	FALSE	1
Blue (Compound-Compound) Magenta	(Compound-Compound)	(Compound-Compound)	Blue (Compound-Compound) Magenta	CorrPos	1	0.732537	1.4e-05	10.8628	FALSE	1
Black (Compound-Compound) Yellow	(Compound-Compound)	(Compound-Compound)	Black (Compound-Compound) Yellow	CorrNeg	-1	-0.908939	5.47e-11	6.55997	FALSE	4
Black (Compound-Compound) Salmon	(Compound-Compound)	(Compound-Compound)	Black (Compound-Compound) Salmon	CorrNeg	-1	-0.461036	0.0155051	13.6831	FALSE	1
Black (Compound-Compound) Light.cyan	(Compound-Compound)	(Compound-Compound)	Black (Compound-Compound) Light.cyan	CorrNeg	-1	-0.795694	7e-07	11.2017	FALSE	1
Black (Compound-Compound) Green.yellow	(Compound-Compound)	(Compound-Compound)	Black (Compound-Compound) Green.yellow	CorrNeg	-1	-0.834196	6.44e-08	7.043	FALSE	1
Black (Compound-Compound) Green	(Compound-Compound)	(Compound-Compound)	Black (Compound-Compound) Green	CorrNeg	-1	-0.795419	7.11e-07	6.14482	FALSE	1
Black (Compound-Compound) Blue	(Compound-Compound)	(Compound-Compound)	Black (Compound-Compound) Blue	CorrNeg	-1	-0.513976	0.00609819	22.0509	FALSE	1
Black (Compound-Compound) Min.Tm	(Compound-Compound)	(Compound-Compound)	Black (Compound-Compound) Min.Tm	CorrPos	1	0.504891	0.00723211	11.7965	FALSE	1
Black (Compound-Compound) Min.RH	(Compound-Compound)	(Compound-Compound)	Black (Compound-Compound) Min.RH	CorrPos	1	0.458764	0.0241425	11.7564	FALSE	1
Black (Compound-Compound) Mean.Tm	(Compound-Compound)	(Compound-Compound)	Black (Compound-Compound) Mean.Tm	CorrPos	1	0.749324	2.51e-05	5.91905	FALSE	1
Black (Compound-Compound) Mean.RH	(Compound-Compound)	(Compound-Compound)	Black (Compound-Compound) Mean.RH	CorrPos	1	0.497791	0.0133125	12.1798	FALSE	1
Black (Compound-Compound) Cyan	(Compound-Compound)	(Compound-Compound)	Black (Compound-Compound) Cyan	CorrPos	1	0.545024	0.00588448	9.46256	FALSE	1
Light.green (Compound-Compound) Light.yellow	(Compound-Compound)	(Compound-Compound)	Light.green (Compound-Compound) Light.yellow	CorrNeg	-1	-0.563165	0.00222448	88	FALSE	1

## Sheet: Network_Fig6_Node_table
name	shared name	Short name	Matching.Attribute	canonicalName	Group1	Metabolite Group	Markers	AverageShortestPathLength	BetweennessCentrality	ClosenessCentrality	ClusteringCoefficient	Degree	Eccentricity	IsSingleNode	NeighborhoodConnectivity	NumberOfDirectedEdges	NumberOfUndirectedEdges	PartnerOfMultiEdgedNodePairs	Radiality	Regulation	selected	SelfLoops	Stress	TopologicalCoefficient
Alanine..3.cyano.	Alanine..3.cyano.	3-cyano-Ala	Alanine..3.cyano.	Alanine..3.cyano.	Metabolite	Amino acid, amine		3.88889	0.0231059	0.257143	0.466667	6	8	FALSE	6.16667	0	6	0	0.830065	5	FALSE	0	864	0.4
alpha.KG	alpha.KG	a-KG	alpha.KG	alpha.KG	Metabolite	TCA intermediate		3.93333	0.00656958	0.254237	0	2	8	FALSE	5.5	0	2	0	0.827451	5	FALSE	0	208	0.5
AMP	AMP	AMP	AMP	AMP	Metabolite	Nucleotide		3.67778	0	0.271903	0	1	6	FALSE	15	0	1	0	0.842484	5	FALSE	0	0	0
Ascorbic.acid	Ascorbic.acid	Asc	Ascorbic.acid	Ascorbic.acid	Metabolite	Organic acid		3.63333	0.00333572	0.275229	0.333333	4	6	FALSE	5.25	0	4	0	0.845098	5	FALSE	0	190	0.384615
Benzoic.acid	Benzoic.acid	BA	Benzoic.acid	Benzoic.acid	Metabolite	Organic acid		3.05556	0.0638583	0.327273	0.25	8	7	FALSE	9.125	0	8	0	0.879085	5	FALSE	0	2856	0.268939
beta.Alanine	beta.Alanine	beta-Ala	beta.Alanine	beta.Alanine	Metabolite	Amino acid, amine		3.98889	0.000794495	0.250696	0.666667	3	8	FALSE	8.33333	0	3	0	0.824183	5	FALSE	0	60	0.595238
Citramalic.acid	Citramalic.acid	Citramalic acid	Citramalic.acid	Citramalic.acid	Metabolite	Organic acid		3.92222	0.000991344	0.254958	0	2	8	FALSE	8	0	2	0	0.828105	5	FALSE	0	36	0.538462
Cytosine	Cytosine	Cytosine	Cytosine	Cytosine	Metabolite	Nucleotide		3.77778	0.000332917	0.264706	0.666667	3	8	FALSE	7.66667	0	3	0	0.836601	5	FALSE	0	8	0.511111
cZR	cZR	cZR	cZR	cZR	Metabolite	Phytohormone		3.91111	8.56073e-05	0.255682	0	2	6	FALSE	7	0	2	0	0.828758	5	FALSE	0	4	0.75
DHA.dimer..MP.BP.	DHA.dimer..MP.BP.	DHA	DHA.dimer..MP.BP.	DHA.dimer..MP.BP.	Metabolite	Organic acid	Down-regulated marker	4.16667	0	0.24	1	2	7	FALSE	5	0	2	0	0.813725	5	FALSE	0	0	0.714286
Dihydrouracil	Dihydrouracil	Dihydrouracil	Dihydrouracil	Dihydrouracil	Metabolite	Nucleotide		3.6	0.00625681	0.277778	0.619048	7	8	FALSE	7.85714	0	7	0	0.847059	5	FALSE	0	314	0.327381
Fructose.6.phosphate..MP.BP.	Fructose.6.phosphate..MP.BP.	Fructose-6-P	Fructose.6.phosphate..MP.BP.	Fructose.6.phosphate..MP.BP.	Metabolite	Carbohydrate		2.93333	0.0352924	0.340909	0.466667	6	5	FALSE	11.5	0	6	0	0.886275	5	FALSE	0	1524	0.354167
Gallic.acid	Gallic.acid	Gallic acid	Gallic.acid	Gallic.acid	Metabolite	Secondary metabolite		4.04444	0	0.247253	0	1	8	FALSE	8	0	1	0	0.820915	5	FALSE	0	0	0
Glucose.6.P..MP.BP.	Glucose.6.P..MP.BP.	Glucose-6-P	Glucose.6.P..MP.BP.	Glucose.6.P..MP.BP.	Metabolite	Carbohydrate	Up-regulated marker	2.74444	0.0105009	0.364372	0.533333	10	6	FALSE	12.7	0	10	0	0.897386	5	FALSE	0	804	0.3175
Glycine.248	Glycine.248	Gly	Glycine.248	Glycine.248	Metabolite	Amino acid, amine	Down-regulated met-marker	3.83333	0.00356287	0.26087	0	3	6	FALSE	6	0	3	0	0.833333	5	FALSE	0	250	0.454545
Heptulose.1	Heptulose.1	Heptulose	Heptulose.1	Heptulose.1	Metabolite	Carbohydrate		2.86667	0.170604	0.348837	0.25	8	6	FALSE	10	0	8	0	0.890196	5	FALSE	0	5488	0.235119
Heptulose.2	Heptulose.2	Heptulose	Heptulose.2	Heptulose.2	Metabolite	Carbohydrate		4.64444	0	0.215311	1	5	8	FALSE	6.6	0	5	0	0.785621	5	FALSE	0	0	0.825
Hexadecanoic.acid	Hexadecanoic.acid	Hexadecanoic acid	Hexadecanoic.acid	Hexadecanoic.acid	Metabolite	Fatty acid, lipids		2.67778	0.046758	0.373444	0.380952	15	6	FALSE	11.0667	0	15	0	0.901307	5	FALSE	0	3304	0.245926
Histidine	Histidine	His	Histidine	Histidine	Metabolite	Amino acid, amine		3.2	0.02388	0.3125	0.333333	6	6	FALSE	8.83333	0	6	0	0.870588	5	FALSE	0	1126	0.315476
Inositol..myo.	Inositol..myo.	Inositol	Inositol..myo.	Inositol..myo.	Metabolite	Carbohydrate		2.88889	0.00608919	0.346154	0.607143	8	6	FALSE	13.75	0	8	0	0.888889	5	FALSE	0	342	0.361842
Isocitric.acid	Isocitric.acid	Isocitric acid	Isocitric.acid	Isocitric.acid	Metabolite	TCA intermediate		2.75556	0.103504	0.362903	0.242424	12	6	FALSE	8.91667	0	12	0	0.896732	5	FALSE	0	4138	0.215447
N.acetyl.Glutamic.acid.2TMS	N.acetyl.Glutamic.acid.2TMS	NAG	N.acetyl.Glutamic.acid.2TMS	N.acetyl.Glutamic.acid.2TMS	Metabolite	Amino acid, amine		2.98889	0.0348517	0.334572	0.357143	8	7	FALSE	11.25	0	8	0	0.883007	5	FALSE	0	1530	0.321429
Octadecanoic.acid	Octadecanoic.acid	Octadecanoic acid	Octadecanoic.acid	Octadecanoic.acid	Metabolite	Fatty acid, lipids		3.05556	0.0932543	0.327273	0.212121	12	7	FALSE	8.16667	0	12	0	0.879085	5	FALSE	0	6648	0.216216
Phenolic.1	Phenolic.1	Phenolic	Phenolic.1	Phenolic.1	Metabolite	Secondary metabolite		2.51111	0.158409	0.39823	0.323529	17	6	FALSE	11.4706	0	17	0	0.911111	5	FALSE	0	8178	0.229412
Pipecolic.acid	Pipecolic.acid	Pipecolic acid	Pipecolic.acid	Pipecolic.acid	Metabolite	Organic acid		3.73333	0.0248051	0.267857	0.47619	7	8	FALSE	7	0	7	0	0.839216	5	FALSE	0	1590	0.326531
Porphine	Porphine	Porphine	Porphine	Porphine	Metabolite			4.07778	0	0.245232	0	1	8	FALSE	11	0	1	0	0.818954	5	FALSE	0	0	0
Pyruvic.acid	Pyruvic.acid	Pyruvic acid	Pyruvic.acid	Pyruvic.acid	Metabolite	TCA intermediate		3.08889	0.0709474	0.323741	0.309091	11	7	FALSE	7.36364	0	11	0	0.877124	5	FALSE	0	3186	0.207792
Raffinose	Raffinose	Raffinose	Raffinose	Raffinose	Metabolite	Carbohydrate	Up-regulated marker	3.35556	0.126265	0.298013	0.218182	11	6	FALSE	5.54545	0	11	0	0.861438	5	FALSE	0	6874	0.206294
Rhamnose	Rhamnose	Rhamnose	Rhamnose	Rhamnose	Metabolite	Carbohydrate		2.98889	0.013454	0.334572	0.392857	8	6	FALSE	10.375	0	8	0	0.883007	5	FALSE	0	530	0.305147
Serine..O.acetyl.	Serine..O.acetyl.	O-acetyl-Ser	Serine..O.acetyl.	Serine..O.acetyl.	Metabolite	Amino acid, amine		3.31111	0.0242234	0.302013	0.428571	8	7	FALSE	8	0	8	0	0.864052	5	FALSE	0	988	0.266667
Sitosterol..beta.	Sitosterol..beta.	beta-Sitosterol	Sitosterol..beta.	Sitosterol..beta.	Metabolite	Fatty acid, lipids		2.62222	0.0274169	0.381356	0.512821	13	5	FALSE	13.3846	0	13	0	0.904575	5	FALSE	0	1928	0.304196
Tagatose	Tagatose	Tagatose	Tagatose	Tagatose	Metabolite	Carbohydrate	Down-regulated marker	4.51111	0	0.221675	0	1	7	FALSE	3	0	1	0	0.793464	5	FALSE	0	0	0
Thymine	Thymine	Thymine	Thymine	Thymine	Metabolite	Nucleotide		4.72222	0	0.211765	0	1	9	FALSE	7	0	1	0	0.781046	5	FALSE	0	0	0
Tm.mean.12h	Tm.mean.12h	Mean Tm	Tm.mean.12h	Tm.mean.12h	Environment	Environment		2.94444	0.0744191	0.339623	0.222222	9	5	FALSE	9	0	9	0	0.885621		FALSE	0	4000	0.265993
Tm.mean.24h	Tm.mean.24h	Mean Tm	Tm.mean.24h	Tm.mean.24h	Environment	Environment		3.34444	0.0108555	0.299003	0.2	5	6	FALSE	9	0	5	0	0.862092		FALSE	0	766	0.330769
X3.HMG	X3.HMG	3-HMG	X3.HMG	X3.HMG	Metabolite	Organic acid		4.26667	0.00275546	0.234375	0	3	8	FALSE	3.33333	0	3	0	0.807843	5	FALSE	0	64	0.388889
Alanine	Alanine	Ala	Alanine	Alanine	Metabolite	Amino acid, amine	Up-regulated marker	3.12222	0.0165138	0.320285	0.3	5	7	FALSE	10	0	5	0	0.875163	5	FALSE	0	966	0.30625
Arabinose	Arabinose	Arabinose	Arabinose	Arabinose	Metabolite	Carbohydrate		3.7	0.145422	0.27027	0.571429	8	7	FALSE	5.875	0	8	0	0.841176	5	FALSE	0	4434	0.410714
Caffeic.acid	Caffeic.acid	Caffeic acid	Caffeic.acid	Caffeic.acid	Metabolite	Secondary metabolite		2.64444	0.0474372	0.378151	0.466667	15	6	FALSE	12.7333	0	15	0	0.903268	5	FALSE	0	4002	0.276812
cis.Aconitic.acid	cis.Aconitic.acid	cis-Aco	cis.Aconitic.acid	cis.Aconitic.acid	Metabolite	TCA intermediate		3.21111	0.0063174	0.311419	0.4	5	6	FALSE	11.2	0	5	0	0.869935	5	FALSE	0	256	0.37931
Citric.acid	Citric.acid	Citric acid	Citric.acid	Citric.acid	Metabolite	TCA intermediate		3.74444	0	0.267062	0	1	7	FALSE	12	0	1	0	0.838562	5	FALSE	0	0	0
cZOG	cZOG	cZOG	cZOG	cZOG	Metabolite	Phytohormone		1.2	0.025	0.833333	0.833333	4	2	FALSE	4.25	0	4	0	0.96	5	FALSE	0	2	0.85
Diketogulonic.acid	Diketogulonic.acid	Diketogulonic acid	Diketogulonic.acid	Diketogulonic.acid	Metabolite	Organic acid		2.84444	0.0299884	0.351562	0.321429	8	5	FALSE	10.75	0	8	0	0.891503	5	FALSE	0	1444	0.307143
Erythritol	Erythritol	Erythritol	Erythritol	Erythritol	Metabolite	Carbohydrate	Up-regulated marker	2.81111	0.00758104	0.355731	0.575758	12	5	FALSE	13.25	0	12	0	0.893464	5	FALSE	0	818	0.348684
Glycerolgalactopyranoside.2	Glycerolgalactopyranoside.2	Galactosylglycerol	Glycerolgalactopyranoside.2	Glycerolgalactopyranoside.2	Metabolite	Fatty acid, lipids		4.04444	0	0.247253	0	1	8	FALSE	12	0	1	0	0.820915	5	FALSE	0	0	0
HTG.2	HTG.2	HTG	HTG.2	HTG.2	Metabolite	Secondary metabolite	Up-regulated marker	2.68889	0.0668154	0.371901	0.32381	15	5	FALSE	10.3333	0	15	0	0.900654	5	FALSE	0	3056	0.256667
Inositol.1.P	Inositol.1.P	Inositol-1-P	Inositol.1.P	Inositol.1.P	Metabolite	Carbohydrate	Up-regulated marker	2.8	0.0124226	0.357143	0.484848	12	5	FALSE	11.9167	0	12	0	0.894118	5	FALSE	0	990	0.313596
Pentonic.acid.1	Pentonic.acid.1	Pentonic acid	Pentonic.acid.1	Pentonic.acid.1	Metabolite	Carbohydrate		2.66667	0.0249583	0.375	0.494505	14	5	FALSE	13.2143	0	14	0	0.901961	5	FALSE	0	2310	0.307309
Phytol..MP.BP.	Phytol..MP.BP.	Phytol	Phytol..MP.BP.	Phytol..MP.BP.	Metabolite	Fatty acid, lipids		2.67778	0.0512664	0.373444	0.373626	14	6	FALSE	11.6429	0	14	0	0.901307	5	FALSE	0	4030	0.26461
Putrescine	Putrescine	Put	Putrescine	Putrescine	Metabolite	Amino acid, amine		2.91111	0.0235681	0.343511	0.4	6	6	FALSE	10	0	6	0	0.887582	5	FALSE	0	784	0.322581
Ribitol	Ribitol	Ribitol	Ribitol	Ribitol	Metabolite	Carbohydrate	Up-regulated marker	2.41111	0.119356	0.414747	0.345588	17	5	FALSE	12.0588	0	17	0	0.916993	5	FALSE	0	7078	0.256571
Ribose	Ribose	Ribose	Ribose	Ribose	Metabolite	Carbohydrate	Up-regulated marker	2.53333	0.0894184	0.394737	0.395604	14	5	FALSE	12	0	14	0	0.909804	5	FALSE	0	5576	0.266667
Succinic.acid	Succinic.acid	Succinic acid	Succinic.acid	Succinic.acid	Metabolite	TCA intermediate		1.5	0	0.666667	1	2	2	FALSE	4	0	2	0	0.875	5	FALSE	0	0	1
Threonic.acid	Threonic.acid	Threonic acid	Threonic.acid	Threonic.acid	Metabolite	Carbohydrate	Down-regulated marker	1	0.166667	1	0.666667	4	1	FALSE	3	0	4	0	1	5	FALSE	0	4	0.75
Threonolactone	Threonolactone	Threonolactone	Threonolactone	Threonolactone	Metabolite	Carbohydrate	Down-regulated marker	1	0.166667	1	0.666667	4	1	FALSE	3	0	4	0	1	5	FALSE	0	4	0.75
Tyrosine	Tyrosine	Tyr	Tyrosine	Tyrosine	Metabolite	Amino acid, amine	Up-regulated marker	2.64444	0.0585476	0.378151	0.393939	12	5	FALSE	11.3333	0	12	0	0.903268	5	FALSE	0	3542	0.276423
Uracil	Uracil	Uracil	Uracil	Uracil	Metabolite	Nucleotide		4.97778	0	0.200893	0	1	9	FALSE	4	0	1	0	0.766013	5	FALSE	0	0	0
X2.HG	X2.HG	2-HG	X2.HG	X2.HG	Metabolite	Organic acid		3.98889	0.0456032	0.250696	0	4	8	FALSE	3	0	4	0	0.824183	5	FALSE	0	1344	0.285714
X2.IPM	X2.IPM	2-IPM	X2.IPM	X2.IPM	Metabolite	Organic acid		3.56667	0.0186276	0.280374	0.166667	4	7	FALSE	6	0	4	0	0.84902	5	FALSE	0	730	0.323529
alpha.Tocopherol	alpha.Tocopherol	a-Tocopherol	alpha.Tocopherol	alpha.Tocopherol	Metabolite	Fatty acid, lipids	Up-regulated marker	2.72222	0.105389	0.367347	0.307692	14	5	FALSE	10.2143	0	14	0	0.898693	5	FALSE	0	6296	0.251786
Fumaric.acid	Fumaric.acid	Fumaric acid	Fumaric.acid	Fumaric.acid	Metabolite	TCA intermediate		3.47778	0.00551998	0.28754	0.333333	4	7	FALSE	8.5	0	4	0	0.854248	5	FALSE	0	492	0.386364
Methionine	Methionine	Met	Methionine	Methionine	Metabolite	Amino acid, amine	Up-regulated marker	2.81111	0.0776038	0.355731	0.355556	10	5	FALSE	10.6	0	10	0	0.893464	5	FALSE	0	5722	0.286486
Phenylalanine.2TMS	Phenylalanine.2TMS	Phe	Phenylalanine.2TMS	Phenylalanine.2TMS	Metabolite	Amino acid, amine	Up-regulated marker	2.87778	0.00788991	0.34749	0.444444	9	5	FALSE	11.6667	0	9	0	0.889542	5	FALSE	0	640	0.315315
Tyramine	Tyramine	Tyramine	Tyramine	Tyramine	Metabolite	Amino acid, amine	Up-regulated marker	3	0.00710485	0.333333	0.4	6	6	FALSE	10.8333	0	6	0	0.882353	5	FALSE	0	546	0.328283
tZOG	tZOG	tZOG	tZOG	tZOG	Metabolite	Phytohormone		1.2	0.0666667	0.833333	0.666667	4	2	FALSE	4	0	4	0	0.96	5	FALSE	0	4	0.8
Valine	Valine	Val	Valine	Valine	Metabolite	Amino acid, amine	Up-regulated marker	5.06667	0.0222222	0.197368	0	2	8	FALSE	2	0	2	0	0.760784	5	FALSE	0	1374	0.5
Threose	Threose	Threose	Threose	Threose	Metabolite	Carbohydrate	Down-regulated marker	1.25	0	0.8	1	3	2	FALSE	3.66667	0	3	0	0.9375	5	FALSE	0	0	0.916667
Sucrose	Sucrose	Sucrose	Sucrose	Sucrose	Metabolite	Carbohydrate		3.23333	0.00317002	0.309278	0.5	5	7	FALSE	11.2	0	5	0	0.868627	5	FALSE	0	176	0.386207
Tm.max.12h	Tm.max.12h	Max Tm	Tm.max.12h	Tm.max.12h	Environment	Environment		4.1	0	0.243902	1	3	6	FALSE	8	0	3	0	0.817647		FALSE	0	0	0.666667
cZROG	cZROG	cZROG	cZROG	cZROG	Metabolite	Phytohormone		1.2	0.0666667	0.833333	0.666667	4	2	FALSE	4	0	4	0	0.96	5	FALSE	0	4	0.8
Erythrose	Erythrose	Erythrose	Erythrose	Erythrose	Metabolite	Carbohydrate	Down-regulated marker	1.25	0	0.8	1	3	2	FALSE	3.66667	0	3	0	0.9375	5	FALSE	0	0	0.916667
Galactitol	Galactitol	Galactitol	Galactitol	Galactitol	Metabolite	Carbohydrate	Up-regulated marker	2.73333	0.0762583	0.365854	0.30303	12	5	FALSE	10.1667	0	12	0	0.898039	5	FALSE	0	3268	0.252083
Galactose..MP.BP.	Galactose..MP.BP.	Galactose	Galactose..MP.BP.	Galactose..MP.BP.	Metabolite	Carbohydrate		4.64444	6.2422e-05	0.215311	0.9	5	8	FALSE	6.4	0	5	0	0.785621	5	FALSE	0	2	0.8
Glucopyranose..D.	Glucopyranose..D.	Glucopyranose	Glucopyranose..D.	Glucopyranose..D.	Metabolite	Carbohydrate		3.51111	0	0.28481	1	2	6	FALSE	13	0	2	0	0.852288	5	FALSE	0	0	0.684211
IAA.Asp	IAA.Asp	IAA-Asp	IAA.Asp	IAA.Asp	Metabolite	Phytohormone	Up-regulated marker	4.07778	0.000118899	0.245232	0.833333	4	6	FALSE	6.75	0	4	0	0.818954	5	FALSE	0	4	0.519231
Isoleucine	Isoleucine	Ile	Isoleucine	Isoleucine	Metabolite	Amino acid, amine	Up-regulated marker	4.1	0.0492599	0.243902	0	3	7	FALSE	5.33333	0	3	0	0.817647	5	FALSE	0	2796	0.333333
Leucine	Leucine	Leu	Leucine	Leucine	Metabolite	Amino acid, amine	Up-regulated marker	6.05556	0	0.165138	0	1	9	FALSE	2	0	1	0	0.702614	5	FALSE	0	0	0
Lysine.4TMS	Lysine.4TMS	Lys	Lysine.4TMS	Lysine.4TMS	Metabolite	Amino acid, amine	Up-regulated marker	2.92222	0.0106684	0.342205	0.357143	8	5	FALSE	10.25	0	8	0	0.886928	5	FALSE	0	994	0.301471
Mannitol	Mannitol	Mannitol	Mannitol	Mannitol	Metabolite	Carbohydrate	Up-regulated marker	3.07778	0.065435	0.32491	0.266667	6	5	FALSE	8.66667	0	6	0	0.877778	5	FALSE	0	3332	0.293103
Orotic.acid	Orotic.acid	Orotic acid	Orotic.acid	Orotic.acid	Metabolite	Nucleotide	Up-regulated marker	3.23333	0.0520551	0.309278	0.305556	9	5	FALSE	6.44444	0	9	0	0.868627	5	FALSE	0	2904	0.253333
Quinic.acid	Quinic.acid	QA	Quinic.acid	Quinic.acid	Metabolite	Organic acid	Down-regulated marker	3.52222	0.0518961	0.283912	0	3	6	FALSE	6	0	3	0	0.851634	5	FALSE	0	2778	0.333333
Xylose	Xylose	Xylose	Xylose	D-Xylose	Metabolite	Carbohydrate		4.63333	0.000124844	0.215827	0.866667	6	8	FALSE	6.16667	0	6	0	0.786275	5	FALSE	0	4	0.770833
Quinic.acid.der.4..caffeoyl..	Quinic.acid.der.4..caffeoyl..	Caffeoyl-QA	Quinic.acid.der.4..caffeoyl..	Quinic.acid.der.4..caffeoyl..	Metabolite	Secondary metabolite		3.72222	0	0.268657	0	1	6	FALSE	12	0	1	0	0.839869	5	FALSE	0	0	0
tZ	tZ	tZ	tZ	tZ	Metabolite	Phytohormone	Down-regulated marker	5.27778	0	0.189474	1	2	8	FALSE	2.5	0	2	0	0.748366	5	FALSE	0	0	0.833333
Asparagine.3TMS	Asparagine.3TMS	Asn	Asparagine.3TMS	Asparagine.3TMS	Metabolite	Amino acid, amine		4.97778	0	0.200893	0	1	9	FALSE	4	0	1	0	0.766013	5	FALSE	0	0	0
Deoxysugar.1	Deoxysugar.1	Deoxysugar	Deoxysugar.1	Deoxysugar.1	Metabolite	Carbohydrate		4.06667	0	0.245902	0	1	6	FALSE	6	0	1	0	0.819608	5	FALSE	0	0	0
Fructose..MP.BP.	Fructose..MP.BP.	Fructose	Fructose..MP.BP.	Fructose..MP.BP.	Metabolite	Carbohydrate		4.62222	0.000353725	0.216346	0.761905	7	8	FALSE	5.71429	0	7	0	0.786928	5	FALSE	0	10	0.714286
Glucose..MP.BP.	Glucose..MP.BP.	Glucose	Glucose..MP.BP.	Glucose..MP.BP.	Metabolite	Carbohydrate		4.62222	0.000353725	0.216346	0.761905	7	8	FALSE	5.71429	0	7	0	0.786928	5	FALSE	0	10	0.714286
Threitol	Threitol	Threitol	Threitol	Threitol	Metabolite	Carbohydrate		4.65556	0	0.214797	1	4	8	FALSE	6.75	0	4	0	0.784967	5	FALSE	0	0	0.84375
trans.Aconitic.acid	trans.Aconitic.acid	trans-Aco	trans.Aconitic.acid	trans.Aconitic.acid	Metabolite	TCA intermediate		3.74444	0	0.267062	1	2	7	FALSE	7	0	2	0	0.838562	5	FALSE	0	0	0.7
Tm.max.24h	Tm.max.24h	Max Tm	Tm.max.24h	Tm.max.24h	Environment	Environment		3.8	0.0239158	0.263158	0.3	5	6	FALSE	6	0	5	0	0.835294		FALSE	0	960	0.373333
Tremulacin	Tremulacin	Tremulacin	Tremulacin	Tremulacin	Metabolite	Secondary metabolite		2	0	0.5	0	1	3	FALSE	2	0	1	0	0.5	5	FALSE	0	0	0
DHZROG	DHZROG	DHZROG	DHZROG	DHZROG	Metabolite	Phytohormone	Up-regulated marker	1.4	0.025	0.714286	0.666667	3	2	FALSE	4.33333	0	3	0	0.92	5	FALSE	0	2	0.866667
Salicin	Salicin	Salicin	Salicin	Salicin	Metabolite	Secondary metabolite		1.33333	0.666667	0.75	0	2	2	FALSE	1.5	0	2	0	0.833333	5	FALSE	0	4	0.5
Tm.Sampling	Tm.Sampling	Tm	Tm.Sampling	Tm.Sampling	Environment	Environment		4.07778	0.00122796	0.245232	0.5	4	6	FALSE	6.75	0	4	0	0.818954		FALSE	0	40	0.541667
Benzoic.acid..2.3.dihydroxy.	Benzoic.acid..2.3.dihydroxy.	2,3-OH-BA	Benzoic.acid..2.3.dihydroxy.	Benzoic.acid..2.3.dihydroxy.	Metabolite	Organic acid		2.64444	0.0587289	0.378151	0.333333	16	6	FALSE	11.625	0	16	0	0.903268	5	FALSE	0	3442	0.268895
Catechol	Catechol	Catechol	Catechol	Catechol	Metabolite	Secondary metabolite		2	0	0.5	0	1	3	FALSE	2	0	1	0	0.5	5	FALSE	0	0	0
iP	iP	iP	iP	iP	Metabolite	Phytohormone	Down-regulated marker	4.3	0.0439451	0.232558	0.333333	3	7	FALSE	5	0	3	0	0.805882	5	FALSE	0	1928	0.388889
iP9G	iP9G	iP9G	iP9G	iP9G	Metabolite	Phytohormone		1.2	0.025	0.833333	0.833333	4	2	FALSE	4.25	0	4	0	0.96	5	FALSE	0	2	0.85
Tremuloidin	Tremuloidin	Tremuloidin	Tremuloidin	Tremuloidin	Metabolite	Secondary metabolite		1.33333	0.666667	0.75	0	2	2	FALSE	1.5	0	2	0	0.833333	5	FALSE	0	4	0.5
iPR	iPR	iPR	iPR	iPR	Metabolite	Phytohormone	Down-regulated marker	4.78889	0	0.208817	0	1	7	FALSE	5	0	1	0	0.777124	5	FALSE	0	0	0
tZROG	tZROG	tZROG	tZROG	tZROG	Metabolite	Phytohormone	Up-regulated marker	1	0.0916667	1	0.7	5	1	FALSE	3.8	0	5	0	1	5	FALSE	0	6	0.76
tZR	tZR	tZR	tZR	tZR	Metabolite	Phytohormone		5.27778	0	0.189474	1	2	8	FALSE	2.5	0	2	0	0.748366	5	FALSE	0	0	0.833333
Threonine	Threonine	Thr	Threonine	Threonine	Metabolite	Amino acid, amine		1.5	0	0.666667	0	1	2	FALSE	2	0	1	0	0.75		FALSE	0	0	0
Glycine.174	Glycine.174		Glycine.174	Glycine.174	Metabolite	Amino acid, amine		4.87778	0	0.205011	0	1	9	FALSE	6	0	1	0	0.771895		FALSE	0	0	0
Lysine.3TMS	Lysine.3TMS		Lysine.3TMS	Lysine.3TMS	Metabolite	Amino acid, amine		4.64444	0	0.215311	1	5	8	FALSE	6.6	0	5	0	0.785621		FALSE	0	0	0.825
Pyroglutamic.acid	Pyroglutamic.acid	PyroGlu	Pyroglutamic.acid	Pyroglutamic.acid	Metabolite	Amino acid, amine		1	1	1	0	2	1	FALSE	1	0	2	0	1		FALSE	0	2	0
Phenylalanine.1TMS	Phenylalanine.1TMS		Phenylalanine.1TMS	Phenylalanine.1TMS	Metabolite	Amino acid, amine		3.08889	0.0758358	0.323741	0.238095	7	7	FALSE	9	0	7	0	0.877124		FALSE	0	2686	0.253061
Glutamic.acid	Glutamic.acid	Glu	Glutamic.acid	Glutamic.acid	Metabolite	Amino acid, amine		1.5	0	0.666667	0	1	2	FALSE	2	0	1	0	0.75		FALSE	0	0	0

## Sheet: Network_Fig6_Edge_table
name	interaction	name	shared interaction	shared name	Color Code	Corr.r-value	Corr.p-value	EdgeBetweenness	selected	Sign	Strength	Tooltip Value
Alanine..3.cyano. (Compound-Compound) Pipecolic.acid	(Compound-Compound)	Alanine..3.cyano. (Compound-Compound) Pipecolic.acid	(Compound-Compound)	Alanine..3.cyano. (Compound-Compound) Pipecolic.acid	CorrPos	0.453342	0.0298146	20.2204	FALSE	1	1
Alanine..3.cyano. (Compound-Compound) beta.Alanine	(Compound-Compound)	Alanine..3.cyano. (Compound-Compound) beta.Alanine	(Compound-Compound)	Alanine..3.cyano. (Compound-Compound) beta.Alanine	CorrPos	0.531429	0.00433709	17.4424	FALSE	1	1
Alanine..3.cyano. (Compound-Compound) Pyruvic.acid	(Compound-Compound)	Alanine..3.cyano. (Compound-Compound) Pyruvic.acid	(Compound-Compound)	Alanine..3.cyano. (Compound-Compound) Pyruvic.acid	CorrPos	0.422429	0.0281593	208.6	FALSE	1	1
Alanine..3.cyano. (Compound-Compound) Dihydrouracil	(Compound-Compound)	Alanine..3.cyano. (Compound-Compound) Dihydrouracil	(Compound-Compound)	Alanine..3.cyano. (Compound-Compound) Dihydrouracil	CorrPos	0.647577	0.000348448	29.5235	FALSE	1	1
Alanine..3.cyano. (Compound-Compound) Serine..O.acetyl.	(Compound-Compound)	Alanine..3.cyano. (Compound-Compound) Serine..O.acetyl.	(Compound-Compound)	Alanine..3.cyano. (Compound-Compound) Serine..O.acetyl.	CorrPos	0.495346	0.0162439	94.3707	FALSE	1	1
Alanine..3.cyano. (Compound-Compound) Glycine.174	(Compound-Compound)	Alanine..3.cyano. (Compound-Compound) Glycine.174	(Compound-Compound)	Alanine..3.cyano. (Compound-Compound) Glycine.174	CorrPos	0.617714	0.000596757	180	FALSE	1	1
alpha.KG (Compound-Compound) Benzoic.acid	(Compound-Compound)	alpha.KG (Compound-Compound) Benzoic.acid	(Compound-Compound)	alpha.KG (Compound-Compound) Benzoic.acid	CorrPos	0.538056	0.00808889	217.646	FALSE	1	1
alpha.KG (Compound-Compound) X3.HMG	(Compound-Compound)	alpha.KG (Compound-Compound) X3.HMG	(Compound-Compound)	alpha.KG (Compound-Compound) X3.HMG	CorrPos	0.534322	0.00492569	67.5983	FALSE	1	1
AMP (Compound-Compound) HTG.2	(Compound-Compound)	AMP (Compound-Compound) HTG.2	(Compound-Compound)	AMP (Compound-Compound) HTG.2	CorrPos	0.605185	0.00221598	180	FALSE	1	1
Ascorbic.acid (Compound-Compound) cis.Aconitic.acid	(Compound-Compound)	Ascorbic.acid (Compound-Compound) cis.Aconitic.acid	(Compound-Compound)	Ascorbic.acid (Compound-Compound) cis.Aconitic.acid	CorrPos	0.567794	0.00471167	54.2777	FALSE	1	1
Ascorbic.acid (Compound-Compound) Histidine	(Compound-Compound)	Ascorbic.acid (Compound-Compound) Histidine	(Compound-Compound)	Ascorbic.acid (Compound-Compound) Histidine	CorrPos	0.584318	0.00137239	31.5928	FALSE	1	1
Ascorbic.acid (Compound-Compound) Diketogulonic.acid	(Compound-Compound)	Ascorbic.acid (Compound-Compound) Diketogulonic.acid	(Compound-Compound)	Ascorbic.acid (Compound-Compound) Diketogulonic.acid	CorrPos	0.505644	0.00713185	120.849	FALSE	1	1
Ascorbic.acid (Compound-Compound) DHA.dimer..MP.BP.	(Compound-Compound)	Ascorbic.acid (Compound-Compound) DHA.dimer..MP.BP.	(Compound-Compound)	Ascorbic.acid (Compound-Compound) DHA.dimer..MP.BP.	CorrPos	0.617273	0.000781413	26.7191	FALSE	1	1
Benzoic.acid (Compound-Compound) Hexadecanoic.acid	(Compound-Compound)	Benzoic.acid (Compound-Compound) Hexadecanoic.acid	(Compound-Compound)	Benzoic.acid (Compound-Compound) Hexadecanoic.acid	CorrPos	0.550407	0.00650086	127.001	FALSE	1	1
Benzoic.acid (Compound-Compound) Phenolic.1	(Compound-Compound)	Benzoic.acid (Compound-Compound) Phenolic.1	(Compound-Compound)	Benzoic.acid (Compound-Compound) Phenolic.1	CorrPos	0.653095	0.000297974	238.473	FALSE	1	1
Benzoic.acid (Compound-Compound) Dihydrouracil	(Compound-Compound)	Benzoic.acid (Compound-Compound) Dihydrouracil	(Compound-Compound)	Benzoic.acid (Compound-Compound) Dihydrouracil	CorrPos	0.549734	0.00362366	95.8706	FALSE	1	1
Benzoic.acid (Compound-Compound) Octadecanoic.acid	(Compound-Compound)	Benzoic.acid (Compound-Compound) Octadecanoic.acid	(Compound-Compound)	Benzoic.acid (Compound-Compound) Octadecanoic.acid	CorrPos	0.430733	0.0280422	58.2758	FALSE	1	1
Benzoic.acid (Compound-Compound) N.acetyl.Glutamic.acid.2TMS	(Compound-Compound)	Benzoic.acid (Compound-Compound) N.acetyl.Glutamic.acid.2TMS	(Compound-Compound)	Benzoic.acid (Compound-Compound) N.acetyl.Glutamic.acid.2TMS	CorrPos	0.460746	0.026926	201.575	FALSE	1	1
Benzoic.acid (Compound-Compound) Pyruvic.acid	(Compound-Compound)	Benzoic.acid (Compound-Compound) Pyruvic.acid	(Compound-Compound)	Benzoic.acid (Compound-Compound) Pyruvic.acid	CorrPos	0.833437	7.9e-07	84.1675	FALSE	1	4
Benzoic.acid (Compound-Compound) Gallic.acid	(Compound-Compound)	Benzoic.acid (Compound-Compound) Gallic.acid	(Compound-Compound)	Benzoic.acid (Compound-Compound) Gallic.acid	CorrPos	0.556485	0.00582027	180	FALSE	1	1
beta.Alanine (Compound-Compound) Dihydrouracil	(Compound-Compound)	beta.Alanine (Compound-Compound) Dihydrouracil	(Compound-Compound)	beta.Alanine (Compound-Compound) Dihydrouracil	CorrPos	0.656231	0.000672767	15.3347	FALSE	1	1
beta.Alanine (Compound-Compound) Octadecanoic.acid	(Compound-Compound)	beta.Alanine (Compound-Compound) Octadecanoic.acid	(Compound-Compound)	beta.Alanine (Compound-Compound) Octadecanoic.acid	CorrPos	0.728077	2.49e-05	159.951	FALSE	1	1
Citramalic.acid (Compound-Compound) X2.IPM	(Compound-Compound)	Citramalic.acid (Compound-Compound) X2.IPM	(Compound-Compound)	Citramalic.acid (Compound-Compound) X2.IPM	CorrPos	0.579432	0.00376118	46.9802	FALSE	1	1
Citramalic.acid (Compound-Compound) Octadecanoic.acid	(Compound-Compound)	Citramalic.acid (Compound-Compound) Octadecanoic.acid	(Compound-Compound)	Citramalic.acid (Compound-Compound) Octadecanoic.acid	CorrPos	0.572268	0.00225186	148.901	FALSE	1	1
Cytosine (Compound-Compound) Pyruvic.acid	(Compound-Compound)	Cytosine (Compound-Compound) Pyruvic.acid	(Compound-Compound)	Cytosine (Compound-Compound) Pyruvic.acid	CorrPos	0.517899	0.00672809	56.0715	FALSE	1	1
Cytosine (Compound-Compound) Phenylalanine.1TMS	(Compound-Compound)	Cytosine (Compound-Compound) Phenylalanine.1TMS	(Compound-Compound)	Cytosine (Compound-Compound) Phenylalanine.1TMS	CorrPos	0.453031	0.0299411	58.5549	FALSE	1	1
cZR (Compound-Compound) Tm.mean.24h	(Compound-Compound)	cZR (Compound-Compound) Tm.mean.24h	(Compound-Compound)	cZR (Compound-Compound) Tm.mean.24h	CorrPos	0.574546	0.00172232	41.0829	FALSE	1	1
cZR (Compound-Compound) Tm.mean.12h	(Compound-Compound)	cZR (Compound-Compound) Tm.mean.12h	(Compound-Compound)	cZR (Compound-Compound) Tm.mean.12h	CorrPos	0.51805	0.0095104	140.289	FALSE	1	1
DHA.dimer..MP.BP. (Compound-Compound) Histidine	(Compound-Compound)	DHA.dimer..MP.BP. (Compound-Compound) Histidine	(Compound-Compound)	DHA.dimer..MP.BP. (Compound-Compound) Histidine	CorrPos	0.490233	0.011008	153.281	FALSE	1	1
Dihydrouracil (Compound-Compound) Pyruvic.acid	(Compound-Compound)	Dihydrouracil (Compound-Compound) Pyruvic.acid	(Compound-Compound)	Dihydrouracil (Compound-Compound) Pyruvic.acid	CorrPos	0.46684	0.0162034	33.1757	FALSE	1	1
Dihydrouracil (Compound-Compound) Octadecanoic.acid	(Compound-Compound)	Dihydrouracil (Compound-Compound) Octadecanoic.acid	(Compound-Compound)	Dihydrouracil (Compound-Compound) Octadecanoic.acid	CorrPos	0.42129	0.045278	59.5725	FALSE	1	1
Dihydrouracil (Compound-Compound) Serine..O.acetyl.	(Compound-Compound)	Dihydrouracil (Compound-Compound) Serine..O.acetyl.	(Compound-Compound)	Dihydrouracil (Compound-Compound) Serine..O.acetyl.	CorrPos	0.52597	0.00994146	31.9364	FALSE	1	1
Dihydrouracil (Compound-Compound) Pipecolic.acid	(Compound-Compound)	Dihydrouracil (Compound-Compound) Pipecolic.acid	(Compound-Compound)	Dihydrouracil (Compound-Compound) Pipecolic.acid	CorrPos	0.419014	0.0465773	14.8206	FALSE	1	1
Fructose.6.phosphate..MP.BP. (Compound-Compound) Glucose.6.P..MP.BP.	(Compound-Compound)	Fructose.6.phosphate..MP.BP. (Compound-Compound) Glucose.6.P..MP.BP.	(Compound-Compound)	Fructose.6.phosphate..MP.BP. (Compound-Compound) Glucose.6.P..MP.BP.	CorrPos	0.910952	1.03e-10	36.9606	FALSE	1	10
Fructose.6.phosphate..MP.BP. (Compound-Compound) Inositol.1.P	(Compound-Compound)	Fructose.6.phosphate..MP.BP. (Compound-Compound) Inositol.1.P	(Compound-Compound)	Fructose.6.phosphate..MP.BP. (Compound-Compound) Inositol.1.P	CorrPos	0.626287	0.000619921	49.1022	FALSE	1	1
Fructose.6.phosphate..MP.BP. (Compound-Compound) Orotic.acid	(Compound-Compound)	Fructose.6.phosphate..MP.BP. (Compound-Compound) Orotic.acid	(Compound-Compound)	Fructose.6.phosphate..MP.BP. (Compound-Compound) Orotic.acid	CorrPos	0.636641	0.00108971	302.447	FALSE	1	1
Fructose.6.phosphate..MP.BP. (Compound-Compound) Tyrosine	(Compound-Compound)	Fructose.6.phosphate..MP.BP. (Compound-Compound) Tyrosine	(Compound-Compound)	Fructose.6.phosphate..MP.BP. (Compound-Compound) Tyrosine	CorrPos	0.507699	0.0133952	33.0287	FALSE	1	1
Fructose.6.phosphate..MP.BP. (Compound-Compound) Ribose	(Compound-Compound)	Fructose.6.phosphate..MP.BP. (Compound-Compound) Ribose	(Compound-Compound)	Fructose.6.phosphate..MP.BP. (Compound-Compound) Ribose	CorrPos	0.678875	0.000137402	42.3772	FALSE	1	1
Fructose.6.phosphate..MP.BP. (Compound-Compound) Isocitric.acid	(Compound-Compound)	Fructose.6.phosphate..MP.BP. (Compound-Compound) Isocitric.acid	(Compound-Compound)	Fructose.6.phosphate..MP.BP. (Compound-Compound) Isocitric.acid	CorrPos	0.517452	0.0114467	281.469	FALSE	1	1
Glucose.6.P..MP.BP. (Compound-Compound) Inositol.1.P	(Compound-Compound)	Glucose.6.P..MP.BP. (Compound-Compound) Inositol.1.P	(Compound-Compound)	Glucose.6.P..MP.BP. (Compound-Compound) Inositol.1.P	CorrPos	0.841779	3.74e-08	18.4972	FALSE	1	6
Glucose.6.P..MP.BP. (Compound-Compound) Phytol..MP.BP.	(Compound-Compound)	Glucose.6.P..MP.BP. (Compound-Compound) Phytol..MP.BP.	(Compound-Compound)	Glucose.6.P..MP.BP. (Compound-Compound) Phytol..MP.BP.	CorrPos	0.557683	0.00569335	38.7173	FALSE	1	1
Glucose.6.P..MP.BP. (Compound-Compound) Ribose	(Compound-Compound)	Glucose.6.P..MP.BP. (Compound-Compound) Ribose	(Compound-Compound)	Glucose.6.P..MP.BP. (Compound-Compound) Ribose	CorrPos	0.521744	0.00626294	14.7644	FALSE	1	1
Glucose.6.P..MP.BP. (Compound-Compound) Tyrosine	(Compound-Compound)	Glucose.6.P..MP.BP. (Compound-Compound) Tyrosine	(Compound-Compound)	Glucose.6.P..MP.BP. (Compound-Compound) Tyrosine	CorrPos	0.595473	0.00271924	30.914	FALSE	1	1
Glucose.6.P..MP.BP. (Compound-Compound) Ribitol	(Compound-Compound)	Glucose.6.P..MP.BP. (Compound-Compound) Ribitol	(Compound-Compound)	Glucose.6.P..MP.BP. (Compound-Compound) Ribitol	CorrPos	0.582898	0.00177788	41.8592	FALSE	1	1
Glucose.6.P..MP.BP. (Compound-Compound) Sitosterol..beta.	(Compound-Compound)	Glucose.6.P..MP.BP. (Compound-Compound) Sitosterol..beta.	(Compound-Compound)	Glucose.6.P..MP.BP. (Compound-Compound) Sitosterol..beta.	CorrPos	0.471421	0.0130553	10.4897	FALSE	1	1
Glucose.6.P..MP.BP. (Compound-Compound) HTG.2	(Compound-Compound)	Glucose.6.P..MP.BP. (Compound-Compound) HTG.2	(Compound-Compound)	Glucose.6.P..MP.BP. (Compound-Compound) HTG.2	CorrPos	0.583502	0.00175376	68.3008	FALSE	1	1
Glucose.6.P..MP.BP. (Compound-Compound) Isocitric.acid	(Compound-Compound)	Glucose.6.P..MP.BP. (Compound-Compound) Isocitric.acid	(Compound-Compound)	Glucose.6.P..MP.BP. (Compound-Compound) Isocitric.acid	CorrPos	0.585536	0.00333087	78.0151	FALSE	1	1
Glycine.248 (Compound-Compound) Tm.max.24h	(Compound-Compound)	Glycine.248 (Compound-Compound) Tm.max.24h	(Compound-Compound)	Glycine.248 (Compound-Compound) Tm.max.24h	CorrPos	0.419158	0.0464944	34.0439	FALSE	1	1
Glycine.248 (Compound-Compound) Tm.Sampling	(Compound-Compound)	Glycine.248 (Compound-Compound) Tm.Sampling	(Compound-Compound)	Glycine.248 (Compound-Compound) Tm.Sampling	CorrPos	0.446932	0.0325096	25.2296	FALSE	1	1
Glycine.248 (Compound-Compound) Tm.mean.12h	(Compound-Compound)	Glycine.248 (Compound-Compound) Tm.mean.12h	(Compound-Compound)	Glycine.248 (Compound-Compound) Tm.mean.12h	CorrPos	0.495583	0.016185	177.804	FALSE	1	1
Heptulose.1 (Compound-Compound) Histidine	(Compound-Compound)	Heptulose.1 (Compound-Compound) Histidine	(Compound-Compound)	Heptulose.1 (Compound-Compound) Histidine	CorrPos	0.600902	0.00242722	79.2544	FALSE	1	1
Heptulose.1 (Compound-Compound) HTG.2	(Compound-Compound)	Heptulose.1 (Compound-Compound) HTG.2	(Compound-Compound)	Heptulose.1 (Compound-Compound) HTG.2	CorrPos	0.472144	0.0148771	201.81	FALSE	1	1
Heptulose.1 (Compound-Compound) Ribitol	(Compound-Compound)	Heptulose.1 (Compound-Compound) Ribitol	(Compound-Compound)	Heptulose.1 (Compound-Compound) Ribitol	CorrPos	0.535797	0.00841155	469.322	FALSE	1	1
Heptulose.1 (Compound-Compound) Putrescine	(Compound-Compound)	Heptulose.1 (Compound-Compound) Putrescine	(Compound-Compound)	Heptulose.1 (Compound-Compound) Putrescine	CorrPos	0.496967	0.00980043	141.747	FALSE	1	1
Heptulose.1 (Compound-Compound) N.acetyl.Glutamic.acid.2TMS	(Compound-Compound)	Heptulose.1 (Compound-Compound) N.acetyl.Glutamic.acid.2TMS	(Compound-Compound)	Heptulose.1 (Compound-Compound) N.acetyl.Glutamic.acid.2TMS	CorrPos	0.402058	0.0417392	274.976	FALSE	1	1
Heptulose.2 (Compound-Compound) Xylose	(Compound-Compound)	Heptulose.2 (Compound-Compound) Xylose	(Compound-Compound)	Heptulose.2 (Compound-Compound) Xylose	CorrPos	0.62682	0.00137112	2.5	FALSE	1	1
Heptulose.2 (Compound-Compound) Lysine.3TMS	(Compound-Compound)	Heptulose.2 (Compound-Compound) Lysine.3TMS	(Compound-Compound)	Heptulose.2 (Compound-Compound) Lysine.3TMS	CorrPos	0.758633	2.72e-05	2	FALSE	1	1
Hexadecanoic.acid (Compound-Compound) Octadecanoic.acid	(Compound-Compound)	Hexadecanoic.acid (Compound-Compound) Octadecanoic.acid	(Compound-Compound)	Hexadecanoic.acid (Compound-Compound) Octadecanoic.acid	CorrPos	0.737591	1.71e-05	198.277	FALSE	1	1
Hexadecanoic.acid (Compound-Compound) Phenolic.1	(Compound-Compound)	Hexadecanoic.acid (Compound-Compound) Phenolic.1	(Compound-Compound)	Hexadecanoic.acid (Compound-Compound) Phenolic.1	CorrPos	0.685753	0.000110332	29.3559	FALSE	1	1
Hexadecanoic.acid (Compound-Compound) Ribitol	(Compound-Compound)	Hexadecanoic.acid (Compound-Compound) Ribitol	(Compound-Compound)	Hexadecanoic.acid (Compound-Compound) Ribitol	CorrPos	0.823277	1.34e-07	126.657	FALSE	1	4
Hexadecanoic.acid (Compound-Compound) Sucrose	(Compound-Compound)	Hexadecanoic.acid (Compound-Compound) Sucrose	(Compound-Compound)	Hexadecanoic.acid (Compound-Compound) Sucrose	CorrPos	0.399756	0.0430348	37.6155	FALSE	1	1
Hexadecanoic.acid (Compound-Compound) Tyramine	(Compound-Compound)	Hexadecanoic.acid (Compound-Compound) Tyramine	(Compound-Compound)	Hexadecanoic.acid (Compound-Compound) Tyramine	CorrPos	0.585096	0.00336047	67.2628	FALSE	1	1
Hexadecanoic.acid (Compound-Compound) Phytol..MP.BP.	(Compound-Compound)	Hexadecanoic.acid (Compound-Compound) Phytol..MP.BP.	(Compound-Compound)	Hexadecanoic.acid (Compound-Compound) Phytol..MP.BP.	CorrPos	0.750786	9.94e-06	17.1246	FALSE	1	1
Hexadecanoic.acid (Compound-Compound) Inositol..myo.	(Compound-Compound)	Hexadecanoic.acid (Compound-Compound) Inositol..myo.	(Compound-Compound)	Hexadecanoic.acid (Compound-Compound) Inositol..myo.	CorrPos	0.850768	2.7e-07	19.0587	FALSE	1	6
Hexadecanoic.acid (Compound-Compound) N.acetyl.Glutamic.acid.2TMS	(Compound-Compound)	Hexadecanoic.acid (Compound-Compound) N.acetyl.Glutamic.acid.2TMS	(Compound-Compound)	Hexadecanoic.acid (Compound-Compound) N.acetyl.Glutamic.acid.2TMS	CorrPos	0.539307	0.00446704	38.1459	FALSE	1	1
Hexadecanoic.acid (Compound-Compound) Rhamnose	(Compound-Compound)	Hexadecanoic.acid (Compound-Compound) Rhamnose	(Compound-Compound)	Hexadecanoic.acid (Compound-Compound) Rhamnose	CorrPos	0.558076	0.00565228	36.2551	FALSE	1	1
Hexadecanoic.acid (Compound-Compound) Sitosterol..beta.	(Compound-Compound)	Hexadecanoic.acid (Compound-Compound) Sitosterol..beta.	(Compound-Compound)	Hexadecanoic.acid (Compound-Compound) Sitosterol..beta.	CorrPos	0.823129	1.41e-06	42.9787	FALSE	1	4
Hexadecanoic.acid (Compound-Compound) Pentonic.acid.1	(Compound-Compound)	Hexadecanoic.acid (Compound-Compound) Pentonic.acid.1	(Compound-Compound)	Hexadecanoic.acid (Compound-Compound) Pentonic.acid.1	CorrPos	0.587783	0.00318333	42.6757	FALSE	1	1
Histidine (Compound-Compound) HTG.2	(Compound-Compound)	Histidine (Compound-Compound) HTG.2	(Compound-Compound)	Histidine (Compound-Compound) HTG.2	CorrPos	0.416684	0.0479374	79.7191	FALSE	1	1
Inositol..myo. (Compound-Compound) Phenolic.1	(Compound-Compound)	Inositol..myo. (Compound-Compound) Phenolic.1	(Compound-Compound)	Inositol..myo. (Compound-Compound) Phenolic.1	CorrPos	0.604751	0.000833527	35.4903	FALSE	1	1
Inositol..myo. (Compound-Compound) Phytol..MP.BP.	(Compound-Compound)	Inositol..myo. (Compound-Compound) Phytol..MP.BP.	(Compound-Compound)	Inositol..myo. (Compound-Compound) Phytol..MP.BP.	CorrPos	0.721025	0.000103717	17.3951	FALSE	1	1
Inositol..myo. (Compound-Compound) Isocitric.acid	(Compound-Compound)	Inositol..myo. (Compound-Compound) Isocitric.acid	(Compound-Compound)	Inositol..myo. (Compound-Compound) Isocitric.acid	CorrPos	0.550955	0.00643685	69.6788	FALSE	1	1
Inositol..myo. (Compound-Compound) Sitosterol..beta.	(Compound-Compound)	Inositol..myo. (Compound-Compound) Sitosterol..beta.	(Compound-Compound)	Inositol..myo. (Compound-Compound) Sitosterol..beta.	CorrPos	0.429428	0.0253929	19.5099	FALSE	1	1
Isocitric.acid (Compound-Compound) Ribose	(Compound-Compound)	Isocitric.acid (Compound-Compound) Ribose	(Compound-Compound)	Isocitric.acid (Compound-Compound) Ribose	CorrPos	0.615307	0.0017778	217.82	FALSE	1	1
Isocitric.acid (Compound-Compound) Phenolic.1	(Compound-Compound)	Isocitric.acid (Compound-Compound) Phenolic.1	(Compound-Compound)	Isocitric.acid (Compound-Compound) Phenolic.1	CorrPos	0.702901	0.000183669	85.5651	FALSE	1	1
Isocitric.acid (Compound-Compound) Phytol..MP.BP.	(Compound-Compound)	Isocitric.acid (Compound-Compound) Phytol..MP.BP.	(Compound-Compound)	Isocitric.acid (Compound-Compound) Phytol..MP.BP.	CorrPos	0.689773	0.000270946	66.1499	FALSE	1	1
Isocitric.acid (Compound-Compound) Serine..O.acetyl.	(Compound-Compound)	Isocitric.acid (Compound-Compound) Serine..O.acetyl.	(Compound-Compound)	Isocitric.acid (Compound-Compound) Serine..O.acetyl.	CorrPos	0.446989	0.0324851	236.562	FALSE	1	1
Isocitric.acid (Compound-Compound) X2.IPM	(Compound-Compound)	Isocitric.acid (Compound-Compound) X2.IPM	(Compound-Compound)	Isocitric.acid (Compound-Compound) X2.IPM	CorrPos	0.585709	0.00331933	256.741	FALSE	1	1
Isocitric.acid (Compound-Compound) Sitosterol..beta.	(Compound-Compound)	Isocitric.acid (Compound-Compound) Sitosterol..beta.	(Compound-Compound)	Isocitric.acid (Compound-Compound) Sitosterol..beta.	CorrPos	0.601571	0.00239312	135.71	FALSE	1	1
Isocitric.acid (Compound-Compound) Phenylalanine.1TMS	(Compound-Compound)	Isocitric.acid (Compound-Compound) Phenylalanine.1TMS	(Compound-Compound)	Isocitric.acid (Compound-Compound) Phenylalanine.1TMS	CorrPos	0.428399	0.0289993	165.17	FALSE	1	1
N.acetyl.Glutamic.acid.2TMS (Compound-Compound) Putrescine	(Compound-Compound)	N.acetyl.Glutamic.acid.2TMS (Compound-Compound) Putrescine	(Compound-Compound)	N.acetyl.Glutamic.acid.2TMS (Compound-Compound) Putrescine	CorrPos	0.810636	5.15e-07	18.8112	FALSE	1	6
N.acetyl.Glutamic.acid.2TMS (Compound-Compound) Rhamnose	(Compound-Compound)	N.acetyl.Glutamic.acid.2TMS (Compound-Compound) Rhamnose	(Compound-Compound)	N.acetyl.Glutamic.acid.2TMS (Compound-Compound) Rhamnose	CorrPos	0.618148	0.000764291	20.1652	FALSE	1	1
N.acetyl.Glutamic.acid.2TMS (Compound-Compound) Phytol..MP.BP.	(Compound-Compound)	N.acetyl.Glutamic.acid.2TMS (Compound-Compound) Phytol..MP.BP.	(Compound-Compound)	N.acetyl.Glutamic.acid.2TMS (Compound-Compound) Phytol..MP.BP.	CorrPos	0.736803	6.08e-05	80.017	FALSE	1	1
Octadecanoic.acid (Compound-Compound) Pyruvic.acid	(Compound-Compound)	Octadecanoic.acid (Compound-Compound) Pyruvic.acid	(Compound-Compound)	Octadecanoic.acid (Compound-Compound) Pyruvic.acid	CorrPos	0.701186	0.000193465	40.5907	FALSE	1	1
Octadecanoic.acid (Compound-Compound) Serine..O.acetyl.	(Compound-Compound)	Octadecanoic.acid (Compound-Compound) Serine..O.acetyl.	(Compound-Compound)	Octadecanoic.acid (Compound-Compound) Serine..O.acetyl.	CorrPos	0.718524	3.56e-05	50.3821	FALSE	1	1
Octadecanoic.acid (Compound-Compound) Phytol..MP.BP.	(Compound-Compound)	Octadecanoic.acid (Compound-Compound) Phytol..MP.BP.	(Compound-Compound)	Octadecanoic.acid (Compound-Compound) Phytol..MP.BP.	CorrPos	0.667888	0.000192837	193.878	FALSE	1	1
Octadecanoic.acid (Compound-Compound) Pipecolic.acid	(Compound-Compound)	Octadecanoic.acid (Compound-Compound) Pipecolic.acid	(Compound-Compound)	Octadecanoic.acid (Compound-Compound) Pipecolic.acid	CorrPos	0.751496	9.64e-06	161.179	FALSE	1	1
Octadecanoic.acid (Compound-Compound) Phenylalanine.1TMS	(Compound-Compound)	Octadecanoic.acid (Compound-Compound) Phenylalanine.1TMS	(Compound-Compound)	Octadecanoic.acid (Compound-Compound) Phenylalanine.1TMS	CorrPos	0.681647	0.000341324	94.9017	FALSE	1	1
Phenolic.1 (Compound-Compound) Ribose	(Compound-Compound)	Phenolic.1 (Compound-Compound) Ribose	(Compound-Compound)	Phenolic.1 (Compound-Compound) Ribose	CorrPos	0.772046	3.84e-06	174.85	FALSE	1	2
Phenolic.1 (Compound-Compound) Ribitol	(Compound-Compound)	Phenolic.1 (Compound-Compound) Ribitol	(Compound-Compound)	Phenolic.1 (Compound-Compound) Ribitol	CorrPos	0.855127	1.34e-08	217.084	FALSE	1	6
Phenolic.1 (Compound-Compound) Tyrosine	(Compound-Compound)	Phenolic.1 (Compound-Compound) Tyrosine	(Compound-Compound)	Phenolic.1 (Compound-Compound) Tyrosine	CorrPos	0.731344	1.47e-05	373.719	FALSE	1	1
Phenolic.1 (Compound-Compound) Pyruvic.acid	(Compound-Compound)	Phenolic.1 (Compound-Compound) Pyruvic.acid	(Compound-Compound)	Phenolic.1 (Compound-Compound) Pyruvic.acid	CorrPos	0.53019	0.00925862	465.38	FALSE	1	1
Phenolic.1 (Compound-Compound) Sucrose	(Compound-Compound)	Phenolic.1 (Compound-Compound) Sucrose	(Compound-Compound)	Phenolic.1 (Compound-Compound) Sucrose	CorrPos	0.687011	0.000105923	75.7202	FALSE	1	1
Phenolic.1 (Compound-Compound) Phytol..MP.BP.	(Compound-Compound)	Phenolic.1 (Compound-Compound) Phytol..MP.BP.	(Compound-Compound)	Phenolic.1 (Compound-Compound) Phytol..MP.BP.	CorrPos	0.757568	2.84e-05	24.0103	FALSE	1	1
Phenolic.1 (Compound-Compound) Sitosterol..beta.	(Compound-Compound)	Phenolic.1 (Compound-Compound) Sitosterol..beta.	(Compound-Compound)	Phenolic.1 (Compound-Compound) Sitosterol..beta.	CorrPos	0.80899	5.66e-07	64.2743	FALSE	1	1
Phenolic.1 (Compound-Compound) Putrescine	(Compound-Compound)	Phenolic.1 (Compound-Compound) Putrescine	(Compound-Compound)	Phenolic.1 (Compound-Compound) Putrescine	CorrPos	0.395648	0.045426	170.086	FALSE	1	1
Phenolic.1 (Compound-Compound) Rhamnose	(Compound-Compound)	Phenolic.1 (Compound-Compound) Rhamnose	(Compound-Compound)	Phenolic.1 (Compound-Compound) Rhamnose	CorrPos	0.399336	0.0390582	94.3788	FALSE	1	1
Phenolic.1 (Compound-Compound) Phenylalanine.1TMS	(Compound-Compound)	Phenolic.1 (Compound-Compound) Phenylalanine.1TMS	(Compound-Compound)	Phenolic.1 (Compound-Compound) Phenylalanine.1TMS	CorrPos	0.73053	1.52e-05	433.748	FALSE	1	1
Pipecolic.acid (Compound-Compound) Serine..O.acetyl.	(Compound-Compound)	Pipecolic.acid (Compound-Compound) Serine..O.acetyl.	(Compound-Compound)	Pipecolic.acid (Compound-Compound) Serine..O.acetyl.	CorrPos	0.695837	5.58e-05	51.6964	FALSE	1	1
Pipecolic.acid (Compound-Compound) Thymine	(Compound-Compound)	Pipecolic.acid (Compound-Compound) Thymine	(Compound-Compound)	Pipecolic.acid (Compound-Compound) Thymine	CorrPos	0.460094	0.0180292	180	FALSE	1	1
Pipecolic.acid (Compound-Compound) Pyruvic.acid	(Compound-Compound)	Pipecolic.acid (Compound-Compound) Pyruvic.acid	(Compound-Compound)	Pipecolic.acid (Compound-Compound) Pyruvic.acid	CorrPos	0.645039	0.000889784	97.7582	FALSE	1	1
Porphine (Compound-Compound) Pyruvic.acid	(Compound-Compound)	Porphine (Compound-Compound) Pyruvic.acid	(Compound-Compound)	Porphine (Compound-Compound) Pyruvic.acid	CorrPos	0.539238	0.00792427	180	FALSE	1	1
Pyruvic.acid (Compound-Compound) Serine..O.acetyl.	(Compound-Compound)	Pyruvic.acid (Compound-Compound) Serine..O.acetyl.	(Compound-Compound)	Pyruvic.acid (Compound-Compound) Serine..O.acetyl.	CorrPos	0.75609	3e-05	24.3581	FALSE	1	1
Raffinose (Compound-Compound) iP	(Compound-Compound)	Raffinose (Compound-Compound) iP	(Compound-Compound)	Raffinose (Compound-Compound) iP	CorrNeg	-0.493844	0.0166216	528	FALSE	-1	1
Raffinose (Compound-Compound) Tm.max.12h	(Compound-Compound)	Raffinose (Compound-Compound) Tm.max.12h	(Compound-Compound)	Raffinose (Compound-Compound) Tm.max.12h	CorrNeg	-0.705822	0.000167983	73.894	FALSE	-1	8
Raffinose (Compound-Compound) Tm.max.24h	(Compound-Compound)	Raffinose (Compound-Compound) Tm.max.24h	(Compound-Compound)	Raffinose (Compound-Compound) Tm.max.24h	CorrNeg	-0.677646	0.000381438	85.5412	FALSE	-1	8
Raffinose (Compound-Compound) Tm.mean.12h	(Compound-Compound)	Raffinose (Compound-Compound) Tm.mean.12h	(Compound-Compound)	Raffinose (Compound-Compound) Tm.mean.12h	CorrNeg	-0.667269	0.000143652	236.269	FALSE	-1	10
Raffinose (Compound-Compound) Tm.mean.24h	(Compound-Compound)	Raffinose (Compound-Compound) Tm.mean.24h	(Compound-Compound)	Raffinose (Compound-Compound) Tm.mean.24h	CorrNeg	-0.49672	0.0159046	87.5908	FALSE	-1	1
Raffinose (Compound-Compound) Tm.Sampling	(Compound-Compound)	Raffinose (Compound-Compound) Tm.Sampling	(Compound-Compound)	Raffinose (Compound-Compound) Tm.Sampling	CorrNeg	-0.744376	8.52e-06	71.4421	FALSE	-1	10
Raffinose (Compound-Compound) IAA.Asp	(Compound-Compound)	Raffinose (Compound-Compound) IAA.Asp	(Compound-Compound)	Raffinose (Compound-Compound) IAA.Asp	CorrPos	0.827516	1.84e-07	72.3702	FALSE	1	2
Rhamnose (Compound-Compound) trans.Aconitic.acid	(Compound-Compound)	Rhamnose (Compound-Compound) trans.Aconitic.acid	(Compound-Compound)	Rhamnose (Compound-Compound) trans.Aconitic.acid	CorrPos	0.553078	0.00619399	83.4314	FALSE	1	1
X3.HMG (Compound-Compound) X2.IPM	(Compound-Compound)	X3.HMG (Compound-Compound) X2.IPM	(Compound-Compound)	X3.HMG (Compound-Compound) X2.IPM	CorrPos	0.606792	0.00101399	124.834	FALSE	1	1
Alanine (Compound-Compound) Pyruvic.acid	(Compound-Compound)	Alanine (Compound-Compound) Pyruvic.acid	(Compound-Compound)	Alanine (Compound-Compound) Pyruvic.acid	CorrPos	0.524274	0.0102274	52.672	FALSE	1	1
Alanine (Compound-Compound) Isocitric.acid	(Compound-Compound)	Alanine (Compound-Compound) Isocitric.acid	(Compound-Compound)	Alanine (Compound-Compound) Isocitric.acid	CorrPos	0.586088	0.00165358	65.2565	FALSE	1	1
Alanine (Compound-Compound) Serine..O.acetyl.	(Compound-Compound)	Alanine (Compound-Compound) Serine..O.acetyl.	(Compound-Compound)	Alanine (Compound-Compound) Serine..O.acetyl.	CorrPos	0.443884	0.0231122	47.2039	FALSE	1	1
Alanine (Compound-Compound) Cytosine	(Compound-Compound)	Alanine (Compound-Compound) Cytosine	(Compound-Compound)	Alanine (Compound-Compound) Cytosine	CorrPos	0.522165	0.00621365	70.7069	FALSE	1	1
Arabinose (Compound-Compound) Fructose..MP.BP.	(Compound-Compound)	Arabinose (Compound-Compound) Fructose..MP.BP.	(Compound-Compound)	Arabinose (Compound-Compound) Fructose..MP.BP.	CorrPos	0.712621	0.0001359	168	FALSE	1	1
Arabinose (Compound-Compound) Glucose..MP.BP.	(Compound-Compound)	Arabinose (Compound-Compound) Glucose..MP.BP.	(Compound-Compound)	Arabinose (Compound-Compound) Glucose..MP.BP.	CorrPos	0.911122	1.54e-09	168	FALSE	1	8
Arabinose (Compound-Compound) Heptulose.2	(Compound-Compound)	Arabinose (Compound-Compound) Heptulose.2	(Compound-Compound)	Arabinose (Compound-Compound) Heptulose.2	CorrPos	0.895567	7.82e-09	169.167	FALSE	1	8
Arabinose (Compound-Compound) Xylose	(Compound-Compound)	Arabinose (Compound-Compound) Xylose	(Compound-Compound)	Arabinose (Compound-Compound) Xylose	CorrPos	0.725266	9.02e-05	168.5	FALSE	1	1
Arabinose (Compound-Compound) Galactose..MP.BP.	(Compound-Compound)	Arabinose (Compound-Compound) Galactose..MP.BP.	(Compound-Compound)	Arabinose (Compound-Compound) Galactose..MP.BP.	CorrPos	0.665678	0.000150981	169	FALSE	1	1
Arabinose (Compound-Compound) Threitol	(Compound-Compound)	Arabinose (Compound-Compound) Threitol	(Compound-Compound)	Arabinose (Compound-Compound) Threitol	CorrPos	0.443334	0.0205502	169.833	FALSE	1	1
Arabinose (Compound-Compound) Heptulose.1	(Compound-Compound)	Arabinose (Compound-Compound) Heptulose.1	(Compound-Compound)	Arabinose (Compound-Compound) Heptulose.1	CorrPos	0.631967	0.0005338	1328	FALSE	1	1
Arabinose (Compound-Compound) Lysine.3TMS	(Compound-Compound)	Arabinose (Compound-Compound) Lysine.3TMS	(Compound-Compound)	Arabinose (Compound-Compound) Lysine.3TMS	CorrPos	0.921748	4.25e-10	169.167	FALSE	1	10
Caffeic.acid (Compound-Compound) Hexadecanoic.acid	(Compound-Compound)	Caffeic.acid (Compound-Compound) Hexadecanoic.acid	(Compound-Compound)	Caffeic.acid (Compound-Compound) Hexadecanoic.acid	CorrPos	0.895289	8.03e-09	11.2012	FALSE	1	8
Caffeic.acid (Compound-Compound) Phenolic.1	(Compound-Compound)	Caffeic.acid (Compound-Compound) Phenolic.1	(Compound-Compound)	Caffeic.acid (Compound-Compound) Phenolic.1	CorrPos	0.656276	0.000271892	31.2795	FALSE	1	1
Caffeic.acid (Compound-Compound) Ribose	(Compound-Compound)	Caffeic.acid (Compound-Compound) Ribose	(Compound-Compound)	Caffeic.acid (Compound-Compound) Ribose	CorrPos	0.686758	0.000106796	107.121	FALSE	1	1
Caffeic.acid (Compound-Compound) Ribitol	(Compound-Compound)	Caffeic.acid (Compound-Compound) Ribitol	(Compound-Compound)	Caffeic.acid (Compound-Compound) Ribitol	CorrPos	0.635777	0.000482049	66.8594	FALSE	1	1
Caffeic.acid (Compound-Compound) HTG.2	(Compound-Compound)	Caffeic.acid (Compound-Compound) HTG.2	(Compound-Compound)	Caffeic.acid (Compound-Compound) HTG.2	CorrPos	0.419566	0.0462599	95.3104	FALSE	1	1
Caffeic.acid (Compound-Compound) Octadecanoic.acid	(Compound-Compound)	Caffeic.acid (Compound-Compound) Octadecanoic.acid	(Compound-Compound)	Caffeic.acid (Compound-Compound) Octadecanoic.acid	CorrPos	0.750253	1.02e-05	328.025	FALSE	1	1
Caffeic.acid (Compound-Compound) Phytol..MP.BP.	(Compound-Compound)	Caffeic.acid (Compound-Compound) Phytol..MP.BP.	(Compound-Compound)	Caffeic.acid (Compound-Compound) Phytol..MP.BP.	CorrPos	0.69761	5.24e-05	13.5407	FALSE	1	1
Caffeic.acid (Compound-Compound) Inositol..myo.	(Compound-Compound)	Caffeic.acid (Compound-Compound) Inositol..myo.	(Compound-Compound)	Caffeic.acid (Compound-Compound) Inositol..myo.	CorrPos	0.689834	6.86e-05	13.6357	FALSE	1	1
Caffeic.acid (Compound-Compound) Erythritol	(Compound-Compound)	Caffeic.acid (Compound-Compound) Erythritol	(Compound-Compound)	Caffeic.acid (Compound-Compound) Erythritol	CorrPos	0.439114	0.0248118	33.562	FALSE	1	1
Caffeic.acid (Compound-Compound) Diketogulonic.acid	(Compound-Compound)	Caffeic.acid (Compound-Compound) Diketogulonic.acid	(Compound-Compound)	Caffeic.acid (Compound-Compound) Diketogulonic.acid	CorrPos	0.438962	0.0248674	86.9635	FALSE	1	1
Caffeic.acid (Compound-Compound) N.acetyl.Glutamic.acid.2TMS	(Compound-Compound)	Caffeic.acid (Compound-Compound) N.acetyl.Glutamic.acid.2TMS	(Compound-Compound)	Caffeic.acid (Compound-Compound) N.acetyl.Glutamic.acid.2TMS	CorrPos	0.55725	0.00310332	41.9056	FALSE	1	1
Caffeic.acid (Compound-Compound) Rhamnose	(Compound-Compound)	Caffeic.acid (Compound-Compound) Rhamnose	(Compound-Compound)	Caffeic.acid (Compound-Compound) Rhamnose	CorrPos	0.488444	0.0180388	37.066	FALSE	1	1
Caffeic.acid (Compound-Compound) Pentonic.acid.1	(Compound-Compound)	Caffeic.acid (Compound-Compound) Pentonic.acid.1	(Compound-Compound)	Caffeic.acid (Compound-Compound) Pentonic.acid.1	CorrPos	0.458206	0.016235	23.8454	FALSE	1	1
Caffeic.acid (Compound-Compound) Sitosterol..beta.	(Compound-Compound)	Caffeic.acid (Compound-Compound) Sitosterol..beta.	(Compound-Compound)	Caffeic.acid (Compound-Compound) Sitosterol..beta.	CorrPos	0.545066	0.00715234	21.5762	FALSE	1	1
cis.Aconitic.acid (Compound-Compound) Rhamnose	(Compound-Compound)	cis.Aconitic.acid (Compound-Compound) Rhamnose	(Compound-Compound)	cis.Aconitic.acid (Compound-Compound) Rhamnose	CorrPos	0.692412	8.87e-05	21.9544	FALSE	1	1
cis.Aconitic.acid (Compound-Compound) Pentonic.acid.1	(Compound-Compound)	cis.Aconitic.acid (Compound-Compound) Pentonic.acid.1	(Compound-Compound)	cis.Aconitic.acid (Compound-Compound) Pentonic.acid.1	CorrPos	0.58854	0.00156318	48.7821	FALSE	1	1
cis.Aconitic.acid (Compound-Compound) HTG.2	(Compound-Compound)	cis.Aconitic.acid (Compound-Compound) HTG.2	(Compound-Compound)	cis.Aconitic.acid (Compound-Compound) HTG.2	CorrPos	0.557663	0.00307667	66.4183	FALSE	1	1
cis.Aconitic.acid (Compound-Compound) Hexadecanoic.acid	(Compound-Compound)	cis.Aconitic.acid (Compound-Compound) Hexadecanoic.acid	(Compound-Compound)	cis.Aconitic.acid (Compound-Compound) Hexadecanoic.acid	CorrPos	0.598707	0.00123218	89.7721	FALSE	1	1
Citric.acid (Compound-Compound) Isocitric.acid	(Compound-Compound)	Citric.acid (Compound-Compound) Isocitric.acid	(Compound-Compound)	Citric.acid (Compound-Compound) Isocitric.acid	CorrPos	0.887295	6.98e-10	180	FALSE	1	8
cZOG (Compound-Compound) iP9G	(Compound-Compound)	cZOG (Compound-Compound) iP9G	(Compound-Compound)	cZOG (Compound-Compound) iP9G	CorrPos	0.910576	4.4e-11	2	FALSE	1	10
cZOG (Compound-Compound) cZROG	(Compound-Compound)	cZOG (Compound-Compound) cZROG	(Compound-Compound)	cZOG (Compound-Compound) cZROG	CorrPos	0.434781	0.0234296	3.16667	FALSE	1	1
Diketogulonic.acid (Compound-Compound) Histidine	(Compound-Compound)	Diketogulonic.acid (Compound-Compound) Histidine	(Compound-Compound)	Diketogulonic.acid (Compound-Compound) Histidine	CorrPos	0.784239	9.48e-06	38.7484	FALSE	1	1
Diketogulonic.acid (Compound-Compound) Inositol..myo.	(Compound-Compound)	Diketogulonic.acid (Compound-Compound) Inositol..myo.	(Compound-Compound)	Diketogulonic.acid (Compound-Compound) Inositol..myo.	CorrPos	0.750131	6.63e-06	74.8928	FALSE	1	1
Diketogulonic.acid (Compound-Compound) Ribitol	(Compound-Compound)	Diketogulonic.acid (Compound-Compound) Ribitol	(Compound-Compound)	Diketogulonic.acid (Compound-Compound) Ribitol	CorrPos	0.746976	7.61e-06	59.5298	FALSE	1	1
Diketogulonic.acid (Compound-Compound) Heptulose.1	(Compound-Compound)	Diketogulonic.acid (Compound-Compound) Heptulose.1	(Compound-Compound)	Diketogulonic.acid (Compound-Compound) Heptulose.1	CorrPos	0.535775	0.00478809	102.999	FALSE	1	1
Diketogulonic.acid (Compound-Compound) Pentonic.acid.1	(Compound-Compound)	Diketogulonic.acid (Compound-Compound) Pentonic.acid.1	(Compound-Compound)	Diketogulonic.acid (Compound-Compound) Pentonic.acid.1	CorrPos	0.39112	0.0436617	25.9421	FALSE	1	1
Erythritol (Compound-Compound) Pentonic.acid.1	(Compound-Compound)	Erythritol (Compound-Compound) Pentonic.acid.1	(Compound-Compound)	Erythritol (Compound-Compound) Pentonic.acid.1	CorrPos	0.786383	1.91e-06	11.1827	FALSE	1	4
Erythritol (Compound-Compound) Phytol..MP.BP.	(Compound-Compound)	Erythritol (Compound-Compound) Phytol..MP.BP.	(Compound-Compound)	Erythritol (Compound-Compound) Phytol..MP.BP.	CorrPos	0.591808	0.0029327	55.0168	FALSE	1	1
Erythritol (Compound-Compound) Inositol.1.P	(Compound-Compound)	Erythritol (Compound-Compound) Inositol.1.P	(Compound-Compound)	Erythritol (Compound-Compound) Inositol.1.P	CorrPos	0.442842	0.0343281	10.634	FALSE	1	1
Erythritol (Compound-Compound) Ribitol	(Compound-Compound)	Erythritol (Compound-Compound) Ribitol	(Compound-Compound)	Erythritol (Compound-Compound) Ribitol	CorrPos	0.390791	0.0483877	22.6557	FALSE	1	1
Erythritol (Compound-Compound) Glucose.6.P..MP.BP.	(Compound-Compound)	Erythritol (Compound-Compound) Glucose.6.P..MP.BP.	(Compound-Compound)	Erythritol (Compound-Compound) Glucose.6.P..MP.BP.	CorrPos	0.604209	0.00226269	9.70642	FALSE	1	1
Erythritol (Compound-Compound) Ribose	(Compound-Compound)	Erythritol (Compound-Compound) Ribose	(Compound-Compound)	Erythritol (Compound-Compound) Ribose	CorrPos	0.56587	0.00258626	22.8695	FALSE	1	1
Erythritol (Compound-Compound) HTG.2	(Compound-Compound)	Erythritol (Compound-Compound) HTG.2	(Compound-Compound)	Erythritol (Compound-Compound) HTG.2	CorrPos	0.615513	0.00063225	29.4026	FALSE	1	1
Erythritol (Compound-Compound) Tyrosine	(Compound-Compound)	Erythritol (Compound-Compound) Tyrosine	(Compound-Compound)	Erythritol (Compound-Compound) Tyrosine	CorrPos	0.642405	0.000948789	24.8576	FALSE	1	1
Erythritol (Compound-Compound) Sitosterol..beta.	(Compound-Compound)	Erythritol (Compound-Compound) Sitosterol..beta.	(Compound-Compound)	Erythritol (Compound-Compound) Sitosterol..beta.	CorrPos	0.432516	0.0392781	10.9771	FALSE	1	1
Erythritol (Compound-Compound) Phenylalanine.2TMS	(Compound-Compound)	Erythritol (Compound-Compound) Phenylalanine.2TMS	(Compound-Compound)	Erythritol (Compound-Compound) Phenylalanine.2TMS	CorrPos	0.456516	0.0285476	18.3065	FALSE	1	1
Glycerolgalactopyranoside.2 (Compound-Compound) Octadecanoic.acid	(Compound-Compound)	Glycerolgalactopyranoside.2 (Compound-Compound) Octadecanoic.acid	(Compound-Compound)	Glycerolgalactopyranoside.2 (Compound-Compound) Octadecanoic.acid	CorrPos	0.454266	0.0294411	180	FALSE	1	1
HTG.2 (Compound-Compound) Phenylalanine.2TMS	(Compound-Compound)	HTG.2 (Compound-Compound) Phenylalanine.2TMS	(Compound-Compound)	HTG.2 (Compound-Compound) Phenylalanine.2TMS	CorrPos	0.413384	0.0499166	57.5914	FALSE	1	1
HTG.2 (Compound-Compound) Rhamnose	(Compound-Compound)	HTG.2 (Compound-Compound) Rhamnose	(Compound-Compound)	HTG.2 (Compound-Compound) Rhamnose	CorrPos	0.637244	0.000350596	85.4581	FALSE	1	1
HTG.2 (Compound-Compound) Inositol.1.P	(Compound-Compound)	HTG.2 (Compound-Compound) Inositol.1.P	(Compound-Compound)	HTG.2 (Compound-Compound) Inositol.1.P	CorrPos	0.692494	8.85e-05	49.497	FALSE	1	1
HTG.2 (Compound-Compound) Sitosterol..beta.	(Compound-Compound)	HTG.2 (Compound-Compound) Sitosterol..beta.	(Compound-Compound)	HTG.2 (Compound-Compound) Sitosterol..beta.	CorrPos	0.542501	0.00346109	58.9665	FALSE	1	1
HTG.2 (Compound-Compound) Pentonic.acid.1	(Compound-Compound)	HTG.2 (Compound-Compound) Pentonic.acid.1	(Compound-Compound)	HTG.2 (Compound-Compound) Pentonic.acid.1	CorrPos	0.504027	0.00865498	21.9877	FALSE	1	1
Inositol.1.P (Compound-Compound) Tyrosine	(Compound-Compound)	Inositol.1.P (Compound-Compound) Tyrosine	(Compound-Compound)	Inositol.1.P (Compound-Compound) Tyrosine	CorrPos	0.67858	0.000138686	20.2501	FALSE	1	1
Inositol.1.P (Compound-Compound) Phenylalanine.2TMS	(Compound-Compound)	Inositol.1.P (Compound-Compound) Phenylalanine.2TMS	(Compound-Compound)	Inositol.1.P (Compound-Compound) Phenylalanine.2TMS	CorrPos	0.625987	0.0013976	7.93059	FALSE	1	1
Inositol.1.P (Compound-Compound) Sitosterol..beta.	(Compound-Compound)	Inositol.1.P (Compound-Compound) Sitosterol..beta.	(Compound-Compound)	Inositol.1.P (Compound-Compound) Sitosterol..beta.	CorrPos	0.570113	0.00190486	24.6224	FALSE	1	1
Inositol.1.P (Compound-Compound) Pentonic.acid.1	(Compound-Compound)	Inositol.1.P (Compound-Compound) Pentonic.acid.1	(Compound-Compound)	Inositol.1.P (Compound-Compound) Pentonic.acid.1	CorrPos	0.517963	0.00565023	29.0526	FALSE	1	1
Inositol.1.P (Compound-Compound) Methionine	(Compound-Compound)	Inositol.1.P (Compound-Compound) Methionine	(Compound-Compound)	Inositol.1.P (Compound-Compound) Methionine	CorrPos	0.652325	0.00074266	65.3128	FALSE	1	1
Pentonic.acid.1 (Compound-Compound) Sitosterol..beta.	(Compound-Compound)	Pentonic.acid.1 (Compound-Compound) Sitosterol..beta.	(Compound-Compound)	Pentonic.acid.1 (Compound-Compound) Sitosterol..beta.	CorrPos	0.74988	1.03e-05	10.31	FALSE	1	1
Pentonic.acid.1 (Compound-Compound) Ribitol	(Compound-Compound)	Pentonic.acid.1 (Compound-Compound) Ribitol	(Compound-Compound)	Pentonic.acid.1 (Compound-Compound) Ribitol	CorrPos	0.538518	0.00375696	20.2548	FALSE	1	1
Pentonic.acid.1 (Compound-Compound) Phenolic.1	(Compound-Compound)	Pentonic.acid.1 (Compound-Compound) Phenolic.1	(Compound-Compound)	Pentonic.acid.1 (Compound-Compound) Phenolic.1	CorrPos	0.680987	0.00012853	101.291	FALSE	1	1
Pentonic.acid.1 (Compound-Compound) Phytol..MP.BP.	(Compound-Compound)	Pentonic.acid.1 (Compound-Compound) Phytol..MP.BP.	(Compound-Compound)	Pentonic.acid.1 (Compound-Compound) Phytol..MP.BP.	CorrPos	0.450249	0.0184399	51.3404	FALSE	1	1
Phytol..MP.BP. (Compound-Compound) Ribose	(Compound-Compound)	Phytol..MP.BP. (Compound-Compound) Ribose	(Compound-Compound)	Phytol..MP.BP. (Compound-Compound) Ribose	CorrPos	0.774597	2.11e-06	128.435	FALSE	1	1
Phytol..MP.BP. (Compound-Compound) Ribitol	(Compound-Compound)	Phytol..MP.BP. (Compound-Compound) Ribitol	(Compound-Compound)	Phytol..MP.BP. (Compound-Compound) Ribitol	CorrPos	0.918588	6.35e-10	123.806	FALSE	1	10
Phytol..MP.BP. (Compound-Compound) Sucrose	(Compound-Compound)	Phytol..MP.BP. (Compound-Compound) Sucrose	(Compound-Compound)	Phytol..MP.BP. (Compound-Compound) Sucrose	CorrPos	0.840579	5.16e-07	37.6624	FALSE	1	6
Putrescine (Compound-Compound) Ribitol	(Compound-Compound)	Putrescine (Compound-Compound) Ribitol	(Compound-Compound)	Putrescine (Compound-Compound) Ribitol	CorrPos	0.537273	0.00819956	113.526	FALSE	1	1
Putrescine (Compound-Compound) trans.Aconitic.acid	(Compound-Compound)	Putrescine (Compound-Compound) trans.Aconitic.acid	(Compound-Compound)	Putrescine (Compound-Compound) trans.Aconitic.acid	CorrPos	0.493452	0.00890743	96.5686	FALSE	1	1
Putrescine (Compound-Compound) Rhamnose	(Compound-Compound)	Putrescine (Compound-Compound) Rhamnose	(Compound-Compound)	Putrescine (Compound-Compound) Rhamnose	CorrPos	0.581872	0.00358387	16.8237	FALSE	1	1
Ribitol (Compound-Compound) Ribose	(Compound-Compound)	Ribitol (Compound-Compound) Ribose	(Compound-Compound)	Ribitol (Compound-Compound) Ribose	CorrPos	0.835574	1.08e-07	75.1551	FALSE	1	6
Ribitol (Compound-Compound) Tyrosine	(Compound-Compound)	Ribitol (Compound-Compound) Tyrosine	(Compound-Compound)	Ribitol (Compound-Compound) Tyrosine	CorrPos	0.869022	7.47e-08	76.3494	FALSE	1	6
Ribose (Compound-Compound) Tyrosine	(Compound-Compound)	Ribose (Compound-Compound) Tyrosine	(Compound-Compound)	Ribose (Compound-Compound) Tyrosine	CorrPos	0.866951	4.95e-09	17.5942	FALSE	1	8
Ribose (Compound-Compound) Sitosterol..beta.	(Compound-Compound)	Ribose (Compound-Compound) Sitosterol..beta.	(Compound-Compound)	Ribose (Compound-Compound) Sitosterol..beta.	CorrPos	0.76902	1.8e-05	29.8483	FALSE	1	1
Succinic.acid (Compound-Compound) Threonolactone	(Compound-Compound)	Succinic.acid (Compound-Compound) Threonolactone	(Compound-Compound)	Succinic.acid (Compound-Compound) Threonolactone	CorrPos	0.680327	0.000131247	4	FALSE	1	1
Succinic.acid (Compound-Compound) Threonic.acid	(Compound-Compound)	Succinic.acid (Compound-Compound) Threonic.acid	(Compound-Compound)	Succinic.acid (Compound-Compound) Threonic.acid	CorrPos	0.587884	0.00317678	4	FALSE	1	1
Threonic.acid (Compound-Compound) Threose	(Compound-Compound)	Threonic.acid (Compound-Compound) Threose	(Compound-Compound)	Threonic.acid (Compound-Compound) Threose	CorrPos	0.855087	2.02e-07	3	FALSE	1	6
Threonolactone (Compound-Compound) Threonic.acid	(Compound-Compound)	Threonolactone (Compound-Compound) Threonic.acid	(Compound-Compound)	Threonolactone (Compound-Compound) Threonic.acid	CorrPos	0.9163	5.06e-11	2	FALSE	1	10
Threonolactone (Compound-Compound) Threose	(Compound-Compound)	Threonolactone (Compound-Compound) Threose	(Compound-Compound)	Threonolactone (Compound-Compound) Threose	CorrPos	0.519913	0.0109939	3	FALSE	1	1
Tyrosine (Compound-Compound) Tm.mean.12h	(Compound-Compound)	Tyrosine (Compound-Compound) Tm.mean.12h	(Compound-Compound)	Tyrosine (Compound-Compound) Tm.mean.12h	CorrNeg	-0.727261	8.43e-05	194.556	FALSE	-1	8
X2.HG (Compound-Compound) Uracil	(Compound-Compound)	X2.HG (Compound-Compound) Uracil	(Compound-Compound)	X2.HG (Compound-Compound) Uracil	CorrPos	0.463075	0.0260651	180	FALSE	1	1
X2.HG (Compound-Compound) Asparagine.3TMS	(Compound-Compound)	X2.HG (Compound-Compound) Asparagine.3TMS	(Compound-Compound)	X2.HG (Compound-Compound) Asparagine.3TMS	CorrPos	0.439471	0.0358864	180	FALSE	1	1
X2.HG (Compound-Compound) X3.HMG	(Compound-Compound)	X2.HG (Compound-Compound) X3.HMG	(Compound-Compound)	X2.HG (Compound-Compound) X3.HMG	CorrPos	0.696018	7.86e-05	31.7099	FALSE	1	1
X2.HG (Compound-Compound) Phenylalanine.1TMS	(Compound-Compound)	X2.HG (Compound-Compound) Phenylalanine.1TMS	(Compound-Compound)	X2.HG (Compound-Compound) Phenylalanine.1TMS	CorrPos	0.538905	0.00372729	518.853	FALSE	1	1
X2.IPM (Compound-Compound) Phenylalanine.1TMS	(Compound-Compound)	X2.IPM (Compound-Compound) Phenylalanine.1TMS	(Compound-Compound)	X2.IPM (Compound-Compound) Phenylalanine.1TMS	CorrPos	0.68508	0.000112756	49.859	FALSE	1	1
alpha.Tocopherol (Compound-Compound) Quinic.acid	(Compound-Compound)	alpha.Tocopherol (Compound-Compound) Quinic.acid	(Compound-Compound)	alpha.Tocopherol (Compound-Compound) Quinic.acid	CorrNeg	-0.579557	0.00375192	539.116	FALSE	-1	1
alpha.Tocopherol (Compound-Compound) Tm.mean.12h	(Compound-Compound)	alpha.Tocopherol (Compound-Compound) Tm.mean.12h	(Compound-Compound)	alpha.Tocopherol (Compound-Compound) Tm.mean.12h	CorrNeg	-0.717229	3.73e-05	138.818	FALSE	-1	10
alpha.Tocopherol (Compound-Compound) Tm.mean.24h	(Compound-Compound)	alpha.Tocopherol (Compound-Compound) Tm.mean.24h	(Compound-Compound)	alpha.Tocopherol (Compound-Compound) Tm.mean.24h	CorrNeg	-0.697029	7.6e-05	134.694	FALSE	-1	10
alpha.Tocopherol (Compound-Compound) Inositol.1.P	(Compound-Compound)	alpha.Tocopherol (Compound-Compound) Inositol.1.P	(Compound-Compound)	alpha.Tocopherol (Compound-Compound) Inositol.1.P	CorrPos	0.439127	0.0248071	25.2247	FALSE	1	1
alpha.Tocopherol (Compound-Compound) Erythritol	(Compound-Compound)	alpha.Tocopherol (Compound-Compound) Erythritol	(Compound-Compound)	alpha.Tocopherol (Compound-Compound) Erythritol	CorrPos	0.723907	9.43e-05	52.2773	FALSE	1	1
alpha.Tocopherol (Compound-Compound) Sitosterol..beta.	(Compound-Compound)	alpha.Tocopherol (Compound-Compound) Sitosterol..beta.	(Compound-Compound)	alpha.Tocopherol (Compound-Compound) Sitosterol..beta.	CorrPos	0.548684	0.0067054	172.146	FALSE	1	1
alpha.Tocopherol (Compound-Compound) Pentonic.acid.1	(Compound-Compound)	alpha.Tocopherol (Compound-Compound) Pentonic.acid.1	(Compound-Compound)	alpha.Tocopherol (Compound-Compound) Pentonic.acid.1	CorrPos	0.59467	0.00135553	112.048	FALSE	1	1
alpha.Tocopherol (Compound-Compound) Galactitol	(Compound-Compound)	alpha.Tocopherol (Compound-Compound) Galactitol	(Compound-Compound)	alpha.Tocopherol (Compound-Compound) Galactitol	CorrPos	0.54659	0.00317817	61.3585	FALSE	1	1
alpha.Tocopherol (Compound-Compound) Diketogulonic.acid	(Compound-Compound)	alpha.Tocopherol (Compound-Compound) Diketogulonic.acid	(Compound-Compound)	alpha.Tocopherol (Compound-Compound) Diketogulonic.acid	CorrPos	0.482605	0.0125227	150.49	FALSE	1	1
alpha.Tocopherol (Compound-Compound) Ribitol	(Compound-Compound)	alpha.Tocopherol (Compound-Compound) Ribitol	(Compound-Compound)	alpha.Tocopherol (Compound-Compound) Ribitol	CorrPos	0.513151	0.0061946	137.369	FALSE	1	1
alpha.Tocopherol (Compound-Compound) Tyrosine	(Compound-Compound)	alpha.Tocopherol (Compound-Compound) Tyrosine	(Compound-Compound)	alpha.Tocopherol (Compound-Compound) Tyrosine	CorrPos	0.573182	0.00220724	72.2341	FALSE	1	1
alpha.Tocopherol (Compound-Compound) HTG.2	(Compound-Compound)	alpha.Tocopherol (Compound-Compound) HTG.2	(Compound-Compound)	alpha.Tocopherol (Compound-Compound) HTG.2	CorrPos	0.703019	0.000183015	147.99	FALSE	1	1
alpha.Tocopherol (Compound-Compound) Glucopyranose..D.	(Compound-Compound)	alpha.Tocopherol (Compound-Compound) Glucopyranose..D.	(Compound-Compound)	alpha.Tocopherol (Compound-Compound) Glucopyranose..D.	CorrPos	0.485521	0.0188459	95.8525	FALSE	1	1
alpha.Tocopherol (Compound-Compound) Phenylalanine.2TMS	(Compound-Compound)	alpha.Tocopherol (Compound-Compound) Phenylalanine.2TMS	(Compound-Compound)	alpha.Tocopherol (Compound-Compound) Phenylalanine.2TMS	CorrPos	0.75241	3.45e-05	28.709	FALSE	1	1
Fumaric.acid (Compound-Compound) Phytol..MP.BP.	(Compound-Compound)	Fumaric.acid (Compound-Compound) Phytol..MP.BP.	(Compound-Compound)	Fumaric.acid (Compound-Compound) Phytol..MP.BP.	CorrPos	0.483997	0.010527	154.193	FALSE	1	1
Fumaric.acid (Compound-Compound) Pipecolic.acid	(Compound-Compound)	Fumaric.acid (Compound-Compound) Pipecolic.acid	(Compound-Compound)	Fumaric.acid (Compound-Compound) Pipecolic.acid	CorrPos	0.450477	0.0183733	51.7029	FALSE	1	1
Fumaric.acid (Compound-Compound) Sucrose	(Compound-Compound)	Fumaric.acid (Compound-Compound) Sucrose	(Compound-Compound)	Fumaric.acid (Compound-Compound) Sucrose	CorrPos	0.593937	0.00137904	30.9841	FALSE	1	1
Fumaric.acid (Compound-Compound) Serine..O.acetyl.	(Compound-Compound)	Fumaric.acid (Compound-Compound) Serine..O.acetyl.	(Compound-Compound)	Fumaric.acid (Compound-Compound) Serine..O.acetyl.	CorrPos	0.421852	0.0318263	31.5498	FALSE	1	1
Methionine (Compound-Compound) Tm.mean.12h	(Compound-Compound)	Methionine (Compound-Compound) Tm.mean.12h	(Compound-Compound)	Methionine (Compound-Compound) Tm.mean.12h	CorrNeg	-0.708121	0.000156469	21.885	FALSE	-1	8
Methionine (Compound-Compound) Tm.mean.24h	(Compound-Compound)	Methionine (Compound-Compound) Tm.mean.24h	(Compound-Compound)	Methionine (Compound-Compound) Tm.mean.24h	CorrNeg	-0.446295	0.0222898	37.2545	FALSE	-1	1
Methionine (Compound-Compound) Ribose	(Compound-Compound)	Methionine (Compound-Compound) Ribose	(Compound-Compound)	Methionine (Compound-Compound) Ribose	CorrPos	0.745182	4.51e-05	185.463	FALSE	1	1
Methionine (Compound-Compound) Raffinose	(Compound-Compound)	Methionine (Compound-Compound) Raffinose	(Compound-Compound)	Methionine (Compound-Compound) Raffinose	CorrPos	0.494423	0.0102429	468.068	FALSE	1	1
Methionine (Compound-Compound) Orotic.acid	(Compound-Compound)	Methionine (Compound-Compound) Orotic.acid	(Compound-Compound)	Methionine (Compound-Compound) Orotic.acid	CorrPos	0.486138	0.0118009	133.829	FALSE	1	1
Methionine (Compound-Compound) Tyrosine	(Compound-Compound)	Methionine (Compound-Compound) Tyrosine	(Compound-Compound)	Methionine (Compound-Compound) Tyrosine	CorrPos	0.685061	0.000310041	56.0807	FALSE	1	1
Methionine (Compound-Compound) Ribitol	(Compound-Compound)	Methionine (Compound-Compound) Ribitol	(Compound-Compound)	Methionine (Compound-Compound) Ribitol	CorrPos	0.673026	0.000432749	373.632	FALSE	1	1
Methionine (Compound-Compound) Phenylalanine.2TMS	(Compound-Compound)	Methionine (Compound-Compound) Phenylalanine.2TMS	(Compound-Compound)	Methionine (Compound-Compound) Phenylalanine.2TMS	CorrPos	0.697697	7.43e-05	61.1253	FALSE	1	1
Phenylalanine.2TMS (Compound-Compound) Tyrosine	(Compound-Compound)	Phenylalanine.2TMS (Compound-Compound) Tyrosine	(Compound-Compound)	Phenylalanine.2TMS (Compound-Compound) Tyrosine	CorrPos	0.534641	0.00489517	30.0353	FALSE	1	1
Phenylalanine.2TMS (Compound-Compound) Tyramine	(Compound-Compound)	Phenylalanine.2TMS (Compound-Compound) Tyramine	(Compound-Compound)	Phenylalanine.2TMS (Compound-Compound) Tyramine	CorrPos	0.565516	0.00260596	31.2394	FALSE	1	1
tZOG (Compound-Compound) tZROG	(Compound-Compound)	tZOG (Compound-Compound) tZROG	(Compound-Compound)	tZOG (Compound-Compound) tZROG	CorrPos	0.890204	5.75e-09	2.5	FALSE	1	8
tZOG (Compound-Compound) cZOG	(Compound-Compound)	tZOG (Compound-Compound) cZOG	(Compound-Compound)	tZOG (Compound-Compound) cZOG	CorrPos	0.905827	1.15e-09	3.16667	FALSE	1	10
tZOG (Compound-Compound) iP9G	(Compound-Compound)	tZOG (Compound-Compound) iP9G	(Compound-Compound)	tZOG (Compound-Compound) iP9G	CorrPos	0.567296	0.00202933	3.16667	FALSE	1	1
tZOG (Compound-Compound) DHZROG	(Compound-Compound)	tZOG (Compound-Compound) DHZROG	(Compound-Compound)	tZOG (Compound-Compound) DHZROG	CorrPos	0.744202	8.58e-06	3.83333	FALSE	1	1
Sucrose (Compound-Compound) Tyramine	(Compound-Compound)	Sucrose (Compound-Compound) Tyramine	(Compound-Compound)	Sucrose (Compound-Compound) Tyramine	CorrPos	0.447878	0.0321001	48.8016	FALSE	1	1
cZROG (Compound-Compound) DHZROG	(Compound-Compound)	cZROG (Compound-Compound) DHZROG	(Compound-Compound)	cZROG (Compound-Compound) DHZROG	CorrPos	0.917915	2.68e-10	3.83333	FALSE	1	8
cZROG (Compound-Compound) iP9G	(Compound-Compound)	cZROG (Compound-Compound) iP9G	(Compound-Compound)	cZROG (Compound-Compound) iP9G	CorrPos	0.515429	0.00994457	3.16667	FALSE	1	1
Erythrose (Compound-Compound) Threose	(Compound-Compound)	Erythrose (Compound-Compound) Threose	(Compound-Compound)	Erythrose (Compound-Compound) Threose	CorrPos	0.595202	0.00273454	2	FALSE	1	1
Erythrose (Compound-Compound) Threonic.acid	(Compound-Compound)	Erythrose (Compound-Compound) Threonic.acid	(Compound-Compound)	Erythrose (Compound-Compound) Threonic.acid	CorrPos	0.933916	7.61e-11	3	FALSE	1	10
Erythrose (Compound-Compound) Threonolactone	(Compound-Compound)	Erythrose (Compound-Compound) Threonolactone	(Compound-Compound)	Erythrose (Compound-Compound) Threonolactone	CorrPos	0.559048	0.00555163	3	FALSE	1	1
Galactitol (Compound-Compound) Tm.mean.12h	(Compound-Compound)	Galactitol (Compound-Compound) Tm.mean.12h	(Compound-Compound)	Galactitol (Compound-Compound) Tm.mean.12h	CorrNeg	-0.433847	0.023763	319.177	FALSE	-1	1
Galactitol (Compound-Compound) Quinic.acid.der.4..caffeoyl..	(Compound-Compound)	Galactitol (Compound-Compound) Quinic.acid.der.4..caffeoyl..	(Compound-Compound)	Galactitol (Compound-Compound) Quinic.acid.der.4..caffeoyl..	CorrPos	0.460295	0.027095	180	FALSE	1	1
Galactitol (Compound-Compound) HTG.2	(Compound-Compound)	Galactitol (Compound-Compound) HTG.2	(Compound-Compound)	Galactitol (Compound-Compound) HTG.2	CorrPos	0.778009	1.78e-06	61.3081	FALSE	1	1
Galactitol (Compound-Compound) Ribitol	(Compound-Compound)	Galactitol (Compound-Compound) Ribitol	(Compound-Compound)	Galactitol (Compound-Compound) Ribitol	CorrPos	0.604203	0.00107989	61.4762	FALSE	1	1
Galactitol (Compound-Compound) Lysine.4TMS	(Compound-Compound)	Galactitol (Compound-Compound) Lysine.4TMS	(Compound-Compound)	Galactitol (Compound-Compound) Lysine.4TMS	CorrPos	0.423912	0.0309143	33.2537	FALSE	1	1
Galactitol (Compound-Compound) Glucopyranose..D.	(Compound-Compound)	Galactitol (Compound-Compound) Glucopyranose..D.	(Compound-Compound)	Galactitol (Compound-Compound) Glucopyranose..D.	CorrPos	0.636001	0.000363057	84.1475	FALSE	1	1
Galactitol (Compound-Compound) Tyramine	(Compound-Compound)	Galactitol (Compound-Compound) Tyramine	(Compound-Compound)	Galactitol (Compound-Compound) Tyramine	CorrPos	0.427646	0.0293138	63.3444	FALSE	1	1
Galactitol (Compound-Compound) Pentonic.acid.1	(Compound-Compound)	Galactitol (Compound-Compound) Pentonic.acid.1	(Compound-Compound)	Galactitol (Compound-Compound) Pentonic.acid.1	CorrPos	0.628119	0.000451498	64.8795	FALSE	1	1
Galactitol (Compound-Compound) Inositol.1.P	(Compound-Compound)	Galactitol (Compound-Compound) Inositol.1.P	(Compound-Compound)	Galactitol (Compound-Compound) Inositol.1.P	CorrPos	0.480219	0.0112395	34.5043	FALSE	1	1
Galactitol (Compound-Compound) Heptulose.1	(Compound-Compound)	Galactitol (Compound-Compound) Heptulose.1	(Compound-Compound)	Galactitol (Compound-Compound) Heptulose.1	CorrPos	0.673628	0.000425752	314.964	FALSE	1	1
Galactose..MP.BP. (Compound-Compound) Glucose..MP.BP.	(Compound-Compound)	Galactose..MP.BP. (Compound-Compound) Glucose..MP.BP.	(Compound-Compound)	Galactose..MP.BP. (Compound-Compound) Glucose..MP.BP.	CorrPos	0.59275	0.00141785	3	FALSE	1	1
Galactose..MP.BP. (Compound-Compound) Xylose	(Compound-Compound)	Galactose..MP.BP. (Compound-Compound) Xylose	(Compound-Compound)	Galactose..MP.BP. (Compound-Compound) Xylose	CorrPos	0.490215	0.00943658	3.5	FALSE	1	1
Galactose..MP.BP. (Compound-Compound) Threitol	(Compound-Compound)	Galactose..MP.BP. (Compound-Compound) Threitol	(Compound-Compound)	Galactose..MP.BP. (Compound-Compound) Threitol	CorrPos	0.541573	0.00427089	2.5	FALSE	1	1
IAA.Asp (Compound-Compound) Tm.max.12h	(Compound-Compound)	IAA.Asp (Compound-Compound) Tm.max.12h	(Compound-Compound)	IAA.Asp (Compound-Compound) Tm.max.12h	CorrNeg	-0.521664	0.00525965	2.95238	FALSE	-1	1
IAA.Asp (Compound-Compound) Tm.Sampling	(Compound-Compound)	IAA.Asp (Compound-Compound) Tm.Sampling	(Compound-Compound)	IAA.Asp (Compound-Compound) Tm.Sampling	CorrNeg	-0.529757	0.00448454	4.95238	FALSE	-1	1
Isoleucine (Compound-Compound) Quinic.acid	(Compound-Compound)	Isoleucine (Compound-Compound) Quinic.acid	(Compound-Compound)	Isoleucine (Compound-Compound) Quinic.acid	CorrNeg	-0.558588	0.00301772	292.259	FALSE	-1	4
Isoleucine (Compound-Compound) Valine	(Compound-Compound)	Isoleucine (Compound-Compound) Valine	(Compound-Compound)	Isoleucine (Compound-Compound) Valine	CorrPos	0.877653	3.8e-08	356	FALSE	1	8
Isoleucine (Compound-Compound) Raffinose	(Compound-Compound)	Isoleucine (Compound-Compound) Raffinose	(Compound-Compound)	Isoleucine (Compound-Compound) Raffinose	CorrPos	0.649382	0.000799353	320.884	FALSE	1	1
Leucine (Compound-Compound) Valine	(Compound-Compound)	Leucine (Compound-Compound) Valine	(Compound-Compound)	Leucine (Compound-Compound) Valine	CorrPos	0.961639	5.51e-15	180	FALSE	1	10
Lysine.4TMS (Compound-Compound) Tm.mean.12h	(Compound-Compound)	Lysine.4TMS (Compound-Compound) Tm.mean.12h	(Compound-Compound)	Lysine.4TMS (Compound-Compound) Tm.mean.12h	CorrNeg	-0.853218	2.3e-07	41.9943	FALSE	-1	10
Lysine.4TMS (Compound-Compound) Tm.mean.24h	(Compound-Compound)	Lysine.4TMS (Compound-Compound) Tm.mean.24h	(Compound-Compound)	Lysine.4TMS (Compound-Compound) Tm.mean.24h	CorrNeg	-0.632716	0.00052327	53.282	FALSE	-1	8
Lysine.4TMS (Compound-Compound) Tyramine	(Compound-Compound)	Lysine.4TMS (Compound-Compound) Tyramine	(Compound-Compound)	Lysine.4TMS (Compound-Compound) Tyramine	CorrPos	0.931828	1.67e-12	47.3484	FALSE	1	10
Lysine.4TMS (Compound-Compound) Methionine	(Compound-Compound)	Lysine.4TMS (Compound-Compound) Methionine	(Compound-Compound)	Lysine.4TMS (Compound-Compound) Methionine	CorrPos	0.759951	6.68e-06	20.5633	FALSE	1	1
Lysine.4TMS (Compound-Compound) Ribose	(Compound-Compound)	Lysine.4TMS (Compound-Compound) Ribose	(Compound-Compound)	Lysine.4TMS (Compound-Compound) Ribose	CorrPos	0.597501	0.00260686	73.1877	FALSE	1	1
Lysine.4TMS (Compound-Compound) Ribitol	(Compound-Compound)	Lysine.4TMS (Compound-Compound) Ribitol	(Compound-Compound)	Lysine.4TMS (Compound-Compound) Ribitol	CorrPos	0.618505	0.000584434	67.3583	FALSE	1	1
Lysine.4TMS (Compound-Compound) Phenylalanine.2TMS	(Compound-Compound)	Lysine.4TMS (Compound-Compound) Phenylalanine.2TMS	(Compound-Compound)	Lysine.4TMS (Compound-Compound) Phenylalanine.2TMS	CorrPos	0.568766	0.00243001	13.9198	FALSE	1	1
Mannitol (Compound-Compound) Tm.max.24h	(Compound-Compound)	Mannitol (Compound-Compound) Tm.max.24h	(Compound-Compound)	Mannitol (Compound-Compound) Tm.max.24h	CorrNeg	-0.703795	0.000178741	192.739	FALSE	-1	8
Mannitol (Compound-Compound) Deoxysugar.1	(Compound-Compound)	Mannitol (Compound-Compound) Deoxysugar.1	(Compound-Compound)	Mannitol (Compound-Compound) Deoxysugar.1	CorrPos	0.648232	0.000822485	180	FALSE	1	1
Mannitol (Compound-Compound) Raffinose	(Compound-Compound)	Mannitol (Compound-Compound) Raffinose	(Compound-Compound)	Mannitol (Compound-Compound) Raffinose	CorrPos	0.708626	3.52e-05	192.139	FALSE	1	1
Mannitol (Compound-Compound) Ribose	(Compound-Compound)	Mannitol (Compound-Compound) Ribose	(Compound-Compound)	Mannitol (Compound-Compound) Ribose	CorrPos	0.427651	0.0417964	439.042	FALSE	1	1
Mannitol (Compound-Compound) Orotic.acid	(Compound-Compound)	Mannitol (Compound-Compound) Orotic.acid	(Compound-Compound)	Mannitol (Compound-Compound) Orotic.acid	CorrPos	0.584642	0.00339119	36.0341	FALSE	1	1
Mannitol (Compound-Compound) Tyrosine	(Compound-Compound)	Mannitol (Compound-Compound) Tyrosine	(Compound-Compound)	Mannitol (Compound-Compound) Tyrosine	CorrPos	0.542641	0.00746552	188.314	FALSE	1	1
Orotic.acid (Compound-Compound) Tm.max.12h	(Compound-Compound)	Orotic.acid (Compound-Compound) Tm.max.12h	(Compound-Compound)	Orotic.acid (Compound-Compound) Tm.max.12h	CorrNeg	-0.78848	7.86e-06	103.154	FALSE	-1	10
Orotic.acid (Compound-Compound) Tm.max.24h	(Compound-Compound)	Orotic.acid (Compound-Compound) Tm.max.24h	(Compound-Compound)	Orotic.acid (Compound-Compound) Tm.max.24h	CorrNeg	-0.531913	0.00429523	70.8074	FALSE	-1	1
Orotic.acid (Compound-Compound) Tm.mean.12h	(Compound-Compound)	Orotic.acid (Compound-Compound) Tm.mean.12h	(Compound-Compound)	Orotic.acid (Compound-Compound) Tm.mean.12h	CorrNeg	-0.531324	0.00908179	101.403	FALSE	-1	1
Orotic.acid (Compound-Compound) Tm.Sampling	(Compound-Compound)	Orotic.acid (Compound-Compound) Tm.Sampling	(Compound-Compound)	Orotic.acid (Compound-Compound) Tm.Sampling	CorrNeg	-0.833088	8.06e-07	98.048	FALSE	-1	10
Orotic.acid (Compound-Compound) Raffinose	(Compound-Compound)	Orotic.acid (Compound-Compound) Raffinose	(Compound-Compound)	Orotic.acid (Compound-Compound) Raffinose	CorrPos	0.884241	2.19e-08	66.5707	FALSE	1	8
Orotic.acid (Compound-Compound) IAA.Asp	(Compound-Compound)	Orotic.acid (Compound-Compound) IAA.Asp	(Compound-Compound)	Orotic.acid (Compound-Compound) IAA.Asp	CorrPos	0.568955	0.00460864	101.63	FALSE	1	1
Quinic.acid (Compound-Compound) Tagatose	(Compound-Compound)	Quinic.acid (Compound-Compound) Tagatose	(Compound-Compound)	Quinic.acid (Compound-Compound) Tagatose	CorrPos	0.842479	6.73e-08	180	FALSE	1	6
tZ (Compound-Compound) iP	(Compound-Compound)	tZ (Compound-Compound) iP	(Compound-Compound)	tZ (Compound-Compound) iP	CorrPos	0.811484	1.5e-06	178	FALSE	1	1
tZ (Compound-Compound) tZR	(Compound-Compound)	tZ (Compound-Compound) tZR	(Compound-Compound)	tZ (Compound-Compound) tZR	CorrPos	0.794256	7.58e-07	2	FALSE	1	1
Fructose..MP.BP. (Compound-Compound) Glucose..MP.BP.	(Compound-Compound)	Fructose..MP.BP. (Compound-Compound) Glucose..MP.BP.	(Compound-Compound)	Fructose..MP.BP. (Compound-Compound) Glucose..MP.BP.	CorrPos	0.989402	1.26e-21	2	FALSE	1	10
Fructose..MP.BP. (Compound-Compound) Galactose..MP.BP.	(Compound-Compound)	Fructose..MP.BP. (Compound-Compound) Galactose..MP.BP.	(Compound-Compound)	Fructose..MP.BP. (Compound-Compound) Galactose..MP.BP.	CorrPos	0.745878	1.22e-05	3	FALSE	1	1
Fructose..MP.BP. (Compound-Compound) Heptulose.2	(Compound-Compound)	Fructose..MP.BP. (Compound-Compound) Heptulose.2	(Compound-Compound)	Fructose..MP.BP. (Compound-Compound) Heptulose.2	CorrPos	0.546295	0.00388542	3.16667	FALSE	1	1
Fructose..MP.BP. (Compound-Compound) Xylose	(Compound-Compound)	Fructose..MP.BP. (Compound-Compound) Xylose	(Compound-Compound)	Fructose..MP.BP. (Compound-Compound) Xylose	CorrPos	0.472021	0.0229609	2.5	FALSE	1	1
Fructose..MP.BP. (Compound-Compound) Threitol	(Compound-Compound)	Fructose..MP.BP. (Compound-Compound) Threitol	(Compound-Compound)	Fructose..MP.BP. (Compound-Compound) Threitol	CorrPos	0.649602	0.000329119	3.83333	FALSE	1	1
Fructose..MP.BP. (Compound-Compound) Lysine.3TMS	(Compound-Compound)	Fructose..MP.BP. (Compound-Compound) Lysine.3TMS	(Compound-Compound)	Fructose..MP.BP. (Compound-Compound) Lysine.3TMS	CorrPos	0.953493	2.07e-12	3.16667	FALSE	1	10
Glucose..MP.BP. (Compound-Compound) Heptulose.2	(Compound-Compound)	Glucose..MP.BP. (Compound-Compound) Heptulose.2	(Compound-Compound)	Glucose..MP.BP. (Compound-Compound) Heptulose.2	CorrPos	0.748956	6.98e-06	3.16667	FALSE	1	1
Glucose..MP.BP. (Compound-Compound) Xylose	(Compound-Compound)	Glucose..MP.BP. (Compound-Compound) Xylose	(Compound-Compound)	Glucose..MP.BP. (Compound-Compound) Xylose	CorrPos	0.820155	2.92e-07	2.5	FALSE	1	2
Glucose..MP.BP. (Compound-Compound) Threitol	(Compound-Compound)	Glucose..MP.BP. (Compound-Compound) Threitol	(Compound-Compound)	Glucose..MP.BP. (Compound-Compound) Threitol	CorrPos	0.629083	0.000576124	3.83333	FALSE	1	1
Glucose..MP.BP. (Compound-Compound) Lysine.3TMS	(Compound-Compound)	Glucose..MP.BP. (Compound-Compound) Lysine.3TMS	(Compound-Compound)	Glucose..MP.BP. (Compound-Compound) Lysine.3TMS	CorrPos	0.659477	0.000619062	3.16667	FALSE	1	1
Tremulacin (Compound-Compound) Tremuloidin	(Compound-Compound)	Tremulacin (Compound-Compound) Tremuloidin	(Compound-Compound)	Tremulacin (Compound-Compound) Tremuloidin	CorrPos	0.468903	0.0240073	6	FALSE	1	1
Salicin (Compound-Compound) Tremuloidin	(Compound-Compound)	Salicin (Compound-Compound) Tremuloidin	(Compound-Compound)	Salicin (Compound-Compound) Tremuloidin	CorrPos	0.692405	0.00025103	8	FALSE	1	1
Benzoic.acid..2.3.dihydroxy. (Compound-Compound) Ribitol	(Compound-Compound)	Benzoic.acid..2.3.dihydroxy. (Compound-Compound) Ribitol	(Compound-Compound)	Benzoic.acid..2.3.dihydroxy. (Compound-Compound) Ribitol	CorrPos	0.856674	2.34e-08	39.1841	FALSE	1	6
Benzoic.acid..2.3.dihydroxy. (Compound-Compound) Caffeic.acid	(Compound-Compound)	Benzoic.acid..2.3.dihydroxy. (Compound-Compound) Caffeic.acid	(Compound-Compound)	Benzoic.acid..2.3.dihydroxy. (Compound-Compound) Caffeic.acid	CorrPos	0.712354	0.000137053	28.0522	FALSE	1	1
Benzoic.acid..2.3.dihydroxy. (Compound-Compound) Ribose	(Compound-Compound)	Benzoic.acid..2.3.dihydroxy. (Compound-Compound) Ribose	(Compound-Compound)	Benzoic.acid..2.3.dihydroxy. (Compound-Compound) Ribose	CorrPos	0.598496	0.0012384	83.9546	FALSE	1	1
Benzoic.acid..2.3.dihydroxy. (Compound-Compound) Phenolic.1	(Compound-Compound)	Benzoic.acid..2.3.dihydroxy. (Compound-Compound) Phenolic.1	(Compound-Compound)	Benzoic.acid..2.3.dihydroxy. (Compound-Compound) Phenolic.1	CorrPos	0.764882	2.13e-05	103.014	FALSE	1	1
Benzoic.acid..2.3.dihydroxy. (Compound-Compound) Hexadecanoic.acid	(Compound-Compound)	Benzoic.acid..2.3.dihydroxy. (Compound-Compound) Hexadecanoic.acid	(Compound-Compound)	Benzoic.acid..2.3.dihydroxy. (Compound-Compound) Hexadecanoic.acid	CorrPos	0.754374	3.21e-05	45.6815	FALSE	1	1
Benzoic.acid..2.3.dihydroxy. (Compound-Compound) HTG.2	(Compound-Compound)	Benzoic.acid..2.3.dihydroxy. (Compound-Compound) HTG.2	(Compound-Compound)	Benzoic.acid..2.3.dihydroxy. (Compound-Compound) HTG.2	CorrPos	0.775008	1.41e-05	46.6229	FALSE	1	1
Benzoic.acid..2.3.dihydroxy. (Compound-Compound) Tyramine	(Compound-Compound)	Benzoic.acid..2.3.dihydroxy. (Compound-Compound) Tyramine	(Compound-Compound)	Benzoic.acid..2.3.dihydroxy. (Compound-Compound) Tyramine	CorrPos	0.632271	0.00120813	35.8232	FALSE	1	1
Benzoic.acid..2.3.dihydroxy. (Compound-Compound) Galactitol	(Compound-Compound)	Benzoic.acid..2.3.dihydroxy. (Compound-Compound) Galactitol	(Compound-Compound)	Benzoic.acid..2.3.dihydroxy. (Compound-Compound) Galactitol	CorrPos	0.570713	0.00445621	123.244	FALSE	1	1
Benzoic.acid..2.3.dihydroxy. (Compound-Compound) Inositol..myo.	(Compound-Compound)	Benzoic.acid..2.3.dihydroxy. (Compound-Compound) Inositol..myo.	(Compound-Compound)	Benzoic.acid..2.3.dihydroxy. (Compound-Compound) Inositol..myo.	CorrPos	0.441802	0.0348031	27.8876	FALSE	1	1
Benzoic.acid..2.3.dihydroxy. (Compound-Compound) Inositol.1.P	(Compound-Compound)	Benzoic.acid..2.3.dihydroxy. (Compound-Compound) Inositol.1.P	(Compound-Compound)	Benzoic.acid..2.3.dihydroxy. (Compound-Compound) Inositol.1.P	CorrPos	0.489076	0.0112275	44.3816	FALSE	1	1
Benzoic.acid..2.3.dihydroxy. (Compound-Compound) Phenylalanine.2TMS	(Compound-Compound)	Benzoic.acid..2.3.dihydroxy. (Compound-Compound) Phenylalanine.2TMS	(Compound-Compound)	Benzoic.acid..2.3.dihydroxy. (Compound-Compound) Phenylalanine.2TMS	CorrPos	0.505335	0.0139061	57.539	FALSE	1	1
Benzoic.acid..2.3.dihydroxy. (Compound-Compound) N.acetyl.Glutamic.acid.2TMS	(Compound-Compound)	Benzoic.acid..2.3.dihydroxy. (Compound-Compound) N.acetyl.Glutamic.acid.2TMS	(Compound-Compound)	Benzoic.acid..2.3.dihydroxy. (Compound-Compound) N.acetyl.Glutamic.acid.2TMS	CorrPos	0.808334	3.07e-06	62.7291	FALSE	1	1
Benzoic.acid..2.3.dihydroxy. (Compound-Compound) Histidine	(Compound-Compound)	Benzoic.acid..2.3.dihydroxy. (Compound-Compound) Histidine	(Compound-Compound)	Benzoic.acid..2.3.dihydroxy. (Compound-Compound) Histidine	CorrPos	0.514754	0.00712979	179.962	FALSE	1	1
Benzoic.acid..2.3.dihydroxy. (Compound-Compound) Sitosterol..beta.	(Compound-Compound)	Benzoic.acid..2.3.dihydroxy. (Compound-Compound) Sitosterol..beta.	(Compound-Compound)	Benzoic.acid..2.3.dihydroxy. (Compound-Compound) Sitosterol..beta.	CorrPos	0.800471	9.11e-07	17.8087	FALSE	1	1
Benzoic.acid..2.3.dihydroxy. (Compound-Compound) Alanine	(Compound-Compound)	Benzoic.acid..2.3.dihydroxy. (Compound-Compound) Alanine	(Compound-Compound)	Benzoic.acid..2.3.dihydroxy. (Compound-Compound) Alanine	CorrPos	0.424298	0.0436045	208.712	FALSE	1	1
Benzoic.acid..2.3.dihydroxy. (Compound-Compound) Pentonic.acid.1	(Compound-Compound)	Benzoic.acid..2.3.dihydroxy. (Compound-Compound) Pentonic.acid.1	(Compound-Compound)	Benzoic.acid..2.3.dihydroxy. (Compound-Compound) Pentonic.acid.1	CorrPos	0.631053	0.00124303	16.2398	FALSE	1	1
Catechol (Compound-Compound) Salicin	(Compound-Compound)	Catechol (Compound-Compound) Salicin	(Compound-Compound)	Catechol (Compound-Compound) Salicin	CorrPos	0.562905	0.00516701	6	FALSE	1	1
iPR (Compound-Compound) Tm.max.24h	(Compound-Compound)	iPR (Compound-Compound) Tm.max.24h	(Compound-Compound)	iPR (Compound-Compound) Tm.max.24h	CorrPos	0.504822	0.0118724	180	FALSE	1	1
tZROG (Compound-Compound) DHZROG	(Compound-Compound)	tZROG (Compound-Compound) DHZROG	(Compound-Compound)	tZROG (Compound-Compound) DHZROG	CorrPos	0.856308	1.22e-08	3.33333	FALSE	1	6
tZROG (Compound-Compound) cZROG	(Compound-Compound)	tZROG (Compound-Compound) cZROG	(Compound-Compound)	tZROG (Compound-Compound) cZROG	CorrPos	0.639127	0.000332428	2.5	FALSE	1	1
tZROG (Compound-Compound) iP9G	(Compound-Compound)	tZROG (Compound-Compound) iP9G	(Compound-Compound)	tZROG (Compound-Compound) iP9G	CorrPos	0.638071	0.000342514	2.66667	FALSE	1	1
tZROG (Compound-Compound) cZOG	(Compound-Compound)	tZROG (Compound-Compound) cZOG	(Compound-Compound)	tZROG (Compound-Compound) cZOG	CorrPos	0.851604	1.31e-07	2.66667	FALSE	1	6
tZR (Compound-Compound) iP	(Compound-Compound)	tZR (Compound-Compound) iP	(Compound-Compound)	tZR (Compound-Compound) iP	CorrPos	0.749704	6.76e-06	178	FALSE	1	1
Lysine.3TMS (Compound-Compound) Xylose	(Compound-Compound)	Lysine.3TMS (Compound-Compound) Xylose	(Compound-Compound)	Lysine.3TMS (Compound-Compound) Xylose	CorrPos	0.93316	8.54e-11	2.5	FALSE	1	10
Pyroglutamic.acid (Compound-Compound) Threonine	(Compound-Compound)	Pyroglutamic.acid (Compound-Compound) Threonine	(Compound-Compound)	Pyroglutamic.acid (Compound-Compound) Threonine	CorrPos	0.610362	0.000928826	4	FALSE	1	1
Phenylalanine.1TMS (Compound-Compound) Pyruvic.acid	(Compound-Compound)	Phenylalanine.1TMS (Compound-Compound) Pyruvic.acid	(Compound-Compound)	Phenylalanine.1TMS (Compound-Compound) Pyruvic.acid	CorrPos	0.527315	0.00971947	73.8041	FALSE	1	1
Glutamic.acid (Compound-Compound) Pyroglutamic.acid	(Compound-Compound)	Glutamic.acid (Compound-Compound) Pyroglutamic.acid	(Compound-Compound)	Glutamic.acid (Compound-Compound) Pyroglutamic.acid	CorrPos	0.854195	2.15e-07	4	FALSE	1	4

## Sheet: Network_FigS13_Node_table
name	name-2	shared name	Group	AverageShortestPathLength	BetweennessCentrality	canonicalName	ClosenessCentrality	ClusteringCoefficient	Degree	Eccentricity	IsSingleNode	NeighborhoodConnectivity	NumberOfDirectedEdges	NumberOfUndirectedEdges	PartnerOfMultiEdgedNodePairs	Radiality	selected	SelfLoops	Stress	TopologicalCoefficient
Min.Tm	Min Tm	Min.Tm	Environmental	2.82759	0	Min.Tm	0.353659	1	2	5	FALSE	8.5	0	2	0	0.634483	FALSE	0	0	0.85
Min.RH	Min RH	Min.RH	Environmental	2.10345	0.00519636	Min.RH	0.47541	0.733333	6	3	FALSE	10.8333	0	6	0	0.77931	FALSE	0	32	0.541667
Mean.VPD	Mean VPD	Mean.VPD	Environmental	1.93103	0.0676093	Mean.VPD	0.517857	0.52381	7	3	FALSE	8.85714	0	7	0	0.813793	FALSE	0	222	0.369048
Mean.Tm	Mean Tm	Mean.Tm	Environmental	2.7931	0	Mean.Tm	0.358025	1	3	5	FALSE	7.66667	0	3	0	0.641379	FALSE	0	0	0.766667
Mean.RH	Mean RH	Mean.RH	Environmental	2.13793	0.00136836	Mean.RH	0.467742	0.9	5	3	FALSE	10.8	0	5	0	0.772414	FALSE	0	8	0.54
Mean.air.pressure	Mean air pressure	Mean.air.pressure	Environmental	2.58621	0	Mean.air.pressure	0.386667	1	3	4	FALSE	8.33333	0	3	0	0.682759	FALSE	0	0	0.694444
ME.8.lightgreen.2011	18	ME.8.lightgreen.2011	Module	2.58621	0.0627453	ME.8.lightgreen.2011	0.386667	0.5	4	4	FALSE	5.5	0	4	0	0.682759	FALSE	0	178	0.423077
ME.7.green.2011	5	ME.7.green.2011	Module	1.75862	0.148905	ME.7.green.2011	0.568627	0.416667	9	3	FALSE	8.66667	0	9	0	0.848276	FALSE	0	464	0.320988
ME.6.purple.2011	10	ME.6.purple.2011	Module	1.93103	0.0698649	ME.6.purple.2011	0.517857	0.444444	9	3	FALSE	8.11111	0	9	0	0.813793	FALSE	0	188	0.368687
ME.2.cyan.2011	14	ME.2.cyan.2011	Module	2.31034	0.0006876	ME.2.cyan.2011	0.432836	0.833333	4	4	FALSE	9.75	0	4	0	0.737931	FALSE	0	6	0.573529
ME.18.lightyellow.2011	19	ME.18.lightyellow.2011	Module	3.51724	0	ME.18.lightyellow.2011	0.284314	1	2	5	FALSE	3.5	0	2	0	0.496552	FALSE	0	0	0.875
ME.17.darkturquoise.2011	23	ME.17.darkturquoise.2011	Module	3	0.0113887	ME.17.darkturquoise.2011	0.333333	0.666667	3	4	FALSE	4	0	3	0	0.6	FALSE	0	48	0.571429
ME.14.black.2011	7	ME.14.black.2011	Module	2.13793	0.0920653	ME.14.black.2011	0.467742	0.466667	6	3	FALSE	7.83333	0	6	0	0.772414	FALSE	0	296	0.412281
ME.13.lightcyan.2011	16	ME.13.lightcyan.2011	Module	2.17241	0.0303605	ME.13.lightcyan.2011	0.460317	0.5	5	4	FALSE	7.4	0	5	0	0.765517	FALSE	0	80	0.37
ME.10.greenyellow.2011	11	ME.10.greenyellow.2011	Module	2.72414	0	ME.10.greenyellow.2011	0.367089	1	2	4	FALSE	7	0	2	0	0.655172	FALSE	0	0	0.7
ME.20.salmon.2011	13	ME.20.salmon.2011	Module	1.75862	0.126788	ME.20.salmon.2011	0.568627	0.436364	11	3	FALSE	7.90909	0	11	0	0.848276	FALSE	0	356	0.316364
ME.19.midnightblue.2011	15	ME.19.midnightblue.2011	Module	2.2069	0.00459721	ME.19.midnightblue.2011	0.453125	0.733333	6	4	FALSE	9	0	6	0	0.758621	FALSE	0	20	0.5
ME.3.royalblue.2011	20	ME.3.royalblue.2011	Module	1.93103	0.0848076	ME.3.royalblue.2011	0.517857	0.388889	9	4	FALSE	7.22222	0	9	0	0.813793	FALSE	0	206	0.300926
ME.1.pink.2011	8	ME.1.pink.2011	Module	2.34483	0.00386292	ME.1.pink.2011	0.426471	0.8	5	4	FALSE	8.2	0	5	0	0.731034	FALSE	0	14	0.5125
ME.11.magenta.2011	9	ME.11.magenta.2011	Module	1.7931	0.132712	ME.11.magenta.2011	0.557692	0.454545	11	3	FALSE	7.72727	0	11	0	0.841379	FALSE	0	386	0.32197
ME.16.red.2011	6	ME.16.red.2011	Module	1.75862	0.11329	ME.16.red.2011	0.568627	0.384615	13	3	FALSE	7.23077	0	13	0	0.848276	FALSE	0	328	0.314381
Max.VDP	Max VPD	Max.VDP	Environmental	2.48276	0	Max.VDP	0.402778	1	3	4	FALSE	12	0	3	0	0.703448	FALSE	0	0	0.705882
Max.Tm	Max Tm	Max.Tm	Environmental	2.65517	0.00202842	Max.Tm	0.376623	0.833333	4	5	FALSE	7.25	0	4	0	0.668966	FALSE	0	14	0.604167
ME.4.grey60.2011	17	ME.4.grey60.2011	Module	1.86207	0.127216	ME.4.grey60.2011	0.537037	0.378788	12	3	FALSE	7.16667	0	12	0	0.827586	FALSE	0	312	0.354167
Max.solar.radiation	Max Sol	Max.solar.radiation	Environmental	2.82759	0	Max.solar.radiation	0.353659	0	1	4	FALSE	12	0	1	0	0.634483	FALSE	0	0	0
ME.15.yellow.2011	4	ME.15.yellow.2011	Module	2.31034	0.0673326	ME.15.yellow.2011	0.432836	0.4	6	4	FALSE	5.66667	0	6	0	0.737931	FALSE	0	172	0.354167
ME.12.turquoise.2011	1	ME.12.turquoise.2011	Module	2.58621	0.00847341	ME.12.turquoise.2011	0.386667	0.666667	6	5	FALSE	5.66667	0	6	0	0.682759	FALSE	0	28	0.472222
ME.9.brown.2011	3	ME.9.brown.2011	Module	2	0.188231	ME.9.brown.2011	0.5	0.305556	9	4	FALSE	6.22222	0	9	0	0.8	FALSE	0	488	0.296296
ME.5.blue.2011	2	ME.5.blue.2011	Module	2.17241	0.0720869	ME.5.blue.2011	0.460317	0.428571	8	4	FALSE	5.375	0	8	0	0.765517	FALSE	0	208	0.298611
CCI	CCI	CCI	Metabolite	2.65517	0.00202842	CCI	0.376623	0.833333	4	5	FALSE	7.25	0	4	0	0.668966	FALSE	0	14	0.604167

## Sheet: Network_FigS13_Edge_table
name	interaction	shared name	shared interaction	Color Code	Sign	Corr.r-value	Corr.p-value	EdgeBetweenness	selected	Strength	Tooltip Value
Min.Tm (Compound-Compound) ME.9.brown.2011	(Compound-Compound)	Min.Tm (Compound-Compound) ME.9.brown.2011	(Compound-Compound)	CorrPos	1	0.622795	0.0406866	36.3429	FALSE	1
Min.Tm (Compound-Compound) ME.5.blue.2011	(Compound-Compound)	Min.Tm (Compound-Compound) ME.5.blue.2011	(Compound-Compound)	CorrNeg	-1	-0.653438	0.0292302	21.6571	FALSE	1
Min.RH (Compound-Compound) ME.3.royalblue.2011	(Compound-Compound)	Min.RH (Compound-Compound) ME.3.royalblue.2011	(Compound-Compound)	CorrNeg	-1	-0.604087	0.0490342	11.8417	FALSE	1
Min.RH (Compound-Compound) ME.11.magenta.2011	(Compound-Compound)	Min.RH (Compound-Compound) ME.11.magenta.2011	(Compound-Compound)	CorrNeg	-1	-0.616306	0.0434606	12.4583	FALSE	1
Min.RH (Compound-Compound) ME.20.salmon.2011	(Compound-Compound)	Min.RH (Compound-Compound) ME.20.salmon.2011	(Compound-Compound)	CorrPos	1	0.668997	0.0243844	8	FALSE	1
Min.RH (Compound-Compound) ME.16.red.2011	(Compound-Compound)	Min.RH (Compound-Compound) ME.16.red.2011	(Compound-Compound)	CorrPos	1	0.678585	0.0216989	10.5917	FALSE	1
Min.RH (Compound-Compound) ME.7.green.2011	(Compound-Compound)	Min.RH (Compound-Compound) ME.7.green.2011	(Compound-Compound)	CorrNeg	-1	-0.678963	0.0215975	14.3028	FALSE	1
Min.RH (Compound-Compound) ME.4.grey60.2011	(Compound-Compound)	Min.RH (Compound-Compound) ME.4.grey60.2011	(Compound-Compound)	CorrNeg	-1	-0.807558	0.00264607	9.24444	FALSE	1
Mean.VPD (Compound-Compound) ME.6.purple.2011	(Compound-Compound)	Mean.VPD (Compound-Compound) ME.6.purple.2011	(Compound-Compound)	CorrPos	1	0.60612	0.0480747	10.2741	FALSE	1
Mean.VPD (Compound-Compound) ME.14.black.2011	(Compound-Compound)	Mean.VPD (Compound-Compound) ME.14.black.2011	(Compound-Compound)	CorrNeg	-1	-0.611649	0.0455305	27.7784	FALSE	1
Mean.VPD (Compound-Compound) ME.13.lightcyan.2011	(Compound-Compound)	Mean.VPD (Compound-Compound) ME.13.lightcyan.2011	(Compound-Compound)	CorrNeg	-1	-0.64933	0.030615	9.60952	FALSE	1
Mean.VPD (Compound-Compound) ME.15.yellow.2011	(Compound-Compound)	Mean.VPD (Compound-Compound) ME.15.yellow.2011	(Compound-Compound)	CorrNeg	-1	-0.651927	0.0297343	58.0943	FALSE	1
Mean.VPD (Compound-Compound) ME.11.magenta.2011	(Compound-Compound)	Mean.VPD (Compound-Compound) ME.11.magenta.2011	(Compound-Compound)	CorrPos	1	0.695337	0.0175226	17.3095	FALSE	1
Mean.VPD (Compound-Compound) ME.4.grey60.2011	(Compound-Compound)	Mean.VPD (Compound-Compound) ME.4.grey60.2011	(Compound-Compound)	CorrPos	1	0.738239	0.00947916	30.1983	FALSE	1
Mean.VPD (Compound-Compound) ME.16.red.2011	(Compound-Compound)	Mean.VPD (Compound-Compound) ME.16.red.2011	(Compound-Compound)	CorrNeg	-1	-0.748708	0.00802036	14.5333	FALSE	1
Mean.Tm (Compound-Compound) ME.12.turquoise.2011	(Compound-Compound)	Mean.Tm (Compound-Compound) ME.12.turquoise.2011	(Compound-Compound)	CorrPos	1	0.700009	0.0164691	6.73333	FALSE	1
Mean.Tm (Compound-Compound) ME.9.brown.2011	(Compound-Compound)	Mean.Tm (Compound-Compound) ME.9.brown.2011	(Compound-Compound)	CorrPos	1	0.742757	0.0088278	34.4762	FALSE	1
Mean.Tm (Compound-Compound) ME.5.blue.2011	(Compound-Compound)	Mean.Tm (Compound-Compound) ME.5.blue.2011	(Compound-Compound)	CorrNeg	-1	-0.788107	0.00396008	16.7905	FALSE	1
Mean.RH (Compound-Compound) ME.6.purple.2011	(Compound-Compound)	Mean.RH (Compound-Compound) ME.6.purple.2011	(Compound-Compound)	CorrNeg	-1	-0.610102	0.0462326	7.35714	FALSE	1
Mean.RH (Compound-Compound) ME.7.green.2011	(Compound-Compound)	Mean.RH (Compound-Compound) ME.7.green.2011	(Compound-Compound)	CorrNeg	-1	-0.638891	0.0343399	19.8492	FALSE	1
Mean.RH (Compound-Compound) ME.11.magenta.2011	(Compound-Compound)	Mean.RH (Compound-Compound) ME.11.magenta.2011	(Compound-Compound)	CorrNeg	-1	-0.654373	0.0289215	10.4048	FALSE	1
Mean.RH (Compound-Compound) ME.4.grey60.2011	(Compound-Compound)	Mean.RH (Compound-Compound) ME.4.grey60.2011	(Compound-Compound)	CorrNeg	-1	-0.676347	0.0223058	12.4206	FALSE	1
Mean.RH (Compound-Compound) ME.16.red.2011	(Compound-Compound)	Mean.RH (Compound-Compound) ME.16.red.2011	(Compound-Compound)	CorrPos	1	0.701482	0.0161465	10.1905	FALSE	1
Mean.air.pressure (Compound-Compound) ME.20.salmon.2011	(Compound-Compound)	Mean.air.pressure (Compound-Compound) ME.20.salmon.2011	(Compound-Compound)	CorrNeg	-1	-0.670482	0.0239536	32.735	FALSE	1
Mean.air.pressure (Compound-Compound) ME.1.pink.2011	(Compound-Compound)	Mean.air.pressure (Compound-Compound) ME.1.pink.2011	(Compound-Compound)	CorrPos	1	0.734605	0.0100279	5.13669	FALSE	1
Mean.air.pressure (Compound-Compound) ME.3.royalblue.2011	(Compound-Compound)	Mean.air.pressure (Compound-Compound) ME.3.royalblue.2011	(Compound-Compound)	CorrPos	1	0.748983	0.00798437	20.1283	FALSE	1
ME.8.lightgreen.2011 (Compound-Compound) ME.11.magenta.2011	(Compound-Compound)	ME.8.lightgreen.2011 (Compound-Compound) ME.11.magenta.2011	(Compound-Compound)	CorrPos	1	0.676317	0.0223141	81.8968	FALSE	1
ME.8.lightgreen.2011 (Compound-Compound) ME.18.lightyellow.2011	(Compound-Compound)	ME.8.lightgreen.2011 (Compound-Compound) ME.18.lightyellow.2011	(Compound-Compound)	CorrNeg	-1	-0.699245	0.0166382	46.7524	FALSE	1
ME.8.lightgreen.2011 (Compound-Compound) ME.17.darkturquoise.2011	(Compound-Compound)	ME.8.lightgreen.2011 (Compound-Compound) ME.17.darkturquoise.2011	(Compound-Compound)	CorrNeg	-1	-0.758357	0.00682764	8.19683	FALSE	1
ME.8.lightgreen.2011 (Compound-Compound) ME.14.black.2011	(Compound-Compound)	ME.8.lightgreen.2011 (Compound-Compound) ME.14.black.2011	(Compound-Compound)	CorrNeg	-1	-0.848571	0.000958165	23.0524	FALSE	1
ME.7.green.2011 (Compound-Compound) ME.14.black.2011	(Compound-Compound)	ME.7.green.2011 (Compound-Compound) ME.14.black.2011	(Compound-Compound)	CorrNeg	-1	-0.636217	0.0353424	50.5808	FALSE	1
ME.7.green.2011 (Compound-Compound) ME.20.salmon.2011	(Compound-Compound)	ME.7.green.2011 (Compound-Compound) ME.20.salmon.2011	(Compound-Compound)	CorrNeg	-1	-0.675207	0.0226198	17.8696	FALSE	1
ME.7.green.2011 (Compound-Compound) ME.9.brown.2011	(Compound-Compound)	ME.7.green.2011 (Compound-Compound) ME.9.brown.2011	(Compound-Compound)	CorrNeg	-1	-0.812243	0.00238546	56.1356	FALSE	1
ME.7.green.2011 (Compound-Compound) ME.16.red.2011	(Compound-Compound)	ME.7.green.2011 (Compound-Compound) ME.16.red.2011	(Compound-Compound)	CorrNeg	-1	-0.822344	0.00188902	20.415	FALSE	1
ME.7.green.2011 (Compound-Compound) ME.11.magenta.2011	(Compound-Compound)	ME.7.green.2011 (Compound-Compound) ME.11.magenta.2011	(Compound-Compound)	CorrPos	1	0.847694	0.000982058	26.9221	FALSE	4
ME.6.purple.2011 (Compound-Compound) ME.13.lightcyan.2011	(Compound-Compound)	ME.6.purple.2011 (Compound-Compound) ME.13.lightcyan.2011	(Compound-Compound)	CorrNeg	-1	-0.62231	0.0408895	13.7415	FALSE	1
ME.6.purple.2011 (Compound-Compound) ME.11.magenta.2011	(Compound-Compound)	ME.6.purple.2011 (Compound-Compound) ME.11.magenta.2011	(Compound-Compound)	CorrPos	1	0.629113	0.0381059	20.0155	FALSE	1
ME.6.purple.2011 (Compound-Compound) ME.7.green.2011	(Compound-Compound)	ME.6.purple.2011 (Compound-Compound) ME.7.green.2011	(Compound-Compound)	CorrPos	1	0.649385	0.030596	22.5923	FALSE	1
ME.6.purple.2011 (Compound-Compound) ME.10.greenyellow.2011	(Compound-Compound)	ME.6.purple.2011 (Compound-Compound) ME.10.greenyellow.2011	(Compound-Compound)	CorrNeg	-1	-0.664562	0.0257027	40.1286	FALSE	1
ME.6.purple.2011 (Compound-Compound) ME.16.red.2011	(Compound-Compound)	ME.6.purple.2011 (Compound-Compound) ME.16.red.2011	(Compound-Compound)	CorrNeg	-1	-0.754604	0.00727496	10.544	FALSE	1
ME.2.cyan.2011 (Compound-Compound) ME.3.royalblue.2011	(Compound-Compound)	ME.2.cyan.2011 (Compound-Compound) ME.3.royalblue.2011	(Compound-Compound)	CorrPos	1	0.629101	0.0381104	14.0583	FALSE	1
ME.2.cyan.2011 (Compound-Compound) ME.20.salmon.2011	(Compound-Compound)	ME.2.cyan.2011 (Compound-Compound) ME.20.salmon.2011	(Compound-Compound)	CorrNeg	-1	-0.653942	0.0290634	15.5	FALSE	1
ME.2.cyan.2011 (Compound-Compound) ME.16.red.2011	(Compound-Compound)	ME.2.cyan.2011 (Compound-Compound) ME.16.red.2011	(Compound-Compound)	CorrNeg	-1	-0.719933	0.0124804	25.8917	FALSE	1
ME.2.cyan.2011 (Compound-Compound) ME.19.midnightblue.2011	(Compound-Compound)	ME.2.cyan.2011 (Compound-Compound) ME.19.midnightblue.2011	(Compound-Compound)	CorrNeg	-1	-0.740488	0.00915061	3.66667	FALSE	1
ME.17.darkturquoise.2011 (Compound-Compound) ME.18.lightyellow.2011	(Compound-Compound)	ME.17.darkturquoise.2011 (Compound-Compound) ME.18.lightyellow.2011	(Compound-Compound)	CorrPos	1	0.631702	0.037082	11.2476	FALSE	1
ME.14.black.2011 (Compound-Compound) ME.17.darkturquoise.2011	(Compound-Compound)	ME.14.black.2011 (Compound-Compound) ME.17.darkturquoise.2011	(Compound-Compound)	CorrPos	1	0.623351	0.0404546	57.0508	FALSE	1
ME.14.black.2011 (Compound-Compound) ME.16.red.2011	(Compound-Compound)	ME.14.black.2011 (Compound-Compound) ME.16.red.2011	(Compound-Compound)	CorrPos	1	0.651542	0.0298637	33.95	FALSE	1
ME.13.lightcyan.2011 (Compound-Compound) ME.16.red.2011	(Compound-Compound)	ME.13.lightcyan.2011 (Compound-Compound) ME.16.red.2011	(Compound-Compound)	CorrPos	1	0.627976	0.0385616	32.0018	FALSE	1
ME.13.lightcyan.2011 (Compound-Compound) ME.15.yellow.2011	(Compound-Compound)	ME.13.lightcyan.2011 (Compound-Compound) ME.15.yellow.2011	(Compound-Compound)	CorrPos	1	0.752001	0.00759747	34.0813	FALSE	1
ME.10.greenyellow.2011 (Compound-Compound) ME.13.lightcyan.2011	(Compound-Compound)	ME.10.greenyellow.2011 (Compound-Compound) ME.13.lightcyan.2011	(Compound-Compound)	CorrPos	1	0.622873	0.0406538	17.8714	FALSE	1
ME.19.midnightblue.2011 (Compound-Compound) ME.20.salmon.2011	(Compound-Compound)	ME.19.midnightblue.2011 (Compound-Compound) ME.20.salmon.2011	(Compound-Compound)	CorrPos	1	0.823119	0.0018544	12.7333	FALSE	1
ME.3.royalblue.2011 (Compound-Compound) ME.4.grey60.2011	(Compound-Compound)	ME.3.royalblue.2011 (Compound-Compound) ME.4.grey60.2011	(Compound-Compound)	CorrPos	1	0.616125	0.0435398	26.2957	FALSE	1
ME.3.royalblue.2011 (Compound-Compound) ME.9.brown.2011	(Compound-Compound)	ME.3.royalblue.2011 (Compound-Compound) ME.9.brown.2011	(Compound-Compound)	CorrNeg	-1	-0.617504	0.0429386	63.6072	FALSE	1
ME.3.royalblue.2011 (Compound-Compound) ME.6.purple.2011	(Compound-Compound)	ME.3.royalblue.2011 (Compound-Compound) ME.6.purple.2011	(Compound-Compound)	CorrPos	1	0.630346	0.0376156	30.2296	FALSE	1
ME.3.royalblue.2011 (Compound-Compound) ME.19.midnightblue.2011	(Compound-Compound)	ME.3.royalblue.2011 (Compound-Compound) ME.19.midnightblue.2011	(Compound-Compound)	CorrNeg	-1	-0.790949	0.00374307	11.3917	FALSE	1
ME.3.royalblue.2011 (Compound-Compound) ME.20.salmon.2011	(Compound-Compound)	ME.3.royalblue.2011 (Compound-Compound) ME.20.salmon.2011	(Compound-Compound)	CorrNeg	-1	-0.817057	0.00213808	5.84167	FALSE	1
ME.1.pink.2011 (Compound-Compound) ME.4.grey60.2011	(Compound-Compound)	ME.1.pink.2011 (Compound-Compound) ME.4.grey60.2011	(Compound-Compound)	CorrPos	1	0.651093	0.0300152	23.5494	FALSE	1
ME.1.pink.2011 (Compound-Compound) ME.20.salmon.2011	(Compound-Compound)	ME.1.pink.2011 (Compound-Compound) ME.20.salmon.2011	(Compound-Compound)	CorrNeg	-1	-0.704003	0.015605	18.4127	FALSE	1
ME.1.pink.2011 (Compound-Compound) ME.19.midnightblue.2011	(Compound-Compound)	ME.1.pink.2011 (Compound-Compound) ME.19.midnightblue.2011	(Compound-Compound)	CorrNeg	-1	-0.808723	0.00257938	4.84127	FALSE	1
ME.1.pink.2011 (Compound-Compound) ME.3.royalblue.2011	(Compound-Compound)	ME.1.pink.2011 (Compound-Compound) ME.3.royalblue.2011	(Compound-Compound)	CorrPos	1	0.843788	0.0010941	12.3333	FALSE	2
ME.11.magenta.2011 (Compound-Compound) ME.20.salmon.2011	(Compound-Compound)	ME.11.magenta.2011 (Compound-Compound) ME.20.salmon.2011	(Compound-Compound)	CorrNeg	-1	-0.66384	0.025922	37.8632	FALSE	1
ME.11.magenta.2011 (Compound-Compound) ME.14.black.2011	(Compound-Compound)	ME.11.magenta.2011 (Compound-Compound) ME.14.black.2011	(Compound-Compound)	CorrNeg	-1	-0.761931	0.00642075	15.1016	FALSE	1
ME.11.magenta.2011 (Compound-Compound) ME.16.red.2011	(Compound-Compound)	ME.11.magenta.2011 (Compound-Compound) ME.16.red.2011	(Compound-Compound)	CorrNeg	-1	-0.933295	2.72e-05	8.75238	FALSE	8
ME.16.red.2011 (Compound-Compound) ME.19.midnightblue.2011	(Compound-Compound)	ME.16.red.2011 (Compound-Compound) ME.19.midnightblue.2011	(Compound-Compound)	CorrPos	1	0.61893	0.0423233	20.9329	FALSE	1
ME.16.red.2011 (Compound-Compound) ME.20.salmon.2011	(Compound-Compound)	ME.16.red.2011 (Compound-Compound) ME.20.salmon.2011	(Compound-Compound)	CorrPos	1	0.784602	0.0042403	21.2689	FALSE	1
Max.VDP (Compound-Compound) ME.11.magenta.2011	(Compound-Compound)	Max.VDP (Compound-Compound) ME.11.magenta.2011	(Compound-Compound)	CorrPos	1	0.627046	0.0389371	19.2333	FALSE	1
Max.VDP (Compound-Compound) ME.16.red.2011	(Compound-Compound)	Max.VDP (Compound-Compound) ME.16.red.2011	(Compound-Compound)	CorrNeg	-1	-0.710569	0.014256	21.0667	FALSE	1
Max.VDP (Compound-Compound) ME.4.grey60.2011	(Compound-Compound)	Max.VDP (Compound-Compound) ME.4.grey60.2011	(Compound-Compound)	CorrPos	1	0.869989	0.000498263	17.7	FALSE	8
Max.Tm (Compound-Compound) ME.9.brown.2011	(Compound-Compound)	Max.Tm (Compound-Compound) ME.9.brown.2011	(Compound-Compound)	CorrPos	1	0.703826	0.0156425	30.5709	FALSE	1
Max.Tm (Compound-Compound) ME.15.yellow.2011	(Compound-Compound)	Max.Tm (Compound-Compound) ME.15.yellow.2011	(Compound-Compound)	CorrNeg	-1	-0.726524	0.0113306	16.7518	FALSE	1
Max.Tm (Compound-Compound) ME.5.blue.2011	(Compound-Compound)	Max.Tm (Compound-Compound) ME.5.blue.2011	(Compound-Compound)	CorrNeg	-1	-0.830755	0.00153829	10.8048	FALSE	1
Max.Tm (Compound-Compound) ME.12.turquoise.2011	(Compound-Compound)	Max.Tm (Compound-Compound) ME.12.turquoise.2011	(Compound-Compound)	CorrPos	1	0.890766	0.000234789	3.16667	FALSE	10
ME.4.grey60.2011 (Compound-Compound) ME.19.midnightblue.2011	(Compound-Compound)	ME.4.grey60.2011 (Compound-Compound) ME.19.midnightblue.2011	(Compound-Compound)	CorrNeg	-1	-0.618884	0.0423431	11.9	FALSE	1
ME.4.grey60.2011 (Compound-Compound) ME.11.magenta.2011	(Compound-Compound)	ME.4.grey60.2011 (Compound-Compound) ME.11.magenta.2011	(Compound-Compound)	CorrPos	1	0.627876	0.0386017	23.5663	FALSE	1
ME.4.grey60.2011 (Compound-Compound) ME.6.purple.2011	(Compound-Compound)	ME.4.grey60.2011 (Compound-Compound) ME.6.purple.2011	(Compound-Compound)	CorrPos	1	0.658282	0.0276549	16.5778	FALSE	1
ME.4.grey60.2011 (Compound-Compound) ME.20.salmon.2011	(Compound-Compound)	ME.4.grey60.2011 (Compound-Compound) ME.20.salmon.2011	(Compound-Compound)	CorrNeg	-1	-0.682411	0.0206887	23.3017	FALSE	1
ME.4.grey60.2011 (Compound-Compound) ME.16.red.2011	(Compound-Compound)	ME.4.grey60.2011 (Compound-Compound) ME.16.red.2011	(Compound-Compound)	CorrNeg	-1	-0.729619	0.0108179	11.844	FALSE	1
Max.solar.radiation (Compound-Compound) ME.4.grey60.2011	(Compound-Compound)	Max.solar.radiation (Compound-Compound) ME.4.grey60.2011	(Compound-Compound)	CorrPos	1	0.776353	0.00495748	58	FALSE	1
ME.12.turquoise.2011 (Compound-Compound) ME.15.yellow.2011	(Compound-Compound)	ME.12.turquoise.2011 (Compound-Compound) ME.15.yellow.2011	(Compound-Compound)	CorrNeg	-1	-0.907634	0.000113178	19.6518	FALSE	4
ME.9.brown.2011 (Compound-Compound) ME.20.salmon.2011	(Compound-Compound)	ME.9.brown.2011 (Compound-Compound) ME.20.salmon.2011	(Compound-Compound)	CorrPos	1	0.71498	0.0133984	70.3774	FALSE	1
ME.9.brown.2011 (Compound-Compound) ME.12.turquoise.2011	(Compound-Compound)	ME.9.brown.2011 (Compound-Compound) ME.12.turquoise.2011	(Compound-Compound)	CorrPos	1	0.746857	0.00826544	29.4042	FALSE	1
ME.5.blue.2011 (Compound-Compound) ME.7.green.2011	(Compound-Compound)	ME.5.blue.2011 (Compound-Compound) ME.7.green.2011	(Compound-Compound)	CorrPos	1	0.612229	0.0452689	71.1542	FALSE	1
ME.5.blue.2011 (Compound-Compound) ME.15.yellow.2011	(Compound-Compound)	ME.5.blue.2011 (Compound-Compound) ME.15.yellow.2011	(Compound-Compound)	CorrPos	1	0.647055	0.0314011	22.0171	FALSE	1
ME.5.blue.2011 (Compound-Compound) ME.12.turquoise.2011	(Compound-Compound)	ME.5.blue.2011 (Compound-Compound) ME.12.turquoise.2011	(Compound-Compound)	CorrNeg	-1	-0.892646	0.000217758	9.6381	FALSE	2
ME.5.blue.2011 (Compound-Compound) ME.9.brown.2011	(Compound-Compound)	ME.5.blue.2011 (Compound-Compound) ME.9.brown.2011	(Compound-Compound)	CorrNeg	-1	-0.951867	6.43e-06	12.2026	FALSE	10
CCI (Compound-Compound) ME.15.yellow.2011	(Compound-Compound)	CCI (Compound-Compound) ME.15.yellow.2011	(Compound-Compound)	CorrNeg	-1	-0.650771	0.0301241	16.7518	FALSE	1
CCI (Compound-Compound) ME.12.turquoise.2011	(Compound-Compound)	CCI (Compound-Compound) ME.12.turquoise.2011	(Compound-Compound)	CorrPos	1	0.831531	0.00150856	3.16667	FALSE	1
CCI (Compound-Compound) ME.9.brown.2011	(Compound-Compound)	CCI (Compound-Compound) ME.9.brown.2011	(Compound-Compound)	CorrPos	1	0.859654	0.000692123	30.5709	FALSE	6
CCI (Compound-Compound) ME.5.blue.2011	(Compound-Compound)	CCI (Compound-Compound) ME.5.blue.2011	(Compound-Compound)	CorrNeg	-1	-0.930906	3.17e-05	10.8048	FALSE	6

## Sheet: Network_FigS17_Node_table
name	shared name	Matching.Attribute	Potra-description	Potri	ATG-description	ATG-ID	ModuleColor2018	Cascade	Hub	Sig Environ-corr	Sig SA correlation	Short Gene Name	AverageShortestPathLength	BetweennessCentrality	ClosenessCentrality	ClusteringCoefficient	Degree	degree.layout	Eccentricity	IsSingleNode	NeighborhoodConnectivity	NumberOfDirectedEdges	NumberOfUndirectedEdges	PartnerOfMultiEdgedNodePairs	Radiality	selected	SelfLoops	Stress	TopologicalCoefficient
Potra2n9c20067	Potra2n9c20067	Potra2n9c20067	sp|Q8LPQ5|BTS_ARATH Zinc finger protein BRUTUS OS=Arabidopsis thaliana OX=3702 GN=BTS PE=1 SV=1	Potri.009G005700	AT5G22920-CHY-type/CTCHY-type/RING-type Zinc finger protein CHY-type/CTCHY-type/RING-type Zinc finger protein	AT5G22920	blue	1					3.46851	0	0.288308	1	2		6	FALSE	147.5	2	0	0	0.725721	FALSE	0	0	0.62766
Potra2n9c20013	Potra2n9c20013	Potra2n9c20013	sp|Q8ZBY6|FADE_YERPE Acyl-coenzyme A dehydrogenase OS=Yersinia pestis OX=632 GN=fadE PE=3 SV=1	Potri.009G011700	AT3G45300-isovaleryl-CoA-dehydrogenase isovaleryl-CoA-dehydrogenase	AT3G45300	blue	1					3.52956	0	0.283321	0	1		6	FALSE	207	1	0	0	0.718937	FALSE	0	0	0
Potra2n9c19952	Potra2n9c19952	Potra2n9c19952	sp|Q8AXB3|VGFR4_DANRE Vascular endothelial growth factor receptor kdr-like OS=Danio rerio OX=7955 GN=kdrl PE=1 SV=1	Potri.009G020700	AT1G14370-protein kinase 2A protein kinase 2A	AT1G14370	blue	1					3.52956	0	0.283321	0	1		6	FALSE	207	1	0	0	0.718937	FALSE	0	0	0
Potra2n9c19944	Potra2n9c19944	Potra2n9c19944	sp|P59747|PRVB_SCOJP Parvalbumin beta OS=Scomber japonicus OX=13676 PE=1 SV=2	Potri.006G026700	AT3G56800-calmodulin 3 calmodulin 3	AT3G56800	blue	1					2.83355	0.00013478	0.352914	0.733333	6		6	FALSE	151.333	6	0	0	0.796272	FALSE	0	11270	0.285535
Potra2n9c19928	Potra2n9c19928	Potra2n9c19928	sp|Q96AB6|NTAN1_HUMAN Protein N-terminal asparagine amidohydrolase OS=Homo sapiens OX=9606 GN=NTAN1 PE=1 SV=3	Potri.009G023200	AT2G44420-protein N-terminal asparagine amidohydrolase family protein protein N-terminal asparagine amidohydrolase family protein	AT2G44420	blue	1					2.57391	0.00277201	0.388514	0.3	5		6	FALSE	242.4	5	0	0	0.825121	FALSE	0	282236	0.278071
Potra2n9c19899	Potra2n9c19899	Potra2n9c19899	sp|Q2TBI8|NUD22_BOVIN Uridine diphosphate glucose pyrophosphatase NUDT22 OS=Bos taurus OX=9913 GN=NUDT22 PE=2 SV=1	Potri.009G026700	AT3G46200-nudix hydrolase homolog 9 nudix hydrolase homolog 9	AT3G46200	blue	1					3.13046	0	0.319442	0	1		8	FALSE	544	1	0	0	0.763282	FALSE	0	0	0
Potra2n9c19864	Potra2n9c19864	Potra2n9c19864	sp|P38438|TGFR2_RAT TGF-beta receptor type-2 OS=Rattus norvegicus OX=10116 GN=Tgfbr2 PE=1 SV=1	Potri.009G030400	AT2G45910-U-box domain-containing protein kinase family protein U-box domain-containing protein kinase family protein	AT2G45910	blue	1					3.13046	0	0.319442	0	1		8	FALSE	544	1	0	0	0.763282	FALSE	0	0	0
Potra2n9c19804	Potra2n9c19804	Potra2n9c19804	sp|Q9LQN6|P2C04_ARATH Probable protein phosphatase 2C 4 OS=Arabidopsis thaliana OX=3702 GN=PLL5 PE=2 SV=1	Potri.009G037300	AT1G07430-highly ABA-induced PP2C protein 2 highly ABA-induced PP2C protein 2	AT1G07430	blue	1					3.68573	0	0.271316	0	1		8	FALSE	137	1	0	0	0.701585	FALSE	0	0	0
Potra2n9c19723	Potra2n9c19723	Potra2n9c19723	sp|Q9C524|SCRK6_ARATH Probable fructokinase-6, chloroplastic OS=Arabidopsis thaliana OX=3702 GN=At1g66430 PE=2 SV=1	Potri.009G046200	AT5G58730-pfkB-like carbohydrate kinase family protein pfkB-like carbohydrate kinase family protein	AT5G58730	blue	1					3.68573	0	0.271316	0	1		8	FALSE	137	1	0	0	0.701585	FALSE	0	0	0
Potra2n9c19671	Potra2n9c19671	Potra2n9c19671	sp|Q9C9Z3|RER2_ARATH Protein RETICULATA-RELATED 2, chloroplastic OS=Arabidopsis thaliana OX=3702 GN=RER2 PE=2 SV=1	Potri.009G051800	AT5G12470-UvrABC system C protein, putative (DUF3411) UvrABC system C protein, putative (DUF3411)	AT5G12470	blue	1					2.87661	2.205e-05	0.347632	0.666667	4		7	FALSE	314	4	0	0	0.791488	FALSE	0	7344	0.418109
Potra2n9c19633	Potra2n9c19633	Potra2n9c19633	sp|Q9LMM6|BPS1_ARATH Protein BPS1, chloroplastic OS=Arabidopsis thaliana OX=3702 GN=BPS1 PE=2 SV=1	Potri.009G055800	AT1G01550-BPS1-like protein (DUF793) BPS1-like protein (DUF793)	AT1G01550	blue	1					3.07455	0	0.325251	1	2		8	FALSE	374	2	0	0	0.769494	FALSE	0	0	0.612111
Potra2n9c19559	Potra2n9c19559	Potra2n9c19559	sp|Q9E6L8|US03_GAHVM Protein kinase US3 homolog OS=Gallid herpesvirus 2 (strain Chicken/Md5/ATCC VR-987) OX=10389 GN=MDV092 PE=3 SV=1	Potri.009G073200	AT2G30040-mitogen-activated protein kinase kinase kinase 14 mitogen-activated protein kinase kinase kinase 14	AT2G30040	blue	1					3.69859	0	0.270374	0	1		7	FALSE	44	1	0	0	0.700157	FALSE	0	0	0
Potra2n9c19545	Potra2n9c19545	Potra2n9c19545	sp|A2A6C4|SPP2C_MOUSE Signal peptide peptidase-like 2C OS=Mus musculus OX=10090 GN=Sppl2c PE=2 SV=1	Potri.009G071600	AT2G03120-signal peptide peptidase signal peptide peptidase	AT2G03120	blue	1					3.53149	0	0.283167	0	1		6	FALSE	148	1	0	0	0.718723	FALSE	0	0	0
Potra2n9c19494	Potra2n9c19494	Potra2n9c19494	sp|L0E2V1|PHQL_PENFE Cytochrome P450 monooxygenase phqL OS=Penicillium fellutanum OX=70095 GN=phqL PE=3 SV=1	Potri.009G066200	AT4G15350-cytochrome P450, family 705, subfamily A, polypeptide 2 cytochrome P450, family 705, subfamily A, polypeptide 2	AT4G15350	blue	1					3.13046	0	0.319442	0	1		8	FALSE	544	1	0	0	0.763282	FALSE	0	0	0
Potra2n9c19434	Potra2n9c19434	Potra2n9c19434	sp|Q9H6T3|RPAP3_HUMAN RNA polymerase II-associated protein 3 OS=Homo sapiens OX=9606 GN=RPAP3 PE=1 SV=2	Potri.009G059200	AT3G21640-FKBP-type peptidyl-prolyl cis-trans isomerase family protein FKBP-type peptidyl-prolyl cis-trans isomerase family protein	AT3G21640	blue	1					2.83612	0	0.352595	1	2		7	FALSE	402.5	2	0	0	0.795987	FALSE	0	0	0.623065
Potra2n9c19429	Potra2n9c19429	Potra2n9c19429	sp|Q80VQ0|AL3B1_MOUSE Aldehyde dehydrogenase family 3 member B1 OS=Mus musculus OX=10090 GN=Aldh3b1 PE=1 SV=1	Potri.009G078600	AT2G14170-aldehyde dehydrogenase 6B2 aldehyde dehydrogenase 6B2	AT2G14170	blue	1					3.52956	0	0.283321	0	1		6	FALSE	207	1	0	0	0.718937	FALSE	0	0	0
Potra2n9c19399	Potra2n9c19399	Potra2n9c19399	sp|Q9LRP3|Y3174_ARATH Probable receptor-like protein kinase At3g17420 OS=Arabidopsis thaliana OX=3702 GN=At3g17420 PE=1 SV=1	Potri.009G081800	AT1G09970-Leucine-rich receptor-like protein kinase family protein Leucine-rich receptor-like protein kinase family protein	AT1G09970	blue	1				LRRXI-23	3.50771	0	0.285086	0	1		8	FALSE	204	1	0	0	0.721365	FALSE	0	0	0
Potra2n9c19388	Potra2n9c19388	Potra2n9c19388	sp|P0DSI3|VA3_DINQU Venom allergen 3 homolog OS=Dinoponera quadriceps OX=609295 PE=2 SV=1	Potri.009G083300	AT4G33720-CAP (Cysteine-rich secretory proteins, Antigen 5, and Pathogenesis-related 1 protein) superfamily protein CAP (Cysteine-rich secretory proteins, Antigen 5, and Pathogenesis-related 1 protein) superfamily protein	AT4G33720	blue	1					3.0964	0	0.322956	1	2		8	FALSE	340.5	2	0	0	0.767067	FALSE	0	0	0.571309
Potra2n9c19367	Potra2n9c19367	Potra2n9c19367	sp|Q9SZG4|PSK4_ARATH Putative phytosulfokines 4 OS=Arabidopsis thaliana OX=3702 GN=PSK4 PE=3 SV=1	Potri.009G085600	AT3G49780-phytosulfokine 4 precursor phytosulfokine 4 precursor	AT3G49780	blue	1					3.13046	0	0.319442	0	1		8	FALSE	544	1	0	0	0.763282	FALSE	0	0	0
Potra2n9c19365	Potra2n9c19365	Potra2n9c19365	None available	Potri.001G290200	AT3G19660-hypothetical protein hypothetical protein	AT3G19660	blue	1					2.92545	0	0.341828	1	3		8	FALSE	368.667	3	0	0	0.786061	FALSE	0	0	0.502956
Potra2n9c19332	Potra2n9c19332	Potra2n9c19332	sp|Q42410|ZAT12_ARATH Zinc finger protein ZAT12 OS=Arabidopsis thaliana OX=3702 GN=ZAT12 PE=2 SV=1	Potri.009G089400	AT3G19580-zinc-finger protein 2 zinc-finger protein 2	AT3G19580	blue	1					3.0964	0	0.322956	1	2		8	FALSE	340.5	2	0	0	0.767067	FALSE	0	0	0.571309
Potra2n9c19305	Potra2n9c19305	Potra2n9c19305	sp|Q71A38|PHLP2_DICDI Phosducin-like protein 2 OS=Dictyostelium discoideum OX=44689 GN=phlp2 PE=2 SV=2	Potri.009G092700	AT2G18990-thioredoxin-like/ATP-binding protein thioredoxin-like/ATP-binding protein	AT2G18990	blue	1					4.0829	0	0.244924	0	1		8	FALSE	9	1	0	0	0.657455	FALSE	0	0	0
Potra2n9c19303	Potra2n9c19303	Potra2n9c19303	sp|Q8N2G8|GHDC_HUMAN GH3 domain-containing protein OS=Homo sapiens OX=9606 GN=GHDC PE=1 SV=2	Potri.009G092900	AT2G14960-Auxin-responsive GH3 family protein Auxin-responsive GH3 family protein	AT2G14960	blue	1					2.8419	0.00026206	0.351877	0.333333	3		6	FALSE	256.333	3	0	0	0.795344	FALSE	0	83894	0.433898
Potra2n9c19275	Potra2n9c19275	Potra2n9c19275	sp|Q8H0M1|QORH_SPIOL Quinone-oxidoreductase homolog, chloroplastic OS=Spinacia oleracea OX=3562 GN=QOR PE=1 SV=1	Potri.009G095800	AT4G34230-cinnamyl alcohol dehydrogenase 5 cinnamyl alcohol dehydrogenase 5	AT4G34230	blue	1					3.13046	0	0.319442	0	1		8	FALSE	544	1	0	0	0.763282	FALSE	0	0	0
Potra2n9c19261	Potra2n9c19261	Potra2n9c19261	sp|Q5NE16|CATL3_HUMAN Putative inactive cathepsin L-like protein CTSL3P OS=Homo sapiens OX=9606 GN=CTSL3P PE=5 SV=1	Potri.009G098100	AT1G47128-Granulin repeat cysteine protease family protein Granulin repeat cysteine protease family protein	AT1G47128	blue	1					3.68573	0	0.271316	0	1		8	FALSE	137	1	0	0	0.701585	FALSE	0	0	0
Potra2n9c19251	Potra2n9c19251	Potra2n9c19251	sp|Q58622|Y1225_METJA Uncharacterized protein MJ1225 OS=Methanocaldococcus jannaschii (strain ATCC 43067 / DSM 2661 / JAL-1 / JCM 10045 / NBRC 100440) OX=243232 GN=MJ1225 PE=1 SV=1	Potri.009G099200	AT4G34120-Cystathionine beta-synthase (CBS) family protein Cystathionine beta-synthase (CBS) family protein	AT4G34120	blue	1					2.48265	0.00193322	0.402796	0.607143	8		6	FALSE	257.5	8	0	0	0.835261	FALSE	0	440650	0.261421
Potra2n9c19171	Potra2n9c19171	Potra2n9c19171	None available	Potri.009G107800	AT2G15860-BAT2 domain protein BAT2 domain protein	AT2G15860	blue	1					2.76028	0.0001836	0.362282	0.571429	7		6	FALSE	126	7	0	0	0.804413	FALSE	0	48818	0.215017
Potra2n9c19038	Potra2n9c19038	Potra2n9c19038	sp|Q7S4Z6|FDFT_NEUCR Probable squalene synthase OS=Neurospora crassa (strain ATCC 24698 / 74-OR23-1A / CBS 708.71 / DSM 1257 / FGSC 987) OX=367110 GN=erg-6 PE=3 SV=1	Potri.009G123100	AT4G34640-squalene synthase 1 squalene synthase 1	AT4G34640	blue	1					3.52956	0	0.283321	0	1		6	FALSE	207	1	0	0	0.718937	FALSE	0	0	0
Potra2n9c18944	Potra2n9c18944	Potra2n9c18944	sp|O08835|SYT11_RAT Synaptotagmin-11 OS=Rattus norvegicus OX=10116 GN=Syt11 PE=1 SV=2	Potri.009G134200	AT1G20080-Calcium-dependent lipid-binding (CaLB domain) family protein Calcium-dependent lipid-binding (CaLB domain) family protein	AT1G20080	blue	1					3.13046	0	0.319442	0	1		8	FALSE	544	1	0	0	0.763282	FALSE	0	0	0
Potra2n9c18918	Potra2n9c18918	Potra2n9c18918	sp|O13732|YDOC_SCHPO Uncharacterized protein C15A10.12c OS=Schizosaccharomyces pombe (strain 972 / ATCC 24843) OX=284812 GN=SPAC15A10.12c PE=4 SV=2	Potri.009G136800	AT2G20930-SNARE-like superfamily protein SNARE-like superfamily protein	AT2G20930	blue	1					5.259	0.00177517	0.19015	0	2		8	FALSE	4.5	2	0	0	0.526778	FALSE	0	142412	0.5
Potra2n9c18877	Potra2n9c18877	Potra2n9c18877	sp|Q06014|CHI2_ARAHY Endochitinase 2 (Fragment) OS=Arachis hypogaea OX=3818 PE=2 SV=1	Potri.009G142000	AT3G12500-basic chitinase basic chitinase	AT3G12500	blue	1				HCHIB	2.72237	0.00127659	0.367328	0.166667	4		6	FALSE	229	4	0	0	0.808626	FALSE	0	187188	0.33068
Potra2n9c18847	Potra2n9c18847	Potra2n9c18847	sp|A0A1E1FFL4|PRHD_PENBI Cytochrome P450 monooxygenase prhD OS=Penicillium brasilianum OX=104259 GN=prhD PE=3 SV=1	Potri.009G145400	AT2G27690-cytochrome P450, family 94, subfamily C, polypeptide 1 cytochrome P450, family 94, subfamily C, polypeptide 1	AT2G27690	blue	1					3.13046	0	0.319442	0	1		8	FALSE	544	1	0	0	0.763282	FALSE	0	0	0
Potra2n9c18819	Potra2n9c18819	Potra2n9c18819	sp|P32452|PHA2_YEAST Putative prephenate dehydratase OS=Saccharomyces cerevisiae (strain ATCC 204508 / S288c) OX=559292 GN=PHA2 PE=1 SV=3	Potri.009G148800	AT1G08250-arogenate dehydratase 6 arogenate dehydratase 6	AT1G08250	blue	1					3.07455	0	0.325251	1	2		8	FALSE	374	2	0	0	0.769494	FALSE	0	0	0.612111
Potra2n9c18809	Potra2n9c18809	Potra2n9c18809	sp|Q9U720|DCSA_DICDI Cellulose synthase catalytic subunit A [UDP-forming] OS=Dictyostelium discoideum OX=44689 GN=dcsA PE=1 SV=1	Potri.009G149700	AT5G22740-cellulose synthase-like A02 cellulose synthase-like A02	AT5G22740	blue	1					3.28085	0.00016458	0.304799	0.666667	4		6	FALSE	137	4	0	0	0.746572	FALSE	0	19570	0.367292
Potra2n9c18784	Potra2n9c18784	Potra2n9c18784	sp|Q56837|XECA_XANP2 2-hydroxypropyl-CoM lyase OS=Xanthobacter autotrophicus (strain ATCC BAA-1158 / Py2) OX=78245 GN=xecA1 PE=1 SV=1	Potri.009G152800	AT5G17920-Cobalamin-independent synthase family protein Cobalamin-independent synthase family protein	AT5G17920	blue	1					2.9081	0.0001914	0.343867	0.166667	4		7	FALSE	170.75	4	0	0	0.787989	FALSE	0	21026	0.347449
Potra2n9c18715	Potra2n9c18715	Potra2n9c18715	sp|Q9SIH5|FB322_ARATH Probable F-box protein At2g36090 OS=Arabidopsis thaliana OX=3702 GN=At2g36090 PE=2 SV=1	Potri.009G160700	AT2G27310-F-box family protein F-box family protein	AT2G27310	blue	1					3.47815	0	0.287509	0	1		7	FALSE	166	1	0	0	0.72465	FALSE	0	0	0
Potra2n9c18689	Potra2n9c18689	Potra2n9c18689	sp|P23101|XYLZ_PSEPU Toluate 1,2-dioxygenase electron transfer component OS=Pseudomonas putida OX=303 GN=xylZ PE=3 SV=1	Potri.009G163800	AT2G27510-ferredoxin 3 ferredoxin 3	AT2G27510	blue	1					3.31684	0.00016458	0.301492	0.333333	3		6	FALSE	133.333	3	0	0	0.742574	FALSE	0	19570	0.407975
Potra2n9c18655	Potra2n9c18655	Potra2n9c18655	sp|Q8L4X4|GAT2_ARATH Probable GABA transporter 2 OS=Arabidopsis thaliana OX=3702 GN=At5g41800 PE=1 SV=1	Potri.009G167900	AT4G38250-Transmembrane amino acid transporter family protein Transmembrane amino acid transporter family protein	AT4G38250	blue	1					3.19409	0	0.313078	1	2		7	FALSE	303	2	0	0	0.756213	FALSE	0	0	0.837017
Potra2n9c18646	Potra2n9c18646	Potra2n9c18646	sp|Q80YV4|PANK4_MOUSE 4'-phosphopantetheine phosphatase OS=Mus musculus OX=10090 GN=Pank4 PE=1 SV=2	Potri.004G207700	AT4G35360-pantothenate kinase pantothenate kinase	AT4G35360	blue	1					6.86825	0	0.145597	0	1		9	FALSE	5	1	0	0	0.347972	FALSE	0	0	0
Potra2n968s36911	Potra2n968s36911	Potra2n968s36911	sp|O45797|WARTS_CAEEL Serine/threonine-protein kinase WARTS homolog OS=Caenorhabditis elegans OX=6239 GN=wts-1 PE=1 SV=1	Potri.004G026100	AT4G23180-cysteine-rich RLK (RECEPTOR-like protein kinase) 10 cysteine-rich RLK (RECEPTOR-like protein kinase) 10	AT4G23180	blue	1					3.1928	0	0.313205	1	2		8	FALSE	260.5	2	0	0	0.756355	FALSE	0	0	0.694667
Potra2n8c18580	Potra2n8c18580	Potra2n8c18580	sp|P85126|QUA1_QUEAL Major pollen allergen Que a 1 (Fragment) OS=Quercus alba OX=3513 PE=1 SV=1	Potri.008G212500			blue	1					3.41195	0	0.293087	1	2		6	FALSE	177.5	2	0	0	0.732005	FALSE	0	0	0.620629
Potra2n8c18579	Potra2n8c18579	Potra2n8c18579	sp|P85126|QUA1_QUEAL Major pollen allergen Que a 1 (Fragment) OS=Quercus alba OX=3513 PE=1 SV=1	Potri.008G212500			blue	1					3.41195	0	0.293087	1	2		6	FALSE	177.5	2	0	0	0.732005	FALSE	0	0	0.620629
Potra2n8c18536	Potra2n8c18536	Potra2n8c18536	sp|O04023|SRC2_ARATH Protein SRC2 homolog OS=Arabidopsis thaliana OX=3702 GN=SRC2 PE=1 SV=1	Potri.008G209800	AT3G16510-Calcium-dependent lipid-binding (CaLB domain) family protein Calcium-dependent lipid-binding (CaLB domain) family protein	AT3G16510	blue	1					3.47815	0	0.287509	0	1		7	FALSE	166	1	0	0	0.72465	FALSE	0	0	0
Potra2n8c18532	Potra2n8c18532	Potra2n8c18532	sp|A3BNA1|FLP5_ORYSJ Flowering-promoting factor 1-like protein 5 OS=Oryza sativa subsp. japonica OX=39947 GN=Os07g0671000 PE=3 SV=1	Potri.008G209300	AT5G24860-flowering promoting factor 1 flowering promoting factor 1	AT5G24860	blue	1					3.13046	0	0.319442	0	1		8	FALSE	544	1	0	0	0.763282	FALSE	0	0	0
Potra2n8c18515	Potra2n8c18515	Potra2n8c18515	sp|O00061|CP67_UROFA Cytochrome P450 67 (Fragment) OS=Uromyces fabae OX=55588 GN=CYP67 PE=2 SV=1	Potri.008G205200	AT4G37370-cytochrome P450, family 81, subfamily D, polypeptide 8 cytochrome P450, family 81, subfamily D, polypeptide 8	AT4G37370	blue	1					2.81877	0.0005628	0.354765	0.333333	7		6	FALSE	125	7	0	0	0.797915	FALSE	0	60688	0.222959
Potra2n8c18507	Potra2n8c18507	Potra2n8c18507	sp|P30271|AMYB_SECCE Beta-amylase (Fragment) OS=Secale cereale OX=4550 GN=BMY1 PE=2 SV=1	Potri.008G204200	AT5G18670-beta-amylase 3 beta-amylase 3	AT5G18670	blue	1					3.68573	0	0.271316	0	1		8	FALSE	137	1	0	0	0.701585	FALSE	0	0	0
Potra2n8c18450	Potra2n8c18450	Potra2n8c18450	sp|Q9NXG6|P4HTM_HUMAN Transmembrane prolyl 4-hydroxylase OS=Homo sapiens OX=9606 GN=P4HTM PE=1 SV=2	Potri.008G197700	AT5G18900-2-oxoglutarate (2OG) and Fe(II)-dependent oxygenase superfamily protein 2-oxoglutarate (2OG) and Fe(II)-dependent oxygenase superfamily protein	AT5G18900	blue	1					3.13046	0	0.319442	0	1		8	FALSE	544	1	0	0	0.763282	FALSE	0	0	0
Potra2n8c18448	Potra2n8c18448	Potra2n8c18448	sp|Q8EIM7|RIHA_SHEON Pyrimidine-specific ribonucleoside hydrolase RihA OS=Shewanella oneidensis (strain MR-1) OX=211586 GN=rihA PE=3 SV=1	Potri.008G197400	AT5G18860-inosine-uridine preferring nucleoside hydrolase family protein inosine-uridine preferring nucleoside hydrolase family protein	AT5G18860	blue	1					3.13046	0	0.319442	0	1		8	FALSE	544	1	0	0	0.763282	FALSE	0	0	0
Potra2n8c18341	Potra2n8c18341	Potra2n8c18341	None available	Potri.008G185900			blue	1					3.50771	0	0.285086	0	1		8	FALSE	204	1	0	0	0.721365	FALSE	0	0	0
Potra2n8c18339	Potra2n8c18339	Potra2n8c18339	None available	Potri.008G185600	AT1G67850-lysine ketoglutarate reductase trans-splicing protein (DUF707) lysine ketoglutarate reductase trans-splicing protein (DUF707)	AT1G67850	blue	1					2.82648	1.811e-05	0.353797	0.733333	6		7	FALSE	245.667	6	0	0	0.797058	FALSE	0	8358	0.389947
Potra2n8c18305	Potra2n8c18305	Potra2n8c18305	sp|Q8H1F2|RGS1_ARATH Regulator of G-protein signaling 1 OS=Arabidopsis thaliana OX=3702 GN=RGS1 PE=1 SV=1	Potri.008G181500	AT3G26090-REGULATOR OF G-PROTEIN SIGNALING 1 REGULATOR OF G-PROTEIN SIGNALING 1	AT3G26090	blue	1					2.83612	0	0.352595	1	2		7	FALSE	402.5	2	0	0	0.795987	FALSE	0	0	0.623065
Potra2n8c18246	Potra2n8c18246	Potra2n8c18246	None available	Potri.008G175200			blue	1					3.13046	0	0.319442	0	1		8	FALSE	544	1	0	0	0.763282	FALSE	0	0	0
Potra2n8c18245	Potra2n8c18245	Potra2n8c18245	sp|A8XT16|GSTO2_CAEBR Probable glutathione transferase omega-2 OS=Caenorhabditis briggsae OX=6238 GN=gsto-2 PE=3 SV=1	Potri.008G175100	AT2G29420-glutathione S-transferase tau 7 glutathione S-transferase tau 7	AT2G29420	blue	1					2.96851	0	0.336869	1	2		8	FALSE	451	2	0	0	0.781277	FALSE	0	0	0.659357
Potra2n8c18244	Potra2n8c18244	Potra2n8c18244	sp|P0ACA1|YIBF_ECOLI Uncharacterized GST-like protein YibF OS=Escherichia coli (strain K12) OX=83333 GN=yibF PE=1 SV=1	Potri.T181500	AT2G29420-glutathione S-transferase tau 7 glutathione S-transferase tau 7	AT2G29420	blue	1					3.13046	0	0.319442	0	1		8	FALSE	544	1	0	0	0.763282	FALSE	0	0	0
Potra2n8c18241	Potra2n8c18241	Potra2n8c18241	sp|Q9VHD3|MAAI1_DROME Probable maleylacetoacetate isomerase 1 OS=Drosophila melanogaster OX=7227 GN=GstZ1 PE=1 SV=1	Potri.008G174900	AT2G29420-glutathione S-transferase tau 7 glutathione S-transferase tau 7	AT2G29420	blue	1					2.40553	0.00267116	0.415709	0.470356	23		6	FALSE	178.957	23	0	0	0.84383	FALSE	0	550484	0.161513
Potra2n8c18238	Potra2n8c18238	Potra2n8c18238	sp|P82998|GSTE_PSEP1 Glutathione S-transferase OS=Pseudomonas putida (strain ATCC 700007 / DSM 6899 / BCRC 17059 / F1) OX=351746 GN=Pput_0205 PE=1 SV=2	Potri.008G174900	AT2G29420-glutathione S-transferase tau 7 glutathione S-transferase tau 7	AT2G29420	blue	1					2.78599	0	0.358939	1	3		7	FALSE	312.333	3	0	0	0.801557	FALSE	0	0	0.44619
Potra2n8c18186	Potra2n8c18186	Potra2n8c18186	sp|A5PJZ2|PPM1L_BOVIN Protein phosphatase 1L OS=Bos taurus OX=9913 GN=PPM1L PE=2 SV=1	Potri.008G168400	AT3G23360-Protein phosphatase 2C family protein Protein phosphatase 2C family protein	AT3G23360	blue	1					2.84512	2.34e-06	0.35148	0.9	5		7	FALSE	252	5	0	0	0.794987	FALSE	0	702	0.425676
Potra2n8c18156	Potra2n8c18156	Potra2n8c18156	None available	Potri.008G165200	AT4G14420-HR-like lesion-inducing protein-like protein HR-like lesion-inducing protein-like protein	AT4G14420	blue	1					3.13046	0	0.319442	0	1		8	FALSE	544	1	0	0	0.763282	FALSE	0	0	0
Potra2n8c18127	Potra2n8c18127	Potra2n8c18127	sp|P53808|PPCT_MOUSE Phosphatidylcholine transfer protein OS=Mus musculus OX=10090 GN=Pctp PE=1 SV=2	Potri.008G162600	AT4G14500-Polyketide cyclase/dehydrase and lipid transport superfamily protein Polyketide cyclase/dehydrase and lipid transport superfamily protein	AT4G14500	blue	1					3.81362	0	0.262218	0	1	1	6	FALSE	147	1	0	0	0.687375	FALSE	0	0	0
Potra2n8c18045	Potra2n8c18045	Potra2n8c18045	sp|O34569|YOAA_BACSU Uncharacterized N-acetyltransferase YoaA OS=Bacillus subtilis (strain 168) OX=224308 GN=yoaA PE=3 SV=2	Potri.008G154800	AT3G22560-Acyl-CoA N-acyltransferases (NAT) superfamily protein Acyl-CoA N-acyltransferases (NAT) superfamily protein	AT3G22560	blue	1					3.0964	0	0.322956	1	2		8	FALSE	340.5	2	0	0	0.767067	FALSE	0	0	0.571309
Potra2n8c17750	Potra2n8c17750	Potra2n8c17750	sp|O08837|CDC5L_RAT Cell division cycle 5-like protein OS=Rattus norvegicus OX=10116 GN=Cdc5l PE=1 SV=2	Potri.008G122100	AT1G68320-myb domain protein 62 myb domain protein 62	AT1G68320	blue	1					3.68573	0	0.271316	0	1		8	FALSE	137	1	0	0	0.701585	FALSE	0	0	0
Potra2n8c17748	Potra2n8c17748	Potra2n8c17748	sp|Q8L4N1|PHO34_ARATH Universal stress protein PHOS34 OS=Arabidopsis thaliana OX=3702 GN=PHOS34 PE=1 SV=1	Potri.008G121900	AT1G68300-Adenine nucleotide alpha hydrolases-like superfamily protein Adenine nucleotide alpha hydrolases-like superfamily protein	AT1G68300	blue	1					3.68573	0	0.271316	0	1		8	FALSE	137	1	0	0	0.701585	FALSE	0	0	0
Potra2n8c17746	Potra2n8c17746	Potra2n8c17746	None available	Potri.008G121700	AT1G25400-transmembrane protein transmembrane protein	AT1G25400	blue	1			1		2.68638	0.0585211	0.372249	0.0126664	137		7	FALSE	9.64234	137	0	0	0.812625	FALSE	0	3845214	0.0150363
Potra2n8c17742	Potra2n8c17742	Potra2n8c17742	sp|P53843|IST1_YEAST Vacuolar protein sorting-associated protein IST1 OS=Saccharomyces cerevisiae (strain ATCC 204508 / S288c) OX=559292 GN=IST1 PE=1 SV=1	Potri.008G121300	AT1G25420-Regulator of Vps4 activity in the MVB pathway protein Regulator of Vps4 activity in the MVB pathway protein	AT1G25420	blue	1					2.98136	0.00017125	0.335417	0	2		7	FALSE	288.5	2	0	0	0.779849	FALSE	0	11188	0.504386
Potra2n8c17696	Potra2n8c17696	Potra2n8c17696	sp|Q9SQY0|NAC52_ARATH NAC domain containing protein 52 OS=Arabidopsis thaliana OX=3702 GN=NAC052 PE=1 SV=1	Potri.008G116600	AT1G25580-NAC (No Apical Meristem) domain transcriptional regulator superfamily protein NAC (No Apical Meristem) domain transcriptional regulator superfamily protein	AT1G25580	blue	1					2.99614	0.00010906	0.333762	0	3		6	FALSE	141	3	0	0	0.778206	FALSE	0	22710	0.37037
Potra2n8c17575	Potra2n8c17575	Potra2n8c17575	sp|Q8NX01|SUCD_STAAW Succinate--CoA ligase [ADP-forming] subunit alpha OS=Staphylococcus aureus (strain MW2) OX=196620 GN=sucD PE=3 SV=1	Potri.008G105300	AT3G06650-ATP-citrate lyase B-1 ATP-citrate lyase B-1	AT3G06650	blue	1					3.07455	0	0.325251	1	2		8	FALSE	374	2	0	0	0.769494	FALSE	0	0	0.612111
Potra2n8c17535	Potra2n8c17535	Potra2n8c17535	sp|H2KYQ5|GYG1_CAEEL Glycogenin-1 OS=Caenorhabditis elegans OX=6239 GN=gyg-1 PE=1 SV=1	Potri.008G101000	AT2G47180-galactinol synthase 1 galactinol synthase 1	AT2G47180	blue	1					3.0964	0	0.322956	1	2		8	FALSE	340.5	2	0	0	0.767067	FALSE	0	0	0.571309
Potra2n8c17481	Potra2n8c17481	Potra2n8c17481	sp|Q67YT8|RUS4_ARATH Protein root UVB sensitive 4 OS=Arabidopsis thaliana OX=3702 GN=RUS4 PE=2 SV=1	Potri.008G095700	AT1G13770-root UVB sensitive protein (Protein of unknown function, DUF647) root UVB sensitive protein (Protein of unknown function, DUF647)	AT1G13770	blue	1				RUS3	2.94152	0.00011153	0.339961	0.47619	7		7	FALSE	112.857	7	0	0	0.784276	FALSE	0	8524	0.246413
Potra2n8c17459	Potra2n8c17459	Potra2n8c17459	None available	Potri.008G093300	AT1G69325-Remorin family protein Remorin family protein	AT1G69325	blue	1					3.47815	0	0.287509	0	1		7	FALSE	166	1	0	0	0.72465	FALSE	0	0	0
Potra2n8c17413	Potra2n8c17413	Potra2n8c17413	sp|P25338|YGB0_YEAST Uncharacterized endoplasmic reticulum membrane protein YGL010W OS=Saccharomyces cerevisiae (strain ATCC 204508 / S288c) OX=559292 GN=YGL010W PE=1 SV=2	Potri.008G088800	AT1G18720-ER membrane protein, putative (DUF962) ER membrane protein, putative (DUF962)	AT1G18720	blue	1					3.52956	0	0.283321	0	1		6	FALSE	207	1	0	0	0.718937	FALSE	0	0	0
Potra2n8c17356	Potra2n8c17356	Potra2n8c17356	sp|A0ZT23|CC50C_PANTR Cell cycle control protein 50C OS=Pan troglodytes OX=9598 GN=TMEM30C PE=2 SV=2	Potri.008G082100	AT1G54320-LEM3 (ligand-effect modulator 3) family protein / CDC50 family protein LEM3 (ligand-effect modulator 3) family protein / CDC50 family protein	AT1G54320	blue	1					2.58548	0.00064872	0.386776	0.733333	6		6	FALSE	284.667	6	0	0	0.823836	FALSE	0	182514	0.317001
Potra2n8c17331	Potra2n8c17331	Potra2n8c17331	sp|A7LXT3|BGH9A_BACO1 Xyloglucan-specific endo-beta-1,4-glucanase BoGH9A OS=Bacteroides ovatus (strain ATCC 8483 / DSM 1896 / JCM 5824 / NCTC 11153) OX=411476 GN=BACOVA_02649 PE=1 SV=1	Potri.008G079500	AT1G65610-Six-hairpin glycosidases superfamily protein Six-hairpin glycosidases superfamily protein	AT1G65610	blue	1					2.54242	0.0005268	0.393327	0.666667	12		7	FALSE	244.083	12	0	0	0.82862	FALSE	0	101776	0.252413
Potra2n8c17294	Potra2n8c17294	Potra2n8c17294	sp|P81127|SNAG_BOVIN Gamma-soluble NSF attachment protein OS=Bos taurus OX=9913 GN=NAPG PE=1 SV=3	Potri.008G075400	AT3G56190-alpha-soluble NSF attachment protein 2 alpha-soluble NSF attachment protein 2	AT3G56190	blue	1					3.36118	4.929e-05	0.297514	0.333333	3		6	FALSE	94.3333	3	0	0	0.737646	FALSE	0	5034	0.38843
Potra2n8c17286	Potra2n8c17286	Potra2n8c17286	sp|Q58029|Y612_METJA Probable arogenate/prephenate dehydrogenase OS=Methanocaldococcus jannaschii (strain ATCC 43067 / DSM 2661 / JAL-1 / JCM 10045 / NBRC 100440) OX=243232 GN=MJ0612 PE=3 SV=1	Potri.008G074500	AT5G34930-arogenate dehydrogenase arogenate dehydrogenase	AT5G34930	blue	1					3.13046	0	0.319442	0	1		8	FALSE	544	1	0	0	0.763282	FALSE	0	0	0
Potra2n8c17234	Potra2n8c17234	Potra2n8c17234	sp|Q9W0S3|TI50B_DROME Mitochondrial import inner membrane translocase subunit TIM50-B OS=Drosophila melanogaster OX=7227 GN=ttm2 PE=2 SV=1	Potri.008G068800	AT3G55960-Haloacid dehalogenase-like hydrolase (HAD) superfamily protein Haloacid dehalogenase-like hydrolase (HAD) superfamily protein	AT3G55960	blue	1					3.40553	4.281e-05	0.29364	0	2		8	FALSE	170.5	2	0	0	0.732719	FALSE	0	6558	0.565
Potra2n8c17210	Potra2n8c17210	Potra2n8c17210	sp|Q9LY61|HSPR1_ARATH Nematode resistance protein-like HSPRO1 OS=Arabidopsis thaliana OX=3702 GN=HSPRO1 PE=1 SV=1	Potri.008G066000	AT2G40000-ortholog of sugar beet HS1 PRO-1 2 ortholog of sugar beet HS1 PRO-1 2	AT2G40000	blue	1					3.51221	0	0.284721	1	2		8	FALSE	107	2	0	0	0.720865	FALSE	0	0	0.560209
Potra2n8c17188	Potra2n8c17188	Potra2n8c17188	sp|Q69VR7|PPT1_ORYSJ Phosphoenolpyruvate/phosphate translocator 1, chloroplastic OS=Oryza sativa subsp. japonica OX=39947 GN=PPT1 PE=2 SV=1	Potri.008G063400	AT5G05820-Nucleotide-sugar transporter family protein Nucleotide-sugar transporter family protein	AT5G05820	blue	1					3.12596	0.00012743	0.319901	0.666667	4		6	FALSE	132.25	4	0	0	0.763782	FALSE	0	25632	0.333965
Potra2n8c17117	Potra2n8c17117	Potra2n8c17117	None available	Potri.008G056100	AT2G39650-cruciferin (DUF506) cruciferin (DUF506)	AT2G39650	blue	1					2.58548	0.0005604	0.386776	0.638889	9		7	FALSE	266.222	9	0	0	0.823836	FALSE	0	98806	0.276164
Potra2n8c17093	Potra2n8c17093	Potra2n8c17093	sp|Q84WP5|CSPL8_ARATH CASP-like protein 4A3 OS=Arabidopsis thaliana OX=3702 GN=At2g36330 PE=2 SV=1	Potri.008G053500	AT3G55390-Uncharacterized protein family (UPF0497) Uncharacterized protein family (UPF0497)	AT3G55390	blue	1					3.23458	0	0.30916	1	2		7	FALSE	99	2	0	0	0.751714	FALSE	0	0	0.63871
Potra2n8c17090	Potra2n8c17090	Potra2n8c17090	sp|Q9EQC1|3BHS7_MOUSE 3 beta-hydroxysteroid dehydrogenase type 7 OS=Mus musculus OX=10090 GN=Hsd3b7 PE=1 SV=1	Potri.008G053100	AT5G59290-UDP-glucuronic acid decarboxylase 3 UDP-glucuronic acid decarboxylase 3	AT5G59290	blue	1				UXS3	3.66452	6.235e-05	0.272887	0	2		8	FALSE	70	2	0	0	0.703942	FALSE	0	290	0.5
Potra2n8c17077	Potra2n8c17077	Potra2n8c17077	sp|Q9Y7Z2|ARF6_SCHPO ADP-ribosylation factor 6 OS=Schizosaccharomyces pombe (strain 972 / ATCC 24843) OX=284812 GN=arf6 PE=3 SV=1	Potri.008G051700	AT3G46060-RAB GTPase homolog 8A RAB GTPase homolog 8A	AT3G46060	blue	1					3.07005	0.00013196	0.325727	0	2		7	FALSE	298.5	2	0	0	0.769994	FALSE	0	13566	0.518293
Potra2n8c16999	Potra2n8c16999	Potra2n8c16999	sp|Q9FN11|LBD37_ARATH LOB domain-containing protein 37 OS=Arabidopsis thaliana OX=3702 GN=LBD37 PE=2 SV=1	Potri.008G043900	AT1G07900-LOB domain-containing protein 1 LOB domain-containing protein 1	AT1G07900	blue	1					3.50771	0	0.285086	0	1		8	FALSE	204	1	0	0	0.721365	FALSE	0	0	0
Potra2n8c16977	Potra2n8c16977	Potra2n8c16977	sp|Q9SXB6|MLO2_ARATH MLO-like protein 2 OS=Arabidopsis thaliana OX=3702 GN=MLO2 PE=1 SV=1	Potri.008G041400	AT1G61560-Seven transmembrane MLO family protein Seven transmembrane MLO family protein	AT1G61560	blue	1					3.52956	0	0.283321	0	1		6	FALSE	207	1	0	0	0.718937	FALSE	0	0	0
Potra2n8c16964	Potra2n8c16964	Potra2n8c16964	sp|Q41864|TRXM_MAIZE Thioredoxin M-type, chloroplastic OS=Zea mays OX=4577 GN=TRM1 PE=2 SV=1	Potri.008G040100	AT3G54960-PDI-like 1-3 PDI-like 1-3	AT3G54960	blue	1					2.77314	0.00028733	0.360603	0.52381	7		6	FALSE	160.571	7	0	0	0.802985	FALSE	0	85080	0.252471
Potra2n8c16935	Potra2n8c16935	Potra2n8c16935	sp|Q9XIP2|OTU6_ARATH OVARIAN TUMOR DOMAIN-containing deubiquitinating enzyme 6 OS=Arabidopsis thaliana OX=3702 GN=OTU6 PE=1 SV=2	Potri.008G036900	AT5G04250-Cysteine proteinases superfamily protein Cysteine proteinases superfamily protein	AT5G04250	blue	1					2.89781	0.00030185	0.345088	0.333333	4		7	FALSE	273	4	0	0	0.789132	FALSE	0	30886	0.359354
Potra2n8c16906	Potra2n8c16906	Potra2n8c16906	None available	Potri.006G122400	AT2G39210-Major facilitator superfamily protein Major facilitator superfamily protein	AT2G39210	blue	1					2.96851	0	0.336869	1	2		8	FALSE	451	2	0	0	0.781277	FALSE	0	0	0.659357
Potra2n8c16852	Potra2n8c16852	Potra2n8c16852	sp|Q0E587|MMP_SFAVA Putative matrix metalloproteinase OS=Spodoptera frugiperda ascovirus 1a OX=113370 GN=ORF14 PE=3 SV=1	Potri.008G027700	AT1G59970-Matrixin family protein Matrixin family protein	AT1G59970	blue	1					3.72044	0	0.268786	0	1		8	FALSE	92	1	0	0	0.697729	FALSE	0	0	0
Potra2n8c16851	Potra2n8c16851	Potra2n8c16851	sp|Q8NRC3|ODO12_CORGL 2-oxoglutarate dehydrogenase E1/E2 component OS=Corynebacterium glutamicum (strain ATCC 13032 / DSM 20300 / JCM 1318 / LMG 3730 / NCIMB 10025) OX=196627 GN=odhA PE=1 SV=2	Potri.008G027400	AT3G52200-Dihydrolipoamide acetyltransferase, long form protein Dihydrolipoamide acetyltransferase, long form protein	AT3G52200	blue	1					3.13046	0	0.319442	0	1		8	FALSE	544	1	0	0	0.763282	FALSE	0	0	0
Potra2n8c16819	Potra2n8c16819	Potra2n8c16819	sp|Q9SZN7|HIP26_ARATH Heavy metal-associated isoprenylated plant protein 26 OS=Arabidopsis thaliana OX=3702 GN=HIPP26 PE=1 SV=1	Potri.010G236500	AT3G56240-copper chaperone copper chaperone	AT3G56240	blue	1					3.73522	0	0.267722	0	1		7	FALSE	53	1	0	0	0.696087	FALSE	0	0	0
Potra2n8c16777	Potra2n8c16777	Potra2n8c16777	sp|O82197|VP321_ARATH Vacuolar protein sorting-associated protein 32 homolog 1 OS=Arabidopsis thaliana OX=3702 GN=VPS32.1 PE=1 SV=1	Potri.008G018300	AT3G10640-SNF7 family protein SNF7 family protein	AT3G10640	blue	1					3.38046	0	0.295817	1	2		7	FALSE	82	2	0	0	0.735504	FALSE	0	0	0.59854
Potra2n8c16692	Potra2n8c16692	Potra2n8c16692	sp|Q12205|MNL2_YEAST Putative endoplasmic reticulum mannosidase MNL2 OS=Saccharomyces cerevisiae (strain ATCC 204508 / S288c) OX=559292 GN=MNL2 PE=1 SV=1	Potri.008G007500	AT1G51590-alpha-mannosidase 1 alpha-mannosidase 1	AT1G51590	blue	1				MNS1	3.13046	0	0.319442	0	1		8	FALSE	544	1	0	0	0.763282	FALSE	0	0	0
Potra2n81s34480	Potra2n81s34480	Potra2n81s34480	sp|P34443|RHEB1_CAEEL GTP-binding protein Rheb homolog 1 OS=Caenorhabditis elegans OX=6239 GN=rheb-1 PE=3 SV=1	Potri.015G113000	AT4G19640-Ras-related small GTP-binding family protein Ras-related small GTP-binding family protein	AT4G19640	blue	1					2.4955	0.0012167	0.400721	0.527273	11		6	FALSE	195.273	11	0	0	0.833833	FALSE	0	252104	0.204047
Potra2n7c16631	Potra2n7c16631	Potra2n7c16631	None available	Potri.007G001200	AT3G19990-E3 ubiquitin-protein ligase E3 ubiquitin-protein ligase	AT3G19990	blue	1					3.68573	0	0.271316	0	1		8	FALSE	137	1	0	0	0.701585	FALSE	0	0	0
Potra2n7c16613	Potra2n7c16613	Potra2n7c16613	sp|Q5SMQ0|PHT2_ORYSJ Putrescine hydroxycinnamoyltransferase 2 OS=Oryza sativa subsp. japonica OX=39947 GN=PHT2 PE=2 SV=1	Potri.007G003800	AT1G78990-HXXXD-type acyl-transferase family protein HXXXD-type acyl-transferase family protein	AT1G78990	blue	1					3.13046	0	0.319442	0	1		8	FALSE	544	1	0	0	0.763282	FALSE	0	0	0
Potra2n7c16577	Potra2n7c16577	Potra2n7c16577	sp|P54691|ILVE_SYNY3 Probable branched-chain-amino-acid aminotransferase OS=Synechocystis sp. (strain PCC 6803 / Kazusa) OX=1111708 GN=ilvE PE=3 SV=1	Potri.007G008000	AT3G49680-branched-chain aminotransferase 3 branched-chain aminotransferase 3	AT3G49680	blue	1					3.41195	0	0.293087	1	2		6	FALSE	177.5	2	0	0	0.732005	FALSE	0	0	0.620629
Potra2n7c16575	Potra2n7c16575	Potra2n7c16575	sp|Q6H6S3|HOX24_ORYSJ Homeobox-leucine zipper protein HOX24 OS=Oryza sativa subsp. japonica OX=39947 GN=HOX24 PE=2 SV=1	Potri.007G008200	AT4G37790-Homeobox-leucine zipper protein family Homeobox-leucine zipper protein family	AT4G37790	blue	1					3.13046	0	0.319442	0	1		8	FALSE	544	1	0	0	0.763282	FALSE	0	0	0
Potra2n7c16557	Potra2n7c16557	Potra2n7c16557	sp|Q8TGA0|PFKA2_PICPA ATP-dependent 6-phosphofructokinase subunit beta OS=Komagataella pastoris OX=4922 GN=PFK2 PE=1 SV=1	Potri.007G010300	AT2G22480-phosphofructokinase 5 phosphofructokinase 5	AT2G22480	blue	1					2.61118	0.00066804	0.382968	0.6	5		6	FALSE	245.6	5	0	0	0.82098	FALSE	0	133164	0.30135
Potra2n7c16547	Potra2n7c16547	Potra2n7c16547	sp|Q1LU72|PCKA_BAUCH Phosphoenolpyruvate carboxykinase (ATP) OS=Baumannia cicadellinicola subsp. Homalodisca coagulata OX=374463 GN=pckA PE=3 SV=1	Potri.007G011200	AT4G37870-phosphoenolpyruvate carboxykinase 1 phosphoenolpyruvate carboxykinase 1	AT4G37870	blue	1					3.11568	6.592e-05	0.320957	0.666667	3		6	FALSE	132	3	0	0	0.764924	FALSE	0	19702	0.390533
Potra2n7c16541	Potra2n7c16541	Potra2n7c16541	sp|Q54D75|Y2550_DICDI Probable cyclin-dependent serine/threonine-protein kinase DDB_G0292550 OS=Dictyostelium discoideum OX=44689 GN=DDB_G0292550 PE=3 SV=1	Potri.007G011700	AT5G65530-Protein kinase superfamily protein Protein kinase superfamily protein	AT5G65530	blue	1					3.39974	0.00011714	0.29414	0	2		6	FALSE	177	2	0	0	0.733362	FALSE	0	15962	0.564103
Potra2n7c16472	Potra2n7c16472	Potra2n7c16472	sp|Q2HJM9|MEST_BOVIN Mesoderm-specific transcript homolog protein OS=Bos taurus OX=9913 GN=MEST PE=2 SV=2	Potri.007G018900	AT3G51000-alpha/beta-Hydrolases superfamily protein alpha/beta-Hydrolases superfamily protein	AT3G51000	blue	1					2.84576	0.00030866	0.3514	0.5	5		6	FALSE	161.4	5	0	0	0.794916	FALSE	0	42946	0.300559
Potra2n7c16421	Potra2n7c16421	Potra2n7c16421	sp|P22134|MAG_YEAST DNA-3-methyladenine glycosylase OS=Saccharomyces cerevisiae (strain ATCC 204508 / S288c) OX=559292 GN=MAG1 PE=1 SV=1	Potri.007G024200	AT3G50880-DNA glycosylase superfamily protein DNA glycosylase superfamily protein	AT3G50880	blue	1					3.72558	0	0.268415	0	1		7	FALSE	46	1	0	0	0.697158	FALSE	0	0	0
Potra2n7c16382	Potra2n7c16382	Potra2n7c16382	sp|Q5RC45|S22AO_PONAB Steroid transmembrane transporter SLC22A24 OS=Pongo abelii OX=9601 GN=SLC22A24 PE=2 SV=1	Potri.007G027900	AT4G36670-Major facilitator superfamily protein Major facilitator superfamily protein	AT4G36670	blue	1					3.36183	0	0.297457	1	2		7	FALSE	185	2	0	0	0.737575	FALSE	0	0	0.608553
Potra2n7c16364	Potra2n7c16364	Potra2n7c16364	sp|O67866|FLAV_AQUAE Flavodoxin OS=Aquifex aeolicus (strain VF5) OX=224324 GN=fldA PE=1 SV=1	Potri.007G029600	AT4G36750-Quinone reductase family protein Quinone reductase family protein	AT4G36750	blue	1					3.0964	0	0.322956	1	2		8	FALSE	340.5	2	0	0	0.767067	FALSE	0	0	0.571309
Potra2n7c16357	Potra2n7c16357	Potra2n7c16357	None available	Potri.007G030800	AT4G36790-Major facilitator superfamily protein Major facilitator superfamily protein	AT4G36790	blue	1					2.96851	0	0.336869	1	2		8	FALSE	451	2	0	0	0.781277	FALSE	0	0	0.659357
Potra2n7c16334	Potra2n7c16334	Potra2n7c16334	sp|O64834|CRPM3_ARATH Cold-regulated 413 plasma membrane protein 3 OS=Arabidopsis thaliana OX=3702 GN=At2g23680 PE=2 SV=1	Potri.007G033801	AT3G50830-cold-regulated 413-plasma membrane 2 cold-regulated 413-plasma membrane 2	AT3G50830	blue	1					3.03085	0	0.329941	1	3		8	FALSE	261.667	3	0	0	0.77435	FALSE	0	0	0.415344
Potra2n7c16268	Potra2n7c16268	Potra2n7c16268	sp|Q5AK51|SFL2_CANAL Transcription factor SFL2 OS=Candida albicans (strain SC5314 / ATCC MYA-2876) OX=237561 GN=SFL2 PE=1 SV=2	Potri.007G043800	AT4G36990-heat shock factor 4 heat shock factor 4	AT4G36990	blue	1					2.68638	5.924e-05	0.372249	0.8	6		7	FALSE	283.833	6	0	0	0.812625	FALSE	0	14528	0.3383
Potra2n7c16233	Potra2n7c16233	Potra2n7c16233	sp|Q9C5K7|ACCH2_ARATH 1-aminocyclopropane-1-carboxylate oxidase homolog 2 OS=Arabidopsis thaliana OX=3702 GN=At1g06640 PE=2 SV=1	Potri.007G047100	AT3G50210-2-oxoglutarate (2OG) and Fe(II)-dependent oxygenase superfamily protein 2-oxoglutarate (2OG) and Fe(II)-dependent oxygenase superfamily protein	AT3G50210	blue	1					3.52956	0	0.283321	0	1		6	FALSE	207	1	0	0	0.718937	FALSE	0	0	0
Potra2n7c16127	Potra2n7c16127	Potra2n7c16127	sp|Q55FN7|ODBB_DICDI 2-oxoisovalerate dehydrogenase subunit beta, mitochondrial OS=Dictyostelium discoideum OX=44689 GN=bkdB PE=3 SV=1	Potri.007G058500	AT4G15560-Deoxyxylulose-5-phosphate synthase Deoxyxylulose-5-phosphate synthase	AT4G15560	blue	1					2.96851	0	0.336869	1	2		8	FALSE	451	2	0	0	0.781277	FALSE	0	0	0.659357
Potra2n7c16122	Potra2n7c16122	Potra2n7c16122	sp|A0R3D6|Y5435_MYCS2 Putative ligase MSMEG_5435/MSMEI_5285 OS=Mycolicibacterium smegmatis (strain ATCC 700084 / mc(2)155) OX=246196 GN=MSMEG_5435 PE=1 SV=1	Potri.005G102901	AT1G20560-acyl activating enzyme 1 acyl activating enzyme 1	AT1G20560	blue	1					2.62468	8.974e-05	0.380999	0.711111	10		7	FALSE	241.2	10	0	0	0.81948	FALSE	0	25746	0.264764
Potra2n7c16081	Potra2n7c16081	Potra2n7c16081	sp|P86225|IDH3A_MESAU Isocitrate dehydrogenase [NAD] subunit alpha, mitochondrial (Fragments) OS=Mesocricetus auratus OX=10036 GN=IDH3A PE=1 SV=1	Potri.007G064000	AT4G35260-isocitrate dehydrogenase 1 isocitrate dehydrogenase 1	AT4G35260	blue	1					2.75835	0.00066521	0.362535	0.2	5		7	FALSE	202.8	5	0	0	0.804627	FALSE	0	29198	0.276126
Potra2n7c16034	Potra2n7c16034	Potra2n7c16034	sp|A0R083|GLN1A_MYCS2 Glutamine synthetase OS=Mycolicibacterium smegmatis (strain ATCC 700084 / mc(2)155) OX=246196 GN=glnA PE=1 SV=1	Potri.007G069600	AT5G37600-hypothetical protein hypothetical protein	AT5G37600	blue	1				GSR1	2.50193	0.00153949	0.399692	0.573123	23		6	FALSE	176.826	23	0	0	0.833119	FALSE	0	229594	0.175946
Potra2n7c15928	Potra2n7c15928	Potra2n7c15928	sp|Q8ZBK0|CUEO_YERPE Blue copper oxidase CueO OS=Yersinia pestis OX=632 GN=cueO PE=3 SV=1	Potri.T079500	AT4G39830-Cupredoxin superfamily protein Cupredoxin superfamily protein	AT4G39830	blue	1					3.07455	0	0.325251	1	2		8	FALSE	374	2	0	0	0.769494	FALSE	0	0	0.612111
Potra2n7c15927	Potra2n7c15927	Potra2n7c15927	sp|Q8W519|MMT1_MAIZE Methionine S-methyltransferase OS=Zea mays OX=4577 GN=MMT1 PE=2 SV=2	Potri.T079800	AT2G22250-aspartate aminotransferase aspartate aminotransferase	AT2G22250	blue	1					3.50771	0	0.285086	0	1		8	FALSE	204	1	0	0	0.721365	FALSE	0	0	0
Potra2n7c15917	Potra2n7c15917	Potra2n7c15917	sp|P08503|ACADM_RAT Medium-chain specific acyl-CoA dehydrogenase, mitochondrial OS=Rattus norvegicus OX=10116 GN=Acadm PE=1 SV=1	Potri.007G090400	AT5G65110-acyl-CoA oxidase 2 acyl-CoA oxidase 2	AT5G65110	blue	1					3.68573	0	0.271316	0	1		8	FALSE	137	1	0	0	0.701585	FALSE	0	0	0
Potra2n7c15896	Potra2n7c15896	Potra2n7c15896	sp|Q9VIH7|SKY_DROME GTPase-activating protein skywalker OS=Drosophila melanogaster OX=7227 GN=sky PE=1 SV=2	Potri.007G092700	AT4G39870-TLD-domain containing nucleolar protein TLD-domain containing nucleolar protein	AT4G39870	blue	1					3.13046	0	0.319442	0	1		8	FALSE	544	1	0	0	0.763282	FALSE	0	0	0
Potra2n7c15824	Potra2n7c15824	Potra2n7c15824	sp|Q9M0F8|NAC75_ARATH NAC domain-containing protein 75 OS=Arabidopsis thaliana OX=3702 GN=NAC075 PE=2 SV=1	Potri.007G099400	AT1G01720-NAC (No Apical Meristem) domain transcriptional regulator superfamily protein NAC (No Apical Meristem) domain transcriptional regulator superfamily protein	AT1G01720	blue	1					2.77249	0.00163133	0.360686	0.277778	9		6	FALSE	123.111	9	0	0	0.803056	FALSE	0	131016	0.202636
Potra2n7c15793	Potra2n7c15793	Potra2n7c15793	sp|P38892|CRG1_YEAST Probable S-adenosylmethionine-dependent methyltransferase CRG1 OS=Saccharomyces cerevisiae (strain ATCC 204508 / S288c) OX=559292 GN=CRG1 PE=1 SV=1	Potri.007G103400	AT5G10830-S-adenosyl-L-methionine-dependent methyltransferases superfamily protein S-adenosyl-L-methionine-dependent methyltransferases superfamily protein	AT5G10830	blue	1					3.52956	0	0.283321	0	1		6	FALSE	207	1	0	0	0.718937	FALSE	0	0	0
Potra2n7c15788	Potra2n7c15788	Potra2n7c15788	sp|Q09219|CPNA5_CAEEL Copine family protein 5 OS=Caenorhabditis elegans OX=6239 GN=cpna-5 PE=3 SV=2	Potri.007G103700	AT5G63970-Copine (Calcium-dependent phospholipid-binding protein) family Copine (Calcium-dependent phospholipid-binding protein) family	AT5G63970	blue	1					3.13046	0	0.319442	0	1		8	FALSE	544	1	0	0	0.763282	FALSE	0	0	0
Potra2n7c15767	Potra2n7c15767	Potra2n7c15767	sp|O74213|PGLR1_ASPAC Endopolygalacturonase I OS=Aspergillus aculeatus OX=5053 GN=pgaI PE=1 SV=1	Potri.007G105800	AT4G33440-Pectin lyase-like superfamily protein Pectin lyase-like superfamily protein	AT4G33440	blue	1					3.31491	1.166e-05	0.301667	0	2		8	FALSE	150	2	0	0	0.742788	FALSE	0	2640	0.551852
Potra2n7c15674	Potra2n7c15674	Potra2n7c15674	sp|Q9ZJY8|AMIF_HELPJ Formamidase OS=Helicobacter pylori (strain J99 / ATCC 700824) OX=85963 GN=amiF PE=3 SV=1	Potri.007G115900	AT5G64370-beta-ureidopropionase beta-ureidopropionase	AT5G64370	blue	1					3.68573	0	0.271316	0	1		8	FALSE	137	1	0	0	0.701585	FALSE	0	0	0
Potra2n7c15610	Potra2n7c15610	Potra2n7c15610	sp|Q9LSX7|PEX22_ARATH Peroxisome biogenesis protein 22 OS=Arabidopsis thaliana OX=3702 GN=PEX22 PE=1 SV=1	Potri.007G121600	AT3G21865-peroxin 22 peroxin 22	AT3G21865	blue	1					3.13046	0	0.319442	0	1		8	FALSE	544	1	0	0	0.763282	FALSE	0	0	0
Potra2n7c15589	Potra2n7c15589	Potra2n7c15589	sp|Q84V83|LAR_DESUN Leucoanthocyanidin reductase OS=Desmodium uncinatum OX=225101 GN=LAR PE=1 SV=1	Potri.007G123700	AT1G75280-NmrA-like negative transcriptional regulator family protein NmrA-like negative transcriptional regulator family protein	AT1G75280	blue	1	1				3.13046	0	0.319442	0	1		8	FALSE	544	1	0	0	0.763282	FALSE	0	0	0
Potra2n7c15571	Potra2n7c15571	Potra2n7c15571	sp|O08368|GPWA_PSEWI Glutathione peroxidase OS=Pseudomonas wisconsinensis OX=57038 GN=gpwA PE=3 SV=1	Potri.007G126600	AT2G31570-glutathione peroxidase 2 glutathione peroxidase 2	AT2G31570	blue	1					3.07519	0	0.325183	1	2		7	FALSE	355	2	0	0	0.769423	FALSE	0	0	0.600677
Potra2n7c15494	Potra2n7c15494	Potra2n7c15494	sp|Q6K953|GRXC4_ORYSJ Glutaredoxin-C4, chloroplastic OS=Oryza sativa subsp. japonica OX=39947 GN=GRXC4 PE=3 SV=1	Potri.007G134800	AT1G28480-Thioredoxin superfamily protein Thioredoxin superfamily protein	AT1G28480	blue	1				GRX480	2.92738	8.329e-05	0.341603	0.4	6		7	FALSE	137	6	0	0	0.785847	FALSE	0	5480	0.277552
Potra2n7c15449	Potra2n7c15449	Potra2n7c15449	sp|Q63ZR6|UD3A1_XENLA UDP-glucuronosyltransferase 3A1 OS=Xenopus laevis OX=8355 GN=ugt3a1 PE=2 SV=1	Potri.007G140500	AT2G43820-UDP-glucosyltransferase 74F2 UDP-glucosyltransferase 74F2	AT2G43820	blue	1					3.13046	0	0.319442	0	1		8	FALSE	544	1	0	0	0.763282	FALSE	0	0	0
Potra2n7c15443	Potra2n7c15443	Potra2n7c15443	None available	Potri.007G117050			blue	1					2.96851	0	0.336869	1	2		8	FALSE	451	2	0	0	0.781277	FALSE	0	0	0.659357
Potra2n7c15441	Potra2n7c15441	Potra2n7c15441	sp|O31853|YOJK_BACSU Uncharacterized UDP-glucosyltransferase YojK OS=Bacillus subtilis (strain 168) OX=224308 GN=yojK PE=3 SV=2	Potri.004G179300	AT1G05675-UDP-Glycosyltransferase superfamily protein UDP-Glycosyltransferase superfamily protein	AT1G05675	blue	1					3.53149	0	0.283167	0	1		6	FALSE	148	1	0	0	0.718723	FALSE	0	0	0
Potra2n7c15406	Potra2n7c15406	Potra2n7c15406	None available	Potri.007G146401			blue	1					2.92545	0	0.341828	1	3		8	FALSE	368.667	3	0	0	0.786061	FALSE	0	0	0.502956
Potra2n772s36735	Potra2n772s36735	Potra2n772s36735	sp|Q8PSR0|Y3016_METMA Putative ABC transporter ATP-binding protein MM_3016 OS=Methanosarcina mazei (strain ATCC BAA-159 / DSM 3647 / Goe1 / Go1 / JCM 11833 / OCM 88) OX=192952 GN=MM_3016 PE=3 SV=1	Potri.001G362300	AT3G13080-multidrug resistance-associated protein 3 multidrug resistance-associated protein 3	AT3G13080	blue	1					2.83612	0	0.352595	1	2		7	FALSE	402.5	2	0	0	0.795987	FALSE	0	0	0.623065
Potra2n752s36693	Potra2n752s36693	Potra2n752s36693	sp|P05189|IPNS_ACRCH Isopenicillin N synthase OS=Acremonium chrysogenum OX=5044 GN=PCBC PE=1 SV=1	Potri.001G451300	AT4G10500-2-oxoglutarate (2OG) and Fe(II)-dependent oxygenase superfamily protein 2-oxoglutarate (2OG) and Fe(II)-dependent oxygenase superfamily protein	AT4G10500	blue	1				DLO1	2.96851	0	0.336869	1	2		8	FALSE	451	2	0	0	0.781277	FALSE	0	0	0.659357
Potra2n752s36691	Potra2n752s36691	Potra2n752s36691	sp|B0ZB55|OMT1_HUMLU Desmethylxanthohumol 6'-O-methyltransferase OS=Humulus lupulus OX=3486 GN=OMT1 PE=1 SV=1	Potri.001G451100	AT1G33030-O-methyltransferase family protein O-methyltransferase family protein	AT1G33030	blue	1					3.52956	0	0.283321	0	1		6	FALSE	207	1	0	0	0.718937	FALSE	0	0	0
Potra2n6c15361	Potra2n6c15361	Potra2n6c15361	sp|Q53479|IDSA_METTM Short chain isoprenyl diphosphate synthase OS=Methanothermobacter marburgensis (strain ATCC BAA-927 / DSM 2133 / JCM 14651 / NBRC 100331 / OCM 82 / Marburg) OX=79929 GN=idsA PE=1 SV=3	Potri.006G003400	AT5G47770-farnesyl diphosphate synthase 1 farnesyl diphosphate synthase 1	AT5G47770	blue	1					3.52956	0	0.283321	0	1		6	FALSE	207	1	0	0	0.718937	FALSE	0	0	0
Potra2n6c15335	Potra2n6c15335	Potra2n6c15335	sp|Q9LIE6|VQ22_ARATH VQ motif-containing protein 22 OS=Arabidopsis thaliana OX=3702 GN=VQ22 PE=2 SV=1	Potri.006G006300	AT3G22160-VQ motif-containing protein VQ motif-containing protein	AT3G22160	blue	1					2.81105	0.0001974	0.355738	0.533333	6		7	FALSE	266.167	6	0	0	0.798772	FALSE	0	37442	0.317621
Potra2n6c15316	Potra2n6c15316	Potra2n6c15316	sp|P44662|Y361_HAEIN Probable iron transport system ATP-binding protein HI_0361 OS=Haemophilus influenzae (strain ATCC 51907 / DSM 11121 / KW20 / Rd) OX=71421 GN=HI_0361 PE=3 SV=1	Potri.010G254400	AT3G54540-general control non-repressible 4 general control non-repressible 4	AT3G54540	blue	1					3.10476	0	0.322087	1	2		8	FALSE	316.5	2	0	0	0.766138	FALSE	0	0	0.680645
Potra2n6c15250	Potra2n6c15250	Potra2n6c15250	sp|P19684|ROC5_NICSY 33 kDa ribonucleoprotein, chloroplastic OS=Nicotiana sylvestris OX=4096 PE=1 SV=1	Potri.006G015700	AT3G07810-RNA-binding (RRM/RBD/RNP motifs) family protein RNA-binding (RRM/RBD/RNP motifs) family protein	AT3G07810	blue	1					3.13046	0	0.319442	0	1		8	FALSE	544	1	0	0	0.763282	FALSE	0	0	0
Potra2n6c15212	Potra2n6c15212	Potra2n6c15212	None available	Potri.006G019200	AT4G16380-Heavy metal transport/detoxification superfamily protein Heavy metal transport/detoxification superfamily protein	AT4G16380	blue	1					3.09769	0.00017494	0.322822	0	2		6	FALSE	205.5	2	0	0	0.766924	FALSE	0	43090	0.543883
Potra2n6c15127	Potra2n6c15127	Potra2n6c15127	sp|B6HJU5|ROQR_PENRW Cytochrome P450 monooxygenase roqR OS=Penicillium rubens (strain ATCC 28089 / DSM 1075 / NRRL 1951 / Wisconsin 54-1255) OX=500485 GN=roqR PE=1 SV=1	Potri.006G033300	AT2G40890-cytochrome P450, family 98, subfamily A, polypeptide 3 cytochrome P450, family 98, subfamily A, polypeptide 3	AT2G40890	blue	1					2.76607	0.00066311	0.361524	0.333333	3		6	FALSE	318.333	3	0	0	0.80377	FALSE	0	163874	0.424566
Potra2n6c15115	Potra2n6c15115	Potra2n6c15115	sp|P14233|TGA1B_TOBAC TGACG-sequence-specific DNA-binding protein TGA-1B (Fragment) OS=Nicotiana tabacum OX=4097 GN=TGA1B PE=2 SV=1	Potri.016G032400	AT2G40950-Basic-leucine zipper (bZIP) transcription factor family protein Basic-leucine zipper (bZIP) transcription factor family protein	AT2G40950	blue	1				BZIP17	2.98136	1.003e-05	0.335417	0.666667	4		7	FALSE	186	4	0	0	0.779849	FALSE	0	1782	0.434579
Potra2n6c15106	Potra2n6c15106	Potra2n6c15106	sp|F4KFC7|MD26C_ARATH Probable mediator of RNA polymerase II transcription subunit 26c OS=Arabidopsis thaliana OX=3702 GN=MED26C PE=1 SV=1	Potri.006G035500	AT5G05140-Transcription elongation factor (TFIIS) family protein Transcription elongation factor (TFIIS) family protein	AT5G05140	blue	1					3.20758	0	0.311761	0	1		8	FALSE	358	1	0	0	0.754713	FALSE	0	0	0
Potra2n6c15052	Potra2n6c15052	Potra2n6c15052	sp|P38892|CRG1_YEAST Probable S-adenosylmethionine-dependent methyltransferase CRG1 OS=Saccharomyces cerevisiae (strain ATCC 204508 / S288c) OX=559292 GN=CRG1 PE=1 SV=1	Potri.006G042200	AT2G41380-S-adenosyl-L-methionine-dependent methyltransferases superfamily protein S-adenosyl-L-methionine-dependent methyltransferases superfamily protein	AT2G41380	blue	1					2.8946	8.542e-05	0.345471	0.666667	4		8	FALSE	310.75	4	0	0	0.789489	FALSE	0	15510	0.398397
Potra2n6c14981	Potra2n6c14981	Potra2n6c14981	sp|A0JND3|EOGT_BOVIN EGF domain-specific O-linked N-acetylglucosamine transferase OS=Bos taurus OX=9913 GN=EOGT PE=2 SV=1	Potri.006G048500	AT2G41640-Glycosyltransferase family 61 protein Glycosyltransferase family 61 protein	AT2G41640	blue	1					3.13046	0	0.319442	0	1		8	FALSE	544	1	0	0	0.763282	FALSE	0	0	0
Potra2n6c14973	Potra2n6c14973	Potra2n6c14973	sp|Q5AK51|SFL2_CANAL Transcription factor SFL2 OS=Candida albicans (strain SC5314 / ATCC MYA-2876) OX=237561 GN=SFL2 PE=1 SV=2	Potri.006G049200	AT2G41690-heat shock transcription factor B3 heat shock transcription factor B3	AT2G41690	blue	1					2.72044	2.629e-05	0.367588	0.833333	4		7	FALSE	294.25	4	0	0	0.80884	FALSE	0	6236	0.3787
Potra2n6c14936	Potra2n6c14936	Potra2n6c14936	sp|Q97U94|AGAL_SACS2 Alpha-galactosidase OS=Saccharolobus solfataricus (strain ATCC 35092 / DSM 1617 / JCM 11322 / P2) OX=273057 GN=galS PE=1 SV=2	Potri.006G052800	AT3G57520-seed imbibition 2 seed imbibition 2	AT3G57520	blue	1					3.0964	0	0.322956	1	2		8	FALSE	340.5	2	0	0	0.767067	FALSE	0	0	0.571309
Potra2n6c14935	Potra2n6c14935	Potra2n6c14935	sp|P04111|SPE2C_STRPU Calcium-binding protein SPEC 2C OS=Strongylocentrotus purpuratus OX=7668 GN=SPEC2C PE=2 SV=2	Potri.006G052900	AT3G57530-calcium-dependent protein kinase 32 calcium-dependent protein kinase 32	AT3G57530	blue	1					3.13046	0	0.319442	0	1		8	FALSE	544	1	0	0	0.763282	FALSE	0	0	0
Potra2n6c14916	Potra2n6c14916	Potra2n6c14916	sp|P10039|TENA_CHICK Tenascin OS=Gallus gallus OX=9031 GN=TNC PE=1 SV=2	Potri.006G054800	AT3G57630-exostosin family protein exostosin family protein	AT3G57630	blue	1				EXAD	2.92609	0.0009872	0.341753	0.571429	8		7	FALSE	113.25	8	0	0	0.78599	FALSE	0	75066	0.240446
Potra2n6c14907	Potra2n6c14907	Potra2n6c14907	sp|Q9LSY5|U71B7_ARATH UDP-glycosyltransferase 71B7 OS=Arabidopsis thaliana OX=3702 GN=UGT71B7 PE=2 SV=2	Potri.006G055600	AT4G15550-indole-3-acetate beta-D-glucosyltransferase indole-3-acetate beta-D-glucosyltransferase	AT4G15550	blue	1					3.07455	0	0.325251	1	2		8	FALSE	374	2	0	0	0.769494	FALSE	0	0	0.612111
Potra2n6c14839	Potra2n6c14839	Potra2n6c14839	sp|Q9SIY3|TTM3_ARATH Triphosphate tunnel metalloenzyme 3 OS=Arabidopsis thaliana OX=3702 GN=TTM3 PE=1 SV=1	Potri.003G198200	AT2G11890-adenylate cyclase adenylate cyclase	AT2G11890	blue	1					2.50707	0.00151679	0.398872	0.666667	7		6	FALSE	265.143	7	0	0	0.832548	FALSE	0	347554	0.279392
Potra2n6c14829	Potra2n6c14829	Potra2n6c14829	sp|Q54R98|Y3301_DICDI Probable serine/threonine-protein kinase DDB_G0283301 OS=Dictyostelium discoideum OX=44689 GN=DDB_G0283301 PE=3 SV=1	Potri.006G062800	AT1G30270-CBL-interacting protein kinase 23 CBL-interacting protein kinase 23	AT1G30270	blue	1		1	1	CIPK23	3.69859	0	0.270374	0	1		7	FALSE	44	1	0	0	0.700157	FALSE	0	0	0
Potra2n6c14814	Potra2n6c14814	Potra2n6c14814	None available				blue	1					3.37725	0	0.296099	1	2		8	FALSE	96.5	2	0	0	0.735861	FALSE	0	0	0.639073
Potra2n6c14640	Potra2n6c14640	Potra2n6c14640	None available	Potri.006G080900	AT5G58110-chaperone binding / ATPase activator chaperone binding / ATPase activator	AT5G58110	blue	1					3.19473	0.00020608	0.313015	0.5	5		6	FALSE	123.6	5	0	0	0.756141	FALSE	0	25024	0.303685
Potra2n6c14586	Potra2n6c14586	Potra2n6c14586	sp|Q86HV4|OSB6_DICDI Oxysterol-binding protein 6 OS=Dictyostelium discoideum OX=44689 GN=osbF PE=3 SV=1	Potri.006G086400	AT3G09300-OSBP(oxysterol binding protein)-related protein 3B OSBP(oxysterol binding protein)-related protein 3B	AT3G09300	blue	1					3.35797	0.00011714	0.297799	0.666667	3		6	FALSE	167.333	3	0	0	0.738003	FALSE	0	15962	0.464815
Potra2n6c14568	Potra2n6c14568	Potra2n6c14568	sp|Q8AWW4|RN128_XENLA E3 ubiquitin-protein ligase RNF128 OS=Xenopus laevis OX=8355 GN=rnf128 PE=2 SV=2	Potri.006G087800	AT5G59550-zinc finger (C3HC4-type RING finger) family protein zinc finger (C3HC4-type RING finger) family protein	AT5G59550	blue	1					3.61825	0	0.276377	1	2		6	FALSE	96.5	2	0	0	0.709083	FALSE	0	0	0.595679
Potra2n6c14353	Potra2n6c14353	Potra2n6c14353	None available	Potri.006G110400	AT2G38580-Mitochondrial ATP synthase D chain-related protein Mitochondrial ATP synthase D chain-related protein	AT2G38580	blue	1					3.25578	0	0.307146	0	1		7	FALSE	172	1	0	0	0.749357	FALSE	0	0	0
Potra2n6c14348	Potra2n6c14348	Potra2n6c14348	sp|O82122|VSP2_ARATH Vegetative storage protein 2 OS=Arabidopsis thaliana OX=3702 GN=VSP2 PE=2 SV=1	Potri.006G110900	AT2G38600-HAD superfamily, subfamily IIIB acid phosphatase HAD superfamily, subfamily IIIB acid phosphatase	AT2G38600	blue	1					2.57712	0.00085019	0.38803	0.6	6		6	FALSE	275.167	6	0	0	0.824764	FALSE	0	231714	0.29942
Potra2n6c14309	Potra2n6c14309	Potra2n6c14309	sp|P77795|YDCT_ECOLI Uncharacterized ABC transporter ATP-binding protein YdcT OS=Escherichia coli (strain K12) OX=83333 GN=ydcT PE=3 SV=1	Potri.006G115000	AT1G66950-pleiotropic drug resistance 11 pleiotropic drug resistance 11	AT1G66950	blue	1					3.50771	0	0.285086	0	1		8	FALSE	204	1	0	0	0.721365	FALSE	0	0	0
Potra2n6c14275	Potra2n6c14275	Potra2n6c14275	sp|P0CF21|YI168_YEAST Putative truncated L-serine dehydratase YIL168W OS=Saccharomyces cerevisiae (strain ATCC 204508 / S288c) OX=559292 GN=YIL168W PE=5 SV=1	Potri.006G118400	AT3G10050-L-O-methylthreonine resistant 1 L-O-methylthreonine resistant 1	AT3G10050	blue	1					3.27057	7.394e-05	0.305758	0.333333	3		7	FALSE	169	3	0	0	0.747715	FALSE	0	10258	0.430272
Potra2n6c14241	Potra2n6c14241	Potra2n6c14241	None available	Potri.006G122400	AT2G39210-Major facilitator superfamily protein Major facilitator superfamily protein	AT2G39210	blue	1					3.50771	0	0.285086	0	1		8	FALSE	204	1	0	0	0.721365	FALSE	0	0	0
Potra2n6c14201	Potra2n6c14201	Potra2n6c14201	sp|Q92195|PALY_AGABI Phenylalanine ammonia-lyase (Fragment) OS=Agaricus bisporus OX=5341 GN=palA PE=2 SV=1	Potri.006G126800	AT2G37040-PHE ammonia lyase 1 PHE ammonia lyase 1	AT2G37040	blue	1					2.79434	1.279e-05	0.357866	0.666667	3		7	FALSE	336.333	3	0	0	0.800628	FALSE	0	4464	0.475047
Potra2n6c14184	Potra2n6c14184	Potra2n6c14184	sp|P30986|RETO_ESCCA Reticuline oxidase OS=Eschscholzia californica OX=3467 GN=BBE1 PE=1 SV=1	Potri.006G128900	AT5G44400-FAD-binding Berberine family protein FAD-binding Berberine family protein	AT5G44400	blue	1					3.68573	0	0.271316	0	1		8	FALSE	137	1	0	0	0.701585	FALSE	0	0	0
Potra2n6c14182	Potra2n6c14182	Potra2n6c14182	sp|Q9VPR4|NLE_DROME Protein Notchless OS=Drosophila melanogaster OX=7227 GN=Nle PE=1 SV=2	Potri.006G129100	AT3G53390-Transducin/WD40 repeat-like superfamily protein Transducin/WD40 repeat-like superfamily protein	AT3G53390	blue	1					3.13046	0	0.319442	0	1		8	FALSE	544	1	0	0	0.763282	FALSE	0	0	0
Potra2n6c14108	Potra2n6c14108	Potra2n6c14108	sp|O15056|SYNJ2_HUMAN Synaptojanin-2 OS=Homo sapiens OX=9606 GN=SYNJ2 PE=1 SV=3	Potri.006G136400	AT3G43220-Phosphoinositide phosphatase family protein Phosphoinositide phosphatase family protein	AT3G43220	blue	1					3.68573	0	0.271316	0	1		8	FALSE	137	1	0	0	0.701585	FALSE	0	0	0
Potra2n6c14017	Potra2n6c14017	Potra2n6c14017	sp|Q9SRT0|PUB9_ARATH U-box domain-containing protein 9 OS=Arabidopsis thaliana OX=3702 GN=PUB9 PE=1 SV=1	Potri.006G147000	AT5G57035-U-box domain-containing protein kinase family protein U-box domain-containing protein kinase family protein	AT5G57035	blue	1		1	1		2.88046	0.00617555	0.347166	0.0549242	33		6	FALSE	16.1515	33	0	0	0.79106	FALSE	0	224912	0.0481338
Potra2n6c13808	Potra2n6c13808	Potra2n6c13808	sp|Q1W5S8|TPRA3_MAIZE Trehalose 6-phosphate phosphatase RA3 OS=Zea mays OX=4577 GN=RA3 PE=1 SV=1	Potri.006G175500	AT2G18700-trehalose phosphatase/synthase 11 trehalose phosphatase/synthase 11	AT2G18700	blue	1					2.36632	0.0137534	0.422596	0.362637	14		6	FALSE	199.429	14	0	0	0.848186	FALSE	0	1074594	0.17387
Potra2n6c13765	Potra2n6c13765	Potra2n6c13765	None available	Potri.006G180500	AT4G30780-ATP-dependent DNA helicase ATP-dependent DNA helicase	AT4G30780	blue	1					2.8946	8.542e-05	0.345471	0.666667	4		8	FALSE	310.75	4	0	0	0.789489	FALSE	0	15510	0.398397
Potra2n6c13744	Potra2n6c13744	Potra2n6c13744	None available	Potri.006G183000	AT4G30630-hypothetical protein hypothetical protein	AT4G30630	blue	1					3.13046	0	0.319442	0	1		8	FALSE	544	1	0	0	0.763282	FALSE	0	0	0
Potra2n6c13712	Potra2n6c13712	Potra2n6c13712	sp|Q9FE22|HFR1_ARATH Transcription factor HFR1 OS=Arabidopsis thaliana OX=3702 GN=HFR1 PE=1 SV=1	Potri.006G186600	AT2G24260-LJRHL1-like 1 LJRHL1-like 1	AT2G24260	blue	1					3.56298	0	0.280664	0	1		8	FALSE	170	1	0	0	0.715224	FALSE	0	0	0
Potra2n6c13556	Potra2n6c13556	Potra2n6c13556	sp|Q5UQ40|UBC4_MIMIV Probable bifunctional E2/E3 enzyme R795 OS=Acanthamoeba polyphaga mimivirus OX=212035 GN=MIMI_R795 PE=3 SV=1	Potri.006G202600	AT3G52450-plant U-box 22 plant U-box 22	AT3G52450	blue	1					3.09383	0	0.323224	1	2		6	FALSE	160	2	0	0	0.767352	FALSE	0	0	0.627451
Potra2n6c13503	Potra2n6c13503	Potra2n6c13503	sp|D4AYS6|A1345_ARTBC Probable extracellular serine carboxypeptidase OS=Arthroderma benhamiae (strain ATCC MYA-4681 / CBS 112371) OX=663331 GN=ARB_01345 PE=1 SV=1	Potri.006G207900	AT2G24280-alpha/beta-Hydrolases superfamily protein alpha/beta-Hydrolases superfamily protein	AT2G24280	blue	1					2.77506	0.00046605	0.360352	0.571429	7		6	FALSE	152.286	7	0	0	0.802771	FALSE	0	67460	0.255942
Potra2n6c13479	Potra2n6c13479	Potra2n6c13479	sp|Q03174|FRUA_STRMU Fructan beta-fructosidase OS=Streptococcus mutans serotype c (strain ATCC 700610 / UA159) OX=210007 GN=fruA PE=2 SV=2	Potri.006G210600	AT3G52600-cell wall invertase 2 cell wall invertase 2	AT3G52600	blue	1					3.07455	0	0.325251	1	2		8	FALSE	374	2	0	0	0.769494	FALSE	0	0	0.612111
Potra2n6c13294	Potra2n6c13294	Potra2n6c13294	sp|Q8SQU8|YBC9_ENCCU Probable cell division protein kinase ECU11_1290 OS=Encephalitozoon cuniculi (strain GB-M1) OX=284813 GN=ECU11_1290 PE=3 SV=2	Potri.006G229400	AT5G11850-Protein kinase superfamily protein Protein kinase superfamily protein	AT5G11850	blue	1					3.81362	0	0.262218	0	1	1	6	FALSE	147	1	0	0	0.687375	FALSE	0	0	0
Potra2n6c13285	Potra2n6c13285	Potra2n6c13285	sp|Q8BYI6|PCAT2_MOUSE Lysophosphatidylcholine acyltransferase 2 OS=Mus musculus OX=10090 GN=Lpcat2 PE=1 SV=1	Potri.006G230200	AT4G33000-calcineurin B-like protein 10 calcineurin B-like protein 10	AT4G33000	blue	1					3.68573	0	0.271316	0	1		8	FALSE	137	1	0	0	0.701585	FALSE	0	0	0
Potra2n6c13274	Potra2n6c13274	Potra2n6c13274	sp|Q8RY59|RCD1_ARATH Inactive poly [ADP-ribose] polymerase RCD1 OS=Arabidopsis thaliana OX=3702 GN=RCD1 PE=1 SV=1	Potri.006G231100	AT1G23550-similar to RCD one 2 similar to RCD one 2	AT1G23550	blue	1					3.31362	3.564e-05	0.301784	0	2		8	FALSE	134.5	2	0	0	0.742931	FALSE	0	4108	0.534
Potra2n6c13265	Potra2n6c13265	Potra2n6c13265	sp|B1VXN6|HEMH_STRGG Ferrochelatase OS=Streptomyces griseus subsp. griseus (strain JCM 4626 / NBRC 13350) OX=455632 GN=hemH PE=3 SV=1	Potri.006G232100	AT5G26030-ferrochelatase 1 ferrochelatase 1	AT5G26030	blue	1					3.13046	0	0.319442	0	1		8	FALSE	544	1	0	0	0.763282	FALSE	0	0	0
Potra2n6c13245	Potra2n6c13245	Potra2n6c13245	sp|P22035|BAS1_YEAST Myb-like DNA-binding protein BAS1 OS=Saccharomyces cerevisiae (strain ATCC 204508 / S288c) OX=559292 GN=BAS1 PE=1 SV=1	Potri.006G234200	AT3G49690-myb domain protein 84 myb domain protein 84	AT3G49690	blue	1					2.57969	0.00058596	0.387643	0.8	6		6	FALSE	271.167	6	0	0	0.824479	FALSE	0	163872	0.303999
Potra2n6c13090	Potra2n6c13090	Potra2n6c13090	None available	Potri.006G251600	AT5G11280-tail fiber tail fiber	AT5G11280	blue	1					3.1626	8.943e-05	0.316196	0.6	5		6	FALSE	80.8	5	0	0	0.759712	FALSE	0	8042	0.263192
Potra2n6c13037	Potra2n6c13037	Potra2n6c13037	sp|Q8BG28|B3GL2_MOUSE UDP-GalNAc:beta-1,3-N-acetylgalactosaminyltransferase 2 OS=Mus musculus OX=10090 GN=B3galnt2 PE=1 SV=1	Potri.006G257200	AT4G32120-Galactosyltransferase family protein Galactosyltransferase family protein	AT4G32120	blue	1					3.13046	0	0.319442	0	1		8	FALSE	544	1	0	0	0.763282	FALSE	0	0	0
Potra2n6c13024	Potra2n6c13024	Potra2n6c13024	None available	Potri.006G258600	AT5G25280-serine-rich protein-like protein serine-rich protein-like protein	AT5G25280	blue	1					3.47815	0	0.287509	0	1		7	FALSE	166	1	0	0	0.72465	FALSE	0	0	0
Potra2n6c13022	Potra2n6c13022	Potra2n6c13022	sp|H3JU05|SRGT1_CHLRE Peptidyl serine alpha-galactosyltransferase OS=Chlamydomonas reinhardtii OX=3055 GN=SGT1 PE=1 SV=1	Potri.006G258800	AT5G25265-Hyp O-arabinosyltransferase-like protein Hyp O-arabinosyltransferase-like protein	AT5G25265	blue	1					3.13046	0	0.319442	0	1		8	FALSE	544	1	0	0	0.763282	FALSE	0	0	0
Potra2n689s36485	Potra2n689s36485	Potra2n689s36485	None available	Potri.011G045300	AT1G61240-lysine ketoglutarate reductase trans-splicing-like protein (DUF707) lysine ketoglutarate reductase trans-splicing-like protein (DUF707)	AT1G61240	blue	1					2.6973	0.00030394	0.370741	0.4	6		7	FALSE	196.333	6	0	0	0.811411	FALSE	0	39404	0.250213
Potra2n689s36483	Potra2n689s36483	Potra2n689s36483	sp|O14828|SCAM3_HUMAN Secretory carrier-associated membrane protein 3 OS=Homo sapiens OX=9606 GN=SCAMP3 PE=1 SV=3	Potri.011G045100	AT2G20840-Secretory carrier membrane protein (SCAMP) family protein Secretory carrier membrane protein (SCAMP) family protein	AT2G20840	blue	1					2.73843	0	0.365172	1	4		7	FALSE	332.25	4	0	0	0.806841	FALSE	0	0	0.434882
Potra2n686s36471	Potra2n686s36471	Potra2n686s36471	sp|P23473|CHLY_PARTH Bifunctional chitinase/lysozyme (Fragment) OS=Parthenocissus quinquefolia OX=3607 PE=1 SV=1	Potri.015G024000	AT5G24090-chitinase A chitinase A	AT5G24090	blue	1					2.77506	0.0003037	0.360352	0.711111	10		7	FALSE	204.7	10	0	0	0.802771	FALSE	0	56826	0.228971
Potra2n660s36324	Potra2n660s36324	Potra2n660s36324	sp|Q9PK92|PKND_CHLMU Serine/threonine-protein kinase PknD OS=Chlamydia muridarum (strain MoPn / Nigg) OX=243161 GN=pknD PE=3 SV=1	Potri.011G037300	AT4G21390-S-locus lectin protein kinase family protein S-locus lectin protein kinase family protein	AT4G21390	blue	1					2.92545	0	0.341828	1	3		8	FALSE	368.667	3	0	0	0.786061	FALSE	0	0	0.502956
Potra2n650s36268	Potra2n650s36268	Potra2n650s36268	sp|O07737|Y1895_MYCTU Probable zinc-binding alcohol dehydrogenase Rv1895 OS=Mycobacterium tuberculosis (strain ATCC 25618 / H37Rv) OX=83332 GN=Rv1895 PE=1 SV=1	Potri.002G254900	AT5G43940-GroES-like zinc-binding dehydrogenase family protein GroES-like zinc-binding dehydrogenase family protein	AT5G43940	blue	1					3.0964	0	0.322956	1	2		8	FALSE	340.5	2	0	0	0.767067	FALSE	0	0	0.571309
Potra2n633s36227	Potra2n633s36227	Potra2n633s36227	None available	Potri.018G094100	AT5G57510-cotton fiber protein cotton fiber protein	AT5G57510	blue	1					2.88625	9.675e-05	0.346471	0.6	5		8	FALSE	267	5	0	0	0.790417	FALSE	0	17924	0.338403
Potra2n631s36219	Potra2n631s36219	Potra2n631s36219	None available	Potri.017G110800			blue	1					3.13046	0	0.319442	0	1		8	FALSE	544	1	0	0	0.763282	FALSE	0	0	0
Potra2n5c12784	Potra2n5c12784	Potra2n5c12784	sp|B6IP72|SUCC_RHOCS Succinate--CoA ligase [ADP-forming] subunit beta OS=Rhodospirillum centenum (strain ATCC 51521 / SW) OX=414684 GN=sucC PE=3 SV=1	Potri.005G004900	AT1G09430-ATP-citrate lyase A-3 ATP-citrate lyase A-3	AT1G09430	blue	1					3.52956	0	0.283321	0	1		6	FALSE	207	1	0	0	0.718937	FALSE	0	0	0
Potra2n5c12720	Potra2n5c12720	Potra2n5c12720	sp|F4JTU7|RLP48_ARATH Receptor-like protein 48 OS=Arabidopsis thaliana OX=3702 GN=RLP48 PE=3 SV=2	Potri.005G016075	AT3G53240-receptor like protein 45 receptor like protein 45	AT3G53240	blue	1					3.81362	0	0.262218	0	1	1	6	FALSE	147	1	0	0	0.687375	FALSE	0	0	0
Potra2n5c12627	Potra2n5c12627	Potra2n5c12627	sp|P34430|YL39_CAEEL Uncharacterized protein F44B9.9 OS=Caenorhabditis elegans OX=6239 GN=F44B9.9 PE=4 SV=2	Potri.005G024100	AT5G27840-Calcineurin-like metallo-phosphoesterase superfamily protein Calcineurin-like metallo-phosphoesterase superfamily protein	AT5G27840	blue	1					3.46851	0	0.288308	1	2		6	FALSE	147.5	2	0	0	0.725721	FALSE	0	0	0.62766
Potra2n5c12621	Potra2n5c12621	Potra2n5c12621	None available	Potri.005G024500	AT5G27760-Hypoxia-responsive family protein Hypoxia-responsive family protein	AT5G27760	blue	1					2.96851	0	0.336869	1	2		8	FALSE	451	2	0	0	0.781277	FALSE	0	0	0.659357
Potra2n5c12600	Potra2n5c12600	Potra2n5c12600	sp|O04023|SRC2_ARATH Protein SRC2 homolog OS=Arabidopsis thaliana OX=3702 GN=SRC2 PE=1 SV=1	Potri.005G026700	AT1G09070-soybean gene regulated by cold-2 soybean gene regulated by cold-2	AT1G09070	blue	1					3.1838	0	0.31409	1	2		7	FALSE	250.5	2	0	0	0.757355	FALSE	0	0	0.695833
Potra2n5c12559	Potra2n5c12559	Potra2n5c12559	sp|Q4WA38|MNLOX_ASPFU Manganese lipoxygenase OS=Neosartorya fumigata (strain ATCC MYA-4609 / Af293 / CBS 101355 / FGSC A1100) OX=330879 GN=AFUA_4G02770 PE=1 SV=1	Potri.005G032700	AT1G55020-lipoxygenase 1 lipoxygenase 1	AT1G55020	blue	1					3.50771	0	0.285086	0	1		8	FALSE	204	1	0	0	0.721365	FALSE	0	0	0
Potra2n5c12548	Potra2n5c12548	Potra2n5c12548	sp|Q9H2D1|MFTC_HUMAN Mitochondrial folate transporter/carrier OS=Homo sapiens OX=9606 GN=SLC25A32 PE=1 SV=2	Potri.005G033800	AT3G05290-peroxisomal adenine nucleotide carrier 1 peroxisomal adenine nucleotide carrier 1	AT3G05290	blue	1					3.13046	0	0.319442	0	1		8	FALSE	544	1	0	0	0.763282	FALSE	0	0	0
Potra2n5c12483	Potra2n5c12483	Potra2n5c12483	sp|Q7Z8U2|AKR1_ASPOR Palmitoyltransferase akr1 OS=Aspergillus oryzae (strain ATCC 42149 / RIB 40) OX=510516 GN=akr1 PE=3 SV=2	Potri.005G041000	AT3G04970-DHHC-type zinc finger family protein DHHC-type zinc finger family protein	AT3G04970	blue	1					3.13046	0	0.319442	0	1		8	FALSE	544	1	0	0	0.763282	FALSE	0	0	0
Potra2n5c12478	Potra2n5c12478	Potra2n5c12478	sp|Q5QXJ3|AROE_IDILO Shikimate dehydrogenase (NADP(+)) OS=Idiomarina loihiensis (strain ATCC BAA-735 / DSM 15497 / L2-TR) OX=283942 GN=aroE PE=3 SV=1	Potri.005G043400	AT3G06350-dehydroquinate dehydratase, putative / shikimate dehydrogenase dehydroquinate dehydratase, putative / shikimate dehydrogenase	AT3G06350	blue	1					2.76607	0.00066311	0.361524	0.333333	3		6	FALSE	318.333	3	0	0	0.80377	FALSE	0	163874	0.424566
Potra2n5c12431	Potra2n5c12431	Potra2n5c12431	sp|P46493|ILVA_HAEIN L-threonine dehydratase biosynthetic IlvA OS=Haemophilus influenzae (strain ATCC 51907 / DSM 11121 / KW20 / Rd) OX=71421 GN=ilvA PE=3 SV=1	Potri.005G048400	AT4G14880-O-acetylserine (thiol) lyase (OAS-TL) isoform A1 O-acetylserine (thiol) lyase (OAS-TL) isoform A1	AT4G14880	blue	1					3.68573	0	0.271316	0	1		8	FALSE	137	1	0	0	0.701585	FALSE	0	0	0
Potra2n5c12407	Potra2n5c12407	Potra2n5c12407	sp|O60110|OCA3_SCHPO TPR repeat protein oca3 OS=Schizosaccharomyces pombe (strain 972 / ATCC 24843) OX=284812 GN=oca3 PE=4 SV=3	Potri.005G051300	AT3G04830-Protein prenylyltransferase superfamily protein Protein prenylyltransferase superfamily protein	AT3G04830	blue	1					3.52956	0	0.283321	0	1		6	FALSE	207	1	0	0	0.718937	FALSE	0	0	0
Potra2n5c12346	Potra2n5c12346	Potra2n5c12346	sp|Q9LS54|VQ20_ARATH VQ motif-containing protein 20 OS=Arabidopsis thaliana OX=3702 GN=VQ20 PE=2 SV=1	Potri.005G057800	AT3G18690-MAP kinase substrate 1 MAP kinase substrate 1	AT3G18690	blue	1					2.82776	0.00033989	0.353636	0.6	6		6	FALSE	145.833	6	0	0	0.796915	FALSE	0	59796	0.280449
Potra2n5c12217	Potra2n5c12217	Potra2n5c12217	sp|F4I8B9|Y1501_ARATH Putative WEB family protein At1g65010, chloroplastic OS=Arabidopsis thaliana OX=3702 GN=At1g65010 PE=1 SV=1	Potri.005G072400	AT4G40020-Myosin heavy chain-related protein Myosin heavy chain-related protein	AT4G40020	blue	1					2.55206	0.00033451	0.391841	0.654412	17		7	FALSE	212.882	17	0	0	0.827549	FALSE	0	125004	0.215033
Potra2n5c12187	Potra2n5c12187	Potra2n5c12187	sp|Q60529|RASH_MESAU GTPase HRas (Fragment) OS=Mesocricetus auratus OX=10036 GN=HRAS PE=3 SV=1	Potri.005G075300	AT5G10260-RAB GTPase homolog H1E RAB GTPase homolog H1E	AT5G10260	blue	1					2.78278	0.00017823	0.359353	0.666667	6		7	FALSE	283.167	6	0	0	0.801914	FALSE	0	36202	0.321051
Potra2n5c12142	Potra2n5c12142	Potra2n5c12142	sp|Q8ZBK0|CUEO_YERPE Blue copper oxidase CueO OS=Yersinia pestis OX=632 GN=cueO PE=3 SV=1	Potri.005G079400	AT4G39830-Cupredoxin superfamily protein Cupredoxin superfamily protein	AT4G39830	blue	1					2.84576	0.00054408	0.3514	0.6	5		6	FALSE	201.6	5	0	0	0.794916	FALSE	0	80542	0.350871
Potra2n5c11990	Potra2n5c11990	Potra2n5c11990	sp|P85087|GLNA_VITSX Glutamine synthetase (Fragments) OS=Vitis sp. OX=3604 PE=1 SV=1	Potri.005G093200	AT5G37600-hypothetical protein hypothetical protein	AT5G37600	blue	1				GSR1	2.63303	2.55e-05	0.37979	0.857143	7		7	FALSE	291.429	7	0	0	0.818552	FALSE	0	15102	0.327448
Potra2n5c11957	Potra2n5c11957	Potra2n5c11957	sp|C8VBH3|CEF1_EMENI Pre-mRNA-splicing factor cef1 OS=Emericella nidulans (strain FGSC A4 / ATCC 38163 / CBS 112.46 / NRRL 194 / M139) OX=227321 GN=cef1 PE=3 SV=1	Potri.005G096600	AT1G56160-myb domain protein 72 myb domain protein 72	AT1G56160	blue	1				MYB72	3.13046	0	0.319442	0	1		8	FALSE	544	1	0	0	0.763282	FALSE	0	0	0
Potra2n5c11940	Potra2n5c11940	Potra2n5c11940	sp|Q5PP28|NAC3_ARATH NAC domain-containing protein 3 OS=Arabidopsis thaliana OX=3702 GN=NAC003 PE=2 SV=1	Potri.005G098200	AT1G56010-NAC domain containing protein 1 NAC domain containing protein 1	AT1G56010	blue	1					3.52956	0	0.283321	0	1		6	FALSE	207	1	0	0	0.718937	FALSE	0	0	0
Potra2n5c11929	Potra2n5c11929	Potra2n5c11929	sp|Q91090|PON2_MELGA Serum paraoxonase/arylesterase 2 OS=Meleagris gallopavo OX=9103 GN=PON2 PE=2 SV=1	Potri.005G099400	AT3G51440-Calcium-dependent phosphotriesterase superfamily protein Calcium-dependent phosphotriesterase superfamily protein	AT3G51440	blue	1					3.0964	0	0.322956	1	2		8	FALSE	340.5	2	0	0	0.767067	FALSE	0	0	0.571309
Potra2n5c11927	Potra2n5c11927	Potra2n5c11927	sp|P86225|IDH3A_MESAU Isocitrate dehydrogenase [NAD] subunit alpha, mitochondrial (Fragments) OS=Mesocricetus auratus OX=10036 GN=IDH3A PE=1 SV=1	Potri.005G099600	AT4G35260-isocitrate dehydrogenase 1 isocitrate dehydrogenase 1	AT4G35260	blue	1					3.13046	0	0.319442	0	1		8	FALSE	544	1	0	0	0.763282	FALSE	0	0	0
Potra2n5c11924	Potra2n5c11924	Potra2n5c11924	sp|C4L432|SERC_EXISA Phosphoserine aminotransferase OS=Exiguobacterium sp. (strain ATCC BAA-1283 / AT1b) OX=360911 GN=serC PE=3 SV=1	Potri.005G099900	AT4G35630-phosphoserine aminotransferase phosphoserine aminotransferase	AT4G35630	blue	1				PSAT	2.75321	3.931e-05	0.363212	0.666667	4		7	FALSE	295.25	4	0	0	0.805199	FALSE	0	10574	0.390026
Potra2n5c11860	Potra2n5c11860	Potra2n5c11860	sp|Q5UP57|P4H_MIMIV Putative prolyl 4-hydroxylase OS=Acanthamoeba polyphaga mimivirus OX=212035 GN=MIMI_L593 PE=1 SV=1	Potri.005G108000	AT5G66060-2-oxoglutarate (2OG) and Fe(II)-dependent oxygenase superfamily protein 2-oxoglutarate (2OG) and Fe(II)-dependent oxygenase superfamily protein	AT5G66060	blue	1					3.23265	9.54e-06	0.309344	0	2		7	FALSE	102.5	2	0	0	0.751928	FALSE	0	592	0.523196
Potra2n5c11859	Potra2n5c11859	Potra2n5c11859	sp|A3MWJ4|LEUC_PYRCJ 3-isopropylmalate dehydratase large subunit OS=Pyrobaculum calidifontis (strain JCM 11548 / VA1) OX=410359 GN=leuC PE=3 SV=1	Potri.005G108100	AT4G35830-aconitase 1 aconitase 1	AT4G35830	blue	1					3.3946	0	0.294585	1	2		8	FALSE	99	2	0	0	0.733933	FALSE	0	0	0.543956
Potra2n5c11704	Potra2n5c11704	Potra2n5c11704	sp|Q9GPR0|FA96A_DICDI MIP18 family protein FAM96A OS=Dictyostelium discoideum OX=44689 GN=fam96A PE=3 SV=1	Potri.005G123100	AT3G50845-MIP18 family protein (DUF59) MIP18 family protein (DUF59)	AT3G50845	blue	1					3.36183	0.00023313	0.297457	0	3		6	FALSE	89	3	0	0	0.737575	FALSE	0	7848	0.372881
Potra2n5c11635	Potra2n5c11635	Potra2n5c11635	sp|C0LA90|PYRHY_SPHWJ Pyrethroid hydrolase OS=Sphingobium wenxiniae (strain DSM 21828 / JZ-1) OX=595605 GN=pytH PE=1 SV=1	Potri.005G133700	AT2G23620-methyl esterase 1 methyl esterase 1	AT2G23620	blue	1	1			MES1	2.67545	0.00057529	0.373769	0.333333	3		6	FALSE	369.667	3	0	0	0.813839	FALSE	0	161588	0.456531
Potra2n5c11634	Potra2n5c11634	Potra2n5c11634	sp|C0LA90|PYRHY_SPHWJ Pyrethroid hydrolase OS=Sphingobium wenxiniae (strain DSM 21828 / JZ-1) OX=595605 GN=pytH PE=1 SV=1	Potri.005G133900	AT2G23590-methyl esterase 8 methyl esterase 8	AT2G23590	blue	1					3.13046	0	0.319442	0	1		8	FALSE	544	1	0	0	0.763282	FALSE	0	0	0
Potra2n5c11592	Potra2n5c11592	Potra2n5c11592	sp|Q93XX5|Y5713_ARATH PI-PLC X domain-containing protein At5g67130 OS=Arabidopsis thaliana OX=3702 GN=At5g67130 PE=1 SV=1	Potri.005G139400	AT4G36945-PLC-like phosphodiesterases superfamily protein PLC-like phosphodiesterases superfamily protein	AT4G36945	blue	1					3.13046	0	0.319442	0	1		8	FALSE	544	1	0	0	0.763282	FALSE	0	0	0
Potra2n5c11403	Potra2n5c11403	Potra2n5c11403	sp|P55911|AROF_STRLI Phospho-2-dehydro-3-deoxyheptonate aldolase (Fragment) OS=Streptomyces lividans OX=1916 PE=3 SV=1	Potri.005G162800	AT1G22410-Class-II DAHP synthetase family protein Class-II DAHP synthetase family protein	AT1G22410	blue	1					3.50771	0	0.285086	0	1		8	FALSE	204	1	0	0	0.721365	FALSE	0	0	0
Potra2n5c11330	Potra2n5c11330	Potra2n5c11330	sp|Q96L58|B3GT6_HUMAN Beta-1,3-galactosyltransferase 6 OS=Homo sapiens OX=9606 GN=B3GALT6 PE=1 SV=2	Potri.005G171400	AT1G77810-Galactosyltransferase family protein Galactosyltransferase family protein	AT1G77810	blue	1					2.78792	0.00074227	0.358691	0.422222	10		6	FALSE	134.3	10	0	0	0.801342	FALSE	0	73480	0.209516
Potra2n5c11273	Potra2n5c11273	Potra2n5c11273	sp|Q8RWJ4|GDL45_ARATH GDSL esterase/lipase At2g36325 OS=Arabidopsis thaliana OX=3702 GN=At2g36325 PE=2 SV=2	Potri.005G177700	AT3G26430-GDSL-like Lipase/Acylhydrolase superfamily protein GDSL-like Lipase/Acylhydrolase superfamily protein	AT3G26430	blue	1					3.07519	0	0.325183	1	2		7	FALSE	355	2	0	0	0.769423	FALSE	0	0	0.600677
Potra2n5c11250	Potra2n5c11250	Potra2n5c11250	sp|O49459|NAC73_ARATH NAC domain-containing protein 73 OS=Arabidopsis thaliana OX=3702 GN=NAC073 PE=2 SV=1	Potri.005G180200	AT1G01720-NAC (No Apical Meristem) domain transcriptional regulator superfamily protein NAC (No Apical Meristem) domain transcriptional regulator superfamily protein	AT1G01720	blue	1	1				3.13046	0	0.319442	0	1		8	FALSE	544	1	0	0	0.763282	FALSE	0	0	0
Potra2n5c11239	Potra2n5c11239	Potra2n5c11239	sp|Q8LPF4|AVT1E_ARATH Amino acid transporter AVT1E OS=Arabidopsis thaliana OX=3702 GN=AVT1E PE=2 SV=1	Potri.005G181600	AT1G77380-amino acid permease 3 amino acid permease 3	AT1G77380	blue	1					3.13046	0	0.319442	0	1		8	FALSE	544	1	0	0	0.763282	FALSE	0	0	0
Potra2n5c11091	Potra2n5c11091	Potra2n5c11091	sp|P46559|CKB2_CAEEL Choline kinase B2 OS=Caenorhabditis elegans OX=6239 GN=ckb-2 PE=1 SV=2	Potri.005G197500	AT4G09760-Protein kinase superfamily protein Protein kinase superfamily protein	AT4G09760	blue	1					2.96851	0	0.336869	1	2		8	FALSE	451	2	0	0	0.781277	FALSE	0	0	0.659357
Potra2n5c11077	Potra2n5c11077	Potra2n5c11077	sp|B7G267|DRE2_PHATC Anamorsin homolog OS=Phaeodactylum tricornutum (strain CCAP 1055/1) OX=556484 GN=PHATRDRAFT_47020 PE=3 SV=1	Potri.005G198900	AT5G18400-Cytokine-induced anti-apoptosis inhibitor 1, Fe-S biogenesi Cytokine-induced anti-apoptosis inhibitor 1, Fe-S biogenesi	AT5G18400	blue	1					2.54242	0.00088233	0.393327	0.642857	8		6	FALSE	249.625	8	0	0	0.82862	FALSE	0	240210	0.263318
Potra2n5c10903	Potra2n5c10903	Potra2n5c10903	sp|O43046|VATF_SCHPO V-type proton ATPase subunit F OS=Schizosaccharomyces pombe (strain 972 / ATCC 24843) OX=284812 GN=vma7 PE=3 SV=1	Potri.005G217600	AT4G02620-vacuolar ATPase subunit F family protein vacuolar ATPase subunit F family protein	AT4G02620	blue	1					3.07005	0.00013196	0.325727	0	2		7	FALSE	298.5	2	0	0	0.769994	FALSE	0	13566	0.518293
Potra2n5c10686	Potra2n5c10686	Potra2n5c10686	sp|Q5F3D7|UTP15_CHICK U3 small nucleolar RNA-associated protein 15 homolog OS=Gallus gallus OX=9031 GN=UTP15 PE=2 SV=1	Potri.005G240100	AT3G06880-Transducin/WD40 repeat-like superfamily protein Transducin/WD40 repeat-like superfamily protein	AT3G06880	blue	1					3.13046	0	0.319442	0	1		8	FALSE	544	1	0	0	0.763282	FALSE	0	0	0
Potra2n5c10639	Potra2n5c10639	Potra2n5c10639	sp|Q8GYT9|SIS3_ARATH E3 ubiquitin-protein ligase SIS3 OS=Arabidopsis thaliana OX=3702 GN=SIS3 PE=2 SV=2	Potri.005G244800	AT5G66070-RING/U-box superfamily protein RING/U-box superfamily protein	AT5G66070	blue	1					3.13046	0	0.319442	0	1		8	FALSE	544	1	0	0	0.763282	FALSE	0	0	0
Potra2n5c10601	Potra2n5c10601	Potra2n5c10601	sp|B2HS63|LOGH_MYCMM Cytokinin riboside 5'-monophosphate phosphoribohydrolase OS=Mycobacterium marinum (strain ATCC BAA-535 / M) OX=216594 GN=MMAR_4233 PE=1 SV=1	Potri.005G248900	AT4G35190-Putative lysine decarboxylase family protein Putative lysine decarboxylase family protein	AT4G35190	blue	1	1				3.13046	0	0.319442	0	1		8	FALSE	544	1	0	0	0.763282	FALSE	0	0	0
Potra2n5c10590	Potra2n5c10590	Potra2n5c10590	sp|A8NEG8|LIS1_COPC7 Nuclear distribution protein PAC1 OS=Coprinopsis cinerea (strain Okayama-7 / 130 / ATCC MYA-4618 / FGSC 9003) OX=240176 GN=PAC1 PE=3 SV=3	Potri.005G249800	AT1G20540-Transducin/WD40 repeat-like superfamily protein Transducin/WD40 repeat-like superfamily protein	AT1G20540	blue	1					2.83226	0.00027099	0.353075	0.666667	3		7	FALSE	271.333	3	0	0	0.796415	FALSE	0	3538	0.416795
Potra2n5c10568	Potra2n5c10568	Potra2n5c10568	sp|Q6YRM6|Y8219_ORYSJ Glycosyltransferase family 92 protein Os08g0121900 OS=Oryza sativa subsp. japonica OX=39947 GN=Os08g0121900 PE=2 SV=1	Potri.005G252100	AT4G37420-glycosyltransferase family protein (DUF23) glycosyltransferase family protein (DUF23)	AT4G37420	blue	1					3.13046	0	0.319442	0	1		8	FALSE	544	1	0	0	0.763282	FALSE	0	0	0
Potra2n5c10552	Potra2n5c10552	Potra2n5c10552	sp|O62714|CASR_PIG Extracellular calcium-sensing receptor OS=Sus scrofa OX=9823 GN=CASR PE=2 SV=3	Potri.005G253800	AT1G42540-glutamate receptor 3.3 glutamate receptor 3.3	AT1G42540	blue	1					3.50771	0	0.285086	0	1		8	FALSE	204	1	0	0	0.721365	FALSE	0	0	0
Potra2n5c10515	Potra2n5c10515	Potra2n5c10515	sp|Q4UM33|CAPD_RICFE UDP-glucose 4-epimerase OS=Rickettsia felis (strain ATCC VR-1525 / URRWXCal2) OX=315456 GN=capD PE=3 SV=1	Potri.005G257700	AT2G33600-NAD(P)-binding Rossmann-fold superfamily protein NAD(P)-binding Rossmann-fold superfamily protein	AT2G33600	blue	1					2.81105	0.00015304	0.355738	0.666667	4		6	FALSE	248	4	0	0	0.798772	FALSE	0	60506	0.416107
Potra2n1c644	Potra2n1c644	Potra2n1c644	sp|Q8RZX9|Y1934_ORYSJ AP2/ERF and B3 domain-containing protein Os01g0693400 OS=Oryza sativa subsp. japonica OX=39947 GN=Os01g0693400 PE=2 SV=1	Potri.001G079800	AT5G51190-Integrase-type DNA-binding superfamily protein Integrase-type DNA-binding superfamily protein	AT5G51190	blue	1					4.08033	0	0.245078	0	1		8	FALSE	22	1	0	0	0.657741	FALSE	0	0	0
Potra2n548s35914	Potra2n548s35914	Potra2n548s35914	sp|Q09831|PPK14_SCHPO Serine/threonine-protein kinase ppk14 OS=Schizosaccharomyces pombe (strain 972 / ATCC 24843) OX=284812 GN=ppk14 PE=1 SV=1	Potri.001G415300	AT5G54590-Protein kinase superfamily protein Protein kinase superfamily protein	AT5G54590	blue	1					3.52956	0	0.283321	0	1		6	FALSE	207	1	0	0	0.718937	FALSE	0	0	0
Potra2n4c9935	Potra2n4c9935	Potra2n4c9935	sp|Q54R45|SSRA_DICDI Translocon-associated protein subunit alpha OS=Dictyostelium discoideum OX=44689 GN=ssr1 PE=3 SV=1	Potri.004G168500	AT2G21160-Translocon-associated protein (TRAP), alpha subunit Translocon-associated protein (TRAP), alpha subunit	AT2G21160	blue	1					2.98265	0.00010557	0.335273	0.533333	6		6	FALSE	92.6667	6	0	0	0.779706	FALSE	0	7548	0.266284
Potra2n4c9889	Potra2n4c9889	Potra2n4c9889	sp|P23968|VATO_YEAST V-type proton ATPase subunit c'' OS=Saccharomyces cerevisiae (strain ATCC 204508 / S288c) OX=559292 GN=VMA16 PE=1 SV=1	Potri.004G163400	AT2G16510-ATPase, F0/V0 complex, subunit C protein ATPase, F0/V0 complex, subunit C protein	AT2G16510	blue	1					2.99422	0.0001064	0.333977	0.3	5		6	FALSE	127.8	5	0	0	0.77842	FALSE	0	5700	0.298131
Potra2n4c9871	Potra2n4c9871	Potra2n4c9871	sp|P21683|CRTB_PANAN 15-cis-phytoene synthase OS=Pantoea ananas OX=553 GN=crtB PE=1 SV=2	Potri.004G161200	AT4G34640-squalene synthase 1 squalene synthase 1	AT4G34640	blue	1					3.47815	0	0.287509	0	1		7	FALSE	166	1	0	0	0.72465	FALSE	0	0	0
Potra2n4c9802	Potra2n4c9802	Potra2n4c9802	sp|P32074|COPG_YEAST Coatomer subunit gamma OS=Saccharomyces cerevisiae (strain ATCC 204508 / S288c) OX=559292 GN=SEC21 PE=1 SV=2	Potri.004G153500	AT4G34450-coatomer gamma-2 subunit, putative / gamma-2 coat protein, putative / gamma-2 COP coatomer gamma-2 subunit, putative / gamma-2 coat protein, putative / gamma-2 COP	AT4G34450	blue	1					3.22494	0	0.310084	1	2		7	FALSE	113.5	2	0	0	0.752785	FALSE	0	0	0.5675
Potra2n4c9735	Potra2n4c9735	Potra2n4c9735	sp|Q7Y0W5|EHD1_ORYSJ Two-component response regulator ORR30 OS=Oryza sativa subsp. japonica OX=39947 GN=EHD1 PE=1 SV=1	Potri.004G144800	AT2G03500-Homeodomain-like superfamily protein Homeodomain-like superfamily protein	AT2G03500	blue	1					3.19666	0	0.312827	1	2		8	FALSE	225	2	0	0	0.755927	FALSE	0	0	0.608108
Potra2n4c9437	Potra2n4c9437	Potra2n4c9437	sp|P77161|GLXR_ECOLI 2-hydroxy-3-oxopropionate reductase OS=Escherichia coli (strain K12) OX=83333 GN=glxR PE=2 SV=1	Potri.T017700	AT3G02360-6-phosphogluconate dehydrogenase family protein 6-phosphogluconate dehydrogenase family protein	AT3G02360	blue	1					3.13046	0	0.319442	0	1		8	FALSE	544	1	0	0	0.763282	FALSE	0	0	0
Potra2n4c9236	Potra2n4c9236	Potra2n4c9236	sp|Q12466|TCB1_YEAST Tricalbin-1 OS=Saccharomyces cerevisiae (strain ATCC 204508 / S288c) OX=559292 GN=TCB1 PE=1 SV=1	Potri.004G089500	AT3G17980-Calcium-dependent lipid-binding (CaLB domain) family protein Calcium-dependent lipid-binding (CaLB domain) family protein	AT3G17980	blue	1					3.28085	0.00016458	0.304799	0.666667	4		6	FALSE	137	4	0	0	0.746572	FALSE	0	19570	0.367292
Potra2n4c9227	Potra2n4c9227	Potra2n4c9227	sp|B4LY58|HTRA2_DROVI Serine protease HTRA2, mitochondrial OS=Drosophila virilis OX=7244 GN=HtrA2 PE=3 SV=1	Potri.004G088700	AT3G03380-DegP protease 7 DegP protease 7	AT3G03380	blue	1					3.12725	0	0.31977	1	2		7	FALSE	165.5	2	0	0	0.763639	FALSE	0	0	0.599638
Potra2n4c9149	Potra2n4c9149	Potra2n4c9149	sp|Q7KWM5|ALG2_DICDI Alpha-1,3/1,6-mannosyltransferase ALG2 OS=Dictyostelium discoideum OX=44689 GN=alg2 PE=3 SV=1	Potri.004G081300	AT1G73370-sucrose synthase 6 sucrose synthase 6	AT1G73370	blue	1					3.04306	4.281e-05	0.328617	0.666667	3		8	FALSE	295	3	0	0	0.772993	FALSE	0	6558	0.447648
Potra2n4c9106	Potra2n4c9106	Potra2n4c9106	sp|P50264|FMS1_YEAST Polyamine oxidase FMS1 OS=Saccharomyces cerevisiae (strain ATCC 204508 / S288c) OX=559292 GN=FMS1 PE=1 SV=1	Potri.004G075800	AT1G65840-polyamine oxidase 4 polyamine oxidase 4	AT1G65840	blue	1					2.89974	8.712e-05	0.344858	0	2		6	FALSE	282.5	2	0	0	0.788917	FALSE	0	40804	0.561876
Potra2n4c9097	Potra2n4c9097	Potra2n4c9097	sp|P53982|IDHH_YEAST Isocitrate dehydrogenase [NADP] OS=Saccharomyces cerevisiae (strain ATCC 204508 / S288c) OX=559292 GN=IDP3 PE=3 SV=1	Potri.004G074900	AT1G65930-cytosolic NADP+-dependent isocitrate dehydrogenase cytosolic NADP+-dependent isocitrate dehydrogenase	AT1G65930	blue	1					3.0964	0	0.322956	1	2		8	FALSE	340.5	2	0	0	0.767067	FALSE	0	0	0.571309
Potra2n4c9081	Potra2n4c9081	Potra2n4c9081	sp|Q84WV9|QPCT_ARATH Glutaminyl-peptide cyclotransferase OS=Arabidopsis thaliana OX=3702 GN=QCT PE=1 SV=1	Potri.004G073700	AT4G25720-glutaminyl cyclase glutaminyl cyclase	AT4G25720	blue	1					3.11054	0.00051867	0.321488	0	2		8	FALSE	275.5	2	0	0	0.765496	FALSE	0	6706	0.500912
Potra2n4c9000	Potra2n4c9000	Potra2n4c9000	sp|Q5UQV3|YL371_MIMIV Putative ankyrin repeat protein L371 OS=Acanthamoeba polyphaga mimivirus OX=212035 GN=MIMI_L371 PE=4 SV=1	Potri.004G064400	AT4G18950-Integrin-linked protein kinase family Integrin-linked protein kinase family	AT4G18950	blue	1					2.45437	0.00392292	0.407436	0.464286	8		6	FALSE	242.125	8	0	0	0.838403	FALSE	0	465958	0.235989
Potra2n4c8995	Potra2n4c8995	Potra2n4c8995	sp|Q8L612|MACP1_ARATH MACPF domain-containing protein At1g14780 OS=Arabidopsis thaliana OX=3702 GN=At1g14780 PE=2 SV=1	Potri.004G064000	AT1G29690-MAC/Perforin domain-containing protein MAC/Perforin domain-containing protein	AT1G29690	blue	1					3.13046	0	0.319442	0	1		8	FALSE	544	1	0	0	0.763282	FALSE	0	0	0
Potra2n4c8993	Potra2n4c8993	Potra2n4c8993	sp|Q54M77|ROCO8_DICDI Probable serine/threonine-protein kinase roco8 OS=Dictyostelium discoideum OX=44689 GN=roco8 PE=3 SV=1	Potri.004G063500	AT1G29750-receptor-like kinase in flowers 1 receptor-like kinase in flowers 1	AT1G29750	blue	1					3.81362	0	0.262218	0	1	1	6	FALSE	147	1	0	0	0.687375	FALSE	0	0	0
Potra2n4c8960	Potra2n4c8960	Potra2n4c8960	sp|Q9M8M6|WRK66_ARATH Probable WRKY transcription factor 66 OS=Arabidopsis thaliana OX=3702 GN=WRKY66 PE=2 SV=1	Potri.004G060400	AT1G29280-WRKY DNA-binding protein 65 WRKY DNA-binding protein 65	AT1G29280	blue	1					3.39974	0.00011714	0.29414	0	2		6	FALSE	177	2	0	0	0.733362	FALSE	0	15962	0.564103
Potra2n4c8842	Potra2n4c8842	Potra2n4c8842	sp|O23693|MLO4_ARATH MLO-like protein 4 OS=Arabidopsis thaliana OX=3702 GN=MLO4 PE=2 SV=2	Potri.004G050000	AT2G39200-Seven transmembrane MLO family protein Seven transmembrane MLO family protein	AT2G39200	blue	1					3.15874	0	0.316582	1	2		7	FALSE	262	2	0	0	0.76014	FALSE	0	0	0.643735
Potra2n4c8841	Potra2n4c8841	Potra2n4c8841	sp|Q9LYC5|GRC14_ARATH Glutaredoxin-C14 OS=Arabidopsis thaliana OX=3702 GN=GRXC14 PE=3 SV=1	Potri.004G049800	AT1G28480-Thioredoxin superfamily protein Thioredoxin superfamily protein	AT1G28480	blue	1			1	GRX480	2.50193	0.00728854	0.399692	0.171583	104		7	FALSE	47.5865	104	0	0	0.833119	FALSE	0	572870	0.0481158
Potra2n4c8839	Potra2n4c8839	Potra2n4c8839	sp|Q0WV96|NAC1_ARATH NAC domain-containing protein 1 OS=Arabidopsis thaliana OX=3702 GN=NAC001 PE=2 SV=2	Potri.004G049500	AT3G15510-NAC domain containing protein 2 NAC domain containing protein 2	AT3G15510	blue	1					2.62018	0.00085374	0.381653	0.6	6		6	FALSE	208.333	6	0	0	0.81998	FALSE	0	126386	0.261069
Potra2n4c8720	Potra2n4c8720	Potra2n4c8720	None available	Potri.004G036900	AT1G61215-bromodomain 4 bromodomain 4	AT1G61215	blue	1					3.51735	0	0.284305	0	1		8	FALSE	188	1	0	0	0.720294	FALSE	0	0	0
Potra2n4c8716	Potra2n4c8716	Potra2n4c8716	sp|Q58DF6|SCAM4_BOVIN Secretory carrier-associated membrane protein 4 OS=Bos taurus OX=9913 GN=SCAMP4 PE=2 SV=1	Potri.004G036600	AT2G20840-Secretory carrier membrane protein (SCAMP) family protein Secretory carrier membrane protein (SCAMP) family protein	AT2G20840	blue	1					2.96851	0	0.336869	1	2		8	FALSE	451	2	0	0	0.781277	FALSE	0	0	0.659357
Potra2n4c8708	Potra2n4c8708	Potra2n4c8708	None available	Potri.004G035700	AT1G61260-cotton fiber (DUF761) cotton fiber (DUF761)	AT1G61260	blue	1					3.47815	0	0.287509	0	1		7	FALSE	166	1	0	0	0.72465	FALSE	0	0	0
Potra2n4c8623	Potra2n4c8623	Potra2n4c8623	sp|Q9ZU94|PDLP6_ARATH Plasmodesmata-located protein 6 OS=Arabidopsis thaliana OX=3702 GN=PDLP6 PE=1 SV=2	Potri.004G026100	AT4G05200-cysteine-rich RLK (RECEPTOR-like protein kinase) 25 cysteine-rich RLK (RECEPTOR-like protein kinase) 25	AT4G05200	blue	1				CRK25	3.08483	0	0.324167	1	3		8	FALSE	257.333	3	0	0	0.768352	FALSE	0	0	0.540616
Potra2n4c8584	Potra2n4c8584	Potra2n4c8584	sp|Q76EJ3|S35D2_HUMAN UDP-N-acetylglucosamine/UDP-glucose/GDP-mannose transporter OS=Homo sapiens OX=9606 GN=SLC35D2 PE=1 SV=1	Potri.004G019900	AT1G61800-glucose-6-phosphate/phosphate translocator 2 glucose-6-phosphate/phosphate translocator 2	AT1G61800	blue	1					2.7365	0.00015944	0.36543	0.666667	4		7	FALSE	237	4	0	0	0.807055	FALSE	0	15570	0.331006
Potra2n4c8473	Potra2n4c8473	Potra2n4c8473	None available	Potri.004G007900	AT5G42570-B-cell receptor-associated 31-like protein B-cell receptor-associated 31-like protein	AT5G42570	blue	1					2.53728	0.0031466	0.394124	0.6	6		6	FALSE	246.5	6	0	0	0.829192	FALSE	0	378246	0.267354
Potra2n4c10431	Potra2n4c10431	Potra2n4c10431	sp|P23034|AAT_BACY2 Aspartate aminotransferase OS=Bacillus sp. (strain YM-2) OX=72580 PE=1 SV=1	Potri.004G229800	AT5G49810-methionine S-methyltransferase methionine S-methyltransferase	AT5G49810	blue	1					2.57326	0.0002917	0.388611	0.745455	11		7	FALSE	254.727	11	0	0	0.825193	FALSE	0	87702	0.2687
Potra2n4c10374	Potra2n4c10374	Potra2n4c10374	sp|Q9LVF1|DMP2_ARATH Protein DMP2 OS=Arabidopsis thaliana OX=3702 GN=DMP2 PE=2 SV=1	Potri.004G223500	AT3G02430-transmembrane protein, putative (DUF679) transmembrane protein, putative (DUF679)	AT3G02430	blue	1					3.31555	6.69e-06	0.301609	0.666667	3		8	FALSE	106.667	3	0	0	0.742716	FALSE	0	508	0.395062
Potra2n4c10242	Potra2n4c10242	Potra2n4c10242	sp|Q58116|HMDH_METJA 3-hydroxy-3-methylglutaryl-coenzyme A reductase OS=Methanocaldococcus jannaschii (strain ATCC 43067 / DSM 2661 / JAL-1 / JCM 10045 / NBRC 100440) OX=243232 GN=hmgA PE=3 SV=1	Potri.004G208500	AT1G76490-hydroxy methylglutaryl CoA reductase 1 hydroxy methylglutaryl CoA reductase 1	AT1G76490	blue	1					2.89396	0	0.345547	1	4		7	FALSE	318	4	0	0	0.78956	FALSE	0	0	0.421192
Potra2n4c10098	Potra2n4c10098	Potra2n4c10098	sp|Q8LA14|PSK6_ARATH Putative phytosulfokines 6 OS=Arabidopsis thaliana OX=3702 GN=PSK6 PE=2 SV=2	Potri.004G188200	AT3G44735-PHYTOSULFOKINE 3 PRECURSOR PHYTOSULFOKINE 3 PRECURSOR	AT3G44735	blue	1					3.13046	0	0.319442	0	1		8	FALSE	544	1	0	0	0.763282	FALSE	0	0	0
Potra2n4c10042	Potra2n4c10042	Potra2n4c10042	sp|P29032|CHIC_POPTR Acidic endochitinase WIN6.2C (Fragment) OS=Populus trichocarpa OX=3694 PE=2 SV=1	Potri.004G182000	AT3G12500-basic chitinase basic chitinase	AT3G12500	blue	1					2.81555	0.00032798	0.35517	0.5	4		6	FALSE	233.75	4	0	0	0.798272	FALSE	0	103596	0.376613
Potra2n4c10035	Potra2n4c10035	Potra2n4c10035	sp|F4HW02|GAT1_ARATH GABA transporter 1 OS=Arabidopsis thaliana OX=3702 GN=GAT1 PE=1 SV=1	Potri.004G181100	AT1G47670-Transmembrane amino acid transporter family protein Transmembrane amino acid transporter family protein	AT1G47670	blue	1					2.82905	0.00145176	0.353476	0.611111	9		8	FALSE	190.444	9	0	0	0.796772	FALSE	0	183094	0.227128
Potra2n492s35805	Potra2n492s35805	Potra2n492s35805	sp|Q22910|HM31_CAEEL Homeobox protein ceh-31 OS=Caenorhabditis elegans OX=6239 GN=ceh-31 PE=4 SV=2	Potri.014G103000	AT3G61890-homeobox 12 homeobox 12	AT3G61890	blue	1					3.68573	0	0.271316	0	1		8	FALSE	137	1	0	0	0.701585	FALSE	0	0	0
Potra2n456s35730	Potra2n456s35730	Potra2n456s35730	sp|B7ZSK1|NMDE1_XENLA Glutamate receptor ionotropic, NMDA 2A OS=Xenopus laevis OX=8355 GN=grin2a PE=1 SV=1	Potri.001G374600	AT2G29120-glutamate receptor 2.7 glutamate receptor 2.7	AT2G29120	blue	1					2.92545	0	0.341828	1	3		8	FALSE	368.667	3	0	0	0.786061	FALSE	0	0	0.502956
Potra2n456s35729	Potra2n456s35729	Potra2n456s35729	sp|Q62645|NMDE4_RAT Glutamate receptor ionotropic, NMDA 2D OS=Rattus norvegicus OX=10116 GN=Grin2d PE=1 SV=2	Potri.001G374800	AT2G29100-glutamate receptor 2.9 glutamate receptor 2.9	AT2G29100	blue	1					2.88303	0.00010043	0.346857	0.6	5		8	FALSE	281.2	5	0	0	0.790774	FALSE	0	18832	0.355051
Potra2n456s35728	Potra2n456s35728	Potra2n456s35728	sp|B7ZSK1|NMDE1_XENLA Glutamate receptor ionotropic, NMDA 2A OS=Xenopus laevis OX=8355 GN=grin2a PE=1 SV=1	Potri.001G375100	AT2G29100-glutamate receptor 2.9 glutamate receptor 2.9	AT2G29100	blue	1					2.92545	0	0.341828	1	3		8	FALSE	368.667	3	0	0	0.786061	FALSE	0	0	0.502956
Potra2n3c8152	Potra2n3c8152	Potra2n3c8152	sp|Q9KBQ3|ARAB_BACHD Ribulokinase OS=Bacillus halodurans (strain ATCC BAA-125 / DSM 18197 / FERM 7344 / JCM 9153 / C-125) OX=272558 GN=araB PE=1 SV=1	Potri.003G030900	AT1G80460-Actin-like ATPase superfamily protein Actin-like ATPase superfamily protein	AT1G80460	blue	1					3.13046	0	0.319442	0	1		8	FALSE	544	1	0	0	0.763282	FALSE	0	0	0
Potra2n3c8094	Potra2n3c8094	Potra2n3c8094	sp|P53600|COPZ_YEAST Coatomer subunit zeta OS=Saccharomyces cerevisiae (strain ATCC 204508 / S288c) OX=559292 GN=RET3 PE=1 SV=1	Potri.003G043200	AT1G60970-SNARE-like superfamily protein SNARE-like superfamily protein	AT1G60970	blue	1					3.01864	0	0.331275	1	3		6	FALSE	175.667	3	0	0	0.775707	FALSE	0	0	0.481279
Potra2n3c8017	Potra2n3c8017	Potra2n3c8017	None available	Potri.003G051200	AT3G16200-DNA-directed RNA polymerase subunit beta DNA-directed RNA polymerase subunit beta	AT3G16200	blue	1					3.52956	0	0.283321	0	1		6	FALSE	207	1	0	0	0.718937	FALSE	0	0	0
Potra2n3c7945	Potra2n3c7945	Potra2n3c7945	sp|O07427|MGLL_MYCTU Monoacylglycerol lipase OS=Mycobacterium tuberculosis (strain ATCC 25618 / H37Rv) OX=83332 GN=Rv0183 PE=1 SV=2	Potri.003G059200	AT1G52760-lysophospholipase 2 lysophospholipase 2	AT1G52760	blue	1					3.13046	0	0.319442	0	1		8	FALSE	544	1	0	0	0.763282	FALSE	0	0	0
Potra2n3c7919	Potra2n3c7919	Potra2n3c7919	sp|Q9XI29|Y1540_ARATH Uncharacterized protein At1g15400 OS=Arabidopsis thaliana OX=3702 GN=At1g15400 PE=1 SV=2	Potri.003G062200	AT1G80180-hypothetical protein hypothetical protein	AT1G80180	blue	1					3.13046	0	0.319442	0	1		8	FALSE	544	1	0	0	0.763282	FALSE	0	0	0
Potra2n3c7917	Potra2n3c7917	Potra2n3c7917	sp|Q8CXK5|FOSB_OCEIH Metallothiol transferase FosB OS=Oceanobacillus iheyensis (strain DSM 14371 / CIP 107618 / JCM 11309 / KCTC 3954 / HTE831) OX=221109 GN=fosB PE=3 SV=2	Potri.003G062400	AT1G80160-Lactoylglutathione lyase / glyoxalase I family protein Lactoylglutathione lyase / glyoxalase I family protein	AT1G80160	blue	1					3.50771	0	0.285086	0	1		8	FALSE	204	1	0	0	0.721365	FALSE	0	0	0
Potra2n3c7912	Potra2n3c7912	Potra2n3c7912	sp|Q8WMP9|PAG15_BOVIN Group XV phospholipase A2 OS=Bos taurus OX=9913 GN=PLA2G15 PE=1 SV=1	Potri.003G063100	AT5G13640-phospholipid:diacylglycerol acyltransferase phospholipid:diacylglycerol acyltransferase	AT5G13640	blue	1					3.68573	0	0.271316	0	1		8	FALSE	137	1	0	0	0.701585	FALSE	0	0	0
Potra2n3c7848	Potra2n3c7848	Potra2n3c7848	sp|Q9CPS6|HINT3_MOUSE Histidine triad nucleotide-binding protein 3 OS=Mus musculus OX=10090 GN=Hint3 PE=1 SV=1	Potri.003G076400	AT4G16566-histidine triad nucleotide-binding 4 histidine triad nucleotide-binding 4	AT4G16566	blue	1					3.73522	0	0.267722	0	1		7	FALSE	53	1	0	0	0.696087	FALSE	0	0	0
Potra2n3c7821	Potra2n3c7821	Potra2n3c7821	sp|Q8HXX8|GCDH_MACFA Glutaryl-CoA dehydrogenase, mitochondrial OS=Macaca fascicularis OX=9541 GN=GCDH PE=2 SV=1	Potri.001G155500	AT4G16760-acyl-CoA oxidase 1 acyl-CoA oxidase 1	AT4G16760	blue	1					3.50771	0	0.285086	0	1		8	FALSE	204	1	0	0	0.721365	FALSE	0	0	0
Potra2n3c7818	Potra2n3c7818	Potra2n3c7818	sp|Q1JPM5|OFT30_ARATH O-fucosyltransferase 30 OS=Arabidopsis thaliana OX=3702 GN=OFUT30 PE=2 SV=1	Potri.003G079400	AT4G17430-O-fucosyltransferase family protein O-fucosyltransferase family protein	AT4G17430	blue	1					2.89846	0.00023437	0.345011	0	3		6	FALSE	180	3	0	0	0.78906	FALSE	0	50276	0.399554
Potra2n3c7817	Potra2n3c7817	Potra2n3c7817	sp|Q5MNI4|LOLO1_EPIUN 2-oxoglutarate-dependent dioxygenase lolO1 OS=Epichloe uncinata OX=5050 GN=lolO1 PE=2 SV=1	Potri.003G079600	AT4G16765-2-oxoglutarate (2OG) and Fe(II)-dependent oxygenase superfamily protein 2-oxoglutarate (2OG) and Fe(II)-dependent oxygenase superfamily protein	AT4G16765	blue	1					3.07519	0	0.325183	1	2		7	FALSE	355	2	0	0	0.769423	FALSE	0	0	0.600677
Potra2n3c7800	Potra2n3c7800	Potra2n3c7800	sp|Q9LUA2|EF119_ARATH Ethylene-responsive transcription factor ERF119 OS=Arabidopsis thaliana OX=3702 GN=ERF119 PE=2 SV=1	Potri.003G081200	AT4G17500-ethylene responsive element binding factor 1 ethylene responsive element binding factor 1	AT4G17500	blue	1					3.46851	0	0.288308	1	2		6	FALSE	147.5	2	0	0	0.725721	FALSE	0	0	0.62766
Potra2n3c7795	Potra2n3c7795	Potra2n3c7795	None available	Potri.003G081900	AT2G35658-transmembrane protein transmembrane protein	AT2G35658	blue	1					3.51735	0	0.284305	0	1		8	FALSE	188	1	0	0	0.720294	FALSE	0	0	0
Potra2n3c7783	Potra2n3c7783	Potra2n3c7783	sp|Q9SZM1|EXP20_ARATH Expansin-A20 OS=Arabidopsis thaliana OX=3702 GN=EXPA20 PE=2 SV=1	Potri.003G083200	AT4G17030-expansin-like B1 expansin-like B1	AT4G17030	blue	1					3.68573	0	0.271316	0	1		8	FALSE	137	1	0	0	0.701585	FALSE	0	0	0
Potra2n3c7770	Potra2n3c7770	Potra2n3c7770	sp|Q8BYI6|PCAT2_MOUSE Lysophosphatidylcholine acyltransferase 2 OS=Mus musculus OX=10090 GN=Lpcat2 PE=1 SV=1	Potri.001G150200	AT5G47100-calcineurin B-like protein 9 calcineurin B-like protein 9	AT5G47100	blue	1					2.95116	0.00091126	0.33885	0.533333	6		8	FALSE	166.167	6	0	0	0.783205	FALSE	0	13544	0.234795
Potra2n3c7747	Potra2n3c7747	Potra2n3c7747	sp|Q22038|RHO1_CAEEL Ras-like GTP-binding protein rhoA OS=Caenorhabditis elegans OX=6239 GN=rho-1 PE=1 SV=1	Potri.003G086700	AT2G44610-Ras-related small GTP-binding family protein Ras-related small GTP-binding family protein	AT2G44610	blue	1					3.56298	0	0.280664	0	1		8	FALSE	170	1	0	0	0.715224	FALSE	0	0	0
Potra2n3c7682	Potra2n3c7682	Potra2n3c7682	None available	Potri.003G092800	AT4G17900-PLATZ transcription factor family protein PLATZ transcription factor family protein	AT4G17900	blue	1					2.39653	0.00196609	0.41727	0.463235	17		6	FALSE	192	17	0	0	0.84483	FALSE	0	402354	0.176471
Potra2n3c7584	Potra2n3c7584	Potra2n3c7584	sp|Q55F27|Y8656_DICDI Probable inactive serine/threonine-protein kinase DDB_G0268656 OS=Dictyostelium discoideum OX=44689 GN=DDB_G0268656 PE=3 SV=1	Potri.004G026350	AT4G21410-cysteine-rich RLK (RECEPTOR-like protein kinase) 29 cysteine-rich RLK (RECEPTOR-like protein kinase) 29	AT4G21410	blue	1					2.96851	0	0.336869	1	2		8	FALSE	451	2	0	0	0.781277	FALSE	0	0	0.659357
Potra2n3c7536	Potra2n3c7536	Potra2n3c7536	sp|Q9LS45|PCR5_ARATH Protein PLANT CADMIUM RESISTANCE 5 OS=Arabidopsis thaliana OX=3702 GN=PCR5 PE=2 SV=1	Potri.003G108800	AT5G51400-PLAC8 family protein PLAC8 family protein	AT5G51400	blue	1					3.01864	0	0.331275	1	3		6	FALSE	175.667	3	0	0	0.775707	FALSE	0	0	0.481279
Potra2n3c7491	Potra2n3c7491	Potra2n3c7491	sp|P43471|SCRB_PEDPE Sucrose-6-phosphate hydrolase OS=Pediococcus pentosaceus OX=1255 GN=scrB PE=3 SV=2	Potri.003G112600	AT1G12240-Glycosyl hydrolases family 32 protein Glycosyl hydrolases family 32 protein	AT1G12240	blue	1					3.04306	4.281e-05	0.328617	0.666667	3		8	FALSE	295	3	0	0	0.772993	FALSE	0	6558	0.447648
Potra2n3c7485	Potra2n3c7485	Potra2n3c7485	sp|Q9SRW0|SAU28_ARATH Auxin-responsive protein SAUR28 OS=Arabidopsis thaliana OX=3702 GN=SAUR28 PE=2 SV=1	Potri.003G113100	AT4G12410-SAUR-like auxin-responsive protein family SAUR-like auxin-responsive protein family	AT4G12410	blue	1					3.13046	0	0.319442	0	1		8	FALSE	544	1	0	0	0.763282	FALSE	0	0	0
Potra2n3c7425	Potra2n3c7425	Potra2n3c7425	sp|Q09250|SAP18_CAEEL Probable histone deacetylase complex subunit SAP18 OS=Caenorhabditis elegans OX=6239 GN=C16C10.4 PE=3 SV=1	Potri.003G119300	AT2G45640-SIN3 associated polypeptide P18 SIN3 associated polypeptide P18	AT2G45640	blue	1					3.56298	0	0.280664	0	1		8	FALSE	170	1	0	0	0.715224	FALSE	0	0	0
Potra2n3c7383	Potra2n3c7383	Potra2n3c7383	sp|Q43062|PME_PRUPE Pectinesterase/pectinesterase inhibitor PPE8B OS=Prunus persica OX=3760 PE=2 SV=1	Potri.003G123500	AT3G47670-Plant invertase/pectin methylesterase inhibitor superfamily protein Plant invertase/pectin methylesterase inhibitor superfamily protein	AT3G47670	blue	1					3.13046	0	0.319442	0	1		8	FALSE	544	1	0	0	0.763282	FALSE	0	0	0
Potra2n3c7362	Potra2n3c7362	Potra2n3c7362	sp|P30347|LIGF_SPHSK Protein LigF OS=Sphingobium sp. (strain NBRC 103272 / SYK-6) OX=627192 GN=ligF PE=1 SV=1	Potri.003G125800	AT5G41210-glutathione S-transferase THETA 1 glutathione S-transferase THETA 1	AT5G41210	blue	1			1	GSTT1	5.86889	0.00408274	0.17039	0	5		8	FALSE	1.4	5	0	0	0.459012	FALSE	0	429936	0.2
Potra2n3c7354	Potra2n3c7354	Potra2n3c7354	sp|A0R5N1|EGTA_MYCS2 Glutamate--cysteine ligase EgtA OS=Mycolicibacterium smegmatis (strain ATCC 700084 / mc(2)155) OX=246196 GN=egtA PE=3 SV=1	Potri.003G126900	AT4G23100-glutamate-cysteine ligase glutamate-cysteine ligase	AT4G23100	blue	1					3.13046	0	0.319442	0	1		8	FALSE	544	1	0	0	0.763282	FALSE	0	0	0
Potra2n3c7325	Potra2n3c7325	Potra2n3c7325	sp|Q4TU14|RHF1A_ARATH E3 ubiquitin-protein ligase RHF1A OS=Arabidopsis thaliana OX=3702 GN=RHF1A PE=1 SV=1	Potri.003G129900	AT5G41350-RING/U-box superfamily protein RING/U-box superfamily protein	AT5G41350	blue	1					3.13046	0	0.319442	0	1		8	FALSE	544	1	0	0	0.763282	FALSE	0	0	0
Potra2n3c7280	Potra2n3c7280	Potra2n3c7280	sp|Q6Q878|SIRS_LEPMC Short chain dehydrogenase sirS OS=Leptosphaeria maculans OX=5022 GN=sirS PE=3 SV=1	Potri.003G134500	AT4G24220-NAD(P)-binding Rossmann-fold superfamily protein NAD(P)-binding Rossmann-fold superfamily protein	AT4G24220	blue	1					2.80656	0.00048817	0.356309	0	2		6	FALSE	375.5	2	0	0	0.799272	FALSE	0	120784	0.543541
Potra2n3c7279	Potra2n3c7279	Potra2n3c7279	sp|Q9M3C8|DIR24_ARATH Dirigent protein 24 OS=Arabidopsis thaliana OX=3702 GN=DIR24 PE=2 SV=1	Potri.003G134600	AT1G64160-Disease resistance-responsive (dirigent-like protein) family protein Disease resistance-responsive (dirigent-like protein) family protein	AT1G64160	blue	1					2.4518	0.0023135	0.407864	0.545455	11		6	FALSE	216.091	11	0	0	0.838689	FALSE	0	490712	0.212688
Potra2n3c7278	Potra2n3c7278	Potra2n3c7278	sp|Q9C891|DIR20_ARATH Dirigent protein 20 OS=Arabidopsis thaliana OX=3702 GN=DIR20 PE=2 SV=1	Potri.003G134800	AT1G64160-Disease resistance-responsive (dirigent-like protein) family protein Disease resistance-responsive (dirigent-like protein) family protein	AT1G64160	blue	1					3.53149	0	0.283167	0	1		6	FALSE	148	1	0	0	0.718723	FALSE	0	0	0
Potra2n3c7277	Potra2n3c7277	Potra2n3c7277	sp|Q2W031|MAGA_MAGSA Iron transporter MagA OS=Magnetospirillum magneticum (strain AMB-1 / ATCC 700264) OX=342108 GN=magA PE=1 SV=1	Potri.003G134900	AT5G41610-cation/H+ exchanger 18 cation/H+ exchanger 18	AT5G41610	blue	1					2.99293	7.394e-05	0.334121	0.666667	4		7	FALSE	262.75	4	0	0	0.778563	FALSE	0	10258	0.376433
Potra2n3c7214	Potra2n3c7214	Potra2n3c7214	sp|P37707|B2_DAUCA B2 protein OS=Daucus carota OX=4039 PE=2 SV=1	Potri.003G141900	AT5G42050-DCD (Development and Cell Death) domain protein DCD (Development and Cell Death) domain protein	AT5G42050	blue	1					2.83612	0	0.352595	1	2		7	FALSE	402.5	2	0	0	0.795987	FALSE	0	0	0.623065
Potra2n3c7196	Potra2n3c7196	Potra2n3c7196	sp|P52494|TREA_CANAX Neutral trehalase OS=Candida albicans OX=5476 GN=NTC1 PE=1 SV=1	Potri.003G144000	AT4G24040-trehalase 1 trehalase 1	AT4G24040	blue	1					3.35604	0	0.29797	1	2		6	FALSE	138.5	2	0	0	0.738218	FALSE	0	0	0.554
Potra2n3c7061	Potra2n3c7061	Potra2n3c7061	sp|O94727|FRP2_SCHPO Ferric/cupric reductase transmembrane component 2 OS=Schizosaccharomyces pombe (strain 972 / ATCC 24843) OX=284812 GN=frp2 PE=3 SV=1	Potri.003G159800	AT5G47910-respiratory burst oxidase homologue D respiratory burst oxidase homologue D	AT5G47910	blue	1				RBOHD	2.92545	0	0.341828	1	3		8	FALSE	368.667	3	0	0	0.786061	FALSE	0	0	0.502956
Potra2n3c7055	Potra2n3c7055	Potra2n3c7055	sp|Q55E32|EBP_DICDI Probable 3-beta-hydroxysteroid-Delta(8),Delta(7)-isomerase OS=Dictyostelium discoideum OX=44689 GN=ebp PE=2 SV=1	Potri.003G160500	AT1G20050-C-8,7 sterol isomerase C-8,7 sterol isomerase	AT1G20050	blue	1					2.99229	0	0.334192	1	2		6	FALSE	234	2	0	0	0.778635	FALSE	0	0	0.596939
Potra2n3c7042	Potra2n3c7042	Potra2n3c7042	sp|Q5HWI6|TAL_CAMJR Transaldolase OS=Campylobacter jejuni (strain RM1221) OX=195099 GN=tal PE=3 SV=1	Potri.003G161900	AT5G13420-Aldolase-type TIM barrel family protein Aldolase-type TIM barrel family protein	AT5G13420	blue	1					3.13046	0	0.319442	0	1		8	FALSE	544	1	0	0	0.763282	FALSE	0	0	0
Potra2n3c7035	Potra2n3c7035	Potra2n3c7035	sp|Q8RZX9|Y1934_ORYSJ AP2/ERF and B3 domain-containing protein Os01g0693400 OS=Oryza sativa subsp. japonica OX=39947 GN=Os01g0693400 PE=2 SV=1	Potri.003G162500	AT5G13330-related to AP2 6l related to AP2 6l	AT5G13330	blue	1					3.68573	0	0.271316	0	1		8	FALSE	137	1	0	0	0.701585	FALSE	0	0	0
Potra2n3c7009	Potra2n3c7009	Potra2n3c7009	sp|Q9C5K8|TIF3B_ARATH Protein TIFY 3B OS=Arabidopsis thaliana OX=3702 GN=TIFY3B PE=1 SV=1	Potri.003G165000	AT5G13220-jasmonate-zim-domain protein 10 jasmonate-zim-domain protein 10	AT5G13220	blue	1					3.53149	0	0.283167	0	1		6	FALSE	148	1	0	0	0.718723	FALSE	0	0	0
Potra2n3c7008	Potra2n3c7008	Potra2n3c7008	sp|Q5UNY4|YL728_MIMIV Uncharacterized protein L728 OS=Acanthamoeba polyphaga mimivirus OX=212035 GN=MIMI_L728 PE=4 SV=1	Potri.003G165200	AT5G13210-Uncharacterized conserved protein UCP015417, vWA Uncharacterized conserved protein UCP015417, vWA	AT5G13210	blue	1					3.50771	0	0.285086	0	1		8	FALSE	204	1	0	0	0.721365	FALSE	0	0	0
Potra2n3c6997	Potra2n3c6997	Potra2n3c6997	sp|Q94CD4|GILP_ARATH GSH-induced LITAF domain protein OS=Arabidopsis thaliana OX=3702 GN=GILP PE=1 SV=1	Potri.003G165900	AT5G13190-GSH-induced LITAF domain protein GSH-induced LITAF domain protein	AT5G13190	blue	1					3.52956	0	0.283321	0	1		6	FALSE	207	1	0	0	0.718937	FALSE	0	0	0
Potra2n3c6995	Potra2n3c6995	Potra2n3c6995	sp|Q6NQP4|LRR2_ARATH Leucine-rich repeat protein 2 OS=Arabidopsis thaliana OX=3702 GN=LRR2 PE=2 SV=1	Potri.003G166100	AT1G34210-somatic embryogenesis receptor-like kinase 2 somatic embryogenesis receptor-like kinase 2	AT1G34210	blue	1					2.45437	0.00621574	0.407436	0.347126	30		6	FALSE	138.333	30	0	0	0.838403	FALSE	0	1069308	0.148586
Potra2n3c6991	Potra2n3c6991	Potra2n3c6991	sp|Q9RBN6|DXS_STRC1 1-deoxy-D-xylulose-5-phosphate synthase OS=Streptomyces sp. (strain CL190) OX=93372 GN=dxs PE=1 SV=1	Potri.003G166400	AT5G50850-Transketolase family protein Transketolase family protein	AT5G50850	blue	1					3.52956	0	0.283321	0	1		6	FALSE	207	1	0	0	0.718937	FALSE	0	0	0
Potra2n3c6981	Potra2n3c6981	Potra2n3c6981	sp|P0DKL1|SAU50_HELAN Auxin-responsive protein SAUR50 OS=Helianthus annuus OX=4232 PE=3 SV=1	Potri.003G167400	AT5G50760-SAUR-like auxin-responsive protein family SAUR-like auxin-responsive protein family	AT5G50760	blue	1					2.93509	4.261e-05	0.340705	0.666667	3		8	FALSE	346.333	3	0	0	0.78499	FALSE	0	8952	0.471202
Potra2n3c6966	Potra2n3c6966	Potra2n3c6966	sp|B8DZS1|ISCS_DICTD Cysteine desulfurase IscS OS=Dictyoglomus turgidum (strain Z-1310 / DSM 6724) OX=515635 GN=iscS PE=3 SV=1	Potri.003G168801	AT1G27980-dihydrosphingosine phosphate lyase dihydrosphingosine phosphate lyase	AT1G27980	blue	1					3.13046	0	0.319442	0	1		8	FALSE	544	1	0	0	0.763282	FALSE	0	0	0
Potra2n3c6881	Potra2n3c6881	Potra2n3c6881	sp|P31109|SNC1_YEAST Synaptobrevin homolog 1 OS=Saccharomyces cerevisiae (strain ATCC 204508 / S288c) OX=559292 GN=SNC1 PE=1 SV=1	Potri.003G177700	AT2G32670-vesicle-associated membrane protein 725 vesicle-associated membrane protein 725	AT2G32670	blue	1					3.13046	0	0.319442	0	1		8	FALSE	544	1	0	0	0.763282	FALSE	0	0	0
Potra2n3c6817	Potra2n3c6817	Potra2n3c6817	sp|Q39048|CER2_ARATH Protein ECERIFERUM 2 OS=Arabidopsis thaliana OX=3702 GN=CER2 PE=1 SV=1	Potri.003G183900	AT5G48930-hydroxycinnamoyl-CoA shikimate/quinate hydroxycinnamoyl transferase hydroxycinnamoyl-CoA shikimate/quinate hydroxycinnamoyl transferase	AT5G48930	blue	1					3.52956	0	0.283321	0	1		6	FALSE	207	1	0	0	0.718937	FALSE	0	0	0
Potra2n3c6806	Potra2n3c6806	Potra2n3c6806	None available	Potri.T081600	AT2G24100-ATP-dependent DNA helicase ATP-dependent DNA helicase	AT2G24100	blue	1					3.35797	0.00011714	0.297799	0.666667	3		6	FALSE	167.333	3	0	0	0.738003	FALSE	0	15962	0.464815
Potra2n3c6589	Potra2n3c6589	Potra2n3c6589	sp|Q04869|YM94_YEAST Uncharacterized protein YMR315W OS=Saccharomyces cerevisiae (strain ATCC 204508 / S288c) OX=559292 GN=YMR315W PE=1 SV=1	Potri.003G211000	AT3G20780-topoisomerase 6 subunit B topoisomerase 6 subunit B	AT3G20780	blue	1					3.68573	0	0.271316	0	1		8	FALSE	137	1	0	0	0.701585	FALSE	0	0	0
Potra2n3c6554	Potra2n3c6554	Potra2n3c6554	sp|Q9FXJ2|GDL7_ARATH GDSL esterase/lipase At1g28580 OS=Arabidopsis thaliana OX=3702 GN=At1g28580 PE=2 SV=1	Potri.003G213700	AT4G18970-GDSL-like Lipase/Acylhydrolase superfamily protein GDSL-like Lipase/Acylhydrolase superfamily protein	AT4G18970	blue	1					3.04306	4.281e-05	0.328617	0.666667	3		8	FALSE	295	3	0	0	0.772993	FALSE	0	6558	0.447648
Potra2n3c6531	Potra2n3c6531	Potra2n3c6531	sp|Q9T0H8|DIR18_ARATH Dirigent protein 18 OS=Arabidopsis thaliana OX=3702 GN=DIR18 PE=2 SV=1	Potri.003G216300	AT1G55210-Disease resistance-responsive (dirigent-like protein) family protein Disease resistance-responsive (dirigent-like protein) family protein	AT1G55210	blue	1					2.70951	1.279e-05	0.36907	0.9	5		7	FALSE	306.6	5	0	0	0.810054	FALSE	0	4464	0.379926
Potra2n3c6524	Potra2n3c6524	Potra2n3c6524	None available	Potri.003G217200	AT5G19860-transmembrane protein, putative (Protein of unknown function, DUF538) transmembrane protein, putative (Protein of unknown function, DUF538)	AT5G19860	blue	1					2.9563	0.0002563	0.338261	0	3		7	FALSE	206.667	3	0	0	0.782634	FALSE	0	18886	0.351567
Potra2n3c6464	Potra2n3c6464	Potra2n3c6464	sp|Q1MTQ7|KLP9_SCHPO Kinesin-like motor protein 9 OS=Schizosaccharomyces pombe (strain 972 / ATCC 24843) OX=284812 GN=klp9 PE=1 SV=2	Potri.003G223800	AT1G55550-P-loop containing nucleoside triphosphate hydrolases superfamily protein P-loop containing nucleoside triphosphate hydrolases superfamily protein	AT1G55550	blue	1					2.82519	0.00031173	0.353958	0.7	5		6	FALSE	187	5	0	0	0.797201	FALSE	0	48256	0.332149
Potra2n313s35290	Potra2n313s35290	Potra2n313s35290	sp|D9HP20|CNR4_MAIZE Cell number regulator 4 OS=Zea mays OX=4577 GN=CNR4 PE=2 SV=1	Potri.010G108800	AT1G14870-PLANT CADMIUM RESISTANCE 2 PLANT CADMIUM RESISTANCE 2	AT1G14870	blue	1					3.56298	0	0.280664	0	1		8	FALSE	170	1	0	0	0.715224	FALSE	0	0	0
Potra2n2c6418	Potra2n2c6418	Potra2n2c6418	sp|P26150|3BHS3_MOUSE 3 beta-hydroxysteroid dehydrogenase/Delta 5-->4-isomerase type 3 OS=Mus musculus OX=10090 GN=Hsd3b3 PE=1 SV=3	Potri.002G004500	AT2G33590-NAD(P)-binding Rossmann-fold superfamily protein NAD(P)-binding Rossmann-fold superfamily protein	AT2G33590	blue	1					3.52956	0	0.283321	0	1		6	FALSE	207	1	0	0	0.718937	FALSE	0	0	0
Potra2n2c6386	Potra2n2c6386	Potra2n2c6386	sp|Q9NBK5|TRC_DROME Serine/threonine-protein kinase tricorner OS=Drosophila melanogaster OX=7227 GN=trc PE=1 SV=1	Potri.T102900	AT4G08850-Leucine-rich repeat receptor-like protein kinase family protein Leucine-rich repeat receptor-like protein kinase family protein	AT4G08850	blue	1					3.01414	1.4e-07	0.33177	0.964286	8		7	FALSE	231.625	8	0	0	0.776207	FALSE	0	24	0.421136
Potra2n2c6383	Potra2n2c6383	Potra2n2c6383	sp|Q80TR4|SLIT1_MOUSE Slit homolog 1 protein OS=Mus musculus OX=10090 GN=Slit1 PE=1 SV=2	Potri.T103000	AT1G35710-kinase family with leucine-rich repeat domain-containing protein kinase family with leucine-rich repeat domain-containing protein	AT1G35710	blue	1					3.20758	0	0.311761	0	1		8	FALSE	358	1	0	0	0.754713	FALSE	0	0	0
Potra2n2c6297	Potra2n2c6297	Potra2n2c6297	None available	Potri.002G017500	AT1G20225-Thioredoxin superfamily protein Thioredoxin superfamily protein	AT1G20225	blue	1					3.07519	0	0.325183	1	2		7	FALSE	355	2	0	0	0.769423	FALSE	0	0	0.600677
Potra2n2c6275	Potra2n2c6275	Potra2n2c6275	sp|Q54UZ1|Y1639_DICDI Probable serine/threonine-protein kinase DDB_G0280717 OS=Dictyostelium discoideum OX=44689 GN=DDB_G0280717 PE=3 SV=1	Potri.002G019300	AT4G35030-Protein kinase superfamily protein Protein kinase superfamily protein	AT4G35030	blue	1					3.0964	0	0.322956	1	2		8	FALSE	340.5	2	0	0	0.767067	FALSE	0	0	0.571309
Potra2n2c6236	Potra2n2c6236	Potra2n2c6236	sp|P47064|AP3S_YEAST AP-3 complex subunit sigma OS=Saccharomyces cerevisiae (strain ATCC 204508 / S288c) OX=559292 GN=APS3 PE=1 SV=1	Potri.002G022900	AT1G47830-SNARE-like superfamily protein SNARE-like superfamily protein	AT1G47830	blue	1					2.86889	0	0.348566	1	2		7	FALSE	358	2	0	0	0.792345	FALSE	0	0	0.558502
Potra2n2c6119	Potra2n2c6119	Potra2n2c6119	sp|Q8SR90|Y8H9_ENCCU Probable cell division protein kinase ECU11_1290 OS=Encephalitozoon cuniculi (strain GB-M1) OX=284813 GN=ECU08_1790 PE=3 SV=1	Potri.002G036000	AT4G28540-casein kinase I-like 6 casein kinase I-like 6	AT4G28540	blue	1					2.74679	1.876e-05	0.364062	0.833333	4		7	FALSE	281.25	4	0	0	0.805913	FALSE	0	6406	0.381098
Potra2n2c6114	Potra2n2c6114	Potra2n2c6114	sp|Q9VXB0|NECAP_DROME NECAP-like protein CG9132 OS=Drosophila melanogaster OX=7227 GN=CG9132 PE=2 SV=1	Potri.005G226400	AT1G03900-non-intrinsic ABC protein 4 non-intrinsic ABC protein 4	AT1G03900	blue	1			1	ABCI18	2.90424	9.623e-05	0.344324	0.545455	12		7	FALSE	89.5	12	0	0	0.788418	FALSE	0	7290	0.19206
Potra2n2c6095	Potra2n2c6095	Potra2n2c6095	sp|Q9FGY3|MYB78_ARATH Transcription factor MYB78 OS=Arabidopsis thaliana OX=3702 GN=MYB78 PE=2 SV=1	Potri.002G038500	AT2G31180-myb domain protein 14 myb domain protein 14	AT2G31180	blue	1					2.53021	0.00105424	0.395225	0.619048	7		6	FALSE	267.857	7	0	0	0.829977	FALSE	0	213502	0.29242
Potra2n2c6090	Potra2n2c6090	Potra2n2c6090	sp|Q6X5Y6|WRI1_ARATH Ethylene-responsive transcription factor WRI1 OS=Arabidopsis thaliana OX=3702 GN=WRI1 PE=1 SV=1	Potri.002G039100	AT3G23240-ethylene response factor 1 ethylene response factor 1	AT3G23240	blue	1					3.35797	0.00011714	0.297799	0.666667	3		6	FALSE	167.333	3	0	0	0.738003	FALSE	0	15962	0.464815
Potra2n2c6033	Potra2n2c6033	Potra2n2c6033	sp|Q9ULX5|RN112_HUMAN RING finger protein 112 OS=Homo sapiens OX=9606 GN=RNF112 PE=1 SV=2	Potri.002G046000	AT2G38840-Guanylate-binding family protein Guanylate-binding family protein	AT2G38840	blue	1					2.83612	0	0.352595	1	2		7	FALSE	402.5	2	0	0	0.795987	FALSE	0	0	0.623065
Potra2n2c5982	Potra2n2c5982	Potra2n2c5982	sp|Q8VZM9|FLZ2_ARATH FCS-Like Zinc finger 2 OS=Arabidopsis thaliana OX=3702 GN=FLZ2 PE=1 SV=1	Potri.002G050800	AT3G22550-NAD(P)H-quinone oxidoreductase subunit, putative (DUF581) NAD(P)H-quinone oxidoreductase subunit, putative (DUF581)	AT3G22550	blue	1					3.68573	0	0.271316	0	1		8	FALSE	137	1	0	0	0.701585	FALSE	0	0	0
Potra2n2c5867	Potra2n2c5867	Potra2n2c5867	sp|Q6NQK2|NAC8_ARATH SUPPRESSOR OF GAMMA RESPONSE 1 OS=Arabidopsis thaliana OX=3702 GN=SOG1 PE=1 SV=1	Potri.002G061300	AT1G34190-NAC domain containing protein 17 NAC domain containing protein 17	AT1G34190	blue	1				NAC017	2.5662	0.00439261	0.389682	0.405797	24		6	FALSE	132.083	24	0	0	0.825978	FALSE	0	645074	0.157994
Potra2n2c5859	Potra2n2c5859	Potra2n2c5859	None available	Potri.002G062300	AT1G71780-WD repeat protein WD repeat protein	AT1G71780	blue	1					2.85476	0.00036511	0.350293	0.47619	7		6	FALSE	124.714	7	0	0	0.793916	FALSE	0	16076	0.242164
Potra2n2c5792	Potra2n2c5792	Potra2n2c5792	sp|Q1ZXP3|QCR6_DICDI Probable cytochrome b-c1 complex subunit 6 OS=Dictyostelium discoideum OX=44689 GN=uqcrh PE=3 SV=1	Potri.002G069200	AT1G15120-Ubiquinol-cytochrome C reductase hinge protein Ubiquinol-cytochrome C reductase hinge protein	AT1G15120	blue	1					3.73522	0	0.267722	0	1		7	FALSE	53	1	0	0	0.696087	FALSE	0	0	0
Potra2n2c5786	Potra2n2c5786	Potra2n2c5786	sp|P69912|DCEB_SHIFL Glutamate decarboxylase beta OS=Shigella flexneri OX=623 GN=gadB PE=3 SV=1	Potri.002G069800	AT1G43710-Pyridoxal phosphate (PLP)-dependent transferases superfamily protein Pyridoxal phosphate (PLP)-dependent transferases superfamily protein	AT1G43710	blue	1					3.53149	0	0.283167	0	1		6	FALSE	148	1	0	0	0.718723	FALSE	0	0	0
Potra2n2c5768	Potra2n2c5768	Potra2n2c5768	sp|Q08634|YO238_YEAST Uncharacterized protein YOR238W OS=Saccharomyces cerevisiae (strain ATCC 204508 / S288c) OX=559292 GN=YOR238W PE=1 SV=2	Potri.002G071300	AT1G21370-transmembrane protein transmembrane protein	AT1G21370	blue	1					3.13046	0	0.319442	0	1		8	FALSE	544	1	0	0	0.763282	FALSE	0	0	0
Potra2n2c5744	Potra2n2c5744	Potra2n2c5744	None available	Potri.002G074200	AT1G31130-polyadenylate-binding protein 1-B-binding protein polyadenylate-binding protein 1-B-binding protein	AT1G31130	blue	1					2.70951	1.279e-05	0.36907	0.9	5		7	FALSE	306.6	5	0	0	0.810054	FALSE	0	4464	0.379926
Potra2n2c5684	Potra2n2c5684	Potra2n2c5684	sp|O49255|NAC29_ARATH NAC transcription factor 29 OS=Arabidopsis thaliana OX=3702 GN=NAC029 PE=2 SV=1	Potri.002G081000	AT5G08790-NAC (No Apical Meristem) domain transcriptional regulator superfamily protein NAC (No Apical Meristem) domain transcriptional regulator superfamily protein	AT5G08790	blue	1					3.68573	0	0.271316	0	1		8	FALSE	137	1	0	0	0.701585	FALSE	0	0	0
Potra2n2c5682	Potra2n2c5682	Potra2n2c5682	sp|Q766C3|NEP1_NEPGR Aspartic proteinase nepenthesin-1 OS=Nepenthes gracilis OX=150966 GN=nep1 PE=1 SV=1	Potri.002G081400	AT1G44130-Eukaryotic aspartyl protease family protein Eukaryotic aspartyl protease family protein	AT1G44130	blue	1					3.13046	0	0.319442	0	1		8	FALSE	544	1	0	0	0.763282	FALSE	0	0	0
Potra2n2c5628	Potra2n2c5628	Potra2n2c5628	None available	Potri.002G086600	AT4G08230-glycine-rich protein glycine-rich protein	AT4G08230	blue	1					3.5829	6.25e-06	0.279103	0	2		7	FALSE	43	2	0	0	0.713011	FALSE	0	302	0.545455
Potra2n2c5519	Potra2n2c5519	Potra2n2c5519	sp|Q3SY77|UD3A2_HUMAN UDP-glucuronosyltransferase 3A2 OS=Homo sapiens OX=9606 GN=UGT3A2 PE=2 SV=1	Potri.002G098400	AT1G22360-UDP-glucosyl transferase 85A2 UDP-glucosyl transferase 85A2	AT1G22360	blue	1					3.47815	0	0.287509	0	1		7	FALSE	166	1	0	0	0.72465	FALSE	0	0	0
Potra2n2c5493	Potra2n2c5493	Potra2n2c5493	None available	Potri.002G101500			blue	1					3.13046	0	0.319442	0	1		8	FALSE	544	1	0	0	0.763282	FALSE	0	0	0
Potra2n2c5456	Potra2n2c5456	Potra2n2c5456	sp|O07594|YHDY_BACSU Uncharacterized MscS family protein YhdY OS=Bacillus subtilis (strain 168) OX=224308 GN=yhdY PE=3 SV=1	Potri.002G105900	AT1G58200-MSCS-like 3 MSCS-like 3	AT1G58200	blue	1					3.13046	0	0.319442	0	1		8	FALSE	544	1	0	0	0.763282	FALSE	0	0	0
Potra2n2c5394	Potra2n2c5394	Potra2n2c5394	sp|Q9STU1|SRO4_ARATH Probable inactive poly [ADP-ribose] polymerase SRO4 OS=Arabidopsis thaliana OX=3702 GN=SRO4 PE=2 SV=2	Potri.002G112300	AT2G35510-similar to RCD one 1 similar to RCD one 1	AT2G35510	blue	1					3.06298	0	0.326479	1	2		7	FALSE	213.5	2	0	0	0.77078	FALSE	0	0	0.627941
Potra2n2c5374	Potra2n2c5374	Potra2n2c5374	sp|Q3S8R0|OXYE_STRRM 6-methylpretetramide 4-monooxygenase OS=Streptomyces rimosus OX=1927 GN=oxyE PE=1 SV=1	Potri.002G114500	AT1G58440-FAD/NAD(P)-binding oxidoreductase family protein FAD/NAD(P)-binding oxidoreductase family protein	AT1G58440	blue	1					3.20758	0	0.311761	0	1		8	FALSE	358	1	0	0	0.754713	FALSE	0	0	0
Potra2n2c5326	Potra2n2c5326	Potra2n2c5326	sp|Q42410|ZAT12_ARATH Zinc finger protein ZAT12 OS=Arabidopsis thaliana OX=3702 GN=ZAT12 PE=2 SV=1	Potri.002G119300	AT1G27730-salt tolerance zinc finger salt tolerance zinc finger	AT1G27730	blue	1					2.78599	0.00101553	0.358939	0.428571	8		6	FALSE	201.75	8	0	0	0.801557	FALSE	0	241986	0.305219
Potra2n2c5308	Potra2n2c5308	Potra2n2c5308	sp|H2KYS3|DAF9_CAEEL Cytochrome P450 daf-9 OS=Caenorhabditis elegans OX=6239 GN=daf-9 PE=1 SV=1	Potri.002G121400	AT4G37400-cytochrome P450, family 81, subfamily F, polypeptide 3 cytochrome P450, family 81, subfamily F, polypeptide 3	AT4G37400	blue	1					3.50771	0	0.285086	0	1		8	FALSE	204	1	0	0	0.721365	FALSE	0	0	0
Potra2n2c5252	Potra2n2c5252	Potra2n2c5252	sp|Q9WTR8|PHLP1_RAT PH domain leucine-rich repeat protein phosphatase 1 OS=Rattus norvegicus OX=10116 GN=Phlpp1 PE=1 SV=1	Potri.002G127300	AT1G47380-Protein phosphatase 2C family protein Protein phosphatase 2C family protein	AT1G47380	blue	1					3.09126	6.222e-05	0.323493	0.666667	3		6	FALSE	109.667	3	0	0	0.767638	FALSE	0	1518	0.425065
Potra2n2c5240	Potra2n2c5240	Potra2n2c5240	None available	Potri.002G128500	AT2G26530-AR781, pheromone receptor-like protein (DUF1645) AR781, pheromone receptor-like protein (DUF1645)	AT2G26530	blue	1					2.92545	0	0.341828	1	3		8	FALSE	368.667	3	0	0	0.786061	FALSE	0	0	0.502956
Potra2n2c5233	Potra2n2c5233	Potra2n2c5233	sp|F4JT82|RPP2C_ARATH Probable disease resistance protein At4g19520 OS=Arabidopsis thaliana OX=3702 GN=At4g19520 PE=3 SV=1	Potri.002G129300	AT4G33300-ADR1-like 1 ADR1-like 1	AT4G33300	blue	1					2.83612	0	0.352595	1	2		7	FALSE	402.5	2	0	0	0.795987	FALSE	0	0	0.623065
Potra2n2c5190	Potra2n2c5190	Potra2n2c5190	sp|Q59594|KAD_NEICI Adenylate kinase (Fragment) OS=Neisseria cinerea OX=483 GN=adk PE=3 SV=1	Potri.002G134600	AT5G26667-P-loop containing nucleoside triphosphate hydrolases superfamily protein P-loop containing nucleoside triphosphate hydrolases superfamily protein	AT5G26667	blue	1		1	1	PYR6	2.25643	0.0538558	0.443179	0.0528356	172		6	FALSE	24.3721	172	0	0	0.860397	FALSE	0	2151220	0.0220487
Potra2n2c5181	Potra2n2c5181	Potra2n2c5181	sp|Q9BH04|KBRS1_MACFA NF-kappa-B inhibitor-interacting Ras-like protein 1 OS=Macaca fascicularis OX=9541 GN=NKIRAS1 PE=2 SV=1	Potri.002G135500	AT2G44610-Ras-related small GTP-binding family protein Ras-related small GTP-binding family protein	AT2G44610	blue	1					3.01864	0	0.331275	1	3		6	FALSE	175.667	3	0	0	0.775707	FALSE	0	0	0.481279
Potra2n2c5131	Potra2n2c5131	Potra2n2c5131	None available	Potri.002G141000	AT3G60450-Phosphoglycerate mutase family protein Phosphoglycerate mutase family protein	AT3G60450	blue	1					3.53149	0	0.283167	0	1		6	FALSE	148	1	0	0	0.718723	FALSE	0	0	0
Potra2n2c5127	Potra2n2c5127	Potra2n2c5127	sp|Q54YR4|SC61B_DICDI Protein transport protein Sec61 subunit beta OS=Dictyostelium discoideum OX=44689 GN=sec61b PE=3 SV=1	Potri.002G143100	AT3G60540-Preprotein translocase Sec, Sec61-beta subunit protein Preprotein translocase Sec, Sec61-beta subunit protein	AT3G60540	blue	1					2.86825	5.045e-05	0.348644	0.5	5		6	FALSE	159.4	5	0	0	0.792416	FALSE	0	5714	0.305364
Potra2n2c4985	Potra2n2c4985	Potra2n2c4985	sp|P50392|PA24A_DANRE Cytosolic phospholipase A2 OS=Danio rerio OX=7955 GN=pla2g4a PE=2 SV=1	Potri.002G158000	AT4G11610-C2 calcium/lipid-binding plant phosphoribosyltransferase family protein C2 calcium/lipid-binding plant phosphoribosyltransferase family protein	AT4G11610	blue	1					3.16452	0	0.316003	1	2		7	FALSE	186	2	0	0	0.759497	FALSE	0	0	0.632653
Potra2n11c23301	Potra2n11c23301	Potra2n11c23301	sp|Q6PV67|SNZ_ARATH AP2-like ethylene-responsive transcription factor SNZ OS=Arabidopsis thaliana OX=3702 GN=SNZ PE=2 SV=1	Potri.011G057000	AT5G44210-erf domain protein 9 erf domain protein 9	AT5G44210	blue	1					3.50771	0	0.285086	0	1		8	FALSE	204	1	0	0	0.721365	FALSE	0	0	0
Potra2n2c4931	Potra2n2c4931	Potra2n2c4931	sp|O84395|DAPAT_CHLTR LL-diaminopimelate aminotransferase OS=Chlamydia trachomatis (strain D/UW-3/Cx) OX=272561 GN=dapL PE=1 SV=2	Potri.002G163700	AT3G61510-ACC synthase 1 ACC synthase 1	AT3G61510	blue	1			1	ACS1	2.50835	0.0643195	0.398668	0.017676	204		7	FALSE	12.7451	204	0	0	0.832405	FALSE	0	5959670	0.0163911
Potra2n2c4887	Potra2n2c4887	Potra2n2c4887	sp|Q8N2G8|GHDC_HUMAN GH3 domain-containing protein OS=Homo sapiens OX=9606 GN=GHDC PE=1 SV=2	Potri.002G168200	AT2G46370-Auxin-responsive GH3 family protein Auxin-responsive GH3 family protein	AT2G46370	blue	1				JAR1	2.81298	0	0.355495	1	3		7	FALSE	323.667	3	0	0	0.798558	FALSE	0	0	0.476681
Potra2n2c4807	Potra2n2c4807	Potra2n2c4807	sp|Q9FZ45|Y1686_ARATH Uncharacterized membrane protein At1g16860 OS=Arabidopsis thaliana OX=3702 GN=At1g16860 PE=1 SV=1	Potri.002G176200	AT4G22290-Ubiquitin-specific protease family C19-related protein Ubiquitin-specific protease family C19-related protein	AT4G22290	blue	1					3.0964	0	0.322956	1	2		8	FALSE	340.5	2	0	0	0.767067	FALSE	0	0	0.571309
Potra2n2c4795	Potra2n2c4795	Potra2n2c4795	None available	Potri.002G177500	AT1G01180-S-adenosyl-L-methionine-dependent methyltransferases superfamily protein S-adenosyl-L-methionine-dependent methyltransferases superfamily protein	AT1G01180	blue	1					4.08033	0	0.245078	0	1		8	FALSE	22	1	0	0	0.657741	FALSE	0	0	0
Potra2n2c4777	Potra2n2c4777	Potra2n2c4777	sp|O74990|COG4_SCHPO Conserved oligomeric Golgi complex subunit 4 OS=Schizosaccharomyces pombe (strain 972 / ATCC 24843) OX=284812 GN=cog4 PE=3 SV=1	Potri.002G179600	AT4G01395-conserved oligomeric Golgi complex subunit 4 conserved oligomeric Golgi complex subunit 4	AT4G01395	blue	1					3.87339	0	0.258172	0	1		8	FALSE	55	1	0	0	0.680734	FALSE	0	0	0
Potra2n2c4728	Potra2n2c4728	Potra2n2c4728	sp|P53078|SDT1_YEAST Suppressor of disruption of TFIIS OS=Saccharomyces cerevisiae (strain ATCC 204508 / S288c) OX=559292 GN=SDT1 PE=1 SV=1	Potri.002G185300	AT3G62040-Haloacid dehalogenase-like hydrolase (HAD) superfamily protein Haloacid dehalogenase-like hydrolase (HAD) superfamily protein	AT3G62040	blue	1					3.0964	0	0.322956	1	2		8	FALSE	340.5	2	0	0	0.767067	FALSE	0	0	0.571309
Potra2n2c4701	Potra2n2c4701	Potra2n2c4701	sp|P35916|VGFR3_HUMAN Vascular endothelial growth factor receptor 3 OS=Homo sapiens OX=9606 GN=FLT4 PE=1 SV=3	Potri.002G188600	AT3G62220-Protein kinase superfamily protein Protein kinase superfamily protein	AT3G62220	blue	1					3.06684	0.00043295	0.326069	0.3	5		6	FALSE	112.2	5	0	0	0.770351	FALSE	0	31734	0.275184
Potra2n2c4696	Potra2n2c4696	Potra2n2c4696	sp|P47293|METK_MYCGE S-adenosylmethionine synthase OS=Mycoplasma genitalium (strain ATCC 33530 / G-37 / NCTC 10195) OX=243273 GN=metK PE=3 SV=1	Potri.002G189200	AT4G01850-S-adenosylmethionine synthetase 2 S-adenosylmethionine synthetase 2	AT4G01850	blue	1					3.0964	0	0.322956	1	2		8	FALSE	340.5	2	0	0	0.767067	FALSE	0	0	0.571309
Potra2n2c4688	Potra2n2c4688	Potra2n2c4688	sp|P45959|ALDH2_GEOSE Aldehyde dehydrogenase (Fragment) OS=Geobacillus stearothermophilus OX=1422 PE=3 SV=1	Potri.002G189900	AT1G23800-aldehyde dehydrogenase 2B7 aldehyde dehydrogenase 2B7	AT1G23800	blue	1					3.13046	0	0.319442	0	1		8	FALSE	544	1	0	0	0.763282	FALSE	0	0	0
Potra2n2c4686	Potra2n2c4686	Potra2n2c4686	None available	Potri.002G190200	AT2G47115-protein rolling protein protein rolling protein	AT2G47115	blue	1			1		3.21465	0.00129586	0.311076	0	3		7	FALSE	12.3333	3	0	0	0.753927	FALSE	0	12590	0.343434
Potra2n2c4644	Potra2n2c4644	Potra2n2c4644	None available	Potri.002G195100	AT2G47350-HIT zinc finger and PAPA-1-like domain-containing protein HIT zinc finger and PAPA-1-like domain-containing protein	AT2G47350	blue	1					3.13046	0	0.319442	0	1		8	FALSE	544	1	0	0	0.763282	FALSE	0	0	0
Potra2n2c4633	Potra2n2c4633	Potra2n2c4633	sp|O65683|BZP11_ARATH bZIP transcription factor 11 OS=Arabidopsis thaliana OX=3702 GN=BZIP11 PE=1 SV=1	Potri.002G196200	AT3G62420-basic region/leucine zipper motif 53 basic region/leucine zipper motif 53	AT3G62420	blue	1					3.53149	0	0.283167	0	1		6	FALSE	148	1	0	0	0.718723	FALSE	0	0	0
Potra2n2c4616	Potra2n2c4616	Potra2n2c4616	sp|Q7Y220|PLIP1_ARATH Phospholipase A1 PLIP1, chloroplastic OS=Arabidopsis thaliana OX=3702 GN=PLIP1 PE=1 SV=1	Potri.002G197900	AT1G02660-alpha/beta-Hydrolases superfamily protein alpha/beta-Hydrolases superfamily protein	AT1G02660	blue	1					3.68573	0	0.271316	0	1		8	FALSE	137	1	0	0	0.701585	FALSE	0	0	0
Potra2n2c4577	Potra2n2c4577	Potra2n2c4577	sp|Q9H553|ALG2_HUMAN Alpha-1,3/1,6-mannosyltransferase ALG2 OS=Homo sapiens OX=9606 GN=ALG2 PE=1 SV=1	Potri.002G202300	AT4G02280-sucrose synthase 3 sucrose synthase 3	AT4G02280	blue	1					3.07455	0	0.325251	1	2		8	FALSE	374	2	0	0	0.769494	FALSE	0	0	0.612111
Potra2n2c4565	Potra2n2c4565	Potra2n2c4565	sp|Q9M349|LEA37_ARATH Late embryogenesis abundant protein 37 OS=Arabidopsis thaliana OX=3702 GN=LEA37 PE=2 SV=1	Potri.002G203500	AT4G02380-senescence-associated gene 21 senescence-associated gene 21	AT4G02380	blue	1					2.74229	0.00028314	0.364659	0.571429	7		7	FALSE	275	7	0	0	0.806412	FALSE	0	61198	0.297297
Potra2n2c4552	Potra2n2c4552	Potra2n2c4552	sp|B5FFS9|HLDD_ALIFM ADP-L-glycero-D-manno-heptose-6-epimerase OS=Aliivibrio fischeri (strain MJ11) OX=388396 GN=hldD PE=3 SV=1	Potri.002G204400	AT3G62830-NAD(P)-binding Rossmann-fold superfamily protein NAD(P)-binding Rossmann-fold superfamily protein	AT3G62830	blue	1				AUD1	2.82584	7.51e-06	0.353878	0.666667	3		7	FALSE	294	3	0	0	0.797129	FALSE	0	1224	0.429825
Potra2n2c4478	Potra2n2c4478	Potra2n2c4478	sp|O59280|IF1A_PYRHO Translation initiation factor 1A OS=Pyrococcus horikoshii (strain ATCC 700860 / DSM 12428 / JCM 9974 / NBRC 100139 / OT-3) OX=70601 GN=eIF1A PE=3 SV=2	Potri.014G160900	AT2G04520-Nucleic acid-binding, OB-fold-like protein Nucleic acid-binding, OB-fold-like protein	AT2G04520	blue	1					3.52956	0	0.283321	0	1		6	FALSE	207	1	0	0	0.718937	FALSE	0	0	0
Potra2n2c4453	Potra2n2c4453	Potra2n2c4453	sp|P17948|VGFR1_HUMAN Vascular endothelial growth factor receptor 1 OS=Homo sapiens OX=9606 GN=FLT1 PE=1 SV=2	Potri.002G226600	AT3G21630-chitin elicitor receptor kinase 1 chitin elicitor receptor kinase 1	AT3G21630	blue	1				CERK1	3.68573	0	0.271316	0	1		8	FALSE	137	1	0	0	0.701585	FALSE	0	0	0
Potra2n2c4452	Potra2n2c4452	Potra2n2c4452	sp|Q6AFJ4|RNC_LEIXX Ribonuclease 3 OS=Leifsonia xyli subsp. xyli (strain CTCB07) OX=281090 GN=rnc PE=3 SV=1	Potri.002G226700	AT4G15417-RNAse II-like 1 RNAse II-like 1	AT4G15417	blue	1					2.67095	0.00020299	0.374398	0.666667	7		7	FALSE	253.429	7	0	0	0.814339	FALSE	0	34844	0.295371
Potra2n2c4416	Potra2n2c4416	Potra2n2c4416	sp|P21522|ROA1_SCHAM Heterogeneous nuclear ribonucleoprotein A1, A2/B1 homolog OS=Schistocerca americana OX=7009 GN=HNRNP PE=2 SV=1	Potri.002G214000	AT4G03110-RNA-binding protein-defense related 1 RNA-binding protein-defense related 1	AT4G03110	blue	1					3.07519	0	0.325183	1	2		7	FALSE	355	2	0	0	0.769423	FALSE	0	0	0.600677
Potra2n2c4400	Potra2n2c4400	Potra2n2c4400	sp|Q5EXK5|MHBT_KLEOX 3-hydroxybenzoate transporter MhbT OS=Klebsiella oxytoca OX=571 GN=mhbT PE=1 SV=1	Potri.002G212900	AT2G48020-Major facilitator superfamily protein Major facilitator superfamily protein	AT2G48020	blue	1					3.13046	0	0.319442	0	1		8	FALSE	544	1	0	0	0.763282	FALSE	0	0	0
Potra2n2c4318	Potra2n2c4318	Potra2n2c4318	sp|Q8ZM06|DKGA_SALTY 2,5-diketo-D-gluconic acid reductase A OS=Salmonella typhimurium (strain LT2 / SGSC1412 / ATCC 700720) OX=99287 GN=dkgA PE=3 SV=1	Potri.002G234100	AT1G60690-NAD(P)-linked oxidoreductase superfamily protein NAD(P)-linked oxidoreductase superfamily protein	AT1G60690	blue	1			1		3.40488	7.269e-05	0.293696	0	3		8	FALSE	13.3333	3	0	0	0.732791	FALSE	0	4998	0.362745
Potra2n2c4242	Potra2n2c4242	Potra2n2c4242	sp|Q5ZJW4|SC22B_CHICK Vesicle-trafficking protein SEC22b OS=Gallus gallus OX=9031 GN=SEC22B PE=2 SV=1	Potri.002G240900	AT1G04760-vesicle-associated membrane protein 726 vesicle-associated membrane protein 726	AT1G04760	blue	1					3.13046	0	0.319442	0	1		8	FALSE	544	1	0	0	0.763282	FALSE	0	0	0
Potra2n2c4222	Potra2n2c4222	Potra2n2c4222	sp|Q920R3|FADS1_RAT Acyl-CoA (8-3)-desaturase OS=Rattus norvegicus OX=10116 GN=Fads1 PE=1 SV=1	Potri.002G242500	AT2G32720-cytochrome B5 isoform B cytochrome B5 isoform B	AT2G32720	blue	1					3.25578	0	0.307146	0	1		7	FALSE	172	1	0	0	0.749357	FALSE	0	0	0
Potra2n2c4213	Potra2n2c4213	Potra2n2c4213	sp|Q9UUC2|YGR1_SCHPO CRAL-TRIO domain-containing protein C365.01 OS=Schizosaccharomyces pombe (strain 972 / ATCC 24843) OX=284812 GN=SPBC365.01 PE=2 SV=1	Potri.002G243000	AT3G24840-Sec14p-like phosphatidylinositol transfer family protein Sec14p-like phosphatidylinositol transfer family protein	AT3G24840	blue	1					3.13046	0	0.319442	0	1		8	FALSE	544	1	0	0	0.763282	FALSE	0	0	0
Potra2n2c4162	Potra2n2c4162	Potra2n2c4162	sp|Q9SNA3|Y3463_ARATH Putative receptor-like protein kinase At3g46340 OS=Arabidopsis thaliana OX=3702 GN=At3g46340 PE=1 SV=1	Potri.002G248900	AT3G25250-AGC (cAMP-dependent, cGMP-dependent and protein kinase C) kinase family protein AGC (cAMP-dependent, cGMP-dependent and protein kinase C) kinase family protein	AT3G25250	blue	1					2.74936	0.00039295	0.363721	0.621212	12		7	FALSE	189.583	12	0	0	0.805627	FALSE	0	63542	0.204072
Potra2n299s35259	Potra2n299s35259	Potra2n299s35259	sp|O75529|TAF5L_HUMAN TAF5-like RNA polymerase II p300/CBP-associated factor-associated factor 65 kDa subunit 5L OS=Homo sapiens OX=9606 GN=TAF5L PE=1 SV=1	Potri.008G130300	AT2G01470-SEC12P-like 2 protein SEC12P-like 2 protein	AT2G01470	blue	1					3.81362	0	0.262218	0	1	1	6	FALSE	147	1	0	0	0.687375	FALSE	0	0	0
Potra2n293s35233	Potra2n293s35233	Potra2n293s35233	sp|Q1ECX4|TLK2_DANRE Serine/threonine-protein kinase tousled-like 2 OS=Danio rerio OX=7955 GN=tlk2 PE=2 SV=2	Potri.017G133000	AT1G11050-Protein kinase superfamily protein Protein kinase superfamily protein	AT1G11050	blue	1					3.13046	0	0.319442	0	1		8	FALSE	544	1	0	0	0.763282	FALSE	0	0	0
Potra2n246s35110	Potra2n246s35110	Potra2n246s35110	sp|C0LA90|PYRHY_SPHWJ Pyrethroid hydrolase OS=Sphingobium wenxiniae (strain DSM 21828 / JZ-1) OX=595605 GN=pytH PE=1 SV=1	Potri.007G037700	AT2G23620-methyl esterase 1 methyl esterase 1	AT2G23620	blue	1					2.55784	0.00170978	0.390955	0.52381	7		6	FALSE	268.143	7	0	0	0.826907	FALSE	0	308644	0.283749
Potra2n235s35074	Potra2n235s35074	Potra2n235s35074	sp|Q9V2R5|Y010_PYRAB Protein PYRAB00100 OS=Pyrococcus abyssi (strain GE5 / Orsay) OX=272844 GN=PYRAB00100 PE=3 SV=1	Potri.010G240000	AT2G38710-AMMECR1 family AMMECR1 family	AT2G38710	blue	1					3.68573	0	0.271316	0	1		8	FALSE	137	1	0	0	0.701585	FALSE	0	0	0
Potra2n1c909	Potra2n1c909	Potra2n1c909	sp|Q9FK05|PME61_ARATH Probable pectinesterase/pectinesterase inhibitor 61 OS=Arabidopsis thaliana OX=3702 GN=PME61 PE=2 SV=1	Potri.001G108200	AT3G47670-Plant invertase/pectin methylesterase inhibitor superfamily protein Plant invertase/pectin methylesterase inhibitor superfamily protein	AT3G47670	blue	1					3.13046	0	0.319442	0	1		8	FALSE	544	1	0	0	0.763282	FALSE	0	0	0
Potra2n1c898	Potra2n1c898	Potra2n1c898	sp|Q9FGN1|WAXSB_ARATH Probable long-chain-alcohol O-fatty-acyltransferase 11 OS=Arabidopsis thaliana OX=3702 GN=At5g51420 PE=2 SV=1	Potri.001G106800	AT3G51970-acyl-CoA sterol acyl transferase 1 acyl-CoA sterol acyl transferase 1	AT3G51970	blue	1					2.69859	0.00048817	0.370564	0.666667	3		6	FALSE	337.333	3	0	0	0.811268	FALSE	0	120784	0.44386
Potra2n1c879	Potra2n1c879	Potra2n1c879	sp|A0R5N1|EGTA_MYCS2 Glutamate--cysteine ligase EgtA OS=Mycolicibacterium smegmatis (strain ATCC 700084 / mc(2)155) OX=246196 GN=egtA PE=3 SV=1	Potri.001G104500	AT4G23100-glutamate-cysteine ligase glutamate-cysteine ligase	AT4G23100	blue	1	1				3.13046	0	0.319442	0	1		8	FALSE	544	1	0	0	0.763282	FALSE	0	0	0
Potra2n1c856	Potra2n1c856	Potra2n1c856	sp|P81956|TLP5_GLECO Thaumatin-like protein 5 (Fragment) OS=Glebionis coronaria OX=99038 PE=1 SV=1	Potri.001G102400	AT4G11650-osmotin 34 osmotin 34	AT4G11650	blue	1				OSM34	3.13303	0	0.319179	1	2		8	FALSE	281	2	0	0	0.762996	FALSE	0	0	0.616228
Potra2n1c853	Potra2n1c853	Potra2n1c853	sp|Q9SRE5|Y1666_ARATH Uncharacterized protein At1g76660 OS=Arabidopsis thaliana OX=3702 GN=At1g76660 PE=2 SV=1	Potri.001G102200	AT5G52430-hydroxyproline-rich glycoprotein family protein hydroxyproline-rich glycoprotein family protein	AT5G52430	blue	1					3.56298	0	0.280664	0	1		8	FALSE	170	1	0	0	0.715224	FALSE	0	0	0
Potra2n1c842	Potra2n1c842	Potra2n1c842	None available	Potri.001G101100	AT1G63830-PLAC8 family protein PLAC8 family protein	AT1G63830	blue	1					2.91838	1.285e-05	0.342656	0.666667	4		7	FALSE	213	4	0	0	0.786847	FALSE	0	2132	0.415205
Potra2n1c813	Potra2n1c813	Potra2n1c813	sp|Q6DST1|Y1465_ARATH Late embryogenesis abundant protein At1g64065 OS=Arabidopsis thaliana OX=3702 GN=At1g64065 PE=2 SV=1	Potri.001G098100	AT2G46150-Late embryogenesis abundant (LEA) hydroxyproline-rich glycoprotein family Late embryogenesis abundant (LEA) hydroxyproline-rich glycoprotein family	AT2G46150	blue	1					2.55013	0.00039029	0.392137	0.616667	16		7	FALSE	214.312	16	0	0	0.827763	FALSE	0	107150	0.219358
Potra2n1c789	Potra2n1c789	Potra2n1c789	sp|O45495|UB2V1_CAEEL Ubiquitin-conjugating enzyme E2 variant 1 OS=Caenorhabditis elegans OX=6239 GN=uev-1 PE=1 SV=1	Potri.001G094900	AT5G53300-ubiquitin-conjugating enzyme 10 ubiquitin-conjugating enzyme 10	AT5G53300	blue	1					3.73522	0	0.267722	0	1		7	FALSE	53	1	0	0	0.696087	FALSE	0	0	0
Potra2n1c768	Potra2n1c768	Potra2n1c768	None available	Potri.001G092600			blue	1					2.57841	0.00101431	0.387836	0.516667	16		7	FALSE	165.438	16	0	0	0.824622	FALSE	0	158928	0.169332
Potra2n1c749	Potra2n1c749	Potra2n1c749	sp|Q888H1|URODH_PSESM Uronate dehydrogenase OS=Pseudomonas syringae pv. tomato (strain ATCC BAA-871 / DC3000) OX=223283 GN=udh PE=1 SV=1	Potri.001G090700	AT4G23920-UDP-D-glucose/UDP-D-galactose 4-epimerase 2 UDP-D-glucose/UDP-D-galactose 4-epimerase 2	AT4G23920	blue	1					3.13046	0	0.319442	0	1		8	FALSE	544	1	0	0	0.763282	FALSE	0	0	0
Potra2n1c65	Potra2n1c65	Potra2n1c65	sp|Q9Z3T0|EFE_PSESJ 2-oxoglutarate-dependent ethylene/succinate-forming enzyme OS=Pseudomonas syringae pv. pisi OX=59510 GN=efe PE=3 SV=1	Potri.001G007100	AT3G13610-2-oxoglutarate (2OG) and Fe(II)-dependent oxygenase superfamily protein 2-oxoglutarate (2OG) and Fe(II)-dependent oxygenase superfamily protein	AT3G13610	blue	1					3.68573	0	0.271316	0	1		8	FALSE	137	1	0	0	0.701585	FALSE	0	0	0
Potra2n1c624	Potra2n1c624	Potra2n1c624	None available	Potri.001G077300			blue	1					2.93638	0.00026946	0.340556	0.714286	7		8	FALSE	161.857	7	0	0	0.784847	FALSE	0	41044	0.227009
Potra2n1c6	Potra2n1c6	Potra2n1c6	sp|Q8R4E6|PURG_MOUSE Purine-rich element-binding protein gamma OS=Mus musculus OX=10090 GN=Purg PE=1 SV=1	Potri.001G000700	AT2G32080-purin-rich alpha 1 purin-rich alpha 1	AT2G32080	blue	1					3.25257	0	0.307449	1	2		7	FALSE	90.5	2	0	0	0.749714	FALSE	0	0	0.514205
Potra2n1c579	Potra2n1c579	Potra2n1c579	sp|Q9FVV7|RD521_ARATH DNA repair RAD52-like protein 1, mitochondrial OS=Arabidopsis thaliana OX=3702 GN=RAD52-1 PE=1 SV=1	Potri.001G072300	AT5G47870-cobalt ion-binding protein cobalt ion-binding protein	AT5G47870	blue	1					2.7018	0.0003711	0.370124	0.666667	6		6	FALSE	218.667	6	0	0	0.810911	FALSE	0	117092	0.317829
Potra2n1c569	Potra2n1c569	Potra2n1c569	sp|Q55909|Y305_SYNY3 TVP38/TMEM64 family membrane protein slr0305 OS=Synechocystis sp. (strain PCC 6803 / Kazusa) OX=1111708 GN=slr0305 PE=3 SV=1	Potri.001G070800	AT1G44960-SNARE associated Golgi protein family SNARE associated Golgi protein family	AT1G44960	blue	1					3.68573	0	0.271316	0	1		8	FALSE	137	1	0	0	0.701585	FALSE	0	0	0
Potra2n1c568	Potra2n1c568	Potra2n1c568	None available	Potri.001G070700	AT1G28190-hypothetical protein hypothetical protein	AT1G28190	blue	1	1				3.50771	0	0.285086	0	1		8	FALSE	204	1	0	0	0.721365	FALSE	0	0	0
Potra2n1c556	Potra2n1c556	Potra2n1c556	sp|A2VE79|NUDT3_BOVIN Diphosphoinositol polyphosphate phosphohydrolase 1 OS=Bos taurus OX=9913 GN=NUDT3 PE=2 SV=1	Potri.003G161100	AT1G12880-nudix hydrolase homolog 12 nudix hydrolase homolog 12	AT1G12880	blue	1					3.13046	0	0.319442	0	1		8	FALSE	544	1	0	0	0.763282	FALSE	0	0	0
Potra2n1c547	Potra2n1c547	Potra2n1c547	sp|A7H591|TAL_CAMJD Transaldolase OS=Campylobacter jejuni subsp. doylei (strain ATCC BAA-1458 / RM4099 / 269.97) OX=360109 GN=tal PE=3 SV=1	Potri.001G068200	AT5G13420-Aldolase-type TIM barrel family protein Aldolase-type TIM barrel family protein	AT5G13420	blue	1					3.68573	0	0.271316	0	1		8	FALSE	137	1	0	0	0.701585	FALSE	0	0	0
Potra2n1c517	Potra2n1c517	Potra2n1c517	sp|Q7XEZ6|TI11E_ORYSJ Protein TIFY 11e OS=Oryza sativa subsp. japonica OX=39947 GN=TIFY11E PE=2 SV=1	Potri.001G062500	AT5G13220-jasmonate-zim-domain protein 10 jasmonate-zim-domain protein 10	AT5G13220	blue	1					3.50771	0	0.285086	0	1		8	FALSE	204	1	0	0	0.721365	FALSE	0	0	0
Potra2n1c508	Potra2n1c508	Potra2n1c508	sp|Q9X7W3|DXS1_STRCO 1-deoxy-D-xylulose-5-phosphate synthase 1 OS=Streptomyces coelicolor (strain ATCC BAA-471 / A3(2) / M145) OX=100226 GN=dxs1 PE=3 SV=1	Potri.001G061400	AT5G50850-Transketolase family protein Transketolase family protein	AT5G50850	blue	1					2.89974	8.712e-05	0.344858	0	2		6	FALSE	282.5	2	0	0	0.788917	FALSE	0	40804	0.561876
Potra2n1c495	Potra2n1c495	Potra2n1c495	None available				blue	1					3.68573	0	0.271316	0	1		8	FALSE	137	1	0	0	0.701585	FALSE	0	0	0
Potra2n16c30226	Potra2n16c30226	Potra2n16c30226	sp|P0ACA1|YIBF_ECOLI Uncharacterized GST-like protein YibF OS=Escherichia coli (strain K12) OX=83333 GN=yibF PE=1 SV=1	Potri.016G104500	AT3G09270-glutathione S-transferase TAU 8 glutathione S-transferase TAU 8	AT3G09270	blue	1					3.13046	0	0.319442	0	1		8	FALSE	544	1	0	0	0.763282	FALSE	0	0	0
Potra2n1c486	Potra2n1c486	Potra2n1c486	sp|Q9M8M6|WRK66_ARATH Probable WRKY transcription factor 66 OS=Arabidopsis thaliana OX=3702 GN=WRKY66 PE=2 SV=1	Potri.001G058800	AT5G13080-WRKY DNA-binding protein 75 WRKY DNA-binding protein 75	AT5G13080	blue	1		1	1	WRKY75	2.13111	0.336202	0.46924	0.00861906	544		7	FALSE	9.72794	544	0	0	0.874322	FALSE	0	22430064	0.0109949
Potra2n1c478	Potra2n1c478	Potra2n1c478	None available	Potri.001G058100	AT1G27290-transmembrane protein transmembrane protein	AT1G27290	blue	1					3.46851	0	0.288308	1	2		6	FALSE	147.5	2	0	0	0.725721	FALSE	0	0	0.62766
Potra2n1c471	Potra2n1c471	Potra2n1c471	sp|Q9UTQ5|YL39_SCHPO Uncharacterized J domain-containing protein C1071.09c OS=Schizosaccharomyces pombe (strain 972 / ATCC 24843) OX=284812 GN=SPAC1071.09c PE=3 SV=1	Potri.001G057200	AT2G25560-DNAJ heat shock N-terminal domain-containing protein DNAJ heat shock N-terminal domain-containing protein	AT2G25560	blue	1					3.0964	0	0.322956	1	2		8	FALSE	340.5	2	0	0	0.767067	FALSE	0	0	0.571309
Potra2n1c410	Potra2n1c410	Potra2n1c410	sp|Q6P7L4|SC22B_XENTR Vesicle-trafficking protein SEC22b OS=Xenopus tropicalis OX=8364 GN=sec22b PE=2 SV=1	Potri.001G050400	AT1G04760-vesicle-associated membrane protein 726 vesicle-associated membrane protein 726	AT1G04760	blue	1					2.9338	0	0.340854	1	3		7	FALSE	356	3	0	0	0.785133	FALSE	0	0	0.500703
Potra2n1c394	Potra2n1c394	Potra2n1c394	sp|P55469|Y4GM_SINFN Uncharacterized ABC transporter ATP-binding protein y4gM OS=Sinorhizobium fredii (strain NBRC 101917 / NGR234) OX=394 GN=NGR_a03510 PE=3 SV=1	Potri.001G048700	AT1G15520-pleiotropic drug resistance 12 pleiotropic drug resistance 12	AT1G15520	blue	1					3.13046	0	0.319442	0	1		8	FALSE	544	1	0	0	0.763282	FALSE	0	0	0
Potra2n1c3929	Potra2n1c3929	Potra2n1c3929	None available	Potri.001G464300	AT4G20880-ethylene-responsive nuclear protein / ethylene-regulated nuclear protein (ERT2) ethylene-responsive nuclear protein / ethylene-regulated nuclear protein (ERT2)	AT4G20880	blue	1					3.16003	6.085e-05	0.316453	0.333333	3		6	FALSE	92.6667	3	0	0	0.759997	FALSE	0	9888	0.397989
Potra2n1c3730	Potra2n1c3730	Potra2n1c3730	None available	Potri.001G439401			blue	1					2.65874	0.0007496	0.376118	0.505495	14		6	FALSE	169.5	14	0	0	0.815696	FALSE	0	192010	0.226604
Potra2n1c3714	Potra2n1c3714	Potra2n1c3714	sp|Q9ZVQ3|GSTZ1_ARATH Glutathione S-transferase Z1 OS=Arabidopsis thaliana OX=3702 GN=GSTZ1 PE=1 SV=1	Potri.001G437200	AT1G78380-glutathione S-transferase TAU 19 glutathione S-transferase TAU 19	AT1G78380	blue	1					3.96594	0	0.252147	0	1		7	FALSE	23	1	0	0	0.670451	FALSE	0	0	0
Potra2n1c3710	Potra2n1c3710	Potra2n1c3710	sp|Q9ZVQ3|GSTZ1_ARATH Glutathione S-transferase Z1 OS=Arabidopsis thaliana OX=3702 GN=GSTZ1 PE=1 SV=1	Potri.001G436600	AT1G78380-glutathione S-transferase TAU 19 glutathione S-transferase TAU 19	AT1G78380	blue	1					3.52956	0	0.283321	0	1		6	FALSE	207	1	0	0	0.718937	FALSE	0	0	0
Potra2n1c3703	Potra2n1c3703	Potra2n1c3703	sp|O74401|ERO11_SCHPO ERO1-like protein 1 OS=Schizosaccharomyces pombe (strain 972 / ATCC 24843) OX=284812 GN=ero11 PE=1 SV=1	Potri.001G430700	AT1G72280-endoplasmic reticulum oxidoreductins 1 endoplasmic reticulum oxidoreductins 1	AT1G72280	blue	1					4.0829	0	0.244924	0	1		8	FALSE	9	1	0	0	0.657455	FALSE	0	0	0
Potra2n1c3680	Potra2n1c3680	Potra2n1c3680	sp|Q64410|CP17A_CAVPO Steroid 17-alpha-hydroxylase/17,20 lyase OS=Cavia porcellus OX=10141 GN=CYP17A1 PE=1 SV=1	Potri.011G137800	AT5G36110-cytochrome P450, family 716, subfamily A, polypeptide 1 cytochrome P450, family 716, subfamily A, polypeptide 1	AT5G36110	blue	1					3.44216	1.34e-05	0.290515	0.333333	3		7	FALSE	53.3333	3	0	0	0.728649	FALSE	0	698	0.40458
Potra2n1c3677	Potra2n1c3677	Potra2n1c3677	sp|Q12483|SNF8_YEAST Vacuolar-sorting protein SNF8 OS=Saccharomyces cerevisiae (strain ATCC 204508 / S288c) OX=559292 GN=SNF8 PE=1 SV=1	Potri.001G424600	AT4G27040-EAP30/Vps36 family protein EAP30/Vps36 family protein	AT4G27040	blue	1					3.13046	0	0.319442	0	1		8	FALSE	544	1	0	0	0.763282	FALSE	0	0	0
Potra2n1c3548	Potra2n1c3548	Potra2n1c3548	sp|Q9LMS5|GDL3_ARATH GDSL esterase/lipase At1g18120 OS=Arabidopsis thaliana OX=3702 GN=At1g18120 PE=3 SV=1	Potri.001G406500	AT5G03610-GDSL-like Lipase/Acylhydrolase superfamily protein GDSL-like Lipase/Acylhydrolase superfamily protein	AT5G03610	blue	1					3.50771	0	0.285086	0	1		8	FALSE	204	1	0	0	0.721365	FALSE	0	0	0
Potra2n1c3542	Potra2n1c3542	Potra2n1c3542	None available	Potri.001G405800	AT4G27390-transmembrane protein transmembrane protein	AT4G27390	blue	1					3.41195	0	0.293087	1	2		6	FALSE	177.5	2	0	0	0.732005	FALSE	0	0	0.620629
Potra2n1c3528	Potra2n1c3528	Potra2n1c3528	sp|F4HY61|NAC10_ARATH NAC domain-containing protein 10 OS=Arabidopsis thaliana OX=3702 GN=NAC010 PE=2 SV=1	Potri.001G404100	AT4G27410-NAC (No Apical Meristem) domain transcriptional regulator superfamily protein NAC (No Apical Meristem) domain transcriptional regulator superfamily protein	AT4G27410	blue	1					3.68573	0	0.271316	0	1		8	FALSE	137	1	0	0	0.701585	FALSE	0	0	0
Potra2n1c351	Potra2n1c351	Potra2n1c351	sp|Q39048|CER2_ARATH Protein ECERIFERUM 2 OS=Arabidopsis thaliana OX=3702 GN=CER2 PE=1 SV=1	Potri.001G042900	AT5G48930-hydroxycinnamoyl-CoA shikimate/quinate hydroxycinnamoyl transferase hydroxycinnamoyl-CoA shikimate/quinate hydroxycinnamoyl transferase	AT5G48930	blue	1					3.07455	0	0.325251	1	2		8	FALSE	374	2	0	0	0.769494	FALSE	0	0	0.612111
Potra2n1c3476	Potra2n1c3476	Potra2n1c3476	sp|Q05AL2|PPM1H_DANRE Protein phosphatase 1H OS=Danio rerio OX=7955 GN=ppm1h PE=2 SV=1	Potri.001G398100	AT3G15260-Protein phosphatase 2C family protein Protein phosphatase 2C family protein	AT3G15260	blue	1			1		2.55013	0.011432	0.392137	0.142922	67		6	FALSE	42.7164	67	0	0	0.827763	FALSE	0	599190	0.0547455
Potra2n1c3402	Potra2n1c3402	Potra2n1c3402	sp|Q9S9M8|TLP8_ARATH Tubby-like protein 8 OS=Arabidopsis thaliana OX=3702 GN=TULP8 PE=2 SV=1	Potri.001G390200	AT1G53320-tubby like protein 7 tubby like protein 7	AT1G53320	blue	1					3.52956	0	0.283321	0	1		6	FALSE	207	1	0	0	0.718937	FALSE	0	0	0
Potra2n1c3393	Potra2n1c3393	Potra2n1c3393	sp|O42713|PPO2_AGABI Polyphenol oxidase 2 OS=Agaricus bisporus OX=5341 GN=PPO2 PE=2 SV=1	Potri.001G388900			blue	1		1			2.90874	8.396e-05	0.343791	0.666667	6		7	FALSE	202.667	6	0	0	0.787918	FALSE	0	11104	0.274244
Potra2n1c3314	Potra2n1c3314	Potra2n1c3314	sp|P70610|DOC2B_RAT Double C2-like domain-containing protein beta OS=Rattus norvegicus OX=10116 GN=Doc2b PE=1 SV=2	Potri.001G379800	AT1G53590-Calcium-dependent lipid-binding (CaLB domain) family protein Calcium-dependent lipid-binding (CaLB domain) family protein	AT1G53590	blue	1					2.94794	0.00011188	0.33922	0.333333	3		6	FALSE	181	3	0	0	0.783562	FALSE	0	32544	0.413425
Potra2n1c325	Potra2n1c325	Potra2n1c325	sp|Q9LMN6|WAK4_ARATH Wall-associated receptor kinase 4 OS=Arabidopsis thaliana OX=3702 GN=WAK4 PE=2 SV=1	Potri.T132900	AT1G16260-Wall-associated kinase family protein Wall-associated kinase family protein	AT1G16260	blue	1				WAKL8	2.92224	0	0.342204	1	4		7	FALSE	307.75	4	0	0	0.786418	FALSE	0	0	0.425657
Potra2n1c3176	Potra2n1c3176	Potra2n1c3176	None available				blue	1					3.72365	0.00352196	0.268554	0	2		7	FALSE	28.5	2	0	0	0.697372	FALSE	0	203274	0.5
Potra2n1c3150	Potra2n1c3150	Potra2n1c3150	sp|A0PVU7|KGD_MYCUA Multifunctional 2-oxoglutarate metabolism enzyme OS=Mycobacterium ulcerans (strain Agy99) OX=362242 GN=kgd PE=3 SV=1	Potri.001G357000	AT4G26910-Dihydrolipoamide succinyltransferase Dihydrolipoamide succinyltransferase	AT4G26910	blue	1					3.50771	0	0.285086	0	1		8	FALSE	204	1	0	0	0.721365	FALSE	0	0	0
Potra2n1c3146	Potra2n1c3146	Potra2n1c3146	sp|Q9VHM2|VP35L_DROME VPS35 endosomal protein sorting factor-like OS=Drosophila melanogaster OX=7227 GN=CG8202 PE=2 SV=3	Potri.001G356700	AT1G50730-hypothetical protein hypothetical protein	AT1G50730	blue	1					3.81362	0	0.262218	0	1	1	6	FALSE	147	1	0	0	0.687375	FALSE	0	0	0
Potra2n1c307	Potra2n1c307	Potra2n1c307	sp|A0A1R3RGK1|OTA2_ASPC5 Ochratoxin nonribosomal peptide synthetase OS=Aspergillus carbonarius (strain ITEM 5010) OX=602072 GN=OTAnrps PE=2 SV=1	Potri.001G036900	AT1G51680-4-coumarate:CoA ligase 1 4-coumarate:CoA ligase 1	AT1G51680	blue	1					3.13046	0	0.319442	0	1		8	FALSE	544	1	0	0	0.763282	FALSE	0	0	0
Potra2n1c3013	Potra2n1c3013	Potra2n1c3013	sp|Q9LY82|GLAK2_ARATH Probable glucuronokinase 2 OS=Arabidopsis thaliana OX=3702 GN=GLCAK2 PE=2 SV=1	Potri.001G343400	AT3G01640-glucuronokinase G glucuronokinase G	AT3G01640	blue	1					3.0964	0	0.322956	1	2		8	FALSE	340.5	2	0	0	0.767067	FALSE	0	0	0.571309
Potra2n1c3003	Potra2n1c3003	Potra2n1c3003	sp|Q1ZXB3|CPNF_DICDI Copine-F OS=Dictyostelium discoideum OX=44689 GN=cpnF PE=2 SV=1	Potri.001G342200	AT3G01650-RING domain ligase1 RING domain ligase1	AT3G01650	blue	1					2.92609	0.0011179	0.341753	0	4		6	FALSE	148	4	0	0	0.78599	FALSE	0	110394	0.3
Potra2n1c2938	Potra2n1c2938	Potra2n1c2938	sp|Q9SH25|GSXLY_ARATH Putative flavin-containing monooxygenase FMO GS-OX-like 11 OS=Arabidopsis thaliana OX=3702 GN=At1g63390 PE=5 SV=1	Potri.001G335900	AT1G19250-flavin-dependent monooxygenase 1 flavin-dependent monooxygenase 1	AT1G19250	blue	1					3.07455	0	0.325251	1	2		8	FALSE	374	2	0	0	0.769494	FALSE	0	0	0.612111
Potra2n1c2905	Potra2n1c2905	Potra2n1c2905	sp|P39362|SGCE_ECOLI Protein SgcE OS=Escherichia coli (strain K12) OX=83333 GN=sgcE PE=3 SV=1	Potri.001G332700	AT1G63290-Aldolase-type TIM barrel family protein Aldolase-type TIM barrel family protein	AT1G63290	blue	1					3.68573	0	0.271316	0	1		8	FALSE	137	1	0	0	0.701585	FALSE	0	0	0
Potra2n1c2896	Potra2n1c2896	Potra2n1c2896	sp|P62017|VATD_SULTO V-type ATP synthase subunit D OS=Sulfurisphaera tokodaii (strain DSM 16993 / JCM 10545 / NBRC 100140 / 7) OX=273063 GN=atpD PE=1 SV=1	Potri.001G331800	AT3G58730-vacuolar ATP synthase subunit D (VATD) / V-ATPase D subunit / vacuolar proton pump D subunit (VATPD) vacuolar ATP synthase subunit D (VATD) / V-ATPase D subunit / vacuolar proton pump D subunit (VATPD)	AT3G58730	blue	1					3.41195	0	0.293087	1	2		6	FALSE	177.5	2	0	0	0.732005	FALSE	0	0	0.620629
Potra2n1c2893	Potra2n1c2893	Potra2n1c2893	sp|Q25390|SCRA_LIMPO Alpha-scruin OS=Limulus polyphemus OX=6850 PE=2 SV=1	Potri.001G331500	AT3G27150-Galactose oxidase/kelch repeat superfamily protein Galactose oxidase/kelch repeat superfamily protein	AT3G27150	blue	1					3.04306	4.281e-05	0.328617	0.666667	3		8	FALSE	295	3	0	0	0.772993	FALSE	0	6558	0.447648
Potra2n1c2854	Potra2n1c2854	Potra2n1c2854	sp|Q93WV7|WRK67_ARATH Probable WRKY transcription factor 67 OS=Arabidopsis thaliana OX=3702 GN=WRKY67 PE=2 SV=1	Potri.001G328000	AT5G13080-WRKY DNA-binding protein 75 WRKY DNA-binding protein 75	AT5G13080	blue	1					3.50771	0	0.285086	0	1		8	FALSE	204	1	0	0	0.721365	FALSE	0	0	0
Potra2n1c2841	Potra2n1c2841	Potra2n1c2841	sp|P80428|ARP4_YEAST Actin-related protein 4 OS=Saccharomyces cerevisiae (strain ATCC 204508 / S288c) OX=559292 GN=ARP4 PE=1 SV=1	Potri.001G326600	AT3G27000-actin related protein 2 actin related protein 2	AT3G27000	blue	1					3.52956	0	0.283321	0	1		6	FALSE	207	1	0	0	0.718937	FALSE	0	0	0
Potra2n1c2751	Potra2n1c2751	Potra2n1c2751	None available	Potri.001G317001			blue	1					3.13046	0	0.319442	0	1		8	FALSE	544	1	0	0	0.763282	FALSE	0	0	0
Potra2n1c2684	Potra2n1c2684	Potra2n1c2684	sp|Q9LU92|TGT4_ARATH Trihelix transcription factor GT-4 OS=Arabidopsis thaliana OX=3702 GN=GT-4 PE=2 SV=1	Potri.001G309100	AT1G76880-Duplicated homeodomain-like superfamily protein Duplicated homeodomain-like superfamily protein	AT1G76880	blue	1					2.77121	0.00089853	0.360853	0.166667	4		6	FALSE	222.5	4	0	0	0.803199	FALSE	0	116246	0.352941
Potra2n1c2678	Potra2n1c2678	Potra2n1c2678	sp|Q8AVI4|SHOC2_XENLA Leucine-rich repeat protein SHOC-2 OS=Xenopus laevis OX=8355 GN=shoc2 PE=2 SV=1	Potri.001G308600	AT1G07650-Leucine-rich repeat transmembrane protein kinase Leucine-rich repeat transmembrane protein kinase	AT1G07650	blue	1					3.25578	0	0.307146	0	1		7	FALSE	172	1	0	0	0.749357	FALSE	0	0	0
Potra2n1c2674	Potra2n1c2674	Potra2n1c2674	sp|F4J4Y5|MD26A_ARATH Probable mediator of RNA polymerase II transcription subunit 26a OS=Arabidopsis thaliana OX=3702 GN=MED26A PE=3 SV=1	Potri.001G307600	AT5G09850-Transcription elongation factor (TFIIS) family protein Transcription elongation factor (TFIIS) family protein	AT5G09850	blue	1					3.52956	0	0.283321	0	1		6	FALSE	207	1	0	0	0.718937	FALSE	0	0	0
Potra2n1c2673	Potra2n1c2673	Potra2n1c2673	sp|Q58PK7|OTCC_STRRM Anhydrotetracycline monooxygenase OS=Streptomyces rimosus OX=1927 GN=otcC PE=1 SV=1	Potri.001G307500	AT4G38540-FAD/NAD(P)-binding oxidoreductase family protein FAD/NAD(P)-binding oxidoreductase family protein	AT4G38540	blue	1	1				3.50771	0	0.285086	0	1		8	FALSE	204	1	0	0	0.721365	FALSE	0	0	0
Potra2n1c2649	Potra2n1c2649	Potra2n1c2649	sp|B8NI24|IMQG_ASPFN O-methyltransferase imqG OS=Aspergillus flavus (strain ATCC 200026 / FGSC A1120 / NRRL 3357 / JCM 12722 / SRRC 167) OX=332952 GN=imqG PE=2 SV=1	Potri.001G304800	AT4G34050-S-adenosyl-L-methionine-dependent methyltransferases superfamily protein S-adenosyl-L-methionine-dependent methyltransferases superfamily protein	AT4G34050	blue	1					2.76607	0.00066311	0.361524	0.333333	3		6	FALSE	318.333	3	0	0	0.80377	FALSE	0	163874	0.424566
Potra2n1c2644	Potra2n1c2644	Potra2n1c2644	sp|P50100|Y525_METKA Uncharacterized protein MK0525 OS=Methanopyrus kandleri (strain AV19 / DSM 6324 / JCM 9639 / NBRC 100938) OX=190192 GN=MK0525 PE=4 SV=2	Potri.001G303900	AT4G34120-Cystathionine beta-synthase (CBS) family protein Cystathionine beta-synthase (CBS) family protein	AT4G34120	blue	1					3.17802	0.00069308	0.314661	0	2		6	FALSE	172	2	0	0	0.757998	FALSE	0	49904	0.513514
Potra2n1c2634	Potra2n1c2634	Potra2n1c2634	sp|Q62770|UN13C_RAT Protein unc-13 homolog C OS=Rattus norvegicus OX=10116 GN=Unc13c PE=1 SV=3	Potri.001G301900	AT4G34150-Calcium-dependent lipid-binding (CaLB domain) family protein Calcium-dependent lipid-binding (CaLB domain) family protein	AT4G34150	blue	1					3.50771	0	0.285086	0	1		8	FALSE	204	1	0	0	0.721365	FALSE	0	0	0
Potra2n1c2627	Potra2n1c2627	Potra2n1c2627	sp|Q12P58|PDXB_SHEDO Erythronate-4-phosphate dehydrogenase OS=Shewanella denitrificans (strain OS217 / ATCC BAA-1090 / DSM 15013) OX=318161 GN=pdxB PE=3 SV=1	Potri.001G300900	AT4G34200-D-3-phosphoglycerate dehydrogenase D-3-phosphoglycerate dehydrogenase	AT4G34200	blue	1					2.93702	0.00297774	0.340481	0.166667	4		6	FALSE	145.75	4	0	0	0.784776	FALSE	0	203288	0.309701
Potra2n1c2592	Potra2n1c2592	Potra2n1c2592	sp|Q60716|P4HA2_MOUSE Prolyl 4-hydroxylase subunit alpha-2 OS=Mus musculus OX=10090 GN=P4ha2 PE=1 SV=1	Potri.001G296800	AT4G33910-2-oxoglutarate (2OG) and Fe(II)-dependent oxygenase superfamily protein 2-oxoglutarate (2OG) and Fe(II)-dependent oxygenase superfamily protein	AT4G33910	blue	1			1		2.41838	0.0210221	0.4135	0.141253	103		6	FALSE	46.5437	103	0	0	0.842402	FALSE	0	1412492	0.0514649
Potra2n1c2566	Potra2n1c2566	Potra2n1c2566	sp|O64758|VSR5_ARATH Vacuolar-sorting receptor 5 OS=Arabidopsis thaliana OX=3702 GN=VSR5 PE=2 SV=1	Potri.001G294400	AT2G14740-vaculolar sorting receptor 3 vaculolar sorting receptor 3	AT2G14740	blue	1					3.42352	0	0.292097	0	1		8	FALSE	132	1	0	0	0.73072	FALSE	0	0	0
Potra2n1c2519	Potra2n1c2519	Potra2n1c2519	sp|B7FDI0|CRVP_VIPBN Cysteine-rich venom protein (Fragment) OS=Vipera berus nikolskii OX=1808362 PE=2 SV=1	Potri.001G288600	AT2G14610-pathogenesis-related protein 1 pathogenesis-related protein 1	AT2G14610	blue	1	1				3.04306	4.281e-05	0.328617	0.666667	3		8	FALSE	295	3	0	0	0.772993	FALSE	0	6558	0.447648
Potra2n1c2518	Potra2n1c2518	Potra2n1c2518	sp|D8VNS1|CRVP_CERRY Cysteine-rich venom protein OS=Cerberus rynchops OX=46267 PE=1 SV=1	Potri.T131500	AT2G14580-basic pathogenesis-related protein 1 basic pathogenesis-related protein 1	AT2G14580	blue	1					3.0964	0	0.322956	1	2		8	FALSE	340.5	2	0	0	0.767067	FALSE	0	0	0.571309
Potra2n1c2401	Potra2n1c2401	Potra2n1c2401	None available	Potri.009G071100	AT5G12340-DUF4228 domain protein DUF4228 domain protein	AT5G12340	blue	1			1		3.07584	5.551e-05	0.325115	0.178571	8		7	FALSE	41.25	8	0	0	0.769352	FALSE	0	4702	0.194313
Potra2n1c2361	Potra2n1c2361	Potra2n1c2361	sp|P46154|FADH_PSEPU Glutathione-independent formaldehyde dehydrogenase OS=Pseudomonas putida OX=303 GN=fdhA PE=1 SV=3	Potri.002G254900	AT5G43940-GroES-like zinc-binding dehydrogenase family protein GroES-like zinc-binding dehydrogenase family protein	AT5G43940	blue	1					3.04306	4.281e-05	0.328617	0.666667	3		8	FALSE	295	3	0	0	0.772993	FALSE	0	6558	0.447648
Potra2n17c31719	Potra2n17c31719	Potra2n17c31719	sp|Q97U94|AGAL_SACS2 Alpha-galactosidase OS=Saccharolobus solfataricus (strain ATCC 35092 / DSM 1617 / JCM 11322 / P2) OX=273057 GN=galS PE=1 SV=2	Potri.017G036700	AT5G40390-Raffinose synthase family protein Raffinose synthase family protein	AT5G40390	blue	1					3.13046	0	0.319442	0	1		8	FALSE	544	1	0	0	0.763282	FALSE	0	0	0
Potra2n10c21641	Potra2n10c21641	Potra2n10c21641	None available	Potri.010G092700	AT1G27000-GRIP/coiled-coil protein, putative (DUF1664) GRIP/coiled-coil protein, putative (DUF1664)	AT1G27000	blue	1					3.13046	0	0.319442	0	1		8	FALSE	544	1	0	0	0.763282	FALSE	0	0	0
Potra2n1c2345	Potra2n1c2345	Potra2n1c2345	sp|Q8W4E6|HPAT1_ARATH Hydroxyproline O-arabinosyltransferase 1 OS=Arabidopsis thaliana OX=3702 GN=HPAT1 PE=1 SV=1	Potri.001G275600	AT5G13500-Hyp O-arabinosyltransferase-like protein Hyp O-arabinosyltransferase-like protein	AT5G13500	blue	1		1	1	HPAT3	2.14203	0.0767954	0.466847	0.0472443	261		6	FALSE	24.7395	261	0	0	0.873108	FALSE	0	3207930	0.0210386
Potra2n1c2317	Potra2n1c2317	Potra2n1c2317	sp|P25984|ADH_CLOBE NADP-dependent isopropanol dehydrogenase OS=Clostridium beijerinckii OX=1520 GN=adh PE=1 SV=2	Potri.001G268600	AT4G37980-cinnamyl alcohol dehydrogenase 7 cinnamyl alcohol dehydrogenase 7	AT4G37980	blue	1				ELI3-1	2.86375	0.00011655	0.349192	0.7	5		7	FALSE	281.8	5	0	0	0.792916	FALSE	0	19210	0.35181
Potra2n1c2234	Potra2n1c2234	Potra2n1c2234	sp|O94563|YGD4_SCHPO Putative uncharacterized oxidoreductase C1773.04 OS=Schizosaccharomyces pombe (strain 972 / ATCC 24843) OX=284812 GN=SPBC1773.04 PE=1 SV=1	Potri.001G256400	AT1G51410-NAD(P)-binding Rossmann-fold superfamily protein NAD(P)-binding Rossmann-fold superfamily protein	AT1G51410	blue	1					3.17802	0.00069308	0.314661	0	2		6	FALSE	172	2	0	0	0.757998	FALSE	0	49904	0.513514
Potra2n1c2221	Potra2n1c2221	Potra2n1c2221	sp|D4B2W4|BGL2_ARTBC Glucan 1,3-beta-glucosidase ARB_02797 OS=Arthroderma benhamiae (strain ATCC MYA-4681 / CBS 112371) OX=663331 GN=ARB_02797 PE=1 SV=1	Potri.001G255100	AT4G16260-Glycosyl hydrolase superfamily protein Glycosyl hydrolase superfamily protein	AT4G16260	blue	1					3.04306	4.281e-05	0.328617	0.666667	3		8	FALSE	295	3	0	0	0.772993	FALSE	0	6558	0.447648
Potra2n1c2121	Potra2n1c2121	Potra2n1c2121	sp|Q9P7I6|YJNK_SCHPO Uncharacterized oxidoreductase C24B10.20 OS=Schizosaccharomyces pombe (strain 972 / ATCC 24843) OX=284812 GN=SPCC24B10.20 PE=3 SV=1	Potri.001G245000	AT2G29360-NAD(P)-binding Rossmann-fold superfamily protein NAD(P)-binding Rossmann-fold superfamily protein	AT2G29360	blue	1					2.6581	0.0006578	0.376209	0.444444	10		6	FALSE	181	10	0	0	0.815767	FALSE	0	157460	0.245257
Potra2n1c2070	Potra2n1c2070	Potra2n1c2070	sp|Q05785|ENT2_YEAST Epsin-2 OS=Saccharomyces cerevisiae (strain ATCC 204508 / S288c) OX=559292 GN=ENT2 PE=1 SV=1	Potri.001G239200	AT3G46540-ENTH/VHS family protein ENTH/VHS family protein	AT3G46540	blue	1					3.27699	0.00015006	0.305158	0.333333	3		6	FALSE	132.667	3	0	0	0.747001	FALSE	0	18594	0.399799
Potra2n1c2047	Potra2n1c2047	Potra2n1c2047	sp|P78921|TCPQ_SCHPO Probable T-complex protein 1 subunit theta OS=Schizosaccharomyces pombe (strain 972 / ATCC 24843) OX=284812 GN=cct8 PE=2 SV=3	Potri.001G236500	AT5G59880-actin depolymerizing factor 3 actin depolymerizing factor 3	AT5G59880	blue	1					3.36697	4.27e-05	0.297003	0	2		6	FALSE	130	2	0	0	0.737004	FALSE	0	4764	0.553648
Potra2n1c2046	Potra2n1c2046	Potra2n1c2046	sp|Q5I082|TWF1_XENTR Twinfilin-1 OS=Xenopus tropicalis OX=8364 GN=twf1 PE=2 SV=1	Potri.001G236400	AT5G59890-actin depolymerizing factor 4 actin depolymerizing factor 4	AT5G59890	blue	1					2.93573	0	0.34063	1	3		6	FALSE	193.667	3	0	0	0.784919	FALSE	0	0	0.484167
Potra2n1c1993	Potra2n1c1993	Potra2n1c1993	sp|Q8NSH7|PRPC1_CORGL 2-methylcitrate synthase 1 OS=Corynebacterium glutamicum (strain ATCC 13032 / DSM 20300 / JCM 1318 / LMG 3730 / NCIMB 10025) OX=196627 GN=prpC1 PE=1 SV=1	Potri.001G230500	AT2G44350-Citrate synthase family protein Citrate synthase family protein	AT2G44350	blue	1					2.51542	0.00174074	0.397547	0.533333	6		6	FALSE	272.167	6	0	0	0.83162	FALSE	0	396466	0.285889
Potra2n1c1955	Potra2n1c1955	Potra2n1c1955	sp|P40335|PEP8_YEAST Carboxypeptidase Y-deficient protein 8 OS=Saccharomyces cerevisiae (strain ATCC 204508 / S288c) OX=559292 GN=PEP8 PE=1 SV=2	Potri.001G222500	AT5G53530-vacuolar protein sorting 26A vacuolar protein sorting 26A	AT5G53530	blue	1					3.13046	0	0.319442	0	1		8	FALSE	544	1	0	0	0.763282	FALSE	0	0	0
Potra2n1c1950	Potra2n1c1950	Potra2n1c1950	None available	Potri.001G226500			blue	1					3.07455	0	0.325251	1	2		8	FALSE	374	2	0	0	0.769494	FALSE	0	0	0.612111
Potra2n1c1901	Potra2n1c1901	Potra2n1c1901	sp|Q6P2Y3|DNJC2_XENTR DnaJ homolog subfamily C member 2 OS=Xenopus tropicalis OX=8364 GN=dnajc2 PE=2 SV=2	Potri.001G219100	AT5G04760-Duplicated homeodomain-like superfamily protein Duplicated homeodomain-like superfamily protein	AT5G04760	blue	1					3.68573	0	0.271316	0	1		8	FALSE	137	1	0	0	0.701585	FALSE	0	0	0
Potra2n1c1886	Potra2n1c1886	Potra2n1c1886	sp|A8ANR8|NORW_CITK8 Nitric oxide reductase FlRd-NAD(+) reductase OS=Citrobacter koseri (strain ATCC BAA-895 / CDC 4225-83 / SGSC4696) OX=290338 GN=norW PE=3 SV=1	Potri.001G217800	AT3G44190-FAD/NAD(P)-binding oxidoreductase family protein FAD/NAD(P)-binding oxidoreductase family protein	AT3G44190	blue	1					2.77121	0.00017258	0.360853	0.5	5		6	FALSE	192.4	5	0	0	0.803199	FALSE	0	41442	0.330241
Potra2n1c1718	Potra2n1c1718	Potra2n1c1718	None available	Potri.001G197700	AT2G19460-DUF3511 domain protein (DUF3511) DUF3511 domain protein (DUF3511)	AT2G19460	blue	1					3.52956	0	0.283321	0	1		6	FALSE	207	1	0	0	0.718937	FALSE	0	0	0
Potra2n1c170	Potra2n1c170	Potra2n1c170	sp|P77868|Y290_HAEIN Probable cation-transporting ATPase HI_0290 OS=Haemophilus influenzae (strain ATCC 51907 / DSM 11121 / KW20 / Rd) OX=71421 GN=HI_0290 PE=3 SV=1	Potri.001G020600	AT2G41560-autoinhibited Ca(2+)-ATPase, isoform 4 autoinhibited Ca(2+)-ATPase, isoform 4	AT2G41560	blue	1					3.02378	0	0.330712	1	3		7	FALSE	304.667	3	0	0	0.775136	FALSE	0	0	0.467998
Potra2n1c1684	Potra2n1c1684	Potra2n1c1684	None available	Potri.001G192800			blue	1					3.68573	0	0.271316	0	1		8	FALSE	137	1	0	0	0.701585	FALSE	0	0	0
Potra2n1c1541	Potra2n1c1541	Potra2n1c1541	sp|P28321|MGLL_YEAST Monoglyceride lipase OS=Saccharomyces cerevisiae (strain ATCC 204508 / S288c) OX=559292 GN=YJU3 PE=1 SV=2	Potri.001G175000	AT1G52760-lysophospholipase 2 lysophospholipase 2	AT1G52760	blue	1					3.02378	8.864e-05	0.330712	0.666667	4		6	FALSE	127.75	4	0	0	0.775136	FALSE	0	12138	0.365
Potra2n1c1500	Potra2n1c1500	Potra2n1c1500	None available				blue	1					3.51285	0	0.284669	1	2		6	FALSE	95.5	2	0	0	0.720794	FALSE	0	0	0.536517
Potra2n1c15	Potra2n1c15	Potra2n1c15	sp|Q9D9X6|ZSWM2_MOUSE E3 ubiquitin-protein ligase Zswim2 OS=Mus musculus OX=10090 GN=Zswim2 PE=1 SV=1	Potri.001G001500	AT5G56340-RING/U-box superfamily protein RING/U-box superfamily protein	AT5G56340	blue	1					3.13046	0	0.319442	0	1		8	FALSE	544	1	0	0	0.763282	FALSE	0	0	0
Potra2n1c1461	Potra2n1c1461	Potra2n1c1461	sp|Q7XEZ6|TI11E_ORYSJ Protein TIFY 11e OS=Oryza sativa subsp. japonica OX=39947 GN=TIFY11E PE=2 SV=1	Potri.001G166200	AT1G19180-jasmonate-zim-domain protein 1 jasmonate-zim-domain protein 1	AT1G19180	blue	1					3.50771	0	0.285086	0	1		8	FALSE	204	1	0	0	0.721365	FALSE	0	0	0
Potra2n1c141	Potra2n1c141	Potra2n1c141	None available	Potri.001G017000	AT4G12070-hypothetical protein hypothetical protein	AT4G12070	blue	1					2.55527	0.00324146	0.391348	0.333333	6		6	FALSE	226.333	6	0	0	0.827192	FALSE	0	319086	0.252137
Potra2n1c1321	Potra2n1c1321	Potra2n1c1321	sp|Q9VSH3|BI1_DROME Bax inhibitor 1 OS=Drosophila melanogaster OX=7227 GN=BI-1 PE=2 SV=1	Potri.001G151800	AT5G47120-BAX inhibitor 1 BAX inhibitor 1	AT5G47120	blue	1				BI1	3.14139	0	0.318331	0	1		7	FALSE	261	1	0	0	0.762068	FALSE	0	0	0
Potra2n1c1276	Potra2n1c1276	Potra2n1c1276	sp|Q93Y31|ARL8B_ARATH ADP-ribosylation factor-like protein 8b OS=Arabidopsis thaliana OX=3702 GN=ARL8B PE=2 SV=1	Potri.003G086700	AT2G44610-Ras-related small GTP-binding family protein Ras-related small GTP-binding family protein	AT2G44610	blue	1					2.80077	0.00060593	0.357045	0.333333	3		6	FALSE	258	3	0	0	0.799914	FALSE	0	125834	0.36915
Potra2n1c1264	Potra2n1c1264	Potra2n1c1264	sp|Q8DBW4|GLMM_VIBVU Phosphoglucosamine mutase OS=Vibrio vulnificus (strain CMCP6) OX=216895 GN=glmM PE=3 SV=1	Potri.001G146900	AT5G18070-phosphoglucosamine mutase-like protein phosphoglucosamine mutase-like protein	AT5G18070	blue	1		1	1	DRT101	2.95051	0.00014275	0.338924	0.272727	11		7	FALSE	52.4545	11	0	0	0.783276	FALSE	0	11340	0.144252
Potra2n1c1133	Potra2n1c1133	Potra2n1c1133	sp|Q3EC77|PMT5_ARATH Probable methyltransferase PMT5 OS=Arabidopsis thaliana OX=3702 GN=At2g03480 PE=2 SV=2	Potri.001G131400	AT1G31850-S-adenosyl-L-methionine-dependent methyltransferases superfamily protein S-adenosyl-L-methionine-dependent methyltransferases superfamily protein	AT1G31850	blue	1					3.04242	3.113e-05	0.328686	0.666667	3		7	FALSE	282.333	3	0	0	0.773065	FALSE	0	3700	0.440458
Potra2n1c109	Potra2n1c109	Potra2n1c109	sp|Q9SB81|PER42_ARATH Peroxidase 42 OS=Arabidopsis thaliana OX=3702 GN=PER42 PE=1 SV=2	Potri.001G011000	AT4G08780-Peroxidase superfamily protein Peroxidase superfamily protein	AT4G08780	blue	1					2.89974	8.712e-05	0.344858	0	2		6	FALSE	282.5	2	0	0	0.788917	FALSE	0	40804	0.561876
Potra2n1c1053	Potra2n1c1053	Potra2n1c1053	sp|Q43744|MDHM_BRANA Malate dehydrogenase, mitochondrial OS=Brassica napus OX=3708 GN=MDH PE=2 SV=1	Potri.001G122400	AT4G17260-Lactate/malate dehydrogenase family protein Lactate/malate dehydrogenase family protein	AT4G17260	blue	1			1		3.45051	0.00021916	0.289812	0	2		6	FALSE	83.5	2	0	0	0.727721	FALSE	0	4664	0.503049
Potra2n1c1022	Potra2n1c1022	Potra2n1c1022	None available	Potri.001G119000	AT1G70250-receptor serine/threonine kinase receptor serine/threonine kinase	AT1G70250	blue	1					3.07455	0	0.325251	1	2		8	FALSE	374	2	0	0	0.769494	FALSE	0	0	0.612111
Potra2n14c26318	Potra2n14c26318	Potra2n14c26318	sp|A9LNK9|CPSF_ARATH 30-kDa cleavage and polyadenylation specificity factor 30 OS=Arabidopsis thaliana OX=3702 GN=CPSF30 PE=1 SV=1	Potri.014G001000	AT3G13060-evolutionarily conserved C-terminal region 5 evolutionarily conserved C-terminal region 5	AT3G13060	blue	1					3.46851	0	0.288308	1	2		6	FALSE	147.5	2	0	0	0.725721	FALSE	0	0	0.62766
Potra2n19c34470	Potra2n19c34470	Potra2n19c34470	sp|P58781|ADA2_DANRE Adenosine deaminase 2-A OS=Danio rerio OX=7955 GN=ada2a PE=2 SV=2	Potri.011G000100	AT4G04880-adenosine/AMP deaminase family protein adenosine/AMP deaminase family protein	AT4G04880	blue	1		1	1	MAPDA	2.69923	0.0147079	0.370476	0.0792812	44		6	FALSE	30	44	0	0	0.811197	FALSE	0	578522	0.0457338
Potra2n19c34417	Potra2n19c34417	Potra2n19c34417	sp|D7SFH9|LRL26_ARATH Protein SUPPRESSOR OF NPR1-1 CONSTITUTIVE 4 OS=Arabidopsis thaliana OX=3702 GN=LRK10L-2.6 PE=1 SV=1	Potri.T011000	AT1G10940-Protein kinase superfamily protein Protein kinase superfamily protein	AT1G10940	blue	1					2.71144	0.00027092	0.368808	0.571429	8		6	FALSE	171	8	0	0	0.80984	FALSE	0	67862	0.257143
Potra2n19c34374	Potra2n19c34374	Potra2n19c34374	sp|Q9C7N2|CAD1_ARATH MACPF domain-containing protein CAD1 OS=Arabidopsis thaliana OX=3702 GN=CAD1 PE=2 SV=1	Potri.019G001000	AT4G24290-MAC/Perforin domain-containing protein MAC/Perforin domain-containing protein	AT4G24290	blue	1					3.03856	6.545e-05	0.329103	0.666667	3		6	FALSE	155.667	3	0	0	0.773493	FALSE	0	10332	0.461919
Potra2n19c34368	Potra2n19c34368	Potra2n19c34368	None available	Potri.019G001500	AT1G34320-Ikzf5 (DUF668) Ikzf5 (DUF668)	AT1G34320	blue	1					2.70051	3.404e-05	0.3703	0.8	5		7	FALSE	288.8	5	0	0	0.811054	FALSE	0	7334	0.350485
Potra2n19c34128	Potra2n19c34128	Potra2n19c34128	sp|Q9M0F8|NAC75_ARATH NAC domain-containing protein 75 OS=Arabidopsis thaliana OX=3702 GN=NAC075 PE=2 SV=1	Potri.019G031400	AT3G04070-NAC domain containing protein 47 NAC domain containing protein 47	AT3G04070	blue	1					3.81362	0	0.262218	0	1	1	6	FALSE	147	1	0	0	0.687375	FALSE	0	0	0
Potra2n19c34083	Potra2n19c34083	Potra2n19c34083	None available	Potri.019G035600	AT5G18130-transmembrane protein transmembrane protein	AT5G18130	blue	1					2.54949	0.00214578	0.392236	0.464286	8		6	FALSE	190.125	8	0	0	0.827835	FALSE	0	254012	0.213864
Potra2n19c34050	Potra2n19c34050	Potra2n19c34050	sp|Q56837|XECA_XANP2 2-hydroxypropyl-CoM lyase OS=Xanthobacter autotrophicus (strain ATCC BAA-1158 / Py2) OX=78245 GN=xecA1 PE=1 SV=1	Potri.019G038200	AT5G17920-Cobalamin-independent synthase family protein Cobalamin-independent synthase family protein	AT5G17920	blue	1					3.07455	0	0.325251	1	2		8	FALSE	374	2	0	0	0.769494	FALSE	0	0	0.612111
Potra2n19c33927	Potra2n19c33927	Potra2n19c33927	sp|Q52846|NODM_RHILT Glutamine--fructose-6-phosphate aminotransferase [isomerizing] (Fragment) OS=Rhizobium leguminosarum bv. trifolii OX=386 GN=nodM PE=3 SV=1	Potri.019G054500	AT3G24090-putative glucosamine-fructose-6-phosphate aminotransferase putative glucosamine-fructose-6-phosphate aminotransferase	AT3G24090	blue	1				GFAT	3.13046	0	0.319442	0	1		8	FALSE	544	1	0	0	0.763282	FALSE	0	0	0
Potra2n19c33892	Potra2n19c33892	Potra2n19c33892	sp|Q6UEH4|AFLU_ASPPU Cytochrome P450 monooxygenase aflU OS=Aspergillus parasiticus (strain ATCC 56775 / NRRL 5862 / SRRC 143 / SU-1) OX=1403190 GN=aflU PE=3 SV=1	Potri.019G057900	AT5G36110-cytochrome P450, family 716, subfamily A, polypeptide 1 cytochrome P450, family 716, subfamily A, polypeptide 1	AT5G36110	blue	1					3.13046	0	0.319442	0	1		8	FALSE	544	1	0	0	0.763282	FALSE	0	0	0
Potra2n19c33793	Potra2n19c33793	Potra2n19c33793	sp|Q710E6|SUCO_RAT SUN domain-containing ossification factor OS=Rattus norvegicus OX=10116 GN=Suco PE=2 SV=1	Potri.019G068900	AT1G71360-Galactose-binding protein Galactose-binding protein	AT1G71360	blue	1					3.25578	0	0.307146	0	1		7	FALSE	172	1	0	0	0.749357	FALSE	0	0	0
Potra2n19c33752	Potra2n19c33752	Potra2n19c33752	sp|P26174|BCHO_RHOCA Magnesium-chelatase 30 kDa subunit OS=Rhodobacter capsulatus OX=1061 GN=bchO PE=3 SV=1	Potri.019G072900	AT4G10050-esterase/lipase/thioesterase family protein esterase/lipase/thioesterase family protein	AT4G10050	blue	1					3.55077	7.56e-06	0.281629	0	2		7	FALSE	38.5	2	0	0	0.716581	FALSE	0	344	0.535714
Potra2n19c33691	Potra2n19c33691	Potra2n19c33691	None available	Potri.019G077100	AT1G09645-transmembrane protein transmembrane protein	AT1G09645	blue	1					3.13046	0	0.319442	0	1		8	FALSE	544	1	0	0	0.763282	FALSE	0	0	0
Potra2n19c33635	Potra2n19c33635	Potra2n19c33635	sp|P22803|TRX2_YEAST Thioredoxin-2 OS=Saccharomyces cerevisiae (strain ATCC 204508 / S288c) OX=559292 GN=TRX2 PE=1 SV=3	Potri.019G082400	AT1G35620-PDI-like 5-2 PDI-like 5-2	AT1G35620	blue	1					3.69859	0	0.270374	0	1		7	FALSE	44	1	0	0	0.700157	FALSE	0	0	0
Potra2n19c33575	Potra2n19c33575	Potra2n19c33575	sp|I6WZK7|MMCO_MYCTU Multicopper oxidase MmcO OS=Mycobacterium tuberculosis (strain ATCC 25618 / H37Rv) OX=83332 GN=mmcO PE=1 SV=1	Potri.019G088600	AT5G09360-laccase 14 laccase 14	AT5G09360	blue	1					3.50771	0	0.285086	0	1		8	FALSE	204	1	0	0	0.721365	FALSE	0	0	0
Potra2n19c33543	Potra2n19c33543	Potra2n19c33543	sp|Q9MA41|CTL1_ARATH Chitinase-like protein 1 OS=Arabidopsis thaliana OX=3702 GN=CTL1 PE=1 SV=1	Potri.019G093800	AT3G54420-homolog of carrot EP3-3 chitinase homolog of carrot EP3-3 chitinase	AT3G54420	blue	1					3.00257	0.00011775	0.333048	0	2		7	FALSE	283.5	2	0	0	0.777492	FALSE	0	5050	0.505367
Potra2n12c24213	Potra2n12c24213	Potra2n12c24213	None available	Potri.012G059500	AT1G49000-transmembrane protein transmembrane protein	AT1G49000	blue	1					3.47815	0	0.287509	0	1		7	FALSE	166	1	0	0	0.72465	FALSE	0	0	0
Potra2n19c33504	Potra2n19c33504	Potra2n19c33504	sp|Q0II22|RN126_BOVIN E3 ubiquitin-protein ligase RNF126 OS=Bos taurus OX=9913 GN=RNF126 PE=2 SV=1	Potri.019G091400	AT2G42350-RING/U-box superfamily protein RING/U-box superfamily protein	AT2G42350	blue	1		1	1	ATL40	2.47879	0.0332582	0.403422	0.0392844	166		6	FALSE	19.7952	166	0	0	0.83569	FALSE	0	2692850	0.0225525
Potra2n19c33437	Potra2n19c33437	Potra2n19c33437	sp|Q9C5W7|TOM2A_ARATH Tobamovirus multiplication protein 2A OS=Arabidopsis thaliana OX=3702 GN=TOM2A PE=1 SV=1	Potri.019G101800	AT2G20740-Tetraspanin family protein Tetraspanin family protein	AT2G20740	blue	1					3.47815	0	0.287509	0	1		7	FALSE	166	1	0	0	0.72465	FALSE	0	0	0
Potra2n19c33410	Potra2n19c33410	Potra2n19c33410	sp|Q8S8I2|ULT2_ARATH Protein ULTRAPETALA 2 OS=Arabidopsis thaliana OX=3702 GN=ULT2 PE=2 SV=1	Potri.019G104500	AT4G28190-Developmental regulator, ULTRAPETALA Developmental regulator, ULTRAPETALA	AT4G28190	blue	1					3.13046	0	0.319442	0	1		8	FALSE	544	1	0	0	0.763282	FALSE	0	0	0
Potra2n19c33368	Potra2n19c33368	Potra2n19c33368	sp|A1L272|S29A4_DANRE Equilibrative nucleoside transporter 4 OS=Danio rerio OX=7955 GN=slc29a4 PE=2 SV=1	Potri.019G118400	AT4G05120-Major facilitator superfamily protein Major facilitator superfamily protein	AT4G05120	blue	1					3.38689	0.00021833	0.295256	0.333333	3		6	FALSE	129	3	0	0	0.73479	FALSE	0	19244	0.391084
Potra2n19c33351	Potra2n19c33351	Potra2n19c33351	sp|Q9ASQ6|Y1972_ARATH Probable LRR receptor-like serine/threonine-protein kinase At1g29720 OS=Arabidopsis thaliana OX=3702 GN=RFK1 PE=2 SV=3	Potri.019G120000	AT1G65790-receptor kinase 1 receptor kinase 1	AT1G65790	blue	1					3.42352	0	0.292097	0	1		8	FALSE	132	1	0	0	0.73072	FALSE	0	0	0
Potra2n19c33329	Potra2n19c33329	Potra2n19c33329	sp|P32765|ASP_THECC 21 kDa seed protein OS=Theobroma cacao OX=3641 GN=ASP PE=2 SV=1	Potri.019G124500			blue	1					3.50771	0	0.285086	0	1		8	FALSE	204	1	0	0	0.721365	FALSE	0	0	0
Potra2n19c33317	Potra2n19c33317	Potra2n19c33317	sp|Q9ZQR8|LURP1_ARATH Protein LURP1 OS=Arabidopsis thaliana OX=3702 GN=LURP1 PE=2 SV=1	Potri.019G126300	AT2G30270-LURP-one-like protein (DUF567) LURP-one-like protein (DUF567)	AT2G30270	blue	1					3.13046	0	0.319442	0	1		8	FALSE	544	1	0	0	0.763282	FALSE	0	0	0
Potra2n197s34889	Potra2n197s34889	Potra2n197s34889	sp|Q7XA73|TIF4A_ARATH Protein TIFY 4A OS=Arabidopsis thaliana OX=3702 GN=TIFY4A PE=1 SV=1	Potri.003G068900	AT1G72450-jasmonate-zim-domain protein 6 jasmonate-zim-domain protein 6	AT1G72450	blue	1					3.07455	0	0.325251	1	2		8	FALSE	374	2	0	0	0.769494	FALSE	0	0	0.612111
Potra2n197s34854	Potra2n197s34854	Potra2n197s34854	sp|O80877|EF4L1_ARATH Protein ELF4-LIKE 1 OS=Arabidopsis thaliana OX=3702 GN=EFL1 PE=2 SV=1	Potri.003G063900	AT1G17455-ELF4-like 4 ELF4-like 4	AT1G17455	blue	1					3.13046	0	0.319442	0	1		8	FALSE	544	1	0	0	0.763282	FALSE	0	0	0
Potra2n18c33114	Potra2n18c33114	Potra2n18c33114	sp|Q9XIQ7|FBT7_ARATH Probable folate-biopterin transporter 7 OS=Arabidopsis thaliana OX=3702 GN=At1g64890 PE=2 SV=1	Potri.018G017100	AT5G25050-Major facilitator superfamily protein Major facilitator superfamily protein	AT5G25050	blue	1					3.46851	0	0.288308	1	2		6	FALSE	147.5	2	0	0	0.725721	FALSE	0	0	0.62766
Potra2n18c33102	Potra2n18c33102	Potra2n18c33102	sp|Q3UNN8|PLD5_MOUSE Inactive phospholipase D5 OS=Mus musculus OX=10090 GN=Pld5 PE=2 SV=1	Potri.018G018700			blue	1					3.07069	5.91e-05	0.325659	0.4	5		6	FALSE	75.6	5	0	0	0.769923	FALSE	0	3896	0.256271
Potra2n18c33093	Potra2n18c33093	Potra2n18c33093	sp|Q8GWF1|WRK38_ARATH Probable WRKY transcription factor 38 OS=Arabidopsis thaliana OX=3702 GN=WRKY38 PE=1 SV=1	Potri.018G019700	AT1G80840-WRKY DNA-binding protein 40 WRKY DNA-binding protein 40	AT1G80840	blue	1			1	WRKY40	2.32005	0.0171426	0.431025	0.207283	85		6	FALSE	60.7294	85	0	0	0.853328	FALSE	0	1490920	0.055858
Potra2n18c33086	Potra2n18c33086	Potra2n18c33086	sp|Q5ACU3|PMT5_CANAL Dolichyl-phosphate-mannose--protein mannosyltransferase 5 OS=Candida albicans (strain SC5314 / ATCC MYA-2876) OX=237561 GN=PMT5 PE=2 SV=1	Potri.018G020700	AT2G25110-stromal cell-derived factor 2-like protein precursor stromal cell-derived factor 2-like protein precursor	AT2G25110	blue	1				SDF2	3.08226	3.54e-05	0.324437	0.8	5		7	FALSE	84.2	5	0	0	0.768638	FALSE	0	1272	0.281605
Potra2n18c33076	Potra2n18c33076	Potra2n18c33076	None available	Potri.018G021800	AT5G11000-hypothetical protein (DUF868) hypothetical protein (DUF868)	AT5G11000	blue	1					3.61825	0	0.276377	1	2		6	FALSE	96.5	2	0	0	0.709083	FALSE	0	0	0.595679
Potra2n18c33052	Potra2n18c33052	Potra2n18c33052	sp|Q8WWQ2|HPSE2_HUMAN Inactive heparanase-2 OS=Homo sapiens OX=9606 GN=HPSE2 PE=1 SV=3	Potri.018G024200	AT5G34940-glucuronidase 3 glucuronidase 3	AT5G34940	blue	1					2.74743	0.00016921	0.363977	0.581818	11		7	FALSE	188.909	11	0	0	0.805841	FALSE	0	26090	0.279039
Potra2n18c33026	Potra2n18c33026	Potra2n18c33026	sp|Q9SFE9|GONS5_ARATH GDP-mannose transporter GONST5 OS=Arabidopsis thaliana OX=3702 GN=GONST5 PE=2 SV=1	Potri.006G255400	AT4G32272-Nucleotide/sugar transporter family protein Nucleotide/sugar transporter family protein	AT4G32272	blue	1					2.96851	0	0.336869	1	2		8	FALSE	451	2	0	0	0.781277	FALSE	0	0	0.659357
Potra2n18c33024	Potra2n18c33024	Potra2n18c33024	sp|Q9LIG2|RLK6_ARATH Receptor-like protein kinase At3g21340 OS=Arabidopsis thaliana OX=3702 GN=At3g21340 PE=1 SV=1	Potri.018G026800	AT1G56130-Leucine-rich repeat transmembrane protein kinase Leucine-rich repeat transmembrane protein kinase	AT1G56130	blue	1					3.53149	0	0.283167	0	1		6	FALSE	148	1	0	0	0.718723	FALSE	0	0	0
Potra2n18c32947	Potra2n18c32947	Potra2n18c32947	sp|P35191|MDJ1_YEAST DnaJ homolog 1, mitochondrial OS=Saccharomyces cerevisiae (strain ATCC 204508 / S288c) OX=559292 GN=MDJ1 PE=1 SV=1	Potri.018G034600	AT5G25530-DNAJ heat shock family protein DNAJ heat shock family protein	AT5G25530	blue	1					3.13046	0	0.319442	0	1		8	FALSE	544	1	0	0	0.763282	FALSE	0	0	0
Potra2n18c32819	Potra2n18c32819	Potra2n18c32819	sp|Q5UNT1|YL673_MIMIV Putative serine/threonine-protein kinase L673 OS=Acanthamoeba polyphaga mimivirus OX=212035 GN=MIMI_L673 PE=3 SV=1	Potri.018G050800	AT4G29810-MAP kinase kinase 2 MAP kinase kinase 2	AT4G29810	blue	1				MKK2	2.5	0.0133926	0.4	0.333333	30		6	FALSE	117.733	30	0	0	0.833333	FALSE	0	935278	0.127106
Potra2n18c32772	Potra2n18c32772	Potra2n18c32772	None available	Potri.006G233100	AT1G55340-hypothetical protein (DUF1639) hypothetical protein (DUF1639)	AT1G55340	blue	1					3.46851	0	0.288308	1	2		6	FALSE	147.5	2	0	0	0.725721	FALSE	0	0	0.62766
Potra2n18c32720	Potra2n18c32720	Potra2n18c32720	sp|Q7KWM5|ALG2_DICDI Alpha-1,3/1,6-mannosyltransferase ALG2 OS=Dictyostelium discoideum OX=44689 GN=alg2 PE=3 SV=1	Potri.018G063500	AT3G43190-sucrose synthase 4 sucrose synthase 4	AT3G43190	blue	1					3.13046	0	0.319442	0	1		8	FALSE	544	1	0	0	0.763282	FALSE	0	0	0
Potra2n18c32707	Potra2n18c32707	Potra2n18c32707	sp|Q5BKM3|CHMP3_XENTR Charged multivesicular body protein 3 OS=Xenopus tropicalis OX=8364 GN=chmp3 PE=2 SV=4	Potri.018G065100	AT2G06530-SNF7 family protein SNF7 family protein	AT2G06530	blue	1					3.13046	0	0.319442	0	1		8	FALSE	544	1	0	0	0.763282	FALSE	0	0	0
Potra2n18c32612	Potra2n18c32612	Potra2n18c32612	sp|P0CO30|MBF1_CRYNJ Multiprotein-bridging factor 1 OS=Cryptococcus neoformans var. neoformans serotype D (strain JEC21 / ATCC MYA-565) OX=214684 GN=MBF1 PE=3 SV=1	Potri.018G075200	AT3G24500-multiprotein bridging factor 1C multiprotein bridging factor 1C	AT3G24500	blue	1			1		3.26542	0.00257432	0.306239	0	6		7	FALSE	6.66667	6	0	0	0.748286	FALSE	0	57790	0.283333
Potra2n18c32535	Potra2n18c32535	Potra2n18c32535	sp|Q9V730|EXT1_DROME Exostosin-1 OS=Drosophila melanogaster OX=7227 GN=ttv PE=1 SV=1	Potri.018G085500	AT5G19670-Exostosin family protein Exostosin family protein	AT5G19670	blue	1					3.81362	0	0.262218	0	1	1	6	FALSE	147	1	0	0	0.687375	FALSE	0	0	0
Potra2n18c32481	Potra2n18c32481	Potra2n18c32481	sp|Q4J8K2|DGGGP_SULAC Digeranylgeranylglyceryl phosphate synthase OS=Sulfolobus acidocaldarius (strain ATCC 33909 / DSM 639 / JCM 8929 / NBRC 15157 / NCIMB 11770) OX=330779 GN=Saci_1565 PE=3 SV=1	Potri.018G090700	AT2G18950-homogentisate phytyltransferase 1 homogentisate phytyltransferase 1	AT2G18950	blue	1					3.52956	0	0.283321	0	1		6	FALSE	207	1	0	0	0.718937	FALSE	0	0	0
Potra2n18c32427	Potra2n18c32427	Potra2n18c32427	sp|C0LGD8|Y1755_ARATH Probable LRR receptor-like serine/threonine-protein kinase At1g07550 OS=Arabidopsis thaliana OX=3702 GN=At1g07550 PE=1 SV=1	Potri.T093800	AT5G57630-CBL-interacting protein kinase 21 CBL-interacting protein kinase 21	AT5G57630	blue	1					3.50771	0	0.285086	0	1		8	FALSE	204	1	0	0	0.721365	FALSE	0	0	0
Potra2n18c32420	Potra2n18c32420	Potra2n18c32420	sp|P33045|THHS_HORVU Antifungal protein S (Fragment) OS=Hordeum vulgare OX=4513 PE=1 SV=1	Potri.T094100	AT4G11650-osmotin 34 osmotin 34	AT4G11650	blue	1				OSM34	2.63689	0.00052642	0.379235	0.802198	14		7	FALSE	192.929	14	0	0	0.818123	FALSE	0	109718	0.206562
Potra2n18c32418	Potra2n18c32418	Potra2n18c32418	sp|P83959|TLP_PHAVU Thaumatin-like protein (Fragment) OS=Phaseolus vulgaris OX=3885 PE=1 SV=1	Potri.T094100	AT4G11650-osmotin 34 osmotin 34	AT4G11650	blue	1					2.82519	9.17e-05	0.353958	0.809524	7		8	FALSE	234.429	7	0	0	0.797201	FALSE	0	19566	0.27743
Potra2n18c32405	Potra2n18c32405	Potra2n18c32405	sp|Q5KSL6|DGKK_HUMAN Diacylglycerol kinase kappa OS=Homo sapiens OX=9606 GN=DGKK PE=1 SV=1	Potri.018G096700	AT2G18730-diacylglycerol kinase 3 diacylglycerol kinase 3	AT2G18730	blue	1					2.69152	0.00100858	0.371538	0.388889	9		6	FALSE	157.556	9	0	0	0.812054	FALSE	0	175254	0.222536
Potra2n18c32392	Potra2n18c32392	Potra2n18c32392	sp|P0CL50|OTSB_SALTY Trehalose-phosphate phosphatase OS=Salmonella typhimurium (strain LT2 / SGSC1412 / ATCC 700720) OX=99287 GN=otsB PE=3 SV=1	Potri.018G097700	AT2G18700-trehalose phosphatase/synthase 11 trehalose phosphatase/synthase 11	AT2G18700	blue	1					2.83612	0	0.352595	1	2		7	FALSE	402.5	2	0	0	0.795987	FALSE	0	0	0.623065
Potra2n18c32390	Potra2n18c32390	Potra2n18c32390	sp|Q9LW77|HRD1A_ARATH ERAD-associated E3 ubiquitin-protein ligase HRD1A OS=Arabidopsis thaliana OX=3702 GN=HRD1A PE=2 SV=1	Potri.018G098000	AT2G18670-RING/U-box superfamily protein RING/U-box superfamily protein	AT2G18670	blue	1					2.75257	0.00026435	0.363297	0.638889	9		7	FALSE	236.111	9	0	0	0.80527	FALSE	0	55290	0.25498
Potra2n18c32371	Potra2n18c32371	Potra2n18c32371	sp|Q9LPJ2|CX6BL_ARATH Putative cytochrome c oxidase subunit 6b-like OS=Arabidopsis thaliana OX=3702 GN=At1g32710 PE=3 SV=2	Potri.018G099900	AT5G57815-Cytochrome c oxidase, subunit Vib family protein Cytochrome c oxidase, subunit Vib family protein	AT5G57815	blue	1					3.73522	0	0.267722	0	1		7	FALSE	53	1	0	0	0.696087	FALSE	0	0	0
Potra2n18c32363	Potra2n18c32363	Potra2n18c32363	sp|P64612|ZAPE_ECOLI Cell division protein ZapE OS=Escherichia coli (strain K12) OX=83333 GN=zapE PE=1 SV=1	Potri.018G100900	AT4G28070-AFG1-like ATPase family protein AFG1-like ATPase family protein	AT4G28070	blue	1					3.0964	0	0.322956	1	2		8	FALSE	340.5	2	0	0	0.767067	FALSE	0	0	0.571309
Potra2n18c32349	Potra2n18c32349	Potra2n18c32349	None available	Potri.018G102800	AT4G30780-ATP-dependent DNA helicase ATP-dependent DNA helicase	AT4G30780	blue	1					3.13046	0	0.319442	0	1		8	FALSE	544	1	0	0	0.763282	FALSE	0	0	0
Potra2n18c32346	Potra2n18c32346	Potra2n18c32346	sp|D4AQ54|SCPC_ARTBC Carboxypeptidase Y homolog ARB_06361 OS=Arthroderma benhamiae (strain ATCC MYA-4681 / CBS 112371) OX=663331 GN=ARB_06361 PE=1 SV=1	Potri.018G103100	AT4G30810-serine carboxypeptidase-like 29 serine carboxypeptidase-like 29	AT4G30810	blue	1					2.85219	0.00024628	0.350608	0.666667	4		6	FALSE	190.75	4	0	0	0.794202	FALSE	0	37924	0.361269
Potra2n18c32296	Potra2n18c32296	Potra2n18c32296	sp|Q9S7Y1|BH030_ARATH Transcription factor bHLH30 OS=Arabidopsis thaliana OX=3702 GN=BHLH30 PE=1 SV=1	Potri.018G109500	AT2G24260-LJRHL1-like 1 LJRHL1-like 1	AT2G24260	blue	1					3.13046	0	0.319442	0	1		8	FALSE	544	1	0	0	0.763282	FALSE	0	0	0
Potra2n18c32286	Potra2n18c32286	Potra2n18c32286	sp|O49377|VA711_ARATH Vesicle-associated membrane protein 711 OS=Arabidopsis thaliana OX=3702 GN=VAMP711 PE=1 SV=2	Potri.018G110700	AT5G58060-SNARE-like superfamily protein SNARE-like superfamily protein	AT5G58060	blue	1					3.13046	0	0.319442	0	1		8	FALSE	544	1	0	0	0.763282	FALSE	0	0	0
Potra2n18c32282	Potra2n18c32282	Potra2n18c32282	None available	Potri.018G111100	AT4G30996-ubiquitin-associated protein (DUF1068) ubiquitin-associated protein (DUF1068)	AT4G30996	blue	1					3.69859	0	0.270374	0	1		7	FALSE	44	1	0	0	0.700157	FALSE	0	0	0
Potra2n18c32218	Potra2n18c32218	Potra2n18c32218	sp|Q9Y5A7|NUB1_HUMAN NEDD8 ultimate buster 1 OS=Homo sapiens OX=9606 GN=NUB1 PE=1 SV=2	Potri.T109100	AT2G12550-ubiquitin-associated (UBA)/TS-N domain-containing protein ubiquitin-associated (UBA)/TS-N domain-containing protein	AT2G12550	blue	1					3.51542	0	0.284461	1	2		6	FALSE	120	2	0	0	0.720508	FALSE	0	0	0.533333
Potra2n18c32214	Potra2n18c32214	Potra2n18c32214	sp|Q9SIY3|TTM3_ARATH Triphosphate tunnel metalloenzyme 3 OS=Arabidopsis thaliana OX=3702 GN=TTM3 PE=1 SV=1				blue	1					3.44216	5.366e-05	0.290515	0	3		6	FALSE	68	3	0	0	0.728649	FALSE	0	2402	0.360215
Potra2n18c32198	Potra2n18c32198	Potra2n18c32198	sp|O15604|ARPC3_ENTHI Probable actin-related protein 2/3 complex subunit 3 (Fragment) OS=Entamoeba histolytica OX=5759 PE=2 SV=1	Potri.018G123100	AT1G60430-actin-related protein C3 actin-related protein C3	AT1G60430	blue	1					3.52956	0	0.283321	0	1		6	FALSE	207	1	0	0	0.718937	FALSE	0	0	0
Potra2n18c32117	Potra2n18c32117	Potra2n18c32117	sp|P63389|YHES_ECOLI Probable ATP-binding protein YheS OS=Escherichia coli (strain K12) OX=83333 GN=yheS PE=1 SV=1	Potri.018G132000	AT1G67940-non-intrinsic ABC protein 3 non-intrinsic ABC protein 3	AT1G67940	blue	1					3.52956	0	0.283321	0	1		6	FALSE	207	1	0	0	0.718937	FALSE	0	0	0
Potra2n18c32099	Potra2n18c32099	Potra2n18c32099	sp|Q5BJP5|TM230_RAT Transmembrane protein 230 OS=Rattus norvegicus OX=10116 GN=Tmem230 PE=1 SV=1	Potri.018G133500	AT4G29850-transmembrane protein (DUF872) transmembrane protein (DUF872)	AT4G29850	blue	1					3.13046	0	0.319442	0	1		8	FALSE	544	1	0	0	0.763282	FALSE	0	0	0
Potra2n18c32071	Potra2n18c32071	Potra2n18c32071	sp|Q12205|MNL2_YEAST Putative endoplasmic reticulum mannosidase MNL2 OS=Saccharomyces cerevisiae (strain ATCC 204508 / S288c) OX=559292 GN=MNL2 PE=1 SV=1	Potri.018G141100	AT1G51590-alpha-mannosidase 1 alpha-mannosidase 1	AT1G51590	blue	1				MNS1	3.1491	1.291e-05	0.317551	0.5	5		7	FALSE	72.6	5	0	0	0.761211	FALSE	0	960	0.324107
Potra2n18c32047	Potra2n18c32047	Potra2n18c32047	sp|Q65XS5|BC10_ORYSJ Glycosyltransferase BC10 OS=Oryza sativa subsp. japonica OX=39947 GN=BC10 PE=1 SV=1	Potri.018G143900	AT2G19160-Core-2/I-branching beta-1,6-N-acetylglucosaminyltransferase family protein Core-2/I-branching beta-1,6-N-acetylglucosaminyltransferase family protein	AT2G19160	blue	1					2.93573	0	0.34063	1	3		6	FALSE	193.667	3	0	0	0.784919	FALSE	0	0	0.484167
Potra2n18c31993	Potra2n18c31993	Potra2n18c31993	sp|Q5CCK3|C90B2_ORYSJ Cytochrome P450 90B2 OS=Oryza sativa subsp. japonica OX=39947 GN=CYP90B2 PE=1 SV=1	Potri.018G146100	AT2G30490-cinnamate-4-hydroxylase cinnamate-4-hydroxylase	AT2G30490	blue	1					3.50771	0	0.285086	0	1		8	FALSE	204	1	0	0	0.721365	FALSE	0	0	0
Potra2n18c31962	Potra2n18c31962	Potra2n18c31962	sp|L7WRY5|NOTH_ASPVE Cytochrome P450 monooxygenase notH' OS=Aspergillus versicolor OX=46472 GN=notH' PE=1 SV=1	Potri.018G149300	AT5G36110-cytochrome P450, family 716, subfamily A, polypeptide 1 cytochrome P450, family 716, subfamily A, polypeptide 1	AT5G36110	blue	1					2.96851	0	0.336869	1	2		8	FALSE	451	2	0	0	0.781277	FALSE	0	0	0.659357
Potra2n17c31792	Potra2n17c31792	Potra2n17c31792	sp|Q8L8T2|GRXC1_ARATH Glutaredoxin-C1 OS=Arabidopsis thaliana OX=3702 GN=GRXC1 PE=2 SV=2	Potri.017G017300	AT1G28480-Thioredoxin superfamily protein Thioredoxin superfamily protein	AT1G28480	blue	1					3.25578	0	0.307146	0	1		7	FALSE	172	1	0	0	0.749357	FALSE	0	0	0
Potra2n17c31726	Potra2n17c31726	Potra2n17c31726	sp|Q02334|UGTP1_CAEEL UDP-galactose translocator 1 OS=Caenorhabditis elegans OX=6239 GN=ugtp-1 PE=3 SV=2	Potri.017G035800	AT3G59360-UDP-galactose transporter 6 UDP-galactose transporter 6	AT3G59360	blue	1					3.13046	0	0.319442	0	1		8	FALSE	544	1	0	0	0.763282	FALSE	0	0	0
Potra2n17c31704	Potra2n17c31704	Potra2n17c31704	sp|Q9LSX7|PEX22_ARATH Peroxisome biogenesis protein 22 OS=Arabidopsis thaliana OX=3702 GN=PEX22 PE=1 SV=1	Potri.017G038800	AT3G21865-peroxin 22 peroxin 22	AT3G21865	blue	1					3.13046	0	0.319442	0	1		8	FALSE	544	1	0	0	0.763282	FALSE	0	0	0
Potra2n17c31537	Potra2n17c31537	Potra2n17c31537	sp|Q2TA44|RN148_BOVIN RING finger protein 148 OS=Bos taurus OX=9913 GN=RNF148 PE=2 SV=1	Potri.017G049800	AT4G33565-RING/U-box superfamily protein RING/U-box superfamily protein	AT4G33565	blue	1					3.13046	0	0.319442	0	1		8	FALSE	544	1	0	0	0.763282	FALSE	0	0	0
Potra2n17c31533	Potra2n17c31533	Potra2n17c31533	None available	Potri.017G050300			blue	1					3.41324	0	0.292977	1	3		8	FALSE	105.333	3	0	0	0.731862	FALSE	0	0	0.59176
Potra2n17c31532	Potra2n17c31532	Potra2n17c31532	sp|O28173|RIBB_ARCFU 3,4-dihydroxy-2-butanone 4-phosphate synthase OS=Archaeoglobus fulgidus (strain ATCC 49558 / VC-16 / DSM 4304 / JCM 9628 / NBRC 100126) OX=224325 GN=ribB PE=3 SV=1	Potri.017G050400	AT5G64300-GTP cyclohydrolase II GTP cyclohydrolase II	AT5G64300	blue	1					3.02378	0	0.330712	1	3		7	FALSE	304.667	3	0	0	0.775136	FALSE	0	0	0.467998
Potra2n17c31520	Potra2n17c31520	Potra2n17c31520	sp|Q9M8T8|EXOL6_ARATH Protein EXORDIUM-like 6 OS=Arabidopsis thaliana OX=3702 GN=EXL6 PE=3 SV=1	Potri.017G051700	AT5G64260-EXORDIUM like 2 EXORDIUM like 2	AT5G64260	blue	1					3.07519	0	0.325183	1	2		7	FALSE	355	2	0	0	0.769423	FALSE	0	0	0.600677
Potra2n17c31434	Potra2n17c31434	Potra2n17c31434	sp|P26799|SAHH_STRFR Adenosylhomocysteinase (Fragment) OS=Streptomyces fradiae OX=1906 GN=ahcY PE=3 SV=1	Potri.017G059400	AT4G13940-S-adenosyl-L-homocysteine hydrolase S-adenosyl-L-homocysteine hydrolase	AT4G13940	blue	1					2.94859	0.00022871	0.339146	0.333333	3		6	FALSE	174.667	3	0	0	0.78349	FALSE	0	45542	0.418066
Potra2n17c31407	Potra2n17c31407	Potra2n17c31407	None available	Potri.017G061900	AT5G14030-translocon-associated protein beta (TRAPB) family protein translocon-associated protein beta (TRAPB) family protein	AT5G14030	blue	1					3.25578	0	0.307146	0	1		7	FALSE	172	1	0	0	0.749357	FALSE	0	0	0
Potra2n17c31378	Potra2n17c31378	Potra2n17c31378	sp|Q7XJ02|APX7_ORYSJ Probable L-ascorbate peroxidase 7, chloroplastic OS=Oryza sativa subsp. japonica OX=39947 GN=APX7 PE=2 SV=1	Potri.017G064100	AT4G37530-Peroxidase superfamily protein Peroxidase superfamily protein	AT4G37530	blue	1					3.07455	0	0.325251	1	2		8	FALSE	374	2	0	0	0.769494	FALSE	0	0	0.612111
Potra2n17c31368	Potra2n17c31368	Potra2n17c31368	sp|Q9M8M6|WRK66_ARATH Probable WRKY transcription factor 66 OS=Arabidopsis thaliana OX=3702 GN=WRKY66 PE=2 SV=1	Potri.T043800	AT5G13080-WRKY DNA-binding protein 75 WRKY DNA-binding protein 75	AT5G13080	blue	1					3.13046	0	0.319442	0	1		8	FALSE	544	1	0	0	0.763282	FALSE	0	0	0
Potra2n17c31342	Potra2n17c31342	Potra2n17c31342	sp|P17261|ERS1_YEAST Cystine transporter OS=Saccharomyces cerevisiae (strain ATCC 204508 / S288c) OX=559292 GN=ERS1 PE=3 SV=1	Potri.017G070300	AT5G40670-PQ-loop repeat family protein / transmembrane family protein PQ-loop repeat family protein / transmembrane family protein	AT5G40670	blue	1					3.13046	0	0.319442	0	1		8	FALSE	544	1	0	0	0.763282	FALSE	0	0	0
Potra2n17c31341	Potra2n17c31341	Potra2n17c31341	sp|P15588|G6PD_DIDVI Glucose-6-phosphate 1-dehydrogenase (Fragments) OS=Didelphis virginiana OX=9267 GN=G6PD PE=3 SV=1	Potri.017G070200	AT5G40760-glucose-6-phosphate dehydrogenase 6 glucose-6-phosphate dehydrogenase 6	AT5G40760	blue	1					2.80656	0.00048817	0.356309	0	2		6	FALSE	375.5	2	0	0	0.799272	FALSE	0	120784	0.543541
Potra2n17c31329	Potra2n17c31329	Potra2n17c31329	None available	Potri.017G065200	AT3G27470-lysine ketoglutarate reductase trans-splicing protein (DUF707) lysine ketoglutarate reductase trans-splicing protein (DUF707)	AT3G27470	blue	1					3.69859	0	0.270374	0	1		7	FALSE	44	1	0	0	0.700157	FALSE	0	0	0
Potra2n17c31271	Potra2n17c31271	Potra2n17c31271	sp|Q8BG58|P4HTM_MOUSE Transmembrane prolyl 4-hydroxylase OS=Mus musculus OX=10090 GN=P4htm PE=1 SV=1	Potri.017G075100	AT3G28480-Oxoglutarate/iron-dependent oxygenase Oxoglutarate/iron-dependent oxygenase	AT3G28480	blue	1			1		3.3464	0.00234833	0.298828	0	7		7	FALSE	8.57143	7	0	0	0.739289	FALSE	0	38578	0.168254
Potra2n17c31226	Potra2n17c31226	Potra2n17c31226	None available	Potri.017G080200	AT5G15140-Galactose mutarotase-like superfamily protein Galactose mutarotase-like superfamily protein	AT5G15140	blue	1					3.13046	0	0.319442	0	1		8	FALSE	544	1	0	0	0.763282	FALSE	0	0	0
Potra2n17c31225	Potra2n17c31225	Potra2n17c31225	sp|A0A0E0RXA9|FSL3_GIBZE Epimerase FSL3 OS=Gibberella zeae (strain PH-1 / ATCC MYA-4620 / FGSC 9075 / NRRL 31084) OX=229533 GN=FSL3 PE=2 SV=1	Potri.017G080100	AT3G47800-Galactose mutarotase-like superfamily protein Galactose mutarotase-like superfamily protein	AT3G47800	blue	1					2.81298	0	0.355495	1	3		7	FALSE	323.667	3	0	0	0.798558	FALSE	0	0	0.476681
Potra2n17c31150	Potra2n17c31150	Potra2n17c31150	sp|P32178|CHMU_YEAST Chorismate mutase OS=Saccharomyces cerevisiae (strain ATCC 204508 / S288c) OX=559292 GN=ARO7 PE=1 SV=1	Potri.017G088700	AT3G29200-chorismate mutase 1 chorismate mutase 1	AT3G29200	blue	1					2.50193	0.00225136	0.399692	0.444444	9		6	FALSE	204.111	9	0	0	0.833119	FALSE	0	314404	0.214177
Potra2n17c30997	Potra2n17c30997	Potra2n17c30997	sp|P77161|GLXR_ECOLI 2-hydroxy-3-oxopropionate reductase OS=Escherichia coli (strain K12) OX=83333 GN=glxR PE=2 SV=1	Potri.017G106900	AT3G02360-6-phosphogluconate dehydrogenase family protein 6-phosphogluconate dehydrogenase family protein	AT3G02360	blue	1					2.99293	7.394e-05	0.334121	0.666667	4		7	FALSE	262.75	4	0	0	0.778563	FALSE	0	10258	0.376433
Potra2n17c30953	Potra2n17c30953	Potra2n17c30953	sp|Q55G18|POMP_DICDI Proteasome maturation protein homolog OS=Dictyostelium discoideum OX=44689 GN=pomp PE=3 SV=1	Potri.017G111900	AT5G38650-Proteasome maturation factor UMP1 Proteasome maturation factor UMP1	AT5G38650	blue	1					3.52956	0	0.283321	0	1		6	FALSE	207	1	0	0	0.718937	FALSE	0	0	0
Potra2n17c30889	Potra2n17c30889	Potra2n17c30889	sp|F4HQ17|LRL14_ARATH LEAF RUST 10 DISEASE-RESISTANCE LOCUS RECEPTOR-LIKE PROTEIN KINASE-like 1.4 OS=Arabidopsis thaliana OX=3702 GN=LRK10L-1.4 PE=2 SV=2	Potri.T064901	AT5G38210-Protein kinase family protein Protein kinase family protein	AT5G38210	blue	1					3.13046	0	0.319442	0	1		8	FALSE	544	1	0	0	0.763282	FALSE	0	0	0
Potra2n17c30706	Potra2n17c30706	Potra2n17c30706	sp|P74635|Y753_SYNY3 Uncharacterized transporter slr0753 OS=Synechocystis sp. (strain PCC 6803 / Kazusa) OX=1111708 GN=slr0753 PE=3 SV=1	Potri.017G141600	AT1G02260-Divalent ion symporter Divalent ion symporter	AT1G02260	blue	1					3.39974	0.00011714	0.29414	0	2		6	FALSE	177	2	0	0	0.733362	FALSE	0	15962	0.564103
Potra2n17c30667	Potra2n17c30667	Potra2n17c30667	sp|P40495|LYS12_YEAST Homoisocitrate dehydrogenase, mitochondrial OS=Saccharomyces cerevisiae (strain ATCC 204508 / S288c) OX=559292 GN=LYS12 PE=1 SV=1	Potri.T059000	AT1G65930-cytosolic NADP+-dependent isocitrate dehydrogenase cytosolic NADP+-dependent isocitrate dehydrogenase	AT1G65930	blue	1	1				3.68573	0	0.271316	0	1		8	FALSE	137	1	0	0	0.701585	FALSE	0	0	0
Potra2n17c30642	Potra2n17c30642	Potra2n17c30642	sp|Q9LTE1|HIP14_ARATH Heavy metal-associated isoprenylated plant protein 14 OS=Arabidopsis thaliana OX=3702 GN=HIPP14 PE=2 SV=1	Potri.017G147200	AT1G01490-Heavy metal transport/detoxification superfamily protein Heavy metal transport/detoxification superfamily protein	AT1G01490	blue	1					3.48329	0	0.287085	0	1		8	FALSE	275	1	0	0	0.724079	FALSE	0	0	0
Potra2n17c30598	Potra2n17c30598	Potra2n17c30598	sp|Q9M122|GEML2_ARATH GEM-like protein 2 OS=Arabidopsis thaliana OX=3702 GN=At4g01600 PE=2 SV=1	Potri.017G152900	AT5G23370-GRAM domain-containing protein / ABA-responsive protein-like protein GRAM domain-containing protein / ABA-responsive protein-like protein	AT5G23370	blue	1					3.0437	0	0.328547	1	4		7	FALSE	283.5	4	0	0	0.772922	FALSE	0	0	0.54
Potra2n171s34791	Potra2n171s34791	Potra2n171s34791	sp|Q9FKE7|FMO2_ARATH Putative flavin-containing monooxygenase 2 OS=Arabidopsis thaliana OX=3702 GN=FMO2 PE=3 SV=2	Potri.001G335900	AT1G19250-flavin-dependent monooxygenase 1 flavin-dependent monooxygenase 1	AT1G19250	blue	1					3.13046	0	0.319442	0	1		8	FALSE	544	1	0	0	0.763282	FALSE	0	0	0
Potra2n16c30438	Potra2n16c30438	Potra2n16c30438	sp|O90758|V033_FOWPN Soluble NSF attachment protein homolog FPV033 OS=Fowlpox virus (strain NVSL) OX=928301 GN=SNAP PE=3 SV=1	Potri.016G129900	AT3G56190-alpha-soluble NSF attachment protein 2 alpha-soluble NSF attachment protein 2	AT3G56190	blue	1					3.13046	0	0.319442	0	1		8	FALSE	544	1	0	0	0.763282	FALSE	0	0	0
Potra2n16c30416	Potra2n16c30416	Potra2n16c30416	sp|P81529|MIFH_TRISP Macrophage migration inhibitory factor homolog OS=Trichinella spiralis OX=6334 PE=1 SV=2	Potri.016G127300	AT3G51660-Tautomerase/MIF superfamily protein Tautomerase/MIF superfamily protein	AT3G51660	blue	1					3.13046	0	0.319442	0	1		8	FALSE	544	1	0	0	0.763282	FALSE	0	0	0
Potra2n16c30409	Potra2n16c30409	Potra2n16c30409	sp|Q76BK2|MIF_XENLA Macrophage migration inhibitory factor OS=Xenopus laevis OX=8355 GN=mif PE=1 SV=1	Potri.016G126700	AT5G01650-Tautomerase/MIF superfamily protein Tautomerase/MIF superfamily protein	AT5G01650	blue	1					2.96851	0	0.336869	1	2		8	FALSE	451	2	0	0	0.781277	FALSE	0	0	0.659357
Potra2n16c30398	Potra2n16c30398	Potra2n16c30398	sp|Q9M015|Y5161_ARATH Uncharacterized protein At5g01610 OS=Arabidopsis thaliana OX=3702 GN=At5g01610 PE=1 SV=1	Potri.016G125300	AT3G08890-hypothetical protein (Protein of unknown function, DUF538) hypothetical protein (Protein of unknown function, DUF538)	AT3G08890	blue	1					2.57648	0.00201265	0.388127	0.428571	7		6	FALSE	225.143	7	0	0	0.824836	FALSE	0	200724	0.248619
Potra2n16c30373	Potra2n16c30373	Potra2n16c30373	sp|Q19KH7|RHCG_GASAC Ammonium transporter Rh type C OS=Gasterosteus aculeatus OX=69293 GN=rhcg PE=2 SV=1	Potri.016G121400	AT2G38290-ammonium transporter 2 ammonium transporter 2	AT2G38290	blue	1					3.20758	0	0.311761	0	1		8	FALSE	358	1	0	0	0.754713	FALSE	0	0	0
Potra2n16c30360	Potra2n16c30360	Potra2n16c30360	sp|Q9M9X0|RLP32_ARATH Receptor-like protein 32 OS=Arabidopsis thaliana OX=3702 GN=RLP32 PE=2 SV=1	Potri.016G120600	AT3G11080-receptor like protein 35 receptor like protein 35	AT3G11080	blue	1					2.83612	0	0.352595	1	2		7	FALSE	402.5	2	0	0	0.795987	FALSE	0	0	0.623065
Potra2n16c30331	Potra2n16c30331	Potra2n16c30331	sp|Q502K9|SELT2_DANRE Selenoprotein T2 OS=Danio rerio OX=7955 GN=selenot2 PE=2 SV=3	Potri.016G117600	AT3G47300-SELT-like protein precursor SELT-like protein precursor	AT3G47300	blue	1					3.40874	0	0.293363	1	2		7	FALSE	56	2	0	0	0.732362	FALSE	0	0	0.523364
Potra2n16c30279	Potra2n16c30279	Potra2n16c30279	sp|C4L3L1|GLGA_EXISA Glycogen synthase OS=Exiguobacterium sp. (strain ATCC BAA-1283 / AT1b) OX=360911 GN=glgA PE=3 SV=1	Potri.016G112600	AT5G01220-sulfoquinovosyldiacylglycerol 2 sulfoquinovosyldiacylglycerol 2	AT5G01220	blue	1					3.52956	0	0.283321	0	1		6	FALSE	207	1	0	0	0.718937	FALSE	0	0	0
Potra2n16c30257	Potra2n16c30257	Potra2n16c30257	sp|Q0WPA5|MSR2_ARATH Protein MANNAN SYNTHESIS-RELATED 2 OS=Arabidopsis thaliana OX=3702 GN=MSR2 PE=2 SV=1	Potri.016G109700	AT2G37980-O-fucosyltransferase family protein O-fucosyltransferase family protein	AT2G37980	blue	1					3.0964	0	0.322956	1	2		8	FALSE	340.5	2	0	0	0.767067	FALSE	0	0	0.571309
Potra2n16c30238	Potra2n16c30238	Potra2n16c30238	None available	Potri.016G105900	AT5G05830-RING/FYVE/PHD zinc finger superfamily protein RING/FYVE/PHD zinc finger superfamily protein	AT5G05830	blue	1					3.02699	0	0.330361	1	2		8	FALSE	338	2	0	0	0.774779	FALSE	0	0	0.547812
Potra2n16c30217	Potra2n16c30217	Potra2n16c30217	None available	Potri.016G103900			blue	1					3.0964	0	0.322956	1	2		8	FALSE	340.5	2	0	0	0.767067	FALSE	0	0	0.571309
Potra2n16c30191	Potra2n16c30191	Potra2n16c30191	None available	Potri.016G101900	AT2G37750-hypothetical protein hypothetical protein	AT2G37750	blue	1					3.68573	0	0.271316	0	1		8	FALSE	137	1	0	0	0.701585	FALSE	0	0	0
Potra2n16c30092	Potra2n16c30092	Potra2n16c30092	sp|P86225|IDH3A_MESAU Isocitrate dehydrogenase [NAD] subunit alpha, mitochondrial (Fragments) OS=Mesocricetus auratus OX=10036 GN=IDH3A PE=1 SV=1	Potri.016G091200	AT5G03290-isocitrate dehydrogenase V isocitrate dehydrogenase V	AT5G03290	blue	1					3.13046	0	0.319442	0	1		8	FALSE	544	1	0	0	0.763282	FALSE	0	0	0
Potra2n16c30091	Potra2n16c30091	Potra2n16c30091	sp|Q92195|PALY_AGABI Phenylalanine ammonia-lyase (Fragment) OS=Agaricus bisporus OX=5341 GN=palA PE=2 SV=1	Potri.016G091100	AT2G37040-PHE ammonia lyase 1 PHE ammonia lyase 1	AT2G37040	blue	1					3.50771	0	0.285086	0	1		8	FALSE	204	1	0	0	0.721365	FALSE	0	0	0
Potra2n16c30079	Potra2n16c30079	Potra2n16c30079	sp|Q0QEL7|CISY_MESAU Citrate synthase, mitochondrial (Fragment) OS=Mesocricetus auratus OX=10036 GN=CS PE=1 SV=1	Potri.016G089300	AT2G42790-citrate synthase 3 citrate synthase 3	AT2G42790	blue	1					3.13046	0	0.319442	0	1		8	FALSE	544	1	0	0	0.763282	FALSE	0	0	0
Potra2n16c29875	Potra2n16c29875	Potra2n16c29875	sp|Q3E9F6|PUB47_ARATH Putative U-box domain-containing protein 47 OS=Arabidopsis thaliana OX=3702 GN=PUB47 PE=3 SV=1	Potri.016G069500	AT3G11840-E3 ubiquitin-protein ligase PUB24-like protein E3 ubiquitin-protein ligase PUB24-like protein	AT3G11840	blue	1					3.47815	0	0.287509	0	1		7	FALSE	166	1	0	0	0.72465	FALSE	0	0	0
Potra2n16c29874	Potra2n16c29874	Potra2n16c29874	sp|Q5FVN8|WSDU1_RAT WD repeat, SAM and U-box domain-containing protein 1 OS=Rattus norvegicus OX=10116 GN=Wdsub1 PE=2 SV=1	Potri.016G069400	AT3G52450-plant U-box 22 plant U-box 22	AT3G52450	blue	1					3.02378	0	0.330712	1	3		7	FALSE	304.667	3	0	0	0.775136	FALSE	0	0	0.467998
Potra2n16c29759	Potra2n16c29759	Potra2n16c29759	sp|P52409|E13B_WHEAT Glucan endo-1,3-beta-glucosidase OS=Triticum aestivum OX=4565 GN=GLC1 PE=2 SV=1	Potri.016G057400	AT3G57270-beta-1,3-glucanase 1 beta-1,3-glucanase 1	AT3G57270	blue	1					2.89396	6.323e-05	0.345547	0.857143	7		8	FALSE	213.857	7	0	0	0.78956	FALSE	0	13842	0.275945
Potra2n16c29718	Potra2n16c29718	Potra2n16c29718	sp|Q5HIW0|MEPA_STAAC Multidrug export protein MepA OS=Staphylococcus aureus (strain COL) OX=93062 GN=mepA PE=3 SV=1	Potri.016G053600	AT1G51340-MATE efflux family protein MATE efflux family protein	AT1G51340	blue	1					2.96851	0	0.336869	1	2		8	FALSE	451	2	0	0	0.781277	FALSE	0	0	0.659357
Potra2n16c29637	Potra2n16c29637	Potra2n16c29637	sp|Q4R6K2|ZNT1_MACFA Zinc transporter 1 OS=Macaca fascicularis OX=9541 GN=SLC30A1 PE=2 SV=1	Potri.016G045200	AT3G12100-Cation efflux family protein Cation efflux family protein	AT3G12100	blue	1					3.13046	0	0.319442	0	1		8	FALSE	544	1	0	0	0.763282	FALSE	0	0	0
Potra2n16c29604	Potra2n16c29604	Potra2n16c29604	sp|B3H5R0|GLYT8_ARATH Glycosyltransferase-like At2g41451 OS=Arabidopsis thaliana OX=3702 GN=At2g41451 PE=3 SV=1	Potri.016G041900	AT3G57200-glycosyltransferase-like protein glycosyltransferase-like protein	AT3G57200	blue	1					2.83612	0	0.352595	1	2		7	FALSE	402.5	2	0	0	0.795987	FALSE	0	0	0.623065
Potra2n16c29379	Potra2n16c29379	Potra2n16c29379	sp|Q93XP7|CZOG1_MAIZE Cis-zeatin O-glucosyltransferase 1 OS=Zea mays OX=4577 GN=CISZOG1 PE=1 SV=1	Potri.016G016800	AT3G21780-UDP-glucosyl transferase 71B6 UDP-glucosyl transferase 71B6	AT3G21780	blue	1					2.83612	0	0.352595	1	2		7	FALSE	402.5	2	0	0	0.795987	FALSE	0	0	0.623065
Potra2n16c29343	Potra2n16c29343	Potra2n16c29343	sp|P36039|EMC3_YEAST ER membrane protein complex subunit 3 OS=Saccharomyces cerevisiae (strain ATCC 204508 / S288c) OX=559292 GN=EMC3 PE=1 SV=3	Potri.016G013100	AT4G12590-ER membrane protein complex subunit-like protein (Protein of unknown function DUF106, transmembrane) ER membrane protein complex subunit-like protein (Protein of unknown function DUF106, transmembrane)	AT4G12590	blue	1					3.36761	2.176e-05	0.296947	0.666667	3		6	FALSE	126	3	0	0	0.736932	FALSE	0	1204	0.425676
Potra2n16c29315	Potra2n16c29315	Potra2n16c29315	sp|P53879|RHO5_YEAST GTP-binding protein RHO5 OS=Saccharomyces cerevisiae (strain ATCC 204508 / S288c) OX=559292 GN=RHO5 PE=1 SV=2	Potri.016G010300	AT5G47520-RAB GTPase homolog A5A RAB GTPase homolog A5A	AT5G47520	blue	1					3.68573	0	0.271316	0	1		8	FALSE	137	1	0	0	0.701585	FALSE	0	0	0
Potra2n16c29274	Potra2n16c29274	Potra2n16c29274	sp|Q9Z0R6|ITSN2_MOUSE Intersectin-2 OS=Mus musculus OX=10090 GN=Itsn2 PE=1 SV=2	Potri.016G005300	AT5G47710-Calcium-dependent lipid-binding (CaLB domain) family protein Calcium-dependent lipid-binding (CaLB domain) family protein	AT5G47710	blue	1					2.84961	7.522e-05	0.350925	0.6	5		8	FALSE	292.8	5	0	0	0.794487	FALSE	0	19966	0.365543
Potra2n16c29264	Potra2n16c29264	Potra2n16c29264	sp|Q5BJJ5|HDHD2_DANRE Haloacid dehalogenase-like hydrolase domain-containing protein 2 OS=Danio rerio OX=7955 GN=hdhd2 PE=2 SV=1	Potri.016G004200	AT5G47760-2-phosphoglycolate phosphatase 2 2-phosphoglycolate phosphatase 2	AT5G47760	blue	1					5.38046	0	0.185858	0	1		8	FALSE	4	1	0	0	0.513282	FALSE	0	0	0
Potra2n16c29255	Potra2n16c29255	Potra2n16c29255	sp|Q1ZXB3|CPNF_DICDI Copine-F OS=Dictyostelium discoideum OX=44689 GN=cpnF PE=2 SV=1	Potri.016G003000	AT5G14420-RING domain ligase2 RING domain ligase2	AT5G14420	blue	1					2.72879	1.03e-06	0.366463	0.9	5		7	FALSE	298.4	5	0	0	0.807912	FALSE	0	462	0.384536
Potra2n15c29157	Potra2n15c29157	Potra2n15c29157	sp|P49102|NIA3_MAIZE Nitrate reductase [NADH] 3 OS=Zea mays OX=4577 PE=3 SV=1	Potri.015G007600	AT5G53560-cytochrome B5 isoform E cytochrome B5 isoform E	AT5G53560	blue	1					3.41195	0	0.293087	1	2		6	FALSE	177.5	2	0	0	0.732005	FALSE	0	0	0.620629
Potra2n15c29155	Potra2n15c29155	Potra2n15c29155	sp|Q8TX03|PAN_METKA Proteasome-activating nucleotidase OS=Methanopyrus kandleri (strain AV19 / DSM 6324 / JCM 9639 / NBRC 100938) OX=190192 GN=pan PE=3 SV=1	Potri.015G007800	AT2G46620-P-loop containing nucleoside triphosphate hydrolases superfamily protein P-loop containing nucleoside triphosphate hydrolases superfamily protein	AT2G46620	blue	1					3.07519	0	0.325183	1	2		7	FALSE	355	2	0	0	0.769423	FALSE	0	0	0.600677
Potra2n15c28993	Potra2n15c28993	Potra2n15c28993	sp|D4AT07|CHI1_ARTBC Probable endochitinase ARB_07371 OS=Arthroderma benhamiae (strain ATCC MYA-4681 / CBS 112371) OX=663331 GN=ARB_07371 PE=3 SV=1	Potri.015G024000	AT5G24090-chitinase A chitinase A	AT5G24090	blue	1					2.69987	0.00079484	0.370388	0.633333	16		7	FALSE	191.938	16	0	0	0.811125	FALSE	0	149804	0.192322
Potra2n15c28962	Potra2n15c28962	Potra2n15c28962	sp|Q8U4D2|AGLB1_PYRFU Dolichyl-phosphooligosaccharide-protein glycotransferase 1 OS=Pyrococcus furiosus (strain ATCC 43587 / DSM 3638 / JCM 8422 / Vc1) OX=186497 GN=aglB1 PE=1 SV=1	Potri.015G028300	AT1G34130-staurosporin and temperature sensitive 3-like b staurosporin and temperature sensitive 3-like b	AT1G34130	blue	1				STT3B	3.51735	0	0.284305	0	1		8	FALSE	188	1	0	0	0.720294	FALSE	0	0	0
Potra2n15c28941	Potra2n15c28941	Potra2n15c28941	sp|A6LB11|PYRDB_PARD8 Dihydroorotate dehydrogenase B (NAD(+)), catalytic subunit OS=Parabacteroides distasonis (strain ATCC 8503 / DSM 20701 / CIP 104284 / JCM 5825 / NCTC 11152) OX=435591 GN=pyrD PE=3 SV=1	Potri.015G030600	AT3G17810-pyrimidine 1 pyrimidine 1	AT3G17810	blue	1					3.52956	0	0.283321	0	1		6	FALSE	207	1	0	0	0.718937	FALSE	0	0	0
Potra2n15c28924	Potra2n15c28924	Potra2n15c28924	sp|P02619|PRVB_ESOLU Parvalbumin beta OS=Esox lucius OX=8010 PE=1 SV=1	Potri.015G032600	AT1G66410-calmodulin 4 calmodulin 4	AT1G66410	blue	1					2.84512	0.00122415	0.35148	0.378788	12		6	FALSE	107.083	12	0	0	0.794987	FALSE	0	38878	0.180135
Potra2n15c28873	Potra2n15c28873	Potra2n15c28873	sp|P14540|ALF_YEAST Fructose-bisphosphate aldolase OS=Saccharomyces cerevisiae (strain ATCC 204508 / S288c) OX=559292 GN=FBA1 PE=1 SV=3	Potri.015G037000	AT1G18270-ketose-bisphosphate aldolase class-II family protein ketose-bisphosphate aldolase class-II family protein	AT1G18270	blue	1					3.50771	0	0.285086	0	1		8	FALSE	204	1	0	0	0.721365	FALSE	0	0	0
Potra2n15c28842	Potra2n15c28842	Potra2n15c28842	sp|E9F648|MLAC1_METRA Laccase 1 OS=Metarhizium robertsii (strain ARSEF 23 / ATCC MYA-3075) OX=655844 GN=Mlac1 PE=2 SV=2	Potri.015G040400	AT1G18140-laccase 1 laccase 1	AT1G18140	blue	1					2.80656	0.00048817	0.356309	0	2		6	FALSE	375.5	2	0	0	0.799272	FALSE	0	120784	0.543541
Potra2n15c28837	Potra2n15c28837	Potra2n15c28837	sp|P25382|NLE1_YEAST Ribosome assembly protein 4 OS=Saccharomyces cerevisiae (strain ATCC 204508 / S288c) OX=559292 GN=RSA4 PE=1 SV=3	Potri.015G041200	AT3G18060-transducin family protein / WD-40 repeat family protein transducin family protein / WD-40 repeat family protein	AT3G18060	blue	1					3.81362	0	0.262218	0	1	1	6	FALSE	147	1	0	0	0.687375	FALSE	0	0	0
Potra2n15c28819	Potra2n15c28819	Potra2n15c28819	sp|Q9SZJ2|GRDP2_ARATH Glycine-rich domain-containing protein 2 OS=Arabidopsis thaliana OX=3702 GN=GRDP2 PE=2 SV=1	Potri.015G042800	AT2G22660-DNA-binding protein, putative (duplicated DUF1399) DNA-binding protein, putative (duplicated DUF1399)	AT2G22660	blue	1					3.13046	0	0.319442	0	1		8	FALSE	544	1	0	0	0.763282	FALSE	0	0	0
Potra2n15c28789	Potra2n15c28789	Potra2n15c28789	sp|P80074|MYB1_PHYPA Myb-related protein Pp1 (Fragment) OS=Physcomitrella patens subsp. patens OX=3218 GN=PP1 PE=2 SV=1	Potri.015G046200	AT1G68320-myb domain protein 62 myb domain protein 62	AT1G68320	blue	1					3.07455	0	0.325251	1	2		8	FALSE	374	2	0	0	0.769494	FALSE	0	0	0.612111
Potra2n15c28766	Potra2n15c28766	Potra2n15c28766	sp|B1Y9H2|DTDA_PYRNV D-aminoacyl-tRNA deacylase OS=Pyrobaculum neutrophilum (strain DSM 2338 / JCM 9278 / V24Sta) OX=444157 GN=dtdA PE=3 SV=1	Potri.015G048700	AT2G03800-D-aminoacyl-tRNA deacylase D-aminoacyl-tRNA deacylase	AT2G03800	blue	1					3.52956	0	0.283321	0	1		6	FALSE	207	1	0	0	0.718937	FALSE	0	0	0
Potra2n13c24991	Potra2n13c24991	Potra2n13c24991	sp|Q9LRP2|PT317_ARATH Probable sugar phosphate/phosphate translocator At3g17430 OS=Arabidopsis thaliana OX=3702 GN=At3g17430 PE=1 SV=1	Potri.013G154800	AT1G06890-nodulin MtN21 /EamA-like transporter family protein nodulin MtN21 /EamA-like transporter family protein	AT1G06890	blue	1					3.52635	6.222e-05	0.283579	0	2		6	FALSE	78.5	2	0	0	0.719294	FALSE	0	1518	0.513245
Potra2n15c28724	Potra2n15c28724	Potra2n15c28724	sp|P28496|LAC1_YEAST Ceramide synthase LAC1 OS=Saccharomyces cerevisiae (strain ATCC 204508 / S288c) OX=559292 GN=LAC1 PE=1 SV=2	Potri.015G055000	AT1G13580-LAG1 longevity assurance-like protein LAG1 longevity assurance-like protein	AT1G13580	blue	1		1	1	LAG13	2.53213	0.0852653	0.394924	0.0251885	148		5	FALSE	11.6216	148	0	0	0.829763	FALSE	0	7076142	0.0190132
Potra2n15c28636	Potra2n15c28636	Potra2n15c28636	sp|P04413|US03_HHV11 Serine/threonine-protein kinase US3 OS=Human herpesvirus 1 (strain 17) OX=10299 GN=US3 PE=1 SV=1	Potri.015G066200	AT1G18890-calcium-dependent protein kinase 1 calcium-dependent protein kinase 1	AT1G18890	blue	1					3.13046	0	0.319442	0	1		8	FALSE	544	1	0	0	0.763282	FALSE	0	0	0
Potra2n15c28618	Potra2n15c28618	Potra2n15c28618	sp|Q6CWX4|DYL1_KLULA Dynein light chain 1, cytoplasmic OS=Kluyveromyces lactis (strain ATCC 8585 / CBS 2359 / DSM 70799 / NBRC 1267 / NRRL Y-1140 / WM37) OX=284590 GN=DYN2 PE=3 SV=1	Potri.015G067800	AT5G20110-Dynein light chain type 1 family protein Dynein light chain type 1 family protein	AT5G20110	blue	1					3.13046	0	0.319442	0	1		8	FALSE	544	1	0	0	0.763282	FALSE	0	0	0
Potra2n15c28480	Potra2n15c28480	Potra2n15c28480	sp|P42432|NASA_BACSU Nitrate transporter OS=Bacillus subtilis (strain 168) OX=224308 GN=nasA PE=2 SV=2	Potri.015G081300	AT1G12940-nitrate transporter2.5 nitrate transporter2.5	AT1G12940	blue	1					2.96979	0	0.336724	1	2		7	FALSE	309.5	2	0	0	0.781134	FALSE	0	0	0.68931
Potra2n15c28409	Potra2n15c28409	Potra2n15c28409	sp|Q9FWQ5|HAC12_ARATH Histone acetyltransferase HAC12 OS=Arabidopsis thaliana OX=3702 GN=HAC12 PE=3 SV=2	Potri.015G087700	AT5G63160-BTB and TAZ domain protein 1 BTB and TAZ domain protein 1	AT5G63160	blue	1					3.52956	0	0.283321	0	1		6	FALSE	207	1	0	0	0.718937	FALSE	0	0	0
Potra2n15c28355	Potra2n15c28355	Potra2n15c28355	sp|Q97K30|APEA_CLOAB Probable M18 family aminopeptidase 1 OS=Clostridium acetobutylicum (strain ATCC 824 / DSM 792 / JCM 1419 / LMG 5710 / VKM B-1787) OX=272562 GN=apeA PE=1 SV=1	Potri.015G092700	AT5G60160-Zn-dependent exopeptidases superfamily protein Zn-dependent exopeptidases superfamily protein	AT5G60160	blue	1					3.52956	0	0.283321	0	1		6	FALSE	207	1	0	0	0.718937	FALSE	0	0	0
Potra2n15c28234	Potra2n15c28234	Potra2n15c28234	sp|Q8RWD5|SCD2_ARATH Coiled-coil domain-containing protein SCD2 OS=Arabidopsis thaliana OX=3702 GN=SCD2 PE=1 SV=1	Potri.015G104600	AT3G48860-coiled-coil protein coiled-coil protein	AT3G48860	blue	1					3.46851	0	0.288308	1	2		6	FALSE	147.5	2	0	0	0.725721	FALSE	0	0	0.62766
Potra2n15c28187	Potra2n15c28187	Potra2n15c28187	None available	Potri.015G108500	AT5G61820-stress up-regulated Nod 19 protein stress up-regulated Nod 19 protein	AT5G61820	blue	1					3.13046	0	0.319442	0	1		8	FALSE	544	1	0	0	0.763282	FALSE	0	0	0
Potra2n15c28179	Potra2n15c28179	Potra2n15c28179	sp|A9CPT4|TDRD1_ORYLA Tudor domain-containing protein 1 OS=Oryzias latipes OX=8090 GN=tdrd1 PE=2 SV=1	Potri.015G109300	AT5G61780-TUDOR-SN protein 2 TUDOR-SN protein 2	AT5G61780	blue	1					3.02763	7.835e-05	0.330291	0.666667	4		6	FALSE	128.25	4	0	0	0.774707	FALSE	0	11442	0.370665
Potra2n15c28178	Potra2n15c28178	Potra2n15c28178	sp|O94509|GATA_SCHPO Glutamyl-tRNA(Gln) amidotransferase subunit A, mitochondrial OS=Schizosaccharomyces pombe (strain 972 / ATCC 24843) OX=284812 GN=SPBC646.03 PE=3 SV=1	Potri.015G109400	AT5G07360-Amidase family protein Amidase family protein	AT5G07360	blue	1					2.96851	0	0.336869	1	2		8	FALSE	451	2	0	0	0.781277	FALSE	0	0	0.659357
Potra2n15c28174	Potra2n15c28174	Potra2n15c28174	sp|F4IGZ2|SMXL8_ARATH Protein SMAX1-LIKE 8 OS=Arabidopsis thaliana OX=3702 GN=SMXL8 PE=1 SV=1	Potri.015G110000	AT5G51070-Clp ATPase Clp ATPase	AT5G51070	blue	1					3.0964	0	0.322956	1	2		8	FALSE	340.5	2	0	0	0.767067	FALSE	0	0	0.571309
Potra2n15c28023	Potra2n15c28023	Potra2n15c28023	sp|Q29HF1|NEUFC_DROPS Neuferricin homolog OS=Drosophila pseudoobscura pseudoobscura OX=46245 GN=GA11364 PE=3 SV=1	Potri.015G139800	AT3G48890-membrane-associated progesterone binding protein 3 membrane-associated progesterone binding protein 3	AT3G48890	blue	1					3.5829	6.25e-06	0.279103	0	2		7	FALSE	43	2	0	0	0.713011	FALSE	0	302	0.545455
Potra2n15c27965	Potra2n15c27965	Potra2n15c27965	sp|Q57898|Y456_METJA Uncharacterized transporter MJ0456 OS=Methanocaldococcus jannaschii (strain ATCC 43067 / DSM 2661 / JAL-1 / JCM 10045 / NBRC 100440) OX=243232 GN=MJ0456 PE=3 SV=1	Potri.015G146900	AT1G02260-Divalent ion symporter Divalent ion symporter	AT1G02260	blue	1					2.80141	3.172e-05	0.356963	0.5	4		7	FALSE	229.25	4	0	0	0.799843	FALSE	0	7330	0.345921
Potra2n14c27941	Potra2n14c27941	Potra2n14c27941	sp|Q1LZI2|S35F3_MOUSE Putative thiamine transporter SLC35F3 OS=Mus musculus OX=10090 GN=Slc35f3 PE=2 SV=1	Potri.014G189500	AT3G07080-EamA-like transporter family EamA-like transporter family	AT3G07080	blue	1					3.81362	0	0.262218	0	1	1	6	FALSE	147	1	0	0	0.687375	FALSE	0	0	0
Potra2n14c27816	Potra2n14c27816	Potra2n14c27816	sp|Q9SRR1|FBL12_ARATH F-box/LRR-repeat protein 12 OS=Arabidopsis thaliana OX=3702 GN=FBL12 PE=2 SV=1	Potri.014G174101	AT4G08330-hypothetical protein hypothetical protein	AT4G08330	blue	1					4.08033	0	0.245078	0	1		8	FALSE	22	1	0	0	0.657741	FALSE	0	0	0
Potra2n14c27771	Potra2n14c27771	Potra2n14c27771	sp|Q58944|Y1549_METJA Uncharacterized protein MJ1549 OS=Methanocaldococcus jannaschii (strain ATCC 43067 / DSM 2661 / JAL-1 / JCM 10045 / NBRC 100440) OX=243232 GN=MJ1549 PE=4 SV=1	Potri.014G168700	AT5G48230-acetoacetyl-CoA thiolase 2 acetoacetyl-CoA thiolase 2	AT5G48230	blue	1					3.35797	0.00011714	0.297799	0.666667	3		6	FALSE	167.333	3	0	0	0.738003	FALSE	0	15962	0.464815
Potra2n14c27704	Potra2n14c27704	Potra2n14c27704	sp|P53100|YGT5_YEAST Putative 2-hydroxyacid dehydrogenase YGL185C OS=Saccharomyces cerevisiae (strain ATCC 204508 / S288c) OX=559292 GN=YGL185C PE=1 SV=1	Potri.014G161300	AT5G14780-formate dehydrogenase formate dehydrogenase	AT5G14780	blue	1					2.98201	4.819e-05	0.335345	0.666667	4		8	FALSE	236.5	4	0	0	0.779777	FALSE	0	6864	0.345255
Potra2n14c27682	Potra2n14c27682	Potra2n14c27682	sp|L0E2Q1|PHQC_PENFE 2-oxoglutarate-dependent dioxygenase phqC OS=Penicillium fellutanum OX=70095 GN=phqC PE=3 SV=1	Potri.014G159000	AT1G05010-ethylene-forming enzyme ethylene-forming enzyme	AT1G05010	blue	1					2.7545	0	0.363042	1	3		7	FALSE	387.667	3	0	0	0.805056	FALSE	0	0	0.522462
Potra2n14c27658	Potra2n14c27658	Potra2n14c27658	sp|Q9SZ67|WRK19_ARATH Probable WRKY transcription factor 19 OS=Arabidopsis thaliana OX=3702 GN=WRKY19 PE=3 SV=1	Potri.014G156400	AT3G21630-chitin elicitor receptor kinase 1 chitin elicitor receptor kinase 1	AT3G21630	blue	1				CERK1	3.07455	0	0.325251	1	2		8	FALSE	374	2	0	0	0.769494	FALSE	0	0	0.612111
Potra2n14c27610	Potra2n14c27610	Potra2n14c27610	sp|P46852|YHHW_ECOLI Quercetin 2,3-dioxygenase OS=Escherichia coli (strain K12) OX=83333 GN=yhhW PE=1 SV=1	Potri.014G150200	AT2G43120-RmlC-like cupins superfamily protein RmlC-like cupins superfamily protein	AT2G43120	blue	1					3.0964	0	0.322956	1	2		8	FALSE	340.5	2	0	0	0.767067	FALSE	0	0	0.571309
Potra2n14c27534	Potra2n14c27534	Potra2n14c27534	sp|P43635|CISY3_YEAST Citrate synthase 3, mitochondrial OS=Saccharomyces cerevisiae (strain ATCC 204508 / S288c) OX=559292 GN=CIT3 PE=1 SV=1	Potri.014G141900	AT3G58750-citrate synthase 2 citrate synthase 2	AT3G58750	blue	1	1				3.13046	0	0.319442	0	1		8	FALSE	544	1	0	0	0.763282	FALSE	0	0	0
Potra2n14c27516	Potra2n14c27516	Potra2n14c27516	sp|Q8RWF4|NIPA8_ARATH Probable magnesium transporter NIPA8 OS=Arabidopsis thaliana OX=3702 GN=At3g26670 PE=2 SV=1	Potri.014G139700	AT3G26670-magnesium transporter, putative (DUF803) magnesium transporter, putative (DUF803)	AT3G26670	blue	1					3.13046	0	0.319442	0	1		8	FALSE	544	1	0	0	0.763282	FALSE	0	0	0
Potra2n14c27490	Potra2n14c27490	Potra2n14c27490	sp|Q99J23|GHDC_MOUSE GH3 domain-containing protein OS=Mus musculus OX=10090 GN=Ghdc PE=2 SV=2	Potri.014G136800	AT5G13320-Auxin-responsive GH3 family protein Auxin-responsive GH3 family protein	AT5G13320	blue	1					2.61375	0.00064121	0.382592	0.7	5		6	FALSE	307.2	5	0	0	0.820694	FALSE	0	181290	0.356794
Potra2n14c27422	Potra2n14c27422	Potra2n14c27422	sp|P35202|THI80_YEAST Thiamine pyrophosphokinase OS=Saccharomyces cerevisiae (strain ATCC 204508 / S288c) OX=559292 GN=THI80 PE=1 SV=1	Potri.014G130900	AT1G02880-thiamin pyrophosphokinase1 thiamin pyrophosphokinase1	AT1G02880	blue	1					3.52956	0	0.283321	0	1		6	FALSE	207	1	0	0	0.718937	FALSE	0	0	0
Potra2n14c27407	Potra2n14c27407	Potra2n14c27407	sp|P28321|MGLL_YEAST Monoglyceride lipase OS=Saccharomyces cerevisiae (strain ATCC 204508 / S288c) OX=559292 GN=YJU3 PE=1 SV=2	Potri.014G129000	AT3G62860-alpha/beta-Hydrolases superfamily protein alpha/beta-Hydrolases superfamily protein	AT3G62860	blue	1					3.81362	0	0.262218	0	1	1	6	FALSE	147	1	0	0	0.687375	FALSE	0	0	0
Potra2n14c27315	Potra2n14c27315	Potra2n14c27315	None available	Potri.014G120300	AT2G16760-Calcium-dependent phosphotriesterase superfamily protein Calcium-dependent phosphotriesterase superfamily protein	AT2G16760	blue	1					4.26478	0	0.234479	0	1		8	FALSE	6	1	0	0	0.637247	FALSE	0	0	0
Potra2n14c27301	Potra2n14c27301	Potra2n14c27301	None available	Potri.014G118600	AT3G62370-heme binding protein heme binding protein	AT3G62370	blue	1					2.80656	0.00048817	0.356309	0	2		6	FALSE	375.5	2	0	0	0.799272	FALSE	0	120784	0.543541
Potra2n14c27256	Potra2n14c27256	Potra2n14c27256	sp|Q9SIJ5|RADL2_ARATH Protein RADIALIS-like 2 OS=Arabidopsis thaliana OX=3702 GN=RL2 PE=2 SV=1	Potri.014G113900	AT1G75250-RAD-like 6 RAD-like 6	AT1G75250	blue	1					3.13046	0	0.319442	0	1		8	FALSE	544	1	0	0	0.763282	FALSE	0	0	0
Potra2n14c27252	Potra2n14c27252	Potra2n14c27252	sp|Q45978|UUP_CAUVC ATP-binding protein Uup OS=Caulobacter vibrioides (strain ATCC 19089 / CB15) OX=190650 GN=uup PE=3 SV=2	Potri.014G113100	AT1G02520-P-glycoprotein 11 P-glycoprotein 11	AT1G02520	blue	1					3.07455	0	0.325251	1	2		8	FALSE	374	2	0	0	0.769494	FALSE	0	0	0.612111
Potra2n14c27095	Potra2n14c27095	Potra2n14c27095	sp|Q8N2G8|GHDC_HUMAN GH3 domain-containing protein OS=Homo sapiens OX=9606 GN=GHDC PE=1 SV=2	Potri.014G095500	AT2G46370-Auxin-responsive GH3 family protein Auxin-responsive GH3 family protein	AT2G46370	blue	1				JAR1	3.13046	0	0.319442	0	1		8	FALSE	544	1	0	0	0.763282	FALSE	0	0	0
Potra2n14c27056	Potra2n14c27056	Potra2n14c27056	sp|Q8VYU6|GOGC4_ARATH Golgin candidate 4 OS=Arabidopsis thaliana OX=3702 GN=GC4 PE=2 SV=1	Potri.014G091300	AT3G61570-GRIP-related ARF-binding domain-containing protein 1 GRIP-related ARF-binding domain-containing protein 1	AT3G61570	blue	1					3.32905	2.319e-05	0.300386	0.666667	3		6	FALSE	113	3	0	0	0.741217	FALSE	0	1806	0.434615
Potra2n14c27020	Potra2n14c27020	Potra2n14c27020	None available	Potri.014G087600	AT5G41390-PLAC8 family protein PLAC8 family protein	AT5G41390	blue	1					2.57198	0.0004342	0.388806	0.621212	12		7	FALSE	223.167	12	0	0	0.825336	FALSE	0	90164	0.227721
Potra2n14c27016	Potra2n14c27016	Potra2n14c27016	None available	Potri.014G087300	AT2G46060-transmembrane protein-like protein transmembrane protein-like protein	AT2G46060	blue	1					3.13046	0	0.319442	0	1		8	FALSE	544	1	0	0	0.763282	FALSE	0	0	0
Potra2n14c26983	Potra2n14c26983	Potra2n14c26983	sp|Q8TF77|KAPR_MUCCL cAMP-dependent protein kinase regulatory subunit OS=Mucor circinelloides f. lusitanicus OX=29924 GN=pkar PE=3 SV=1	Potri.014G083300	AT1G01710-acyl-CoA thioesterase II acyl-CoA thioesterase II	AT1G01710	blue	1					3.13046	0	0.319442	0	1		8	FALSE	544	1	0	0	0.763282	FALSE	0	0	0
Potra2n14c26958	Potra2n14c26958	Potra2n14c26958	sp|O43976|PMM_BABBO Phosphomannomutase OS=Babesia bovis OX=5865 GN=PMM PE=2 SV=1	Potri.014G080300	AT2G45790-phosphomannomutase phosphomannomutase	AT2G45790	blue	1					2.72172	0.00033659	0.367414	0.52381	7		6	FALSE	149.143	7	0	0	0.808698	FALSE	0	86544	0.229804
Potra2n14c26851	Potra2n14c26851	Potra2n14c26851	sp|Q5B0V6|AKR1_EMENI Palmitoyltransferase akr1 OS=Emericella nidulans (strain FGSC A4 / ATCC 38163 / CBS 112.46 / NRRL 194 / M139) OX=227321 GN=akr1 PE=3 SV=2	Potri.014G069200	AT3G60800-DHHC-type zinc finger family protein DHHC-type zinc finger family protein	AT3G60800	blue	1					3.25578	0	0.307146	0	1		7	FALSE	172	1	0	0	0.749357	FALSE	0	0	0
Potra2n14c26810	Potra2n14c26810	Potra2n14c26810	None available	Potri.014G061850			blue	1					3.13303	0	0.319179	1	2		8	FALSE	281	2	0	0	0.762996	FALSE	0	0	0.616228
Potra2n14c26789	Potra2n14c26789	Potra2n14c26789	sp|Q54YR4|SC61B_DICDI Protein transport protein Sec61 subunit beta OS=Dictyostelium discoideum OX=44689 GN=sec61b PE=3 SV=1	Potri.014G059000	AT3G60540-Preprotein translocase Sec, Sec61-beta subunit protein Preprotein translocase Sec, Sec61-beta subunit protein	AT3G60540	blue	1					3.09383	0	0.323224	1	2		6	FALSE	160	2	0	0	0.767352	FALSE	0	0	0.627451
Potra2n14c26754	Potra2n14c26754	Potra2n14c26754	sp|Q9M2I0|MCC25_ARATH MATH domain and coiled-coil domain-containing protein At3g58360 OS=Arabidopsis thaliana OX=3702 GN=At3g58360 PE=4 SV=1	Potri.014G055400	AT3G17380-TRAF-like family protein TRAF-like family protein	AT3G17380	blue	1			1		2.82712	0.00029905	0.353717	0.258462	26		7	FALSE	57.1538	26	0	0	0.796987	FALSE	0	35818	0.112066
Potra2n10c21081	Potra2n10c21081	Potra2n10c21081	sp|Q9SR24|P2C36_ARATH Probable protein phosphatase 2C 36 OS=Arabidopsis thaliana OX=3702 GN=PLL3 PE=3 SV=1	Potri.010G151500	AT1G48040-Protein phosphatase 2C family protein Protein phosphatase 2C family protein	AT1G48040	blue	1					3.68573	0	0.271316	0	1		8	FALSE	137	1	0	0	0.701585	FALSE	0	0	0
Potra2n14c26671	Potra2n14c26671	Potra2n14c26671	sp|Q9D0T2|DUS12_MOUSE Dual specificity protein phosphatase 12 OS=Mus musculus OX=10090 GN=Dusp12 PE=2 SV=1	Potri.014G045500	AT2G35680-Phosphotyrosine protein phosphatases superfamily protein Phosphotyrosine protein phosphatases superfamily protein	AT2G35680	blue	1					2.37789	0.00520463	0.420541	0.340659	14		6	FALSE	193.143	14	0	0	0.846901	FALSE	0	538316	0.173158
Potra2n14c26670	Potra2n14c26670	Potra2n14c26670	None available	Potri.014G045300	AT3G60380-cotton fiber protein cotton fiber protein	AT3G60380	blue	1					3.13046	0	0.319442	0	1		8	FALSE	544	1	0	0	0.763282	FALSE	0	0	0
Potra2n14c26669	Potra2n14c26669	Potra2n14c26669	sp|B3H6Y2|ARC5B_ARATH Actin-related protein 2/3 complex subunit 5B OS=Arabidopsis thaliana OX=3702 GN=ARPC5B PE=3 SV=1	Potri.014G045200	AT4G01710-ARP2/3 complex 16 kDa subunit (p16-Arc) ARP2/3 complex 16 kDa subunit (p16-Arc)	AT4G01710	blue	1					3.3991	2.527e-05	0.294195	0.666667	3		6	FALSE	129.333	3	0	0	0.733433	FALSE	0	1042	0.428256
Potra2n14c26636	Potra2n14c26636	Potra2n14c26636	sp|Q9C932|NAC19_ARATH NAC domain-containing protein 19 OS=Arabidopsis thaliana OX=3702 GN=NAC019 PE=1 SV=1	Potri.014G041300	AT1G65910-NAC domain containing protein 28 NAC domain containing protein 28	AT1G65910	blue	1					2.80656	0.00048817	0.356309	0	2		6	FALSE	375.5	2	0	0	0.799272	FALSE	0	120784	0.543541
Potra2n14c26634	Potra2n14c26634	Potra2n14c26634	sp|Q21121|MCU_CAEEL Calcium uniporter protein, mitochondrial OS=Caenorhabditis elegans OX=6239 GN=mcu-1 PE=1 SV=2	Potri.014G041000	AT5G42610-calcium uniporter (DUF607) calcium uniporter (DUF607)	AT5G42610	blue	1					2.74936	0.00037654	0.363721	0.75	9		7	FALSE	236.444	9	0	0	0.805627	FALSE	0	79746	0.257565
Potra2n14c26584	Potra2n14c26584	Potra2n14c26584	None available	Potri.014G034900	AT2G26530-AR781, pheromone receptor-like protein (DUF1645) AR781, pheromone receptor-like protein (DUF1645)	AT2G26530	blue	1					3.20758	0	0.311761	0	1		8	FALSE	358	1	0	0	0.754713	FALSE	0	0	0
Potra2n14c26578	Potra2n14c26578	Potra2n14c26578	sp|P06237|NOH4_RHIML Nodulation protein H OS=Rhizobium meliloti OX=382 GN=nodH PE=4 SV=1	Potri.014G034300	AT2G15730-P-loop containing nucleoside triphosphate hydrolases superfamily protein P-loop containing nucleoside triphosphate hydrolases superfamily protein	AT2G15730	blue	1					2.70244	5.099e-05	0.370036	0.666667	4		7	FALSE	290.75	4	0	0	0.81084	FALSE	0	19820	0.368504
Potra2n14c26508	Potra2n14c26508	Potra2n14c26508	sp|I3PLR4|AT1_PAPSO (13S,14R)-1,13-dihydroxy-N-methylcanadine 13-O-acetyltransferase AT1 OS=Papaver somniferum OX=3469 GN=AT1 PE=1 SV=1	Potri.014G025500	AT5G42830-HXXXD-type acyl-transferase family protein HXXXD-type acyl-transferase family protein	AT5G42830	blue	1					3.13046	0	0.319442	0	1		8	FALSE	544	1	0	0	0.763282	FALSE	0	0	0
Potra2n14c26502	Potra2n14c26502	Potra2n14c26502	sp|A6S3E0|SSH4_BOTFB Protein ssh4 OS=Botryotinia fuckeliana (strain B05.10) OX=332648 GN=ssh4 PE=3 SV=1	Potri.014G025000	AT4G06536-SPla/RYanodine receptor (SPRY) domain-containing protein SPla/RYanodine receptor (SPRY) domain-containing protein	AT4G06536	blue	1					2.60411	0.00067067	0.384008	0.666667	6		6	FALSE	273.333	6	0	0	0.821765	FALSE	0	189520	0.315263
Potra2n14c26501	Potra2n14c26501	Potra2n14c26501	sp|Q9XVK5|UBC12_CAEEL NEDD8-conjugating enzyme ubc-12 OS=Caenorhabditis elegans OX=6239 GN=ubc-12 PE=2 SV=1	Potri.014G024801	AT3G57870-sumo conjugation enzyme 1 sumo conjugation enzyme 1	AT3G57870	blue	1					2.79049	0.0002414	0.35836	0.466667	6		6	FALSE	182.5	6	0	0	0.801057	FALSE	0	67308	0.295307
Potra2n14c26484	Potra2n14c26484	Potra2n14c26484	sp|P22035|BAS1_YEAST Myb-like DNA-binding protein BAS1 OS=Saccharomyces cerevisiae (strain ATCC 204508 / S288c) OX=559292 GN=BAS1 PE=1 SV=1	Potri.014G022500	AT4G37260-myb domain protein 73 myb domain protein 73	AT4G37260	blue	1					2.89846	0.00023437	0.345011	0	3		6	FALSE	180	3	0	0	0.78906	FALSE	0	50276	0.399554
Potra2n14c26483	Potra2n14c26483	Potra2n14c26483	sp|P0C860|MS3L2_HUMAN Putative male-specific lethal-3 protein-like 2 OS=Homo sapiens OX=9606 GN=MSL3P1 PE=5 SV=1	Potri.014G022400	AT1G02740-MRG family protein MRG family protein	AT1G02740	blue	1					4.21401	0	0.237304	0	1		8	FALSE	3	1	0	0	0.642888	FALSE	0	0	0
Potra2n14c26463	Potra2n14c26463	Potra2n14c26463	sp|Q6Q878|SIRS_LEPMC Short chain dehydrogenase sirS OS=Leptosphaeria maculans OX=5022 GN=sirS PE=3 SV=1	Potri.014G019600	AT4G24220-NAD(P)-binding Rossmann-fold superfamily protein NAD(P)-binding Rossmann-fold superfamily protein	AT4G24220	blue	1					3.06877	0.00083826	0.325864	0.166667	4		6	FALSE	107.5	4	0	0	0.770137	FALSE	0	51038	0.281579
Potra2n14c26461	Potra2n14c26461	Potra2n14c26461	sp|Q6Q878|SIRS_LEPMC Short chain dehydrogenase sirS OS=Leptosphaeria maculans OX=5022 GN=sirS PE=3 SV=1	Potri.014G019300	AT4G24220-NAD(P)-binding Rossmann-fold superfamily protein NAD(P)-binding Rossmann-fold superfamily protein	AT4G24220	blue	1					2.97943	1.313e-05	0.335634	0.666667	3		6	FALSE	167	3	0	0	0.780063	FALSE	0	872	0.408313
Potra2n14c26455	Potra2n14c26455	Potra2n14c26455	sp|O64818|Y2309_ARATH Uncharacterized protein At2g23090 OS=Arabidopsis thaliana OX=3702 GN=At2g23090 PE=1 SV=1	Potri.002G120100	AT2G23090-Uncharacterized protein family SERF Uncharacterized protein family SERF	AT2G23090	blue	1			1		2.73586	0.0183817	0.365516	0.0667634	53		6	FALSE	26.5472	53	0	0	0.807127	FALSE	0	898976	0.045592
Potra2n14c26444	Potra2n14c26444	Potra2n14c26444	sp|Q0W496|HPRT_METAR Hypoxanthine/guanine phosphoribosyltransferase OS=Methanocella arvoryzae (strain DSM 22066 / NBRC 105507 / MRE50) OX=351160 GN=hpt PE=3 SV=1	Potri.014G017200	AT1G27450-adenine phosphoribosyl transferase 1 adenine phosphoribosyl transferase 1	AT1G27450	blue	1					3.81362	0	0.262218	0	1	1	6	FALSE	147	1	0	0	0.687375	FALSE	0	0	0
Potra2n14c26399	Potra2n14c26399	Potra2n14c26399	None available	Potri.014G013000			blue	1					2.56491	0.00055461	0.389877	0.589744	13		7	FALSE	219.077	13	0	0	0.826121	FALSE	0	108418	0.22129
Potra2n1499s37110	Potra2n1499s37110	Potra2n1499s37110	sp|Q5J4W4|MPK2_ORYSJ Mitogen-activated protein kinase 2 OS=Oryza sativa subsp. japonica OX=39947 GN=MPK2 PE=2 SV=1	Potri.004G026100	AT4G23180-cysteine-rich RLK (RECEPTOR-like protein kinase) 10 cysteine-rich RLK (RECEPTOR-like protein kinase) 10	AT4G23180	blue	1				CRK10	2.75964	0.00016687	0.362366	0.703297	14		7	FALSE	205.143	14	0	0	0.804484	FALSE	0	66602	0.229723
Potra2n13c26268	Potra2n13c26268	Potra2n13c26268	sp|P47293|METK_MYCGE S-adenosylmethionine synthase OS=Mycoplasma genitalium (strain ATCC 33530 / G-37 / NCTC 10195) OX=243273 GN=metK PE=3 SV=1	Potri.013G004100	AT3G17390-S-adenosylmethionine synthetase family protein S-adenosylmethionine synthetase family protein	AT3G17390	blue	1					3.13046	0	0.319442	0	1		8	FALSE	544	1	0	0	0.763282	FALSE	0	0	0
Potra2n13c26258	Potra2n13c26258	Potra2n13c26258	None available	Potri.013G005300			blue	1					2.93059	0.00015126	0.341228	0.333333	3		7	FALSE	318.333	3	0	0	0.78549	FALSE	0	16564	0.448519
Potra2n13c26175	Potra2n13c26175	Potra2n13c26175	sp|Q54JW5|SWET1_DICDI Sugar transporter SWEET1 OS=Dictyostelium discoideum OX=44689 GN=slc50a1 PE=2 SV=1	Potri.013G014400	AT4G15920-Nodulin MtN3 family protein Nodulin MtN3 family protein	AT4G15920	blue	1					3.35797	0.00011714	0.297799	0.666667	3		6	FALSE	167.333	3	0	0	0.738003	FALSE	0	15962	0.464815
Potra2n13c26172	Potra2n13c26172	Potra2n13c26172	sp|Q9LEV0|PPP7I_ARATH Serine/threonine-protein phosphatase 7 inactive homolog OS=Arabidopsis thaliana OX=3702 GN=At5g10900 PE=3 SV=1	Potri.013G014700	AT3G05580-Calcineurin-like metallo-phosphoesterase superfamily protein Calcineurin-like metallo-phosphoesterase superfamily protein	AT3G05580	blue	1					3.03856	6.545e-05	0.329103	0.666667	3		6	FALSE	155.667	3	0	0	0.773493	FALSE	0	10332	0.461919
Potra2n13c26093	Potra2n13c26093	Potra2n13c26093	sp|Q9UTD3|YIP5_SCHPO Protein YIP5 OS=Schizosaccharomyces pombe (strain 972 / ATCC 24843) OX=284812 GN=yip5 PE=3 SV=1	Potri.013G023400	AT5G27490-Integral membrane Yip1 family protein Integral membrane Yip1 family protein	AT5G27490	blue	1					3.13046	0	0.319442	0	1		8	FALSE	544	1	0	0	0.763282	FALSE	0	0	0
Potra2n13c26089	Potra2n13c26089	Potra2n13c26089	sp|Q50559|MVK_METTH Mevalonate kinase OS=Methanothermobacter thermautotrophicus (strain ATCC 29096 / DSM 1053 / JCM 10044 / NBRC 100330 / Delta H) OX=187420 GN=mvk PE=3 SV=1	Potri.013G024000	AT5G27450-mevalonate kinase mevalonate kinase	AT5G27450	blue	1					3.52956	0	0.283321	0	1		6	FALSE	207	1	0	0	0.718937	FALSE	0	0	0
Potra2n13c26038	Potra2n13c26038	Potra2n13c26038	sp|Q68J42|LIPS_PIG Hormone-sensitive lipase OS=Sus scrofa OX=9823 GN=LIPE PE=2 SV=1	Potri.013G028700	AT5G27320-alpha/beta-Hydrolases superfamily protein alpha/beta-Hydrolases superfamily protein	AT5G27320	blue	1					3.52956	0	0.283321	0	1		6	FALSE	207	1	0	0	0.718937	FALSE	0	0	0
Potra2n13c25994	Potra2n13c25994	Potra2n13c25994	sp|Q54EM1|Y1664_DICDI Probable serine/threonine-protein kinase DDB_G0291664 OS=Dictyostelium discoideum OX=44689 GN=DDB_G0291664 PE=3 SV=1	Potri.013G034800	AT1G08720-Protein kinase superfamily protein Protein kinase superfamily protein	AT1G08720	blue	1				EDR1	2.61504	0.00010313	0.382404	0.714286	8		7	FALSE	247.5	8	0	0	0.820551	FALSE	0	34380	0.276228
Potra2n10c22045	Potra2n10c22045	Potra2n10c22045	sp|P10335|LIP2_STAAU Lipase 2 OS=Staphylococcus aureus OX=1280 GN=lip2 PE=1 SV=1	Potri.010G044400	AT1G10740-alpha/beta-Hydrolases superfamily protein alpha/beta-Hydrolases superfamily protein	AT1G10740	blue	1					3.03728	1.751e-05	0.329242	0.8	6		8	FALSE	179.833	6	0	0	0.773636	FALSE	0	2794	0.34124
Potra2n10c22015	Potra2n10c22015	Potra2n10c22015	None available	Potri.010G047200	AT1G67850-lysine ketoglutarate reductase trans-splicing protein (DUF707) lysine ketoglutarate reductase trans-splicing protein (DUF707)	AT1G67850	blue	1					3.13046	0	0.319442	0	1		8	FALSE	544	1	0	0	0.763282	FALSE	0	0	0
Potra2n10c21569	Potra2n10c21569	Potra2n10c21569	sp|B8NI27|IMQJ_ASPFN Peptide transporter imqJ OS=Aspergillus flavus (strain ATCC 200026 / FGSC A1120 / NRRL 3357 / JCM 12722 / SRRC 167) OX=332952 GN=imqJ PE=2 SV=1	Potri.010G100200	AT2G02040-peptide transporter 2 peptide transporter 2	AT2G02040	blue	1					3.13046	0	0.319442	0	1		8	FALSE	544	1	0	0	0.763282	FALSE	0	0	0
Potra2n10c21324	Potra2n10c21324	Potra2n10c21324	None available	Potri.010G125900			blue	1					3.04306	4.281e-05	0.328617	0.666667	3		8	FALSE	295	3	0	0	0.772993	FALSE	0	6558	0.447648
Potra2n13c25946	Potra2n13c25946	Potra2n13c25946	sp|P80026|PRVM_CHICK Parvalbumin, muscle OS=Gallus gallus OX=9031 PE=1 SV=1	Potri.013G040300	AT3G22930-calmodulin-like 11 calmodulin-like 11	AT3G22930	blue	1		1	1	CML11	2.20823	0.0961444	0.452852	0.0402641	358		7	FALSE	22.5754	358	0	0	0.865753	FALSE	0	7138752	0.0208117
Potra2n13c25943	Potra2n13c25943	Potra2n13c25943	None available	Potri.013G040500	AT5G28830-calcium-binding EF hand family protein calcium-binding EF hand family protein	AT5G28830	blue	1					2.52057	0.00107859	0.396736	0.603333	25		7	FALSE	179.8	25	0	0	0.831048	FALSE	0	199294	0.178196
Potra2n13c25932	Potra2n13c25932	Potra2n13c25932	sp|Q9AVB0|LECB_PHYAM Lectin-B OS=Phytolacca americana OX=3527 PE=1 SV=1	Potri.013G041600	AT3G04720-pathogenesis-related 4 pathogenesis-related 4	AT3G04720	blue	1					3.39974	0.00011714	0.29414	0	2		6	FALSE	177	2	0	0	0.733362	FALSE	0	15962	0.564103
Potra2n13c25827	Potra2n13c25827	Potra2n13c25827	None available	Potri.013G052700	AT1G08530-chitinase-like protein chitinase-like protein	AT1G08530	blue	1					3.41195	0	0.293087	1	2		6	FALSE	177.5	2	0	0	0.732005	FALSE	0	0	0.620629
[truncated: 870 more rows]

## Sheet: Network_FigS17_Edge_table
name	interaction	shared interaction	shared name	Corr.r-value	Corr.p-value	EdgeBetweenness	selected	BEND_MAP_ID
[truncated: 7,166 more rows]
