# Supplementary material for: Salicylic acid metabolism and signalling coordinate senescence initiation in aspen in nature
Source: Nat Commun. 2023 Jul 18;14:4288. doi: 10.1038/s41467-023-39564-5 (PMC10354028; doi:10.1038/s41467-023-39564-5)
Supplement: Supplementary file 6 — Source Data [file 41467_2023_39564_MOESM6_ESM.zip › Source_Data/Source_data_4.xlsx]

## Sheet: Source_data_4
Sample_ID	Benzoic acid, 2,3-dihydroxy-	Adenine	Adenosine	Alanine, 3-cyano-	Alanine	2-HG	alpha-KG	alpha-Tocopherol	AMP	Arabinose	Arabitol	Ascorbic acid	Asparagine	Aspartic acid	Benzoic acid	beta-Alanine	Butanoic acid, 2,4-dihydroxy-	Caffeic acid	Catechin	Catechol	cis-Aconitic acid	Citramalic acid	Citric acid	Coumaric acid	Cytosine	DHA dimer	Dihydrouracil	Diketogulonic acid	Epigallocatechin	Erythritol	Erythronic acid	Erythrose	Flavonoid_1	Sorbose	Fructose	Fructose-6-P	Fucose	Fumaric acid	GABA	Galactinol	Galactitol	Galactose	Gallic acid	Gluconic acid	Glucopyranose, D-	Glucose	Glucose-6-P	Glucuronic acid	Glutamic acid
L1_218_16_21_18	6.52825	1.71784	1.43697	21.1421	2.75917	0.829677	2.00308	1.46179	0.521441	4.3202	155.951	2.25444	5.00083	16.7733	0.743486	0.361096	1.37511	3.20836	160.43	0.63762	0.798186	0.719125	77.5573	2.43555	0.373256	173.41	32.4663	7.87082	1.5775	3.7369	5.58914	1.65731	16.948	68.92	85.2646	1.51658	5.52789	2.92116	1.07366	116.521	14.2802	2.44621	0.39225	2.29922	2.9993	87.7545	1.27986	0.349772	22.47
E96_218_3_13_22
L1_218_1_14_23	4.89636	1.97668	1.25553	21.5548	2.53423	0.814246	0.55023	1.33826	0.5504	4.56425	168.329	2.50549	3.79211	16.5833	0.663607	0.305308	1.27799	2.76377	155.165	2.58064	0.602221	1.30591	126.681	2.88513	0.345179	173.13	34.709	6.56418	2.94875	2.50968	8.75426	1.60061	9.33698	48.9297	92.8805	0.929066	5.89455	2.38571	1.18507	90.4643	14.4233	2.80535	0.473898	2.7298	3.51837	85.8043	1.10394	0.486807	17.6262
L33_218_4_29_28	6.66514	1.3942	0.967818	33.1367	2.4355	1.87444	3.98795	0.936587	0.199432	5.37635	214	1.71997	6.03752	15.7937	1.21593	0.388052	2.98257	4.95968	22.7151	8.79295	0.586811	1.43769	95.2904	2.03954	0.408205	149.553	50.3027	6.94505	0.284012	3.65067	15.3511	0.995921	12.9484	43.0242	110.304	1.19921	3.80296	3.37494	0.934361	115.284	8.35377	5.08162	0.344815	2.37651	3.35603	129.457	1.18642	0.322474	19.3746
I48_218_9_22_29	4.41016	2.40936	2.46752	11.4949	2.01363	0.819631	0.95738	1.89161	0.325449	5.75428	275.359	2.55682	3.19916	22.5316	0.72417	0.181217	1.37185	2.88707	84.4604	4.91762	0.649503	0.318258	46.8898	3.60185	0.324482	201.533	18.5072	7.08009	8.87373	3.54293	7.6056	1.63563	41.2603	89.5133	121.786	1.07545	4.73339	2.33008	1.34137	118.82	10.07	3.1216	0.488727	2.91923	2.95192	119.41	1.31846	0.394887	29.1495
E96_218_1_2_37	10.1697	1.67944	0.948954	26.2356	2.59431	1.01692	2.61339	1.2444	0.289275	3.72561	177.308	1.80839	6.10734	17.1914	1.03782	0.402784	2.33626	2.62972	89.0285	5.14788	0.716689	0.323885	71.8762	2.75254	0.30704	135.603	39.3499	5.43373	0.0707566	5.39422	8.10335	1.12239	22.0546	60.8676	64.2261	1.23224	4.22576	3.03422	1.16194	86.8079	6.01189	1.85652	0.160515	4.5181	4.01292	69.0374	1.06471	0.300653	18.8414
I48_218_16_7_39	5.01775	2.4801	2.31184	17.0365	2.38773	0.522583	0.220321	2.0909	0.233374	5.41902	286.357	2.73526	3.37435	20.4657	0.678202	0.24684	1.42763	2.28114	93.1887	1.91919	0.825877	0.333643	68.8445	4.89775	0.246317	199.407	27.4165	6.67689	11.2801	3.96913	5.99641	2.28936	44.4262	58.0795	126.144	1.72001	4.4137	2.02249	1.01329	94.6358	8.66511	3.51633	0.59078	2.13666	2.73564	128.426	1.76837	0.414658	30.7771
L33_218_18_11_40	6.27937	1.80958	1.41163	22.667	2.30622	1.08306	1.95896	1.25146	0.157791	3.99729	226.506	2.03085	4.82602	19.6705	1.02346	0.306955	2.26742	4.35118	74.8493	6.95431	0.75492	0.999637	115.9	2.91621	0.199836	171.447	36.6256	6.78514	0.243441	4.03192	9.24415	1.59917	20.1027	32.9477	57.5275	1.34348	3.11107	2.52289	1.19721	100.491	9.85747	2.81312	0.207443	1.61041	4.29352	65.7019	1.36088	0.467408	24.4866
E81_218_4_5_41	7.48299	2.51214	1.36479	26.1523	2.55318	0.950343	0.875271	1.4791	0.184477	2.81929	212.145	2.37987	4.46765	27.7451	0.743029	0.410323	1.08251	3.09668	63.4811	0.686972	1.04231	2.16885	124.639	4.65352	0.44208	234.446	43.5178	7.78395	0.300463	3.78439	6.13396	2.70211	18.6806	30.905	43.5841	1.46216	3.15846	3.18513	1.20988	104.123	10.2646	1.01643	0.364749	1.62596	4.21569	50.3512	1.18844	0.419672	36.9569
E81_218_7_8_42	6.28335	1.59893	1.27757	25.4016	2.69142	1.01724	1.38223	1.03265	0.319348	3.03704	170.139	2.0791	5.04172	18.8384	0.852637	0.415175	1.5107	4.08099	56.0856	1.51384	0.726441	1.7417	87.9738	2.96703	0.269036	113.873	39.0372	6.73624	0.406429	7.15379	6.37054	1.45679	18.9966	37.4423	49.6306	1.97256	3.64396	3.22061	1.27562	108.346	10.0623	1.58956	0.40095	3.04695	2.88535	51.1651	1.9744	0.456805	21.2621
L1_218_3_28_46	7.66696	2.70263	1.22201	22.4761	2.2908	0.8531	1.35979	1.53601	0.364462	4.75126	165.427	2.88362	3.54407	20.2436	0.879859	0.374791	1.01486	4.0037	193.476	0.969043	0.727818	0.73494	63.4863	2.93619	0.326995	242.975	38.0368	8.13716	6.8813	2.85131	7.80241	1.75713	22.09	72.9921	108.035	1.10304	5.98119	2.57005	1.03256	153.416	16.1364	3.27943	0.809888	2.80558	2.48077	97.4878	1.02624	0.570389	20.1844
E81_218_3_17_47	10.4113	3.47062	2.47506	20.2875	3.35677	1.17643	1.53382	2.05643	0.390942	4.20561	332.884	4.07974	5.95451	26.8	0.560054	0.332376	1.70862	3.0315	157.045	1.11152	1.04378	2.06683	76.8275	4.969	0.331824	307.968	41.2338	8.55945	0.058524	3.3437	9.90711	3.87474	60.5028	35.3106	99.8906	1.0286	5.55362	2.7148	1.44292	94.2336	13.2897	1.30861	0.231704	2.63007	3.22623	105.47	1.10472	0.730447	32.2843
L33_218_3_16_48	10.3866	2.14889	1.4196	40.0758	2.76461	1.06407	2.94193	1.68381	0.178309	5.44193	221.134	2.45032	5.35102	19.5689	1.83863	0.729953	2.33653	4.77856	60.2584	10.1119	0.933928	1.44142	96.2542	3.21645	0.401281	213.408	67.1557	8.38559	0.165817	3.53409	10.3763	2.00403	20.732	35.5539	72.2431	0.995245	3.44235	3.01071	1.12031	94.925	10.0067	4.20314	0.318258	1.47221	3.97196	78.6957	0.896023	0.331179	26.2807
I48_218_11_14_49	4.02467	2.11456	2.08599	23.5181	2.90636	0.81407	1.36373	1.75802	0.249147	5.27813	226.815	2.8223	2.40285	22.2586	0.794591	0.485146	1.22278	2.47072	86.7432	2.93084	0.77971	0.418158	78.2017	3.12285	0.482003	166.393	39.057	7.69287	6.08459	3.13321	6.11839	1.60922	20.1197	25.6917	95.6955	1.18926	3.7494	1.94796	1.03744	54.8868	7.76191	3.27749	0.512472	2.285	2.44085	93.4919	1.02884	0.705048	26.2912
E96_218_16_2_52	6.87357	1.07766	0.835437	22.4927	3.17825	0.898763	2.87018	0.91828	0.222278	3.41864	139.073	1.75811	4.5941	15.1774	0.898398	0.365989	2.41555	2.17276	60.0326	4.7508	0.623142	0.317361	65.3407	2.17777	0.236331	109.259	33.9972	5.49179	0.0888985	4.3435	6.69566	0.696984	12.09	39.0595	67.0552	0.966521	3.95677	2.32859	1.1763	66.2677	5.29033	1.96122	0.155414	2.97596	2.29514	72.3822	0.993467	0.276066	16.6777
L1_225_16_21_75	5.34031	2.25984	1.45021	18.6152	1.66296	0.474992	1.93428	1.51619	0.452872	3.1463	108.064	2.54896	3.6753	16.5149	0.722686	0.256137	0.936451	2.00751	164.457	2.3042	0.86324	0.639139	56.4879	2.33804	0.123406	204.572	39.8814	5.76869	2.97628	3.08591	4.1105	1.22292	21.3303	23.4248	50.6965	1.50556	4.96202	1.88316	1.4367	87.4002	21.4091	1.04179	0.489225	1.58239	3.29068	57.4263	1.50753	0.460631	27.2876
E81_225_7_8_76	10.2145	2.00521	1.9998	16.0786	1.99285	0.688365	0.887153	1.73138	0.323565	4.08476	223.1	3.08513	5.64485	17.2124	0.747732	0.186207	1.28292	2.80182	108.672	0.628703	0.952718	1.74665	64.8182	4.38168	0.202778	186.51	26.9387	8.91219	0.106579	3.45276	4.98052	2.66588	40.4127	49.2407	105.907	1.38438	4.57549	2.94137	1.12725	139.66	14.1449	1.07175	0.225203	1.48529	5.76181	116.833	1.36564	0.469796	28.9193
E96_225_1_2_77	8.83764	2.38132	1.269	14.4529	1.52183	0.690452	1.73235	1.29237	0.346295	3.80607	156.144	2.40569	2.16899	15.2389	0.664947	0.157855	2.29255	1.58768	113.292	2.37816	0.584604	0.341408	84.4748	2.36429	0.256623	224.283	26.2241	6.18869	0.153808	4.60584	5.30892	1.25468	22.738	42.1997	69.8476	1.34171	4.59553	2.15272	1.03513	79.1395	8.47697	1.29739	0.179678	3.39306	3.5693	80.6165	1.17271	0.431002	23.5835
E96_225_3_13_79	3.77978	1.53891	1.19027	19.1421	1.48166	0.996211	1.30272	1.10475	0.216401	3.52943	147.915	1.59848	4.84071	12.6901	0.71873	0.360656	2.28465	1.455	58.4501	2.02457	0.521664	0.382559	133.158	2.96484	0.272349	136.718	44.9597	4.38791	0.0510645	4.78733	6.35184	1.26678	7.4753	12.8243	106.009	1.18483	4.31579	2.029	1.26068	55.0947	5.29362	1.71175	0.113726	2.14559	2.92771	99.3844	1.2006	0.424526	21.703
L1_225_3_28_80	8.61598	2.2863	1.62449	18.8122	2.07721	0.581267	1.38768	2.11718	0.367659	4.00543	203.509	2.867	3.81893	19.8874	0.8459	0.295625	0.686094	3.17853	244.201	0.639797	0.881889	0.608222	56.6528	2.8407	0.243342	223.714	30.4167	7.74666	8.00302	3.47622	5.69973	1.78433	32.9522	69.2283	96.1932	1.35874	5.07383	2.45225	1.22648	165.91	21.2415	2.07056	0.751072	1.79513	3.11359	91.7298	1.64203	0.463701	25.283
L33_225_4_29_82	4.89807	1.92456	1.59157	19.854	2.45401	1.04362	2.82914	1.97137	0.28676	3.62782	266.387	2.56779	4.31849	19.8255	0.737085	0.319699	2.55628	4.09553	58.2022	9.03799	0.861699	1.34915	105.492	3.12583	0.247641	198.186	42.3161	6.11386	0.167994	3.92053	10.5015	1.494	33.6052	18.2358	80.2606	0.973753	3.84259	2.16072	1.14646	85.8608	11.4492	1.80836	0.181831	1.40611	2.45564	84.7261	0.883517	0.48849	36.3686
I48_225_9_22_84	4.1651	2.60646	1.799	12.1424	1.76644	0.654663	1.17416	1.46608	0.295573	6.67742	196.916	2.32555	2.37579	16.3951	0.63533	0.245306	1.63037	2.07906	68.0623	1.74567	0.505799	0.339406	38.4601	3.22548	0.292319	229.011	20.5532	7.18825	4.88296	2.57221	5.64765	1.50155	32.7961	91.7956	217.061	0.968387	4.6784	2.17809	0.914789	108.389	8.73146	5.96826	0.439055	2.02651	3.08752	231.239	1.04781	0.400327	24.3559
I48_225_11_14_85	6.19978	2.33826	1.99668	17.4181	2.31992	0.803769	2.58237	1.65645	0.262895	6.29948	229.031	2.56159	3.36271	22.6641	0.815818	0.268658	1.60354	2.61089	67.8698	2.1353	0.946731	0.383798	79.5148	3.44015	0.368187	202.541	25.3373	9.02722	4.58422	3.17167	6.00054	1.83091	35.9722	98.9678	152.183	1.07854	4.24282	2.59504	1.33342	125.088	9.76893	3.92997	0.64573	2.0285	4.37981	159.505	1.21641	0.457975	29.7887
L1_225_1_14_90	6.00125	1.87189	1.59376	14.775	2.02129	0.478065	0.353292	1.99383	0.366065	4.3066	147.029	2.73103	3.26685	18.9168	0.471888	0.260719	0.913675	2.78892	225.013	0.87667	0.827705	0.840314	106.671	2.94376	0.183462	171.405	22.6554	6.87478	4.76248	3.66169	5.66907	2.16354	16.7075	65.2227	87.8038	1.42088	5.40667	2.2014	1.23541	134.891	18.7802	1.61903	0.335953	1.97213	4.14491	86.8739	1.64955	0.436167	22.9763
E81_225_3_17_91	5.64056	1.75544	1.40995	16.5373	1.85957	0.62181	0.30432	1.2686	0.17538	2.62378	190.146	2.2417	5.20738	13.9362	0.529041	0.261918	0.840961	2.27306	100.979	0.859964	0.65448	1.34406	64.765	3.39729	0.261627	154.77	27.0888	5.71455	0.131294	2.89363	4.15275	2.81009	19.1448	24.3543	63.2895	0.968962	3.66608	2.23174	1.044	93.5829	9.92149	0.886496	0.141108	1.49412	2.23751	72.9278	0.893717	0.390173	22.2985
L33_225_3_16_93	3.91833	1.91336	1.44232	24.9846	2.40092	1.28311	1.72832	1.56181	0.386025	3.48955	283.527	1.72965	8.03416	17.9725	1.41371	0.327161	2.80726	4.38432	36.22	32.2888	0.855143	1.25071	120.048	2.68794	0.322827	176.451	50.8439	6.35334	0.0452349	3.05559	9.25877	1.32357	17.1801	21.5756	57.7389	0.790896	5.98987	2.51557	1.37349	86.3657	8.58297	2.64556	0.471531	1.7018	2.51966	63.216	0.864814	0.50407	28.3243
E96_225_16_2_95	11.3319	2.05847	1.63682	23.0905	1.90467	0.597486	3.28548	1.57555	0.311965	4.01307	237.309	2.71154	4.3178	21.5221	0.92612	0.309255	1.70126	2.07688	188.034	2.45077	0.786023	0.367366	73.2293	2.81919	0.28746	192.582	47.1749	5.69452	0.0622996	6.98016	3.41708	1.31692	44.5352	28.8094	83.8162	1.71305	4.66788	2.35853	2.00458	78.3474	10.1905	1.78698	0.115351	2.33064	3.30692	95.3737	1.87347	0.417977	33.0473
I48_225_16_7_96	5.70713	2.55062	2.22941	17.6326	1.38286	0.598361	0.981168	1.92663	0.295237	4.96099	230.837	2.45077	2.07849	17.1832	0.490152	0.216515	1.19925	2.21028	91.1457	1.43989	0.726845	0.277218	69.812	3.06792	0.248697	222.862	30.9589	6.9324	8.10948	3.5693	4.37468	1.27479	46.0718	45.154	109.627	1.84726	3.40973	2.12821	1.44018	93.1759	8.47002	1.47029	0.716333	1.60944	2.59174	113.508	1.72083	0.454449	27.5494
L33_225_18_11_97	5.8776	2.04577	1.32274	24.0063	2.08935	1.09321	1.98928	0.938059	0.137089	3.69347	176.024	1.64064	2.33426	23.2262	0.850288	0.437286	1.70026	3.68499	54.3745	8.96286	0.682217	1.04798	98.9662	2.37243	0.22571	190.213	40.6816	6.57079	0.0945489	3.02687	7.43162	1.31309	10.784	29.0304	62.6862	1.1278	3.42045	2.27185	1.49109	103.687	9.31091	1.7706	0.225525	1.30387	2.62895	70.3748	1.06462	0.424268	33.0508
E81_225_4_5_100	8.84049	2.74609	1.64337	22.6525	3.16258	0.92314	2.64569	1.8392	0.292819	3.03419	193.897	2.5207	5.92155	28.2803	0.700626	0.403611	1.14011	3.23273	85.6549	1.1065	0.960154	1.89715	165.61	3.96591	0.355198	241.493	41.3949	7.91486	0.112184	4.67216	4.78924	2.13506	17.3448	23.5906	47.6175	1.11265	3.80729	2.9796	2.5687	126.815	12.5879	1.04331	0.193287	2.21801	2.71114	55.1593	1.22521	0.545937	38.9105
L33_237_18_11_116
I48_232_11_14_117	5.3299	2.37506	1.82704	15.99	3.11328	0.622745	1.42368	1.92717	0.290762	4.36314	246.079	2.14166	2.61251	18.5407	0.841134	0.292744	1.69524	2.60293	70.8677	1.92355	0.830896	0.370846	64.5496	3.93041	0.371294	182.637	28.1147	7.0879	5.86371	3.07469	4.4815	1.07462	35.5272	61.87	113.682	1.08002	2.56182	2.18215	1.98097	111.149	8.79265	2.66277	0.518831	1.90937	3.29485	121.5	1.21248	0.4679	32.5532
I48_232_9_22_119	3.62482	1.689	1.87103	19.3067	2.20427	0.576127	1.55894	1.82503	0.315137	4.03096	248.478	2.13465	1.81837	13.6167	0.635077	0.255544	1.70877	2.41254	73.3336	5.07252	0.591385	0.302205	41.8628	2.31129	0.31439	137.317	29.3417	5.5303	6.2085	2.60484	5.27737	1.14506	26.7763	38.4866	104.385	0.803021	4.26832	1.58871	0.911435	72.2214	8.17151	2.20688	0.411141	2.06404	2.74011	98.7336	0.86445	0.365272	17.793
L33_232_4_29_125	7.71562	1.94961	1.47339	14.3053	2.31751	0.461059	0.795866	1.74144	0.192049	2.75854	131.706	2.10027	2.46475	22.4138	0.58526	0.251827	1.72325	2.3939	106.131	1.50666	0.932579	0.722833	63.6946	2.77927	0.211967	199.188	25.476	5.39877	0.0694757	5.25381	6.59827	1.55647	33.7551	29.9847	43.7277	0.802816	3.37726	1.75401	1.65378	106.506	12.8801	1.42773	0.153453	0.862647	2.73645	52.0215	0.955305	0.465438	32.3564
I48_232_16_7_126	4.89613	2.56292	2.00342	17.1291	2.04911	0.692753	1.86568	1.91757	0.405163	6.52119	267.216	2.42556	3.67278	14.45	0.81593	0.374817	2.28253	3.46229	83.0389	6.20497	0.697137	0.340329	87.741	2.82233	0.377916	211.393	28.4194	7.635	8.05508	4.33386	5.62055	1.16374	33.2795	62.3536	137.59	1.14218	4.76944	2.51628	0.758778	64.0929	9.07785	3.01042	0.703726	2.65874	4.60559	129.494	1.33432	0.44092	19.2348
E96_232_3_13_127	6.14327	0.965414	0.783263	30.5126	2.29115	1.29156	2.78043	1.07566	0.405298	3.5129	137.762	1.1482	5.63384	20.5824	1.04328	0.490107	2.18035	2.45025	68.5426	4.84035	0.516235	0.316685	111.203	2.74306	0.399976	85.3421	55.8616	3.40733	0.147114	8.14897	6.53947	0.595869	12.5017	26.1635	54.4755	1.21415	4.39269	2.53174	1.55876	84.6876	6.23136	2.43172	0.189196	2.76192	2.12553	54.7903	1.39144	0.294777	26.0469
E96_232_16_2_130	10.79	2.38135	1.28727	14.4984	1.29886	0.655659	2.17376	1.32623	0.282182	5.92669	165.268	2.4398	3.15186	8.12876	1.02752	0.224867	3.17079	1.54806	213.5	1.17112	0.71841	0.327515	58.105	2.82942	0.23087	219.991	23.8228	7.01846	0.113576	5.29285	4.93329	1.41793	23.5329	63.3625	178.678	1.29203	13.1067	1.94074	2.11763	74.1951	10.7	3.33928	0.161301	2.36121	3.4614	174.901	1.35481	0.472177	21.2675
L1_232_3_28_132	5.26474	1.02963	1.25682	19.4445	1.90553	0.38695	1.2845	1.57271	0.328032	3.01636	143.426	2.39383	2.76734	16.6183	0.47717	0.384136	0.79263	2.8257	177.633	0.514142	0.792998	0.770972	54.8847	1.94347	0.166533	119.785	27.768	5.61201	4.69698	3.99337	4.56204	1.33889	15.575	22.6479	63.4145	0.94768	6.36455	1.9646	0.907891	82.0092	21.2892	1.54104	0.592307	1.1567	2.53905	69.6098	1.11801	0.380434	22.1464
E81_232_3_17_133	14.1811	1.99745	1.92137	32.273	3.47779	0.950896	1.98886	2.15941	0.456513	3.51762	250.665	3.45421	5.86572	29.9728	1.25187	0.663908	1.03261	4.34372	157.089	0.905476	1.283	2.11991	131.6	3.51582	0.268226	199.306	44.8447	11.1859	0.342625	5.76678	4.4299	2.85146	35.6323	36.4831	66.8303	1.55175	3.73753	3.41539	2.18379	173.578	16.8047	1.73923	0.385541	2.39964	3.74339	79.484	1.62753	0.623448	58.1711
L1_232_1_14_137	5.16482	1.66745	1.7738	17.0744	2.27307	0.446412	1.10808	2.72938	0.364028	3.69815	159.693	3.5187	3.03651	14.465	0.560026	0.373484	0.844832	2.81094	232.781	0.42286	1.01424	0.838897	73.4785	2.62422	0.217649	201.638	37.6676	7.50548	6.35128	3.48255	6.46881	1.79897	22.5484	32.1163	64.818	0.975572	5.47286	1.94624	0.764902	93.6062	21.5634	1.97348	0.523859	1.58515	2.9898	66.1311	0.857271	0.431199	26.9462
L33_232_3_16_138	10.247	1.87452	1.78083	13.0914	3.31243	1.08237	2.27808	2.138	0.305368	4.29638	280.08	2.18352	7.12998	35.0563	0.944356	0.286409	1.80167	7.15606	49.5295	26.2378	1.0548	1.24668	174.884	2.47011	0.321495	160.563	32.6009	10.5263	0.274433	6.9197	8.24409	1.83099	27.9781	35.6481	57.3814	1.59604	6.44222	2.80986	1.72897	148.154	15.1984	2.26318	0.357176	1.75634	3.79288	66.4773	1.78057	0.46031	53.2781
E81_232_7_8_139	10.6307	2.28152	1.82737	26.9783	3.02663	1.07934	2.94889	2.42635	0.526444	4.85652	349.27	3.01423	6.82834	29.7296	1.09804	0.469325	1.20788	6.06771	89.5513	0.893104	1.1408	2.34869	104.895	4.24102	0.364433	211.278	55.2641	14.0079	0.2646	5.96157	6.78706	2.87736	22.9664	29.1153	60.478	1.18089	4.16531	3.88455	1.47682	112.928	12.6191	1.56335	0.446326	2.43936	4.5405	65.6537	1.25382	0.774404	16.3689
E96_232_1_2_140	19.8879	1.71908	1.51202	19.1372	4.85114	1.49805	6.16488	2.22224	0.410499	12.0931	213.284	2.85869	6.70045	26.7459	1.49725	0.475085	5.43199	5.81781	127.967	2.45507	1.27204	0.582731	110.609	5.80063	0.305641	169.176	43.8295	12.5758	0.173107	9.42611	8.93635	2.17171	30	46.3588	422.647	1.84225	16.7787	3.17179	1.22934	78.6672	14.1387	5.96161	0.32111	5.34129	8.84031	410.825	2.40928	0.358333	49.2575
E81_232_4_5_142	13.1013	2.55959	2.312	16.1602	3.78104	0.805386	2.23048	2.18522	0.288498	4.14573	245.113	2.95111	5.36487	32.4905	0.875024	0.518642	1.0926	4.31339	91.4999	1.47998	1.05333	2.53727	125.093	4.14961	0.270243	236.731	39.5113	13.1667	0.184819	5.49705	6.42806	2.9076	31.9968	45.1736	70.587	1.35437	4.68486	3.16111	1.63758	145.15	13.4708	1.72402	0.398803	2.34579	4.18568	74.7144	1.33322	0.544491	45.9575
L33_232_18_11_144	8.62793	1.51701	1.23964	28.8876	3.33388	1.36054	2.25997	1.70587	0.157466	2.909	234.922	1.79271	4.28361	32.252	1.32	0.482222	2.29679	5.52983	64.1362	13.1953	0.782249	1.14067	110.274	2.94025	0.332901	154.231	66.9595	8.38528	0.122752	4.68399	8.3043	1.14521	18.0589	21.6129	29.43	1.1076	4.10296	3.29249	1.51321	86.8528	12.0848	2.14119	0.36743	1.79024	2.92812	35.41	1.25724	0.326036	42.6528
L1_232_16_21_145	8.70389	2.86868	1.71017	28.2923	3.34978	1.00736	3.28987	2.45211	0.625699	3.15919	118.721	2.14948	4.1219	25.9316	0.834514	0.473365	1.11382	3.89172	160.254	0.789759	0.816331	0.95137	181.762	3.44741	0.373842	163.302	57.433	7.06979	3.33904	5.29227	4.54668	1.32136	19.1859	21.77	39.0305	2.69854	5.43933	3.81162	1.61875	103.392	17.4312	1.00208	0.765449	2.08312	2.97554	42.1373	2.34385	0.572358	34.8881
L1_237_16_21_147	4.69344	0.887682	1.17575	8.82845	1.68784	0.434814	0.919519	2.05583	0.224519	2.72445	145.293	2.27759	2.41518	14.0916	0.547052	0.468477	1.05144	3.25483	142.355	1.05127	0.931203	0.593315	72.2918	3.19882	0.202706	92.8943	36.8311	3.83973	2.75521	4.23896	5.57943	0.619648	21.8191	27.441	75.6173	1.0509	8.90016	1.90107	1.68407	67.061	20.1125	1.82428	0.448602	1.38235	2.74544	95.3658	1.29562	0.317524	83.8134
I48_237_9_22_148	4.52672	1.45381	1.46857	21.6256	2.13547	1.03711	1.91792	1.60723	0.22579	3.11854	145.745	2.26259	1.17315	19.2672	0.786531	0.396	1.50793	2.35933	72.3128	12.0384	0.887461	0.293432	71.1602	2.79212	0.387292	127.065	28.1824	6.07622	6.91548	3.46154	3.35616	0.57339	45.1125	48.6697	69.2402	0.718147	2.24482	1.05602	7.10428	67.2374	9.22143	2.72078	0.544642	1.46862	3.47591	83.7976	0.970486	0.500115	130.592
E81_237_7_8_149	18.9816	2.78747	2.41002	44.8127	5.23815	0.781548	3.77278	2.21995	0.613409	4.65084	230.916	3.42262	4.22763	54.6119	1.47213	0.809683	1.24957	4.52496	103.492	1.20157	1.24172	2.13473	129.412	4.32455	0.407149	263.271	56.2741	12.5897	0.465271	6.32122	4.04207	1.50322	46.8559	39.9621	87.7665	2.47055	5.27272	3.99891	3.18849	92.7249	19.1425	0.981331	0.705244	2.33929	4.11453	116.781	2.18517	1.28136	145.671
E81_241_4_5_151	11.5635	1.6604	1.70144	15.0464	3.2562	0.580757	1.79132	2.85234	0.24968	4.04072	204.09	2.60115	3.93906	20.9024	0.693879	0.402217	0.718503	5.32709	54.9962	2.38355	1.11066	2.04198	119.807	4.52139	0.294497	180.147	34.6401	11.3922	0.274369	6.97975	2.63811	2.61237	27.8956	13.0216	35.6188	1.04501	4.1959	3.02042	1.45081	120.829	15.3043	1.48136	0.500094	1.41551	4.03198	41.7191	1.39452	0.341651	39.0512
L1_241_16_21_152	11.1209	1.44765	1.48008	8.83201	1.85651	0.42171	1.72091	2.43176	0.437947	3.61823	166.64	2.68148	6.04515	13.5963	0.758891	0.127679	0.464673	4.7565	247.619	1.18964	1.0431	0.426571	57.9076	1.6991	0.192728	115.712	23.9437	9.19765	5.32154	6.00737	3.23431	0.999742	36.0503	55.0667	79.3262	1.62717	7.52421	1.91549	1.0529	160.962	29.8095	1.72118	0.742871	1.42292	4.02235	86.2015	1.96686	0.224946	22.2907
I48_237_16_7_155	6.92169	2.6017	2.73424	31.4844	2.71297	1.21122	1.42568	1.87827	0.446083	4.47759	190.105	2.48804	1.98539	23.015	1.21692	0.278455	1.64828	3.58523	83.8879	41.057	1.05697	0.247662	120.845	4.93354	0.595491	160.216	31.9334	5.891	7.32012	5.90723	4.5164	0.255751	47.6791	44.3128	57.3028	1.28134	2.71034	3.2612	2.82726	61.8123	9.87376	1.3903	0.665573	2.08174	4.01569	69.5802	1.85493	0.464062	75.1426
E96_237_16_2_156	12.7751	2.27481	1.73378	31.9771	2.80824	0.833774	1.55172	1.89593	0.412784	3.66649	149.944	2.63848	4.52903	21.4443	1.16144	0.269368	1.45195	3.81178	241.668	6.38853	1.3468	0.755886	95.2691	3.12908	0.341257	118.392	49.9578	6.49657	0.506399	6.75553	4.56206	1.02796	46.3208	42.9755	39.6357	1.7873	5.83811	3.35922	1.1882	53.8769	9.26429	1.46741	0.523375	2.30198	4.0856	54.4046	2.03858	0.459431	75.3024
L33_237_3_16_159	6.46222	2.11574	1.02518	11.3015	2.5405	0.606152	1.5798	1.65416	0.221475	2.33072	119.49	2.34322	4.32068	13.4371	0.970374	0.30327	1.47067	6.30724	82.2624	61.1748	0.716714	1.14282	118.368	2.22472	0.36844	192.331	32.7266	8.84595	0.35981	3.81226	8.86357	0.447812	18.5825	31.005	35.2045	1.37206	4.93205	1.91443	1.45336	59.8122	12.2006	2.21491	0.376409	1.77121	2.54439	47.7302	1.35663	0.472137	27.1233
E96_237_3_13_163
L1_237_1_14_164	3.25854	0.948136	0.615966	14.2798	0.886827	0.308617	0.890093	1.58559	0.228115	2.78495	221.807	3.25028	2.91611	15.1139	0.452809	0.388541	0.781955	4.99557	211.766	2.6481	1.09836	1.2167	103.479	2.45942	0.147598	154.842	29.717	9.34255	2.81509	2.42528	7.25699	1.65019	13.1072	17.6285	26.3316	0.685292	5.83259	1.84273	1.10636	47.5681	22.1936	1.3474	0.380625	2.91072	2.51612	38.9559	0.899497	0.227665	8.50293
E81_241_7_8_167	12.7446	1.93293	2.45685	12.0269	1.90363	0.520997	1.66442	3.0041	0.276778	3.77308	240.857	3.44313	2.38153	17.9573	0.431471	0.245553	0.76408	3.05547	164.422	0.577713	0.957442	1.35515	51.9464	4.22143	0.134324	179.767	23.0149	10.3669	0.138508	5.31245	2.14483	1.2439	54.9232	48.7369	74.4462	1.08978	4.40742	2.55744	1.28066	126.822	25.7873	1.11294	0.170088	1.03	4.18316	82.7087	1.14565	0.470497	31.8889
E81_241_3_17_169	17.9931	2.0706	2.32324	14.3556	4.77287	0.944142	2.05294	3.51868	0.488978	5.13423	310.968	3.70523	5.98423	26.6866	0.991788	0.381547	0.556482	5.63217	185.319	0.398359	1.48754	2.22145	84.2364	4.50131	0.311025	190.255	40.1622	14.762	0.191864	6.24007	4.17198	2.43569	41.1486	44.3431	92.0404	0.947897	3.3025	3.10773	1.12334	133.113	22.3277	2.18728	0.342419	2.04618	5.79706	98.8233	0.951388	0.4211	34.8979
L1_241_3_28_170	5.92421	1.77421	1.05421	15.8177	1.73364	0.387459	0.952012	2.186	0.349271	2.93882	96.6636	2.22791	1.71801	13.0842	0.614775	0.286135	0.864955	2.92017	161.677	0.348662	0.75134	0.615961	36.023	1.78732	0.239161	158.655	30.1691	6.77463	3.60566	3.70348	3.84817	0.776689	15.3257	21.8352	29.7089	0.859065	3.72016	2.02124	0.717457	92.0196	21.0799	1.17818	0.473003	0.872327	2.42603	32.9565	0.811707	0.407098	20.0348
I48_241_11_14_172	10.5684	2.09693	2.26553	10.5359	2.50905	0.551258	0.400943	2.83842	0.314655	6.13137	290.146	2.98159	2.01296	14.0607	0.734504	0.269325	1.15344	4.72331	112.377	0.662863	1.05249	0.30815	57.4531	2.80846	0.367214	166.673	25.7925	12.1065	7.99985	4.63842	3.70723	1.3602	35.5615	60.1378	116.842	0.898259	3.63013	1.79446	0.831572	100.931	14.3778	3.06847	0.866511	1.58693	4.26566	116.765	1.15856	0.350193	22.2206
L33_246_18_11_174
I48_241_9_22_176	9.4127	1.70147	2.16212	27.7595	2.4421	0.776849	2.12631	3.04697	0.429345	5.09652	289.687	2.48556	2.26342	18.5365	1.49687	0.468762	1.62241	4.54965	70.4501	1.14879	0.997307	0.405586	75.5486	4.36199	0.253628	142.58	36.4411	10.0502	7.16339	5.11106	4.3489	1.40463	45.732	46.4236	81.1124	1.30547	3.48767	2.63129	0.975752	124.289	11.3754	1.35762	0.943456	1.7757	3.64141	84.3631	1.37722	0.323262	28.2765
L33_241_4_29_177	11.8418	1.46697	1.63535	21.2598	3.68079	0.585058	1.8481	2.91597	0.182244	3.36039	297.257	2.5186	5.23672	27.1089	0.706307	0.469383	1.79077	5.25105	96.1554	13.1116	1.23395	1.04234	100.928	2.50306	0.375911	125.597	46.2043	8.71419	0.238701	7.22811	5.85939	0.849156	54.1194	32.7712	42.3287	0.99282	4.05884	2.71223	1.83399	120.786	15.273	1.65575	0.31607	0.889839	3.67502	51.1685	1.17973	0.357388	38.8693
L33_241_3_16_178	15.9555	2.25054	2.52523	15.7743	4.99851	0.743016	1.91581	3.69653	0.459625	5.91804	521.837	3.47932	5.61586	21.2019	0.818651	0.273302	2.37651	7.99329	134.787	7.7918	1.44141	1.60706	134.744	2.97977	0.395415	222.587	36.4075	14.8858	0.109513	7.57198	7.76333	1.86161	70.9925	31.1941	74.5968	1.07766	5.00702	3.06288	1.33917	131.854	21.6868	3.07026	0.253877	1.21564	6.1813	93.3579	1.19407	0.423291	39.0788
E96_241_3_13_179	19.6872	1.46933	1.68536	15.0701	2.71096	0.854696	1.78671	2.20305	0.472382	5.30177	287.285	2.42742	5.00353	20.9666	1.19256	0.295146	1.14779	7.38394	106.344	1.25087	1.10358	0.302937	123.695	2.70297	0.393291	107.129	51.0846	11.4788	0.180961	11.9281	5.75156	1.0978	28.1711	55.3	73.403	2.12226	4.82522	2.83276	1.08257	158.995	13.2665	2.20815	0.344873	2.8353	6.50168	80.0632	2.25658	0.405747	42.7219
E96_241_1_2_181	13.475	1.16834	1.31991	18.7755	2.86088	0.810295	2.103	1.93077	0.348792	3.50341	174.741	1.93845	5.91045	29.3584	0.788513	0.280375	1.74813	2.70551	124.623	10.9182	0.831841	0.305858	96.7601	3.9961	0.330945	89.2118	36.0157	6.23976	0.133973	8.89577	6.38217	1.00814	34.6131	54.4504	64.1549	1.70247	5.05763	2.70369	1.25299	124.051	10.1156	1.37456	0.314298	3.20192	4.46243	74.738	2.05331	0.326517	45.0847
I48_237_11_14_183	4.10715	2.07932	1.82318	17.8867	2.08138	0.648641	1.3735	2.63767	0.230752	4.20527	187.752	2.59867	3.38521	15.7063	0.635515	0.289862	1.24075	2.65051	91.3816	5.45512	0.989952	0.202808	73.1873	1.59311	0.343191	169.709	28.6112	7.61915	8.39323	3.91267	4.13947	1.07938	42.6633	57.8238	84.0226	0.817225	3.08584	1.5726	6.64596	71.7806	12.4225	3.26784	0.480494	1.49118	3.63676	99.3283	1.07734	0.248407	116.121
L33_237_4_29_186	9.20364	1.66603	2.92453	13.6319	4.99994	0.656384	3.04193	1.28203	0.283812	3.55481	80.7533	1.5893	4.54129	18.7942	1.56441	0.510364	0.909791	4.03899	77.5165	38.2813	0.593456	1.27036	99.1194	5.05021	0.882675	65.7691	31.2484	3.08837	0.660211	3.2108	9.50632	0.342813	23.754	20.0878	25.5971	2.40452	5.90045	3.8621	3.09945	74.4635	11.8202	1.75427	0.975477	1.64146	2.46393	34.3453	1.23491	0.666798	76.3138
L1_237_3_28_187	5.31177	1.43743	1.01376	14.791	1.87494	0.391552	1.91602	2.08248	0.361668	3.34582	260.173	2.84272	1.93027	12.9297	0.548575	0.480843	1.10108	3.26155	192.405	0.535668	1.23421	1.42704	73.6559	2.02605	0.262505	156.606	42.3869	7.38212	4.5146	3.39319	11.9564	2.02369	19.3209	38.5728	44.3834	0.866278	9.40666	2.08624	0.495446	81.8533	20.4223	1.3259	0.445638	2.04974	2.8799	52.9978	1.08591	0.360072	20.8111
E81_237_3_17_188	8.67551	2.49428	2.24083	25.4663	2.44388	0.555743	2.02354	1.94304	0.241328	4.24554	159.67	3.20223	4.33821	28.9641	0.987261	0.352106	0.83007	5.61636	89.0222	1.60625	0.960332	1.87876	74.5209	5.67666	0.255616	186.051	40.1587	12.224	0.270332	4.5103	7.12977	1.47456	20.4108	36.3926	60.2182	1.25886	4.91389	3.06398	3.9441	85.0821	11.2401	1.86285	0.361879	3.30643	3.21362	68.66	1.41331	0.83069	26.296
E96_237_1_2_189	24.7349	5.09872	2.30725	44.3689	3.73112	0.725805	1.2719	2.05977	0.386805	4.28545	256.619	5.08266	2.26864	29.1167	1.05841	0.601918	1.6162	3.996	1102.53	2.4111	1.07996	0.661572	31.4211	10.0528	0.342487	213.294	43.4856	10.0911	1.73029	5.32563	3.44279	0.899332	41.8103	107.354	132.303	1.56385	5.30497	2.71007	0.866213	82.4362	9.11689	3.20694	0.577318	1.71876	6.3117	172.463	1.56965	0.783034	44.5611
E81_237_4_5_190	15.1222	3.34612	2.70027	30.5413	4.67007	0.7755	3.76494	2.11555	0.382026	4.39918	143.042	3.45778	4.44821	57.4289	1.58937	0.706378	1.20987	4.93815	87.3459	1.64649	1.23014	2.13324	129.981	4.99364	0.384148	241.859	70.1173	10.5831	0.480005	7.5567	3.63372	1.08032	48.1837	26.2516	37.387	1.87897	3.26493	4.07102	2.88652	87.8102	14.5469	0.893124	0.557455	2.4753	4.09386	53.6624	2.20548	1.30222	150.912
E81_246_7_8_192	16.0575	2.31663	1.71137	39.2525	3.96488	1.34517	5.11714	3.3801	0.369127	4.41141	286.648	3.77874	5.20405	41.7854	1.26458	0.642399	1.21819	7.76982	137.984	0.784384	1.1005	2.61698	144.492	3.69036	0.387974	367.135	58.054	21.8643	0.330389	7.47636	3.41232	0.691294	26.7504	27.4079	94.9801	1.62133	5.10097	3.6061	2.51384	208.446	18.6372	2.72605	0.540969	2.47176	5.32989	100.555	2.28924	0.878096	16.1637
L1_241_1_14_193	7.54505	2.01633	1.42624	11.7242	2.65268	0.351454	0.453555	2.82251	0.386658	3.9758	132.806	2.6812	2.33928	15.5367	0.430663	0.227549	0.78769	2.74565	208.327	0.369848	0.878498	0.725497	61.1979	2.59101	0.183726	176.504	20.3839	9.09203	3.28533	4.14929	3.99385	1.35543	20.1258	49.6322	50.8069	0.813084	9.59359	1.79524	0.840415	126.406	25.7293	1.84725	0.474622	1.15341	3.00551	48.0104	1.01229	0.40369	22.734
E96_241_16_2_196	16.4649	2.5466	2.18426	13.0411	2.07226	0.736331	2.21075	3.32226	0.457288	6.85056	342.043	5.01359	3.64309	17.9956	0.69383	0.177776	4.3331	2.6801	282.126	1.42419	1.16285	0.286139	62.4083	4.21814	0.172946	239.846	22.2272	7.72323	0.586647	9.64915	4.9868	1.30425	91.283	74.2846	185.264	1.5425	17.254	2.71527	1.43683	123.045	15.547	3.84083	0.373852	3.09741	65.7238	184.347	1.76076	0.299245	32.0502
I48_241_16_7_197	10.5169	1.68065	2.03497	15.9076	2.93085	0.664285	1.39838	3.03391	0.285734	5.41869	228.784	2.76168	4.56187	24.5665	1.01532	0.384087	1.37836	4.9431	76.8376	1.26867	1.15046	0.323678	104.872	3.82194	0.40919	161.45	32.8627	11.4677	5.38112	6.64624	3.25503	1.32657	41.8972	21.1267	73.7722	1.75932	4.23491	2.47387	1.10352	79.7665	11.5639	1.31499	0.731463	1.71108	4.77231	73.7067	1.73144	0.39446	36.8223
L33_241_18_11_198	8.03995	1.26668	1.58858	13.3837	2.25387	0.504462	0.368084	2.59655	0.184259	3.60024	221.774	2.12662	3.84292	23.6014	0.730139	0.186641	1.55077	4.20443	105.04	4.01066	0.864597	0.906211	84.1414	3.51408	0.316889	119.474	18.0159	7.74105	0.0537572	5.16905	5.2446	1.39537	34.9383	44.8084	39.2339	1.14835	2.6708	2.26331	1.31268	125.194	13.9292	1.64827	0.188503	0.960795	3.0317	47.795	1.23592	0.28808	45.9754
E96_253_16_2_200	11.9555	2.20616	1.7606	21.3402	4.03085	1.13659	2.02774	2.19484	0.445446	4.41948	296.956	2.30815	2.20037	45.6389	1.09156	0.334087	2.15658	2.43094	236.69	2.62049	1.19354	0.520779	58.074	4.26039	0.360456	173.274	38.6846	5.22771	0.640121	6.83765	3.30541	0.944993	37.4479	55.8449	104.032	1.27975	6.91621	3.04907	0.753254	40.8633	9.54454	2.93826	0.468939	2.21556	3.79575	124.991	1.51717	0.316734	41.3461
L1_246_16_21_201	4.46771	0.654393	0.956544	11.07	1.75511	0.200008	0.771161	1.74958	0.232219	1.93581	139.618	1.63203	1.93645	11.5341	0.444893	0.45198	0.398166	2.13173	158.635	1.38291	0.826111	1.02471	160.141	2.41864	0.17565	103.101	26.3836	3.01437	2.09476	4.60308	2.30224	0.464151	15.8106	15.2104	16.4277	0.952727	6.34687	2.05296	1.80663	102.516	25.5829	0.750691	0.33665	0.965584	2.19671	26.2835	1.10853	0.244349	47.0327
E96_246_3_13_202
I48_250_9_22_204	13.021	1.70148	2.03013	13.1055	2.77958	0.71864	1.68745	2.8124	0.412597	3.55016	266.091	2.43496	3.17813	17.309	1.30415	0.386607	1.424	5.84077	77.0851	1.80576	0.865129	0.364522	101.829	2.99801	0.579235	135.952	34.8546	13.3965	4.55518	4.76798	4.69282	1.24519	42.9162	45.6868	43.4578	1.38194	4.44565	3.0021	0.812298	101.102	13.9252	1.60977	0.777201	1.79501	3.90742	44.4725	1.32059	0.37673	29.0688
L1_250_3_28_205	6.92385	1.61924	1.2774	18.8646	2.28625	0.638778	1.64479	3.23788	0.459148	4.54815	172.558	3.01348	4.85572	15.2263	0.683201	0.249527	1.58983	3.67875	209.382	0.846424	0.824554	1.01866	58.0277	2.0953	0.241903	151.581	40.9105	9.17597	5.21951	3.75052	6.70133	1.11832	21.662	40.8022	129.338	1.05503	7.18088	2.54194	0.594145	108.339	22.6699	2.95974	0.487669	1.7141	3.19464	121.644	1.09538	0.399084	17.598
I48_246_11_14_207	4.6551	1.86224	1.58353	17.7101	2.70907	0.64682	1.45596	3.27204	0.318811	3.84008	211.117	2.62399	1.82391	15.0039	0.63172	0.217207	1.15232	1.58885	95.6367	1.00387	0.947986	0.348671	53.1295	2.02106	0.504803	216.374	22.7645	7.07661	9.00775	3.99921	2.93612	0.970648	99.9593	41.3647	79.4924	0.805356	2.47454	1.67252	0.89018	99.4633	14.0923	1.40503	0.44724	1.11642	4.60959	74.9978	0.888771	0.296148	94.8029
L1_250_1_14_208	6.2688	2.19863	1.75858	12.0681	1.68585	0.42346	0.738138	2.9848	0.459021	3.05238	150.526	2.88103	3.49661	11.4573	0.402709	0.163284	1.29577	2.62537	237.42	0.648157	0.925728	0.858393	58.4086	2.22078	0.166902	207.457	27.1812	8.44611	4.90737	4.264	5.02511	1.39326	22.3116	33.6671	41.781	1.00776	7.7628	2.26649	0.7394	100.754	27.2029	1.56439	0.500823	1.21703	2.22209	42.9948	0.991248	0.469463	19.9098
I48_246_9_22_210	4.45546	2.75276	1.69671	31.1248	2.3377	1.21622	1.50724	3.33324	0.351656	4.80611	476.948	2.55625	2.61495	15.4618	0.876711	0.256035	2.27467	3.03251	61.6099	4.66	0.960041	0.439185	51.5062	1.80897	0.422813	157.968	30.1785	6.91727	6.45332	3.92731	4.17491	0.817317	33.2836	37.3474	94.5414	0.894632	3.25465	2.11899	2.25828	81.7071	13.3607	1.97206	0.467297	1.56466	5.37641	102.326	1.01487	0.379452	32.0867
L33_246_4_29_211	7.0004	1.66578	1.13067	12.1424	1.59832	0.530565	1.35657	1.44823	0.283145	2.57801	102.535	1.69909	2.23576	28.5973	0.899054	0.263138	1.00078	6.60751	54.3353	40.2521	0.740471	0.565843	81.0631	2.90559	0.246594	69.8854	31.6842	4.7229	0.440114	6.09899	7.89555	0.225336	23.3222	17.64	19.0952	0.805333	3.72634	1.61643	2.7276	94.5756	10.7887	1.15876	0.34385	1.45284	2.94942	28.5868	1.14018	0.362261	88.5098
L1_246_3_28_213	7.26997	2.71719	0.889709	17.7451	2.01375	0.314921	2.13045	2.50529	0.331465	3.44677	156.035	3.25024	2.75318	23.4656	0.997809	0.449985	1.14834	3.5913	145.326	1.01658	1.30884	1.28804	76.0275	2.9359	0.220885	125.042	55.1938	9.22634	3.26992	5.24119	7.02766	0.905632	15.3837	29.1169	33.4244	1.54301	5.77899	2.65915	1.79326	101.93	21.5826	1.9178	0.798412	1.74168	3.42563	45.3206	2.12076	0.322014	16.8757
E81_246_3_17_214	19.2883	2.79364	2.45658	36.9099	5.76551	1.03239	4.25535	3.63861	0.512113	4.42152	318.879	3.97264	7.33621	37.8078	1.79628	0.70057	0.803888	5.65453	76.5206	1.05334	1.46048	3.72584	122.965	4.43816	0.454645	244.708	63.8579	15.0267	0.475313	7.27415	3.01767	2.19236	42.7854	34.51	83.4705	2.5342	5.29544	4.16597	1.93178	139.52	22.0795	2.23423	0.552246	2.4766	5.37556	91.5902	2.76511	0.982568	25.3735
L33_246_3_16_215	6.92891	2.60849	1.49143	21.2551	2.13066	0.75604	0.914054	2.59903	0.321848	5.10705	213.963	2.66023	4.59202	26.0948	0.800433	0.556616	1.32439	6.13472	42.1404	9.6555	1.14772	1.5932	213.412	1.72142	0.334298	277.087	35.9667	13.8662	0.505874	4.59098	7.7564	0.594489	17.7757	17.9779	68.3803	0.986913	7.18192	1.97735	2.06583	76.94	13.1822	3.53525	0.638741	1.08243	4.24751	78.2491	1.3996	0.548721	16.3423
L1_246_1_14_216	5.95761	1.77759	1.20218	23.5297	1.79789	0.397171	1.48476	2.67753	0.329211	3.61503	189.612	3.30496	3.62337	23.6649	0.684658	0.373557	0.94156	4.91172	189.59	0.917167	1.3226	1.42883	89.0823	3.46817	0.200716	136.877	56.0379	8.09081	4.85169	4.15046	8.41014	1.59298	16.2113	27.1045	48.8088	1.32341	5.72508	2.45247	1.05011	101.205	24.3295	2.02004	0.742928	1.63818	3.22294	37.9838	1.36402	0.457478	17.9402
E81_246_4_5_218	16.0667	1.69762	2.93289	27.9078	4.18787	0.908848	3.00168	2.82965	0.443527	4.34421	252.571	3.9204	8.86651	33.8195	1.04951	0.630595	0.590398	3.95964	74.7014	1.28133	1.11131	2.65461	177.44	2.48409	0.407853	408.513	50.1963	20.3082	0.391238	9.37947	2.99226	0.604169	29.3941	41.2474	42.9642	1.4062	4.81439	2.97749	2.14247	195.364	18.1458	2.1604	0.404917	2.48222	4.52456	48.2544	1.6617	1.11118	52.3719
E96_246_1_2_220	11.7085	2.31523	2.1695	22.6104	3.26898	0.486944	2.78241	2.97661	0.82215	4.87401	182.89	3.80708	2.82618	40.3273	1.9146	0.895438	1.59927	3.05896	150.804	5.1081	1.47573	1.36815	46.3684	3.31768	0.555963	119.298	45.3077	8.45145	1.212	6.75009	5.68826	0.801646	35.0878	24.36	79.8238	1.46354	5.05918	3.82952	1.23755	65.3124	7.04082	1.44261	1.07641	3.55832	4.91918	77.9463	2.91563	0.861803	36.6676
L33_250_3_16_221	7.44733	1.6285	2.17267	15.1466	2.8577	0.574204	2.12805	4.02276	0.265338	3.37315	358.401	2.70728	5.96848	22.7673	0.719023	0.227142	2.17399	4.78913	73.4907	10.3846	1.36815	1.29284	103.863	3.00324	0.270851	157.84	33.3125	9.24388	0.0248449	6.41407	4.57547	1.0009	58.7542	38.0121	45.7834	0.992676	5.3427	2.53035	1.8991	132.725	17.1995	2.21607	0.288673	0.771649	3.80859	69.728	1.03597	0.306874	40.0669
E81_250_3_17_222	14.8037	1.7621	2.17619	26.2482	3.41352	1.03609	4.17764	3.7835	0.42684	3.9629	206.444	3.24139	4.93334	23.9978	1.25575	0.35723	1.60986	4.39719	181.93	1.06711	1.39315	2.16101	124.047	5.27618	0.350086	155.439	44.0847	10.5577	0.294591	6.89709	3.135	2.07514	44.2223	33.9757	110.025	1.54089	5.94181	3.88173	1.74991	111.61	16.8023	1.88904	0.213652	1.87515	4.39418	109.843	1.51067	0.576565	38.7396
E96_250_3_13_223	8.12246	1.07257	1.38301	17.0471	2.21108	1.07849	1.85603	1.85531	0.242743	3.37752	160.45	1.3887	4.63283	24.489	0.776662	0.399915	2.11469	2.79343	73.9513	1.94417	0.936063	0.390512	132.888	4.29633	0.316289	81.4865	31.8518	5.7005	0.0649825	13.7236	6.39137	1.01115	15.1289	56.0155	59.3187	1.83992	4.97965	3.20642	1.79409	116.562	12.9656	2.48772	0.245553	2.56338	3.89331	70.2609	2.02168	0.310421	37.8096
E81_250_4_5_224	7.97383	1.36873	1.4831	13.8549	2.8975	0.470363	0.925409	2.57693	0.20342	2.31265	167.711	1.9077	3.14358	14.5947	0.798456	0.21476	1.16557	3.30827	63.921	2.43323	0.828507	1.52691	91.9478	3.56459	0.309771	126.847	23.0429	7.09582	0.141592	6.28297	1.60164	1.1801	28.1313	24.9707	20.1194	1.01418	3.91452	3.06917	1.19917	103.996	15.0978	0.876958	0.237318	0.871219	3.24142	27.3637	1.07641	0.254035	25.4855
I48_250_11_14_226	7.04639	2.31211	2.16259	12.1291	1.93328	0.633304	0.430511	2.6993	0.354814	2.44398	251.308	3.78682	1.91497	20.3785	0.603421	0.188786	1.43565	2.8414	83.99	1.13336	0.897241	0.39527	67.959	4.50944	0.313725	179.244	21.2332	7.06671	6.51793	4.89068	3.81223	1.42797	34.2514	42.1436	23.5545	1.04491	3.77738	2.00889	1.21464	132.016	12.857	0.966197	0.765017	1.62963	4.27314	26.107	1.03165	0.235593	32.8209
L1_250_16_21_229	6.38067	1.2914	1.56616	12.8483	1.48337	0.470611	2.33744	3.43367	0.419036	2.59026	109.22	2.02225	3.12731	10.6607	0.684807	0.233072	1.39639	2.83048	203.07	0.283705	0.88245	0.726373	66.5434	2.11338	0.191419	104.667	19.9664	6.6059	4.44478	4.81993	3.27266	1.34298	18.0851	33.4494	35.175	1.44706	13.8955	2.65742	1.02696	95.7396	24.7101	1.21349	0.582433	1.22777	2.7669	36.6163	1.33134	0.327216	28.5434
E96_250_1_2_231	19.9408	1.09583	1.77792	12.7195	2.65472	0.848134	1.75919	2.88252	0.603426	5.1909	268.968	2.67578	5.52335	25.9704	1.21222	0.205061	1.86476	4.9251	189.081	4.70196	1.22178	0.37309	90.8223	3.77397	0.471744	111.679	37.9161	10.499	0.129793	11.7353	6.23378	1.11813	40.988	74.6021	183.702	1.94623	8.06119	2.4172	1.94961	119.663	14.895	2.88375	0.434677	3.16907	5.63107	194.19	2.10233	0.433971	47.46
E96_250_16_2_232	20.1482	2.15493	2.51849	7.52946	3.09395	1.05175	1.69527	3.42318	0.432759	11.4177	337.521	4.44759	3.74708	13.8613	0.923847	0.167033	3.59704	3.4447	284.475	0.980993	1.25685	0.376937	40.1894	3.61089	0.268961	203.937	28.412	13.7074	0.171905	9.83851	7.78428	1.18005	87.6729	111.799	564.725	2.1403	25.4784	2.46846	1.54147	119.936	17.0814	7.99536	0.382048	3.42288	25.2383	606.395	2.5	0.269818	38.6095
I48_250_16_7_234	5.28547	1.30163	2.11118	12.6561	1.97562	0.486579	1.62554	3.3083	0.327895	2.99757	290.494	2.40491	2.38154	15.2204	0.649992	0.194784	1.5473	3.10936	71.4892	1.90031	0.813274	0.312476	91.1779	3.85801	0.233654	109.646	20.5578	7.69776	4.98234	4.52972	3.03824	1.35516	52.4194	34.3324	41.616	1.11678	3.74135	2.55348	0.905992	100.99	9.14981	1.00164	0.430445	1.41522	2.55899	43.8773	1.17379	0.338976	25.14
L33_250_18_11_235	7.97978	1.32493	1.92041	16.3364	2.93279	0.564726	1.0301	2.71404	0.302484	3.03449	236.85	2.30566	3.31766	24.8376	0.686862	0.172478	1.8019	3.72325	115.768	13.8945	1.0548	1.00048	90.1784	3.32109	0.127257	124.243	28.2107	7.64145	0.117423	6.28865	5.36635	1.47425	40.2176	30.1702	29.6997	1.47826	4.29494	2.35221	1.47227	153.36	15.2697	2.30905	0.149726	1.04819	2.61027	40.7962	1.44986	0.410737	37.7312
I48_253_9_22_237	3.91038	1.83154	2.43815	16.0611	1.8653	0.468192	1.41594	2.37983	0.244589	2.35406	262.168	2.00446	2.90094	11.607	0.829184	0.179125	1.346	3.52605	58.6214	26.1891	0.934018	0.399106	51.2073	2.88989	0.377912	121.104	26.2006	5.1053	3.31437	3.51626	3.58686	0.610759	31.5774	28.0294	18.0525	0.80931	6.60935	2.14248	1.59656	40.5529	10.213	0.750072	0.357669	1.56328	4.33865	25.2855	0.835127	0.339743	32.8527
E96_253_3_13_238
E81_250_7_8_243
L1_253_1_14_244	5.31686	1.49959	1.06232	13.6478	1.61392	0.271574	1.09595	2.62378	0.271062	3.13266	181.669	3.39714	1.57247	14.7718	0.532603	0.292985	0.738615	3.36156	265.285	1.67752	0.905848	1.38575	84.9196	1.6622	0.208942	159.272	40.0641	6.39735	3.27448	3.76245	6.11821	1.02813	16.5154	49.3533	28.8588	0.938089	9.08499	2.28133	0.996728	51.5866	23.828	1.58262	0.390442	1.56913	2.43086	29.0752	1.02862	0.32001	25.5632
L33_253_3_16_246	6.514	1.5444	1.4391	18.8451	1.86966	0.53837	1.93549	1.91329	0.357381	2.02495	143.469	1.9402	3.70624	16.3879	0.931632	0.44737	1.35876	4.92361	55.7427	45.1107	1.04527	0.91614	165.169	2.36178	0.211947	84.5233	31.444	5.71808	0.330861	6.5158	6.22573	1.99364	30.1223	26.6112	31.8823	0.849206	6.54247	1.38125	0.933122	78.4504	15.5202	1.57441	0.403502	1.10334	3.13694	39.438	0.991242	0.248055	131.473
E81_253_3_17_247	19.7071	2.14077	3.14828	67.1124	4.8246	1.6526	2.10201	3.46969	0.409433	3.44025	234.729	5.00848	4.15729	82.5798	1.55003	0.873909	1.62962	6.63152	119.156	1.29036	1.63128	2.95733	170.452	3.58426	0.246749	380.625	52.3336	16.614	0.538923	8.93209	2.87567	1.16755	48.4971	26.4404	14.5676	2.06329	4.13007	3.15875	1.94692	85.5894	12.2014	1.21912	0.441412	2.02928	6.27755	20.4305	2.06348	1.03744	102.665
I48_264_11_14_248	17.9498	1.13223	1.40083	21.5781	3.59167	1.80442	1.95456	2.29283	0.900804	3.64798	188.287	1.33646	8.92013	19.2749	1.25045	0.520609	1.00298	7.21301	103.768	10.8533	0.83485	0.41785	170.647	2.12269	0.534708	97.9576	42.6007	8.74409	0.132497	5.48234	2.02608	0.9707	20.6533	43.081	62.2537	1.25768	5.36899	4.15856	1.60694	68.4351	21.2513	2.98209	0.523139	3.89757	4.68867	52.1261	1.45351	0.303544	60.6943
E81_264_4_5_249	8.59091	1.84315	1.16809	13.2583	2.12461	0.565459	1.37465	2.57824	0.376959	2.71238	133.957	2.43519	2.96959	14.7127	0.556272	0.311067	1.34713	3.12643	179.329	0.473694	0.749803	0.959664	80.9117	1.90718	0.261677	164.441	26.9328	9.51025	3.38666	4.23499	5.38682	1.4686	22.7145	48.0141	15.795	0.953633	7.92378	2.54244	1.19641	87.4587	25.3273	1.42367	0.655373	1.2928	3.25198	24.8135	0.78857	0.323028	30.2925
L33_253_4_29_250	5.85157	2.06971	1.14568	12.6499	2.35106	0.483908	1.1887	1.88646	0.200122	2.97455	99.0867	1.85334	1.58951	16.103	0.78966	0.345615	1.57717	5.36802	31.9638	11.6526	0.83681	0.912734	89.3807	3.10828	0.280481	76.0394	32.2973	3.15947	0.399158	5.73086	8.11605	0.993369	28.508	26.0602	77.0703	1.13905	9.01549	1.77149	0.894687	66.9478	11.9257	3.79175	0.463922	1.72385	3.07235	79.059	1.11774	0.254503	202.697
L1_253_4_10_251	5.8386	1.19945	1.11111	18.4151	1.87985	0.484132	1.98702	3.46208	0.350175	3.38116	279.073	4.23163	2.81569	16.6813	0.562914	0.537437	1.25349	3.95649	149.119	2.14009	1.1733	1.85254	77.8359	2.22896	0.201207	277.171	39.9654	16.6019	1.32847	5.57442	6.2808	0.819742	15.3126	20.2312	20.0139	1.51895	18.2086	2.34352	1.63638	66.3082	24.1193	1.75975	0.498769	1.59623	3.98367	29.6814	1.60273	0.319575	16.2281
I48_253_11_14_253	5.38168	2.17025	2.26414	29.9114	3.91803	0.71485	1.79663	2.23537	0.518341	2.94055	160.233	1.68001	1.8199	21.4328	0.70712	0.348122	1.28335	1.87771	127.483	4.37485	0.661852	0.178826	114.142	2.04076	0.369149	203.809	29.9962	5.49095	4.2881	3.57446	2.53045	0.294074	35.6104	55.1831	13.4034	1.19256	3.28336	1.3897	1.62172	46.3278	8.60909	0.768942	0.511325	1.80955	3.14787	11.8783	1.45045	0.450682	58.1667
E81_253_7_8_254	18.8237	2.60518	2.83799	30.9487	4.16473	1.18872	2.01138	2.41375	0.417398	4.34506	161.435	3.80551	4.74975	30.0717	1.19421	0.404227	0.658006	4.61522	171.824	0.829755	1.47651	1.64127	106.448	3.85344	0.294927	316.853	46.5122	10.7683	0.5378	7.78894	3.02918	1.71811	50.5056	67.8665	39.2189	1.38487	5.50821	3.08908	1.44627	68.2089	24.1941	1.44806	0.355982	1.90551	4.36171	43.5061	1.77863	1.07607	170.981
E96_253_1_2_257	12.1613	3.78361	1.71281	30.0683	4.49685	1.27144	2.27465	1.87655	0.590417	6.11227	154.966	2.49505	4.60603	27.8922	1.06028	0.645949	3.01447	1.98975	122.479	1.34389	0.861453	1.29225	101.386	3.40278	0.594626	205.316	46.1707	7.74065	0.770299	7.94554	6.75075	1.12146	43.9418	57.8969	222.787	1.6553	10.9078	2.47504	1.13902	49.0612	8.99691	5.45159	0.668592	3.62745	5.89771	208.717	1.81218	0.448892	80.1152
E81_253_4_5_258	16.348	2.29875	2.72218	49.9219	3.52746	1.21459	2.49597	3.51897	0.501171	2.93286	182.866	3.86151	4.36228	63.2732	1.33634	0.77551	1.54589	5.15294	52.9208	0.86736	1.40135	2.32621	165.981	1.9171	0.397411	481.921	55.3653	14.458	0.389026	12.3467	2.12232	0.587476	35.4416	26.5503	4.69765	1.57647	4.13282	2.44286	1.737	75.4117	17.2806	0.750809	0.366917	2.08428	4.44913	8.81524	1.57459	0.449648	88.2225
E96_256_3_13_259	14.2973	1.33301	0.948495	13.3477	5.29073	1.37429	2.02626	3.35275	0.42064	5.6992	165.961	2.25517	5.32841	29.2418	0.608357	0.183872	2.19829	3.90295	68.6895	3.62269	0.743313	0.300827	105.625	3.54236	0.436085	87.4576	27.6188	4.98276	0.173775	13.3201	5.66293	0.999474	25.1875	33.2308	64.7979	3.18583	4.79997	6.12691	1.5893	108.145	9.3773	1.49811	0.180785	2.3061	7.16039	69.3543	4.17913	0.327881	55.4042
E96_264_16_2_264
E96_256_1_2_265	11.3979	1.13246	1.17242	15.6364	2.55735	0.739436	0.808161	2.44578	0.386103	2.9379	160.618	2.01212	2.72621	29.9962	0.705383	0.226543	2.02001	2.65608	113.643	3.29937	0.842863	0.296015	84.6626	3.99847	0.242503	103.779	27.6866	7.10263	0.16641	9.65768	4.18874	0.914473	26.4278	48.3958	64.0602	1.93534	7.17098	2.37812	1.61575	74.153	12.0438	1.56256	0.225517	2.01555	5.22317	63.1933	2.1489	0.294238	53.2406
E81_256_4_5_266	7.44352	1.2366	1.42334	15.0688	4.93503	0.51745	0.748471	2.89756	0.197861	1.68074	167.904	2.04091	2.54363	18.9932	0.567094	0.18234	0.700336	2.94001	56.6978	0.721116	0.770773	1.52484	83.2415	4.66659	0.277312	125.4	25.8652	7.67923	0.107397	7.28788	1.0598	1.23381	29.0518	19.5288	7.05054	0.761293	3.46097	2.66176	1.15087	82.8963	15.2329	0.683689	0.265062	0.676379	3.71543	15.8687	0.751202	0.326767	48.4286
E81_256_7_8_268	7.47532	1.27013	1.65199	15.8726	2.92768	0.581947	0.887062	2.67168	0.257534	3.63484	146.062	2.40563	3.9434	16.9696	0.550535	0.224492	0.956092	3.03862	108.817	0.435082	0.790077	1.26795	69.911	3.94489	0.204831	123.947	30.1485	8.07613	0.107671	6.01846	1.63059	1.67354	18.2886	24.6897	63.8911	1.04684	4.77206	2.63481	1.43179	78.9715	16.6867	1.2012	0.180647	0.932056	6.38245	73.0395	1.07105	0.470836	40.4933
L1_256_16_21_270	11.4722	1.88368	2.11494	11.2704	3.14086	0.681922	2.04624	4.50092	0.527814	2.80954	199.05	3.37828	3.7445	23.5799	0.659911	0.259324	1.08405	4.87758	215.288	1.1511	1.4208	1.18114	120.094	2.60362	0.373691	178.289	25.427	8.73902	3.11363	8.59599	4.28646	1.484	39.6847	19.3503	27.0594	2.5472	13.9366	3.11893	1.59544	91.3268	36.9887	1.38106	0.399248	1.83799	4.55144	38.5054	2.66594	0.471065	43.2906
I48_246_16_7_271	4.82529	4.03189	2.17359	31.9169	2.34004	0.835133	2.30597	3.05874	0.257956	6.61371	459.737	2.2466	3.74574	14.1998	0.83227	0.815239	2.25864	3.02332	117.629	8.06256	0.765768	0.415331	70.4528	2.44631	0.385611	191.633	30.8897	9.38295	4.59114	4.16225	4.27194	0.4234	25.3975	39.0564	118.05	0.96798	4.46551	3.23022	3.40793	67.0399	11.5109	2.11367	0.922428	2.62481	5.89966	110.989	1.12113	0.364843	18.5954
E96_246_16_2_274	10.8867	2.30976	1.83373	22.5043	2.71544	0.594017	2.8309	1.8842	0.497922	3.86973	191.79	2.41296	2.70458	33.9257	1.09942	0.432127	1.5665	2.86211	131.79	2.93605	1.09854	0.821865	56.4651	3.37719	0.380576	114.298	45.3854	6.17715	0.630786	6.97451	5.22103	1.01505	35.6142	32.9572	79.8422	1.28007	4.82525	3.26563	1.36718	52.0202	8.97481	1.24761	0.755129	2.79823	4.24311	78.6281	1.89121	0.535135	39.6965
L33_250_4_29_276
L33_253_18_11_278
I48_253_16_7_279	4.89313	2.37591	1.04069	19.3012	2.67338	0.478223	1.13478	3.49818	0.377316	2.67848	190.236	2.63537	1.96253	15.1713	0.726843	0.21775	1.39792	3.29924	98.7387	1.53619	0.940506	0.132168	79.9093	3.02056	0.342619	140.913	26.4751	4.75414	9.4865	6.38946	2.27629	1.00292	95.3975	47.8151	17.2214	0.994652	2.89626	2.16222	1.00573	45.9574	13.946	0.79582	0.444821	1.12477	4.80472	21.0795	1.19185	0.442721	64.7966
L1_253_16_21_280	5.96324	1.85237	1.57115	21.8296	1.86569	0.555187	2.97829	3.2617	0.400787	2.00547	211.59	3.00707	3.63469	24.465	0.562802	0.776281	1.13627	4.59465	110.487	2.59049	0.974224	2.55763	89.6899	2.69532	0.374321	245.356	34.869	5.2147	1.61112	6.09571	3.92768	0.660226	16.6055	20.5899	22.0793	2.15849	6.7763	2.39769	1.93393	37.6107	13.3936	1.69739	0.488607	1.0153	2.83145	6.95769	1.57158	0.368975	20.294
E81_256_3_17_283	11.3547	1.86215	1.82205	19.6392	3.5363	0.759422	1.2883	3.58241	0.48887	3.91024	224.066	3.33381	3.23987	25.5364	0.677093	0.396419	0.762983	3.89594	107.72	0.83752	1.14894	1.67323	78.5635	3.78717	0.261114	156.478	31.5802	10.1942	0.182796	6.4456	2.50715	1.64108	42.7691	39.1218	53.9072	1.2772	4.28419	3.29154	1.91468	94.121	16.2651	1.21649	0.257175	1.29311	3.94264	63.0528	1.50759	0.497019	44.5435
L33_256_3_16_284	9.32337	2.05091	1.6342	13.5918	3.94644	0.596603	0.582825	3.4644	0.337362	1.88938	265.659	2.49459	3.90444	31.2261	0.841404	0.324791	1.48851	4.88774	75.9209	6.28788	1.20838	1.38311	113.402	4.02296	0.193052	198.564	24.4657	9.86156	0.0666137	6.52599	4.84465	1.8585	39.728	38.6207	11.2338	1.5382	3.6726	2.64515	1.97571	122.087	15.5998	1.15974	0.187929	0.834047	4.60135	22.8873	1.3209	0.299183	59.4225
L1_256_3_28_286	6.15057	1.58712	1.1968	10.1384	1.25114	0.451463	0.386398	2.64284	0.378532	2.31855	123.382	2.46157	2.54963	12.7794	0.49346	0.169949	0.955687	2.8905	229.116	0.536536	0.605853	0.712234	59.4692	1.82666	0.309532	136.761	15.4405	7.95226	4.35458	4.05878	3.88154	1.43043	19.7529	53.6543	17.0535	1.11551	6.17785	2.24251	0.650473	93.934	23.8705	0.994311	0.53682	0.976713	2.55952	22.9734	1.14326	0.384559	20.6651
L33_256_4_29_287	8.28466	1.20965	1.27391	16.6133	4.20537	0.62304	1.28324	3.10069	0.289482	1.97106	195.012	2.43128	2.69053	43.0576	0.875851	0.305725	1.56585	4.8223	78.4978	4.43568	1.07624	1.0688	86.929	3.58034	0.331279	115.541	26.1193	8.30694	0.0364672	6.75339	4.86399	1.57532	34.6527	26.0561	8.85461	1.19116	4.08028	2.48137	1.78893	108.14	15.0079	1.21837	0.304467	0.730667	3.23771	18.5553	1.36266	0.426789	57.07
I48_256_9_22_288	4.52645	1.06505	1.07807	15.9006	2.32526	0.703085	1.08478	2.42551	0.339662	1.94372	153.641	1.42168	2.25037	16.7844	0.694507	0.241687	1.04182	2.8797	49.1447	2.16159	0.561484	0.241116	52.0793	2.67606	0.338222	88.0885	26.4455	5.45474	5.1282	3.20319	2.68576	0.724193	25.064	25.4875	15.9276	1.02002	3.25877	2.0867	0.80459	49.2956	8.09203	0.872385	0.294789	1.42761	2.13983	20.9778	1.16419	0.306992	25.8696
I48_256_11_14_290	13.6338	2.36773	2.10243	12.6886	2.41741	0.938053	2.13675	6.36509	0.405193	3.49345	271.451	3.48415	2.78313	26.5071	1.03059	0.263234	1.26374	5.29531	97.4145	1.54684	1.52748	0.372736	63.8304	2.80039	0.582432	227.989	40.4096	14.6189	4.86485	6.99423	3.70362	1.23279	60.5682	52.1451	65.7084	1.89219	5.45484	2.36688	1.16757	112.79	17.2902	1.16845	1.07262	1.67691	5.504	82.7623	2.50455	0.459068	32.3702
L33_256_18_11_296	14.7526	1.30739	1.67855	13.7577	2.973	0.772154	1.28892	2.53244	0.193763	2.77662	347.008	2.30126	4.70691	39.1533	1.06647	0.152272	0.956266	6.81162	92.6973	12.2054	1.12043	1.23158	137.606	3.03415	0.378822	113.205	31.6117	10.2497	0.0700304	7.16022	4.3811	0.680119	33.4151	33.8662	25.9517	1.40424	4.2243	2.61986	1.99786	246.475	17.7948	1.43349	0.177037	1.12405	4.64485	39.2082	1.77789	0.276476	57.4791
I48_256_16_7_298	9.39519	2.15204	2.54578	6.85156	2.66522	0.637315	0.85808	3.95521	0.442993	5.81786	340.67	3.30936	3.51141	25.3121	0.700128	0.236009	1.34124	3.68999	92.0627	3.4952	0.941084	0.344336	101.237	3.15389	0.368997	176.551	21.7379	12.6361	6.96156	4.95127	3.98056	1.22838	67.8696	87.99	84.9247	1.52063	6.00405	2.24569	1.3403	112.379	14.8427	2.32444	0.753703	1.87696	5.62147	89.8692	1.95642	0.268813	38.6166
E96_256_16_2_300	13.314	1.15947	1.07934	21.0084	3.44774	0.690513	1.49273	3.03229	0.406074	3.2111	221.368	1.95402	3.06451	31.4022	0.967453	0.425146	1.70313	3.54329	134.149	2.34403	0.809769	0.465651	110.254	3.01878	0.382412	105.416	39.6259	6.62551	0.259653	7.74776	3.05008	0.794732	39.4808	40.3392	34.3587	1.29084	4.1285	3.24414	1.50694	83.8177	9.78732	1.63316	0.311248	1.51447	5.96652	44.0519	1.89165	0.219369	51.1794
L1_256_1_14_301
L33_264_18_11_302	14.2095	1.47695	1.93148	32.1703	4.65672	1.23635	1.72156	3.21045	0.522367	2.86045	347.508	2.217	3.93952	46.2514	1.70194	0.645268	1.2006	10.5083	51.1061	20.923	1.18502	1.68125	216.113	2.40426	0.581608	121.085	75.4963	10.1924	0.154283	8.88819	3.16195	0.347562	36.8537	19.0051	14.608	2.25688	3.55222	3.94528	1.53211	133.775	18.1258	1.89695	0.4949	0.822906	5.62811	26.1003	2.84313	0.312634	74.3421
I48_264_16_7_303	5.68419	1.13608	1.90824	13.0576	2.29796	0.491765	0.436544	3.95418	0.371526	3.31256	271.237	2.11759	2.42871	22.7775	0.583964	0.21453	1.68338	2.89297	66.4707	1.42997	0.742762	0.330008	89.4689	2.61813	0.233076	94.3842	20.7253	5.65099	9.00769	5.54678	2.36814	0.940342	57.2849	33.902	43.8145	1.52179	3.9655	2.50254	1.22846	75.1838	10.1496	1.22391	0.583046	1.19419	2.79746	50.3309	1.9083	0.311948	30.7262
L1_264_16_21_331	10.6374	1.53736	1.35561	9.55637	1.82372	0.565628	1.48043	3.37749	0.465106	3.0904	134.105	2.15132	3.63016	13.4627	0.82486	0.187621	0.742945	4.851	207.711	1.09826	1.13112	0.728239	70.465	1.37091	0.225359	122.957	37.8006	8.27694	5.32362	6.11342	3.59743	0.510064	18.4825	53.8561	37.8517	2.3639	9.21403	2.29256	1.07649	99.3813	33.1515	1.50784	0.610935	1.41697	4.52838	46.1598	2.5665	0.31158	28.8121
E96_264_3_13_332	13.5881	1.49729	1.98828	11.3853	3.55782	1.0589	0.63113	2.9139	0.357924	4.60232	204.297	2.51833	3.99435	36.0579	0.511834	0.212074	2.78246	3.69334	137.552	1.80099	1.24332	0.551478	124.471	3.77849	0.338329	143.742	23.2585	7.76925	0.165936	21.1609	4.8678	1.02142	35.8654	25.3397	70.5856	2.44837	6.46018	2.71754	2.29826	89.6882	17.6529	2.57798	0.242575	1.87914	7.76995	85.2897	2.90249	0.383339	69.051
L1_264_3_28_333	9.84863	1.86779	1.0589	15.2841	1.9336	0.662617	1.75043	3.33956	0.412443	3.09512	149.503	2.5566	3.15343	14.4071	0.639464	0.311655	0.902292	3.64098	199.254	0.589219	0.842779	0.931213	74.3177	1.88167	0.170202	161.789	44.1675	8.42656	6.85692	5.05184	5.67618	1.2216	27.0197	67.7842	31.8887	1.44012	5.83497	2.41748	1.10041	124.701	22.7268	1.56414	0.966848	1.25099	3.73891	38.6916	1.78995	0.330325	25.8274
L33_264_4_29_334	9.2969	1.07736	1.14068	22.3343	3.47379	0.738014	2.36295	3.16637	0.38296	2.49446	212.586	1.85414	3.86059	29.9166	0.996371	0.321948	1.9507	5.4979	32.1423	16.8279	1.05827	1.06632	143.803	2.03897	0.23503	91.651	32.0403	7.21256	0.10558	7.02116	2.61453	0.58648	29.3724	19.7306	19.4059	1.60634	3.64321	2.43411	1.65261	146.997	14.3133	1.58707	0.233494	0.713343	3.18965	30.1862	1.72669	0.343416	46.5792
E81_264_3_17_336	10.3165	1.30714	1.87552	18.8946	2.50173	0.838773	1.34219	3.04775	0.361525	6.0859	232.308	2.82246	5.92157	11.5058	0.688323	0.439135	0.993966	4.30894	63.6339	2.31392	1.2187	2.32783	119.166	2.81393	0.297786	126.906	35.2673	8.81959	0.205402	8.33391	2.50065	1.35598	41.705	40.2889	95.0207	2.11836	4.05891	4.10666	2.1852	136.872	15.5476	2.3723	0.428841	1.54117	7.43519	112.378	2.53211	0.19137	39.6994
L1_264_1_14_337	16.0936	1.56094	1.06188	16.918	2.00878	0.70775	1.03848	4.2237	0.534797	4.02736	193.672	2.61214	2.93484	13.3438	0.720984	0.42917	0.986575	5.77342	225.694	0.991039	1.00541	1.04858	142.478	1.64533	0.325938	137.128	48.8349	10.6771	5.9638	4.36254	4.20802	0.829858	16.9879	52.1232	26.0303	1.9343	7.67502	2.54924	0.397738	112.999	25.9306	1.79497	0.708322	1.33503	4.99178	35.0901	2.17271	0.369569	25.3204
L33_264_3_16_340	13.3579	1.04572	1.32398	15.0077	5.25841	0.840043	1.9546	2.15186	0.273384	4.20133	262.073	1.65173	5.00325	28.5716	1.54895	0.406234	0.979164	6.31072	19.5255	56.0392	0.991646	1.32485	221.697	2.31305	0.498706	95.2018	53.2933	8.9589	0.0865373	5.50595	3.05722	0.341962	22.1058	33.5195	47.7181	1.34399	3.83675	3.2492	2.71678	172.811	15.4465	2.17574	0.308106	0.87706	4.83203	67.5359	1.3258	0.258695	45.9743
I48_264_9_22_341	7.16334	1.30408	1.77383	21.4393	2.60724	0.971659	1.70111	3.30302	0.349808	4.83845	236.168	2.18009	2.47117	22.9648	0.949132	0.357142	1.52002	4.40354	77.5037	3.50755	0.933829	0.362294	71.4313	2.4362	0.353226	104.994	41.9574	7.25867	6.16636	5.20743	2.89889	0.703476	46.2179	44.7956	74.5032	1.69928	4.37002	2.58583	1.16878	100.577	12.578	2.33386	0.666509	1.55262	3.46164	92.7628	1.85831	0.348872	32.8899
E81_264_7_8_347	16.5651	1.83165	2.62045	13.9901	4.30428	1.26749	1.26482	4.74056	0.387563	6.7732	359.347	3.88952	6.42847	23.8364	0.813549	0.28386	1.30635	6.52616	151.772	0.754649	1.45365	2.39365	123.684	3.86099	0.393899	161.433	30.439	12.8216	0.315938	10.5938	2.51774	1.20902	51.5721	41.7369	185.766	2.14593	7.09808	3.69262	2.40045	116.226	30.5335	4.16056	0.373549	1.6011	10.9274	186.239	2.0935	0.407108	54.6832
E96_264_1_2_350	12.5668	1.34139	1.08583	20.0442	4.45855	1.96353	1.96714	3.25031	0.471638	7.69428	154.172	2.17499	4.53941	27.4724	0.8605	0.388455	3.58456	2.87329	104.513	14.3972	0.878071	0.303702	100.899	5.33682	0.611713	113.15	42.3463	6.78075	0.24953	10.0347	6.49416	0.556028	31.6111	66.3848	210.465	2.85592	6.9164	3.65654	2.23859	121.33	10.1845	6.59922	0.185047	3.17951	7.90129	219.085	3.24561	0.269862	57.6653
L1_270_1_14_371	8.11406	1.0856	1.35956	13.047	3.76823	0.968771	0.894692	3.93882	0.594584	3.95369	179.154	2.29404	2.49136	24.6741	0.48792	0.156098	1.82751	3.13669	237.273	0.656095	0.919503	0.890892	146.545	4.79677	0.24588	96.4337	21.9061	5.46915	5.2666	6.60209	3.085	0.803305	20.9909	62.2697	72.7065	1.59742	9.56416	2.33588	1.87069	170.03	26.3773	2.6565	0.658518	1.24085	3.59403	68.2818	1.94395	0.262164	38.568
E81_270_4_5_372	15.3888	1.40034	2.48363	9.37471	5.80325	1.81523	2.02093	4.96504	0.316355	4.76016	344.332	3.2595	6.27229	27.0767	0.685877	0.201807	1.22618	5.68795	101.994	1.46211	1.59861	2.14666	158.34	4.21978	0.500263	135.731	32.0613	9.67237	0.130513	13.8184	2.29643	0.721418	72.4612	48.7989	142.808	2.56157	6.59225	3.33045	3.48554	191.472	24.3925	3.82652	0.422663	1.1482	6.51931	143.046	2.967	0.295728	77.6158
L33_270_3_16_373	12.9033	1.37365	2.81018	13.0912	7.67824	1.15703	2.74162	4.58079	0.53593	4.66805	458.77	2.9248	4.91347	41.38	1.21275	0.255394	2.66783	7.44271	84.3982	24.3487	1.61348	1.54046	171.88	6.01212	0.444064	139.217	33.3437	8.4645	0.151445	9.86941	3.67728	0.93268	66.4339	39.6949	87.7819	1.74939	5.94683	2.64628	3.34712	323.194	24.0984	3.66161	0.412542	0.948038	5.0239	99.6895	2.20663	0.371761	73.7467
E81_270_3_17_374	10.983	1.44952	2.11285	10.845	4.73158	1.554	0.70688	4.42829	0.339155	7.08248	228.952	3.48224	3.85012	19.2565	0.547026	0.19128	2.01686	2.60045	134.799	0.46867	1.04413	1.64564	74.2556	9.37863	0.235274	144.748	16.7791	7.40237	0.165922	7.55226	2.02028	1.007	49.872	72.4218	344.483	1.24028	6.78633	3.12604	3.34897	164.197	19.3826	9.86661	0.184651	1.21845	6.08731	338.501	1.51767	0.230045	60.8673
E81_270_7_8_379	17.1257	1.43718	2.27362	8.38462	6.89304	2.99993	1.13307	4.72305	0.363854	7.58377	221.533	3.81958	8.45712	24.9499	0.723533	0.160091	2.13336	4.15577	171.579	0.83821	1.31885	1.62076	110.198	7.47993	0.341952	145.923	28.3001	7.90504	0.38827	12.921	2.65677	0.814038	52.6515	87.8863	482.366	1.93358	11.8326	3.17394	5.45073	207.846	38.3094	8.64982	0.245159	1.72398	50.0466	437.154	2.00955	0.211415	84.8155
I48_270_16_7_383	9.15379	1.11379	2.1078	8.41026	3.74867	1.38939	1.2042	4.12011	0.351156	2.86489	264.239	2.1304	2.68653	30.6063	0.83631	0.132736	1.16766	3.92645	74.733	6.11719	1.09038	0.346508	101.36	2.58366	0.575933	96.3383	30.1871	6.45875	10.8158	6.10541	2.59459	0.27438	64.1052	28.9892	67.4331	2.24793	5.01478	2.47117	2.37949	183.437	13.1697	2.03223	0.964171	1.38025	4.38207	62.4555	2.46645	0.175058	43.72
I48_270_11_14_384	17.378	0.699576	1.20872	22.1764	4.12834	0.647731	1.18649	3.65269	0.481124	2.84964	200.413	1.47606	3.43372	11.1062	1.3138	0.507345	0.955411	7.44083	36.1805	4.22141	1.14331	0.222164	107.385	2.66429	0.990403	50.3686	74.3745	5.01158	4.45796	4.5851	2.57659	0.0574342	29.8405	18.9294	51.3964	1.39841	3.32332	3.42375	1.34443	108.625	8.09262	1.07191	0.925487	1.61073	5.02976	54.3939	2.25116	0.442324	19.2946
I48_270_9_22_386	16.6706	2.36293	3.58545	15.0085	6.87111	1.75627	1.71264	6.14568	0.468991	5.74699	345.003	3.83198	5.48333	50.3516	1.21219	0.262707	2.25849	7.06114	157.56	2.49815	1.52648	0.426189	204.585	5.74143	0.600497	190.087	51.6637	12.3657	16.6217	12.5089	3.55178	0.786435	64.0745	85.1118	144.07	3.63673	10.7725	3.40359	3.286	265.286	27.7312	2.7347	1.63326	2.17955	10.7512	132.721	4.04754	0.497927	68.5661
L1_270_3_28_388	14.1676	1.05156	0.973756	33.517	5.09477	1.38663	1.55645	3.80269	0.419906	3.86968	169.203	2.13486	2.46894	16.2001	1.05587	0.449445	0.937761	4.60939	196.991	2.28961	0.599717	0.896433	149.553	4.04575	0.314466	91.2904	49.7408	6.4129	7.8879	4.47365	3.5198	0.701562	16.3633	44.1735	82.4589	2.32676	6.00676	3.36723	2.13049	203.817	21.2867	3.68116	0.807337	0.874893	4.27491	82.4693	2.5235	0.470814	44.1778
L33_270_4_29_391	7.39473	0.861942	1.51067	19.0235	6.36577	1.17116	1.80295	4.53882	0.271083	3.7054	194.293	2.01383	3.37803	31.3463	0.769759	0.340701	2.47039	4.68153	66.0012	13.9243	1.11619	1.19494	103.801	8.41277	0.282122	82.0355	30.9898	5.42472	0.078756	8.39815	2.40305	0.623575	28.7573	19.1802	84.4581	1.7515	3.83438	2.37316	2.42137	194.173	18.3462	6.11353	0.18112	0.584492	3.54526	94.4569	1.86047	0.249352	73.0643
L33_270_18_11_392	5.81719	0.808508	1.40352	13.6043	4.98395	0.719089	0.88064	2.91194	0.178747	2.61457	228.303	1.62338	2.66949	43.5729	0.903151	0.213237	1.61587	4.03826	54.2178	40.3042	0.7988	1.04295	125.598	4.48104	0.184639	72.7942	24.0745	5.11248	0.134976	7.41182	1.84388	0.523723	27.3621	13.6237	33.6856	1.81457	4.02679	2.33565	2.633	339.403	14.1296	2.08833	0.230838	0.612627	2.59172	39.0485	2.32438	0.242337	59.1885
L1_270_16_21_394	15.977	0.849872	1.68798	12.5721	4.44638	1.5279	1.26101	5.20937	0.547425	4.44127	217.737	2.50238	5.15053	29.0282	1.03944	0.213236	1.28077	6.46956	247.156	1.32556	1.51617	1.1347	179.503	3.21787	0.433992	76.6661	54.3268	6.39494	11.0481	9.81323	4.09351	0.652985	40.7201	49.6025	144.288	4.31267	13.5218	3.10675	3.32239	228.813	42.8666	3.61146	1.01642	1.96235	6.16924	136.275	4.86911	0.280191	64.9032
[truncated: 133 more columns]
